# Supplementary material for: Frequent intra- and inter-species introgression shapes the landscape of genetic variation in bread wheat
Source: Genome Biol. 2019 Jul 12;20:136. doi: 10.1186/s13059-019-1744-x (PMC6624984; doi:10.1186/s13059-019-1744-x)
Supplement: Supplementary file 3 — Table S4. The deleted CNV regions (CNVRs) on A subgenome of wheat based on IWGSC Refseq v1.0. (XLSX 15732 kb) [file 13059_2019_1744_MOESM3_ESM.xlsx]

## Sheet: Table S4
Table S4 The deleted CNV regions (CNVRs) on A subgenome of wheat based on IWGSC Refseq v1.0. The location and length of each accession are provided. The CNVRs were genotyped, with AA, Ad and dd representing normal, heterozygous, and homozygous samples respectively.
Chr	Start	End	Length	C10	C31	C33	C32	C34	C35	C20	C21	C11	C1	C12	C13	C14	C15	C16	C17	C18	C19	C22	C2	C23	C24	C25	C26	C27	C28	C29	C30	C3	C4	C5	C6	C7	C8	C9	C48	C49	C51	C52	CS	C53	C54	C55	C56	C57	C58
chr1A	3501	49000	45500	AA	AA	AA	AA	AA	AB	AA	AA	AA	AA	AA	AA	dd	Ad	AA	AA	AA	Ad	AA	AA	BB	AA	AA	AA	AA	AA	AA	AB	AA	AA	AA	AA	AA	dd	AA	AA	AB	AA	AA	AA	dd	AB	AA	AA	AB	AB
chr1A	37001	72500	35500	Ad	Ad	AA	AA	AA	AB	AA	AA	AA	AB	AB	AA	dd	Ad	AA	AA	AB	dd	AA	AA	BC	AA	AA	AA	AA	AA	AA	AB	AA	AB	AA	AA	AA	dd	AA	AA	AB	AA	AA	AA	dd	AB	AA	AA	Ad	AB
chr1A	57501	77500	20000	Ad	AA	AB	AA	AB	AB	AA	AB	AB	AB	AB	AA	dd	Ad	AB	AB	AB	Ad	AB	AB	BC	AA	AB	AA	AB	AB	AA	AB	AB	AB	AB	AB	AA	dd	AB	AA	AB	AA	AA	AB	dd	AB	AA	AA	AA	AB
chr1A	67501	77500	10000	Ad	AB	AB	AB	AB	AB	AA	AB	AB	AB	AB	AB	dd	Ad	AB	AB	AB	dd	AB	AB	M	AA	AB	AB	AB	AB	AA	BB	AB	AB	AB	AB	AB	dd	AB	AA	AB	AA	AA	AB	dd	AB	AB	AB	Ad	AB
chr1A	67501	89000	21500	dd	AB	BB	BB	BB	BB	AB	BB	BB	BC	BB	BB	dd	dd	BB	BB	BB	dd	BB	BC	M	AB	BB	BB	BB	BB	BB	BB	BB	BB	BB	BB	BB	dd	BB	AB	BB	BB	AB	BB	dd	BC	BB	BB	Ad	BB
chr1A	85001	117000	32000	dd	AA	AB	AB	AB	AB	AB	AB	AB	AB	AB	AB	dd	dd	AB	AB	AB	dd	AB	AB	BC	AB	AB	AB	AB	AB	AB	BB	AB	AB	AB	AB	AB	dd	AB	AB	BB	AB	AB	AB	dd	BB	AB	AB	AB	BB
chr1A	85001	89000	4000	dd	AA	BB	BB	BB	BB	AB	BB	BB	BB	BB	BB	dd	dd	BB	AB	BB	dd	BB	BB	M	AB	BB	BB	BB	BB	BB	BB	BB	BB	AB	BB	BB	dd	BB	AB	BB	BB	AB	BB	Ad	BB	BB	AB	Ad	BB
chr1A	99001	196000	97000	Ad	AA	AB	AB	AB	AB	AA	AB	AB	AB	AB	AB	dd	dd	AB	AA	AA	dd	AA	AB	BC	AA	AB	AA	AB	AB	AB	AB	AB	AB	AB	AB	AA	dd	AB	AA	AB	AB	AA	AA	dd	AB	AB	AB	Ad	AB
chr1A	211501	217500	6000	Ad	AA	AB	AB	AB	AB	AB	AB	AA	AB	BB	BB	dd	Ad	AB	BB	AB	Ad	AB	BB	M	AB	BB	AB	AB	BB	BB	AB	AB	BB	AB	BB	BB	dd	BB	AB	AB	AB	AB	AB	dd	AB	AB	AB	Ad	AA
chr1A	231501	235500	4000	dd	Ad	AA	AA	AA	AA	AA	AA	AA	AA	AA	AA	dd	dd	AA	Ad	AA	dd	AA	AA	BB	AA	AA	AA	AA	AA	AA	AA	AA	AA	AA	AA	AA	dd	AA	AA	AB	AA	AA	AA	dd	AA	AA	Ad	Ad	AA
chr1A	248501	253500	5000	dd	Ad	AA	AA	AA	AA	AA	AA	AA	AA	AA	AA	dd	dd	AA	AA	AA	dd	AA	AA	Ad	AA	AA	AA	AA	AA	AA	AB	AA	AA	AA	AA	AA	dd	AA	AA	BB	AB	AB	AA	dd	AB	AB	AA	Ad	AB
chr1A	256501	273000	16500	Ad	Ad	AA	AA	AA	AA	AA	AA	AA	AA	AB	AA	dd	Ad	AA	AA	AA	Ad	AA	AA	BB	AA	AA	AA	AA	AA	AA	AB	AA	Ad	AA	AA	AA	dd	AA	Ad	AB	AA	AA	AA	Ad	AB	AA	AB	AA	AB
chr1A	266501	273000	6500	Ad	Ad	AA	AA	AB	AA	AA	AA	AB	AA	AB	AB	dd	Ad	AA	AA	AA	Ad	AA	AA	BB	AA	AB	AB	AA	AA	AA	AB	AB	AA	AB	AA	AB	dd	AB	Ad	BB	AB	AA	AB	dd	AB	AB	AA	Ad	AB
chr1A	277001	282000	5000	dd	Ad	AA	AA	Ad	AA	Ad	AA	AA	AA	Ad	AA	dd	dd	AA	AA	AA	dd	AA	AA	BB	AA	AA	Ad	AA	AA	AA	AB	AA	AA	AA	AA	AA	dd	AA	Ad	AB	AA	Ad	AA	dd	AA	AA	AA	Ad	AB
chr1A	287001	291000	4000	dd	Ad	AB	AA	AA	AB	AA	AB	AB	AB	BB	AB	dd	dd	AB	BB	AA	dd	AB	AA	BC	AA	AB	AA	AB	AA	AA	BB	AA	AA	BB	AB	AB	dd	AB	AA	BB	AB	AA	AB	dd	AB	AA	BB	Ad	AB
chr1A	290001	298000	8000	dd	Ad	AA	AA	AA	AA	Ad	AA	AB	Ad	AB	AA	dd	dd	AA	AB	AA	dd	AA	AA	BC	AA	AA	AA	AA	AA	Ad	AB	AA	AA	AB	AA	AA	dd	AB	AA	AB	AA	AA	AA	dd	AB	AA	AB	Ad	AB
chr1A	318501	324000	5500	dd	Ad	AA	AA	AA	dd	AA	AA	AA	Ad	AB	AA	dd	dd	AA	Ad	Ad	dd	AA	Ad	BB	dd	dd	Ad	AA	AA	AA	AA	AA	AA	AA	AA	dd	dd	AA	dd	AB	AA	Ad	AA	dd	AA	AA	AA	dd	AA
chr1A	331501	427500	96000	dd	Ad	AA	AA	AA	AB	AA	AA	AA	AA	AA	AA	dd	dd	AA	AA	AA	dd	AA	AA	BB	AA	AA	AA	AA	AA	AA	AB	AA	AA	AB	AA	AA	dd	AA	AA	AB	AA	AA	AA	dd	AB	AB	AA	Ad	AB
chr1A	417001	436500	19500	dd	Ad	AA	AA	AB	AB	AA	AB	AA	AB	AB	AB	dd	dd	AA	AB	AA	dd	AB	AA	BC	AB	AB	AB	AB	AA	AB	AB	AB	AA	AB	AB	AA	dd	AB	AA	AB	AB	AB	AA	dd	AB	AB	AA	dd	AB
chr1A	431501	437500	6000	dd	AA	BB	BB	AB	BB	AB	BB	BB	BB	BB	BB	dd	dd	BB	AB	AB	dd	AB	BB	M	BB	BB	AB	BB	BB	BB	AB	AB	AB	BB	BB	AB	dd	BB	AA	AB	AB	BB	BB	dd	BB	BB	AB	dd	AB
chr1A	533001	543000	10000	dd	Ad	AA	AA	AA	AA	AA	AA	AA	AA	AA	AA	dd	dd	AA	AA	AA	dd	AA	AA	BB	AA	AA	AA	AA	AA	AA	AA	AA	AA	AA	AA	AA	dd	AB	AA	AA	AA	AA	AA	dd	AA	AA	AA	dd	AA
chr1A	588501	592500	4000	dd	Ad	AA	Ad	AA	AB	AA	Ad	AA	AA	AA	AA	dd	dd	AA	AA	AA	dd	AA	AA	BB	AA	Ad	AA	AA	AA	AA	AA	AA	AA	AA	AA	AA	dd	AB	AA	AB	AA	AA	AA	dd	AB	AA	AA	dd	AB
chr1A	599501	604000	4500	dd	Ad	AA	AA	AA	AA	AA	AA	AA	AB	AA	AB	dd	dd	AA	AA	AA	dd	AA	AA	BB	AA	AA	AA	AB	AA	AA	AA	AA	AB	AB	AA	AA	dd	AA	AB	Ad	AA	AB	AA	dd	AA	AA	AA	dd	AA
chr1A	604501	610500	6000	dd	Ad	AA	AB	Ad	AA	AA	AA	AB	AA	AA	AB	dd	dd	AA	AA	AA	dd	AB	AA	BB	AA	AA	AA	AA	AA	AA	AB	AB	AA	AB	AA	AA	dd	AA	Ad	AA	AA	Ad	AA	dd	AA	AA	AA	dd	AA
chr1A	624001	698000	74000	dd	Ad	AA	AA	AA	AA	AA	AA	AA	AA	AA	AA	dd	dd	AA	AA	AA	dd	AA	AA	BB	AA	AA	AA	AA	AA	AA	AA	AA	AA	AA	AA	AA	dd	AA	AA	AA	AA	AA	AA	dd	AA	AA	AA	dd	AA
chr1A	696001	700500	4500	dd	Ad	AB	AA	AA	AB	AA	AA	AA	AA	AA	AB	dd	dd	AA	AA	AA	dd	AA	AB	BB	AA	AA	AA	AA	AA	AA	AB	AB	AA	AA	AA	AA	dd	AB	AA	AA	AA	AA	AA	dd	AB	AA	AA	Ad	AA
chr1A	723001	727500	4500	dd	Ad	AA	AA	AA	AA	AA	AA	AA	AA	AA	AA	Ad	dd	AA	AB	AA	dd	AA	AA	AB	AA	AA	AA	AA	AA	AA	AA	AA	AB	AA	AA	AA	AA	AA	AA	AB	BC	AA	AA	Ad	AA	AA	AA	dd	AA
chr1A	727001	740000	13000	dd	Ad	AA	AA	AA	AA	AA	AA	AA	AA	AA	AA	dd	dd	AA	AA	AA	dd	AA	AA	BB	AA	AA	AA	AA	AA	AA	AA	AA	AA	AA	AA	AA	dd	AA	AA	AA	AA	AA	AA	dd	AA	AA	AA	dd	AA
chr1A	744001	793000	49000	dd	Ad	AA	AA	AA	AA	AA	AA	AA	AA	AA	AA	dd	dd	AA	AA	AA	dd	AA	AA	BB	AA	AA	AA	AA	AA	AA	AA	AA	AA	AA	AA	AA	dd	AA	AA	AA	AA	AA	AA	dd	AA	AA	AA	dd	AA
chr1A	1014501	1020500	6000	dd	Ad	AA	AA	AA	AA	AA	AA	AA	AB	AA	AA	dd	dd	AA	AA	AA	dd	AA	AA	BB	AA	AA	AA	AA	AA	AA	AA	AA	AA	AA	AA	AA	dd	AA	AB	AA	AA	AA	AA	dd	AA	AA	AA	dd	AA
chr1A	1122001	1130000	8000	dd	Ad	AA	AA	AA	AA	AA	AA	AA	AA	AB	AA	dd	dd	AA	AB	AA	dd	AA	AA	BB	AA	AA	AA	AA	AA	AA	AA	AA	AB	AA	AA	AA	dd	AA	AA	AA	AA	AA	AA	dd	AA	AA	AA	dd	Ad
chr1A	1135001	1143500	8500	dd	Ad	AA	Ad	Ad	Ad	Ad	AA	AA	AA	Ad	AA	Ad	dd	AA	Ad	AA	dd	AA	Ad	BC	AA	AA	AA	AA	AA	AA	Ad	AA	Ad	AA	AA	AA	Ad	AA	Ad	Ad	Ad	AA	AA	Ad	Ad	Ad	Ad	dd	Ad
chr1A	1149001	1154000	5000	dd	Ad	AA	AA	AA	AA	Ad	AA	AA	AA	AA	AA	dd	dd	AA	AA	AA	dd	AA	AB	BB	AA	AA	AA	AA	AA	AA	AA	AA	AA	AA	Ad	AB	dd	AA	AA	AA	AA	AA	AA	dd	AA	AA	AA	dd	AA
chr1A	1179001	1186500	7500	dd	Ad	AA	AA	AA	AA	AA	AA	AA	AA	AA	AA	dd	dd	AA	AA	AA	dd	AA	AA	BB	AA	AA	AA	AB	AB	AA	AA	AA	AA	AA	AA	AA	dd	AA	AA	AB	AA	AA	AA	dd	AB	AA	AA	dd	AA
chr1A	1196501	1205000	8500	dd	Ad	Ad	AA	Ad	AA	AA	AA	AA	Ad	AA	AA	dd	dd	AA	AA	AA	dd	AA	Ad	AB	AA	Ad	dd	Ad	AA	AA	AA	AA	Ad	AA	AA	AA	dd	AA	AA	AA	AA	AA	AA	Ad	Ad	AA	AA	dd	AA
chr1A	1223001	1229500	6500	dd	Ad	Ad	Ad	Ad	AA	Ad	Ad	Ad	Ad	Ad	Ad	Ad	dd	Ad	Ad	Ad	dd	Ad	Ad	AA	AA	AA	Ad	Ad	AA	AA	AA	Ad	Ad	Ad	Ad	Ad	Ad	Ad	Ad	AB	AA	Ad	AA	Ad	Ad	AA	AA	dd	AA
chr1A	1246001	1270500	24500	dd	Ad	dd	AA	AA	AA	AA	dd	AA	AA	AA	AA	AA	dd	AA	AA	AA	dd	AA	AA	BB	AA	AA	AA	AA	AA	AA	AA	AA	AA	AA	AA	AA	AA	AA	AA	AA	AA	AA	AA	AA	AA	AA	AA	dd	AA
chr1A	1277001	1285000	8000	dd	Ad	dd	AA	AA	AA	AA	dd	AA	AA	AA	AA	dd	dd	AA	AA	AA	dd	AA	AA	BB	AA	AA	AA	AA	AA	AA	AA	AA	AA	AA	AA	AA	dd	AA	Ad	Ad	AA	Ad	AA	dd	AA	AA	Ad	dd	Ad
chr1A	1293001	1297500	4500	dd	Ad	Ad	AA	AA	AA	AA	Ad	AA	AA	AB	AA	AA	dd	AA	AA	AA	dd	AB	AA	BC	AA	AA	AA	AA	AA	AA	AA	AA	AA	Ad	AB	Ad	AA	AA	AB	AA	AA	AA	AA	AA	AA	AA	AA	dd	AA
chr1A	1301501	1309500	8000	dd	Ad	dd	Ad	AA	AA	AA	dd	AA	Ad	AA	AA	AA	dd	AA	AA	AA	dd	AA	AA	BB	AA	AA	AA	AA	AA	AA	AA	AA	AA	AA	AA	Ad	AA	Ad	AB	AA	AA	AB	AA	AA	AA	AA	AA	dd	AA
chr1A	1302501	1333500	31000	dd	Ad	Ad	AA	AA	AA	AA	dd	AA	AA	AA	AA	AA	dd	AA	AA	AA	dd	AA	AA	BB	AA	AA	AA	AA	AA	AA	AA	AA	AA	AA	AA	AA	AA	AA	AA	AA	AA	AA	AA	AA	AA	AA	AA	dd	AA
chr1A	1392001	1401000	9000	dd	Ad	Ad	AA	AA	AA	Ad	Ad	dd	AA	Ad	AA	AA	dd	AA	dd	AA	dd	AA	AA	BB	AA	AA	AA	AA	AA	AA	AA	AA	BC	AA	Ad	AA	BB	dd	AA	Ad	AA	AA	AA	AA	AA	AA	AA	dd	AA
chr1A	1401001	1407000	6000	dd	Ad	dd	AA	AA	AB	AA	dd	dd	AB	Ad	AB	AA	dd	AA	dd	AB	dd	AA	AA	BC	AB	AA	AB	AA	AA	AA	AA	AA	BC	AA	AB	AA	AB	dd	AA	AA	AA	AA	AA	AA	AA	AA	AA	dd	AA
chr1A	1405501	1409500	4000	dd	AA	dd	AB	AB	AB	AA	dd	dd	AB	Ad	AB	AB	dd	BB	dd	AB	dd	AB	AB	M	AB	AB	AB	AB	AB	AB	AB	AB	M	AB	AB	AB	AA	dd	AA	AB	AB	AB	BB	Ad	AB	AB	AB	dd	AB
chr1A	1416001	1429000	13000	dd	Ad	dd	AA	AA	Ad	Ad	dd	dd	Ad	Ad	Ad	AA	dd	Ad	dd	AA	dd	AA	AA	BC	Ad	AA	Ad	AA	AA	AA	AA	Ad	BB	Ad	Ad	Ad	dd	dd	AA	AA	AA	Ad	AA	dd	AA	Ad	AA	dd	AA
chr1A	1429001	1442000	13000	dd	AA	dd	AB	AB	BB	AB	dd	dd	AB	Ad	AB	AB	dd	AB	dd	AB	dd	AB	AB	M	AB	AB	BB	BB	AB	AB	BB	AB	BC	AB	AB	AB	Ad	dd	AA	AA	AB	AB	AB	Ad	AA	AB	AB	dd	AB
chr1A	1471501	1476000	4500	dd	Ad	dd	AB	AB	BB	AA	dd	dd	AB	Ad	AB	AB	dd	BB	dd	AB	dd	AB	AB	M	BB	AB	BB	AB	AB	BB	BB	BB	BC	AB	AB	AB	Ad	dd	AA	AB	AB	AA	BB	Ad	AA	AB	AB	dd	AB
chr1A	1483001	1494500	11500	dd	dd	dd	Ad	Ad	Ad	Ad	dd	dd	Ad	dd	Ad	Ad	dd	Ad	dd	Ad	dd	Ad	Ad	AA	dd	Ad	Ad	Ad	Ad	Ad	Ad	Ad	AA	dd	Ad	Ad	dd	dd	Ad	Ad	Ad	Ad	Ad	dd	Ad	Ad	Ad	dd	Ad
chr1A	1515001	1520000	5000	dd	Ad	dd	AA	AA	AA	AA	dd	AA	AA	AA	AA	AA	dd	AA	AA	AA	dd	AA	AA	BB	AA	AA	AA	AA	AA	AA	AA	AA	AA	AA	AA	AA	Ad	AA	AA	AA	AA	AA	AA	dd	AA	AA	AA	dd	AA
chr1A	1531001	1535000	4000	dd	Ad	dd	AA	AA	Ad	Ad	dd	dd	AA	Ad	AA	AA	dd	AA	dd	Ad	dd	AA	AA	AB	AA	AA	Ad	AA	AA	AA	AA	AA	AA	AA	AA	AA	Ad	AA	Ad	Ad	Ad	AA	AA	dd	Ad	Ad	Ad	dd	Ad
chr1A	1571501	1590000	18500	dd	Ad	dd	AA	AA	AA	Ad	dd	AA	AA	AA	AA	AA	dd	AA	AA	AA	dd	AA	AA	AB	AA	AA	AA	AA	AA	AA	AA	AA	AA	AA	AA	AA	dd	AA	Ad	AA	AA	Ad	AA	dd	AA	AA	AA	dd	AA
chr1A	1605501	1613000	7500	dd	Ad	dd	AA	Ad	Ad	Ad	dd	Ad	Ad	Ad	Ad	Ad	dd	AA	Ad	Ad	dd	Ad	Ad	AA	Ad	AA	Ad	Ad	Ad	Ad	Ad	Ad	Ad	Ad	AA	Ad	dd	Ad	Ad	Ad	Ad	Ad	Ad	dd	Ad	Ad	AA	dd	Ad
chr1A	1619501	1623500	4000	dd	Ad	dd	AA	Ad	Ad	AA	dd	Ad	AB	AA	Ad	AA	dd	AA	Ad	AA	dd	AA	AA	BB	AA	AA	AB	AB	AA	AA	AA	AA	AA	AA	AB	AB	dd	Ad	Ad	Ad	AA	Ad	AA	dd	AA	AA	AA	dd	Ad
chr1A	1694001	1706500	12500	BC	Ad	AA	AA	AA	AB	AA	Ad	dd	AA	AA	AA	AB	AB	AA	dd	AB	AB	dd	AA	BB	dd	dd	Ad	BB	AB	AB	AA	AB	dd	AA	dd	dd	AA	AA	BB	AA	AA	AA	AA	dd	AA	AA	AA	AA	AA
chr1A	1706501	1717000	10500	dd	dd	dd	AA	AA	AA	AA	dd	dd	dd	Ad	AA	AA	dd	AA	dd	AA	dd	dd	Ad	BB	dd	dd	dd	AA	AA	AA	AA	AA	dd	Ad	dd	dd	AA	AA	AA	AA	AA	AA	AA	dd	AA	AA	AA	dd	AA
chr1A	1772501	1778000	5500	dd	dd	dd	AA	AA	AA	AA	dd	dd	dd	Ad	AA	AA	dd	AA	dd	AA	dd	dd	Ad	BB	dd	dd	dd	AA	AA	AA	AA	Ad	dd	Ad	dd	dd	AA	AA	AA	AA	AA	AA	AA	dd	AA	AA	AA	dd	AA
chr1A	1772501	1783500	11000	dd	dd	dd	AA	AA	AA	AA	dd	dd	dd	Ad	AA	AA	dd	AA	dd	AA	dd	dd	Ad	BB	dd	dd	dd	AA	AA	AA	AA	AA	dd	Ad	dd	dd	AA	AA	AA	AA	AA	AA	AA	dd	AA	AA	AA	dd	AA
chr1A	1797501	1803000	5500	Ad	Ad	Ad	AA	Ad	AA	Ad	Ad	dd	dd	Ad	Ad	AA	Ad	Ad	dd	AA	Ad	dd	Ad	BB	dd	dd	dd	AB	AB	Ad	AB	Ad	dd	Ad	dd	dd	Ad	Ad	AB	AA	AA	AA	AA	dd	Ad	AA	AA	Ad	AA
chr1A	1821001	1836500	15500	dd	dd	dd	AA	AA	AA	Ad	dd	dd	dd	Ad	AA	AA	dd	AA	dd	AA	dd	dd	Ad	BB	dd	dd	dd	AA	AA	AA	AA	Ad	dd	Ad	dd	dd	AA	AA	AA	AA	AA	AA	AA	dd	AA	AA	AA	dd	Ad
chr1A	1848001	2002000	154000	dd	dd	dd	AA	AA	Ad	AA	dd	dd	dd	Ad	AA	AA	dd	dd	dd	AA	dd	dd	Ad	AA	dd	dd	dd	AA	dd	AA	AA	dd	dd	Ad	dd	dd	Ad	dd	AA	AA	AA	AA	AA	Ad	AA	AA	AA	dd	AA
chr1A	1848001	2192000	344000	dd	dd	Ad	AA	AA	dd	AA	Ad	dd	dd	Ad	AA	AA	dd	dd	dd	AA	dd	dd	Ad	AA	dd	dd	dd	AA	dd	AA	AA	dd	dd	Ad	dd	dd	Ad	dd	AA	AA	AA	AA	AA	Ad	AA	AA	AA	dd	AA
chr1A	2204501	2211000	6500	dd	dd	AA	AA	AA	dd	AA	AA	dd	dd	Ad	AA	AA	dd	dd	dd	AA	dd	dd	Ad	AA	dd	dd	dd	AA	dd	AA	AB	dd	dd	Ad	dd	dd	dd	dd	AA	AA	AA	AA	AA	dd	AA	AA	AA	dd	Ad
chr1A	2233001	2238500	5500	AA	dd	AB	AA	AA	dd	AA	M	dd	dd	Ad	AA	AA	Ad	dd	dd	AA	Ad	dd	dd	AA	dd	dd	dd	AA	dd	AA	AA	dd	dd	Ad	dd	dd	dd	dd	AB	AB	AA	AB	AA	dd	AA	AA	AA	dd	AA
chr1A	2261501	2330500	69000	dd	dd	AB	AA	BB	Ad	AA	BB	dd	dd	Ad	AA	AA	dd	dd	dd	AA	dd	dd	Ad	AA	dd	dd	dd	AA	dd	AA	AA	dd	dd	Ad	dd	dd	dd	dd	AA	AA	AA	AA	AA	dd	AA	AA	AA	dd	AA
chr1A	2342501	2352000	9500	dd	dd	AA	AA	AA	dd	AA	AA	dd	dd	Ad	AA	AA	dd	dd	dd	AA	dd	dd	Ad	AA	dd	dd	dd	AA	dd	AA	AA	dd	dd	Ad	dd	dd	dd	dd	AA	AA	AB	AA	AA	dd	AA	AA	AA	dd	AA
chr1A	2372501	2376500	4000	dd	dd	AA	Ad	AA	dd	Ad	AA	Ad	dd	Ad	AA	AA	dd	dd	Ad	AA	dd	dd	Ad	AA	Ad	dd	dd	AA	dd	Ad	AA	dd	Ad	Ad	Ad	Ad	dd	dd	AA	AA	AA	Ad	AA	Ad	AA	AA	AA	dd	AA
chr1A	2391001	2431500	40500	BB	dd	dd	AA	dd	dd	dd	dd	dd	dd	Ad	AA	AA	dd	dd	dd	AA	dd	dd	dd	dd	dd	dd	dd	dd	dd	dd	dd	dd	dd	dd	dd	dd	dd	dd	AA	AA	AA	AA	AA	dd	AA	AA	AA	dd	AA
chr1A	2440001	2449500	9500	BB	dd	dd	AA	dd	dd	dd	dd	dd	dd	Ad	AA	AA	dd	dd	dd	AA	dd	dd	dd	dd	dd	dd	dd	dd	dd	dd	dd	dd	dd	dd	dd	dd	dd	dd	AB	AA	AA	AA	AA	dd	AA	AA	AA	dd	AA
chr1A	2481501	2532000	50500	dd	dd	dd	AA	dd	dd	dd	dd	dd	dd	Ad	AA	AA	dd	dd	dd	AA	dd	dd	dd	dd	dd	dd	dd	dd	dd	dd	dd	dd	dd	dd	dd	dd	dd	dd	AA	AB	AA	AA	AA	dd	AA	AA	AA	dd	AB
chr1A	2510501	2532000	21500	dd	dd	dd	AA	dd	dd	dd	dd	dd	dd	Ad	AA	AA	dd	dd	dd	AA	dd	dd	dd	dd	dd	dd	dd	dd	dd	dd	dd	dd	dd	dd	dd	dd	dd	dd	AA	AB	AA	AA	AA	dd	AB	AA	AA	dd	AB
chr1A	2520501	2543500	23000	dd	dd	dd	AA	dd	dd	dd	dd	dd	dd	Ad	AA	AA	dd	dd	dd	AA	dd	dd	dd	dd	dd	dd	dd	dd	dd	dd	dd	dd	dd	dd	dd	dd	dd	dd	AB	AA	AA	AA	AA	dd	AA	AA	AA	dd	AA
chr1A	2819501	2828000	8500	dd	dd	dd	AA	dd	dd	dd	dd	dd	dd	Ad	AA	AA	dd	dd	dd	AA	dd	dd	dd	dd	dd	dd	dd	dd	dd	dd	dd	dd	dd	dd	dd	dd	dd	dd	AB	AA	AA	AA	AA	dd	AA	AA	AA	dd	AB
chr1A	2868001	2874500	6500	dd	dd	dd	AA	dd	dd	dd	dd	dd	dd	Ad	AB	AA	dd	dd	dd	AA	dd	dd	dd	dd	dd	dd	dd	dd	dd	dd	dd	dd	dd	dd	dd	dd	dd	dd	AB	AA	AA	AA	AA	dd	AA	AA	AA	dd	AA
chr1A	2899501	2911000	11500	dd	dd	dd	M	dd	dd	dd	dd	dd	dd	Ad	AB	M	dd	dd	dd	AB	dd	dd	dd	dd	dd	dd	dd	dd	dd	dd	dd	dd	dd	dd	dd	dd	dd	dd	AB	AB	M	M	BB	dd	BB	M	M	dd	M
chr1A	2945001	2950500	5500	Ad	dd	dd	BB	dd	dd	dd	dd	dd	dd	dd	Ad	BC	AA	dd	dd	Ad	Ad	dd	dd	dd	dd	dd	dd	dd	dd	dd	dd	dd	dd	dd	dd	dd	dd	dd	AA	Ad	BB	M	AA	dd	BB	BC	BC	AA	BB
chr1A	2983501	2990500	7000	dd	Ad	AA	AA	AA	AA	AA	AA	AA	AA	AA	AA	AA	dd	AA	AA	AA	dd	dd	AA	AA	AA	AA	AA	AA	AA	AA	AA	AA	AB	AA	AA	AA	AA	AA	AA	AA	AA	AB	AA	AB	Ad	AA	AA	dd	AB
chr1A	2997001	3002000	5000	dd	dd	dd	AA	dd	dd	dd	dd	dd	dd	dd	AA	AA	dd	dd	dd	AA	dd	dd	dd	dd	dd	dd	dd	dd	dd	dd	dd	dd	dd	dd	dd	dd	dd	dd	AB	AB	AB	AA	AA	dd	AB	AA	AA	dd	AB
chr1A	2997001	3107000	110000	dd	Ad	AA	AA	AA	AA	AA	AA	AA	AA	AA	Ad	AA	dd	AA	AA	Ad	dd	Ad	AA	AA	AA	AA	AA	AA	AA	AA	AA	AA	AA	AA	AA	AA	AA	AA	Ad	Ad	AA	AA	AA	AA	AA	AA	AA	dd	AA
chr1A	3132001	3137000	5000	dd	dd	dd	AA	AB	AA	dd	AA	AA	dd	AA	dd	AA	dd	Ad	AA	dd	dd	dd	dd	AA	dd	dd	dd	AA	AA	AA	AA	Ad	dd	Ad	dd	dd	dd	AA	dd	dd	AA	AA	AA	AA	AA	AA	AA	dd	AA
chr1A	3166501	3187500	21000	dd	Ad	Ad	AA	AA	AA	Ad	AB	AA	Ad	AA	Ad	AA	dd	AA	AA	Ad	dd	dd	Ad	AA	Ad	Ad	Ad	AA	AA	AA	AA	AA	Ad	AA	Ad	Ad	Ad	AA	Ad	Ad	AA	AA	AA	AA	AA	AA	AA	dd	AB
chr1A	3200001	3204500	4500	dd	dd	Ad	AA	AA	AA	Ad	AA	AA	Ad	AA	Ad	AA	dd	AA	AA	Ad	dd	dd	Ad	AA	Ad	dd	Ad	AA	AA	AA	AA	Ad	Ad	Ad	Ad	Ad	Ad	AA	Ad	dd	AA	AA	AA	AA	AA	AA	AA	dd	Ad
chr1A	3229501	3237000	7500	dd	dd	dd	AA	AA	AA	dd	AA	AA	dd	Ad	dd	AA	dd	AA	AA	dd	dd	dd	dd	AA	dd	dd	dd	AA	AA	AA	AA	Ad	dd	Ad	dd	dd	dd	AA	dd	dd	AA	AA	AA	AA	Ad	AA	AA	dd	AA
chr1A	3265001	3365500	100500	dd	Ad	AA	AA	AA	AA	Ad	AA	AA	AA	AA	AA	AA	dd	AA	AA	AA	dd	AA	AA	AA	AA	AA	AA	AA	AA	AA	AA	AA	AA	AA	AA	AA	AA	AA	Ad	Ad	AA	AA	AA	AA	AA	AA	AA	dd	AA
chr1A	3525001	3531000	6000	dd	dd	AA	AA	AA	AA	dd	AA	Ad	dd	AA	AA	AA	dd	AA	AA	Ad	dd	dd	dd	AA	dd	dd	dd	AA	Ad	AA	AB	dd	dd	dd	dd	dd	dd	dd	dd	AB	AA	AA	AA	AA	AA	AA	AA	dd	AB
chr1A	3537001	3544000	7000	Ad	dd	AA	AA	AA	AA	dd	AB	AA	dd	AA	AA	AA	dd	AA	AA	AA	dd	dd	dd	AA	dd	dd	dd	AB	AB	AA	AA	Ad	dd	dd	Ad	dd	dd	dd	dd	AA	Ad	Ad	AA	Ad	AA	AA	AA	dd	AA
chr1A	3605501	3751000	145500	Ad	dd	Ad	AA	AA	AA	dd	AA	Ad	dd	Ad	Ad	AA	dd	Ad	Ad	Ad	dd	dd	dd	AA	dd	dd	dd	Ad	Ad	AA	AA	Ad	dd	dd	dd	dd	dd	dd	dd	Ad	Ad	Ad	AA	Ad	AA	AA	AA	dd	AA
chr1A	3746001	3773000	27000	Ad	Ad	AA	AA	AA	AA	Ad	AA	AA	Ad	AA	AA	AA	Ad	AA	AA	AA	Ad	Ad	Ad	AA	Ad	Ad	Ad	AA	AA	AA	AA	AA	Ad	Ad	Ad	Ad	Ad	dd	Ad	AA	AA	AA	AA	AA	AA	AA	AA	Ad	AA
chr1A	3754501	3807000	52500	Ad	Ad	AA	AA	AA	AA	AA	AA	AA	AA	AA	AA	AA	Ad	AA	AA	AA	Ad	Ad	Ad	AA	Ad	Ad	Ad	AA	AA	AA	AA	AA	Ad	Ad	Ad	Ad	Ad	Ad	Ad	AA	AA	AA	AA	AA	AA	AA	AA	Ad	AA
chr1A	3792501	3832500	40000	dd	Ad	AA	AA	AA	AA	AA	AA	AA	AA	AA	AA	AA	dd	AA	AA	AA	dd	AA	AA	AA	Ad	AA	AA	AA	AA	AA	AA	AA	AA	AA	AA	AA	Ad	AA	Ad	AA	AA	Ad	AA	AA	AA	AA	AA	dd	AA
chr1A	3838501	3843500	5000	dd	dd	dd	AA	Ad	AA	Ad	AA	Ad	dd	dd	dd	AA	dd	dd	AA	dd	dd	dd	dd	AA	dd	dd	dd	Ad	Ad	Ad	Ad	dd	dd	dd	dd	dd	dd	dd	dd	dd	dd	dd	Ad	dd	Ad	Ad	Ad	dd	Ad
chr1A	3851501	3858000	6500	dd	dd	AA	AA	AA	AA	AA	AA	AA	dd	Ad	Ad	AA	dd	AA	AA	Ad	dd	dd	dd	AA	dd	dd	dd	AA	AA	AA	AA	Ad	dd	dd	dd	dd	dd	dd	dd	Ad	Ad	Ad	AA	Ad	AA	AA	AA	dd	AA
chr1A	3883501	3890500	7000	dd	Ad	AA	AA	AA	AA	Ad	AA	AA	Ad	Ad	AA	AA	dd	AA	AA	Ad	dd	Ad	Ad	AA	Ad	Ad	Ad	AA	AA	AA	Ad	Ad	Ad	Ad	Ad	Ad	Ad	Ad	Ad	Ad	Ad	AA	AA	Ad	AA	AA	AA	dd	AA
chr1A	3915501	3921500	6000	dd	Ad	AA	AA	AA	AA	AA	AA	AA	AA	AA	AA	AA	dd	AA	AA	AA	dd	AA	AA	AA	AA	AA	AA	AA	AA	Ad	AB	AA	AA	AA	AA	AA	AA	AA	Ad	AA	AA	Ad	AA	Ad	AA	AA	AA	dd	AA
chr1A	3962001	3966500	4500	dd	Ad	dd	AA	AA	AA	Ad	AA	dd	AA	dd	dd	Ad	dd	dd	dd	dd	dd	AA	Ad	AA	AA	Ad	Ad	AA	AA	Ad	AA	Ad	AA	AA	AA	Ad	AA	AA	Ad	dd	dd	dd	AA	dd	AA	AA	AA	dd	AB
chr1A	4008501	4012500	4000	dd	dd	dd	AA	AA	AA	dd	AB	dd	dd	dd	dd	AA	dd	dd	dd	dd	dd	dd	dd	AA	dd	dd	dd	AB	AA	AA	AB	dd	dd	dd	dd	dd	dd	dd	M	M	M	M	AA	M	M	AB	AB	M	M
chr1A	4018001	4025500	7500	dd	dd	Ad	AA	AA	AA	Ad	AA	AA	Ad	AA	Ad	AA	dd	AA	Ad	Ad	dd	dd	Ad	AA	dd	dd	dd	AA	AA	Ad	AA	Ad	dd	Ad	Ad	dd	dd	Ad	dd	Ad	Ad	Ad	AA	Ad	AA	AA	AA	dd	Ad
chr1A	4121501	4128500	7000	dd	dd	AA	AA	AA	AA	dd	AA	Ad	Ad	AA	AA	AA	dd	AA	AA	AA	dd	dd	Ad	AA	dd	dd	dd	AA	AA	dd	Ad	Ad	dd	dd	dd	dd	dd	dd	dd	Ad	Ad	Ad	AA	Ad	AB	AA	AA	dd	AA
chr1A	4143001	4148000	5000	dd	dd	Ad	AA	AA	AA	dd	AA	AA	Ad	AA	AA	AA	dd	AA	AA	AA	dd	dd	Ad	AA	dd	dd	dd	AB	AB	dd	dd	Ad	dd	dd	dd	dd	dd	dd	dd	Ad	Ad	Ad	AA	Ad	AA	AA	AA	dd	AA
chr1A	4171001	4177000	6000	dd	dd	Ad	AA	Ad	Ad	dd	AA	dd	Ad	dd	dd	AA	dd	AA	dd	dd	dd	dd	Ad	AA	dd	dd	dd	AA	AA	Ad	Ad	dd	dd	dd	dd	dd	dd	dd	dd	dd	dd	Ad	AA	Ad	AA	AA	AA	dd	AA
chr1A	4180001	4186000	6000	dd	dd	Ad	AA	AA	Ad	dd	AA	dd	Ad	dd	dd	AA	dd	AA	dd	dd	dd	dd	Ad	AA	dd	dd	dd	AB	AA	AA	AA	dd	dd	dd	dd	dd	dd	dd	dd	dd	Ad	Ad	AA	Ad	AA	AA	AA	dd	AA
chr1A	4239501	4249000	9500	dd	dd	dd	AA	Ad	Ad	dd	AA	dd	Ad	dd	dd	AA	dd	AA	dd	dd	dd	dd	Ad	AA	dd	dd	dd	AA	AA	dd	dd	dd	dd	dd	dd	dd	dd	dd	dd	dd	dd	dd	AA	dd	AA	AA	AA	dd	AA
chr1A	4282501	4289500	7000	dd	dd	dd	AA	dd	dd	dd	AA	dd	Ad	dd	dd	AA	dd	AA	dd	dd	dd	dd	Ad	AA	dd	dd	dd	AA	AA	dd	Ad	dd	dd	dd	dd	dd	dd	dd	dd	dd	dd	dd	AA	dd	AA	AA	AA	dd	AA
chr1A	4309001	4318500	9500	dd	Ad	dd	AA	Ad	Ad	Ad	AA	dd	Ad	dd	dd	AA	dd	AB	dd	dd	dd	Ad	Ad	AB	Ad	Ad	Ad	AB	AA	dd	Ad	Ad	Ad	Ad	Ad	Ad	Ad	dd	Ad	dd	dd	dd	AA	dd	AA	AA	AA	dd	Ad
chr1A	4320501	4346500	26000	dd	dd	dd	AA	dd	dd	dd	AA	dd	Ad	dd	dd	AA	dd	AA	dd	dd	dd	dd	Ad	AA	dd	dd	dd	AA	AA	dd	Ad	dd	dd	dd	dd	dd	dd	dd	dd	dd	dd	dd	AA	dd	AA	AA	AA	dd	AA
chr1A	4337001	4351500	14500	dd	dd	dd	AA	dd	dd	dd	AA	dd	Ad	dd	dd	AA	dd	AA	dd	dd	dd	dd	Ad	AA	dd	dd	dd	AA	AA	dd	dd	dd	dd	dd	dd	dd	dd	dd	dd	dd	dd	dd	AA	dd	AA	AA	AA	dd	Ad
chr1A	4374501	4378500	4000	dd	dd	dd	AA	dd	dd	dd	AA	dd	Ad	dd	dd	AA	dd	AB	dd	dd	dd	dd	Ad	AA	dd	dd	dd	AA	AA	dd	Ad	dd	dd	dd	dd	dd	dd	dd	dd	dd	dd	dd	AA	dd	AA	AA	AA	dd	AA
chr1A	4410001	4414000	4000	dd	dd	dd	AA	dd	dd	dd	AA	dd	Ad	dd	dd	AA	dd	AA	dd	dd	dd	dd	Ad	AA	dd	dd	dd	AA	AA	dd	dd	dd	dd	dd	dd	dd	dd	dd	dd	dd	dd	dd	Ad	dd	Ad	Ad	Ad	dd	Ad
chr1A	4420001	4425500	5500	dd	dd	dd	AA	dd	Ad	dd	AA	dd	Ad	dd	Ad	AA	dd	AA	dd	dd	dd	dd	Ad	AA	dd	dd	dd	AA	dd	dd	Ad	dd	dd	dd	dd	dd	dd	dd	dd	dd	dd	dd	Ad	dd	Ad	Ad	Ad	dd	Ad
chr1A	4468501	4473500	5000	AA	Ad	dd	BB	Ad	Ad	dd	AB	Ad	AA	Ad	Ad	AB	dd	AB	Ad	Ad	dd	Ad	AA	AA	AA	AA	Ad	AA	AA	Ad	Ad	Ad	Ad	Ad	Ad	Ad	dd	Ad	Ad	dd	dd	dd	AA	Ad	Ad	AA	AA	Ad	AB
chr1A	4486001	4490500	4500	dd	dd	dd	AA	dd	dd	dd	AA	dd	Ad	dd	dd	Ad	dd	AA	dd	dd	dd	dd	dd	AA	dd	dd	dd	AA	AA	dd	dd	dd	dd	dd	dd	dd	dd	dd	dd	dd	dd	dd	Ad	dd	AA	AA	Ad	dd	Ad
chr1A	4493001	4497500	4500	dd	dd	AA	AA	dd	dd	dd	AA	dd	Ad	Ad	dd	AA	dd	AA	dd	dd	Ad	dd	Ad	AA	dd	dd	dd	AA	AA	dd	Ad	dd	dd	dd	dd	dd	dd	dd	dd	dd	AA	AA	AA	AA	AA	AA	AA	Ad	AA
chr1A	4539501	4543500	4000	dd	Ad	dd	AA	dd	dd	dd	AA	AA	AA	AA	AA	AA	dd	Ad	AA	AA	dd	AA	AA	AA	dd	dd	dd	AA	AA	dd	dd	AA	dd	dd	dd	AA	dd	dd	AB	AA	dd	dd	AA	dd	Ad	AA	AA	dd	AA
chr1A	4572001	4578000	6000	dd	Ad	dd	AA	dd	dd	dd	AA	AA	AA	AA	AA	AA	dd	AA	AA	AA	dd	AA	Ad	AA	dd	dd	dd	AA	AA	dd	dd	Ad	dd	dd	dd	AA	dd	dd	Ad	Ad	dd	dd	AA	dd	AA	AA	AA	dd	AA
chr1A	4582001	4717000	135000	dd	dd	Ad	AA	Ad	dd	dd	AA	dd	Ad	AA	AA	AA	dd	AA	Ad	AA	dd	AA	Ad	AA	dd	dd	dd	AA	AA	dd	Ad	dd	dd	dd	dd	AA	Ad	dd	dd	dd	Ad	Ad	AA	Ad	AA	AA	AA	dd	AA
chr1A	4698501	4722500	24000	dd	dd	Ad	AA	AA	Ad	dd	Ad	dd	Ad	AA	AA	AA	dd	AA	dd	AA	dd	AA	Ad	AA	dd	dd	dd	AA	AA	AA	Ad	dd	dd	dd	dd	AA	Ad	dd	dd	dd	Ad	AA	AA	Ad	AA	AA	AA	dd	AA
chr1A	4731001	4747500	16500	dd	dd	AB	AA	AA	AA	dd	Ad	dd	Ad	AA	AA	AB	dd	AA	dd	AA	dd	AA	Ad	AA	dd	dd	AA	AB	AB	AA	AA	dd	dd	AB	dd	AA	dd	AA	dd	dd	AA	AB	AA	AB	AA	AA	AA	dd	AA
chr1A	4752001	4781000	29000	dd	dd	Ad	AA	AA	dd	dd	Ad	Ad	Ad	AA	AA	AA	dd	AA	Ad	AA	dd	AA	Ad	AA	dd	dd	dd	AA	AA	AA	AA	Ad	dd	dd	dd	AA	dd	dd	Ad	Ad	Ad	Ad	AA	Ad	AA	AA	AA	dd	AA
chr1A	4790501	4799500	9000	dd	dd	dd	AA	AA	dd	dd	Ad	dd	Ad	AA	AA	AA	dd	AA	dd	AA	dd	AA	Ad	AA	dd	dd	dd	AA	AA	AA	AA	dd	dd	dd	dd	AA	dd	dd	dd	dd	dd	dd	AA	dd	AA	AA	AA	dd	AA
chr1A	4830001	4835500	5500	dd	Ad	AA	AA	AA	Ad	dd	AA	AA	Ad	AA	AA	AA	dd	AA	AA	AA	dd	AA	AA	AA	dd	dd	dd	AA	AA	AA	AA	Ad	dd	dd	dd	AA	AA	dd	AA	Ad	AA	AB	AA	AA	AA	AA	AA	dd	AA
chr1A	4857501	4866500	9000	dd	dd	AA	AA	AA	dd	dd	Ad	dd	Ad	AA	AA	AA	dd	AA	Ad	AA	dd	AA	Ad	AA	dd	dd	dd	AA	AA	AA	AA	Ad	dd	dd	dd	AA	dd	dd	dd	dd	AA	AA	AA	AA	AB	AA	AA	dd	AA
chr1A	4890501	5094500	204000	dd	Ad	AA	AA	AA	Ad	dd	AA	AA	AA	AA	AA	AA	dd	AA	AA	AA	dd	AA	AA	AA	dd	dd	dd	AA	AA	AB	AB	AA	dd	dd	dd	AA	AA	dd	Ad	Ad	AA	AA	AA	AA	AA	AA	AA	dd	AA
chr1A	5112001	5116000	4000	Ad	Ad	Ad	Ad	AA	dd	Ad	Ad	Ad	Ad	AA	AA	AA	Ad	AA	Ad	AA	Ad	AA	Ad	AA	Ad	Ad	dd	AA	AB	AB	AB	Ad	dd	Ad	dd	AA	Ad	Ad	dd	dd	Ad	Ad	AA	Ad	AA	Ad	Ad	dd	Ad
chr1A	5181001	5189500	8500	dd	BC	AA	AA	AA	AA	AA	Ad	M	M	AA	AA	AA	dd	dd	M	AA	dd	AA	M	AA	AA	AA	dd	AA	dd	AA	BC	M	AA	Ad	AA	AA	dd	dd	M	M	AA	AA	AA	AA	Ad	AA	AA	dd	AA
chr1A	5212001	5230500	18500	dd	Ad	AA	AA	AA	dd	dd	dd	AB	AA	AA	AA	AA	dd	AA	AB	AA	dd	AA	AB	AA	dd	dd	dd	AA	AA	BC	AB	AB	dd	dd	dd	AA	dd	dd	AA	AA	AA	AA	AA	AA	AA	AA	AA	dd	AA
chr1A	5225501	5233500	8000	dd	AA	AA	AA	AA	dd	dd	dd	AA	AA	AA	AA	AA	dd	AA	AA	AA	dd	AA	AA	AA	dd	dd	dd	AA	AA	BB	AB	AA	dd	dd	dd	AA	dd	dd	AA	AA	AA	AA	AA	AA	AA	AA	AA	dd	AA
chr1A	5265001	5270000	5000	dd	Ad	AA	AA	Ad	dd	dd	Ad	Ad	Ad	AA	AA	AA	dd	AA	Ad	AA	dd	AA	Ad	AA	dd	dd	dd	AA	AA	BB	AB	Ad	dd	dd	dd	AA	dd	dd	Ad	Ad	AA	AA	AA	AA	AA	AA	AA	dd	AB
chr1A	5275001	5280000	5000	dd	dd	AA	AA	Ad	dd	dd	Ad	dd	Ad	AA	AA	AA	dd	AA	dd	AA	dd	Ad	Ad	AA	dd	dd	dd	AA	AA	AA	AA	dd	dd	dd	dd	AA	dd	dd	dd	dd	AA	AA	AA	AA	AA	AA	AA	dd	Ad
chr1A	5283001	5288500	5500	dd	dd	AA	AA	AA	dd	dd	Ad	dd	Ad	AA	AB	AA	dd	AA	dd	AA	dd	AA	Ad	AB	dd	dd	dd	AB	AA	AB	AA	dd	dd	dd	dd	AB	dd	dd	dd	dd	AA	AA	AA	AA	AA	AA	AA	dd	AB
chr1A	5296001	5304000	8000	dd	dd	AA	AB	AA	dd	dd	Ad	dd	Ad	AB	AB	AA	dd	AA	dd	AA	dd	AA	Ad	AA	dd	dd	dd	AA	AA	AA	AA	dd	dd	dd	dd	AA	dd	dd	dd	dd	Ad	Ad	AA	AA	AA	AA	AA	dd	AA
chr1A	5309501	5314000	4500	dd	dd	AA	AA	Ad	dd	dd	Ad	dd	Ad	AA	AA	AA	dd	AA	dd	AA	dd	AA	Ad	AA	dd	dd	dd	AA	AA	AA	AA	dd	dd	dd	dd	AA	dd	dd	dd	dd	AA	Ad	AA	AA	AA	AA	AA	dd	Ad
chr1A	5314501	5323000	8500	dd	Ad	AA	AA	AA	dd	dd	dd	Ad	Ad	AA	AA	AA	dd	AA	Ad	AA	dd	AA	AA	AA	Ad	Ad	Ad	AA	AA	AA	AA	Ad	dd	dd	Ad	AA	dd	Ad	Ad	Ad	AA	AA	AA	AA	AA	AA	AA	dd	AB
chr1A	5334501	5339000	4500	Ad	dd	AA	AA	dd	dd	dd	Ad	dd	AA	Ad	AA	BB	dd	BC	dd	AA	Ad	Ad	AA	AB	dd	Ad	Ad	BB	BB	BC	BB	dd	Ad	dd	Ad	Ad	Ad	dd	dd	dd	AA	AA	AB	AA	AA	AB	BB	dd	AA
chr1A	5335501	5355000	19500	dd	dd	AA	AA	dd	dd	dd	Ad	dd	AA	Ad	AA	BB	dd	BC	dd	AA	dd	Ad	AA	AA	dd	dd	dd	BB	BB	BB	AB	dd	dd	dd	dd	AA	dd	dd	dd	dd	AA	AA	AA	AA	AA	AA	BB	dd	AA
chr1A	5351001	5355500	4500	dd	dd	AB	AB	dd	dd	dd	Ad	dd	Ad	Ad	Ad	AB	dd	AB	dd	Ad	dd	Ad	Ad	AA	dd	dd	dd	AB	AB	AB	AA	dd	dd	dd	dd	AA	dd	dd	dd	dd	Ad	AA	AA	AA	Ad	Ad	AA	dd	Ad
chr1A	5395501	5400500	5000	dd	dd	BC	M	BB	dd	dd	Ad	dd	AA	AB	BC	BC	dd	BC	dd	AB	dd	BB	AA	BB	dd	dd	dd	BC	AB	BB	BC	dd	dd	dd	dd	AB	dd	dd	dd	dd	BB	AB	BC	BC	M	M	BC	dd	M
chr1A	5395501	5412000	16500	dd	dd	BC	M	BC	dd	dd	Ad	dd	AA	BB	BC	M	dd	BC	dd	BB	dd	BC	AA	BB	dd	dd	dd	BC	BB	BB	BC	dd	dd	dd	dd	BB	dd	dd	dd	dd	BB	BB	BC	BC	M	M	BC	dd	M
chr1A	5405501	5412000	6500	dd	dd	BC	BC	BB	dd	Ad	Ad	dd	Ad	BB	BB	BC	dd	BB	dd	BB	dd	BB	Ad	BB	dd	dd	dd	BB	BB	BB	BB	dd	dd	dd	dd	BB	dd	dd	dd	dd	BB	BB	BC	BB	BC	M	BC	dd	M
chr1A	5423501	5430000	6500	dd	dd	AA	AA	AA	dd	dd	Ad	dd	Ad	AB	AA	AA	dd	AA	dd	AA	dd	AA	Ad	AA	dd	dd	dd	AA	AA	AA	AA	dd	dd	dd	dd	AA	dd	dd	dd	dd	AA	AA	AB	AA	AA	AA	AA	dd	AA
chr1A	5438001	5455000	17000	dd	dd	AB	AA	AA	dd	dd	dd	dd	Ad	AA	AA	AA	dd	AA	dd	AA	dd	AA	dd	AA	dd	dd	dd	AA	AA	AA	AA	dd	dd	dd	dd	AA	dd	dd	dd	dd	AA	AA	AB	AA	AA	AA	AA	dd	AA
chr1A	5513501	5522000	8500	AB	dd	AA	dd	Ad	Ad	dd	dd	dd	Ad	dd	dd	dd	dd	AA	dd	dd	dd	dd	Ad	AA	dd	dd	dd	dd	AA	AA	Ad	dd	dd	dd	dd	dd	dd	dd	dd	Ad	AA	AA	AA	AA	dd	dd	dd	dd	dd
chr1A	5578001	5582000	4000	dd	dd	AB	dd	AB	dd	dd	dd	dd	Ad	dd	dd	dd	dd	AB	dd	dd	dd	dd	Ad	AA	dd	dd	dd	dd	AB	AA	Ad	dd	dd	dd	dd	dd	dd	dd	dd	dd	AA	AA	AA	AA	dd	dd	dd	Ad	dd
chr1A	5590501	5605000	14500	dd	dd	dd	dd	dd	dd	dd	dd	dd	dd	dd	dd	dd	dd	dd	dd	dd	dd	dd	dd	dd	dd	dd	dd	dd	dd	dd	dd	dd	dd	dd	dd	dd	dd	dd	dd	dd	dd	dd	dd	dd	dd	dd	dd	dd	dd
chr1A	5653501	5659000	5500	dd	dd	Ad	dd	dd	dd	dd	dd	dd	dd	dd	dd	dd	dd	AA	dd	dd	dd	dd	dd	Ad	dd	dd	dd	dd	AA	Ad	AA	dd	dd	dd	dd	dd	dd	dd	dd	dd	AA	AA	AA	AA	dd	dd	dd	dd	dd
chr1A	6030501	6035000	4500	Ad	dd	AA	AA	dd	dd	dd	Ad	AA	Ad	AA	AB	dd	Ad	AA	dd	Ad	Ad	dd	dd	AB	Ad	Ad	AA	AA	AB	AA	AA	dd	dd	dd	dd	dd	dd	dd	AA	dd	BB	AB	AA	AB	dd	dd	dd	Ad	dd
chr1A	6279501	6290000	10500	dd	dd	Ad	dd	dd	dd	dd	dd	dd	Ad	dd	dd	dd	dd	Ad	dd	dd	dd	dd	dd	Ad	dd	dd	dd	dd	Ad	Ad	Ad	dd	dd	dd	dd	dd	dd	dd	dd	dd	Ad	Ad	Ad	Ad	dd	dd	dd	dd	dd
chr1A	6328001	6332000	4000	dd	dd	AA	dd	dd	dd	dd	dd	dd	Ad	dd	dd	dd	dd	AA	dd	dd	dd	dd	dd	AA	dd	dd	dd	dd	AA	AA	AA	dd	dd	dd	dd	dd	dd	dd	dd	dd	AA	AA	AA	AA	dd	dd	dd	dd	dd
chr1A	6451501	6461000	9500	dd	Ad	AA	AA	dd	Ad	dd	Ad	AA	AA	Ad	dd	AA	dd	AA	AA	dd	dd	dd	AA	dd	dd	dd	dd	AA	AA	AA	AB	Ad	dd	dd	dd	dd	dd	dd	AA	AA	dd	dd	AA	dd	AA	Ad	Ad	dd	AA
chr1A	6451501	6472000	20500	dd	Ad	AA	AA	dd	Ad	dd	Ad	AA	AA	Ad	dd	AA	dd	AA	AA	dd	dd	dd	AA	dd	dd	dd	dd	AA	AA	AA	AA	Ad	dd	dd	dd	dd	Ad	dd	AA	AA	dd	dd	AA	dd	AA	AA	AA	dd	AA
chr1A	6464501	6472000	7500	dd	Ad	AA	AA	dd	Ad	dd	Ad	AA	AA	dd	dd	AA	dd	AA	AA	dd	dd	dd	AA	dd	dd	dd	dd	AA	AA	AA	AA	AA	dd	dd	dd	dd	dd	dd	AA	AA	dd	dd	AA	dd	AA	AA	AA	dd	AA
chr1A	6464501	6496500	32000	dd	Ad	AA	AA	dd	Ad	dd	dd	AA	AA	dd	dd	AA	dd	AA	AA	dd	dd	dd	AA	dd	dd	dd	dd	AA	AA	AA	AA	Ad	dd	dd	dd	dd	dd	dd	AA	AA	dd	dd	AA	dd	AA	AA	AA	dd	AA
chr1A	6529501	6535000	5500	dd	Ad	AB	BB	dd	Ad	dd	Ad	AB	AA	dd	dd	AB	dd	AA	BB	dd	dd	dd	AB	Ad	dd	dd	dd	BC	AA	BB	AB	Ad	dd	dd	dd	dd	dd	Ad	AB	AA	dd	dd	AB	dd	AB	AB	AB	dd	AB
chr1A	6567501	6572500	5000	dd	dd	AA	AA	dd	BC	AA	AA	AB	AA	dd	dd	AA	dd	AA	AA	dd	dd	dd	AA	AA	AA	AA	dd	AA	AA	AA	dd	AA	AB	AA	AB	dd	dd	dd	AB	AA	dd	dd	AA	dd	dd	AA	AA	dd	M
chr1A	6671001	6687500	16500	dd	Ad	AA	AB	dd	AB	AA	AB	AB	AA	dd	dd	AA	dd	AB	AA	dd	dd	dd	AB	AA	AB	AB	dd	AA	AB	AA	AB	AA	AA	Ad	AA	dd	Ad	Ad	Ad	AA	dd	dd	AA	dd	AA	AA	AA	dd	AA
chr1A	6705001	6710500	5500	dd	Ad	AA	AA	dd	AA	AA	AA	Ad	AA	dd	dd	AA	dd	AA	AA	dd	dd	dd	AA	AA	AA	Ad	AA	AA	AA	AA	AA	Ad	AA	Ad	AA	dd	AA	Ad	AA	AA	AA	AB	AA	AA	Ad	AA	AA	dd	AA
chr1A	6728501	6733000	4500	Ad	Ad	AB	AB	Ad	AB	AB	AB	AB	AB	dd	Ad	AA	dd	AB	AB	dd	Ad	dd	AA	AB	AB	AB	AA	AA	AB	AB	AB	AA	BB	AB	BB	Ad	AA	BB	Ad	AB	AA	Ad	AA	Ad	AB	AA	AA	dd	AA
chr1A	6745501	6753000	7500	dd	Ad	AA	AA	dd	Ad	AA	AA	AA	AA	dd	dd	AA	dd	AB	AA	dd	dd	dd	AA	AA	AA	AB	Ad	AB	AA	AA	AA	AA	AA	AA	AA	dd	Ad	Ad	AB	AA	Ad	Ad	AA	Ad	AA	AA	AA	dd	AB
chr1A	6779001	6786000	7000	dd	Ad	AA	AA	dd	AA	AA	AA	AA	AA	dd	dd	AA	dd	AA	AA	dd	dd	dd	AB	AA	AB	AA	AA	AB	AA	AA	AA	AA	AA	Ad	AA	dd	dd	dd	AA	AA	dd	dd	AA	dd	AA	AA	AB	dd	AA
chr1A	6780001	6852500	72500	dd	AB	M	AB	dd	BC	BB	BB	BB	BB	dd	dd	AB	dd	BC	BB	dd	dd	dd	BB	M	BC	BC	M	M	BC	M	M	AA	BC	AA	BB	dd	dd	dd	AB	AB	dd	dd	AB	dd	AB	AB	AB	dd	AB
chr1A	6981001	6986000	5000	dd	dd	Ad	Ad	dd	Ad	Ad	Ad	Ad	dd	dd	dd	Ad	dd	Ad	Ad	dd	dd	dd	Ad	Ad	Ad	Ad	Ad	Ad	Ad	Ad	Ad	Ad	Ad	Ad	Ad	dd	Ad	Ad	dd	Ad	Ad	dd	Ad	Ad	Ad	Ad	Ad	dd	dd
chr1A	7255501	7261000	5500	dd	dd	dd	dd	dd	dd	dd	dd	dd	dd	dd	dd	dd	dd	dd	dd	dd	dd	dd	dd	dd	dd	dd	dd	dd	dd	dd	dd	dd	dd	dd	dd	dd	dd	dd	dd	dd	dd	dd	dd	dd	dd	dd	dd	dd	dd
chr1A	7349001	7359500	10500	dd	Ad	dd	AA	AA	dd	AA	AA	AA	AA	dd	dd	AA	dd	AA	AA	dd	dd	AA	AA	AA	AA	AA	AA	Ad	AA	AA	AA	AA	AA	AA	AA	AA	AA	dd	AA	Ad	AA	AA	AA	dd	AA	AA	AA	dd	AA
chr1A	7387001	7396000	9000	dd	Ad	AA	AA	AB	Ad	AA	AA	AA	AB	dd	dd	AA	dd	AB	AA	dd	dd	AA	AA	AA	AA	AA	AA	AA	AA	AA	AA	AA	AA	AA	AA	AA	AA	dd	AA	AA	AA	AA	AA	dd	AB	AA	AA	dd	AA
chr1A	7447001	7451500	4500	dd	Ad	dd	AA	AA	dd	Ad	AA	Ad	AA	dd	dd	AA	dd	AA	AA	dd	dd	AA	Ad	AA	AA	AA	AA	dd	Ad	AA	AA	Ad	AA	AA	AA	Ad	AA	dd	Ad	AA	Ad	AA	Ad	dd	Ad	Ad	Ad	dd	AA
chr1A	7498501	7507000	8500	dd	Ad	AA	AA	AA	dd	AA	AA	AA	AA	dd	dd	AA	dd	AA	AA	dd	dd	AA	AA	AA	AA	AA	AA	AA	AA	AA	AA	AA	AA	AA	AA	AA	AA	dd	AB	AA	AA	AB	AA	dd	AA	AA	AA	dd	AB
chr1A	7576501	7634500	58000	dd	Ad	dd	AA	AA	dd	AA	AA	AA	AA	dd	dd	AA	dd	AA	AA	dd	dd	AA	AA	AA	AA	AA	AA	dd	AA	AA	AA	Ad	AA	AA	AA	AA	AA	dd	AA	AA	AA	AA	AA	dd	AA	AA	AA	dd	AA
chr1A	7685001	7695500	10500	dd	Ad	dd	Ad	Ad	dd	AA	Ad	AA	Ad	dd	dd	AA	dd	Ad	AA	dd	dd	AA	AA	AA	AA	AA	AA	dd	AA	AA	AA	Ad	AA	Ad	Ad	AA	Ad	dd	AA	AA	AA	AA	AA	dd	AA	AA	AA	dd	AA
chr1A	7717501	7724500	7000	dd	Ad	dd	AA	AA	dd	AA	AA	AA	AA	dd	dd	AA	dd	AA	AA	dd	dd	AA	AA	AA	AA	AB	AA	dd	AA	AA	AA	Ad	AB	Ad	AB	AB	AA	dd	AA	Ad	AA	AA	AA	dd	AA	Ad	AA	dd	Ad
chr1A	7731501	7742500	11000	dd	Ad	dd	AB	AA	dd	AA	AA	AA	AB	dd	dd	AA	dd	AA	AA	dd	Ad	AA	AA	AA	AB	AB	AA	dd	AB	AA	AA	Ad	AB	AA	AB	AB	AB	dd	AB	AA	AB	AA	AA	dd	AA	AA	AA	dd	AA
chr1A	7749001	7759500	10500	dd	Ad	dd	AA	AA	dd	AA	AA	AB	AB	dd	dd	AA	dd	AA	AB	dd	dd	AA	AA	AA	AA	AA	AB	dd	AA	AA	AA	Ad	AB	AA	AA	AA	AA	dd	AB	AA	AA	AA	AA	dd	AB	AA	AA	dd	AA
chr1A	7765001	7780000	15000	dd	Ad	dd	AA	AA	Ad	AA	AA	AA	AA	dd	dd	AA	dd	AA	AA	dd	dd	AA	AA	AA	AA	AA	AA	dd	AA	AA	AA	Ad	AA	AA	AA	AA	AA	dd	AB	AA	AA	AA	AA	Ad	AA	AA	AA	dd	AA
chr1A	8066001	8071000	5000	dd	Ad	dd	AB	AA	dd	AA	AA	AB	AA	dd	dd	AA	dd	AA	AA	dd	dd	AA	AA	AA	AA	AA	AA	AA	AA	AA	AA	Ad	AA	AA	AA	AA	AA	dd	AB	AA	AA	AB	AA	AA	Ad	AA	AA	dd	AA
chr1A	8175001	8187000	12000	dd	Ad	dd	dd	Ad	dd	AA	dd	AB	AB	dd	dd	Ad	dd	Ad	AA	Ad	dd	AA	AA	Ad	Ad	Ad	AA	Ad	Ad	AA	AB	AA	Ad	AA	Ad	AA	dd	dd	dd	Ad	Ad	Ad	AA	Ad	Ad	dd	dd	dd	Ad
chr1A	8208001	8213500	5500	dd	dd	dd	dd	Ad	dd	Ad	dd	Ad	Ad	dd	dd	dd	dd	dd	Ad	dd	dd	dd	Ad	dd	dd	dd	Ad	Ad	dd	Ad	Ad	Ad	dd	dd	dd	Ad	Ad	dd	dd	Ad	dd	dd	Ad	dd	dd	dd	dd	dd	dd
chr1A	8271501	8275500	4000	dd	Ad	Ad	AA	AA	dd	AA	Ad	AA	AA	dd	dd	Ad	dd	AA	AA	Ad	dd	AA	Ad	AA	AA	AA	AA	AA	Ad	AA	AA	Ad	AA	AA	Ad	Ad	AA	dd	AA	AB	AA	AA	AA	AA	AA	AA	AA	dd	AB
chr1A	8502501	8514000	11500	dd	Ad	AA	AA	AA	Ad	Ad	AA	AA	Ad	dd	dd	AA	dd	AA	Ad	Ad	dd	AA	Ad	AA	AA	Ad	Ad	AA	AA	AA	AA	Ad	AA	Ad	AA	AA	dd	dd	Ad	Ad	dd	Ad	AA	Ad	AA	Ad	AA	dd	Ad
chr1A	8560501	8571000	10500	dd	Ad	Ad	AA	AA	AA	AA	AA	Ad	AA	dd	dd	AA	dd	AA	AA	Ad	dd	AA	AA	AA	AA	AA	Ad	AA	AA	AA	AA	AA	AA	Ad	AA	AA	dd	dd	Ad	Ad	dd	Ad	AA	Ad	AA	AA	AA	dd	Ad
chr1A	8628501	8634500	6000	AA	AA	AA	AA	AA	AA	AA	AA	AB	AB	AA	AA	AA	Ad	AA	AB	AA	Ad	AA	BB	AA	AA	AA	AB	AA	AA	AA	AA	AB	AA	AA	AA	AA	dd	AA	BB	BB	dd	BB	AA	AA	AA	AA	AA	Ad	AA
chr1A	8641001	8649000	8000	Ad	Ad	Ad	AA	AA	AA	AA	AA	Ad	Ad	Ad	Ad	AA	dd	AA	Ad	AA	dd	AA	Ad	AA	AB	AA	Ad	AA	AB	AB	AB	Ad	AB	AA	AA	AA	dd	Ad	Ad	Ad	dd	Ad	AA	AA	AA	AA	AA	dd	Ad
chr1A	8645001	8649000	4000	Ad	dd	Ad	AB	AA	AA	AA	AB	Ad	Ad	Ad	dd	AA	dd	AB	Ad	AA	dd	AB	Ad	AA	AB	AA	Ad	AA	AB	AB	AB	Ad	AB	Ad	AA	AB	dd	dd	Ad	Ad	dd	Ad	AA	AB	Ad	AA	AA	dd	Ad
chr1A	8672501	8676500	4000	Ad	AA	AA	AA	AA	AA	Ad	AA	AA	Ad	Ad	AA	AA	AA	AA	Ad	AA	AB	AA	Ad	AA	AA	AA	Ad	AB	Ad	Ad	AA	Ad	Ad	Ad	AA	AA	dd	AA	Ad	AA	dd	Ad	AA	AA	AA	AA	AA	AB	Ad
chr1A	8753501	8766000	12500	AA	Ad	dd	AA	AA	AA	AA	AA	AA	AA	dd	dd	AA	dd	AA	AA	Ad	dd	AA	AA	AA	AA	AB	AA	AA	AA	AA	AA	Ad	AA	Ad	AA	dd	Ad	AA	AA	AA	Ad	AA	AA	AA	AB	AA	AA	dd	AA
chr1A	8774501	8782500	8000	AB	Ad	dd	AA	AA	AB	AA	AA	AB	AA	dd	dd	AA	dd	AA	AA	Ad	dd	AB	AB	AA	AA	AB	AA	AA	AA	AA	AA	Ad	AB	Ad	AA	dd	AA	AA	AA	AA	Ad	AA	AA	AA	AB	AA	AA	dd	AA
chr1A	8825001	8837500	12500	AB	Ad	dd	AA	AA	AA	AA	AA	AA	AA	dd	dd	AA	dd	AA	AA	Ad	dd	AA	AA	AA	AA	AA	AA	AA	AA	AA	AA	Ad	AA	Ad	AA	dd	dd	AA	AA	AA	dd	AA	AA	AA	AA	AA	AA	dd	AA
chr1A	8846501	8850500	4000	AB	Ad	dd	AB	AB	AA	AA	AA	AB	AB	dd	dd	AB	dd	AB	AA	AA	dd	AB	AB	AA	AA	AA	AA	AA	AA	AB	AA	AA	AB	Ad	AA	dd	dd	AA	AA	AA	dd	AA	AA	AA	AB	AA	AA	dd	AA
chr1A	8855001	8859500	4500	AA	Ad	dd	AA	AA	AA	AA	AA	AA	AB	dd	dd	AA	dd	AA	AA	Ad	dd	AA	AA	AA	AA	AA	AA	AA	AA	AA	AA	Ad	AA	Ad	Ad	dd	dd	AA	AA	AA	dd	Ad	AA	Ad	AA	AA	Ad	dd	AA
chr1A	8867501	8875500	8000	AA	Ad	dd	AA	AA	AA	AA	AA	AA	AA	dd	dd	AA	dd	AA	AA	Ad	dd	AA	AA	AA	AA	AA	AA	AA	AA	AA	AA	Ad	AA	Ad	AA	dd	dd	AA	AA	AA	dd	AA	AA	AA	AA	AA	AA	dd	AA
chr1A	8897001	8902000	5000	AA	Ad	dd	AA	AA	AA	AA	AA	AA	AA	dd	dd	AB	dd	AB	AA	Ad	dd	AA	AA	AA	AA	AA	AA	AA	AA	AA	AA	Ad	AA	Ad	AA	dd	dd	AA	AA	AA	dd	AA	AA	AA	Ad	AA	AA	dd	AA
chr1A	8915501	8922500	7000	AA	Ad	dd	AA	AA	AA	AA	AA	AA	AA	dd	dd	AA	dd	AA	AA	Ad	dd	AA	AA	AA	AB	AA	AA	AA	AA	AB	AA	AA	AA	Ad	AA	dd	dd	AB	AA	AA	dd	AA	AA	AA	AA	AA	AA	dd	AA
chr1A	8931501	8942500	11000	AA	Ad	dd	AA	AA	AA	AA	AA	AA	AB	dd	dd	AA	dd	AA	AA	Ad	dd	AA	AA	AA	AA	AA	AA	AA	AA	AA	AA	Ad	AA	Ad	AA	dd	dd	AA	AA	AA	dd	AA	AA	AA	AA	AA	AA	dd	AA
chr1A	9043001	9048000	5000	AA	Ad	dd	AA	AA	AA	AA	AA	AA	AB	dd	dd	AA	dd	AA	AA	Ad	dd	AA	AB	AB	AA	AA	AB	AA	AA	AA	AA	Ad	AA	Ad	AA	dd	dd	AB	AA	AA	dd	AA	AA	AA	AA	AA	AA	dd	Ad
chr1A	9071001	9079000	8000	AB	Ad	dd	AB	AB	AB	AA	AA	AA	AA	dd	dd	AB	dd	AB	AA	Ad	dd	AA	AB	AA	AB	AB	AA	AA	AB	AA	AA	AA	AB	Ad	AA	dd	dd	AA	AA	AA	dd	AA	AA	AA	AA	AA	AA	dd	AB
chr1A	9093501	9099500	6000	Ad	dd	dd	dd	dd	dd	dd	Ad	dd	dd	dd	dd	dd	dd	dd	Ad	dd	dd	dd	dd	dd	dd	dd	dd	dd	dd	dd	dd	dd	dd	dd	dd	dd	dd	dd	dd	dd	dd	dd	dd	dd	dd	dd	dd	dd	dd
chr1A	9163001	9167500	4500	dd	dd	dd	BB	Ad	Ad	Ad	Ad	dd	dd	dd	dd	BB	Ad	BB	dd	AA	dd	Ad	dd	Ad	Ad	Ad	dd	Ad	dd	Ad	Ad	dd	Ad	Ad	Ad	dd	dd	dd	dd	dd	dd	dd	Ad	AB	AA	AB	AB	dd	dd
chr1A	9191001	9195000	4000	dd	dd	dd	dd	dd	dd	dd	dd	dd	dd	dd	dd	dd	dd	dd	dd	dd	dd	dd	dd	dd	dd	dd	dd	dd	dd	dd	dd	dd	dd	dd	dd	dd	dd	dd	dd	dd	dd	dd	Ad	dd	dd	dd	dd	dd	dd
chr1A	9191001	9224000	33000	dd	Ad	dd	AA	AA	Ad	Ad	AA	dd	dd	dd	Ad	AA	Ad	AA	dd	Ad	Ad	AA	dd	AA	AA	AA	dd	AA	dd	AA	AA	dd	AA	AA	AA	dd	dd	dd	dd	dd	Ad	dd	AA	AA	AA	AA	AA	Ad	dd
chr1A	9311501	9315500	4000	dd	Ad	dd	AA	Ad	dd	Ad	Ad	dd	dd	dd	dd	Ad	AA	Ad	dd	Ad	Ad	Ad	dd	AA	Ad	Ad	dd	Ad	dd	Ad	AA	dd	Ad	AA	AA	dd	dd	dd	dd	dd	dd	dd	AA	AA	AA	AA	AA	AA	dd
chr1A	9328001	9336500	8500	dd	Ad	Ad	AA	AA	Ad	AA	AB	dd	dd	dd	dd	AA	AA	BB	dd	Ad	AB	AA	dd	AA	AA	AA	dd	AA	dd	AA	AA	dd	AA	AA	AA	Ad	dd	Ad	Ad	Ad	Ad	Ad	AA	AB	AB	AB	AB	AA	Ad
chr1A	9384501	9400000	15500	dd	dd	dd	AA	AA	AA	AA	AA	dd	dd	Ad	dd	AA	dd	AA	dd	AA	dd	AA	dd	AA	AB	AB	dd	AA	dd	AA	AA	dd	dd	AA	AA	dd	Ad	dd	dd	dd	Ad	dd	AA	AA	AA	AA	AA	dd	dd
chr1A	9395501	9400000	4500	dd	dd	dd	AA	AA	Ad	AB	AA	dd	dd	Ad	dd	AB	dd	AA	dd	Ad	Ad	AB	dd	AB	AB	AB	Ad	AA	dd	AB	AA	dd	Ad	AA	AB	dd	Ad	Ad	Ad	Ad	dd	dd	AA	AA	AA	AA	AA	dd	dd
chr1A	9407001	9414500	7500	dd	dd	Ad	AB	AA	Ad	AA	AA	dd	dd	dd	dd	AA	dd	AA	dd	Ad	dd	AA	dd	AB	AA	AA	dd	AA	dd	AA	AA	dd	dd	AA	AA	dd	dd	dd	dd	dd	dd	dd	AA	AA	AA	AA	AA	dd	dd
chr1A	9408501	9968500	560000	Ad	Ad	Ad	AA	AA	Ad	AA	AA	Ad	dd	Ad	Ad	AA	dd	AA	Ad	Ad	dd	AA	dd	AA	AA	AA	AA	AA	AA	AA	AA	dd	dd	AA	AA	Ad	Ad	Ad	Ad	Ad	Ad	Ad	AA	AA	AA	AA	AA	dd	Ad
chr1A	10019001	10025500	6500	dd	dd	AA	AA	AA	Ad	Ad	AA	dd	dd	Ad	Ad	AA	Ad	AA	dd	Ad	Ad	AA	dd	AA	AA	AA	dd	AA	AA	AA	AA	Ad	Ad	AA	AA	Ad	dd	dd	dd	dd	dd	dd	Ad	Ad	Ad	Ad	AA	dd	dd
chr1A	10019501	10032500	13000	dd	dd	AA	AA	AA	Ad	AA	AA	Ad	dd	Ad	Ad	AB	Ad	AB	dd	Ad	Ad	AA	dd	AA	AB	AB	dd	AA	AA	AA	AA	Ad	Ad	AB	AB	Ad	dd	Ad	dd	dd	dd	dd	AA	AA	Ad	AA	AA	dd	dd
chr1A	10026501	10040000	13500	dd	Ad	AA	AB	AA	Ad	Ad	AA	Ad	dd	Ad	dd	AB	AA	AB	dd	Ad	Ad	AA	dd	AA	AB	AB	dd	AA	AA	AA	AA	Ad	Ad	AB	AB	Ad	dd	Ad	dd	dd	dd	dd	AA	AA	AA	AA	AA	Ad	dd
chr1A	10087501	10091500	4000	AA	dd	dd	AA	AA	AA	Ad	AA	dd	dd	AA	AA	AA	dd	AA	dd	AA	dd	AA	dd	AA	AA	AA	AA	AA	AA	AA	AA	dd	Ad	AB	AA	AA	AA	AA	dd	dd	AA	dd	AA	AA	AA	AA	AA	dd	dd
chr1A	10089501	10099000	9500	AA	dd	Ad	AA	Ad	AA	AA	AA	Ad	Ad	AA	AA	AA	dd	AA	Ad	AA	dd	AA	Ad	AA	AA	AA	Ad	AA	AA	AA	AA	Ad	dd	AB	AA	AA	AA	Ad	Ad	Ad	AA	AA	AA	AA	AA	AA	AA	dd	Ad
chr1A	10229501	10236500	7000	Ad	dd	dd	AA	AA	AA	dd	Ad	dd	dd	dd	dd	AA	dd	AA	dd	Ad	dd	dd	dd	AA	AA	Ad	AA	Ad	AA	AA	AA	dd	Ad	AA	AA	dd	AA	AA	dd	dd	AA	dd	AA	AA	AA	AA	AA	Ad	dd
chr1A	10234001	10239000	5000	AA	dd	dd	AB	AA	AA	dd	AA	dd	Ad	dd	dd	AA	dd	AA	Ad	Ad	dd	dd	Ad	AA	AA	AA	AA	AB	AB	AA	AA	AA	Ad	AA	AA	dd	AB	AA	dd	dd	AB	dd	AA	AA	AA	AB	AA	dd	dd
chr1A	10249501	10335500	86000	BB	dd	dd	BB	BB	BC	dd	BB	dd	dd	dd	dd	BB	dd	BB	dd	AA	dd	dd	dd	BB	BB	BB	dd	BB	BB	BB	AB	dd	BB	BB	BB	dd	BB	dd	dd	dd	BB	dd	BB	BB	BB	AB	BB	dd	dd
chr1A	10249501	10421500	172000	AA	dd	dd	AA	AA	AB	dd	AA	dd	dd	dd	dd	AA	dd	AA	dd	Ad	dd	dd	dd	AA	AA	AA	dd	AA	AA	AA	AA	dd	AA	AA	AA	dd	AA	dd	dd	dd	AA	dd	AA	AA	AA	AA	AA	dd	dd
chr1A	10414001	10421500	7500	AA	dd	dd	Ad	AA	AA	dd	AA	dd	dd	dd	dd	AA	dd	AA	dd	Ad	dd	dd	dd	AA	AA	AA	dd	AA	AA	AA	Ad	dd	AA	AA	AA	dd	AA	dd	dd	dd	AA	dd	AA	AA	AA	AA	AA	dd	dd
chr1A	10460001	10466000	6000	AA	dd	dd	AA	AA	AA	dd	AA	dd	dd	dd	dd	AA	dd	AA	dd	Ad	dd	dd	dd	AA	AA	AA	dd	AA	AA	AA	AA	Ad	AA	AA	AA	dd	AA	dd	dd	dd	AA	dd	AA	AA	AA	AA	AA	dd	dd
chr1A	10474501	10482500	8000	AA	dd	dd	AA	AA	AA	dd	AA	dd	dd	dd	dd	AA	dd	AA	dd	Ad	dd	dd	dd	AA	AA	AA	Ad	AA	AA	AA	AA	dd	AA	AA	AA	dd	AA	Ad	dd	dd	AA	dd	AA	AA	Ad	AA	AA	dd	dd
chr1A	10754001	10758000	4000	Ad	dd	dd	dd	AA	AA	dd	AA	dd	dd	dd	dd	dd	dd	AA	dd	dd	dd	dd	dd	AA	AA	AA	dd	AA	AA	AB	Ad	dd	AA	AB	AA	dd	AA	dd	dd	dd	dd	dd	AA	AA	dd	AA	dd	dd	dd
chr1A	10790001	10794000	4000	AA	Ad	dd	dd	AA	AA	Ad	AA	Ad	Ad	Ad	Ad	dd	dd	AA	Ad	dd	dd	dd	Ad	AA	AA	AA	dd	Ad	AA	AA	Ad	Ad	AB	AA	Ad	Ad	AA	dd	dd	dd	dd	Ad	AA	AA	dd	AA	dd	dd	Ad
chr1A	10844501	10852500	8000	AA	Ad	Ad	Ad	AA	AA	Ad	AA	Ad	Ad	Ad	Ad	Ad	dd	AA	Ad	Ad	dd	Ad	Ad	AA	AA	AA	Ad	AB	AA	AA	Ad	Ad	AA	AA	Ad	Ad	AA	Ad	Ad	Ad	Ad	Ad	AA	Ad	dd	AA	Ad	dd	Ad
chr1A	10860001	10880500	20500	Ad	dd	dd	dd	Ad	AA	dd	Ad	dd	dd	dd	dd	dd	dd	Ad	dd	dd	dd	dd	dd	Ad	AA	AA	dd	Ad	AA	Ad	Ad	dd	AA	Ad	Ad	dd	AA	dd	dd	dd	dd	dd	Ad	Ad	dd	Ad	dd	dd	dd
chr1A	10888501	10893000	4500	AB	Ad	Ad	Ad	AB	BB	Ad	BB	Ad	Ad	Ad	Ad	Ad	dd	AA	Ad	Ad	dd	Ad	Ad	AA	BB	AA	Ad	BB	AB	AB	AA	Ad	AB	AB	AB	Ad	AB	Ad	Ad	Ad	Ad	Ad	AB	AA	Ad	AA	Ad	dd	Ad
chr1A	10899501	10907500	8000	AA	Ad	Ad	Ad	AA	AA	Ad	AA	Ad	Ad	Ad	Ad	Ad	dd	AA	Ad	Ad	dd	Ad	Ad	AA	AA	AA	Ad	AB	AA	AA	Ad	Ad	AA	AA	Ad	Ad	AA	Ad	Ad	Ad	Ad	Ad	AA	Ad	dd	AA	Ad	dd	Ad
chr1A	10973001	10977500	4500	Ad	dd	dd	AA	AA	AA	dd	Ad	dd	dd	dd	dd	AA	dd	Ad	dd	Ad	dd	dd	dd	AA	AA	AB	AA	AA	AA	AA	Ad	Ad	AA	Ad	AA	dd	AB	AB	Ad	Ad	AB	Ad	AA	AB	AB	AA	AA	dd	dd
chr1A	10988501	10993500	5000	BB	Ad	Ad	AB	AB	AB	Ad	AB	Ad	Ad	Ad	Ad	AA	Ad	AB	Ad	AA	Ad	dd	dd	AB	AB	AB	AA	AB	AB	AB	AB	AA	AB	AB	AB	Ad	AB	AB	dd	dd	AA	dd	AA	AA	AA	AB	AA	Ad	Ad
chr1A	11029001	11042000	13000	AA	dd	dd	AA	AA	AA	dd	AA	dd	dd	dd	dd	AA	dd	AA	dd	Ad	dd	dd	dd	AA	AA	AA	AA	AA	AA	AA	AA	Ad	AA	AA	AA	dd	AA	AA	dd	dd	AA	dd	AA	AA	AA	AA	Ad	dd	dd
chr1A	11029001	11062000	33000	AA	dd	dd	AA	AA	AA	dd	AA	dd	dd	dd	dd	AA	dd	AA	dd	Ad	dd	dd	dd	AA	AA	AA	AA	AA	AA	AA	AA	Ad	AA	AA	AA	dd	AA	AA	dd	dd	AA	dd	AA	AA	AA	AA	AA	dd	dd
chr1A	11047001	11062000	15000	AA	dd	dd	AA	AA	AA	dd	AA	dd	dd	dd	dd	AA	dd	AA	dd	Ad	dd	dd	dd	AA	AA	AA	AA	AA	AA	AA	AA	Ad	AA	AA	AA	dd	AA	AA	dd	dd	AA	dd	AA	AA	AA	AA	AA	dd	dd
chr1A	11212501	11216500	4000	AA	dd	dd	Ad	AA	AA	dd	AA	Ad	Ad	Ad	Ad	AA	Ad	AA	Ad	Ad	dd	Ad	Ad	AA	AA	AA	Ad	AA	AA	AA	Ad	Ad	AA	AA	AA	dd	AA	AA	Ad	dd	Ad	dd	AA	AA	Ad	AA	Ad	dd	Ad
chr1A	11232501	11927000	694500	AA	Ad	Ad	Ad	AA	AA	Ad	AA	Ad	Ad	Ad	AA	dd	dd	AA	Ad	Ad	dd	Ad	Ad	AA	AA	AA	Ad	Ad	AA	AA	AA	Ad	AA	AA	AA	Ad	AA	AA	Ad	Ad	AA	Ad	AA	AA	Ad	AA	dd	dd	Ad
chr1A	12018501	12024500	6000	AA	dd	Ad	AA	AA	Ad	dd	AA	Ad	Ad	Ad	AA	AA	dd	AA	dd	Ad	dd	AA	AA	dd	dd	dd	AA	dd	dd	dd	Ad	Ad	dd	dd	dd	dd	dd	dd	AB	dd	AA	AA	AA	AA	AA	AA	AA	dd	AA
chr1A	12190001	12224500	34500	AA	Ad	AA	AA	AA	Ad	Ad	Ad	AA	AA	AA	AA	AA	dd	AA	AA	AA	dd	dd	AA	AA	AA	AA	AA	AA	AA	AA	AB	AA	AA	AA	AA	AA	AA	AA	AA	AA	AA	AB	AA	AA	AA	AA	AA	dd	AA
chr1A	12220001	12224500	4500	dd	Ad	Ad	AA	Ad	dd	dd	dd	AA	AA	AA	AA	Ad	dd	Ad	AA	Ad	dd	dd	AA	Ad	dd	dd	AA	Ad	AA	Ad	AB	AA	AA	Ad	Ad	AA	dd	Ad	Ad	dd	AA	Ad	AA	Ad	AA	AA	Ad	dd	AA
chr1A	12238501	12303500	65000	dd	Ad	AA	AA	dd	dd	dd	Ad	AA	AA	AA	AA	Ad	dd	Ad	AA	AA	dd	dd	AA	AA	dd	dd	AA	AA	AA	AA	AA	AA	AA	Ad	AA	AA	dd	Ad	Ad	dd	AA	Ad	AA	AA	AA	AA	Ad	dd	dd
chr1A	12330501	12337000	6500	dd	Ad	dd	Ad	dd	Ad	dd	Ad	AA	AB	AA	Ad	dd	dd	dd	AA	AA	dd	dd	AB	AA	dd	dd	AA	AA	AB	AA	AA	AB	AB	AA	AA	AA	dd	dd	dd	dd	Ad	dd	AA	dd	Ad	AA	dd	dd	dd
chr1A	12344501	12355000	10500	dd	Ad	dd	Ad	dd	dd	dd	Ad	AA	AA	AA	Ad	dd	dd	dd	AA	Ad	dd	dd	AA	AA	dd	dd	AA	AA	AA	AA	AA	AA	AA	Ad	AA	AA	dd	dd	dd	dd	Ad	dd	AA	dd	Ad	AA	dd	dd	dd
chr1A	12387501	12391500	4000	Ad	Ad	AA	AA	Ad	Ad	AA	Ad	AA	AA	AA	Ad	AA	dd	AA	AA	AA	dd	Ad	AA	AA	Ad	AA	AA	AA	AA	AB	AA	AA	AB	AA	AA	AA	Ad	Ad	Ad	AA	Ad	Ad	AA	Ad	Ad	AA	AA	dd	Ad
chr1A	12401001	12406000	5000	AA	AA	AA	AA	AA	dd	M	dd	AA	AA	AB	Ad	Ad	AB	AA	AA	AA	AB	dd	AA	AA	AB	AA	AA	AA	AA	AA	AA	AA	AA	AA	AA	AA	AA	AA	Ad	AA	AB	AA	AA	AA	AB	AA	AA	AA	AA
chr1A	12413001	12501000	88000	AA	Ad	Ad	Ad	Ad	Ad	AA	Ad	AA	AA	AA	Ad	Ad	Ad	Ad	AA	AA	Ad	Ad	AA	AA	AA	AA	AA	AA	AA	AA	AA	AA	AA	AA	AA	AA	AA	Ad	Ad	AA	Ad	Ad	AA	Ad	Ad	Ad	Ad	Ad	Ad
chr1A	12541001	12550000	9000	AA	Ad	AA	AA	dd	Ad	AA	AA	AB	AA	AB	AA	dd	dd	AA	AB	AA	dd	AA	AA	AA	AA	AA	AA	M	AA	BB	AB	AA	AA	Ad	Ad	AB	AA	AA	dd	Ad	AA	dd	AA	AA	AA	dd	dd	dd	dd
chr1A	12658001	12662000	4000	Ad	AA	AA	Ad	dd	Ad	Ad	Ad	BB	AB	BB	AA	dd	dd	Ad	BB	AA	dd	dd	AA	Ad	dd	dd	M	AA	AA	Ad	Ad	BB	Ad	Ad	dd	BC	Ad	Ad	dd	Ad	Ad	dd	BB	Ad	Ad	dd	dd	dd	dd
chr1A	12701501	12706500	5000	dd	dd	dd	dd	dd	dd	dd	dd	dd	dd	dd	dd	dd	dd	dd	dd	dd	dd	dd	dd	dd	dd	dd	dd	dd	dd	dd	dd	dd	dd	dd	dd	dd	dd	dd	dd	dd	dd	dd	dd	dd	dd	dd	dd	dd	dd
chr1A	12701501	12712000	10500	dd	dd	dd	dd	dd	dd	dd	dd	dd	dd	dd	dd	dd	dd	dd	dd	dd	dd	dd	dd	dd	dd	dd	dd	dd	dd	dd	dd	dd	dd	dd	dd	dd	dd	dd	dd	dd	dd	dd	dd	dd	dd	dd	dd	dd	dd
chr1A	12718501	12724500	6000	dd	Ad	Ad	Ad	dd	dd	dd	Ad	AA	Ad	AA	AA	dd	dd	Ad	AA	Ad	dd	Ad	Ad	Ad	Ad	Ad	Ad	AA	Ad	Ad	AA	AA	Ad	dd	dd	AA	dd	AA	dd	dd	Ad	dd	Ad	Ad	Ad	dd	dd	dd	dd
chr1A	12798001	12802000	4000	Ad	Ad	AA	dd	Ad	Ad	dd	Ad	dd	Ad	dd	dd	Ad	dd	dd	dd	Ad	dd	dd	AA	dd	Ad	Ad	AA	Ad	AA	Ad	Ad	AA	Ad	Ad	dd	dd	Ad	dd	Ad	Ad	dd	Ad	AA	dd	dd	Ad	Ad	dd	Ad
chr1A	12800501	12805500	5000	AA	Ad	AA	dd	Ad	Ad	dd	Ad	dd	AA	dd	dd	AA	dd	dd	dd	Ad	dd	Ad	AA	Ad	AA	Ad	AA	AA	AA	AA	AA	AA	Ad	Ad	Ad	dd	AA	dd	AA	Ad	dd	AA	AA	dd	dd	Ad	Ad	dd	Ad
chr1A	12902001	12913000	11000	dd	AA	AB	dd	Ad	Ad	dd	Ad	dd	AB	dd	dd	Ad	dd	dd	dd	Ad	dd	dd	AB	dd	dd	Ad	AB	dd	AB	dd	Ad	AB	dd	Ad	dd	dd	dd	dd	Ad	dd	dd	Ad	AA	dd	dd	Ad	Ad	dd	Ad
chr1A	12908501	12913000	4500	dd	Ad	AA	dd	Ad	Ad	dd	Ad	dd	AA	dd	dd	Ad	dd	dd	Ad	Ad	dd	dd	AB	dd	Ad	Ad	AA	Ad	AA	dd	Ad	AB	dd	Ad	dd	dd	Ad	dd	Ad	dd	dd	Ad	AA	dd	dd	Ad	Ad	dd	Ad
chr1A	12920501	13008000	87500	dd	Ad	AA	AA	dd	dd	dd	dd	AA	AA	AA	AA	dd	dd	AA	AA	Ad	dd	dd	AA	dd	dd	dd	AA	dd	AA	dd	dd	AA	dd	dd	dd	AA	dd	AA	dd	dd	AA	dd	AA	AA	AA	dd	dd	dd	dd
chr1A	13005001	13009000	4000	dd	Ad	AA	dd	dd	dd	dd	Ad	dd	AA	dd	dd	dd	dd	dd	dd	dd	dd	dd	AA	dd	dd	dd	AA	Ad	AA	dd	Ad	AA	dd	dd	dd	dd	dd	dd	dd	dd	dd	dd	AA	dd	dd	dd	dd	dd	dd
chr1A	13019501	13025000	5500	dd	Ad	AA	AA	dd	dd	AA	Ad	AA	AB	AA	AA	dd	Ad	AA	AA	Ad	Ad	dd	AA	dd	dd	dd	AA	dd	AB	dd	dd	AA	dd	dd	dd	AA	dd	AA	dd	dd	AA	dd	AA	AA	AA	dd	dd	Ad	dd
chr1A	13054501	13059500	5000	dd	Ad	AA	AA	dd	dd	Ad	dd	AA	AA	AA	AA	dd	dd	AA	AA	Ad	dd	dd	AA	dd	dd	dd	AA	dd	AA	dd	dd	AA	dd	dd	dd	AA	dd	AA	dd	dd	AA	dd	AA	AA	Ad	dd	dd	dd	dd
chr1A	13108001	13112500	4500	dd	AA	AA	AA	dd	dd	AA	dd	AA	AA	AA	AB	dd	AA	AA	AA	Ad	AA	dd	AA	dd	dd	dd	AA	dd	AA	dd	dd	AA	dd	dd	dd	AA	dd	AA	dd	dd	AA	dd	AA	AA	AA	dd	dd	AA	dd
chr1A	13128501	13135000	6500	dd	Ad	AA	Ad	dd	dd	AA	dd	Ad	AA	Ad	Ad	dd	dd	Ad	Ad	Ad	Ad	dd	AA	dd	dd	dd	AA	dd	Ad	dd	dd	AA	dd	dd	dd	Ad	dd	AA	dd	dd	AA	dd	AA	AA	AA	dd	dd	dd	dd
chr1A	13138001	13143000	5000	dd	AA	AA	AA	dd	dd	AA	dd	AA	AA	AA	AA	dd	dd	AA	AA	Ad	dd	dd	AA	dd	dd	dd	AA	dd	AA	dd	Ad	AA	dd	dd	dd	AA	dd	AA	dd	dd	AA	dd	AA	AA	AA	dd	dd	dd	dd
chr1A	13148501	13154500	6000	dd	Ad	AA	AA	dd	dd	AA	dd	Ad	AA	AA	AA	dd	dd	AA	AA	Ad	dd	dd	AA	dd	dd	dd	AA	dd	AA	dd	Ad	AA	dd	dd	dd	AA	dd	AA	dd	dd	AA	dd	AA	Ad	AA	dd	dd	dd	dd
chr1A	13161001	13171000	10000	dd	AA	AA	AA	dd	dd	AA	dd	AA	AA	AA	AA	dd	AA	AA	AA	Ad	AA	dd	AA	dd	dd	dd	AA	dd	AA	dd	dd	AA	dd	dd	dd	AA	dd	AA	dd	dd	AA	dd	AA	AA	AA	dd	dd	AA	dd
chr1A	13224501	13230000	5500	Ad	AA	AA	dd	Ad	Ad	AA	Ad	dd	AA	dd	dd	Ad	Ad	dd	dd	dd	AA	Ad	Ad	Ad	Ad	Ad	AA	Ad	AA	Ad	Ad	AA	Ad	Ad	AA	dd	Ad	dd	Ad	Ad	Ad	Ad	AA	dd	dd	Ad	Ad	Ad	Ad
chr1A	13241001	13246000	5000	dd	Ad	AA	dd	dd	dd	dd	Ad	Ad	AB	dd	Ad	dd	dd	dd	Ad	dd	dd	dd	AB	Ad	Ad	dd	AA	dd	AA	dd	dd	AB	Ad	dd	Ad	Ad	dd	Ad	dd	dd	dd	dd	AA	dd	dd	dd	Ad	dd	dd
chr1A	13252001	13257500	5500	dd	AA	AA	AA	Ad	dd	AA	Ad	AA	AB	AA	AA	dd	Ad	AA	AA	AA	Ad	Ad	AA	Ad	dd	dd	AA	dd	AB	dd	Ad	AA	dd	dd	dd	AA	dd	Ad	Ad	Ad	AB	dd	AA	AA	Ad	Ad	dd	Ad	Ad
chr1A	13272501	13284000	11500	AA	Ad	AA	dd	dd	Ad	Ad	Ad	dd	Ad	Ad	dd	dd	Ad	dd	dd	dd	Ad	Ad	Ad	Ad	Ad	AA	Ad	AA	Ad	Ad	Ad	Ad	Ad	Ad	Ad	dd	AA	dd	dd	AA	dd	dd	AB	dd	dd	dd	dd	Ad	dd
chr1A	13277001	13293000	16000	Ad	dd	Ad	dd	dd	dd	dd	Ad	dd	dd	dd	dd	dd	dd	dd	dd	dd	dd	Ad	Ad	Ad	Ad	Ad	dd	Ad	dd	Ad	Ad	Ad	Ad	Ad	Ad	dd	Ad	dd	dd	Ad	dd	dd	AA	dd	dd	dd	dd	dd	dd
chr1A	13288501	13293000	4500	Ad	dd	Ad	dd	dd	dd	dd	Ad	dd	dd	dd	dd	dd	dd	dd	dd	dd	dd	Ad	dd	Ad	Ad	Ad	dd	Ad	dd	Ad	Ad	Ad	Ad	Ad	dd	dd	dd	Ad	dd	Ad	dd	dd	Ad	dd	dd	dd	dd	dd	Ad
chr1A	13291501	13300500	9000	AA	dd	AA	dd	dd	Ad	dd	Ad	dd	dd	dd	dd	dd	dd	dd	dd	dd	dd	AA	dd	AA	AA	AA	dd	AA	dd	AA	Ad	dd	AA	AA	AA	dd	AA	dd	dd	AA	dd	dd	AA	dd	dd	dd	dd	dd	dd
chr1A	13296501	13300500	4000	AA	dd	AA	dd	dd	Ad	dd	Ad	dd	dd	dd	dd	dd	dd	dd	dd	dd	dd	AA	dd	AA	AA	AA	dd	AA	dd	AA	Ad	dd	AA	AA	AA	dd	AB	dd	dd	AA	dd	dd	AA	dd	dd	dd	dd	dd	dd
chr1A	13306501	13371500	65000	AA	dd	AA	dd	dd	dd	dd	dd	dd	dd	dd	dd	dd	dd	dd	dd	dd	dd	AA	dd	dd	AA	AA	dd	AA	dd	AA	AA	dd	AA	AA	AA	dd	AA	dd	dd	AA	dd	dd	AA	dd	dd	dd	dd	dd	dd
chr1A	13354501	13371500	17000	AA	dd	AA	dd	dd	dd	dd	Ad	dd	dd	dd	dd	dd	dd	dd	dd	dd	dd	AA	dd	dd	AA	AA	dd	AA	dd	AA	AA	dd	AA	AA	AA	dd	AA	dd	dd	AA	dd	dd	AA	dd	dd	dd	dd	dd	dd
chr1A	13384001	13397000	13000	AA	dd	AA	dd	dd	dd	dd	Ad	dd	dd	dd	dd	dd	dd	dd	dd	dd	dd	AA	dd	dd	AA	AA	dd	AA	dd	AA	AA	dd	AA	AA	AA	dd	AA	dd	dd	AA	dd	dd	AA	dd	dd	dd	dd	dd	dd
chr1A	13390501	13400500	10000	AA	dd	AA	dd	dd	dd	dd	dd	dd	dd	dd	dd	dd	dd	dd	dd	dd	dd	AA	dd	dd	AA	AA	dd	AA	dd	AA	AA	dd	AA	AA	AA	dd	AA	dd	dd	Ad	dd	dd	AA	dd	dd	dd	dd	dd	dd
chr1A	13404001	13414000	10000	AA	dd	AA	dd	dd	BB	dd	AA	dd	dd	dd	dd	dd	dd	dd	dd	dd	dd	AA	dd	AA	AA	AA	dd	AA	dd	AA	AA	dd	AA	AA	AA	dd	AA	dd	dd	AA	dd	dd	AA	dd	dd	dd	dd	dd	dd
chr1A	13463001	13467000	4000	AA	dd	AA	dd	Ad	dd	dd	Ad	dd	dd	Ad	dd	Ad	dd	Ad	dd	Ad	Ad	AA	dd	dd	AA	AA	dd	AA	dd	AA	AA	dd	AA	AA	AA	dd	AA	dd	Ad	AA	dd	Ad	AA	dd	dd	Ad	Ad	dd	Ad
chr1A	13473001	13560000	87000	AB	dd	AB	dd	AA	dd	dd	Ad	dd	dd	dd	dd	Ad	dd	dd	dd	Ad	dd	AB	dd	dd	AB	AB	dd	AB	dd	AB	AA	dd	AB	AB	AB	dd	AB	dd	Ad	AB	dd	Ad	AB	dd	dd	Ad	Ad	dd	Ad
chr1A	13591501	13598000	6500	AA	dd	AA	dd	AA	dd	dd	Ad	dd	dd	dd	dd	AA	dd	dd	dd	Ad	dd	AA	dd	dd	AA	AA	dd	AA	dd	AA	AA	dd	AA	AA	AA	dd	AA	dd	Ad	AA	dd	AA	AA	dd	dd	AA	AA	dd	Ad
chr1A	13619501	13625000	5500	AA	dd	AA	dd	AA	dd	dd	Ad	dd	dd	dd	dd	AA	dd	dd	dd	Ad	Ad	AA	dd	dd	AA	AA	dd	AA	dd	AA	AA	dd	AA	AA	AA	dd	AA	dd	AB	AB	dd	AA	AA	dd	dd	AA	AA	dd	AB
chr1A	13619501	13663000	43500	AA	dd	Ad	dd	Ad	dd	dd	Ad	dd	dd	dd	dd	AA	dd	dd	dd	Ad	dd	Ad	dd	dd	AA	AA	dd	AA	dd	dd	Ad	dd	AA	AA	AA	dd	AA	dd	dd	AA	dd	AB	AA	dd	dd	Ad	AA	dd	AA
chr1A	13662501	13669500	7000	AA	Ad	Ad	Ad	dd	Ad	Ad	AA	dd	Ad	AA	Ad	Ad	dd	Ad	Ad	Ad	Ad	dd	Ad	Ad	AA	AA	Ad	AA	BB	dd	Ad	Ad	Ad	AA	AA	Ad	AA	AA	Ad	AB	AB	AB	AA	Ad	AA	Ad	AB	AA	AA
chr1A	13682501	13687500	5000	AA	dd	dd	dd	dd	AA	Ad	AA	dd	dd	AA	dd	AA	dd	AB	dd	Ad	dd	dd	dd	AA	AB	AA	Ad	AB	Ad	dd	dd	dd	AA	AB	AA	dd	AB	AA	dd	AA	dd	AA	AA	dd	dd	dd	AA	dd	AA
chr1A	13696001	13702000	6000	AA	dd	dd	dd	dd	AA	Ad	AA	dd	dd	AA	dd	AA	dd	AA	dd	Ad	dd	dd	dd	AA	AB	AA	Ad	AA	Ad	dd	dd	dd	AB	AB	AA	dd	AA	AB	dd	AA	dd	AA	AA	dd	dd	dd	AA	dd	AA
chr1A	13700001	13706000	6000	AB	dd	dd	dd	dd	AA	Ad	AA	dd	dd	Ad	dd	AA	dd	AB	dd	Ad	dd	dd	dd	AA	AB	AA	Ad	AA	Ad	dd	dd	dd	AA	AB	AA	dd	AA	AB	dd	AA	dd	AA	AA	dd	dd	dd	AB	dd	AB
chr1A	13709001	13713000	4000	AA	dd	dd	dd	dd	AA	dd	AA	dd	dd	AA	dd	AA	dd	AA	dd	Ad	dd	dd	dd	AB	AA	AA	dd	AA	dd	dd	dd	dd	AA	AB	AA	dd	AA	AA	dd	AA	dd	Ad	AA	dd	dd	dd	AA	dd	AA
chr1A	13777501	13782000	4500	Ad	dd	dd	dd	dd	Ad	Ad	Ad	dd	dd	Ad	dd	AA	dd	Ad	dd	Ad	dd	dd	dd	AB	Ad	Ad	Ad	AA	Ad	dd	dd	dd	Ad	Ad	Ad	dd	Ad	Ad	Ad	BC	Ad	AA	M	dd	dd	dd	BB	Ad	AB
chr1A	13813001	13825000	12000	AA	AA	dd	dd	AA	Ad	dd	Ad	dd	Ad	AA	dd	dd	AA	AA	dd	dd	Ad	AA	AA	AA	AA	AA	dd	AA	dd	dd	Ad	AA	AA	AA	AA	dd	AA	AA	dd	dd	dd	dd	AA	dd	dd	dd	AA	AA	dd
chr1A	13825501	13829500	4000	AA	dd	Ad	Ad	AA	Ad	Ad	Ad	Ad	Ad	Ad	Ad	dd	Ad	AB	Ad	Ad	Ad	AA	Ad	AA	AA	AA	dd	AA	dd	dd	dd	Ad	AA	AB	AA	dd	AA	AA	AA	Ad	Ad	dd	AA	Ad	Ad	dd	AA	dd	dd
chr1A	13884001	13911500	27500	AA	Ad	AA	AA	AA	Ad	AA	dd	AA	dd	AA	AA	AA	Ad	AA	AA	AA	Ad	dd	dd	AA	AA	AA	dd	AA	dd	Ad	Ad	dd	AA	AA	AA	AA	AA	AA	AA	AA	AA	AA	AA	AA	AA	AA	dd	dd	AA
chr1A	13885501	13969000	83500	AA	dd	AA	AA	AA	Ad	AA	dd	AA	Ad	AA	AA	AA	dd	AA	AA	AA	Ad	dd	Ad	AA	AA	AA	dd	AA	dd	Ad	Ad	Ad	AA	AA	AA	AA	AA	AA	AA	AA	AA	AA	AA	AA	AA	AA	dd	dd	AA
chr1A	14062501	14067000	4500	AA	AA	AB	Ad	AA	AA	BB	AA	AA	Ad	AA	AA	AA	AA	BB	Ad	AA	Ad	AA	Ad	AA	AA	AA	Ad	AA	Ad	AA	Ad	Ad	Ad	Ad	AA	AA	dd	AA	AA	AA	AA	AA	AA	AA	AA	AA	Ad	AA	Ad
chr1A	14091501	14096000	4500	dd	dd	dd	dd	dd	dd	dd	dd	dd	dd	dd	dd	dd	dd	dd	dd	dd	dd	dd	dd	dd	dd	dd	dd	dd	dd	dd	dd	dd	dd	dd	dd	dd	dd	dd	dd	dd	dd	dd	dd	dd	dd	dd	dd	dd	dd
chr1A	14097001	14102500	5500	Ad	dd	Ad	dd	dd	dd	dd	dd	dd	dd	Ad	dd	dd	dd	Ad	dd	dd	dd	dd	dd	Ad	dd	dd	dd	Ad	dd	dd	dd	dd	dd	Ad	dd	dd	Ad	dd	dd	dd	dd	dd	Ad	dd	dd	dd	dd	dd	dd
chr1A	14164001	14168000	4000	AA	Ad	AA	dd	dd	dd	dd	Ad	AA	AA	AA	dd	dd	Ad	AA	AB	Ad	Ad	AA	AA	AA	Ad	Ad	AB	AA	AA	AA	AA	Ad	Ad	Ad	AA	AA	AB	AA	dd	dd	dd	dd	AA	dd	dd	AA	AA	AA	dd
chr1A	14174501	14185000	10500	AB	dd	AA	AA	AA	AA	AA	AA	AA	AA	AB	AA	Ad	dd	AB	AA	AA	dd	AB	Ad	BB	dd	dd	AA	BB	AA	AB	AA	AA	dd	AA	dd	AA	AB	dd	AA	Ad	Ad	Ad	AA	Ad	Ad	AA	BB	dd	Ad
chr1A	14258001	14265000	7000	AA	dd	AA	AA	AA	AA	AA	AA	AA	Ad	AA	AB	AA	dd	AA	AA	AA	dd	AA	Ad	AA	dd	dd	dd	AA	dd	AA	AA	Ad	dd	Ad	dd	AA	AA	dd	AB	AB	AA	Ad	AA	AA	AA	AA	AA	dd	AB
chr1A	14269501	14275000	5500	AB	dd	AA	AA	AA	AA	AA	AA	AB	Ad	AA	AA	AA	dd	AA	AB	AA	dd	AA	Ad	AA	dd	dd	AA	AA	AA	AA	AA	Ad	dd	Ad	dd	AA	AA	dd	AA	AA	AA	Ad	AA	AA	AA	AA	AA	dd	AA
chr1A	14303501	14309000	5500	AA	dd	Ad	AA	AA	AA	AA	Ad	Ad	Ad	Ad	AA	Ad	dd	Ad	Ad	Ad	dd	AA	Ad	AA	dd	dd	Ad	AA	Ad	AA	Ad	Ad	dd	Ad	dd	Ad	AA	dd	AA	AB	AA	Ad	AA	AA	AB	Ad	AA	dd	Ad
chr1A	14313001	14319000	6000	AA	dd	AA	AA	AA	AA	AA	AA	AA	Ad	AA	AA	AA	dd	AA	AA	AA	dd	AA	Ad	AA	dd	dd	AA	AA	AA	AA	AA	Ad	dd	Ad	dd	AA	AA	dd	AB	AA	AA	AA	AA	AA	AA	AA	AA	dd	AA
chr1A	14363001	14367500	4500	AA	dd	Ad	Ad	Ad	Ad	AA	Ad	dd	dd	dd	Ad	Ad	dd	Ad	Ad	Ad	dd	Ad	Ad	Ad	dd	dd	Ad	Ad	Ad	Ad	AA	dd	dd	Ad	dd	dd	AA	dd	AA	AB	AA	Ad	AA	AA	AA	Ad	Ad	dd	Ad
chr1A	14363001	14376000	13000	AA	dd	dd	AA	AA	AA	AA	Ad	dd	dd	Ad	AA	Ad	dd	Ad	Ad	Ad	dd	AA	dd	AA	dd	dd	Ad	AA	Ad	AA	AA	Ad	dd	Ad	dd	dd	AA	dd	AA	AA	AA	Ad	AA	AA	AA	dd	AA	dd	Ad
chr1A	14545001	14549000	4000	Ad	dd	dd	AA	AB	Ad	dd	Ad	dd	dd	Ad	AA	Ad	dd	AA	dd	Ad	dd	dd	dd	AA	dd	dd	dd	AA	dd	AA	Ad	dd	dd	Ad	dd	dd	AA	dd	AB	AA	AA	AA	AA	AA	AA	dd	AA	dd	Ad
chr1A	14565501	14570000	4500	AB	dd	dd	AB	AB	Ad	dd	dd	dd	dd	BB	BC	dd	dd	AB	Ad	dd	dd	dd	dd	AB	dd	dd	dd	AA	dd	AA	AA	dd	AA	AA	dd	dd	AB	AA	AA	AA	AB	dd	AA	AA	AA	Ad	BB	dd	dd
chr1A	14580501	14584500	4000	Ad	dd	Ad	Ad	Ad	dd	AA	dd	Ad	dd	AA	AA	Ad	dd	AA	Ad	Ad	dd	dd	dd	Ad	dd	dd	Ad	Ad	Ad	AA	Ad	dd	dd	Ad	dd	Ad	Ad	dd	Ad	BB	AB	AA	AA	AA	AB	Ad	AA	dd	AA
chr1A	14643001	14647000	4000	AA	dd	dd	Ad	AA	Ad	AA	Ad	dd	dd	Ad	AA	AA	dd	AA	dd	Ad	dd	dd	dd	AA	dd	dd	AA	AA	AA	AA	AA	dd	dd	Ad	dd	dd	Ad	dd	Ad	AA	AA	AA	AA	Ad	AA	dd	AA	dd	AA
chr1A	14660001	14669000	9000	AA	Ad	AA	AA	AA	AA	AA	AA	AA	AA	AA	AA	AA	dd	AA	AA	AA	dd	AA	AA	AA	dd	dd	AA	AA	AA	AA	AA	Ad	dd	AA	dd	AA	AA	dd	AA	AA	AA	AA	AA	AA	AA	AA	AA	dd	AA
chr1A	14688501	14693500	5000	AA	Ad	Ad	AA	AA	AA	AA	AA	Ad	Ad	Ad	AA	AA	Ad	AA	Ad	AA	Ad	Ad	Ad	AA	Ad	Ad	AA	AA	AA	AA	Ad	Ad	Ad	Ad	Ad	Ad	AA	Ad	AB	AA	AA	AA	AA	AA	AA	Ad	AA	dd	AB
chr1A	14751001	14755000	4000	AA	dd	dd	Ad	AA	Ad	AA	AA	dd	dd	AA	Ad	dd	Ad	AB	dd	dd	dd	dd	dd	AB	Ad	Ad	AB	AB	AA	AA	AB	dd	dd	AA	Ad	dd	AB	dd	AA	AB	Ad	dd	AB	Ad	dd	dd	dd	Ad	Ad
chr1A	14808501	14850000	41500	AA	dd	Ad	Ad	AA	Ad	AA	Ad	Ad	dd	Ad	Ad	Ad	dd	AA	Ad	Ad	dd	Ad	dd	AA	dd	dd	Ad	Ad	AA	AA	Ad	Ad	dd	Ad	dd	AA	AA	dd	AA	AA	Ad	Ad	AA	Ad	Ad	Ad	Ad	dd	Ad
chr1A	14809001	14951500	142500	AA	dd	Ad	Ad	AA	Ad	AA	Ad	Ad	Ad	AA	Ad	Ad	dd	AA	Ad	Ad	dd	Ad	Ad	AA	dd	dd	AA	AA	AA	AA	Ad	Ad	dd	Ad	dd	Ad	AA	dd	AA	AA	Ad	Ad	AA	Ad	Ad	Ad	Ad	dd	Ad
chr1A	14972501	14976500	4000	AA	dd	Ad	dd	AA	Ad	AA	Ad	Ad	Ad	AA	dd	dd	dd	AA	dd	Ad	dd	Ad	dd	AA	dd	dd	AA	AA	AA	AA	Ad	Ad	dd	AA	dd	Ad	AA	dd	AB	AA	dd	dd	AA	dd	dd	Ad	dd	dd	dd
chr1A	14982001	15016000	34000	AA	dd	Ad	AB	AA	AA	AA	AA	Ad	Ad	AA	AA	AB	dd	AA	Ad	AA	dd	AA	Ad	AA	dd	dd	AA	AA	AA	AA	AA	AA	dd	Ad	dd	AA	AA	dd	AA	AA	AA	AA	AA	AB	AA	Ad	AA	dd	AA
chr1A	15007001	15017000	10000	AA	dd	dd	Ad	AB	Ad	AA	Ad	dd	dd	AA	dd	Ad	dd	AB	dd	dd	dd	dd	dd	BB	dd	dd	AB	AA	AA	AA	AA	dd	dd	AA	dd	dd	AA	dd	AA	AA	dd	dd	AA	dd	dd	dd	Ad	dd	dd
chr1A	15013501	15017500	4000	AA	dd	dd	dd	AA	Ad	AA	dd	dd	dd	AA	dd	dd	dd	AB	dd	dd	dd	dd	dd	BB	dd	dd	AA	AA	AA	AA	AA	dd	dd	Ad	dd	dd	AA	dd	AA	AA	dd	dd	AA	dd	dd	dd	dd	dd	dd
chr1A	15013501	15023500	10000	AA	dd	dd	dd	AA	Ad	AB	Ad	dd	dd	Ad	dd	dd	dd	AB	dd	dd	dd	dd	dd	BB	dd	dd	AA	AA	AA	AA	Ad	dd	dd	AA	dd	dd	AA	dd	AA	AA	dd	dd	AA	dd	dd	dd	dd	dd	dd
chr1A	15027001	15033500	6500	AB	dd	dd	dd	AB	Ad	AB	Ad	Ad	Ad	AA	dd	Ad	Ad	AA	dd	dd	dd	Ad	Ad	BB	dd	Ad	AA	AA	AB	AB	AA	dd	Ad	AA	Ad	dd	AB	dd	AA	AA	Ad	dd	AA	dd	Ad	dd	dd	dd	Ad
chr1A	15032001	15047000	15000	BB	dd	Ad	Ad	AB	AA	BB	AA	Ad	Ad	AB	Ad	Ad	dd	AB	Ad	Ad	dd	Ad	Ad	BC	dd	dd	BB	BB	BB	AB	AB	Ad	dd	AB	dd	Ad	BB	dd	BB	BB	Ad	Ad	BB	Ad	Ad	Ad	Ad	Ad	Ad
chr1A	15033001	15068000	35000	AB	dd	Ad	Ad	AB	Ad	AB	Ad	Ad	Ad	AA	Ad	Ad	dd	AB	Ad	Ad	dd	Ad	Ad	BB	dd	dd	AB	BB	BB	AB	AA	dd	dd	AA	dd	Ad	AB	dd	AB	AB	Ad	Ad	AB	Ad	Ad	Ad	Ad	dd	Ad
chr1A	15066001	15070000	4000	AB	Ad	Ad	Ad	AB	Ad	AB	Ad	Ad	Ad	AB	Ad	Ad	Ad	AB	Ad	Ad	Ad	Ad	Ad	AA	dd	Ad	AA	AB	AB	AB	AA	Ad	Ad	AA	Ad	Ad	AB	Ad	AA	AA	dd	dd	AA	dd	dd	dd	Ad	dd	dd
chr1A	15089501	15094500	5000	AA	dd	Ad	dd	AB	Ad	AB	Ad	Ad	Ad	AA	Ad	dd	dd	AA	Ad	dd	dd	dd	dd	AB	dd	dd	AB	AB	AB	AA	AA	dd	dd	AA	dd	dd	AB	dd	AA	AA	dd	dd	AA	Ad	dd	dd	dd	dd	Ad
chr1A	15096001	15100000	4000	AB	dd	Ad	dd	AA	Ad	AA	Ad	Ad	Ad	AA	Ad	Ad	dd	AA	dd	Ad	dd	dd	Ad	AA	dd	dd	AB	AB	AB	AA	AA	dd	dd	AA	dd	dd	AB	dd	AB	AA	Ad	Ad	AA	dd	dd	Ad	dd	dd	dd
chr1A	15097501	15105500	8000	AA	dd	dd	dd	AA	Ad	AA	Ad	dd	dd	Ad	Ad	Ad	dd	AA	dd	Ad	dd	dd	dd	AA	dd	dd	AA	AB	AB	AB	Ad	dd	dd	AA	dd	dd	AA	dd	AA	AA	dd	Ad	AA	Ad	dd	dd	dd	dd	Ad
chr1A	15227501	15235000	7500	dd	dd	dd	Ad	dd	dd	dd	dd	Ad	dd	Ad	Ad	dd	dd	dd	Ad	Ad	dd	dd	dd	dd	dd	dd	dd	dd	dd	dd	dd	dd	dd	dd	dd	Ad	dd	dd	dd	dd	Ad	dd	Ad	Ad	Ad	Ad	Ad	dd	dd
chr1A	15254001	15261000	7000	AB	dd	Ad	AA	AB	Ad	AB	BB	dd	Ad	AA	AA	AA	dd	AA	dd	Ad	dd	Ad	Ad	AA	dd	dd	AB	AB	AA	AB	AA	Ad	dd	BB	dd	dd	BC	dd	Ad	BB	AA	Ad	AA	AA	AA	dd	AA	dd	Ad
chr1A	15278501	15282500	4000	M	dd	Ad	AB	M	AB	M	M	dd	Ad	BB	AB	M	dd	BB	dd	AB	dd	Ad	Ad	M	dd	dd	M	M	BB	M	BC	Ad	dd	M	Ad	dd	M	dd	BB	M	AA	BB	AA	AA	AA	dd	AA	dd	AB
chr1A	15356001	15361500	5500	AB	dd	Ad	Ad	AB	Ad	AB	AB	dd	dd	AA	AA	AB	dd	AA	dd	Ad	dd	AA	dd	AB	dd	dd	BB	BB	AA	AB	AA	dd	dd	AA	dd	dd	BB	dd	AA	BB	AA	AB	AA	AA	AA	dd	AA	dd	BB
chr1A	15456001	15467000	11000	Ad	Ad	Ad	AA	AA	AA	Ad	Ad	dd	Ad	Ad	Ad	Ad	dd	Ad	dd	AA	dd	AA	AA	AA	dd	dd	Ad	AA	Ad	Ad	AA	Ad	dd	Ad	dd	dd	Ad	dd	Ad	AA	AA	Ad	AA	AA	AA	dd	AA	dd	Ad
chr1A	15476501	15484000	7500	Ad	Ad	dd	AA	dd	dd	dd	dd	dd	Ad	dd	AA	dd	dd	dd	dd	dd	dd	AA	Ad	AA	dd	dd	dd	dd	AA	dd	Ad	Ad	dd	dd	dd	dd	dd	dd	AA	dd	AA	dd	AA	AA	AA	dd	AA	dd	dd
chr1A	15525501	15529500	4000	AA	dd	Ad	AA	AA	Ad	Ad	Ad	dd	AA	Ad	AB	AA	dd	AA	dd	AA	dd	AA	Ad	AA	dd	dd	AA	AA	AA	Ad	AA	AA	dd	Ad	dd	dd	AA	dd	AA	AA	AA	AA	AA	AA	AA	dd	AA	dd	AA
chr1A	15592001	15619000	27000	dd	dd	dd	dd	dd	dd	dd	dd	dd	dd	dd	dd	dd	dd	dd	dd	dd	dd	dd	dd	dd	dd	dd	dd	dd	dd	dd	dd	dd	dd	dd	dd	dd	dd	dd	dd	dd	dd	dd	dd	dd	dd	dd	dd	dd	dd
chr1A	15620001	15624000	4000	dd	dd	dd	Ad	AA	Ad	dd	dd	dd	dd	dd	AA	AA	dd	dd	Ad	Ad	dd	Ad	dd	Ad	dd	dd	dd	Ad	Ad	dd	dd	dd	dd	dd	Ad	dd	dd	dd	Ad	Ad	Ad	Ad	Ad	Ad	Ad	dd	Ad	dd	Ad
chr1A	15634001	15638000	4000	dd	dd	dd	dd	dd	dd	dd	dd	dd	dd	dd	dd	dd	dd	dd	dd	dd	dd	dd	dd	dd	dd	dd	dd	dd	dd	dd	dd	dd	dd	dd	dd	dd	dd	dd	dd	dd	dd	dd	dd	dd	dd	dd	dd	dd	dd
chr1A	15676501	15680500	4000	Ad	dd	dd	Ad	Ad	Ad	dd	dd	dd	dd	dd	Ad	AA	dd	dd	dd	Ad	dd	Ad	dd	Ad	Ad	dd	dd	Ad	Ad	dd	dd	dd	dd	dd	dd	dd	dd	dd	Ad	AA	Ad	Ad	Ad	Ad	Ad	dd	Ad	dd	Ad
chr1A	15678501	15684000	5500	dd	dd	dd	Ad	Ad	Ad	dd	dd	dd	dd	dd	Ad	Ad	dd	dd	dd	Ad	dd	Ad	dd	Ad	dd	dd	dd	Ad	Ad	dd	dd	dd	dd	dd	dd	dd	dd	dd	dd	Ad	Ad	Ad	Ad	dd	Ad	dd	dd	dd	Ad
chr1A	15742501	15750500	8000	AA	dd	dd	AA	AA	Ad	dd	dd	dd	dd	AA	AB	AB	dd	AA	dd	Ad	dd	AA	dd	AA	dd	dd	dd	AA	AB	dd	dd	dd	dd	dd	dd	dd	dd	dd	AB	AA	AA	AA	AA	AA	AA	dd	AA	dd	AA
chr1A	15758001	15763000	5000	AB	Ad	Ad	AA	AB	Ad	dd	dd	dd	dd	AA	AA	AB	dd	AB	Ad	AA	dd	AB	Ad	AB	dd	dd	dd	AA	AB	dd	Ad	dd	dd	Ad	dd	dd	Ad	dd	AB	AA	AA	AB	AA	AA	AA	dd	AA	Ad	AA
chr1A	15776001	15781000	5000	AA	dd	Ad	AA	AA	Ad	dd	Ad	dd	AA	AA	AA	AA	dd	AA	dd	AA	dd	AA	AA	AA	dd	dd	dd	AA	AB	dd	dd	Ad	dd	Ad	dd	dd	AA	dd	AA	Ad	AA	AA	AA	AA	AA	dd	AA	dd	Ad
chr1A	15784501	15788500	4000	AA	Ad	Ad	AA	AA	AA	Ad	AA	dd	Ad	Ad	AA	AA	dd	Ad	dd	Ad	dd	AA	AA	AA	dd	dd	Ad	AA	AA	AA	Ad	AA	dd	Ad	dd	dd	Ad	dd	AA	AA	AA	AA	AA	AA	AA	dd	AA	dd	AA
chr1A	15792001	15800500	8500	AA	dd	Ad	AA	AA	Ad	Ad	Ad	dd	Ad	AA	AA	AA	dd	AA	dd	Ad	dd	AA	Ad	AA	dd	dd	Ad	AA	AA	Ad	Ad	Ad	dd	Ad	dd	dd	Ad	dd	AA	AA	AA	AA	AA	AA	AA	dd	AA	dd	AA
chr1A	15857001	15862500	5500	AB	dd	dd	AB	AB	Ad	dd	dd	dd	dd	AA	AB	AB	dd	AB	dd	Ad	dd	AB	dd	AB	dd	dd	dd	BB	AB	dd	dd	dd	dd	dd	dd	dd	dd	dd	AB	AB	AB	AB	AB	AB	AB	dd	AB	dd	AB
chr1A	15870501	15879000	8500	AA	dd	dd	AA	AA	Ad	dd	dd	dd	dd	AA	AB	AB	dd	AA	dd	Ad	dd	AB	dd	AB	dd	dd	dd	AA	AA	dd	dd	dd	dd	dd	dd	dd	dd	dd	AA	AA	AA	AB	AA	AA	AB	dd	AA	dd	AA
chr1A	16003501	16008000	4500	AA	Ad	dd	AA	AA	Ad	AA	AA	dd	dd	AA	AB	AB	Ad	AB	dd	AA	Ad	AA	dd	AA	dd	dd	AA	AA	AA	Ad	AA	Ad	dd	dd	dd	dd	dd	dd	BB	AA	AA	AA	AA	AA	AA	dd	AA	dd	AA
chr1A	16052501	16057000	4500	AA	dd	dd	AA	AA	AB	dd	dd	dd	AA	AA	AA	AA	dd	AA	dd	AA	dd	AA	AA	AA	dd	dd	dd	AA	AA	dd	dd	AA	dd	AA	dd	dd	AA	dd	Ad	AA	AA	AA	AA	AA	AA	dd	AA	dd	AA
chr1A	16080501	16084500	4000	AA	dd	dd	AB	AA	BC	Ad	Ad	dd	AA	Ad	AA	AB	dd	AB	dd	AB	dd	AA	AA	AB	dd	dd	dd	AA	AA	dd	Ad	AA	dd	AB	dd	Ad	M	dd	BB	AB	AA	BB	AA	AB	Ad	dd	AB	dd	AA
chr1A	16092001	16098500	6500	AA	dd	Ad	AA	AA	AB	AA	Ad	dd	AA	Ad	AA	AA	dd	AA	dd	AA	dd	AA	AA	AA	dd	dd	dd	AA	AA	dd	Ad	AA	dd	AA	dd	dd	BB	dd	AB	BB	BB	AA	AA	AA	AA	dd	AA	dd	AA
chr1A	16118501	16127000	8500	AA	dd	dd	AA	AA	AA	dd	dd	dd	AA	Ad	AA	AA	dd	AA	dd	AA	dd	AA	AA	AA	dd	dd	dd	AA	AA	dd	dd	AA	dd	Ad	dd	dd	Ad	dd	AB	AA	AA	AA	AA	AA	AB	dd	AA	dd	AA
chr1A	16131001	16146000	15000	AA	dd	dd	AA	AA	Ad	dd	dd	dd	AA	Ad	AA	AA	dd	AA	dd	AA	dd	AA	AA	AA	dd	dd	dd	AA	AA	dd	Ad	AA	dd	Ad	dd	dd	Ad	dd	AA	AB	AA	AA	AA	AA	AA	dd	AA	dd	AB
chr1A	16156501	16162000	5500	AA	dd	dd	AB	AA	Ad	dd	dd	dd	AB	Ad	AA	AA	dd	AA	dd	AA	dd	AA	AA	AA	dd	dd	dd	AA	AA	dd	dd	AA	dd	dd	dd	dd	dd	dd	AA	AA	AA	AA	AA	AA	AA	dd	AA	dd	Ad
chr1A	16180001	16301500	121500	AA	Ad	Ad	AA	AA	AA	Ad	Ad	dd	AA	AA	AA	AA	dd	AA	dd	AA	dd	AA	AA	AA	dd	dd	Ad	AA	AA	Ad	Ad	AA	dd	Ad	dd	dd	AA	dd	dd	AA	AA	dd	AA	AA	AA	dd	AA	dd	AA
chr1A	16312001	16316000	4000	Ad	dd	dd	AA	AA	Ad	dd	dd	dd	Ad	dd	AA	AA	dd	dd	dd	AA	dd	AA	Ad	Ad	dd	dd	dd	AA	AA	dd	dd	Ad	dd	dd	dd	dd	dd	dd	AA	AA	AA	AA	AA	AA	AA	dd	AA	dd	AA
chr1A	16444501	16567000	122500	dd	dd	dd	dd	dd	dd	AA	dd	dd	dd	dd	dd	dd	dd	dd	dd	dd	dd	dd	dd	dd	dd	dd	dd	dd	dd	dd	dd	dd	dd	dd	dd	dd	dd	dd	dd	dd	dd	dd	AA	dd	dd	dd	dd	dd	dd
chr1A	16563001	16567000	4000	dd	dd	dd	dd	dd	dd	AA	dd	dd	dd	dd	dd	dd	dd	dd	dd	dd	dd	dd	dd	dd	dd	dd	dd	dd	dd	dd	dd	dd	dd	dd	dd	dd	dd	dd	dd	dd	dd	dd	AA	dd	dd	dd	dd	dd	dd
chr1A	16601501	16606500	5000	dd	dd	dd	dd	dd	dd	AA	dd	dd	dd	dd	dd	dd	dd	dd	dd	dd	dd	dd	dd	dd	dd	dd	dd	dd	dd	dd	dd	dd	dd	dd	dd	dd	dd	dd	dd	dd	dd	dd	AA	dd	dd	dd	dd	dd	dd
chr1A	16749001	16758500	9500	dd	dd	dd	dd	dd	dd	AA	dd	dd	dd	dd	dd	dd	dd	dd	dd	dd	dd	dd	dd	dd	dd	dd	dd	dd	dd	dd	dd	dd	dd	dd	dd	dd	dd	dd	dd	dd	dd	dd	AA	dd	dd	dd	dd	dd	dd
chr1A	16874001	16878500	4500	dd	dd	Ad	dd	dd	Ad	AA	dd	dd	dd	dd	dd	dd	dd	dd	dd	dd	dd	dd	dd	dd	dd	dd	Ad	dd	dd	Ad	Ad	dd	dd	dd	dd	dd	dd	dd	dd	dd	dd	dd	AA	dd	dd	dd	dd	dd	dd
chr1A	17192501	17196500	4000	AA	Ad	AA	Ad	Ad	Ad	Ad	Ad	Ad	Ad	AA	Ad	Ad	dd	Ad	Ad	Ad	dd	Ad	Ad	Ad	dd	dd	Ad	Ad	Ad	Ad	Ad	Ad	dd	Ad	dd	Ad	Ad	dd	dd	dd	Ad	dd	AA	Ad	dd	Ad	dd	dd	Ad
chr1A	17212001	17218000	6000	Ad	Ad	AA	AA	AA	AA	AA	AA	AA	AA	AA	Ad	Ad	dd	AA	Ad	AA	dd	AA	Ad	AA	dd	dd	AA	AA	AA	AA	Ad	AA	dd	Ad	dd	AA	AA	dd	AA	Ad	Ad	Ad	AA	Ad	Ad	Ad	Ad	dd	Ad
chr1A	17224501	17229000	4500	Ad	Ad	Ad	Ad	Ad	Ad	Ad	Ad	Ad	Ad	Ad	Ad	Ad	dd	Ad	Ad	Ad	dd	Ad	Ad	Ad	dd	dd	Ad	AA	Ad	Ad	Ad	AA	dd	Ad	dd	Ad	Ad	dd	Ad	Ad	Ad	Ad	AA	Ad	Ad	Ad	Ad	dd	Ad
chr1A	17272001	17291000	19000	AA	Ad	AA	AA	AA	Ad	AA	AA	AA	AA	AA	AA	AA	dd	AA	AA	AA	dd	AA	AA	AA	dd	dd	dd	AA	AA	dd	Ad	AA	dd	Ad	dd	AA	AA	dd	AA	AA	AA	AA	AA	AA	AA	AA	AA	dd	AA
chr1A	17301001	17305500	4500	AA	Ad	AA	AA	AA	Ad	AA	AA	AB	AA	AA	AA	AA	dd	AA	AA	AA	dd	AA	AA	AA	dd	dd	Ad	AA	AA	Ad	Ad	AA	dd	Ad	dd	AA	AA	dd	AB	Ad	AA	AA	AA	AA	AA	AA	AA	dd	AA
chr1A	17505501	17510500	5000	Ad	dd	AA	AA	AA	AA	AA	Ad	AA	AA	Ad	Ad	AA	dd	AA	Ad	Ad	dd	AA	Ad	Ad	dd	dd	Ad	AA	Ad	Ad	AA	Ad	dd	Ad	dd	AA	AA	dd	Ad	AA	Ad	Ad	AA	Ad	Ad	AA	Ad	dd	AA
chr1A	17512001	17516000	4000	AA	Ad	AA	AA	AA	Ad	Ad	AA	Ad	AA	AA	AA	AA	dd	AA	AA	Ad	dd	Ad	AA	AA	dd	dd	dd	Ad	Ad	dd	dd	Ad	dd	Ad	dd	AA	Ad	dd	dd	Ad	AA	Ad	AA	Ad	AA	Ad	Ad	dd	Ad
chr1A	17579501	17583500	4000	Ad	Ad	Ad	Ad	Ad	Ad	Ad	Ad	Ad	Ad	Ad	Ad	Ad	dd	Ad	Ad	Ad	dd	Ad	Ad	Ad	dd	dd	dd	Ad	Ad	dd	dd	Ad	dd	Ad	dd	Ad	Ad	dd	Ad	dd	Ad	dd	AA	dd	dd	dd	Ad	dd	dd
chr1A	17622501	17630000	7500	Ad	Ad	AA	Ad	AA	dd	Ad	Ad	Ad	AA	Ad	Ad	Ad	dd	Ad	AA	Ad	dd	Ad	Ad	Ad	dd	dd	dd	Ad	Ad	dd	Ad	AA	dd	Ad	dd	AA	Ad	dd	Ad	Ad	Ad	Ad	AA	Ad	Ad	Ad	Ad	dd	Ad
chr1A	17738501	17742500	4000	AA	Ad	AA	AA	AA	AA	AA	AA	AA	AA	AA	Ad	AA	Ad	AA	AA	AA	Ad	AA	AA	AA	Ad	dd	AA	dd	AA	AA	AA	AA	dd	Ad	Ad	AA	AA	Ad	AA	Ad	AA	AA	AA	AA	AA	AA	AA	dd	Ad
chr1A	17766001	17771000	5000	Ad	Ad	Ad	AA	AA	Ad	AA	AA	Ad	Ad	AA	AA	AA	dd	Ad	AA	Ad	dd	Ad	Ad	AA	dd	dd	AA	Ad	AA	Ad	Ad	AA	dd	Ad	dd	Ad	Ad	dd	Ad	AA	Ad	AA	AA	Ad	Ad	Ad	Ad	dd	Ad
chr1A	17766001	17777000	11000	Ad	Ad	Ad	AA	Ad	Ad	Ad	Ad	Ad	Ad	AA	AA	AA	dd	Ad	Ad	Ad	dd	Ad	AA	AA	dd	dd	Ad	AA	Ad	Ad	Ad	Ad	dd	Ad	dd	Ad	Ad	dd	Ad	Ad	Ad	Ad	AA	Ad	Ad	Ad	Ad	dd	Ad
chr1A	17989001	17993000	4000	dd	dd	dd	dd	dd	dd	dd	dd	Ad	Ad	dd	Ad	Ad	Ad	dd	dd	Ad	dd	Ad	Ad	dd	Ad	Ad	dd	dd	Ad	dd	dd	dd	dd	Ad	Ad	dd	dd	dd	dd	dd	dd	dd	AA	dd	dd	dd	dd	dd	dd
chr1A	17993501	17998000	4500	dd	dd	dd	dd	dd	dd	dd	dd	dd	dd	dd	dd	dd	dd	dd	dd	dd	dd	dd	dd	dd	dd	dd	dd	dd	dd	dd	dd	dd	dd	dd	dd	dd	dd	dd	dd	dd	dd	dd	AA	dd	dd	dd	dd	dd	dd
chr1A	18014001	18020500	6500	Ad	dd	Ad	Ad	Ad	Ad	Ad	Ad	Ad	Ad	Ad	Ad	Ad	dd	Ad	Ad	Ad	dd	Ad	Ad	Ad	dd	dd	Ad	Ad	Ad	Ad	Ad	Ad	dd	Ad	dd	Ad	AA	dd	Ad	Ad	Ad	Ad	AA	Ad	Ad	Ad	Ad	dd	Ad
chr1A	18040001	18046000	6000	Ad	Ad	Ad	Ad	AA	dd	Ad	Ad	AA	Ad	Ad	AA	AA	Ad	Ad	AA	Ad	dd	Ad	Ad	dd	dd	Ad	dd	dd	dd	dd	dd	AA	dd	Ad	Ad	Ad	Ad	dd	Ad	Ad	Ad	Ad	AA	Ad	Ad	Ad	Ad	dd	Ad
chr1A	18178001	18188000	10000	dd	dd	dd	dd	dd	Ad	dd	dd	dd	dd	dd	dd	dd	dd	dd	dd	dd	dd	dd	dd	Ad	dd	dd	Ad	Ad	AA	AA	Ad	dd	dd	dd	dd	dd	dd	dd	dd	dd	dd	dd	AA	dd	dd	dd	dd	dd	dd
chr1A	18220501	18224500	4000	AA	Ad	AA	Ad	Ad	Ad	Ad	AA	AA	AA	AA	AA	AA	dd	Ad	Ad	Ad	dd	AA	AA	AA	dd	dd	AA	Ad	Ad	Ad	AA	AA	dd	Ad	dd	AA	AA	dd	Ad	Ad	Ad	Ad	AA	Ad	Ad	Ad	Ad	dd	Ad
chr1A	18228001	18233500	5500	Ad	Ad	Ad	Ad	Ad	Ad	Ad	Ad	Ad	Ad	Ad	Ad	Ad	Ad	Ad	Ad	Ad	Ad	Ad	Ad	Ad	dd	dd	Ad	Ad	Ad	Ad	Ad	Ad	dd	Ad	dd	Ad	Ad	dd	dd	Ad	Ad	Ad	AA	Ad	Ad	Ad	dd	dd	Ad
chr1A	18353501	18357500	4000	Ad	Ad	Ad	Ad	Ad	Ad	Ad	Ad	Ad	AA	Ad	Ad	Ad	dd	Ad	Ad	Ad	dd	Ad	Ad	Ad	dd	dd	Ad	Ad	Ad	Ad	Ad	Ad	dd	Ad	dd	Ad	Ad	dd	dd	dd	dd	dd	AA	Ad	Ad	Ad	Ad	dd	Ad
chr1A	18407501	18413000	5500	Ad	Ad	Ad	Ad	Ad	AA	Ad	AA	Ad	Ad	AA	Ad	Ad	dd	Ad	AA	AA	dd	Ad	AA	Ad	dd	dd	Ad	Ad	Ad	AA	Ad	AA	dd	Ad	dd	Ad	Ad	dd	Ad	Ad	Ad	Ad	AA	Ad	Ad	Ad	Ad	dd	Ad
chr1A	18525001	18531500	6500	AA	Ad	AA	AA	AA	AA	dd	Ad	AA	AA	AA	AA	AA	dd	AA	AA	AA	dd	AA	AA	dd	dd	dd	dd	dd	dd	dd	Ad	AA	dd	Ad	dd	AA	AA	dd	AA	AA	AA	AA	AA	AA	AA	AA	AA	dd	Ad
chr1A	18525001	19062000	537000	AB	Ad	AB	AB	AB	AB	dd	AA	AB	AB	AB	AB	AB	dd	AB	AB	AB	dd	AB	AB	dd	dd	dd	dd	dd	dd	dd	Ad	AB	dd	AA	dd	AB	AB	dd	AB	AA	AB	AA	AB	AA	AB	AA	AA	dd	AB
chr1A	18525001	22320500	3795500	AA	AA	AA	AA	AA	AA	Ad	AA	AA	AA	AA	AA	AA	Ad	AA	AA	AA	Ad	AA	AA	AA	dd	dd	AA	Ad	AA	Ad	AA	AA	dd	Ad	dd	AA	AA	dd	AA	Ad	AA	AA	AA	AA	AA	AA	AA	Ad	AA
chr1A	23973501	23985000	11500	dd	Ad	AA	AA	AA	AA	AA	AA	AA	dd	Ad	AA	dd	AA	AA	AA	Ad	AA	AA	dd	AA	dd	AA	AA	AA	AA	AA	AA	dd	dd	Ad	dd	dd	dd	dd	AB	AA	dd	AA	AA	AA	AA	AA	AA	dd	dd
chr1A	24039001	24050000	11000	dd	Ad	AA	AA	AA	AA	AA	AA	AA	dd	Ad	AA	dd	AA	AA	AA	Ad	AA	AA	dd	AA	dd	AA	AA	AA	AA	AA	AA	dd	dd	Ad	dd	dd	dd	dd	AA	AA	dd	AA	AA	AA	AA	AA	AA	dd	dd
chr1A	24097501	24102500	5000	dd	AA	AA	AB	AA	AA	AB	Ad	AB	dd	AA	AA	Ad	AA	AB	AA	AA	AA	Ad	Ad	AA	dd	AA	Ad	Ad	AA	AA	AA	Ad	dd	Ad	dd	Ad	Ad	dd	dd	Ad	dd	dd	AA	AA	Ad	AA	AA	dd	dd
chr1A	24263001	24271000	8000	Ad	AA	AA	AA	AA	AA	AA	Ad	AA	Ad	Ad	AA	Ad	AA	AA	AA	Ad	Ad	Ad	Ad	AA	Ad	AA	Ad	Ad	AA	AA	AA	Ad	Ad	Ad	Ad	Ad	Ad	Ad	Ad	AA	Ad	Ad	AA	AA	AA	AA	AA	Ad	Ad
chr1A	24410501	24415500	5000	dd	Ad	dd	Ad	AA	AA	Ad	dd	AA	AA	Ad	AA	dd	Ad	AA	AA	Ad	AA	dd	Ad	dd	dd	dd	dd	dd	AA	dd	Ad	dd	dd	dd	dd	dd	dd	dd	dd	Ad	dd	dd	Ad	Ad	AA	AA	Ad	dd	dd
chr1A	24421001	24428000	7000	dd	Ad	dd	AA	AA	AA	AA	Ad	AA	AA	AA	Ad	Ad	Ad	Ad	Ad	Ad	Ad	Ad	AA	Ad	dd	Ad	dd	Ad	AA	Ad	Ad	Ad	dd	Ad	dd	Ad	Ad	dd	Ad	AB	Ad	Ad	AA	AA	AB	AA	AA	Ad	Ad
chr1A	24493501	24498500	5000	dd	Ad	Ad	AA	AA	AA	AA	Ad	AA	AA	AA	AA	Ad	AA	AA	AA	Ad	AA	Ad	Ad	Ad	dd	Ad	Ad	Ad	AA	Ad	Ad	Ad	dd	Ad	dd	Ad	Ad	dd	Ad	AA	Ad	Ad	AA	AA	AA	AA	AA	Ad	Ad
chr1A	24571501	24579500	8000	dd	Ad	AA	AA	AA	Ad	AA	dd	AA	AA	AA	AA	dd	AA	AA	AA	Ad	AA	Ad	Ad	dd	dd	dd	AA	dd	AA	dd	dd	dd	dd	dd	dd	Ad	AA	dd	dd	AA	dd	dd	AA	AA	Ad	AA	AA	dd	dd
chr1A	24584001	24602500	18500	dd	AA	AA	BB	AB	AA	AB	dd	AB	BB	BB	BB	dd	AB	AB	AB	AA	BB	dd	Ad	dd	dd	dd	AA	dd	AB	dd	Ad	Ad	dd	dd	dd	dd	dd	dd	dd	BB	dd	dd	BB	BB	BB	AB	AB	dd	dd
chr1A	24609001	24614000	5000	dd	BB	M	M	M	M	M	dd	M	M	M	M	dd	M	M	M	BC	M	dd	BB	dd	dd	dd	M	dd	M	dd	AA	AA	dd	dd	dd	dd	dd	dd	dd	M	dd	dd	M	M	M	M	M	dd	dd
chr1A	24618001	24625000	7000	dd	BC	M	M	M	M	M	dd	M	M	M	M	dd	M	M	M	M	M	dd	BC	dd	dd	dd	M	dd	M	dd	AB	AB	dd	dd	dd	dd	dd	dd	dd	M	dd	dd	M	M	M	M	M	dd	dd
chr1A	24631501	24636500	5000	dd	BB	BB	M	BB	BB	M	dd	M	M	BB	M	dd	BC	M	M	BB	M	dd	AB	dd	dd	dd	BB	dd	M	dd	Ad	Ad	dd	dd	dd	dd	dd	dd	dd	M	dd	dd	BC	M	M	BC	M	dd	dd
chr1A	24645501	24681500	36000	dd	AA	AB	AB	AB	AB	AB	dd	AB	AB	BB	AA	dd	BB	BB	AB	Ad	BB	dd	AA	dd	dd	dd	AB	dd	BB	dd	Ad	Ad	dd	dd	dd	dd	dd	dd	dd	AA	dd	dd	AA	AA	AB	BB	AB	dd	dd
chr1A	24695501	24703500	8000	dd	Ad	Ad	AA	AA	Ad	AA	dd	AA	AA	AA	AA	dd	AA	AA	AA	Ad	AA	dd	Ad	dd	dd	dd	Ad	dd	AA	dd	Ad	Ad	dd	dd	dd	dd	dd	dd	dd	AA	dd	dd	AA	AA	AA	AA	AA	dd	dd
chr1A	24708001	24712500	4500	dd	Ad	dd	AA	AA	Ad	AA	dd	AA	AA	AA	AA	dd	AA	AA	AA	Ad	AA	dd	Ad	dd	dd	dd	dd	dd	AA	dd	Ad	Ad	dd	dd	dd	dd	dd	dd	dd	AA	dd	dd	AA	Ad	AA	Ad	Ad	dd	dd
chr1A	24708501	24721000	12500	dd	Ad	dd	AA	AA	Ad	AA	dd	AA	AA	AA	AA	dd	AA	AA	AA	Ad	AA	dd	Ad	dd	dd	dd	dd	dd	AA	dd	Ad	dd	dd	dd	dd	dd	dd	dd	dd	AA	dd	dd	AA	AA	AA	AA	AA	dd	dd
chr1A	24729001	24735500	6500	dd	AA	BB	BC	BB	BC	AB	dd	BB	BB	BB	AB	dd	BB	BB	BB	AA	BB	dd	AA	dd	dd	dd	BC	dd	BC	dd	Ad	Ad	dd	dd	dd	dd	dd	dd	dd	BB	dd	dd	BB	BB	BB	BB	BB	dd	dd
chr1A	24789001	24794000	5000	Ad	AA	Ad	AA	AA	Ad	AA	dd	AA	AA	AA	Ad	dd	AA	AA	AA	Ad	AA	dd	Ad	dd	Ad	Ad	Ad	dd	AA	dd	Ad	dd	Ad	dd	Ad	dd	dd	Ad	dd	Ad	dd	dd	Ad	Ad	Ad	AA	Ad	dd	dd
chr1A	24847501	24857000	9500	dd	AA	Ad	AA	AA	Ad	AA	AA	AA	AA	AA	AA	Ad	AA	AB	AA	AA	AA	AA	AA	AA	Ad	AA	Ad	Ad	AA	Ad	AA	AA	Ad	AA	Ad	AA	AA	Ad	Ad	AA	Ad	Ad	AA	AA	AA	AA	AA	Ad	AA
chr1A	24972001	24978000	6000	Ad	Ad	Ad	AA	AA	Ad	AA	Ad	Ad	AA	AA	AA	Ad	AA	AA	AA	Ad	AA	Ad	AA	Ad	Ad	Ad	Ad	Ad	AA	Ad	Ad	Ad	Ad	Ad	Ad	Ad	Ad	dd	dd	Ad	Ad	Ad	AA	Ad	Ad	Ad	Ad	Ad	dd
chr1A	25007001	25014000	7000	Ad	Ad	dd	AA	AA	Ad	AA	Ad	AA	AA	AA	AA	Ad	Ad	AA	AA	Ad	AA	dd	Ad	Ad	Ad	dd	dd	dd	AA	Ad	Ad	dd	Ad	Ad	Ad	dd	Ad	dd	dd	Ad	dd	dd	AA	Ad	Ad	AA	Ad	dd	dd
chr1A	25010501	25015000	4500	dd	Ad	dd	AA	AA	Ad	AA	dd	Ad	AA	Ad	AA	Ad	Ad	Ad	AA	Ad	Ad	dd	Ad	Ad	Ad	dd	dd	dd	AA	Ad	Ad	dd	Ad	Ad	dd	dd	Ad	dd	dd	Ad	dd	dd	Ad	Ad	Ad	Ad	Ad	dd	dd
chr1A	25070501	25080000	9500	AA	AA	dd	AA	AA	Ad	AA	AA	AA	AA	AA	AA	AA	AA	AA	AA	AA	AA	AA	AA	AA	AA	AA	dd	AA	AA	AA	AA	AA	AA	AA	AA	AA	AA	AA	Ad	AB	AA	AA	AA	AA	AA	AA	AA	AA	AA
chr1A	25155501	25166000	10500	dd	Ad	dd	AA	AA	Ad	AA	dd	AA	AA	AA	AA	dd	AA	AA	AA	Ad	AA	dd	Ad	dd	dd	dd	dd	dd	AA	dd	Ad	Ad	dd	dd	dd	dd	Ad	dd	Ad	AA	dd	dd	AA	AA	AA	AA	AA	dd	dd
chr1A	25308001	25315000	7000	dd	dd	dd	Ad	Ad	Ad	Ad	dd	Ad	Ad	Ad	Ad	dd	dd	Ad	Ad	dd	Ad	dd	dd	dd	dd	dd	dd	dd	Ad	dd	dd	dd	dd	dd	dd	dd	dd	dd	dd	Ad	dd	dd	Ad	Ad	Ad	dd	Ad	Ad	dd
chr1A	25410001	25415000	5000	Ad	AA	Ad	AA	AA	Ad	AA	Ad	AA	AA	AA	AA	Ad	AA	AA	AA	AA	AA	Ad	Ad	Ad	Ad	Ad	Ad	Ad	AA	Ad	Ad	Ad	Ad	Ad	Ad	Ad	Ad	Ad	Ad	AA	Ad	Ad	AA	AA	AA	AA	AA	Ad	Ad
chr1A	25500001	25505500	5500	Ad	AA	Ad	AA	Ad	AA	AA	AA	AA	AA	AA	AA	AA	AA	AA	AA	Ad	AA	Ad	AA	AA	dd	AA	Ad	Ad	AA	AA	AA	AA	Ad	Ad	dd	Ad	AA	dd	Ad	AB	AA	Ad	AA	AA	AA	AA	AA	Ad	AA
chr1A	25521501	25526500	5000	dd	AA	Ad	AA	AA	Ad	AA	AA	AA	AA	AA	AA	AA	AA	AA	AA	AA	AA	AA	AA	AA	dd	AA	Ad	AA	AA	Ad	AA	AA	dd	Ad	dd	AA	AA	dd	Ad	AA	Ad	Ad	AA	AA	AA	AA	AA	Ad	Ad
chr1A	25627501	25632000	4500	dd	AA	AA	AA	AA	AA	AA	AA	AA	Ad	AA	AA	AA	AA	AA	AA	AA	Ad	AA	AA	AA	dd	AA	AA	AA	AA	Ad	AA	AA	dd	Ad	dd	AA	AA	dd	Ad	AA	Ad	Ad	AA	AA	AA	AA	AA	Ad	Ad
chr1A	25637001	25644500	7500	dd	AA	AA	AA	AA	AA	AA	AA	AA	AA	AA	AA	AA	AA	AA	AA	AA	AA	AA	AA	AA	dd	AA	dd	AA	AA	AA	AA	AA	dd	Ad	dd	AA	AA	dd	Ad	AA	AA	Ad	AA	AA	AB	AA	AA	Ad	Ad
chr1A	25656501	25660500	4000	Ad	AA	AA	AA	AA	AA	AA	Ad	AA	AA	AB	AA	AA	AA	AA	AA	AA	AA	AA	AA	AA	dd	AA	dd	AA	AA	AA	AA	AA	dd	Ad	dd	Ad	AA	dd	Ad	AA	AA	Ad	AA	AA	AA	AA	AA	Ad	Ad
chr1A	25728001	25734500	6500	dd	Ad	dd	AA	dd	Ad	AA	dd	AA	dd	AA	AA	dd	AA	AA	AA	Ad	AA	dd	dd	Ad	dd	AA	dd	dd	dd	dd	Ad	dd	dd	dd	dd	dd	dd	Ad	dd	AA	dd	dd	AA	AA	AA	AA	Ad	dd	dd
chr1A	25787501	25791500	4000	dd	Ad	Ad	AA	dd	dd	Ad	dd	AA	Ad	Ad	Ad	dd	AA	Ad	AA	Ad	Ad	dd	dd	Ad	dd	Ad	dd	dd	dd	dd	Ad	Ad	Ad	dd	dd	Ad	dd	dd	dd	Ad	dd	dd	AA	Ad	AA	Ad	AA	dd	dd
chr1A	25824001	25828500	4500	Ad	dd	dd	AB	dd	Ad	AA	dd	AA	Ad	AB	AB	dd	AB	AA	AA	Ad	AB	dd	dd	dd	Ad	AB	dd	dd	dd	dd	Ad	dd	Ad	Ad	Ad	dd	Ad	dd	dd	AA	dd	dd	AA	AA	AA	AB	dd	dd	dd
chr1A	25849501	25853500	4000	Ad	Ad	Ad	AB	Ad	Ad	AA	Ad	AA	Ad	AA	AA	Ad	AB	AA	AA	AA	AA	Ad	Ad	Ad	Ad	AA	Ad	Ad	Ad	Ad	Ad	Ad	Ad	Ad	Ad	Ad	Ad	Ad	dd	AA	Ad	dd	AA	AA	AB	AA	Ad	Ad	dd
chr1A	25967001	25974000	7000	dd	dd	dd	AA	dd	Ad	AA	dd	AA	Ad	AA	AA	dd	AA	AA	AA	Ad	AA	dd	dd	dd	dd	AA	dd	dd	dd	dd	Ad	Ad	dd	Ad	dd	Ad	Ad	Ad	dd	Ad	dd	dd	AA	Ad	Ad	Ad	dd	dd	dd
chr1A	26043001	26048500	5500	AA	Ad	AA	AA	Ad	AA	Ad	Ad	AA	AA	AA	AA	Ad	AA	AA	AA	Ad	AA	Ad	dd	Ad	AA	AA	AA	dd	Ad	Ad	AA	Ad	AA	AA	AA	Ad	Ad	Ad	dd	AB	Ad	dd	AA	AA	AA	AA	dd	Ad	Ad
chr1A	26293501	26300000	6500	AA	AA	AA	AA	AA	AA	AA	AA	AA	AA	AA	AA	AA	AA	AB	AA	AA	AA	AA	AA	AA	AA	AB	AA	AA	AA	AA	AA	AA	AA	AA	AA	AA	AA	AA	AA	AA	AA	AA	AA	AA	AA	AA	AA	Ad	AA
chr1A	26361001	26365000	4000	Ad	dd	dd	AA	dd	Ad	AA	dd	AA	Ad	AA	AA	Ad	AA	AA	AA	Ad	AA	dd	dd	Ad	dd	AA	dd	dd	Ad	Ad	Ad	dd	dd	dd	Ad	Ad	Ad	dd	Ad	AA	dd	dd	AA	AA	AA	AA	dd	Ad	dd
chr1A	26443501	26447500	4000	Ad	Ad	dd	AA	dd	Ad	AA	dd	AA	Ad	AA	AA	dd	AA	AA	AA	Ad	AA	dd	dd	Ad	Ad	AA	dd	dd	dd	dd	Ad	dd	Ad	Ad	Ad	dd	Ad	dd	dd	AA	dd	dd	AA	AA	AA	AA	dd	dd	dd
chr1A	26654501	26658500	4000	Ad	dd	AA	AA	dd	AA	AA	dd	AA	Ad	AA	AA	dd	AA	AA	AA	Ad	AA	dd	dd	dd	Ad	AA	AA	dd	dd	dd	dd	dd	Ad	Ad	AA	dd	dd	Ad	dd	AA	dd	dd	AA	AA	AA	AA	dd	dd	dd
chr1A	26656001	26666000	10000	AA	AA	AA	AA	Ad	AA	AA	Ad	AA	Ad	AA	AA	AA	AA	AA	AA	AA	AA	AA	Ad	Ad	AA	AA	AA	Ad	dd	AA	Ad	AA	AA	Ad	AA	Ad	AA	AA	Ad	AA	Ad	Ad	AA	AA	AA	AA	Ad	Ad	Ad
chr1A	26670501	26683000	12500	dd	dd	dd	AA	dd	Ad	AA	dd	AA	Ad	AA	AA	dd	AA	AA	AA	Ad	AA	dd	dd	dd	dd	AA	dd	dd	dd	dd	Ad	dd	dd	dd	dd	dd	dd	dd	dd	AA	dd	dd	AA	AA	AA	AA	dd	dd	dd
chr1A	26716001	26720500	4500	Ad	dd	AA	AA	dd	Ad	BB	dd	BB	Ad	BB	AB	dd	AB	BB	BB	Ad	AB	dd	dd	dd	Ad	AB	Ad	dd	dd	dd	Ad	dd	Ad	Ad	Ad	dd	dd	Ad	dd	BB	dd	dd	BB	AB	AB	BB	dd	dd	dd
chr1A	26725501	26793500	68000	dd	dd	Ad	AB	dd	Ad	AB	dd	BB	Ad	BB	AB	dd	AB	AB	AB	Ad	AB	dd	dd	dd	dd	AB	Ad	dd	dd	dd	Ad	dd	dd	Ad	Ad	dd	dd	dd	dd	AB	dd	dd	AB	AB	AB	AA	dd	dd	dd
chr1A	26836001	26840500	4500	AA	Ad	Ad	AA	Ad	Ad	AB	Ad	AB	Ad	AB	AB	Ad	AB	AA	AA	AA	AB	Ad	Ad	Ad	Ad	AB	Ad	Ad	Ad	Ad	Ad	Ad	Ad	Ad	Ad	Ad	Ad	Ad	dd	Ad	dd	dd	Ad	Ad	Ad	Ad	dd	dd	dd
chr1A	26977001	26990500	13500	AA	AA	AA	AA	AA	AA	AA	AA	AA	AA	AA	AA	AA	Ad	Ad	Ad	AA	AA	AA	AA	AA	Ad	AA	AA	AA	Ad	AA	AA	Ad	Ad	AA	AA	AA	AA	Ad	AA	AA	AA	AA	AA	AA	Ad	AA	Ad	AA	AA
chr1A	26986501	26991000	4500	AA	AA	AA	AA	AA	AA	AA	AA	AB	AA	AA	AA	AA	Ad	AA	AA	AA	AA	AA	AA	AA	AA	AA	AA	AA	AA	AA	AA	AA	AA	AA	AA	AA	AA	Ad	AA	AA	AA	AA	AA	AA	AA	AA	AA	AB	AA
chr1A	26993001	27000500	7500	Ad	Ad	Ad	AA	Ad	Ad	AA	Ad	AA	Ad	AA	AA	AA	Ad	Ad	Ad	AA	Ad	Ad	Ad	Ad	Ad	AA	Ad	Ad	Ad	Ad	Ad	Ad	dd	Ad	Ad	Ad	Ad	Ad	Ad	Ad	AA	dd	AA	Ad	Ad	Ad	Ad	AA	Ad
chr1A	26999001	27003500	4500	AA	AA	Ad	AA	Ad	Ad	AA	Ad	AA	AA	AA	AA	AA	Ad	Ad	Ad	AA	Ad	Ad	Ad	Ad	Ad	AA	Ad	Ad	AA	Ad	Ad	Ad	Ad	Ad	AA	AA	Ad	Ad	Ad	AA	AA	Ad	AA	Ad	Ad	Ad	Ad	AA	AA
chr1A	27015001	27019500	4500	AA	AA	dd	AA	AA	dd	AA	AA	AA	AA	AA	AA	AA	AA	AA	AA	AA	AA	AA	AA	AA	AA	AA	dd	AA	AA	AA	AA	AA	AA	AA	AA	AA	AA	AA	AA	AA	AA	AA	AA	AA	Ad	AA	AA	AA	AB
chr1A	27060001	27065500	5500	Ad	Ad	Ad	AA	dd	AA	AA	dd	AB	AA	AB	AA	AB	dd	dd	dd	AA	dd	dd	dd	dd	Ad	AA	Ad	dd	dd	dd	dd	dd	Ad	Ad	AA	dd	dd	Ad	dd	AA	AA	dd	AA	dd	dd	dd	dd	AA	AA
chr1A	27079501	27101000	21500	dd	AA	AA	AA	Ad	AA	AA	AA	AA	AA	AA	AA	AA	AA	AA	Ad	AA	AA	Ad	AA	AA	AA	AA	Ad	AA	AA	AA	AA	AA	AA	Ad	AA	AA	AA	dd	Ad	AB	AA	Ad	AA	Ad	Ad	Ad	Ad	AA	AA
chr1A	27164501	27168500	4000	dd	Ad	dd	AA	dd	Ad	AA	dd	AA	Ad	AA	Ad	AA	dd	dd	dd	AB	dd	dd	dd	dd	dd	AA	dd	dd	dd	dd	dd	dd	dd	dd	dd	dd	dd	dd	dd	Ad	Ad	dd	Ad	dd	dd	dd	dd	Ad	Ad
chr1A	27228001	27232500	4500	AA	AA	AB	AB	AA	AA	Ad	Ad	AA	AA	AA	AA	AA	AA	AA	AA	AA	AA	Ad	AA	AA	Ad	AA	AA	AA	AA	AA	Ad	Ad	AA	Ad	AA	AA	AA	AA	AB	AA	AA	AA	AA	AA	Ad	Ad	AA	AA	AB
chr1A	27263001	27328000	65000	AA	AA	AA	AA	AA	AA	AA	AA	AA	AA	AA	AA	AA	AA	AA	AA	AA	AA	AA	AA	AA	AA	AA	AA	AA	AA	AA	AA	AA	AA	AA	AA	AA	AA	Ad	AA	AA	AA	AA	AA	AA	Ad	AA	AA	AA	AA
chr1A	27372001	27376500	4500	dd	dd	Ad	Ad	Ad	dd	Ad	dd	dd	Ad	dd	AA	Ad	Ad	dd	Ad	dd	Ad	dd	Ad	dd	Ad	Ad	Ad	dd	Ad	dd	dd	Ad	AA	Ad	Ad	Ad	Ad	dd	dd	AA	dd	dd	AA	dd	dd	dd	dd	dd	Ad
chr1A	27408001	27414000	6000	AA	AB	AA	AA	AA	AA	AA	AB	AA	AA	AA	AA	AA	AA	AA	AA	AA	AB	AA	AA	AA	AA	AA	AA	AA	AA	AA	AA	AA	AA	AA	AA	AA	AB	AB	AA	AA	AA	AA	AA	AA	AA	AA	AA	AA	AA
chr1A	27534001	27540500	6500	AA	dd	AA	AA	AA	Ad	AA	dd	Ad	AA	dd	AA	AA	AA	Ad	Ad	Ad	AA	dd	AA	dd	AA	AA	AA	dd	AA	Ad	Ad	AA	AA	Ad	AA	dd	AA	Ad	dd	AA	dd	dd	AA	Ad	dd	dd	dd	dd	AA
chr1A	27608501	27613500	5000	BB	Ad	AB	BB	BB	AA	BB	Ad	dd	BB	Ad	BB	BB	BB	Ad	Ad	AA	AB	Ad	BB	Ad	BB	BB	BB	Ad	BB	Ad	Ad	BB	AB	AA	BB	Ad	AB	BB	Ad	AB	Ad	Ad	AB	Ad	Ad	Ad	Ad	Ad	BB
chr1A	27630501	27635000	4500	BB	Ad	AB	AB	AB	AA	AA	Ad	AA	AB	Ad	AB	AB	AB	AA	Ad	AA	AB	Ad	AB	Ad	AB	AB	AB	Ad	AB	Ad	AA	AB	AB	AB	BB	Ad	AB	BB	dd	BB	Ad	Ad	BB	Ad	Ad	Ad	Ad	Ad	AB
chr1A	27639001	27644500	5500	BB	Ad	BB	BB	BB	AA	BC	Ad	dd	BB	Ad	BB	BC	BB	Ad	Ad	AA	BB	Ad	BB	Ad	BB	BC	BC	Ad	BB	Ad	Ad	BB	BB	AA	BC	Ad	BB	BB	Ad	BB	Ad	Ad	BB	Ad	Ad	Ad	Ad	Ad	BC
chr1A	27696501	27701000	4500	dd	dd	dd	dd	dd	dd	dd	dd	dd	dd	dd	dd	dd	dd	dd	dd	dd	dd	dd	Ad	dd	dd	dd	dd	dd	dd	dd	dd	dd	dd	dd	dd	dd	Ad	dd	dd	dd	dd	dd	dd	dd	dd	dd	dd	dd	dd
chr1A	27797001	27804500	7500	dd	dd	AA	AA	AA	Ad	AA	dd	Ad	AA	Ad	AA	AA	AA	Ad	Ad	Ad	AA	dd	AA	dd	AA	AA	AA	dd	AA	dd	dd	AA	AA	Ad	AA	dd	AA	dd	dd	AA	dd	dd	AA	Ad	dd	dd	dd	dd	AB
chr1A	27808501	27812500	4000	AA	Ad	AA	AA	AA	Ad	AA	Ad	Ad	AA	Ad	AA	AA	AA	Ad	Ad	AA	AA	Ad	AA	Ad	AA	AA	AA	Ad	AA	Ad	Ad	AA	AA	AA	AA	Ad	AA	AA	Ad	AA	dd	Ad	AA	AA	dd	dd	Ad	dd	AA
chr1A	27896001	27900000	4000	AA	dd	AA	AA	AB	Ad	AA	dd	Ad	AB	Ad	AA	AA	AB	AA	Ad	AA	AA	dd	AA	dd	AB	AB	AB	dd	AA	dd	dd	AB	AA	Ad	AB	dd	AB	AA	Ad	AA	dd	dd	AA	Ad	dd	dd	dd	dd	AA
chr1A	27896001	27909500	13500	AB	dd	AA	AB	AA	Ad	AB	dd	Ad	AB	Ad	AA	AA	AB	AA	Ad	Ad	AA	dd	AB	dd	AB	AB	AB	dd	AB	dd	Ad	AB	AA	Ad	AA	dd	AB	AA	Ad	AA	dd	dd	AA	Ad	dd	dd	dd	dd	AA
chr1A	27945001	27957500	12500	AA	dd	AA	AA	AA	Ad	AA	dd	Ad	AA	Ad	AA	AA	AA	AA	AA	AA	AA	dd	AA	dd	AA	AA	AA	dd	AA	dd	dd	AA	AA	AA	AA	dd	AA	AA	dd	AA	dd	dd	AA	Ad	dd	dd	dd	dd	AA
chr1A	28007001	28011000	4000	AA	Ad	AA	AA	AA	AA	AA	Ad	AA	AA	AA	AA	AA	AA	AB	AA	AA	AA	Ad	AA	Ad	AA	AA	AA	Ad	AA	Ad	Ad	AA	AA	Ad	AB	Ad	AA	AA	dd	AA	Ad	Ad	AA	AA	Ad	Ad	Ad	dd	AA
chr1A	28055001	28105000	50000	AB	dd	AB	AB	AB	Ad	AB	dd	Ad	AB	Ad	AB	AB	AB	AB	AB	AA	AA	dd	AB	dd	AB	AB	AB	dd	AB	dd	Ad	AB	AB	AA	AB	dd	AB	AB	dd	AB	dd	dd	AB	AB	dd	dd	dd	dd	AB
chr1A	28150501	28155000	4500	AA	dd	AA	AA	AA	dd	AA	dd	AA	AA	Ad	AA	AA	AA	AA	AA	AA	AA	dd	AA	dd	AA	AA	AA	dd	AA	dd	Ad	AA	AA	Ad	AA	dd	AA	AA	dd	AA	dd	dd	AA	AA	dd	dd	dd	dd	AB
chr1A	28155501	28161000	5500	Ad	dd	AA	AB	AB	Ad	AB	dd	dd	AA	dd	AA	AA	AB	Ad	Ad	Ad	AA	dd	AA	dd	AB	AA	AA	dd	AA	dd	dd	AA	AA	Ad	AA	dd	AA	AA	dd	Ad	dd	dd	AA	Ad	dd	dd	dd	dd	AA
chr1A	28155501	28167000	11500	AA	dd	AA	AB	AA	Ad	AA	dd	Ad	AA	Ad	AA	AA	AA	Ad	Ad	AA	AA	dd	AB	dd	AA	AA	AA	dd	AA	dd	dd	AA	AA	Ad	AA	dd	AA	AA	dd	AA	dd	dd	AA	Ad	dd	dd	dd	dd	AA
chr1A	28196501	28202000	5500	AA	AA	AA	AA	AA	Ad	AA	Ad	AA	AA	AA	AA	AA	AA	AA	AA	AA	AA	Ad	AA	AA	AA	AA	AA	AA	AA	AA	Ad	AA	AA	AA	AA	AA	AA	AA	Ad	AA	Ad	Ad	AA	AA	AA	Ad	Ad	Ad	Ad
chr1A	28262001	28266000	4000	AB	dd	AA	AA	AA	Ad	AA	Ad	AA	AA	AB	AA	AA	AA	AA	AA	AA	AA	dd	Ad	dd	AA	AA	AA	dd	AA	dd	Ad	AB	AA	Ad	AA	Ad	AA	AB	Ad	AA	Ad	dd	AA	AA	Ad	Ad	dd	Ad	Ad
chr1A	28369501	28374500	5000	AA	BB	AA	AA	Ad	AB	AA	AB	BB	AA	AB	AA	AA	Ad	dd	dd	AB	AA	AB	AA	BC	Ad	AA	AA	BB	AA	AB	AB	Ad	AA	AB	AA	BB	Ad	AA	BB	AB	M	BC	AA	dd	BB	BC	M	BB	AA
chr1A	28380501	28395500	15000	AA	Ad	AA	AA	AA	AA	AA	Ad	Ad	AA	dd	AA	AA	AA	AA	AA	AA	AA	Ad	AA	Ad	AA	AA	AA	Ad	AA	Ad	Ad	AA	AA	AA	AA	AA	AA	AA	AA	AB	Ad	AA	AA	AA	Ad	Ad	Ad	Ad	AB
chr1A	28383501	28515500	132000	AA	AA	AA	AA	AA	AA	AA	Ad	AA	AA	Ad	AA	AA	AA	AA	AA	AA	AA	AA	AA	Ad	AA	AA	AA	Ad	AA	AA	Ad	AA	AA	AA	AA	AA	AA	AA	Ad	AA	Ad	Ad	AA	Ad	Ad	Ad	Ad	Ad	AA
chr1A	28533501	28537500	4000	dd	dd	AA	AA	AA	dd	AA	dd	dd	AA	dd	AA	AA	AA	dd	Ad	Ad	AA	dd	AA	Ad	AA	AA	AA	dd	AA	dd	dd	AA	AA	Ad	AA	Ad	AA	dd	dd	AA	dd	dd	AA	dd	dd	dd	dd	dd	Ad
chr1A	28578501	28602000	23500	dd	Ad	AA	AA	AA	Ad	Ad	Ad	Ad	AA	Ad	AA	Ad	Ad	Ad	Ad	Ad	AA	Ad	AA	Ad	AA	Ad	Ad	Ad	AA	Ad	Ad	Ad	Ad	Ad	AA	Ad	AA	dd	Ad	AA	Ad	Ad	Ad	Ad	AA	Ad	Ad	Ad	Ad
chr1A	28655001	28660500	5500	dd	dd	Ad	dd	Ad	Ad	Ad	dd	dd	Ad	Ad	dd	dd	dd	dd	dd	dd	dd	dd	AA	dd	AA	Ad	AA	dd	AA	dd	dd	Ad	Ad	Ad	AA	dd	AA	dd	dd	AA	dd	dd	AA	dd	dd	dd	dd	dd	dd
chr1A	28670001	28674500	4500	Ad	Ad	AB	Ad	AA	AA	AA	Ad	Ad	AA	AA	Ad	AA	Ad	Ad	Ad	Ad	Ad	Ad	AA	Ad	AB	AB	AA	Ad	AA	AA	Ad	AA	AB	AA	AA	Ad	AA	Ad	Ad	AA	Ad	Ad	AA	Ad	Ad	Ad	Ad	dd	Ad
chr1A	28780001	28786000	6000	AA	Ad	AA	AA	AA	AA	Ad	Ad	Ad	AA	Ad	AA	AA	AA	Ad	Ad	AA	AA	Ad	AA	Ad	AA	AA	Ad	Ad	AA	Ad	Ad	AA	AA	AA	AA	Ad	AA	AA	Ad	AA	Ad	Ad	AA	Ad	Ad	Ad	Ad	Ad	AA
chr1A	28855001	28859500	4500	AB	Ad	AA	AA	AA	AA	Ad	Ad	Ad	AA	Ad	AA	AA	AA	Ad	Ad	Ad	AA	Ad	AA	Ad	AB	AA	Ad	Ad	AA	AA	Ad	AA	AA	AA	AA	Ad	AA	AA	dd	AA	Ad	Ad	AA	Ad	Ad	Ad	Ad	Ad	Ad
chr1A	28911001	28920500	9500	AB	Ad	AA	AB	Ad	Ad	AA	Ad	AB	AB	AB	AB	AB	AA	AA	AA	AA	AA	AA	AB	AA	AB	AA	AA	AA	AB	AA	AA	AA	AB	AB	BB	AA	BB	BB	Ad	Ad	AA	AA	AA	AA	AA	Ad	AA	AA	Ad
chr1A	29212001	29221000	9000	AA	dd	AA	AA	AA	Ad	dd	AA	dd	AA	dd	AA	AA	AA	AA	AA	Ad	AA	dd	AA	dd	AA	AA	AA	dd	AA	dd	Ad	AA	AA	AA	AA	dd	AA	AA	dd	dd	dd	AA	AA	AA	dd	dd	dd	dd	AA
chr1A	29344501	29348500	4000	AA	AA	AA	AA	AA	AA	Ad	AA	Ad	AA	AA	AA	AA	Ad	AA	AA	AA	Ad	AA	AB	Ad	AA	AA	AA	AA	AA	AA	AA	AA	AA	AA	AA	AA	AA	AA	Ad	Ad	AA	AA	AA	AA	Ad	AA	AA	Ad	AB
chr1A	29365501	29559000	193500	AA	AA	AA	AA	AA	AA	AA	AA	AA	AA	Ad	AA	AA	AA	AA	AA	AA	AA	AA	AA	AA	AA	AA	AA	AA	AA	AA	AA	AA	AA	AA	AA	AA	AA	AA	AA	AA	AA	AA	AA	AA	AA	AA	AA	AA	AA
chr1A	29661001	29668000	7000	AA	AB	AB	AA	AB	Ad	dd	AB	dd	AA	Ad	AA	AB	AA	AA	AA	Ad	AA	dd	AA	AA	AB	AB	AA	dd	AA	dd	Ad	AB	AB	Ad	AA	dd	AB	AA	dd	dd	Ad	Ad	AA	AA	AA	AA	dd	AA	AA
chr1A	29669501	29675500	6000	AB	AA	AA	AA	AA	dd	dd	AB	dd	AB	Ad	AA	AA	AA	AB	AA	Ad	AA	dd	AB	AA	AA	AB	Ad	dd	AA	dd	Ad	AB	AB	Ad	AA	dd	AB	AB	dd	dd	AA	Ad	AA	Ad	AA	AA	dd	AA	AA
chr1A	29714001	29718500	4500	dd	AA	AB	AA	AB	AA	dd	AB	dd	AB	dd	AB	AA	AA	AB	AB	AA	AA	dd	AA	AA	AB	AB	AB	dd	AA	dd	Ad	AA	AB	AA	AB	dd	AB	AB	dd	dd	dd	AA	AA	AA	AB	AA	dd	dd	AB
chr1A	29734501	29738500	4000	Ad	AA	AA	AA	AA	Ad	dd	AA	dd	AA	Ad	AA	AA	AA	AA	AA	Ad	AA	dd	AA	AA	AA	AB	AA	dd	AA	dd	Ad	AA	AA	Ad	AA	dd	AB	AA	dd	dd	Ad	Ad	AA	AA	AA	AA	dd	Ad	AA
chr1A	29763501	29769000	5500	AA	AA	AA	AA	AA	Ad	dd	AA	dd	AA	Ad	AA	AA	Ad	AA	AA	Ad	AA	dd	AA	AA	AA	AA	AA	dd	AA	dd	Ad	AA	AA	Ad	AA	dd	AA	AA	dd	dd	AA	AB	AA	AA	Ad	AA	dd	Ad	AA
chr1A	29816001	29820000	4000	Ad	Ad	AA	AB	AA	Ad	Ad	AA	Ad	AB	Ad	AA	AA	AA	AB	AA	AA	AB	Ad	AB	dd	AB	AB	AB	Ad	AB	dd	Ad	AA	AB	Ad	AA	Ad	AB	AB	Ad	dd	Ad	AA	AA	AA	AA	AA	dd	Ad	BB
chr1A	29817001	29826000	9000	Ad	Ad	AA	AA	AA	Ad	Ad	AA	Ad	AA	Ad	AA	AA	AA	AA	AA	Ad	AA	Ad	AA	dd	AB	AA	AA	Ad	AA	Ad	Ad	Ad	AA	Ad	AA	Ad	AA	AA	Ad	Ad	Ad	AB	AA	AA	AA	AA	Ad	Ad	AB
chr1A	29866501	29873000	6500	Ad	Ad	AA	AA	AA	Ad	dd	AA	Ad	AA	dd	AA	AA	AA	AA	AA	Ad	AA	dd	AA	dd	AA	AA	AA	dd	AA	dd	Ad	AA	AA	Ad	AA	dd	AA	AA	dd	dd	dd	Ad	AA	AA	AA	Ad	dd	dd	AA
chr1A	29888001	29909000	21000	Ad	Ad	AA	AB	AA	AB	AA	AA	AA	AA	Ad	AA	AA	AA	AB	AA	AA	AA	AA	AA	Ad	AB	AB	AA	AA	AA	AA	AA	AB	AA	AA	AB	AA	AA	AA	AA	AA	Ad	AA	AA	AA	Ad	Ad	AA	Ad	AA
chr1A	29919001	29923000	4000	dd	dd	AA	AA	AA	AA	AA	AA	AA	AA	Ad	AA	AA	AA	AA	AA	AA	AA	AA	AA	dd	AA	AA	AA	AA	AA	AA	Ad	AA	AA	AA	AA	AA	AA	AA	AA	AA	dd	AA	AA	AA	dd	dd	AA	dd	AA
chr1A	29976001	29980000	4000	AA	AA	AA	AA	AA	AA	AA	AA	AA	AA	AA	AA	AA	AA	AA	AA	AA	AA	AA	AA	AA	AA	AA	AA	AA	AA	AA	AA	AA	AA	AA	AA	AA	AA	AA	AA	AA	AA	AA	AA	AA	AA	AA	AA	AA	AA
chr1A	30044001	30050000	6000	AA	AA	AB	AB	AA	Ad	dd	AA	dd	AA	Ad	AA	AA	AA	AA	AA	Ad	AA	dd	AA	AA	AB	AA	AA	dd	AA	dd	Ad	AB	AA	Ad	AB	dd	AB	AA	dd	dd	Ad	AA	AA	AA	Ad	AA	dd	Ad	AB
chr1A	30075501	30081000	5500	AA	Ad	AA	AA	AA	AA	AA	AA	AA	AA	AA	AA	AA	AA	AA	AA	AA	AA	Ad	AA	AA	AA	AA	AA	AA	AA	Ad	AA	AA	AA	Ad	AA	Ad	AA	AA	Ad	Ad	AA	AA	AA	AA	Ad	AA	Ad	Ad	AA
chr1A	30082001	30087500	5500	Ad	Ad	AA	AA	AA	Ad	dd	AA	dd	AA	Ad	AA	AA	AA	AA	AA	Ad	AA	dd	AB	Ad	AB	AA	AA	dd	AA	dd	Ad	AA	Ad	Ad	AA	dd	AA	AA	dd	dd	Ad	AA	AA	AA	Ad	Ad	dd	dd	AA
chr1A	30222001	30226000	4000	Ad	Ad	Ad	Ad	AA	AA	Ad	Ad	Ad	AB	Ad	Ad	Ad	Ad	Ad	AA	Ad	Ad	Ad	AA	Ad	AA	AA	AB	Ad	Ad	Ad	Ad	AA	AA	Ad	AA	Ad	AA	AA	Ad	dd	dd	Ad	AA	Ad	dd	dd	dd	dd	Ad
chr1A	30360501	30382000	21500	dd	dd	dd	dd	Ad	dd	dd	dd	dd	Ad	Ad	dd	dd	dd	dd	dd	dd	dd	dd	Ad	dd	Ad	Ad	Ad	dd	dd	dd	dd	Ad	Ad	dd	Ad	dd	Ad	Ad	dd	dd	Ad	dd	Ad	dd	dd	dd	dd	dd	dd
chr1A	30391501	30400000	8500	AA	AA	AA	Ad	AA	dd	dd	Ad	dd	AA	AA	AA	AA	AA	AA	AA	Ad	AA	dd	AA	AA	AA	AA	AA	dd	AA	AA	AA	AA	AA	Ad	AA	dd	AA	AA	Ad	dd	AA	AA	AA	AA	Ad	AA	dd	AA	Ad
chr1A	30416001	30427500	11500	dd	Ad	Ad	Ad	AA	Ad	Ad	Ad	Ad	AA	Ad	Ad	Ad	Ad	Ad	Ad	Ad	Ad	Ad	AA	Ad	AA	AA	AA	Ad	Ad	Ad	Ad	AA	AA	Ad	AA	Ad	AA	AA	Ad	Ad	AA	Ad	AA	Ad	Ad	Ad	Ad	AA	Ad
chr1A	30441501	30540500	99000	dd	AA	Ad	AA	AA	AA	AA	AA	AA	AA	AA	Ad	AA	AA	AA	AA	AA	AA	AA	AA	Ad	AA	AA	AA	AA	AA	Ad	Ad	AA	AA	AA	AA	AA	AA	AA	Ad	Ad	AA	Ad	AA	Ad	Ad	Ad	Ad	AA	Ad
chr1A	30566501	30604500	38000	AA	AA	AA	AA	AA	AA	AA	Ad	AA	AA	AA	AA	AA	AA	Ad	Ad	AA	AA	AA	AA	AA	AA	AA	AA	BC	AA	AA	AA	AA	AA	AA	AA	AB	AA	AA	AA	AA	AA	Ad	AA	Ad	AA	AA	AA	AA	AA
chr1A	30603001	30608500	5500	Ad	Ad	Ad	Ad	AA	Ad	Ad	Ad	Ad	AA	Ad	Ad	Ad	Ad	Ad	Ad	Ad	Ad	Ad	AA	Ad	AA	AA	AA	Ad	Ad	Ad	Ad	AA	AA	Ad	AA	Ad	AA	AA	dd	dd	AA	Ad	AA	Ad	Ad	Ad	Ad	AA	Ad
chr1A	30619001	30623000	4000	AA	AA	AA	Ad	AA	Ad	Ad	Ad	Ad	AA	AA	AA	Ad	Ad	dd	Ad	Ad	Ad	Ad	AA	AA	AA	AA	AA	Ad	Ad	AA	Ad	AA	AA	AA	AA	Ad	Ad	AA	dd	Ad	AA	dd	AA	Ad	Ad	Ad	dd	AA	Ad
chr1A	30627001	30633500	6500	AA	AA	AA	AA	AA	Ad	Ad	Ad	Ad	AA	AA	AA	Ad	Ad	Ad	Ad	Ad	Ad	Ad	AA	AA	AA	AA	AA	Ad	Ad	Ad	AA	AA	AA	AA	AA	Ad	AA	AA	Ad	AA	AA	Ad	AA	Ad	AA	AA	Ad	AA	AA
chr1A	30644001	30648000	4000	AA	AA	AA	AA	AA	AA	AA	AA	AA	AB	AA	AA	AA	AA	AA	AA	AA	AA	AB	AA	AA	AA	AB	AA	AA	AA	AA	AA	AA	AA	AA	AA	AA	AA	AA	AA	AA	AA	AB	AA	AA	AB	AA	AA	AA	Ad
chr1A	30650001	30656000	6000	AA	AA	AA	AA	AA	AA	AA	AA	AA	AA	AA	AA	AA	Ad	AA	AA	AA	Ad	AA	Ad	AA	AA	Ad	AA	AA	AA	AA	AA	Ad	Ad	AA	Ad	AA	AA	AA	AA	Ad	AA	AA	AA	AA	Ad	Ad	AA	AA	AA
chr1A	30661001	30686500	25500	dd	Ad	dd	dd	dd	Ad	dd	AA	dd	dd	AA	dd	dd	dd	AA	AA	dd	dd	dd	dd	dd	dd	dd	AA	dd	dd	dd	Ad	dd	dd	dd	dd	dd	dd	dd	dd	dd	AA	AA	AA	AA	dd	dd	dd	AA	dd
chr1A	30703001	30766000	63000	Ad	AA	Ad	Ad	Ad	Ad	Ad	AA	Ad	Ad	AA	Ad	Ad	Ad	AA	AA	Ad	Ad	Ad	Ad	Ad	Ad	Ad	AA	Ad	Ad	Ad	Ad	Ad	Ad	Ad	Ad	Ad	Ad	Ad	Ad	Ad	AA	AA	AA	AA	Ad	Ad	Ad	AA	Ad
chr1A	30756501	30768000	11500	AA	AA	AA	AA	AA	Ad	AA	AA	AA	AA	AA	AA	AA	AA	AA	AA	AA	AA	AA	AA	AA	AA	AA	AA	AA	AA	AA	AA	AA	AA	AA	AA	AA	AA	AA	Ad	Ad	AA	AB	AA	AA	AA	Ad	Ad	AB	Ad
chr1A	30818001	30823500	5500	dd	AA	AA	AA	dd	AA	AA	AA	AA	dd	AA	AA	AA	AA	AA	AA	AA	AA	AA	dd	Ad	dd	dd	AA	AA	AA	Ad	AA	dd	dd	AA	dd	AA	dd	dd	AA	Ad	AA	AA	AA	AA	Ad	AA	AA	Ad	Ad
chr1A	30830001	30852500	22500	dd	AA	AB	AA	dd	AA	AA	AA	AA	dd	AA	AA	AA	AA	AA	AA	AA	AA	AA	dd	Ad	dd	dd	AA	AA	AA	AA	Ad	dd	dd	Ad	dd	Ad	dd	dd	AA	AA	AA	AA	AA	AA	AA	AA	AA	AA	AA
chr1A	30848501	30854500	6000	dd	AB	AA	AA	dd	AA	AA	AA	AA	dd	AB	AA	AA	AA	AA	AA	AB	AA	AA	dd	Ad	dd	dd	AA	AA	AA	dd	Ad	dd	dd	Ad	dd	dd	dd	dd	AB	AA	AA	AA	AA	AA	AA	AA	AA	AA	AA
chr1A	30895501	30918500	23000	dd	Ad	dd	Ad	dd	dd	dd	dd	dd	dd	Ad	Ad	Ad	Ad	Ad	Ad	dd	dd	dd	dd	dd	dd	dd	Ad	dd	Ad	dd	dd	dd	dd	dd	dd	dd	dd	dd	dd	dd	dd	dd	Ad	dd	dd	dd	dd	dd	dd
chr1A	30928001	30956000	28000	Ad	AA	AA	AA	Ad	AA	AA	AA	AA	Ad	AA	AA	AA	AA	AA	AA	AA	AA	AA	Ad	Ad	Ad	Ad	AA	AA	AA	Ad	Ad	AA	Ad	AA	Ad	Ad	Ad	Ad	AA	AA	AA	AA	AA	AA	AA	AA	AA	AA	AA
chr1A	31088001	31102500	14500	Ad	AA	AA	AA	Ad	AA	Ad	AA	Ad	Ad	AA	AA	AA	AA	AA	AA	AA	AA	Ad	Ad	AA	AA	AA	AA	AA	AA	Ad	Ad	AA	Ad	AA	Ad	Ad	Ad	AA	Ad	AA	AA	AA	AA	AA	AA	AA	Ad	AA	AB
chr1A	31191001	31195000	4000	Ad	AA	AA	AA	dd	Ad	Ad	dd	dd	dd	AA	AA	AA	AA	dd	dd	AA	AA	Ad	Ad	Ad	dd	Ad	AA	Ad	AA	dd	dd	Ad	Ad	AA	dd	dd	Ad	Ad	Ad	AA	AA	dd	AA	dd	AA	AA	dd	AA	AA
chr1A	31402001	31456500	54500	AA	Ad	Ad	AA	Ad	Ad	Ad	AA	Ad	Ad	Ad	AA	AA	AA	AA	AA	Ad	AA	Ad	Ad	Ad	Ad	Ad	AA	Ad	AA	Ad	Ad	Ad	Ad	Ad	Ad	Ad	Ad	Ad	Ad	Ad	Ad	AA	AA	AA	Ad	Ad	Ad	Ad	AA
chr1A	31503501	31508000	4500	AA	dd	dd	AA	dd	Ad	dd	Ad	dd	dd	dd	AA	AA	AA	AA	AA	Ad	AA	dd	dd	dd	dd	dd	AA	dd	AA	dd	Ad	dd	dd	dd	dd	dd	dd	dd	dd	dd	dd	Ad	AA	Ad	dd	dd	dd	dd	Ad
chr1A	31544001	31553000	9000	AA	AA	AA	AA	AA	AA	AA	AA	AA	AA	AA	AB	AA	AA	AA	AA	AA	AA	AA	AA	dd	AA	AA	AA	AA	AA	dd	Ad	AA	AA	AA	AA	AA	AA	AA	AA	AA	AA	AB	AA	AA	AA	AA	AA	AA	AA
chr1A	31578001	31592500	14500	dd	dd	dd	Ad	dd	dd	dd	dd	dd	dd	dd	dd	Ad	Ad	dd	dd	dd	dd	dd	dd	dd	dd	dd	Ad	dd	Ad	dd	dd	dd	dd	dd	dd	dd	dd	dd	dd	dd	dd	dd	Ad	dd	dd	dd	dd	dd	Ad
chr1A	31616001	31620000	4000	AA	dd	dd	AA	Ad	Ad	Ad	AA	Ad	Ad	Ad	AB	AA	AA	AA	AA	AA	AA	dd	dd	Ad	dd	Ad	AB	dd	AB	dd	Ad	Ad	Ad	dd	Ad	Ad	dd	Ad	Ad	dd	dd	AA	AA	AA	dd	dd	Ad	dd	AB
chr1A	31664501	31669000	4500	AA	dd	dd	AA	Ad	Ad	Ad	AA	Ad	Ad	Ad	AA	AA	AA	AA	AA	Ad	AA	Ad	Ad	dd	Ad	dd	AA	Ad	AA	Ad	Ad	Ad	Ad	Ad	Ad	Ad	dd	dd	Ad	dd	dd	AA	AA	AA	dd	dd	dd	dd	AA
chr1A	31680501	31684500	4000	AB	AA	AA	AB	Ad	AA	AA	AA	AA	AB	AA	AA	AA	AA	AA	AA	AA	AA	AA	AA	AA	Ad	AA	AA	Ad	AA	AA	AA	AA	AA	AA	AA	AA	AA	AA	AA	AA	AA	AA	AA	AA	Ad	AA	AA	AA	AA
chr1A	31752001	31757000	5000	Ad	Ad	dd	AB	dd	Ad	dd	Ad	dd	dd	dd	AB	AB	AB	Ad	AA	AA	AA	dd	dd	dd	dd	dd	AB	dd	AB	dd	dd	dd	dd	dd	dd	dd	dd	dd	dd	dd	Ad	Ad	AB	Ad	dd	dd	dd	dd	AA
chr1A	31932501	31936500	4000	dd	Ad	dd	AA	dd	Ad	dd	dd	dd	dd	dd	AA	Ad	AA	dd	dd	Ad	AA	dd	dd	Ad	Ad	dd	Ad	dd	AA	dd	dd	dd	Ad	dd	dd	dd	Ad	dd	dd	Ad	dd	dd	AA	dd	dd	dd	Ad	dd	Ad
chr1A	32135501	32141500	6000	Ad	dd	dd	AA	Ad	AA	Ad	Ad	Ad	Ad	Ad	AA	AA	AA	AA	AA	AA	AA	Ad	Ad	AA	Ad	Ad	AA	Ad	AA	Ad	Ad	Ad	Ad	Ad	Ad	AA	Ad	Ad	Ad	Ad	dd	Ad	AA	Ad	dd	dd	Ad	dd	AA
chr1A	32143501	32147500	4000	Ad	dd	dd	AA	Ad	Ad	Ad	Ad	Ad	Ad	dd	AA	AA	AA	Ad	Ad	Ad	AA	Ad	Ad	Ad	Ad	Ad	AA	Ad	AA	Ad	dd	dd	Ad	dd	Ad	Ad	Ad	Ad	dd	dd	dd	dd	AA	Ad	dd	dd	Ad	dd	AA
chr1A	32173001	32178000	5000	AA	Ad	Ad	AA	AA	AA	AA	AA	AA	AA	Ad	AA	AA	AA	AA	Ad	AA	AA	Ad	Ad	AA	AA	AA	AA	Ad	AA	Ad	Ad	AA	AA	Ad	AA	AA	AA	Ad	Ad	Ad	Ad	Ad	AA	Ad	Ad	Ad	Ad	dd	Ad
chr1A	32199001	32242500	43500	dd	dd	dd	AA	dd	Ad	dd	dd	dd	dd	dd	AA	AA	AA	dd	dd	Ad	AA	dd	dd	dd	dd	dd	AA	dd	AA	dd	dd	dd	dd	dd	dd	dd	dd	dd	dd	dd	dd	dd	AA	dd	dd	dd	dd	dd	AA
chr1A	32343501	32353000	9500	dd	Ad	Ad	AA	Ad	Ad	dd	dd	Ad	dd	Ad	Ad	Ad	Ad	dd	dd	Ad	Ad	dd	dd	dd	Ad	Ad	Ad	Ad	Ad	dd	dd	dd	dd	dd	dd	Ad	Ad	dd	dd	dd	dd	dd	Ad	dd	dd	dd	dd	dd	Ad
chr1A	32513501	32519500	6000	dd	dd	dd	Ad	AA	Ad	Ad	dd	AA	AA	Ad	Ad	Ad	dd	dd	dd	Ad	dd	Ad	AA	dd	AA	AA	AA	dd	dd	dd	Ad	AA	AA	Ad	AA	AB	AA	AA	dd	dd	dd	dd	AA	dd	dd	dd	dd	dd	dd
chr1A	32561001	32568000	7000	AA	AA	AA	AA	AA	AA	AA	AA	AA	AA	Ad	Ad	AA	AA	AA	AA	AA	AA	AA	AA	AA	AA	AA	AA	AA	AA	AA	AA	AA	AA	AA	AA	AA	AA	AA	Ad	Ad	AA	AA	AA	AA	Ad	AA	Ad	AA	Ad
chr1A	32739501	32749000	9500	Ad	AA	AA	AA	AA	AA	AA	Ad	AA	AA	AA	AA	AA	AA	AA	AA	AA	AA	AA	AA	AA	AA	AA	AA	AA	AA	AA	AA	AA	AA	Ad	AA	AA	AA	AA	Ad	AB	AA	AA	AA	AA	AA	AA	AA	AA	AB
chr1A	32771501	32782000	10500	Ad	Ad	Ad	Ad	AB	Ad	dd	AA	AA	AA	Ad	dd	Ad	Ad	dd	Ad	Ad	dd	dd	AA	AA	Ad	AA	AA	Ad	AA	AA	Ad	AA	Ad	Ad	dd	AA	AA	dd	dd	dd	Ad	dd	AA	Ad	dd	dd	Ad	dd	Ad
chr1A	32821501	32834500	13000	AA	AA	AA	AA	AA	Ad	AA	AA	AA	AA	AA	AA	AA	AA	AA	AA	AA	AA	AA	AA	AA	Ad	AA	AA	AA	AA	AA	AA	AA	AA	Ad	AA	AA	AA	AA	Ad	AA	AA	AA	AA	AA	AA	AA	AA	Ad	AA
chr1A	32929501	32933500	4000	dd	Ad	dd	dd	dd	Ad	AA	dd	AA	dd	AA	dd	dd	dd	dd	dd	Ad	dd	dd	dd	Ad	dd	Ad	Ad	dd	AA	AA	AA	dd	dd	dd	dd	dd	dd	dd	dd	AA	AA	Ad	AA	dd	dd	dd	dd	Ad	dd
chr1A	32998501	33005000	6500	AA	AA	AA	AA	Ad	AA	AA	AA	AA	AA	AA	AA	AA	AA	AA	AA	AA	AA	AA	AA	AA	AA	AA	AA	AA	AA	AA	AA	AA	AA	AA	AA	AA	AA	Ad	AA	AA	AA	AB	AA	AA	Ad	AA	AA	AA	AA
chr1A	33058001	33062500	4500	AA	AA	Ad	AA	Ad	AA	AA	AA	AA	AA	AB	Ad	AA	AA	AA	AA	AA	AA	AA	AA	AA	AA	AA	AA	AA	AA	AA	AA	AA	AA	AA	AA	AA	AA	AA	AA	AA	AA	AB	AA	AA	dd	Ad	AA	Ad	AA
chr1A	33124501	33129000	4500	dd	AA	dd	Ad	dd	Ad	AA	Ad	AA	Ad	AA	Ad	Ad	Ad	Ad	Ad	Ad	Ad	Ad	Ad	AA	dd	AA	AB	dd	AA	AB	AA	Ad	dd	Ad	dd	dd	dd	dd	Ad	AA	AA	AA	AA	Ad	dd	dd	Ad	AA	Ad
chr1A	33163001	33167500	4500	dd	AA	dd	Ad	dd	Ad	AA	AA	AA	AA	AB	AA	AA	AA	AA	Ad	AA	AA	AA	Ad	AA	dd	AA	AA	dd	AA	AA	AA	AA	dd	dd	dd	dd	dd	dd	AA	AA	AA	AA	AA	AA	dd	dd	AA	AA	Ad
chr1A	33184501	33189500	5000	dd	Ad	dd	AA	dd	Ad	AA	AA	AA	AA	AB	AB	AA	AA	AA	AB	AA	AA	AA	AA	AA	dd	AA	AB	dd	AA	AB	AA	AA	dd	dd	dd	dd	dd	dd	AA	AA	AB	AA	AA	AA	dd	dd	AA	AB	AA
chr1A	33194501	33198500	4000	dd	Ad	dd	AA	dd	Ad	AA	AA	AA	AA	AA	AA	AA	AA	AA	AA	AA	AA	AA	AA	Ad	dd	AA	AA	dd	AB	AA	AA	AA	dd	dd	dd	dd	dd	dd	Ad	Ad	AA	AA	AA	AA	dd	dd	Ad	AA	Ad
chr1A	33257501	33289500	32000	dd	Ad	dd	dd	AA	Ad	AA	dd	AA	dd	AA	dd	dd	dd	dd	dd	Ad	dd	dd	dd	AA	AA	AA	AA	dd	dd	AA	AA	dd	AA	AA	AA	AA	AA	AA	dd	AA	Ad	Ad	AA	dd	dd	dd	dd	Ad	dd
chr1A	33353001	33357500	4500	AA	AA	AA	AA	AA	AA	AA	AA	AA	AA	AA	AA	AA	AA	AA	Ad	AA	AA	Ad	AA	AA	AA	AA	AA	Ad	AA	AA	AA	Ad	AA	AA	AA	AA	AA	AA	Ad	AA	AA	AA	AA	AA	AA	Ad	Ad	AA	AA
chr1A	33384001	33388500	4500	AA	AA	AA	AA	Ad	AA	AA	AA	AA	Ad	AA	AA	AA	AA	AA	AA	AA	Ad	AA	AA	AA	AA	AA	AA	AA	AA	AA	AA	AA	AA	AA	AA	AA	AA	AA	AA	AA	AA	AA	AA	AA	AA	AA	AA	AA	AA
chr1A	33444501	33450500	6000	dd	AA	dd	AA	dd	Ad	Ad	AA	Ad	AA	AA	AA	AA	AA	AA	Ad	AA	AA	dd	AA	AA	Ad	Ad	Ad	dd	AA	AA	AA	AA	AA	AA	AA	dd	Ad	Ad	Ad	AA	Ad	Ad	AA	dd	AA	AA	dd	AA	AA
chr1A	33621001	33690500	69500	AA	AA	AA	AA	AA	AA	AA	AA	AA	AA	AA	AA	AA	AA	AA	AA	AA	AA	AA	AA	AA	AA	AA	AA	AA	AA	AA	AA	AA	AA	AA	AA	AA	AA	AA	AA	AA	AA	AA	AA	AA	AA	AA	AA	AA	AA
chr1A	33716501	33720500	4000	Ad	AA	Ad	AA	Ad	Ad	Ad	AA	AA	AA	Ad	Ad	AA	AA	Ad	AA	AA	AA	dd	AA	AA	AA	AA	Ad	Ad	AA	AA	AB	AA	AA	AA	AA	Ad	AA	AA	Ad	AA	Ad	AA	AA	dd	Ad	AA	dd	Ad	AA
chr1A	33774001	33780000	6000	AA	AA	AA	AA	AA	AA	AA	AA	AA	AA	AA	AA	AA	AA	AA	AA	AB	AA	AA	AA	AB	AA	AA	AA	AA	AA	AA	AA	AA	AA	AA	AA	AA	AA	AA	AA	AA	AA	AA	AA	AA	AB	AA	AA	AA	AB
chr1A	34098501	34106500	8000	Ad	AA	Ad	AA	Ad	Ad	AA	AA	AA	AA	AA	AA	AA	AA	AA	AA	AA	AA	Ad	AA	AA	AA	AA	AA	Ad	AA	AA	AA	AA	AA	AA	AA	Ad	AA	AA	AA	AA	AA	AA	AA	Ad	AA	AA	Ad	AA	Ad
chr1A	34104501	34108500	4000	dd	AA	dd	Ad	dd	Ad	Ad	Ad	Ad	AA	Ad	Ad	Ad	Ad	Ad	Ad	Ad	Ad	dd	Ad	Ad	Ad	AA	Ad	dd	Ad	AA	Ad	Ad	Ad	Ad	Ad	dd	Ad	Ad	Ad	Ad	Ad	Ad	Ad	dd	Ad	Ad	dd	dd	Ad
chr1A	34205001	34216000	11000	AA	AA	AA	AA	AA	AA	AA	AA	AA	AA	AA	AA	AA	AA	AA	AA	AA	AA	AA	AA	AA	AA	AA	AA	AA	AA	AA	AA	AA	AA	AA	AA	AA	AA	AA	AA	AA	AA	AA	AA	AA	AA	AA	AA	AA	AA
chr1A	34318501	34322500	4000	dd	AA	dd	AA	Ad	Ad	AA	AA	AA	AA	AA	AA	AA	AA	AA	AA	AA	AA	dd	Ad	AA	AA	AA	AA	dd	AA	AA	AA	AA	AA	AA	AA	dd	AA	AA	AA	Ad	AA	AA	AA	dd	AA	Ad	dd	AA	AA
chr1A	34320001	34326000	6000	dd	AA	dd	AB	dd	Ad	AA	AA	AA	AA	AA	AA	AB	AA	AA	AA	AB	AA	dd	AA	AA	AB	AB	AB	dd	AA	AA	AA	AA	AA	AA	AB	dd	AA	AA	AA	Ad	AA	AA	AA	dd	AA	AA	dd	AA	AA
chr1A	34357501	34362000	4500	dd	AA	dd	AA	dd	Ad	AA	AA	AA	AA	AA	AB	AA	AA	AA	AA	AB	AA	Ad	AA	AA	AA	AA	AA	Ad	AA	AA	AA	AA	AA	AB	AA	dd	AA	AA	Ad	AA	AA	Ad	AA	dd	AA	AA	dd	AA	AA
chr1A	34444001	34448000	4000	Ad	AA	dd	AB	Ad	Ad	AB	AB	AA	AB	AA	AB	AA	AB	AB	AA	AB	AB	Ad	AB	AA	AB	AB	AA	dd	AB	AA	AA	AB	AB	AA	AA	Ad	AB	AA	AA	AA	AA	AA	AA	Ad	Ad	AB	Ad	Ad	AB
chr1A	34791001	34796000	5000	Ad	AA	Ad	AA	Ad	AA	AA	AA	AB	AA	AA	AA	AA	AA	AA	AA	AA	AA	dd	AA	AA	AA	AA	AA	Ad	AA	AA	AA	AB	AA	AB	AA	Ad	AA	AA	AA	AB	AA	AA	AA	Ad	AA	AA	dd	AB	AA
chr1A	34897501	34906500	9000	Ad	AA	dd	AA	dd	Ad	AA	AA	AA	AA	AA	AA	AA	AA	AA	AA	AA	AA	dd	AA	AA	Ad	AA	AA	dd	AA	AA	AA	AA	AA	AA	AA	dd	AA	AA	Ad	AA	AA	AA	AA	dd	AA	AA	dd	AA	Ad
chr1A	34953501	34957500	4000	Ad	Ad	dd	Ad	Ad	Ad	dd	Ad	dd	Ad	Ad	Ad	Ad	Ad	Ad	Ad	Ad	Ad	dd	Ad	Ad	Ad	Ad	Ad	Ad	Ad	Ad	Ad	Ad	Ad	Ad	Ad	Ad	Ad	Ad	Ad	Ad	dd	dd	Ad	dd	dd	dd	dd	dd	Ad
chr1A	34962001	34966500	4500	dd	AA	dd	Ad	dd	Ad	Ad	AA	Ad	AA	Ad	AA	AA	AA	AA	AA	AA	AA	dd	AA	Ad	Ad	AA	AA	dd	Ad	AA	AA	AA	AA	Ad	Ad	dd	AA	AA	AA	Ad	Ad	Ad	AA	dd	Ad	Ad	dd	Ad	Ad
chr1A	35013501	35018500	5000	AA	AB	AA	AA	AA	AB	AA	AB	AA	AA	AB	AA	AB	AA	AB	AA	AA	AA	AA	AA	AA	AB	AA	AB	AA	AA	AA	AA	AB	AA	AA	AB	AA	AA	AA	AB	AA	AA	AB	AA	Ad	Ad	AA	AA	Ad	AB
chr1A	35359501	35363500	4000	AA	AA	AA	AA	Ad	AA	AA	AA	AA	AB	AA	AA	AA	AB	AB	AB	AA	AA	AA	AA	AA	AA	AA	AA	AA	AA	AA	AA	AB	AA	AB	AA	Ad	AA	AA	AA	AA	AA	AA	AA	Ad	AA	AA	Ad	AB	AA
chr1A	35380001	35385000	5000	AA	AA	Ad	AA	AA	Ad	AA	AA	AA	AA	AA	AA	AA	AA	AA	AA	AA	AB	AA	AB	AA	AA	AA	AA	AA	AA	AA	AA	AA	AA	AA	AA	AA	AA	AA	BB	AA	AA	AA	AA	Ad	AA	AA	Ad	AA	AB
chr1A	35387501	35392000	4500	Ad	AA	AA	AA	AA	AA	AA	AA	AA	AA	AA	AA	AA	AA	AA	AA	AB	AA	Ad	AA	AA	AB	dd	AA	AA	AA	AA	AA	AB	AA	Ad	AA	AA	AA	AA	AB	AA	AA	AA	AA	Ad	AA	AA	Ad	AA	AB
chr1A	35501501	35507000	5500	Ad	Ad	dd	Ad	dd	Ad	Ad	Ad	Ad	Ad	Ad	AA	Ad	Ad	Ad	Ad	AA	Ad	dd	AA	Ad	Ad	Ad	AA	dd	Ad	Ad	Ad	AA	Ad	Ad	Ad	dd	Ad	Ad	AA	AA	Ad	Ad	Ad	dd	Ad	Ad	dd	Ad	Ad
chr1A	35519501	35525000	5500	dd	AA	dd	AA	dd	Ad	AA	AA	AA	AA	AA	AA	AA	AA	AA	AA	AA	AA	dd	AA	Ad	AA	AA	AA	dd	AA	AA	AA	AA	AA	AA	AA	dd	AA	AA	Ad	AA	Ad	Ad	AA	dd	Ad	Ad	dd	Ad	Ad
chr1A	35609501	35613500	4000	dd	AA	dd	AA	Ad	Ad	AA	AA	AA	AA	AA	AA	AA	AA	AA	AA	AB	AA	Ad	AA	AA	AA	dd	AA	dd	AA	AA	AA	AA	AA	AA	AA	dd	AA	AA	AB	AA	AA	AA	AA	dd	AA	AA	dd	AA	AA
chr1A	35624001	35628000	4000	Ad	AA	dd	AB	dd	AA	AB	AB	AB	AB	AB	AB	AB	AB	AA	AB	AB	AB	dd	AB	AA	AA	dd	AB	dd	AA	AA	AB	AB	AA	AB	AB	Ad	AB	AB	AA	AA	AA	AA	AA	dd	AA	AA	dd	AB	AA
chr1A	35631501	35635500	4000	dd	AB	dd	AB	dd	Ad	AB	AA	AA	AA	AB	AA	AA	AA	AA	AA	AA	AA	dd	AA	AA	AB	dd	AA	dd	AA	AA	AB	AA	AB	AB	AA	dd	AB	AA	AA	AB	AA	Ad	AA	dd	AA	AA	dd	AA	AA
chr1A	35631501	35645500	14000	Ad	AA	Ad	AA	Ad	AA	AA	AA	AA	AA	AA	AA	AA	AA	AA	AA	AA	AA	Ad	AA	AA	AA	dd	AA	Ad	AA	AA	AA	AA	AA	AA	AA	Ad	AA	AA	AA	AA	AA	AA	AA	dd	AA	AA	Ad	AA	AA
chr1A	35653001	35738000	85000	AA	AA	AA	AA	AA	AA	AA	AA	AA	AA	AA	AA	AA	AA	AA	AA	AA	AA	AA	AA	AA	AA	dd	AA	AA	AA	AA	AA	AA	AA	AA	AA	AA	AA	AA	AA	AA	AA	AA	AA	AA	AA	AA	AA	AA	AA
chr1A	35839501	35844000	4500	Ad	AA	dd	AA	dd	Ad	AA	AA	AA	Ad	AA	AA	AA	Ad	AA	AA	AA	AA	dd	AA	AA	AA	AA	AA	dd	Ad	Ad	Ad	AA	AA	Ad	Ad	dd	AA	AA	Ad	AA	AA	AA	AA	dd	Ad	AA	dd	AA	AA
chr1A	35859501	35865000	5500	dd	AA	dd	AA	dd	dd	AA	AA	AA	AA	Ad	AA	AA	AA	AA	AA	AA	AA	dd	AA	AA	AA	AA	AA	dd	AA	AA	AA	AA	AA	AA	Ad	dd	AA	AA	Ad	Ad	AA	Ad	AA	dd	Ad	AA	dd	Ad	AA
chr1A	36051501	36056000	4500	Ad	AA	Ad	AA	Ad	Ad	AA	AA	AA	AA	AA	AA	AA	AA	AA	AA	AA	AA	Ad	AA	AA	AA	AA	AA	Ad	AA	AA	AA	AA	AB	AA	AA	Ad	AA	AA	AA	AA	AA	AA	AA	Ad	AA	AA	Ad	AA	AA
chr1A	36180501	36260500	80000	AA	AA	AA	AA	AA	AA	AA	AA	AA	AA	AA	AA	AA	AA	AA	AA	AA	AA	dd	AA	AA	AA	AA	AA	AA	AA	AA	AA	AA	AA	AA	AA	AA	AA	AA	AA	AA	AA	AA	AA	dd	AA	AA	dd	AA	AA
chr1A	36309001	36314000	5000	dd	AB	dd	AB	dd	Ad	AB	AB	AB	AA	AA	AA	AA	AA	AB	AA	AB	AB	Ad	AA	AB	AB	AB	AA	dd	AA	AA	AB	AB	AA	AB	AA	dd	AB	AA	AA	AA	AA	AA	AA	Ad	AB	AA	Ad	AA	AA
chr1A	36416001	36425000	9000	dd	AA	dd	AA	dd	Ad	AA	AA	AA	AA	AA	AA	AA	AA	AA	AA	AA	AA	AA	AA	AA	AA	AA	AA	dd	AA	AA	AA	AA	AA	AA	AA	dd	AA	AA	AA	AA	AA	AA	AA	AA	AB	AA	AA	AB	AA
chr1A	36476501	36485500	9000	dd	AA	dd	AB	dd	Ad	AB	AA	AA	AB	AA	AB	AA	AA	AB	AB	AB	AA	AA	AB	AA	AA	AA	AB	dd	AA	AA	AA	AB	AB	AA	AB	dd	AA	AB	AB	AB	AA	AA	AA	AA	AA	AA	AA	AA	AA
chr1A	36510001	36515000	5000	AA	AB	Ad	M	Ad	Ad	AB	AB	BB	BC	BC	M	M	M	BC	BB	BC	M	Ad	BB	BB	BB	BB	BB	dd	AA	AB	AB	BC	AB	BB	BC	AA	BC	BC	BC	BC	AB	AB	M	AA	AB	AB	AB	AB	BB
chr1A	36662001	36691500	29500	dd	AA	dd	AA	dd	Ad	AA	AA	AA	AA	AA	AA	AA	AA	AA	AA	AA	AA	AA	AA	AA	AA	AA	AA	dd	AA	AA	AA	AA	AA	AA	AA	dd	AA	AA	AA	AA	AA	AA	AA	AA	AA	AA	AA	AA	AA
chr1A	36830501	36834500	4000	AA	AA	AA	AA	AB	AA	AA	AA	AA	Ad	Ad	AA	AA	AA	AB	AB	AA	AA	Ad	Ad	AA	AA	AA	AB	AA	AA	AA	AA	dd	AA	AA	AB	AA	AA	AB	Ad	Ad	AA	AA	AA	dd	AA	AA	Ad	AA	AA
chr1A	37195501	37205500	10000	AA	AA	AA	AA	AA	AA	AA	AA	AA	AA	Ad	AA	AA	AB	AA	AA	AA	AA	AA	AA	AA	AA	AA	AA	AA	AA	AA	AA	AA	AA	AA	AA	AA	AA	AA	AA	AA	AA	AA	AA	AA	Ad	AA	AA	Ad	AB
chr1A	37312501	37317500	5000	AA	AA	AA	AA	AA	AA	AA	AA	AB	AA	AA	AA	AB	AB	AA	AA	AA	AA	AA	AA	AA	AB	AA	AA	AA	AB	AA	AA	AA	AA	AB	AA	AB	AB	AA	AB	AA	AA	AA	AA	AA	Ad	AA	AA	AA	AB
chr1A	37598501	37606500	8000	AA	AB	AA	AB	AA	AA	AA	AA	AA	AA	Ad	AA	AB	AA	AA	AA	AA	AA	dd	AA	AA	AA	AA	Ad	AB	AA	AA	AA	AB	AA	AA	AA	AB	AA	AA	AA	AB	AA	AA	AA	dd	AA	AA	dd	AA	AA
chr1A	37607501	37611500	4000	AA	AB	AB	AB	AA	AA	AA	AA	AA	AA	AA	AA	AA	AA	AA	AA	AB	AA	AA	AB	AA	AA	AA	AA	AB	AA	AA	AA	AB	AA	AA	AB	AA	AB	AA	AB	AB	AA	AB	AA	AA	AA	AB	AA	AA	AB
chr1A	37628001	37632000	4000	AA	AA	AB	AA	AA	AA	dd	AA	AA	AA	AB	AA	AA	AA	AA	AA	AA	AA	AB	AA	dd	AA	AA	dd	AA	AA	AA	AA	AA	AA	AA	AA	AA	AA	AB	AA	AA	AA	AA	AA	AA	AB	AA	AA	AA	Ad
chr1A	37668501	37822000	153500	dd	AA	AA	AA	AA	AA	AA	AA	AA	AA	AA	AA	AA	AA	AA	AA	AA	AA	AA	AA	AA	AA	AA	AA	AA	AA	AA	AA	AA	AA	AA	AA	AA	AA	AA	AA	AA	AA	AA	AA	AA	AA	AA	AA	AA	AA
chr1A	37824501	37828500	4000	AA	AA	AA	AA	Ad	Ad	dd	AA	AA	AA	Ad	AA	Ad	AA	AA	Ad	AA	Ad	Ad	AA	dd	Ad	AA	dd	AA	AA	AA	AA	AA	Ad	Ad	AA	Ad	Ad	AA	Ad	Ad	Ad	Ad	AA	dd	Ad	Ad	dd	AA	Ad
chr1A	37868501	37872500	4000	AA	AA	AA	AA	AA	AB	AA	AA	AA	AA	Ad	AA	AA	AA	AA	AA	AA	AB	AA	AA	AA	AA	AA	AA	AA	AB	AA	AA	AB	AA	AB	AA	AA	AB	AA	AA	AA	AA	AA	AA	AA	AA	AA	AA	AA	AB
chr1A	37902001	37907500	5500	AA	AA	AA	AA	AA	AA	Ad	AA	AA	AA	AA	AA	AA	AA	AA	AA	AA	AA	AA	AA	AA	AA	AA	Ad	AA	AA	AA	AA	AA	AA	AA	AA	AA	AA	AA	AA	AA	AA	AA	AA	AA	AA	AA	Ad	AA	AA
chr1A	38041001	38056000	15000	AA	AA	AA	AA	AA	AA	AA	AA	AA	AA	AA	AA	AA	AA	AA	AA	AA	AA	AA	AA	AA	AA	AA	AA	dd	AA	AA	AA	AA	AA	AA	AA	AA	AA	AA	AA	AA	AA	AA	AA	AA	AA	AA	AA	AA	AA
chr1A	38131501	38140500	9000	AA	Ad	AA	Ad	Ad	Ad	Ad	Ad	Ad	AA	Ad	Ad	AA	Ad	Ad	AA	Ad	Ad	Ad	Ad	dd	Ad	Ad	Ad	AA	AA	Ad	AA	Ad	Ad	Ad	Ad	Ad	Ad	AA	AA	AA	Ad	AA	Ad	Ad	AA	Ad	Ad	Ad	AA
chr1A	38173001	38184500	11500	AA	AA	AA	AA	AA	AA	dd	AA	AA	AA	Ad	AA	AA	AA	AA	AA	AA	AA	dd	AA	dd	AA	AA	dd	AA	AA	AA	Ad	AA	AA	AA	AA	AA	AA	AA	AA	AA	Ad	AA	AA	dd	AA	Ad	dd	AA	AA
chr1A	38203501	38209500	6000	AA	AA	AA	Ad	Ad	AA	dd	Ad	Ad	Ad	Ad	AA	AA	AA	AA	AA	AA	Ad	Ad	AA	dd	AA	AA	dd	AA	Ad	AA	AA	Ad	Ad	Ad	AA	Ad	Ad	AB	AA	Ad	Ad	AA	AA	dd	Ad	Ad	dd	Ad	Ad
chr1A	38246501	38269500	23000	AA	AA	AA	AA	AA	AA	Ad	AA	AA	AA	AA	AA	AA	AA	AA	AA	AA	AA	AA	AA	Ad	AA	AA	Ad	AA	AA	AA	AA	AA	AA	AA	AA	AA	AA	AA	AA	AA	AA	AA	AA	AA	Ad	AA	AA	AA	AA
chr1A	38279501	38293000	13500	AA	Ad	Ad	Ad	Ad	Ad	dd	Ad	Ad	Ad	dd	Ad	Ad	Ad	Ad	Ad	Ad	Ad	dd	Ad	dd	Ad	Ad	dd	AA	Ad	Ad	Ad	Ad	Ad	Ad	Ad	Ad	Ad	AA	Ad	Ad	Ad	Ad	AA	dd	Ad	Ad	dd	dd	dd
chr1A	38402501	38406500	4000	AB	AB	AA	AA	AA	Ad	dd	AA	AA	AA	Ad	AA	AA	AA	AA	AA	AA	AA	dd	AA	dd	AA	AA	dd	AA	AA	AA	AA	AA	AA	AA	AA	AA	AA	AA	AA	AA	Ad	Ad	AA	dd	AA	AA	dd	AA	AA
chr1A	38427001	38440000	13000	AA	AA	AA	AA	AA	AA	dd	AA	AA	AA	Ad	AA	AA	AA	AA	AA	AA	AA	Ad	AA	dd	AA	AA	dd	AA	AA	AA	AA	AA	AA	AA	AA	AA	AA	AA	AA	AA	AA	AA	AA	dd	AA	AA	dd	AA	AA
chr1A	38443501	38447500	4000	AA	AA	AA	AA	AA	Ad	dd	AA	AA	AA	Ad	AA	AA	AA	AA	AA	AA	AA	dd	AA	dd	AA	AA	dd	AA	AA	AA	AA	AA	AA	AA	AA	AA	AA	AA	Ad	AA	AA	AA	AA	dd	AA	AA	dd	AA	AA
chr1A	38513001	38520000	7000	AB	AA	AA	AA	AA	AA	AA	AB	AB	AA	AA	AA	AA	AA	AA	AA	AA	AB	AA	AB	AA	AB	AA	AA	AA	AA	AA	AA	AB	AB	AA	AA	AB	AA	AA	AA	AA	AA	AB	AA	AA	Ad	AA	AA	AA	AA
chr1A	38582001	38586500	4500	AA	dd	dd	dd	dd	Ad	dd	Ad	dd	dd	Ad	dd	dd	dd	dd	dd	dd	dd	Ad	dd	dd	dd	dd	dd	AA	dd	AA	AA	dd	dd	dd	dd	dd	dd	BB	dd	dd	Ad	Ad	AA	Ad	Ad	dd	Ad	Ad	dd
chr1A	38596501	38600500	4000	AA	AA	BB	AA	AA	AA	dd	AB	AB	AA	Ad	AB	AA	AB	AA	AB	AA	AA	dd	AA	dd	AA	AB	dd	AA	AA	AA	AA	AB	AA	AB	AB	AA	BB	BB	AA	AA	AA	AA	AA	dd	AA	AA	dd	AA	AA
chr1A	38642501	38648500	6000	AA	AA	AA	AA	AA	AA	Ad	AB	AA	AA	AA	AB	AA	AA	AB	AA	AA	AA	Ad	AB	Ad	AB	AA	Ad	AA	AA	AA	AA	AA	AA	AB	AA	AB	AA	AA	AA	Ad	AA	Ad	AA	dd	Ad	AA	dd	AA	Ad
chr1A	38681001	38687500	6500	AB	AB	AA	AA	AA	AA	dd	AA	AA	AB	Ad	AB	AB	AB	AB	AB	AB	AA	dd	AA	dd	AA	AB	dd	AA	AA	AB	AA	AB	AA	AB	AB	AA	AA	AB	AA	AA	AA	AA	AA	dd	AB	AA	dd	AB	AA
chr1A	38824501	38834000	9500	AA	AA	AA	AA	AA	Ad	Ad	Ad	AA	AA	AA	AA	AA	AA	AA	AA	AA	AA	AA	Ad	AA	AA	AA	AA	AA	AA	Ad	Ad	Ad	Ad	Ad	AA	AA	Ad	AA	AA	Ad	Ad	AA	AA	AA	Ad	AA	AA	Ad	AA
chr1A	38936501	38941500	5000	AA	AA	Ad	Ad	Ad	Ad	AA	AA	Ad	AA	AA	AA	Ad	AA	Ad	Ad	Ad	AA	AA	Ad	Ad	dd	Ad	Ad	Ad	AA	Ad	Ad	Ad	Ad	Ad	Ad	dd	dd	AA	Ad	Ad	Ad	Ad	AA	AA	Ad	Ad	AA	Ad	Ad
chr1A	39138501	39146000	7500	AA	AA	AA	AA	AA	AA	AA	AA	AB	AA	AB	AA	AA	AA	AB	AB	AA	AA	AA	AA	AA	AA	AB	AA	AA	AA	AB	AA	AA	AA	AB	AA	AA	AA	AA	AA	AA	AB	AA	AA	AA	AA	AA	AA	AA	Ad
chr1A	39142501	39146500	4000	AA	AA	AA	AB	AA	AA	AA	AA	AB	AB	AB	AB	AA	AA	AB	AB	AA	AA	AA	AB	AA	AA	AB	AA	AA	AA	AA	AA	AA	AA	AA	AA	AA	AA	AA	AA	AA	AB	AA	AA	AA	AA	AA	AA	AA	Ad
chr1A	39214001	39227000	13000	AA	dd	dd	dd	dd	dd	dd	dd	dd	dd	Ad	dd	dd	AA	dd	dd	dd	AA	AA	dd	dd	Ad	dd	dd	dd	dd	dd	dd	dd	Ad	dd	Ad	dd	Ad	AA	dd	dd	dd	dd	AA	AA	dd	dd	AA	dd	dd
chr1A	39272501	39276500	4000	AA	dd	dd	dd	dd	dd	dd	dd	dd	dd	AA	dd	dd	AA	dd	dd	dd	AA	AB	dd	dd	dd	dd	dd	dd	dd	dd	dd	dd	dd	dd	dd	dd	dd	AA	dd	dd	dd	dd	AA	AA	dd	dd	AA	dd	dd
chr1A	39440001	39451000	11000	AA	AA	Ad	AA	AA	AA	AA	Ad	AA	AA	AA	AA	AA	AA	AA	AA	AA	AA	AA	AA	AA	AA	AA	AA	AA	AA	AA	AA	AA	AA	AA	AA	AA	AA	AA	AA	Ad	Ad	Ad	AA	AA	AA	Ad	AA	Ad	Ad
chr1A	39456501	39461500	5000	AA	Ad	Ad	Ad	Ad	Ad	Ad	Ad	Ad	Ad	AA	Ad	Ad	AA	Ad	Ad	Ad	AA	AA	Ad	Ad	Ad	Ad	Ad	Ad	Ad	Ad	Ad	Ad	Ad	Ad	Ad	Ad	Ad	AA	dd	Ad	Ad	dd	AA	AA	Ad	Ad	AA	Ad	Ad
chr1A	39464501	39469000	4500	AA	AA	AA	AA	AA	AA	AA	AA	AA	AA	AA	AA	AA	AA	Ad	Ad	Ad	AA	AB	AA	Ad	AA	AA	AA	AA	Ad	AA	AA	AA	AA	AA	AA	AA	Ad	AA	Ad	AA	Ad	Ad	AA	AA	Ad	Ad	AA	Ad	Ad
chr1A	39514501	39519500	5000	AA	dd	Ad	dd	dd	dd	dd	dd	dd	dd	Ad	dd	dd	AA	dd	dd	dd	AA	AA	Ad	dd	dd	dd	Ad	dd	dd	dd	dd	Ad	dd	dd	dd	Ad	Ad	Ad	dd	dd	dd	dd	AA	AA	dd	dd	AA	dd	dd
chr1A	39545001	39569500	24500	AA	Ad	Ad	Ad	Ad	Ad	Ad	Ad	Ad	Ad	AA	Ad	Ad	AA	Ad	Ad	Ad	AA	AA	Ad	Ad	Ad	Ad	Ad	Ad	Ad	Ad	Ad	Ad	Ad	Ad	Ad	Ad	Ad	AA	Ad	Ad	Ad	Ad	AA	AA	Ad	Ad	AA	Ad	Ad
chr1A	39667501	39671500	4000	AA	dd	Ad	dd	Ad	dd	Ad	Ad	Ad	Ad	Ad	Ad	Ad	AB	Ad	Ad	Ad	AA	AB	Ad	Ad	AA	Ad	Ad	Ad	Ad	Ad	Ad	Ad	Ad	dd	Ad	Ad	AA	BB	Ad	dd	dd	dd	AA	AA	dd	Ad	AA	dd	dd
chr1A	39759001	39763500	4500	AA	Ad	Ad	Ad	Ad	dd	dd	Ad	Ad	dd	AA	Ad	Ad	AA	dd	dd	dd	AA	AB	dd	dd	Ad	dd	Ad	dd	dd	dd	dd	dd	Ad	Ad	Ad	Ad	Ad	AA	dd	dd	dd	dd	AA	AA	dd	Ad	AA	dd	dd
chr1A	39765501	39769500	4000	AA	Ad	Ad	Ad	Ad	Ad	Ad	Ad	Ad	Ad	AA	dd	dd	AB	dd	Ad	Ad	AA	AA	Ad	dd	Ad	Ad	dd	Ad	dd	dd	dd	Ad	Ad	Ad	Ad	AA	Ad	AA	dd	dd	dd	Ad	AA	AA	Ad	dd	AA	dd	dd
chr1A	39847501	39851500	4000	AA	dd	dd	dd	dd	dd	dd	Ad	dd	dd	AA	dd	dd	AA	dd	dd	dd	AA	AA	dd	dd	dd	dd	dd	dd	dd	dd	dd	dd	dd	dd	dd	dd	dd	AA	dd	dd	dd	dd	AA	AA	dd	dd	AA	dd	dd
chr1A	39964501	39968500	4000	AA	dd	AA	dd	dd	Ad	dd	dd	dd	dd	AA	dd	dd	AA	dd	dd	dd	AA	AA	dd	AB	dd	dd	AB	dd	dd	dd	dd	dd	dd	dd	dd	dd	dd	AA	dd	dd	dd	dd	AA	AA	dd	dd	AA	dd	dd
chr1A	40326501	40337000	10500	AA	Ad	AA	Ad	Ad	Ad	Ad	Ad	AA	Ad	AA	Ad	Ad	AA	Ad	Ad	Ad	AA	AA	Ad	AA	Ad	Ad	AA	Ad	Ad	Ad	Ad	Ad	Ad	Ad	Ad	Ad	Ad	AA	Ad	Ad	Ad	Ad	AA	AA	Ad	Ad	AA	Ad	Ad
chr1A	40366501	40371500	5000	AA	AA	AA	AA	AA	AA	AA	AA	AA	AA	AA	AA	AA	AA	AA	AA	AA	AA	AA	AA	AA	AA	AA	AA	AA	AA	AA	AA	AA	AA	AA	AA	AA	AA	AA	AA	AA	AA	AA	AA	AA	AA	AA	AA	AA	AA
chr1A	40398001	40402000	4000	Ad	dd	Ad	dd	dd	dd	dd	dd	dd	dd	Ad	dd	dd	AA	dd	dd	dd	Ad	Ad	dd	Ad	dd	dd	Ad	dd	dd	dd	dd	dd	dd	dd	dd	dd	dd	Ad	dd	dd	dd	dd	Ad	Ad	dd	dd	Ad	dd	dd
chr1A	40422001	40427500	5500	AB	AA	AA	AA	AA	AA	AA	AA	AA	AA	AA	AA	AA	AA	AA	AA	AA	AA	AA	AA	AA	AA	AA	AA	AA	AA	AA	AA	AA	AA	AA	AA	AA	AA	AA	Ad	AA	Ad	AA	AA	AA	AA	AA	AA	Ad	Ad
chr1A	40466001	40472000	6000	AA	Ad	AA	Ad	Ad	Ad	Ad	Ad	Ad	Ad	AA	Ad	Ad	AA	Ad	Ad	Ad	AA	AA	Ad	AA	Ad	Ad	AB	Ad	Ad	Ad	Ad	Ad	Ad	Ad	Ad	Ad	Ad	AA	Ad	Ad	Ad	Ad	AA	AA	Ad	Ad	Ad	Ad	Ad
chr1A	40487001	40491000	4000	AA	Ad	AA	AB	AA	AA	AA	AA	Ad	AA	AA	AA	AA	AA	BB	AA	Ad	AA	AA	AA	AA	AA	AA	AA	AA	AA	AA	AA	AA	AA	Ad	AA	AA	AA	AA	Ad	Ad	Ad	Ad	AA	AA	Ad	Ad	AA	Ad	Ad
chr1A	40509001	40514000	5000	AA	AA	AA	AA	AA	AA	Ad	AA	AA	AA	AA	AA	AA	AA	AA	AA	Ad	AA	AA	AA	AA	AA	AA	AA	dd	AA	AA	Ad	AA	AA	AA	Ad	AA	AA	AA	AA	AA	Ad	AA	AA	AA	AA	AA	AA	AA	AA
chr1A	40586501	40591000	4500	AA	Ad	AA	Ad	Ad	AA	AA	AA	Ad	AA	AA	Ad	Ad	AA	Ad	Ad	Ad	AA	AA	AA	AA	Ad	AA	AA	AA	AA	AA	AA	Ad	AA	AA	AA	Ad	Ad	AA	Ad	Ad	Ad	Ad	AA	AA	Ad	Ad	AA	Ad	Ad
chr1A	40669501	40673500	4000	AB	Ad	AB	dd	Ad	Ad	Ad	Ad	Ad	Ad	AA	Ad	Ad	AA	Ad	Ad	Ad	AA	AA	Ad	AA	Ad	Ad	AA	Ad	Ad	dd	Ad	Ad	Ad	Ad	Ad	Ad	Ad	AA	Ad	dd	Ad	dd	AA	AA	dd	Ad	AA	Ad	dd
chr1A	40687001	40693500	6500	AA	Ad	AA	AA	Ad	AA	AA	AA	Ad	AA	AA	Ad	AA	AA	AA	AA	AA	AA	AA	AA	AA	AA	AA	AA	Ad	Ad	Ad	Ad	Ad	AA	AA	Ad	Ad	AA	AA	Ad	Ad	Ad	Ad	AA	AA	Ad	Ad	AA	Ad	Ad
chr1A	40700001	40705000	5000	AA	AA	AA	AA	AB	AB	AA	AA	AA	AA	AA	AA	AA	AA	AA	AA	AA	AA	AA	AA	AA	AA	AA	AA	AA	AA	AA	AA	AA	AA	AA	AA	AA	AA	AA	BB	AA	AA	AB	AA	AA	Ad	AA	AA	dd	AB
chr1A	40731001	40736000	5000	AA	Ad	AA	Ad	Ad	Ad	Ad	Ad	Ad	AA	AA	Ad	Ad	AA	Ad	Ad	Ad	AA	AA	Ad	AA	Ad	Ad	AA	Ad	Ad	Ad	Ad	Ad	Ad	AA	Ad	Ad	Ad	AA	Ad	Ad	Ad	Ad	AA	AA	Ad	Ad	AA	Ad	Ad
chr1A	40762501	40775500	13000	AA	Ad	AA	AA	AA	AA	AA	AA	AA	AA	AA	Ad	AA	AA	AA	AA	AA	AA	AA	AA	AA	AA	AA	AA	AA	AA	AA	AA	AA	AA	AA	AA	AA	AA	AA	AA	AA	Ad	Ad	AA	AA	Ad	Ad	AA	Ad	AA
chr1A	40773501	40783500	10000	AA	Ad	AA	Ad	Ad	AA	Ad	Ad	AA	AA	AA	Ad	AA	AA	Ad	Ad	Ad	AA	AA	AA	Ad	AA	Ad	AA	Ad	AA	Ad	Ad	Ad	AA	AA	Ad	Ad	Ad	AA	AA	Ad	Ad	Ad	AA	AA	Ad	Ad	AA	Ad	Ad
chr1A	40789001	40809500	20500	AA	Ad	AA	AA	Ad	AA	Ad	AA	AA	Ad	AA	AA	AA	AA	Ad	Ad	AA	AA	AA	AA	AA	Ad	AA	AA	Ad	Ad	Ad	AA	AA	AA	AA	Ad	Ad	Ad	AA	Ad	AA	Ad	Ad	AA	AA	Ad	Ad	AA	Ad	Ad
chr1A	40930001	40934000	4000	AA	Ad	AB	AA	Ad	AA	AA	AB	Ad	AA	AA	Ad	Ad	AB	AA	AA	AA	AA	AB	AA	AB	dd	Ad	AB	Ad	AA	AA	AA	Ad	dd	Ad	dd	dd	dd	AB	Ad	Ad	AA	Ad	AA	AA	AA	Ad	AA	AA	Ad
chr1A	40940001	40952000	12000	dd	dd	dd	dd	dd	dd	dd	dd	dd	dd	dd	dd	dd	dd	dd	dd	dd	dd	dd	dd	Ad	dd	dd	Ad	dd	dd	dd	dd	dd	dd	dd	dd	dd	dd	Ad	dd	dd	dd	dd	Ad	dd	dd	dd	dd	dd	dd
chr1A	41134501	41138500	4000	BB	Ad	AA	AA	Ad	Ad	Ad	AA	Ad	Ad	AA	Ad	Ad	AA	AA	Ad	Ad	AB	AA	Ad	AA	Ad	Ad	AB	Ad	Ad	Ad	Ad	Ad	Ad	Ad	Ad	Ad	Ad	AA	dd	dd	dd	dd	AA	AA	Ad	dd	AA	dd	dd
chr1A	41159001	41167000	8000	AA	AA	AA	AA	AA	AA	AA	AA	AA	AA	AA	AA	AA	AA	AA	AA	AA	AA	AA	AA	AA	AA	AA	AA	dd	AA	AA	AA	AA	AA	AA	AA	AA	AA	AA	AA	AB	AA	AA	AA	AA	AA	AA	AA	AB	AA
chr1A	41250001	41256000	6000	AA	AA	AA	AA	AA	AA	AA	AA	AA	AA	AA	AA	Ad	AA	AA	AA	AA	AA	AA	AA	AA	AA	AA	AA	AA	AA	AA	AA	AA	Ad	AA	AA	Ad	AA	AA	AA	Ad	AA	Ad	AA	AA	AA	AA	AA	Ad	AA
chr1A	41270501	41274500	4000	AA	dd	AA	AA	dd	Ad	dd	AB	dd	dd	AA	dd	dd	AA	AB	dd	dd	AA	AA	Ad	AA	dd	dd	AA	dd	dd	dd	Ad	dd	dd	dd	dd	dd	dd	AA	dd	dd	dd	dd	AA	AA	dd	dd	AA	dd	dd
chr1A	41281501	41286500	5000	AA	Ad	AB	AA	Ad	AA	Ad	AA	Ad	AA	Ad	AA	AA	dd	AB	AA	AA	dd	AA	AA	AA	Ad	AA	AA	AA	AA	AA	Ad	AA	AA	AA	Ad	Ad	Ad	AA	AA	Ad	Ad	AA	AA	AB	Ad	Ad	AA	Ad	Ad
chr1A	41309001	41317500	8500	AA	Ad	AA	AA	Ad	Ad	Ad	AA	Ad	Ad	AA	AA	Ad	AA	AA	Ad	Ad	AA	AA	Ad	AA	Ad	Ad	AA	Ad	Ad	Ad	Ad	Ad	Ad	Ad	Ad	Ad	Ad	AA	Ad	Ad	Ad	Ad	AA	AA	Ad	Ad	AA	Ad	Ad
chr1A	41606501	41620000	13500	AA	AA	AA	AA	AA	Ad	dd	AA	AA	dd	AA	AA	AA	AA	AA	AA	Ad	AA	AA	dd	AA	AA	dd	AA	dd	dd	dd	Ad	dd	AA	Ad	AA	AA	AA	AA	AA	dd	AA	dd	AA	AA	dd	AA	AA	Ad	dd
chr1A	41666001	41670000	4000	Ad	dd	Ad	Ad	dd	dd	dd	Ad	dd	dd	Ad	dd	dd	Ad	Ad	dd	dd	Ad	Ad	dd	Ad	dd	dd	Ad	dd	dd	dd	dd	dd	dd	dd	dd	dd	dd	Ad	dd	dd	dd	dd	Ad	Ad	dd	dd	Ad	dd	dd
chr1A	41725501	41731500	6000	AA	AA	AB	AB	AA	AA	AA	AA	AA	AA	AA	AA	AA	AA	AA	AA	AA	AB	AA	AA	AA	AA	AA	AA	AA	AA	AA	AA	AA	AA	AA	AA	AA	AA	AA	AA	AA	AA	AA	AA	AA	AA	AA	AA	AA	AA
chr1A	41854501	41858500	4000	AA	Ad	AA	AA	AA	Ad	dd	AA	dd	dd	dd	AA	AA	AA	AA	AA	Ad	AA	dd	dd	AA	AA	AA	AA	dd	dd	dd	dd	dd	AA	Ad	AA	AA	AA	AA	Ad	dd	Ad	dd	AA	dd	dd	Ad	dd	Ad	dd
chr1A	41958001	41973500	15500	AA	dd	dd	dd	dd	dd	dd	dd	dd	dd	dd	dd	dd	dd	dd	dd	dd	dd	dd	dd	dd	dd	dd	dd	dd	dd	dd	dd	dd	dd	dd	dd	dd	dd	AA	dd	dd	dd	dd	AA	dd	dd	dd	dd	dd	dd
chr1A	41979001	41983500	4500	AA	dd	dd	dd	dd	dd	dd	dd	dd	dd	dd	dd	dd	dd	dd	dd	dd	dd	dd	dd	dd	dd	dd	dd	dd	dd	dd	dd	dd	dd	dd	dd	dd	dd	Ad	dd	dd	dd	dd	Ad	dd	dd	dd	dd	dd	dd
chr1A	42013501	42019500	6000	AA	AA	AA	AA	AA	Ad	dd	AA	dd	dd	dd	AA	AA	AA	AA	AA	AA	AA	dd	dd	AA	AA	AA	AA	dd	dd	dd	Ad	dd	AA	Ad	AA	dd	AA	AA	AA	dd	AA	dd	AA	AA	dd	AA	AA	Ad	dd
chr1A	42014001	42028500	14500	AA	Ad	Ad	Ad	Ad	dd	dd	Ad	dd	dd	dd	Ad	Ad	Ad	Ad	Ad	Ad	Ad	dd	dd	Ad	Ad	Ad	Ad	dd	dd	dd	dd	dd	Ad	Ad	Ad	dd	Ad	AA	Ad	dd	Ad	dd	AA	Ad	dd	Ad	Ad	Ad	dd
chr1A	42029501	42033500	4000	AA	Ad	Ad	Ad	Ad	Ad	Ad	Ad	Ad	Ad	Ad	Ad	Ad	Ad	Ad	Ad	Ad	Ad	Ad	Ad	Ad	Ad	Ad	Ad	AA	Ad	Ad	Ad	Ad	Ad	Ad	Ad	Ad	Ad	AA	dd	Ad	Ad	dd	AA	Ad	Ad	Ad	AA	Ad	Ad
chr1A	42036501	42044500	8000	AA	Ad	Ad	Ad	Ad	Ad	Ad	Ad	Ad	Ad	Ad	Ad	Ad	Ad	Ad	Ad	Ad	Ad	Ad	Ad	Ad	Ad	Ad	Ad	Ad	Ad	Ad	Ad	dd	Ad	Ad	Ad	Ad	Ad	AA	Ad	Ad	Ad	Ad	AA	Ad	Ad	Ad	AA	Ad	Ad
chr1A	42042001	42046000	4000	AA	Ad	dd	dd	dd	dd	Ad	dd	Ad	dd	Ad	dd	Ad	Ad	Ad	dd	dd	dd	Ad	Ad	dd	Ad	Ad	Ad	Ad	dd	Ad	dd	Ad	Ad	dd	dd	Ad	Ad	AA	Ad	dd	Ad	dd	AA	Ad	Ad	dd	Ad	Ad	Ad
chr1A	42053501	42059500	6000	AA	AA	Ad	Ad	Ad	AA	Ad	Ad	Ad	Ad	Ad	Ad	AA	Ad	Ad	Ad	Ad	Ad	Ad	Ad	Ad	Ad	Ad	Ad	Ad	Ad	Ad	AA	Ad	Ad	AA	Ad	Ad	AA	AA	dd	Ad	Ad	Ad	AA	Ad	Ad	Ad	Ad	Ad	Ad
chr1A	42240501	42244500	4000	AB	AA	AA	AB	AA	Ad	dd	AA	dd	dd	dd	AA	AA	AA	AA	AA	AA	AA	dd	dd	AA	AA	AA	AA	dd	AA	dd	Ad	dd	AA	Ad	AA	dd	AA	AB	AB	dd	AA	dd	AA	AA	dd	AA	dd	AA	dd
chr1A	42245001	42250000	5000	AA	AA	AA	AA	AA	AA	AA	AA	AA	AA	AA	AA	AA	AA	AA	AA	AA	AA	AA	AA	AA	AA	AA	AA	AA	AA	AA	AA	AA	AA	AA	AA	AA	AA	AA	AA	AA	AA	AA	AA	AA	AA	AA	AA	AA	AA
chr1A	42326501	42330500	4000	Ad	Ad	AA	AA	Ad	Ad	Ad	Ad	Ad	Ad	Ad	Ad	Ad	Ad	Ad	Ad	Ad	Ad	Ad	Ad	AA	AA	Ad	Ad	Ad	Ad	AA	Ad	Ad	Ad	Ad	AA	Ad	Ad	AA	Ad	Ad	Ad	Ad	AA	Ad	Ad	Ad	Ad	Ad	Ad
chr1A	42345001	42352000	7000	Ad	Ad	Ad	Ad	Ad	Ad	Ad	Ad	Ad	Ad	Ad	Ad	Ad	Ad	Ad	Ad	Ad	Ad	Ad	Ad	Ad	Ad	Ad	Ad	Ad	Ad	Ad	Ad	Ad	Ad	Ad	Ad	Ad	Ad	AA	Ad	Ad	Ad	Ad	AA	Ad	Ad	Ad	Ad	Ad	dd
chr1A	42349501	42355500	6000	Ad	AA	Ad	Ad	Ad	Ad	Ad	Ad	Ad	Ad	Ad	AA	Ad	Ad	Ad	Ad	Ad	Ad	Ad	Ad	Ad	Ad	Ad	Ad	AA	Ad	Ad	Ad	Ad	Ad	Ad	Ad	Ad	Ad	AA	Ad	Ad	Ad	Ad	AA	Ad	Ad	Ad	Ad	Ad	Ad
chr1A	42392001	42403000	11000	BB	BB	BB	BB	BB	AB	AA	BB	AA	AA	AA	BB	BB	BB	BB	BB	BB	BB	AA	AA	BB	BB	BB	BB	AA	BB	AA	AA	AA	BB	AB	BB	AA	BB	AA	BC	AA	BB	AA	AA	BB	AA	BB	AA	AA	AA
chr1A	42451501	42462000	10500	Ad	dd	dd	Ad	Ad	dd	dd	dd	Ad	dd	dd	dd	dd	dd	Ad	Ad	dd	dd	dd	dd	dd	dd	Ad	dd	dd	dd	dd	dd	dd	dd	dd	dd	dd	dd	Ad	Ad	dd	dd	dd	Ad	dd	dd	dd	dd	dd	dd
chr1A	42476001	42480500	4500	Ad	dd	dd	AA	dd	Ad	dd	dd	dd	AB	Ad	Ad	AA	dd	dd	AB	Ad	dd	dd	AB	dd	Ad	dd	dd	dd	dd	dd	dd	Ad	Ad	dd	dd	Ad	dd	AA	dd	dd	dd	dd	BC	AA	Ad	dd	AA	dd	dd
chr1A	42569501	42573500	4000	dd	Ad	dd	Ad	Ad	Ad	Ad	Ad	Ad	Ad	Ad	AA	Ad	Ad	AA	Ad	Ad	Ad	Ad	Ad	dd	Ad	Ad	dd	Ad	dd	dd	dd	Ad	Ad	AA	Ad	Ad	Ad	AA	dd	Ad	Ad	Ad	AA	Ad	Ad	Ad	Ad	Ad	Ad
chr1A	42585501	42590000	4500	dd	AA	Ad	AA	AA	AA	AA	AA	AA	AA	AA	AA	AA	AA	AA	AA	AA	AA	AA	AA	Ad	AA	AA	dd	AA	dd	dd	Ad	AA	AA	AA	AA	AA	AA	Ad	AA	Ad	AA	AA	AA	AA	Ad	AA	AA	Ad	Ad
chr1A	42737501	42753500	16000	Ad	AA	Ad	Ad	Ad	Ad	AA	Ad	AA	Ad	Ad	AA	Ad	AA	Ad	Ad	AA	Ad	AA	AA	AA	AA	AA	Ad	AA	AA	Ad	Ad	Ad	AA	Ad	Ad	Ad	Ad	AA	Ad	Ad	Ad	Ad	AA	Ad	Ad	Ad	Ad	Ad	Ad
chr1A	42842001	42848500	6500	dd	Ad	dd	dd	dd	dd	dd	dd	dd	dd	dd	dd	dd	dd	dd	dd	dd	dd	dd	dd	dd	dd	dd	dd	dd	dd	dd	dd	dd	dd	dd	dd	dd	dd	Ad	dd	dd	dd	dd	Ad	dd	dd	dd	dd	dd	dd
chr1A	42876001	42882000	6000	Ad	AA	Ad	AA	AA	Ad	AA	Ad	AA	Ad	AA	AA	Ad	AA	Ad	AA	Ad	AA	Ad	AA	AA	AA	AA	AA	Ad	Ad	Ad	Ad	AA	AA	AA	AA	AA	Ad	AA	Ad	Ad	Ad	Ad	AA	Ad	Ad	Ad	Ad	Ad	Ad
chr1A	42884001	42944500	60500	AA	AA	AA	AA	AA	AA	AA	AA	AA	AA	AA	AA	AA	AA	AA	AA	AA	AA	AA	AA	AA	AA	AA	AA	AA	AA	AA	AA	AA	AA	AA	AA	AA	AA	AA	Ad	Ad	AA	Ad	AA	AA	AA	AA	Ad	Ad	Ad
chr1A	42941501	42946500	5000	AA	AA	AA	AA	AA	AA	AA	Ad	AA	AA	AA	AA	AA	AA	AA	AA	AA	AA	AA	AA	AA	AA	AA	AA	AA	AA	AA	AA	AA	Ad	AA	AA	Ad	AA	AA	dd	Ad	Ad	Ad	AA	Ad	AA	Ad	Ad	AA	Ad
chr1A	43095501	43104500	9000	dd	Ad	dd	dd	dd	dd	dd	dd	dd	dd	dd	dd	dd	dd	dd	dd	dd	dd	dd	dd	dd	dd	dd	dd	dd	dd	dd	dd	dd	dd	dd	dd	dd	dd	AB	dd	dd	dd	dd	AA	dd	dd	dd	dd	dd	dd
chr1A	43144501	43149000	4500	Ad	Ad	Ad	dd	dd	Ad	Ad	Ad	Ad	Ad	dd	Ad	Ad	Ad	dd	Ad	Ad	dd	dd	Ad	Ad	Ad	Ad	Ad	Ad	Ad	Ad	Ad	Ad	Ad	Ad	Ad	Ad	Ad	AA	dd	Ad	dd	dd	AA	Ad	Ad	dd	Ad	dd	dd
chr1A	43148501	43152500	4000	Ad	AA	dd	Ad	Ad	Ad	Ad	Ad	Ad	Ad	Ad	Ad	Ad	AA	Ad	Ad	Ad	Ad	AA	Ad	Ad	Ad	Ad	Ad	Ad	Ad	Ad	Ad	Ad	Ad	Ad	AA	Ad	Ad	AA	dd	Ad	Ad	Ad	AA	Ad	Ad	Ad	Ad	Ad	Ad
chr1A	43200001	43206000	6000	AA	Ad	AA	AA	AA	AA	AA	AA	AA	AA	AA	Ad	AA	AA	Ad	AA	AA	AA	AA	AA	AA	Ad	AA	AA	AA	AA	AA	AA	AA	AA	Ad	Ad	AA	Ad	AA	AA	AA	AA	AA	AA	AA	AA	AA	AA	Ad	AA
chr1A	43272001	43276500	4500	dd	AA	dd	AA	AA	Ad	AA	Ad	AA	AA	AA	AA	AA	AA	AA	AA	AA	AA	AA	AA	dd	AA	AA	dd	AA	dd	dd	dd	AA	AA	AA	AA	AA	AA	AA	AA	AA	AA	AA	AA	AA	AA	AA	AA	AA	AA
chr1A	43276001	44769500	1493500	Ad	AA	Ad	Ad	Ad	Ad	Ad	Ad	Ad	Ad	Ad	Ad	Ad	Ad	Ad	Ad	Ad	Ad	Ad	Ad	Ad	AA	Ad	Ad	Ad	Ad	Ad	Ad	Ad	AA	AA	AA	Ad	AA	AA	Ad	Ad	Ad	Ad	AA	Ad	Ad	Ad	Ad	Ad	Ad
chr1A	44993501	44997500	4000	dd	Ad	dd	dd	dd	dd	dd	dd	dd	dd	dd	dd	dd	dd	dd	dd	dd	dd	dd	dd	dd	Ad	dd	dd	dd	dd	dd	dd	dd	AA	dd	Ad	dd	AA	Ad	dd	dd	dd	dd	AA	dd	dd	dd	dd	dd	dd
chr1A	45064001	45068500	4500	AA	AA	AA	AA	AA	AA	AB	AA	AA	AB	AA	AA	AA	AA	AA	AA	AA	AA	AA	AA	AB	AA	AA	AA	AA	AA	AA	AA	AA	AA	AA	AA	AA	AA	AA	AA	AA	AA	AA	AA	AA	AA	AA	AA	AA	Ad
chr1A	45168501	45172500	4000	AA	Ad	Ad	dd	dd	Ad	dd	Ad	dd	dd	dd	dd	dd	dd	dd	dd	dd	dd	dd	dd	AA	AA	dd	AA	dd	AA	AA	AA	dd	AA	Ad	AA	dd	AA	AA	dd	dd	dd	dd	AA	dd	dd	dd	dd	dd	dd
chr1A	45179001	45183000	4000	AA	Ad	AA	dd	dd	dd	dd	dd	dd	dd	dd	dd	dd	dd	dd	dd	dd	dd	dd	dd	AA	AA	dd	AA	dd	AA	AA	AA	dd	AB	Ad	AA	dd	AA	AA	dd	dd	dd	dd	AA	dd	dd	dd	dd	dd	dd
chr1A	45242501	45247500	5000	Ad	AA	Ad	Ad	Ad	Ad	Ad	Ad	Ad	AA	Ad	Ad	AA	Ad	Ad	Ad	Ad	Ad	Ad	AA	Ad	AA	Ad	Ad	Ad	AA	Ad	Ad	Ad	AA	Ad	AA	Ad	AA	AA	Ad	Ad	Ad	Ad	AA	Ad	Ad	Ad	Ad	Ad	Ad
chr1A	45320001	45326000	6000	AA	AA	Ad	AA	AA	AA	Ad	AA	Ad	AA	Ad	Ad	AA	AA	Ad	Ad	Ad	Ad	AA	Ad	AA	AA	AA	AA	Ad	AA	AA	Ad	AA	AA	AA	AA	Ad	AA	AA	dd	Ad	Ad	Ad	AA	Ad	Ad	Ad	Ad	Ad	Ad
chr1A	45423001	45427000	4000	Ad	Ad	Ad	dd	dd	dd	dd	Ad	dd	dd	dd	dd	dd	dd	dd	dd	dd	dd	dd	dd	Ad	AA	dd	Ad	dd	Ad	Ad	Ad	dd	AA	Ad	AA	dd	AB	AA	Ad	dd	dd	dd	AA	dd	dd	dd	dd	dd	dd
chr1A	45425501	45429500	4000	Ad	Ad	Ad	dd	dd	Ad	dd	dd	dd	dd	dd	dd	dd	dd	dd	dd	dd	dd	dd	dd	Ad	AA	dd	Ad	dd	Ad	Ad	Ad	dd	AA	Ad	AA	dd	AA	AB	dd	dd	dd	dd	AA	dd	dd	dd	dd	dd	Ad
chr1A	45427001	45435000	8000	Ad	Ad	Ad	dd	dd	dd	dd	dd	dd	dd	dd	dd	dd	dd	dd	dd	dd	dd	dd	dd	Ad	AA	dd	Ad	dd	AA	AA	Ad	dd	AA	Ad	AA	dd	AA	AA	dd	dd	dd	dd	AA	dd	dd	dd	dd	dd	dd
chr1A	45431001	45435000	4000	Ad	Ad	Ad	dd	dd	dd	dd	dd	dd	dd	dd	dd	dd	dd	dd	dd	dd	dd	dd	dd	Ad	AA	dd	Ad	dd	AA	Ad	Ad	dd	AA	Ad	AB	dd	AA	AA	dd	dd	dd	dd	AA	dd	dd	dd	dd	dd	dd
chr1A	45565501	45569500	4000	Ad	Ad	Ad	Ad	Ad	Ad	Ad	Ad	AA	AA	Ad	Ad	Ad	Ad	Ad	Ad	Ad	Ad	AA	AA	Ad	AB	AA	Ad	Ad	Ad	Ad	Ad	AA	AA	AB	AB	AA	AB	AA	dd	Ad	Ad	AA	AA	Ad	AA	dd	Ad	Ad	AA
chr1A	45566001	45579500	13500	AA	AA	AA	Ad	Ad	Ad	AA	Ad	AA	AA	AA	AA	Ad	AA	Ad	AA	AA	AA	AA	AA	AA	AA	AA	AA	AA	AA	AA	AA	AA	AA	AA	AA	AA	AA	AA	Ad	AA	Ad	AA	AA	Ad	AA	Ad	AA	Ad	AA
chr1A	45584501	45632000	47500	AA	AA	AA	AA	AA	AA	AA	AA	AA	AA	AA	AA	AA	AA	AA	AA	AA	AA	AA	AA	AA	AA	AA	AA	AA	AA	AA	AA	AA	AA	AA	AA	AA	AA	AA	AA	AA	AA	AA	AA	AA	AA	AA	AA	AA	AA
chr1A	45702501	45719000	16500	dd	dd	dd	dd	dd	dd	dd	dd	dd	dd	dd	dd	dd	dd	dd	dd	dd	dd	dd	dd	dd	Ad	dd	dd	dd	dd	dd	dd	dd	AA	Ad	Ad	dd	AA	Ad	dd	dd	dd	dd	AA	dd	Ad	dd	dd	dd	dd
chr1A	45919001	45924500	5500	Ad	Ad	Ad	AA	AA	Ad	dd	AA	Ad	dd	AA	AA	AA	AA	AA	AB	AA	AA	dd	dd	Ad	AA	dd	Ad	AA	Ad	Ad	Ad	dd	AA	Ad	AA	Ad	AB	AA	AB	dd	AA	dd	AA	AA	AA	AA	dd	AA	dd
chr1A	46076001	46088000	12000	Ad	AA	Ad	AA	AA	Ad	Ad	AA	Ad	Ad	AA	AA	AA	AA	AA	AA	AA	AA	Ad	Ad	Ad	AA	Ad	Ad	AA	Ad	Ad	Ad	Ad	AA	AA	AA	Ad	AA	AA	AA	Ad	AA	Ad	AA	AA	AA	AA	Ad	Ad	Ad
chr1A	46086001	46091000	5000	Ad	AA	AA	AA	AA	AA	Ad	AA	Ad	Ad	AA	AA	AA	Ad	AA	AA	AA	AA	AA	Ad	Ad	AA	Ad	Ad	AA	Ad	Ad	Ad	Ad	AA	AA	AA	AA	AA	AA	Ad	Ad	AA	Ad	AA	AA	AA	AA	Ad	Ad	Ad
chr1A	46094001	46099500	5500	dd	AA	dd	AA	AA	Ad	dd	AA	dd	dd	Ad	AA	AA	AA	AA	AA	AA	Ad	dd	dd	Ad	AA	dd	Ad	Ad	dd	dd	dd	dd	AA	Ad	AA	dd	AA	AA	AA	dd	Ad	dd	AA	Ad	Ad	Ad	dd	Ad	dd
chr1A	46123501	46129500	6000	Ad	Ad	Ad	AA	Ad	AA	Ad	Ad	Ad	Ad	AA	AA	AA	Ad	AA	AB	AA	AA	Ad	Ad	Ad	AA	Ad	Ad	AA	Ad	Ad	Ad	dd	AA	Ad	AA	Ad	AA	AB	Ad	dd	Ad	dd	AA	Ad	AA	Ad	dd	Ad	Ad
chr1A	46183001	46187000	4000	dd	Ad	dd	AB	AA	AA	dd	Ad	dd	dd	AA	AA	AB	AA	AB	AB	AB	AA	dd	dd	dd	AB	dd	dd	AB	dd	dd	dd	dd	AB	Ad	AB	dd	AB	AB	AA	dd	AB	dd	AA	AA	AA	AA	dd	Ad	dd
chr1A	46258001	46264000	6000	AA	AA	AA	AB	AA	AA	AB	AB	AB	AA	AB	AB	AA	AA	AA	Ad	AA	AB	AB	AA	AB	AB	AB	AB	AB	AA	AA	AA	AB	AB	AB	AB	AB	AA	AB	BB	AA	AA	AB	AB	AA	AB	AA	AA	AA	Ad
chr1A	46267501	46276500	9000	AA	AA	AA	AA	AA	AA	AA	AA	AA	AB	AB	AA	AA	AA	AA	dd	AA	AA	AA	AA	AA	AA	AA	AA	AA	AA	AA	AB	AA	AA	AA	AA	AB	AA	AA	AA	BB	AA	AB	AA	AA	AA	AA	AA	AA	BB
chr1A	46280501	46285000	4500	AA	AA	AB	AA	AA	AA	AA	AA	AA	AA	AA	AA	AA	AA	AA	dd	AA	AA	AA	AA	AA	AA	AA	AA	AA	AA	AA	AB	AB	AA	AA	AA	AA	AA	AA	AA	AB	AA	AA	AA	AA	AA	AA	AA	AA	AA
chr1A	46289501	46297000	7500	AA	AB	AA	AB	AA	AB	AA	AB	AB	AA	AA	AA	AA	AB	AB	dd	AA	AB	AB	AA	AA	AB	AA	AA	AA	AB	AB	AA	AB	AB	AA	AA	AA	AB	AA	AB	AA	AA	AB	AA	AA	AA	AA	AA	AA	AA
chr1A	46300501	46308000	7500	AB	AB	AB	AA	AA	AB	AB	AA	AB	AB	AA	AA	AA	AB	AA	dd	AA	AA	AB	AB	AB	AB	AB	AB	AA	AB	AB	AA	AB	AA	AB	AA	AB	AA	AB	AA	AA	AA	AB	AA	AA	AA	AA	AB	AA	AA
chr1A	46337501	46342500	5000	Ad	Ad	Ad	dd	dd	Ad	dd	Ad	Ad	Ad	Ad	dd	dd	dd	Ad	Ad	dd	dd	Ad	dd	dd	AA	dd	dd	dd	Ad	dd	dd	Ad	AB	Ad	AA	dd	AA	AA	dd	dd	dd	dd	AA	dd	Ad	dd	dd	dd	dd
chr1A	46376501	46383500	7000	AA	AA	AA	AA	AA	AA	AA	AA	AA	AA	AA	AA	AA	AA	AA	AA	AA	AA	AA	Ad	AA	AA	AA	AA	AA	dd	dd	dd	AA	AA	AA	AA	AA	AA	AA	AA	Ad	AA	AA	AA	AA	Ad	AA	AA	Ad	Ad
chr1A	46494501	46499000	4500	AA	Ad	AA	dd	dd	Ad	AA	Ad	AA	AA	Ad	dd	dd	dd	dd	AB	dd	dd	AA	AA	AA	AA	AA	AA	dd	AA	AA	AA	AA	AA	AA	AA	AA	AA	AA	dd	AA	dd	AA	AA	dd	AA	dd	AA	dd	AA
chr1A	46601501	46606500	5000	dd	dd	dd	dd	dd	dd	dd	dd	dd	dd	dd	dd	dd	dd	dd	dd	dd	dd	dd	dd	dd	dd	Ad	dd	dd	dd	dd	dd	dd	dd	dd	dd	dd	dd	Ad	dd	dd	dd	dd	dd	dd	dd	dd	dd	dd	dd
chr1A	46639001	46649000	10000	dd	dd	dd	dd	dd	dd	dd	dd	dd	dd	dd	dd	dd	dd	dd	Ad	dd	dd	dd	dd	dd	Ad	dd	dd	dd	dd	dd	dd	dd	Ad	dd	Ad	dd	Ad	Ad	dd	dd	dd	dd	Ad	dd	Ad	dd	dd	dd	dd
chr1A	46672501	46720000	47500	dd	dd	dd	dd	dd	dd	dd	dd	dd	dd	dd	dd	dd	dd	dd	Ad	dd	dd	dd	dd	dd	Ad	dd	dd	dd	dd	dd	dd	dd	Ad	Ad	Ad	dd	Ad	Ad	dd	dd	dd	dd	Ad	dd	Ad	dd	dd	dd	dd
chr1A	46715001	46720000	5000	dd	dd	dd	dd	dd	dd	dd	dd	dd	dd	dd	dd	dd	dd	dd	Ad	dd	dd	dd	dd	dd	Ad	dd	dd	dd	dd	dd	dd	dd	dd	dd	Ad	dd	Ad	Ad	dd	dd	dd	dd	Ad	dd	Ad	dd	dd	dd	dd
chr1A	46745501	46756000	10500	dd	Ad	dd	Ad	Ad	Ad	dd	Ad	dd	dd	Ad	AA	Ad	Ad	Ad	AA	Ad	Ad	dd	dd	dd	AA	dd	dd	Ad	dd	dd	dd	dd	AA	Ad	Ad	dd	AA	AA	Ad	dd	Ad	dd	AA	dd	AB	Ad	Ad	AA	dd
chr1A	46752501	46760000	7500	dd	Ad	dd	Ad	AA	AA	dd	Ad	dd	dd	AA	AB	AA	Ad	AA	Ad	Ad	Ad	dd	dd	dd	Ad	dd	dd	AA	dd	dd	dd	dd	Ad	Ad	Ad	dd	Ad	AA	AA	dd	Ad	dd	Ad	AA	AA	Ad	dd	AB	dd
chr1A	46770501	46774500	4000	dd	Ad	dd	Ad	AA	AA	dd	Ad	Ad	Ad	AA	AB	AA	AA	AA	AA	AA	AA	Ad	dd	dd	Ad	Ad	dd	AA	dd	dd	dd	Ad	Ad	Ad	AA	Ad	Ad	AA	AA	Ad	AA	Ad	AA	AA	AA	AA	dd	AB	dd
chr1A	46792001	46796000	4000	Ad	Ad	dd	Ad	Ad	dd	Ad	Ad	dd	dd	Ad	Ad	Ad	Ad	Ad	Ad	Ad	Ad	dd	dd	Ad	Ad	dd	Ad	Ad	Ad	Ad	Ad	dd	AA	Ad	Ad	dd	AA	AA	Ad	Ad	Ad	Ad	AA	Ad	AA	Ad	Ad	AA	dd
chr1A	46929001	46935500	6500	dd	Ad	dd	AA	AA	Ad	dd	AA	dd	dd	Ad	AA	Ad	AA	AA	AB	AA	AA	dd	dd	dd	AA	dd	dd	AA	dd	dd	dd	dd	AB	Ad	AA	dd	AB	AA	Ad	dd	Ad	dd	AA	AA	AA	AA	dd	AA	dd
chr1A	47051501	47056500	5000	Ad	Ad	Ad	AA	Ad	Ad	Ad	AA	Ad	Ad	Ad	AA	AA	Ad	Ad	AB	AA	AA	Ad	Ad	Ad	AB	Ad	Ad	AA	Ad	Ad	Ad	Ad	AB	AA	AA	Ad	AB	AB	AA	Ad	Ad	dd	AA	Ad	AA	Ad	Ad	Ad	Ad
chr1A	47312501	47317000	4500	AA	AA	AA	AA	AA	AA	AA	AA	AA	AA	AB	AB	AA	AA	AA	AA	AA	AA	AA	AA	AB	AA	AA	AA	AA	AA	AA	AA	AA	AA	AA	AA	AA	AA	AA	AA	AA	AA	AA	AA	AA	AA	AA	AA	AA	AA
chr1A	47842501	47886500	44000	dd	AA	dd	AA	AA	AA	dd	AA	AA	Ad	AA	AA	AA	AA	AA	AA	AA	AA	AA	AA	dd	AA	Ad	dd	AA	dd	dd	dd	Ad	AA	AA	AA	AA	AA	AA	AA	Ad	AA	AA	AA	AA	AA	AA	AA	AA	AA
chr1A	47906001	47912000	6000	dd	AA	dd	AA	AB	Ad	dd	AA	AA	AA	AA	AA	AA	AA	AA	AA	AA	AA	AA	AA	dd	AA	AA	dd	AA	dd	dd	dd	AA	AA	AA	AB	AA	AB	AA	AA	AA	AA	AA	AA	AA	AB	AA	AA	AA	Ad
chr1A	47908001	47917500	9500	dd	AA	dd	AA	AA	Ad	dd	AA	Ad	AA	AA	AA	AA	AA	AA	AA	AA	AA	AA	AA	dd	AA	Ad	dd	AA	dd	dd	dd	Ad	AA	AA	Ad	AA	AB	AA	Ad	Ad	AA	Ad	AA	AA	AB	AA	AA	AA	Ad
chr1A	47915501	47919500	4000	Ad	Ad	dd	AA	AA	Ad	dd	Ad	dd	Ad	Ad	AA	AA	AA	AA	Ad	AA	AA	dd	Ad	dd	AA	dd	dd	AA	dd	dd	dd	Ad	AA	Ad	AA	dd	AA	AA	AA	dd	AA	dd	AA	Ad	AA	AA	dd	AA	dd
chr1A	47915501	47924500	9000	Ad	Ad	dd	AA	AA	AA	dd	Ad	dd	dd	AA	AA	AA	AA	AA	AA	AA	AA	dd	Ad	dd	AA	dd	dd	AA	dd	dd	dd	Ad	AA	Ad	AA	dd	AA	AA	AA	dd	AA	dd	AA	AA	AA	AA	dd	Ad	dd
chr1A	47929501	47934000	4500	dd	AA	dd	AA	AA	Ad	dd	AA	AA	AA	AA	AA	AA	AA	Ad	AA	AA	AA	AA	AA	dd	AA	AA	dd	AA	dd	dd	dd	AA	AA	AA	AA	AA	AA	AA	AB	Ad	AA	AA	AA	AA	AA	AA	AA	AA	Ad
chr1A	47940001	47944500	4500	dd	AA	dd	AA	AA	AA	dd	Ad	AA	AA	AB	AA	AA	AA	AA	AA	AA	AB	AA	AA	dd	AA	AA	dd	AA	dd	dd	dd	AA	AA	AA	AA	AA	AA	AA	AB	AA	AA	AB	AA	AA	AA	AA	AA	AA	AA
chr1A	47979501	47999500	20000	dd	AA	dd	AA	AA	Ad	dd	AA	AA	AA	AA	AA	AA	AA	AA	AA	AA	AA	AA	AA	dd	AA	AA	dd	AA	dd	dd	dd	AA	AA	AA	AA	AA	AA	AA	AB	AA	AA	AA	AA	AA	AA	AA	AA	AA	AA
chr1A	48013001	48027500	14500	dd	AA	dd	AA	AA	AA	dd	AA	AA	AA	AA	AA	AA	AA	AA	AA	AA	AA	AA	AA	dd	AA	AA	dd	AA	dd	dd	Ad	AA	AA	AA	AA	Ad	AA	AA	AB	Ad	AA	AA	AA	AA	AA	AA	Ad	AA	Ad
chr1A	48024001	48028000	4000	dd	AA	dd	AA	AA	Ad	dd	AA	AA	Ad	AA	AA	AA	AA	AA	AA	AA	AA	Ad	AA	dd	AA	AA	dd	AA	dd	dd	dd	AA	AA	AA	AB	Ad	AA	AA	AA	Ad	AA	Ad	AA	AA	AA	AA	Ad	AB	Ad
chr1A	48040001	48047000	7000	dd	AA	dd	AA	AA	AA	dd	AA	AA	AB	AA	AA	AA	AA	AA	AA	AA	AA	AA	AA	dd	AA	AA	dd	AA	dd	dd	dd	AA	AA	AA	AA	AA	AA	AA	AA	AA	AA	AA	AA	AA	AA	AA	AA	AA	AA
chr1A	48128501	48133000	4500	dd	AA	dd	AA	AA	AA	dd	AA	AA	AA	AA	AA	AA	AA	Ad	AA	AA	AA	AA	AA	dd	AA	AA	dd	AA	dd	dd	dd	AA	AA	AA	AA	AA	AA	AA	AA	AA	AA	AA	AA	AA	AA	AA	AA	AA	BB
chr1A	48146001	48154000	8000	dd	AA	dd	AA	AA	Ad	dd	Ad	AA	AA	AA	AA	AA	AA	AA	AA	AA	AA	AA	AA	dd	AA	AA	dd	AA	dd	dd	dd	AA	AA	AA	AA	AA	AA	AA	AA	AA	AA	AA	AA	AA	AA	AA	AA	AA	AA
chr1A	48171501	48176500	5000	dd	AA	dd	AA	AA	AA	dd	AA	AA	AA	AA	AA	AA	AA	AA	AA	AA	AA	AA	AA	dd	AB	AA	dd	AA	dd	dd	dd	AA	AA	AA	AA	AA	AB	AA	AA	Ad	AA	Ad	AA	AA	AA	AA	AA	AA	AA
chr1A	48305001	48309500	4500	Ad	Ad	Ad	AA	AA	AA	Ad	AA	Ad	dd	Ad	AA	AA	AA	AA	AA	AA	AA	Ad	Ad	Ad	AA	Ad	Ad	AA	Ad	Ad	Ad	Ad	AA	Ad	AA	Ad	AA	AA	Ad	dd	Ad	Ad	AA	AA	AA	AA	Ad	AA	dd
chr1A	48337501	48343000	5500	Ad	AA	AA	AA	AA	AA	AA	AA	AA	AA	AA	AA	AA	AA	AA	AA	AA	AA	AA	AA	AA	AA	AA	AA	AA	AA	AA	AA	AA	AA	AB	AA	AA	AA	AA	AA	AA	AA	AA	AA	AA	AA	AA	AA	AB	Ad
chr1A	48685001	48690000	5000	AA	AA	AA	AA	AA	AA	AA	AA	AA	AA	AA	AA	AA	AA	AA	AA	AA	AA	AA	AA	AA	AB	AA	AA	AA	AA	AB	AA	AA	AA	AA	AA	AA	AA	AA	AB	AA	AA	AA	AA	AA	Ad	AA	AA	AA	AA
chr1A	48734501	48741000	6500	Ad	AA	AB	AA	AA	AA	AA	AA	dd	Ad	Ad	AA	AA	AB	AA	AA	AA	AA	Ad	Ad	AA	AA	dd	AA	AA	AA	AA	AA	AA	AA	Ad	AA	dd	AA	AA	Ad	AA	AA	Ad	BB	AA	AB	AA	dd	AA	dd
chr1A	48869501	48873500	4000	Ad	Ad	Ad	dd	Ad	Ad	Ad	Ad	dd	dd	Ad	Ad	Ad	dd	Ad	Ad	Ad	Ad	dd	dd	Ad	Ad	dd	Ad	Ad	Ad	Ad	dd	dd	Ad	Ad	Ad	dd	Ad	Ad	dd	dd	dd	dd	Ad	Ad	dd	dd	dd	dd	dd
chr1A	49007001	49011500	4500	AA	Ad	AA	AA	AA	AA	AA	AA	Ad	dd	AA	AA	AA	AA	AA	AA	AA	AA	Ad	dd	AA	AA	AA	AA	AA	AA	AA	AA	Ad	AA	Ad	AA	dd	AA	AA	AA	dd	AA	dd	AA	AA	AB	AA	Ad	AA	dd
chr1A	49029501	49033500	4000	AA	AA	AA	AA	AA	AA	AA	AA	Ad	Ad	AA	AA	AA	AA	AB	AA	AA	AA	dd	dd	AA	AA	AA	AA	AA	AA	AA	AA	dd	AA	Ad	AA	Ad	AA	AA	Ad	Ad	AA	Ad	AA	AA	AB	AA	Ad	AA	dd
chr1A	49082001	49086000	4000	AA	Ad	AA	AA	AA	AA	AA	AA	dd	Ad	Ad	AA	AA	AA	AA	AA	AA	AA	Ad	Ad	AA	AA	AA	AA	AA	AA	AA	AA	Ad	AA	AA	AA	Ad	AB	AA	AA	dd	AA	Ad	AA	AA	AA	AA	Ad	AA	dd
chr1A	49131501	49135500	4000	AA	Ad	AA	AA	AA	AA	AA	AA	dd	dd	Ad	AA	AA	AA	AA	AA	AA	AA	dd	dd	AA	AA	AA	AA	AA	AA	AA	Ad	dd	AA	Ad	AA	dd	AA	AA	AA	dd	AA	dd	AA	AA	AA	AA	dd	AA	dd
chr1A	49212501	49219500	7000	Ad	Ad	AB	AA	AA	AA	AA	AB	dd	dd	AA	AA	AA	AB	AA	AA	AA	AA	dd	Ad	AA	AA	AB	AA	AB	AA	AA	AA	dd	AA	Ad	AB	Ad	AB	AA	AA	dd	AA	dd	AA	AA	AA	AA	dd	AA	dd
chr1A	49459001	49465500	6500	dd	dd	AA	dd	AA	AA	AA	dd	dd	dd	dd	dd	dd	dd	dd	dd	Ad	dd	dd	dd	dd	AA	AA	dd	AA	AA	AA	AA	dd	AA	Ad	AA	dd	AA	AA	dd	dd	dd	dd	AA	dd	AA	dd	dd	dd	dd
chr1A	49606501	49612000	5500	Ad	Ad	AA	Ad	AA	AA	AA	AA	Ad	Ad	Ad	Ad	AA	Ad	Ad	Ad	Ad	Ad	Ad	Ad	Ad	AA	AA	Ad	AA	AA	AA	AA	Ad	AA	Ad	AA	Ad	AA	AA	dd	Ad	Ad	Ad	AA	Ad	AA	Ad	Ad	Ad	Ad
chr1A	49661001	49669000	8000	AB	AA	AA	AA	AA	AB	AA	AA	AA	AA	AA	AA	AA	AA	AA	AA	AA	AA	AA	AA	AA	AA	AA	AA	AA	AA	AA	AA	AA	AA	AA	AA	AA	AA	AA	Ad	AA	AA	AA	AA	AA	AB	AA	AA	AA	Ad
chr1A	49754001	49766500	12500	Ad	Ad	AA	AA	AA	AA	AA	AA	AA	AA	AA	AA	AA	AA	AA	AA	AA	AA	AA	AA	AA	AA	AA	AA	AA	AA	AA	AA	AA	AA	AA	AA	AA	AA	AA	AA	Ad	Ad	AA	AA	Ad	AA	AA	AA	AA	Ad
chr1A	49837501	49841500	4000	dd	dd	AA	dd	AA	AA	AA	dd	dd	dd	dd	dd	dd	dd	dd	dd	Ad	dd	dd	dd	dd	Ad	AA	dd	AA	AA	AA	AA	dd	AA	Ad	AA	dd	AA	AB	dd	dd	dd	dd	AA	dd	AA	dd	dd	dd	dd
chr1A	49842001	49857000	15000	dd	Ad	Ad	dd	Ad	Ad	Ad	Ad	dd	dd	Ad	dd	dd	dd	dd	dd	Ad	dd	dd	dd	dd	Ad	Ad	dd	AA	Ad	Ad	Ad	dd	Ad	Ad	AA	dd	Ad	Ad	dd	dd	dd	dd	AA	dd	Ad	dd	dd	dd	dd
chr1A	50165001	50170500	5500	dd	dd	dd	dd	dd	dd	dd	dd	dd	dd	dd	dd	dd	dd	dd	dd	dd	dd	dd	dd	dd	dd	dd	dd	dd	dd	dd	dd	dd	dd	dd	dd	dd	dd	dd	dd	dd	dd	dd	Ad	dd	dd	dd	dd	dd	dd
chr1A	50183001	50187500	4500	AA	AA	AA	AA	AA	AA	AA	AA	Ad	Ad	AA	AA	AA	Ad	AA	AA	Ad	Ad	AA	Ad	AA	AA	AA	AA	AA	AA	AA	AA	Ad	AA	AA	AA	AA	AA	AA	Ad	AA	AA	AA	AA	Ad	AA	AA	AA	AA	AA
chr1A	50203001	50208000	5000	dd	dd	Ad	dd	dd	dd	dd	dd	dd	dd	dd	dd	dd	dd	dd	dd	dd	dd	dd	dd	dd	dd	Ad	dd	dd	Ad	Ad	Ad	dd	dd	dd	Ad	dd	dd	Ad	dd	dd	dd	dd	Ad	dd	Ad	dd	dd	dd	dd
chr1A	50203001	50218500	15500	dd	dd	Ad	dd	dd	dd	dd	dd	dd	dd	dd	dd	dd	dd	dd	dd	dd	dd	dd	dd	dd	dd	Ad	dd	dd	Ad	Ad	Ad	dd	dd	Ad	Ad	dd	dd	Ad	dd	dd	dd	dd	Ad	dd	Ad	dd	dd	dd	dd
chr1A	50288001	50294000	6000	AA	Ad	AA	AA	AA	AA	AA	Ad	AA	AA	AA	Ad	Ad	AA	AA	Ad	AA	AA	AA	AA	AA	AA	AA	AA	Ad	AB	AB	AB	AA	Ad	AA	AA	AB	Ad	AA	AB	AB	AA	AA	AA	AA	AA	AA	AA	AA	AB
chr1A	50452501	50459500	7000	AA	AA	AA	AA	AA	AA	AA	AA	AA	AA	AA	AA	AA	AA	AA	AA	AA	AA	AA	AA	AA	AA	AA	AA	AA	AA	AA	AA	AA	AA	AA	AA	AA	AA	AA	AA	AA	AA	AA	AA	AA	AA	AA	AA	AA	AA
chr1A	50564001	50568500	4500	Ad	Ad	Ad	Ad	Ad	Ad	Ad	Ad	Ad	Ad	dd	Ad	Ad	Ad	Ad	Ad	Ad	Ad	Ad	Ad	Ad	Ad	Ad	Ad	Ad	Ad	Ad	Ad	Ad	Ad	Ad	Ad	Ad	Ad	Ad	Ad	Ad	Ad	Ad	Ad	Ad	AA	Ad	Ad	Ad	Ad
chr1A	50572501	50584500	12000	AA	AA	AA	AA	AA	AA	AA	AA	AA	AA	AA	AA	AA	AA	AA	AA	AA	AA	AA	AA	AA	AA	AA	AA	AA	AA	AA	AA	AA	AA	AA	AA	AA	AA	AA	AB	AA	AA	AA	AA	AA	AA	AA	AA	AA	AB
chr1A	50606501	50631500	25000	AA	AA	AA	AA	AA	AA	AA	AA	AA	AA	AA	AA	AA	AA	AA	AA	AA	AA	AA	AA	AA	AA	AA	AA	dd	AA	AA	AA	AA	AA	AA	AA	AA	AA	AA	AA	AA	AA	AA	AA	AA	AA	AA	AA	AA	AA
chr1A	50647501	51501500	854000	AA	AA	AA	AA	AA	AA	AA	AA	AA	AA	AA	AA	AA	AA	AA	AA	AA	AA	AA	AA	AA	AA	AA	AA	dd	AA	AA	AA	AA	AA	AA	AA	AA	AA	AA	AA	AA	AA	AA	AA	AA	AA	AA	AA	AA	AA
chr1A	51566001	51570000	4000	dd	Ad	AA	AA	dd	Ad	Ad	AA	Ad	Ad	Ad	AA	Ad	Ad	AA	Ad	Ad	AA	Ad	Ad	dd	Ad	AA	dd	Ad	AA	AA	AA	AA	Ad	AA	AB	Ad	Ad	AA	Ad	Ad	Ad	Ad	AA	Ad	AA	Ad	Ad	Ad	Ad
chr1A	51617501	51622000	4500	AA	AA	AB	AA	AA	Ad	AA	AA	AA	AB	AB	AA	AA	AA	AA	AA	AA	AA	AB	AA	AA	AA	AA	AA	AA	AA	AA	AB	AA	AA	AA	AA	AA	AA	AA	AA	AA	AA	AA	AA	AA	AA	AA	AA	AA	dd
chr1A	51750001	51760000	10000	AB	AB	AA	AA	dd	AA	dd	AA	AB	AB	AA	AB	AA	AA	AA	AA	AA	AA	AA	AB	AA	dd	AA	AA	dd	AA	AB	AA	AA	dd	AB	AB	AA	dd	AA	AB	AB	AA	AA	AA	AA	AA	AA	AA	AB	AB
chr1A	51756001	51760500	4500	AB	AB	AB	AA	dd	AA	dd	AB	AB	AB	AB	AB	AB	AB	AA	AB	Ad	AA	AB	AB	AB	dd	AA	AA	dd	AA	AB	AB	AA	dd	AB	AB	AA	dd	AB	AB	AA	AA	AB	AA	AB	AB	AB	AA	AB	AB
chr1A	51828001	51833000	5000	AB	AA	AA	AA	AA	AA	AA	AA	AB	Ad	AA	AA	AA	AA	AA	AA	AA	AA	AA	dd	AB	AA	AB	AA	AA	AA	AA	AA	AA	AA	AA	AA	AA	AA	AA	AB	AA	AA	AA	AA	AA	AA	AB	AA	AA	AA
chr1A	51938001	51942000	4000	AB	BB	AB	BB	AB	AA	AA	BB	BB	BB	BB	BB	BB	BB	BB	BB	AB	BB	BB	BB	AB	AA	AA	AA	AB	AA	AA	AB	BB	AA	AB	AA	BC	AB	AA	BB	AB	AB	BB	AA	BB	AA	AB	BB	AA	BB
chr1A	51959001	51986500	27500	AA	AA	AA	AA	AA	AA	AA	AA	AA	AA	AA	AA	AA	AA	AA	AA	AA	AA	AA	AA	AA	AA	AA	AA	AA	AA	AA	AA	AA	AA	AA	AA	AA	AA	AA	AA	AA	AA	AA	AA	AA	AA	AA	AA	AA	AA
chr1A	52090501	52094500	4000	AA	dd	AA	dd	AA	AA	AA	dd	dd	dd	dd	dd	dd	dd	dd	dd	Ad	dd	dd	dd	AA	AA	AA	AA	AA	AB	AA	Ad	dd	AA	Ad	AA	dd	AA	AA	dd	dd	dd	dd	AA	dd	AA	dd	dd	dd	dd
chr1A	52097001	52103500	6500	AA	dd	AA	dd	AA	AA	AA	dd	dd	dd	dd	dd	dd	dd	dd	dd	Ad	dd	dd	dd	AA	AA	AA	AA	AA	AA	AA	Ad	dd	Ad	Ad	AA	dd	Ad	AA	dd	dd	dd	dd	AA	dd	AA	dd	dd	dd	dd
chr1A	52111501	52116000	4500	AA	dd	AA	dd	AA	AA	AA	dd	dd	dd	dd	dd	dd	dd	dd	dd	Ad	dd	dd	dd	AA	AA	AA	AA	AA	AA	AA	AA	dd	AA	Ad	AA	dd	AA	AA	dd	dd	dd	dd	AA	dd	AA	dd	dd	dd	dd
chr1A	52393501	52403000	9500	AA	AA	AA	AA	dd	AA	dd	AA	AA	AA	AA	AA	AA	AA	AA	AA	Ad	AA	AA	AA	AA	dd	AA	AA	dd	AA	AA	AA	AA	dd	AA	AA	AA	dd	AA	Ad	AA	AA	AA	AA	AA	AB	AA	AA	AA	AA
chr1A	52393501	52417500	24000	AA	AA	AA	AA	dd	AA	dd	AA	AA	AA	AA	AA	AA	AA	AA	AA	Ad	AA	AA	AA	AA	dd	AA	AA	dd	AA	AA	AA	AA	dd	AA	AA	AA	dd	AA	AA	AA	AA	AA	AA	AA	AA	AA	AA	AA	AA
chr1A	52410501	52417500	7000	AA	AA	AA	AB	dd	AA	dd	AA	AA	AA	AA	AA	AA	AA	AA	AA	Ad	AA	AA	AA	AA	dd	AA	AA	dd	AA	AB	AA	AA	dd	AA	AA	AA	dd	AA	AA	AA	AA	AA	AA	AA	AA	AA	AA	AA	AA
chr1A	52532001	52536500	4500	AA	AA	AA	AA	AA	AA	AA	AA	AA	AA	AA	AA	AA	AA	AA	AA	AA	AB	AA	AA	Ad	AA	AA	AA	AA	AA	AA	AA	AA	AA	AA	AA	AA	AA	AA	AA	AA	AA	AA	AA	AA	Ad	AA	AA	AA	AA
chr1A	52537001	52543500	6500	AB	AA	AA	AA	AA	AA	AB	AA	AA	AA	AA	AA	AA	AA	AA	AA	AA	AA	AB	AA	AA	AA	AA	AA	AA	AA	AA	AA	AA	AA	AA	AA	AA	AA	AA	AA	AA	AA	AA	AA	AA	AA	AA	AA	AA	AB
chr1A	52580001	52584500	4500	AA	AA	AA	AA	AA	AA	AA	AA	AA	AA	AA	AA	AA	AA	AA	AA	AA	AA	AB	AA	AA	AB	AB	AA	AB	AA	AA	AA	AA	AA	AA	AA	AA	AA	AA	AB	AA	AA	AA	AA	AA	Ad	AA	AA	Ad	AA
chr1A	52671001	52678500	7500	AA	AA	AA	AA	AA	AA	AA	AA	AA	AA	AA	AA	AA	AA	AA	AA	AA	AA	AA	AA	AA	AA	AA	AA	AA	AA	AA	AA	AA	AA	AA	AA	AA	AA	AA	AA	AA	AA	AA	AA	AA	AA	AA	AA	AA	AA
chr1A	52739501	52744000	4500	AA	AA	AA	AA	AA	AA	AB	AA	AA	AA	AA	AA	AA	AA	AA	AA	AA	AA	AA	AA	AA	AA	AA	AA	AA	AA	AA	AA	AA	Ad	AA	AA	AA	AA	AA	AA	AA	AA	AB	AA	AA	AA	AA	AA	Ad	AA
chr1A	52873501	52879500	6000	AA	AA	AA	AA	AA	AA	AA	AA	AA	AA	AA	AA	AA	AA	AA	AA	AA	AA	AA	AA	AA	AA	AA	AA	dd	AA	AA	AA	AA	AA	AA	AA	AA	AA	AA	AB	AA	AA	AA	AA	AA	Ad	AA	AA	AA	AB
chr1A	53124501	53128500	4000	Ad	Ad	AA	Ad	Ad	Ad	Ad	AA	Ad	Ad	AA	Ad	Ad	AA	AA	AA	Ad	Ad	Ad	Ad	Ad	Ad	Ad	Ad	Ad	Ad	Ad	Ad	Ad	AA	AA	AA	AA	AA	Ad	Ad	Ad	Ad	Ad	AA	Ad	AA	Ad	Ad	Ad	Ad
chr1A	53131501	53137500	6000	AA	AA	Ad	AA	AA	AA	AA	AA	AA	AA	Ad	AA	AA	AA	AA	AA	AA	AA	Ad	AA	Ad	AA	AA	AA	AA	AA	AA	AA	AA	AA	AA	AA	AA	AA	AA	Ad	Ad	AA	Ad	AA	AA	AA	AA	Ad	Ad	Ad
chr1A	53270001	53279000	9000	Ad	Ad	dd	Ad	dd	Ad	Ad	Ad	dd	dd	Ad	dd	AA	dd	dd	Ad	Ad	dd	dd	Ad	Ad	Ad	Ad	AA	Ad	Ad	AB	AA	dd	Ad	AA	AB	Ad	dd	Ad	Ad	Ad	Ad	Ad	AA	Ad	AA	Ad	Ad	Ad	Ad
chr1A	53288001	53295000	7000	Ad	Ad	Ad	dd	dd	Ad	dd	Ad	Ad	Ad	Ad	Ad	Ad	Ad	Ad	dd	Ad	dd	Ad	Ad	Ad	dd	Ad	dd	Ad	Ad	Ad	Ad	Ad	dd	Ad	AA	dd	Ad	Ad	Ad	dd	dd	dd	AA	dd	AA	dd	dd	dd	dd
chr1A	53605001	53613500	8500	dd	dd	Ad	dd	Ad	dd	Ad	dd	dd	dd	dd	dd	dd	dd	dd	dd	dd	dd	dd	dd	Ad	dd	dd	dd	Ad	dd	dd	dd	dd	dd	dd	dd	dd	dd	dd	dd	dd	dd	dd	Ad	dd	dd	dd	dd	dd	dd
chr1A	53623001	53640000	17000	dd	dd	AA	dd	AA	Ad	AA	Ad	dd	dd	dd	dd	dd	dd	dd	dd	dd	dd	dd	dd	AA	dd	dd	AA	AA	dd	dd	dd	dd	dd	dd	dd	dd	dd	dd	dd	dd	dd	dd	AA	dd	dd	dd	dd	dd	dd
chr1A	53645001	53649000	4000	Ad	Ad	AA	Ad	AA	Ad	AA	Ad	Ad	Ad	Ad	Ad	Ad	Ad	Ad	Ad	Ad	Ad	Ad	Ad	AB	Ad	Ad	AA	AA	Ad	Ad	Ad	Ad	Ad	Ad	Ad	Ad	AA	Ad	Ad	Ad	Ad	Ad	AA	Ad	Ad	Ad	Ad	dd	Ad
chr1A	53711501	53716000	4500	Ad	Ad	AA	Ad	AA	Ad	AB	Ad	Ad	Ad	Ad	Ad	Ad	Ad	Ad	Ad	Ad	Ad	Ad	Ad	AA	Ad	Ad	AA	AA	Ad	Ad	Ad	Ad	Ad	Ad	Ad	Ad	Ad	Ad	Ad	Ad	Ad	Ad	AA	Ad	Ad	Ad	Ad	Ad	Ad
chr1A	53895001	53902000	7000	AA	AA	Ad	AA	AA	AA	AA	Ad	AA	Ad	AA	Ad	AA	AA	Ad	AA	AA	AA	Ad	AA	AA	AA	AA	AA	Ad	AA	Ad	Ad	Ad	AA	AA	Ad	AA	AA	AA	AB	AA	AA	AA	AA	AA	AA	AA	AA	AA	AA
chr1A	54140001	54146500	6500	Ad	AA	AA	AA	AA	Ad	AA	AA	AA	AA	AA	AA	AA	AA	AA	AA	AA	AA	AA	AA	AA	Ad	AA	AA	AA	AA	Ad	Ad	AA	Ad	AA	Ad	AA	Ad	Ad	AA	AA	AA	AA	AA	AA	Ad	AA	AA	AA	AA
chr1A	54208001	54214500	6500	dd	AA	AA	AA	AA	Ad	AA	AA	AA	AB	AA	AA	AA	AA	AA	AA	AB	AA	AA	AB	AA	dd	AA	AA	AB	AA	dd	Ad	AA	dd	Ad	dd	AA	dd	dd	Ad	AA	AA	AA	AA	AA	dd	AA	AA	AA	AA
chr1A	54224001	54229500	5500	AA	AA	AA	AA	AA	AA	AA	AA	AA	AB	AA	AA	AA	AA	AA	AA	AA	AA	AA	AA	AA	AA	AA	AA	AA	AA	AA	AA	AA	AA	AA	AA	AA	AA	AA	AA	AA	AA	AA	AA	AA	AA	AA	AA	AA	Ad
chr1A	54285501	54289500	4000	Ad	AA	AA	AA	AA	AA	AA	AA	AA	AB	AA	AB	AA	AA	AB	AA	AA	AA	AA	AB	AA	Ad	AA	AA	AA	AA	Ad	AA	AA	AA	AA	Ad	AA	AA	Ad	AA	AA	AA	AA	AA	AA	Ad	AA	AA	AA	AA
chr1A	54479001	54484000	5000	AA	AA	AA	AA	AA	AA	AA	AA	AA	AA	AA	AA	AA	AA	AA	AA	AA	AA	AA	AA	AA	AA	AA	AA	AA	AA	AA	AA	AA	AA	AA	AA	AA	AA	AA	AA	AA	AA	AA	AA	AA	AA	AA	AA	AB	Ad
chr1A	54481001	54494500	13500	AA	AA	AA	AA	AA	AA	AA	AA	AA	AA	AA	AA	AA	AA	AA	AA	AA	AA	AA	AA	AA	AA	AA	AA	AA	AA	AA	AA	AA	AA	AA	AA	AA	AA	AA	AA	AA	AA	AA	AA	AA	AA	AA	AA	AA	Ad
chr1A	54545501	54550500	5000	AA	AA	AA	AA	AA	AA	AB	AA	AA	AA	AA	AA	AA	AA	AA	AA	AA	AA	AA	AA	AA	AA	AB	AA	AA	AA	AA	AA	AA	AA	AA	AA	AA	AA	AA	AA	AA	AA	AA	AA	AA	AA	AA	AA	AB	AA
chr1A	54557001	54572500	15500	AA	AA	AA	AA	AA	AA	AA	AA	AA	AA	AA	AA	AA	AA	AA	AA	AA	AA	AA	AA	AA	Ad	AA	AA	AA	AA	Ad	AA	AA	AA	AA	AA	AA	Ad	AA	AA	AA	AA	AA	AA	AA	AA	AA	AA	AA	AA
chr1A	57643001	57649000	6000	dd	AA	AA	AA	AA	AB	AA	AA	AA	AA	AB	AA	AA	AA	AA	AB	AA	AA	AA	AA	AA	AA	AA	AA	AA	AB	AA	AA	AA	AA	AA	AA	AA	AA	AA	AA	AA	AA	AA	AA	AA	AA	AA	AA	AA	AA
chr1A	57685501	57690500	5000	dd	AA	AA	AA	AA	AA	AA	AA	AA	AA	AA	AA	AA	AA	AA	AA	AA	AA	AA	AA	AA	AA	AA	AA	AA	AA	AA	AA	AA	AA	AA	AA	AA	AA	AA	AA	Ad	AA	Ad	AA	AA	AA	Ad	Ad	AA	AA
chr1A	57901001	57905500	4500	AA	AA	Ad	AA	AA	AA	AA	AA	AA	AA	AA	AA	AA	AA	AA	AA	AA	AA	AA	AA	AA	AA	AA	AA	AA	AB	AA	AA	AA	AA	AA	AA	AA	AA	AA	AB	AA	AA	AB	AA	AB	Ad	AA	AA	Ad	AB
chr1A	57934001	57941000	7000	AA	AA	AA	AA	AA	AA	AA	AA	AA	AA	AA	AA	AA	AA	dd	AA	AA	AA	AA	AA	AA	AA	AA	AA	AA	AA	AA	AA	AB	AA	AA	AA	AA	AA	AA	AA	AA	AA	AA	AA	AA	AA	AA	AA	AB	AA
chr1A	58043501	58047500	4000	Ad	AA	AA	AA	AA	AA	AA	AA	AA	AA	Ad	AA	AA	AA	AA	AA	AA	AA	AA	AA	AA	AA	AA	AA	AB	Ad	AA	AA	AA	AA	AA	AA	AA	AA	AA	AA	Ad	AA	AA	AA	AA	AA	AA	AA	AA	AA
chr1A	58048001	58053000	5000	Ad	AA	AB	AB	AA	AA	dd	AA	AA	AA	AA	AA	AA	AA	AA	AA	AA	AA	AA	AA	AA	AA	AA	AA	AA	AA	AA	AA	AA	AA	AA	AA	AA	AA	AA	AA	AA	AA	AA	AA	AA	AA	AA	AA	AA	AA
chr1A	58073001	58110000	37000	AA	AA	AA	AA	AA	AA	AA	AA	AA	AA	AA	AA	AA	AA	AA	AA	AA	AA	AA	AA	AA	AA	AA	AA	AA	AA	AA	AA	AA	AA	AA	AA	AA	AA	AA	AA	AA	AA	AA	AA	AA	AA	AA	AA	AA	AA
chr1A	58177501	58187000	9500	dd	AA	Ad	AA	Ad	Ad	Ad	Ad	Ad	Ad	Ad	Ad	Ad	AA	Ad	AA	Ad	Ad	Ad	Ad	AA	AA	Ad	Ad	Ad	Ad	Ad	Ad	AA	Ad	AA	AA	Ad	AA	Ad	Ad	Ad	Ad	Ad	AA	Ad	Ad	Ad	Ad	Ad	Ad
chr1A	58185501	58195000	9500	Ad	AA	AA	AA	Ad	AA	AA	AA	AA	Ad	Ad	Ad	AA	AA	AA	Ad	AA	AA	AA	Ad	AA	AA	AA	AA	AA	AA	AA	AA	Ad	AA	Ad	AA	AA	AA	AA	AB	AA	AA	AA	AA	AA	AA	AA	AA	AA	AA
chr1A	58224001	58229000	5000	dd	AA	AA	AA	AA	AA	AA	AA	AA	AA	AA	AA	AA	AA	AA	AA	AA	AA	AA	AA	AA	AA	AA	AA	AA	AA	AA	AA	AA	AA	AA	AA	AA	AA	AA	AA	Ad	AA	AA	AA	AA	AA	AA	AA	AA	AA
chr1A	58303001	58307500	4500	Ad	AA	AA	AA	AA	AA	AB	AA	AA	AA	AA	AA	AA	AA	AA	AA	AA	AA	AA	AB	AA	AA	AB	AA	AA	AA	AA	AA	AA	Ad	AA	AB	AA	AA	AA	AB	Ad	AA	AA	AA	AA	AB	AA	AA	AB	Ad
chr1A	58303001	58338500	35500	AA	AA	AA	AA	AA	AA	AA	AA	AA	AA	AA	AA	AA	AA	AA	AA	AA	AA	AA	AA	AA	AA	AA	AA	AA	AA	AA	AA	AA	AA	AA	AA	AA	AA	AA	AA	AA	AA	AA	AA	AA	AA	AA	AA	AA	AA
chr1A	58303001	58399500	96500	Ad	AA	AA	AA	AA	AA	AA	AA	AA	AA	AA	AA	AA	AA	AA	AA	AA	AA	AA	AA	AA	AA	AA	AA	AA	AA	AA	AA	AA	AA	AA	AA	AA	AA	AA	AA	AA	AA	AA	AA	AA	AA	AA	AA	AA	AA
chr1A	58433001	58444500	11500	dd	AA	AA	AA	AA	Ad	AA	AA	AA	AA	AA	AA	AA	AA	AA	AA	AA	AA	AA	AA	AA	AA	AA	AA	AA	AA	AA	AA	AA	AA	AA	AA	AA	AA	AA	Ad	dd	AA	AA	AA	Ad	Ad	AA	AA	AA	Ad
chr1A	58636001	58642000	6000	Ad	AA	AA	AA	AA	AA	AA	AA	AA	Ad	AA	AA	AA	AA	Ad	AA	AA	AA	AA	AA	AA	AA	Ad	AA	AA	AA	AA	AA	AA	AA	AA	AA	AA	Ad	AA	AA	AA	AA	AA	AA	AA	AA	AA	AA	AA	AA
chr1A	58680501	58685500	5000	Ad	AA	AA	AA	AA	AA	AA	AA	AA	AA	AA	AA	AB	AA	AA	AA	AA	AA	AA	AA	AA	AA	AA	AA	AA	AA	AA	AA	AA	AA	AA	AA	AA	AA	AA	AA	AA	AA	AA	AA	AA	AB	AA	AA	AB	Ad
chr1A	58724001	58737500	13500	dd	AA	AA	AA	Ad	AA	AA	AA	AA	AA	AA	AA	AA	AA	AA	AA	AA	AA	AA	AA	AA	AA	AA	AA	AA	AA	AA	AA	AA	AA	AA	AA	AA	AA	AA	AA	Ad	AA	AA	AA	AA	AA	AA	AA	AA	AA
chr1A	58733001	58737500	4500	dd	AA	AA	AA	AA	AA	AA	AA	AA	AA	AA	AB	AA	Ad	Ad	AA	AA	AA	AA	AA	AA	AA	AA	AA	AA	AA	AA	AA	Ad	AA	AA	AA	Ad	AA	AA	Ad	Ad	Ad	Ad	AA	AA	Ad	AA	Ad	Ad	Ad
chr1A	58910501	58918000	7500	Ad	AA	AA	AA	AA	AA	AA	AB	AA	AB	AA	AA	AA	AB	AA	AA	AA	AB	AA	AB	AA	AA	AB	AA	AA	AA	AA	AA	AA	AB	AA	AA	AA	AB	AB	AB	dd	AA	AA	AA	AA	AA	AA	AA	AA	AA
chr1A	58921501	58927000	5500	AA	AA	AB	AA	AB	AA	AA	AA	AA	AA	AB	AA	AA	AA	AB	AB	AA	AA	AA	AA	AA	AB	AB	AA	AB	AB	AA	AA	AA	AA	AA	AA	AA	AA	Ad	AA	dd	AA	AA	AA	AA	Ad	AA	AA	AA	AA
chr1A	59040001	59044000	4000	AA	AA	AA	AA	AA	AA	AA	AA	AA	AA	AA	AA	AA	AA	AB	AA	AA	AA	AA	AA	AA	AA	AA	AA	AA	AA	AA	AA	AA	AA	AA	AA	AA	AA	AA	AB	AA	AA	AA	AA	AA	AA	AB	AB	AA	AA
chr1A	59047501	59052000	4500	AA	AA	AA	AA	AA	AA	AA	AA	AA	AA	AA	AB	AA	AA	AA	AA	AA	AA	AA	AA	AB	AA	AA	AA	AA	AA	AA	AA	AA	AA	AA	AB	AA	AA	AA	AA	AA	AA	AA	AA	AA	AA	AA	AA	AB	Ad
chr1A	59376501	59382000	5500	Ad	AA	AA	AA	AA	AA	AA	AA	AA	AA	AA	AA	AA	AA	AA	AA	AA	AA	AA	AA	AA	AA	AA	AA	AA	AA	AA	AA	AA	AA	AA	AA	AA	AA	AA	Ad	Ad	AA	AA	AA	AA	AA	Ad	Ad	Ad	Ad
chr1A	59388001	59394000	6000	AA	AB	AA	AA	AA	AA	AA	AA	AA	AA	AA	AA	AA	AA	AB	AA	AA	AA	AA	AA	AA	AA	AA	AA	AA	AA	AA	AA	AA	AA	AB	AA	AA	AB	AA	AA	Ad	AA	AA	AA	AA	Ad	AA	AA	AA	Ad
chr1A	59396001	59400000	4000	Ad	AA	AA	AA	AB	AA	AA	AA	AA	AA	AA	AA	AA	AA	AA	AA	AA	AA	AA	AA	AA	AA	AA	AA	AA	AA	AA	AA	AA	AA	AA	AB	AA	AA	AA	AB	Ad	Ad	AA	AA	Ad	Ad	AA	AA	Ad	AA
chr1A	59420501	59452500	32000	dd	AA	AA	AA	AA	AA	AA	AA	AA	AA	AA	AA	AA	AA	AA	AA	AA	AA	AA	AA	AA	AA	AA	AA	AA	AA	AA	AA	AA	AA	AA	AA	AA	AA	AA	AA	dd	AA	AA	AA	AA	AA	AA	AA	AA	AA
chr1A	59576501	59581000	4500	AA	AB	AB	AA	AA	AA	AA	AA	AA	AA	AA	AA	AA	AA	AA	AA	AA	AA	AA	AA	AB	AA	AA	AB	AA	AA	AA	AA	AA	AA	AA	AB	AA	AA	AA	AA	Ad	AA	AA	AA	AA	AA	AA	AA	AA	Ad
chr1A	59706001	59710500	4500	AA	AA	AA	AB	AA	AA	AA	AA	AA	AA	AA	AA	AA	AA	AA	AA	AA	AA	AA	AA	AA	AA	AA	AA	AA	AA	AA	AA	AB	AA	AA	AA	AA	AA	AA	AB	AA	AA	AB	AA	AB	AA	AA	AA	AA	AB
chr1A	59794001	59798500	4500	AA	Ad	AA	AA	AB	AA	AA	AA	dd	AA	Ad	AA	AA	AA	AB	AA	AA	AA	AA	AA	AA	AA	AA	AA	Ad	AB	AA	AA	AA	Ad	AA	AA	AB	AA	AB	BB	AA	AA	AA	AA	AA	AA	AA	AA	AB	AA
chr1A	59998001	60002000	4000	AB	AA	AA	AB	AB	AA	AA	AB	AB	AB	AB	AB	AA	AA	AA	AB	AA	AA	AA	AA	AA	AA	AB	AB	AA	AB	AA	AB	AB	AA	AA	AB	AB	AA	AB	AB	AA	AA	AB	AA	AA	AA	AA	AA	AA	AA
chr1A	60012001	60079000	67000	AA	AA	AA	AA	AA	AA	AA	AA	AA	AA	AA	AA	AA	AA	AA	AA	AA	AA	AA	AA	AA	AA	AA	AA	AA	AA	AA	AA	AA	AA	AA	AA	AA	AA	AA	AA	AA	AA	AA	AA	AA	AA	AA	AA	AA	AA
chr1A	60083001	60088000	5000	AA	AA	AB	AA	AA	AA	AA	AA	AA	AA	AA	AA	AA	AA	AA	AA	AA	AB	AB	AA	AA	AA	AA	AA	AA	AA	AA	AA	AA	AA	AA	AA	AA	AA	AA	AB	AA	AA	AA	AA	AA	AB	AA	AA	AA	AA
chr1A	60102001	60106000	4000	AA	AA	AB	AA	Ad	AA	AA	AA	AA	AA	AA	AB	AA	AA	AA	AA	AA	AA	AA	AA	AB	AA	AA	AA	AA	AA	AA	AA	AA	AA	AA	AA	AA	AA	Ad	Ad	AA	AA	AA	AA	AA	AA	AA	AA	AA	AA
chr1A	60118501	60123000	4500	AB	AA	AA	AA	AB	AA	AA	AA	AA	AA	AA	AB	AA	AA	AA	AA	AA	AA	AA	AA	BB	AA	AA	AA	AA	AB	AA	AA	AA	AA	AA	AB	AA	AB	AA	AA	AA	AA	AA	AA	AA	AA	AA	AA	AA	AA
chr1A	60130001	60155500	25500	AA	AA	AA	AA	AA	AA	AA	AA	AA	AA	AA	AA	AA	AA	AA	AA	AA	AA	AA	AA	BB	AA	AA	AA	AA	AA	AA	AA	AA	AA	AA	AA	AA	AA	AA	AA	AA	AA	AA	AA	AA	AA	AA	AA	AA	AA
chr1A	60181501	60195500	14000	AA	AA	AA	AA	AA	AA	AA	AA	AA	AA	AA	AA	AA	AA	AA	AA	AA	AA	AA	AA	AA	AA	AA	AA	AA	AA	AA	AA	AA	AA	AA	AA	AA	AA	AA	AA	AA	AA	AA	AA	AA	AA	AA	AA	AA	AA
chr1A	60251001	60255500	4500	AA	AA	AA	AA	AA	AA	AA	AA	AA	AA	AA	AA	AA	AA	AA	AA	AA	AA	AA	AA	AA	AB	AA	AA	AA	AA	AA	AA	AA	AA	AA	AA	AA	AA	AA	Ad	AA	AA	Ad	AA	AA	AA	AA	AA	AA	AA
chr1A	60253501	60257500	4000	AA	AA	AA	AA	AA	AA	AA	AA	AA	AA	AA	AA	AA	AA	AA	AA	AA	AA	AA	AA	AA	AB	AA	AA	AA	AA	AB	AA	AA	AA	AA	AA	AA	AA	AA	AA	AA	AA	AA	AA	AA	Ad	AA	AA	AA	AA
chr1A	60262001	60267000	5000	AA	AA	AA	AA	AA	AB	AA	AA	AA	AA	AA	AA	AA	AA	AA	AA	AA	AA	AA	AA	AA	AA	AA	Ad	AA	AA	AA	AA	AA	AA	AA	AA	AA	AA	AA	Ad	AA	AA	AA	AA	Ad	AA	AA	AA	AA	AA
chr1A	60277501	60282000	4500	AA	AB	AA	AA	AA	AA	AB	AA	AA	AA	Ad	AA	AA	AA	AA	AA	AA	AA	AA	AA	AA	AB	AA	AA	Ad	AA	AA	AA	AA	AA	AB	AA	AA	AA	AA	Ad	AB	AA	AA	AA	AA	AA	AA	AA	AA	AA
chr1A	60607501	60615500	8000	dd	Ad	Ad	Ad	Ad	dd	Ad	Ad	Ad	Ad	Ad	Ad	Ad	Ad	dd	Ad	Ad	Ad	Ad	Ad	Ad	dd	Ad	Ad	Ad	Ad	dd	dd	Ad	dd	dd	dd	dd	dd	dd	Ad	Ad	Ad	Ad	Ad	Ad	dd	Ad	Ad	Ad	Ad
chr1A	60964501	60970000	5500	AA	AA	AA	AA	AA	AA	AA	AA	AA	AB	AA	AA	AA	AA	AA	AA	AA	AA	AA	AA	AA	AA	AB	AA	AA	AA	AB	AA	AA	AA	AA	AA	AA	AA	AA	AA	AA	AA	AA	AA	AA	AB	AA	AA	AB	AA
chr1A	61228001	61243000	15000	AA	AA	AA	AA	AA	AA	AA	AA	AA	AA	AA	AA	AA	AA	AA	AA	AA	AA	AA	AA	AA	AA	AA	AA	AA	AA	AA	AA	AA	AA	AA	Ad	AA	AA	AA	AA	AA	AA	AA	AA	AA	AA	AA	AA	AA	AA
chr1A	61272001	61277500	5500	AA	AA	AA	AA	dd	Ad	dd	AA	AB	AA	AA	AA	AA	AA	AA	AA	AA	AA	AA	AA	AA	AA	AA	AA	AA	dd	AA	AA	AA	AA	AA	AA	AA	AA	AA	AA	AA	AA	AA	AA	AA	AA	AA	AA	AA	AA
chr1A	61288001	61295500	7500	dd	AA	AA	AA	AA	Ad	AA	AA	AA	AA	Ad	Ad	Ad	AA	dd	Ad	Ad	AA	AA	Ad	AA	dd	AA	AA	Ad	AA	dd	Ad	AA	dd	Ad	dd	dd	dd	dd	Ad	AA	AA	Ad	AA	AA	dd	AA	AA	Ad	AA
chr1A	61359501	61363500	4000	AA	AB	AA	AA	AA	AA	AA	AA	AA	AA	AA	AA	AA	AA	AA	AA	AA	AA	AA	AB	AA	AA	AA	AA	Ad	AA	AA	AA	AB	AA	AA	AA	AA	AA	Ad	Ad	Ad	Ad	Ad	AA	Ad	AA	AA	AA	AA	Ad
chr1A	61412501	61421500	9000	AA	AA	AA	AA	AA	AA	AA	AA	AA	AA	AA	AA	AA	AA	AA	AA	AA	AA	AA	AA	AA	AA	AA	AA	AA	AA	AA	AA	AA	AA	AA	AA	AA	AA	AA	AA	AA	AA	AA	AA	AA	AA	AA	AA	AA	AA
chr1A	61968001	61974000	6000	dd	AB	AA	AA	AA	AA	AA	AA	AA	AA	AA	AA	AA	AA	AA	AA	AA	AA	AA	AA	AA	AA	AA	AA	AA	AA	AA	AA	AA	AA	AA	AA	AB	AA	AA	BB	AA	AA	AB	AA	AA	AA	AA	AA	Ad	AB
chr1A	62002501	62007000	4500	dd	AA	AA	dd	AA	Ad	AA	dd	AA	AA	dd	AA	AA	dd	dd	AA	AA	dd	AA	AA	AA	dd	AA	AA	AA	AA	dd	dd	AA	dd	Ad	dd	dd	dd	dd	AA	AB	AA	AA	AA	AA	dd	AB	AA	AA	BB
chr1A	62061001	62066000	5000	AA	AA	AA	AA	AA	AA	AA	AA	AA	AA	AA	AB	AA	AA	AB	AA	AA	AA	AA	AA	AA	AA	AA	AA	AA	AA	AA	AA	AA	AA	AB	AA	AA	AB	AA	AB	AA	AA	AA	AA	AA	AA	AA	AA	AA	AA
chr1A	62069501	62323500	254000	AA	AA	AA	AA	AA	AA	AA	AA	AA	AA	AA	AA	AA	AA	AA	AA	AA	AA	AA	AA	AA	AA	AA	AA	AA	AA	AA	AA	AA	AA	AA	AA	AA	AA	AA	AA	AA	AA	AA	AA	AA	AA	AA	AA	AA	AA
chr1A	62331501	62336500	5000	AA	AB	AA	AA	AA	Ad	AA	AA	AA	AA	AA	AA	AA	AA	AB	AA	AA	AA	AA	AA	AA	AA	AA	AA	AA	AA	AA	AA	AA	AA	AA	AA	AA	AA	AB	AA	AB	AA	AA	AA	AA	AA	AA	AA	AA	AA
chr1A	62445001	62452000	7000	AA	AA	AA	AA	AA	AA	AA	AA	AA	AA	AA	AA	AA	AA	AA	AA	AA	AA	AA	AA	AA	AA	AA	AA	AA	AA	AA	AA	AA	AA	AA	AA	AA	AA	AA	AA	AA	AA	AA	AA	AA	AA	AA	AA	AB	AA
chr1A	62597001	62601000	4000	AA	AA	AB	AA	AA	AA	AA	AA	AA	AA	AA	AA	AA	AA	AA	AA	AA	AA	AA	AA	AA	Ad	AA	AA	AA	AA	AA	AA	AA	AA	AA	AA	AA	AA	AA	AA	AA	AA	AA	AA	AA	AA	AA	AA	AA	AA
chr1A	62774501	62796500	22000	AA	AA	AA	AA	AA	AA	AA	AA	AA	AA	AA	AA	AA	AA	AA	AA	AA	AA	AA	AA	AA	AA	AA	AA	AA	AA	AA	AA	AA	AA	AA	AA	AA	AA	AA	AA	AA	AA	AA	AA	AA	AA	AA	AA	AA	AA
chr1A	63013501	63029500	16000	AA	AA	AA	AA	AA	AA	AA	AA	AA	AA	AA	AA	AA	AA	AA	AA	AA	AA	AA	AA	AA	AA	AA	AA	AA	AA	AA	AA	AA	AA	AA	AA	AA	AA	AA	Ad	AA	AA	AA	AA	AA	AA	AA	Ad	AA	Ad
chr1A	63213501	63218500	5000	AA	AA	AA	AB	AA	AA	AA	AA	AA	AA	AA	AA	AA	AA	AA	AA	AA	AA	AA	AA	AA	AA	AB	AA	AA	AA	AA	AA	AA	AA	AA	AA	AA	AA	AA	AA	AA	AA	AB	AA	AA	AA	AA	AA	Ad	AA
chr1A	63432501	63438500	6000	AA	AA	AA	AA	AA	AA	AA	AB	AA	AA	AA	AA	AA	AB	AA	AA	AA	AA	AA	AA	AB	AA	AA	AA	AA	AA	AA	AA	AA	AA	AA	AA	AA	AA	AA	AA	AB	AA	AA	AA	AA	AA	AA	AA	AA	AA
chr1A	63435501	63440000	4500	AA	AA	AA	AA	AA	AA	AA	AA	AA	AA	AA	AA	AA	AA	AA	AA	AA	AA	AA	AA	AA	Ad	AA	AA	AA	AA	AA	AA	AA	AA	AA	AA	AA	AA	AA	AA	AA	AA	AA	AA	AA	AA	AA	AA	AA	AA
chr1A	63477501	63488500	11000	AA	AA	AA	AA	dd	Ad	AA	Ad	AA	AA	AA	AA	AA	AA	Ad	AA	AA	Ad	AA	AA	AA	AA	AA	AA	AA	AA	AA	AA	AA	AA	AA	AA	AA	AA	AA	AA	AB	AA	AA	AA	AA	AA	AA	AA	AA	AA
chr1A	63569001	63610000	41000	AA	AA	AA	AA	AA	AA	AA	AA	AA	AA	AA	AA	AA	AA	AA	AA	AA	AA	AA	AA	AA	AA	AA	AA	AA	AA	AA	AA	AA	AA	AA	AA	AA	AA	AA	AA	AA	AA	AA	AA	AA	AA	AA	AA	AA	AA
chr1A	63640001	63644000	4000	AA	AA	AA	AA	AA	AA	AA	AA	AA	AA	AA	AA	AA	AA	AA	AA	AA	AA	AA	AA	AA	AA	Ad	AA	AA	AA	AA	AA	AA	AA	AA	AA	AA	Ad	AA	AB	AA	AA	AA	AA	AA	AB	AA	AA	AA	AB
chr1A	63749501	63757000	7500	Ad	AA	AA	AA	Ad	AA	AA	AA	Ad	Ad	AA	Ad	Ad	AA	Ad	Ad	Ad	AA	AA	Ad	AA	dd	Ad	Ad	AA	AA	AA	AB	AA	dd	Ad	Ad	AA	dd	dd	Ad	AB	AA	AA	AA	AA	dd	AA	AA	Ad	AB
chr1A	63755501	63759500	4000	Ad	AA	AA	Ad	Ad	AA	AA	AA	AA	Ad	AA	Ad	AA	AA	AA	AA	AA	Ad	Ad	Ad	AA	AA	AA	AA	AA	Ad	AA	Ad	Ad	AA	AA	AA	Ad	AA	AA	AA	AA	Ad	AA	AA	AA	Ad	Ad	AA	AA	AA
chr1A	63814001	63818000	4000	AA	AA	AA	AA	AB	AA	AA	AA	AA	AA	AA	AB	AA	AA	AA	AA	AA	AA	AA	AA	AA	AA	AA	AA	AA	AA	AA	AA	AB	AA	AB	AA	AA	AA	AA	Ad	AA	AA	AA	AA	AA	AA	AA	AA	AA	AA
chr1A	63823001	63830000	7000	AA	AA	AA	AA	AA	AA	AA	AA	AA	AA	AA	AA	AA	AA	AA	AA	AA	AA	AA	AA	AA	AA	AA	AA	AA	AA	AA	AA	AA	AA	AA	AA	AA	AA	Ad	Ad	AA	Ad	Ad	AA	AA	Ad	Ad	Ad	Ad	AA
chr1A	63842001	63846000	4000	AA	AA	AA	AA	AA	AA	AA	AA	AA	AA	AB	AA	AA	AA	AA	AA	AA	AA	AA	AA	AA	AA	AA	AA	AA	AA	AA	Ad	AA	AA	AA	AA	AA	AA	AA	AA	AA	AA	AA	AA	AA	AA	AA	AA	AA	AA
chr1A	63872501	63878000	5500	AA	AA	AA	AA	AA	AA	AA	AA	AA	AA	AA	AA	AA	AA	AA	AA	AA	AA	AB	AA	AA	AA	AA	AB	AA	AA	AA	AA	AA	AA	AA	AA	AA	AA	AA	AB	AA	AA	AB	AA	AA	Ad	AA	AB	AA	AA
chr1A	63883501	63889500	6000	AA	AA	AA	AA	AA	AA	AA	AA	AB	AA	AA	AA	AA	AA	AA	AA	AA	AA	AA	AA	AA	AA	AA	AA	AA	AA	AA	AA	AA	AA	AA	AA	AA	AA	AA	AA	AA	AA	AA	AA	AA	AA	AA	AA	AA	AA
chr1A	64296001	64303500	7500	AA	AA	AA	AA	AA	AA	AA	AA	AA	AA	AA	AA	AA	AA	AA	AA	AA	AA	AA	AA	AA	AA	AA	AA	AA	AA	AA	AA	AA	AA	AA	AA	AA	AA	AA	AB	AA	AA	AA	AA	AA	AA	AA	AA	AA	AA
chr1A	64308501	64325000	16500	AA	AA	AA	AA	AA	AA	AA	AA	AA	AA	AA	AA	AA	AA	AA	AA	AA	AA	AA	AA	AA	AA	AA	AA	AA	AA	AA	AA	AA	AA	AA	AA	AA	AA	AA	AA	AA	AA	AA	AA	AA	AA	AA	AA	AA	AA
chr1A	64732501	64738000	5500	dd	Ad	dd	Ad	dd	Ad	dd	Ad	dd	Ad	Ad	Ad	Ad	dd	dd	Ad	Ad	Ad	Ad	dd	dd	dd	Ad	Ad	Ad	Ad	dd	dd	Ad	dd	dd	dd	dd	dd	dd	dd	dd	dd	dd	Ad	dd	dd	dd	Ad	dd	dd
chr1A	64743001	64748000	5000	Ad	AA	AA	Ad	AA	AA	AA	AA	Ad	AA	AA	AA	AA	AA	Ad	AA	AA	AA	AA	AA	AA	AA	AA	AA	AA	AA	Ad	Ad	AA	Ad	AA	Ad	Ad	Ad	Ad	AA	Ad	Ad	Ad	AA	Ad	Ad	Ad	AA	Ad	AA
chr1A	65004001	65029500	25500	Ad	Ad	Ad	Ad	Ad	Ad	Ad	Ad	Ad	Ad	Ad	Ad	Ad	Ad	Ad	Ad	Ad	Ad	Ad	Ad	Ad	Ad	Ad	Ad	Ad	Ad	Ad	Ad	Ad	Ad	Ad	Ad	Ad	Ad	Ad	Ad	Ad	Ad	Ad	Ad	Ad	dd	Ad	Ad	dd	Ad
chr1A	65214001	65219000	5000	AA	AA	AA	AA	AA	AA	AA	AA	AA	AA	AA	AA	AA	AA	AA	AA	AA	AA	AB	AA	AA	AA	AA	AA	AA	AB	AA	AA	AA	AA	AB	AA	AA	AA	AA	AB	AA	AA	AA	AA	AA	AA	AA	AA	AA	AB
chr1A	65288501	65294000	5500	Ad	dd	dd	Ad	Ad	dd	dd	Ad	dd	Ad	Ad	Ad	Ad	Ad	dd	Ad	Ad	Ad	Ad	Ad	dd	Ad	AA	dd	Ad	dd	dd	dd	Ad	Ad	Ad	dd	dd	dd	dd	Ad	dd	dd	Ad	Ad	Ad	dd	dd	Ad	Ad	Ad
chr1A	65341501	65346500	5000	AA	AA	AA	AA	AA	AA	AA	AA	AA	AA	AA	AA	AA	AA	AA	AA	AA	AA	AA	AA	AA	AA	AA	AA	AA	AA	AA	AA	AA	AA	AA	AA	AA	Ad	AA	AA	AA	AA	AA	AA	AA	AA	AA	AA	AA	Ad
chr1A	65531501	65537500	6000	AA	AB	AA	AA	AA	AA	AA	AA	AA	AA	AA	AA	AA	AA	AA	AA	AB	AB	AA	AA	AA	AA	AA	AA	AA	AA	AA	AA	AA	AA	AA	AA	AA	AA	AA	AA	AA	AA	AA	AA	AA	AA	AA	AA	AA	AB
chr1A	65673001	65691000	18000	AA	AA	AA	AA	AA	AA	AA	AA	AA	AA	AA	AA	AA	AA	AA	AA	AA	AA	AA	AA	AA	AA	AA	AA	AA	AA	AA	AA	AA	AA	AA	AA	AA	AA	AA	AA	AA	AA	AA	AA	AA	AB	AA	AA	AA	Ad
chr1A	65704501	65714500	10000	AA	AA	AA	AA	AA	AA	AA	AA	AA	AA	AA	AA	AA	AA	AA	AA	AA	AA	AA	AA	AA	AA	AA	AA	AA	AA	AA	AA	AA	AA	AA	AA	AA	AA	AA	AB	AA	AA	AA	AA	AA	AA	AA	AA	AA	AB
chr1A	66121501	66127000	5500	AA	AA	AA	AA	dd	AA	AA	AA	AA	AA	AA	AA	AA	AA	AA	AA	AA	AA	AA	AA	AA	BB	AA	AA	AA	AA	AA	AA	AA	BB	AB	BB	AA	BB	BB	AA	AA	AA	AA	AA	AA	M	AA	AA	AA	AA
chr1A	66231001	66238000	7000	AA	AB	AA	AA	AA	AA	AA	AA	AA	AA	AA	AA	AB	AB	AB	AA	AA	AB	AA	AA	AA	AA	AA	AA	AA	AA	AA	AB	AA	AA	AA	AB	AB	AA	AA	AA	AA	AA	AA	AA	AA	AB	AA	AA	AA	AA
chr1A	66992501	66999000	6500	AA	AA	Ad	AA	Ad	AA	AA	AA	AA	AA	Ad	AA	AA	AA	Ad	AA	Ad	AA	AA	AA	Ad	Ad	AA	AA	AA	AA	AA	AA	Ad	AA	AA	AA	AA	AA	AA	AA	AA	AA	AA	AA	AA	Ad	AA	AA	AA	AA
chr1A	66998001	67002000	4000	AA	AA	AA	AA	AA	AA	AA	AA	AA	AA	Ad	AA	AA	AA	AA	AA	Ad	Ad	Ad	AA	Ad	Ad	AA	Ad	Ad	AA	AA	Ad	AA	AA	AA	AA	AA	AA	AA	Ad	Ad	Ad	Ad	Ad	Ad	Ad	Ad	Ad	AA	dd
chr1A	67145001	67150000	5000	AA	AA	AA	AA	AA	AA	AA	AA	AA	AA	AA	AA	AA	AA	AA	AA	AB	AA	AA	AA	AA	AA	AA	AA	AA	AA	AA	AA	AA	AA	AA	AA	AA	AA	AA	AB	AA	AA	AB	AA	AB	Ad	AA	AA	AA	AA
chr1A	67495001	67499000	4000	AA	AA	AA	AA	AA	AB	AA	AA	AA	AA	AA	AA	AA	AA	AA	AA	AA	AA	AA	AA	Ad	AA	AA	AA	AA	AA	AA	AB	AA	AA	Ad	AA	AA	AA	AA	Ad	AA	Ad	Ad	Ad	Ad	Ad	Ad	Ad	Ad	Ad
chr1A	67502501	67506500	4000	Ad	Ad	Ad	Ad	Ad	Ad	Ad	Ad	Ad	Ad	Ad	Ad	Ad	Ad	Ad	Ad	Ad	Ad	Ad	Ad	Ad	Ad	Ad	Ad	Ad	Ad	Ad	Ad	Ad	dd	Ad	Ad	Ad	Ad	Ad	Ad	Ad	Ad	Ad	AA	Ad	Ad	Ad	Ad	Ad	AA
chr1A	67832001	67852500	20500	AA	AA	AA	AA	AA	AA	AA	AA	AA	AA	AA	AA	AA	AA	AA	AA	AA	AA	AA	AA	AA	AA	AA	AA	dd	AA	AA	AA	AA	AA	AA	AA	AA	AA	AA	AA	AA	AA	AA	AA	AA	AA	AA	AA	AB	AA
chr1A	67858001	67862500	4500	AA	AA	AA	AA	AA	AA	AB	AA	AB	AA	AA	AB	AA	AA	AA	AA	AA	AA	AA	AA	AA	AA	AB	AA	AA	AA	Ad	AA	AA	AA	AA	AA	AB	AA	AA	AB	AA	AA	AA	AA	AA	AB	AA	AA	AA	AA
chr1A	67944501	67950500	6000	Ad	Ad	dd	Ad	dd	Ad	Ad	Ad	dd	Ad	Ad	Ad	Ad	Ad	dd	Ad	Ad	Ad	Ad	Ad	Ad	Ad	Ad	Ad	Ad	dd	Ad	Ad	Ad	Ad	Ad	dd	Ad	Ad	Ad	dd	dd	dd	dd	Ad	dd	dd	dd	dd	dd	dd
chr1A	68076001	68082500	6500	AA	AA	AA	AA	AA	AA	AA	AA	AA	AA	AA	AA	AA	AA	AA	AA	AA	AA	AA	AA	AA	AA	AA	AA	Ad	AA	AA	AA	AA	AA	AA	AA	AA	AA	AA	AA	AA	AA	AA	AA	AA	AA	AA	AA	AA	AA
chr1A	68091001	68095500	4500	AA	AA	AA	AA	AA	AA	AA	AA	AB	AB	AA	AA	AA	AA	AA	AA	AA	AA	AA	AA	AA	AA	dd	AA	AA	AA	AA	AA	AA	AB	AA	AA	AA	AA	AA	Ad	AB	AA	AA	AA	AA	AB	AA	AA	AA	AA
chr1A	68177001	68181000	4000	AA	AB	AB	AA	AB	AB	AA	AA	AA	AA	AA	AB	AA	AA	AB	AA	AA	AA	AB	AA	AA	AA	AA	AA	AA	AA	AA	AA	AA	AB	AB	AA	AA	AB	AA	AB	AA	AA	AB	AA	AA	AB	AA	AA	AB	AA
chr1A	68259001	68270500	11500	AA	AA	AA	AA	AA	AA	AA	AA	AA	AA	AA	AA	AA	AA	AA	AA	AA	AA	AA	AA	AA	AA	AA	AA	AA	AA	AA	AA	AA	AA	AA	AA	AA	AA	AA	AA	AA	AA	AA	AA	AA	AA	AA	AA	AA	AA
chr1A	68402501	68408500	6000	AA	AA	AA	AA	AA	AA	Ad	AA	AA	AA	AA	AA	Ad	AA	AA	AA	AA	AA	AA	AA	AA	AA	AA	AA	Ad	AA	AA	AA	AA	AA	AA	AA	AA	AA	AA	AA	Ad	Ad	Ad	AA	AA	Ad	Ad	AA	AA	Ad
chr1A	68447001	68486000	39000	AA	AA	AA	Ad	AA	AA	AA	AA	AA	AA	AA	AA	AA	AA	AA	AA	AA	AA	AA	AA	AA	AA	AA	AA	AA	AA	AA	AA	AA	AA	AA	AA	AA	AA	AA	AA	AA	AA	Ad	AA	Ad	Ad	AA	AA	AA	AA
chr1A	68505501	68512500	7000	AA	AA	AA	AA	AA	AA	AA	AA	AA	AA	AA	AA	AA	AA	AA	AA	AA	AA	AA	AB	AA	AA	AA	AA	dd	AA	AA	AA	AA	AA	AA	AA	AA	AA	AA	AA	AA	AA	AA	AA	AA	AA	AA	AA	AA	AB
chr1A	68794001	68813500	19500	AA	AA	AA	AA	AA	AA	AA	AA	AA	AA	AA	AA	AA	AA	AA	AA	AA	AA	AA	AA	AA	AA	AA	AA	AA	AA	AA	AA	AA	AA	AA	AA	AA	AA	AA	AB	AA	AA	AA	AA	AA	AA	AA	AA	AA	AA
chr1A	69039001	69045000	6000	AA	AA	AA	AA	AA	AA	AB	AA	AA	AA	AA	AA	AA	AA	AB	AA	AA	AB	AA	AA	AA	AB	AB	AA	AA	AA	AB	AA	AA	AB	AA	AA	AB	AA	AA	AA	AA	AA	AA	AA	AA	AA	AA	AA	AA	AA
chr1A	69105001	69109000	4000	Ad	Ad	Ad	Ad	Ad	Ad	Ad	dd	Ad	Ad	Ad	Ad	Ad	Ad	Ad	Ad	Ad	Ad	dd	Ad	Ad	Ad	Ad	Ad	Ad	Ad	dd	Ad	Ad	dd	Ad	Ad	Ad	dd	dd	Ad	Ad	dd	Ad	Ad	dd	dd	Ad	Ad	dd	Ad
chr1A	69357501	69362000	4500	AA	AA	AA	AB	AA	AA	AA	AA	AA	AA	AA	AA	AA	AA	AA	AA	AA	AA	AA	AB	AA	AA	AA	AA	AA	AA	AA	AA	AA	AA	AA	AA	AA	AA	AA	AA	AA	AA	AA	AA	AA	AA	AA	AA	AA	AB
chr1A	69411501	69434000	22500	dd	AA	AA	AA	AA	Ad	AA	AA	AA	AA	AA	AA	AA	AA	dd	AA	AA	AA	AA	AA	AA	dd	AA	AA	AA	AA	dd	dd	AA	dd	Ad	dd	dd	dd	dd	AA	dd	AA	AA	AA	AA	dd	AA	AA	AA	AA
chr1A	69494001	69498000	4000	AA	AA	AA	AA	AA	AA	AA	AA	AA	AA	AA	AA	Ad	Ad	AA	AA	AA	AA	AA	AA	AA	AB	AA	AA	AA	AA	AA	AA	AA	AA	AA	AA	AA	AA	AA	AA	AA	AA	AA	AA	AA	Ad	AA	AA	AA	AA
chr1A	69526001	69531000	5000	AB	AA	AA	AA	AA	AA	AA	AA	AA	AA	AA	AB	AA	AB	AA	AA	AA	AA	AA	AB	AB	AB	AA	AA	AA	AB	AA	AA	AB	AA	AA	AA	AB	AA	AB	AB	AA	AA	AA	AA	AA	AA	AA	AA	AB	AA
chr1A	69854001	69866000	12000	AB	AA	AA	AA	AA	AB	AA	AA	AA	AB	AA	AA	AB	AA	AA	AA	AA	AA	AA	AA	AA	AA	AA	AA	AA	AA	AA	AB	AA	AB	AA	AA	AA	AA	AB	Ad	AA	AA	AA	AA	AA	AA	AA	AA	AA	AA
chr1A	69870501	69874500	4000	AB	AB	AA	AB	AB	AB	AA	AA	AB	AB	AB	AA	AA	AB	AA	AA	AA	AB	AB	AB	AB	AB	AB	AB	AA	AA	AA	AB	AB	AA	AA	AA	AB	AA	AB	Ad	AA	AA	Ad	AA	AA	AA	AA	AA	AA	AA
chr1A	70016501	70030000	13500	AA	AA	AA	AA	AA	AA	AA	AA	AA	AA	AA	AA	AA	AA	AA	AA	AA	AA	AA	AA	AA	AA	AA	AA	AA	AA	AA	AA	AA	AA	AA	AA	AA	AA	AA	Ad	AA	AA	AA	AA	AA	AA	AA	AA	AA	AA
chr1A	70456501	70460500	4000	AB	AB	AA	AA	AA	AA	AA	AA	AA	AA	AB	AA	AA	AA	AA	AB	AA	AB	AA	AA	AA	AA	AB	AA	AB	AB	AA	AA	AB	AA	AB	AA	AB	AA	AA	BB	AA	AA	AB	AB	AB	AA	AB	AA	AA	AB
chr1A	70456501	70464500	8000	AA	AA	AA	AB	AB	AA	AA	AB	AA	AA	AA	AA	AA	AA	AA	AB	AA	AB	AA	AA	AA	AA	AB	AB	AB	AB	AA	AA	AB	AA	AB	AB	AB	AA	AA	AB	AB	AB	AA	AB	AA	AA	AB	AA	AB	AB
chr1A	70571501	70579000	7500	dd	AA	AA	AA	AA	Ad	AA	AA	AA	AA	AA	AA	AA	AA	dd	AA	AA	AA	AA	AA	AA	dd	AA	AA	AA	Ad	dd	dd	AA	dd	Ad	dd	dd	dd	dd	AA	dd	AA	AA	AA	AA	dd	AA	AA	AA	AA
chr1A	70862001	70870000	8000	AA	AA	AA	AB	AB	AB	AB	AB	AB	AB	AA	AA	AB	AB	AA	AB	AA	AA	AB	AB	AB	AB	AB	AA	AB	AA	AA	AA	AB	AA	AB	AA	AA	AA	AB	Ad	AA	AA	Ad	AA	AA	AA	AA	AA	AA	AA
chr1A	70869501	70873500	4000	AA	AA	AA	AA	AA	AA	AA	AA	AA	AA	AA	AA	AA	AA	Ad	AA	AA	AA	AA	AA	AA	AA	AA	Ad	Ad	AA	AA	AA	AA	AA	AA	AA	AA	AA	AA	Ad	AA	Ad	Ad	AA	AA	AA	Ad	AA	Ad	AA
chr1A	70880001	70908000	28000	dd	AA	AA	AA	AA	AA	AA	AA	AA	AA	AA	AA	AA	AA	AA	AA	AA	AA	AA	AA	AA	AA	AA	AA	AA	AA	AA	AA	AA	AA	AA	AA	AA	AA	AA	AA	AA	AA	AA	AA	AA	AA	AA	AA	AA	AA
chr1A	70959501	70966000	6500	AA	AA	AA	AB	AA	AA	AA	AA	AB	AA	AA	AA	AB	AA	AA	AA	AA	AA	AA	AB	AA	AA	AA	AA	AA	AA	AA	BB	AB	AA	AA	AA	AA	AB	AA	Ad	AA	AA	Ad	AA	AA	AA	AA	AA	AA	AA
chr1A	71063501	71068000	4500	BC	AA	AB	AA	AB	AB	AA	AA	AA	AA	AA	AB	AA	AA	AB	AA	AA	AA	AB	AA	AA	AA	AB	AA	AB	AB	AB	AB	AA	AA	AA	AB	AA	AA	AA	AB	AB	AB	AB	BB	AA	AA	AB	AA	AA	AA
chr1A	71238001	71243000	5000	AA	AA	AB	AA	AA	AA	AA	AB	AA	AA	AA	AB	AA	AB	AB	AB	AA	AA	AA	AA	AA	AA	AB	AB	AB	AA	AA	AA	AA	AA	AA	AA	AB	AA	AA	AA	AA	AA	AA	AA	AA	AA	AA	AA	AB	AA
chr1A	71415501	71423500	8000	Ad	AA	AA	AA	AA	AA	AA	AA	AA	AA	AA	AA	AA	AA	AA	AA	AA	AA	AA	AA	AA	Ad	AA	AA	AA	AA	Ad	AA	AA	AA	AA	Ad	AA	AA	AA	Ad	Ad	Ad	Ad	Ad	Ad	Ad	Ad	Ad	Ad	Ad
chr1A	71427501	71434000	6500	AA	AA	AA	AA	AA	AA	AA	AA	AA	AA	AA	AA	AA	AA	AA	AA	AA	AA	AA	AA	AA	AA	AA	AA	AA	AA	AA	Ad	AA	AA	AA	AA	AA	Ad	AA	Ad	Ad	Ad	Ad	AA	Ad	Ad	AA	Ad	Ad	AA
chr1A	71497001	71501000	4000	AB	AA	AA	AA	AA	AA	AA	AA	AA	AA	AA	AB	AA	AA	AA	AA	AA	AA	AA	AB	AA	AA	AA	AA	AA	AA	AA	AA	AA	AA	AA	AA	AA	AA	AA	AA	AA	AA	AA	AA	AA	AB	AA	AA	AA	AB
chr1A	71662001	71669000	7000	AA	AA	AA	AA	AA	AA	AA	AB	AA	AA	AA	AA	AA	AA	AA	AA	AA	AB	AA	AA	AA	AA	AA	AA	AA	AA	AA	AA	AA	AA	AA	AA	AA	AA	AA	AA	AA	AA	AA	AA	AA	AA	AA	AA	AA	AA
chr1A	71753001	71758000	5000	Ad	AA	AA	BB	AA	AA	AA	AA	AB	AB	AA	AA	AA	AB	Ad	AA	AA	AA	AA	AA	BB	Ad	AB	BB	AA	AB	Ad	Ad	AB	Ad	AA	Ad	Ad	Ad	Ad	AB	Ad	AB	AB	AA	AA	AA	AA	AA	AA	AA
chr1A	71862001	71867500	5500	AA	AA	AA	AB	AA	AB	AA	AA	AA	AA	AB	AA	AB	AB	AA	AA	AA	AA	AA	AB	AA	AA	AA	AB	AA	AB	AA	AA	AB	AB	AA	AA	AB	AB	AA	AA	AA	AA	AA	AA	AA	AA	AA	AA	AA	AA
chr1A	71872501	71877000	4500	AB	AA	AA	BB	AB	AA	AA	AA	AA	AB	AA	AB	AA	AA	AA	AA	AA	AB	AB	AB	AB	AA	AB	AA	AA	AB	AA	AA	AB	AA	AB	AA	AA	AA	AA	Ad	AA	AA	Ad	AA	AA	AA	AA	AA	Ad	AA
chr1A	71962001	71966000	4000	dd	dd	Ad	dd	dd	Ad	Ad	Ad	Ad	Ad	Ad	Ad	Ad	Ad	Ad	Ad	dd	Ad	Ad	Ad	Ad	Ad	Ad	Ad	dd	Ad	Ad	Ad	dd	Ad	Ad	Ad	Ad	Ad	Ad	dd	dd	dd	dd	dd	dd	Ad	dd	dd	dd	Ad
chr1A	71972501	71977000	4500	AA	AA	AA	AA	AA	AA	AA	AA	AA	AA	AA	AA	AA	AA	AA	AA	AA	AA	AA	AA	AA	Ad	AA	AA	AA	AA	AA	AA	AA	AA	AA	AA	AA	AA	AA	AA	AA	AA	AA	AA	AA	AA	AA	AA	AA	Ad
chr1A	72101501	72110000	8500	AA	AA	AA	AA	AA	AA	AA	AA	AA	AA	AA	AA	AA	AA	AA	AA	AA	AA	AA	AA	AA	AA	AA	Ad	AA	AA	Ad	AA	AA	Ad	AA	AA	AA	Ad	AA	Ad	Ad	Ad	Ad	AA	AA	AA	Ad	Ad	Ad	Ad
chr1A	72110001	72115000	5000	Ad	AA	AA	AA	Ad	Ad	Ad	Ad	AA	AA	Ad	Ad	AA	Ad	Ad	Ad	AA	Ad	Ad	AA	Ad	Ad	Ad	AA	Ad	Ad	Ad	Ad	Ad	AA	AA	AA	AA	AA	Ad	Ad	Ad	Ad	Ad	AA	Ad	Ad	Ad	Ad	Ad	Ad
chr1A	72242501	72265000	22500	AA	AA	AA	AA	AA	AA	AA	AA	AA	AA	AA	AA	AA	AA	AA	AA	AA	AA	AA	AA	AA	AA	AA	AA	AA	AA	AA	AA	AA	AA	AA	AA	AA	AA	AA	AB	AA	AA	AB	AA	AA	AA	AA	AA	AA	AA
chr1A	72242501	72299000	56500	AA	AA	AA	AA	AA	AA	AA	AA	AA	AA	AA	AA	AA	AA	AA	AA	AA	AA	AA	AA	AA	AA	AA	AA	AA	AA	AA	AA	AA	AA	AA	AA	Ad	AA	AA	AA	AA	AA	AA	AA	AA	Ad	AA	AA	Ad	AA
chr1A	72281501	72299000	17500	dd	Ad	dd	dd	dd	dd	dd	dd	dd	Ad	dd	dd	dd	dd	dd	dd	dd	dd	dd	dd	dd	dd	dd	dd	dd	dd	dd	dd	dd	dd	dd	dd	dd	dd	dd	dd	dd	dd	dd	dd	dd	dd	dd	dd	dd	dd
chr1A	72437501	72444500	7000	Ad	AA	AA	Ad	AA	Ad	AA	AA	AA	AA	AA	AA	AA	AA	Ad	AA	AA	AA	AA	Ad	AA	Ad	Ad	Ad	AA	AA	Ad	Ad	AA	Ad	Ad	Ad	Ad	Ad	Ad	Ad	Ad	Ad	Ad	AA	Ad	Ad	Ad	Ad	Ad	Ad
chr1A	72525501	72533000	7500	Ad	Ad	Ad	Ad	Ad	Ad	dd	dd	Ad	Ad	Ad	Ad	Ad	Ad	dd	Ad	Ad	Ad	Ad	Ad	Ad	Ad	Ad	Ad	Ad	Ad	Ad	Ad	dd	dd	Ad	Ad	Ad	Ad	dd	dd	dd	dd	dd	Ad	dd	dd	dd	dd	dd	Ad
chr1A	72978501	73015000	36500	AA	AA	AA	AA	AA	AA	AA	AA	AA	AA	AA	AA	AA	AA	AA	AA	AA	AA	AA	AA	AA	AA	AA	AA	AA	AA	AA	AA	AA	AA	AA	AA	AA	AA	AA	AA	AA	AA	AA	AA	AA	AA	AA	AA	AA	AA
chr1A	73361501	73370000	8500	AA	AA	AA	AA	AA	Ad	AA	AA	AA	AA	AA	AA	AA	AA	dd	AA	AA	AA	AA	AA	AA	AA	AA	AA	AA	AA	dd	dd	AA	AA	AA	AA	dd	AA	AA	AA	AB	AA	AA	AA	AA	AB	AA	AA	AA	AB
chr1A	73434001	73490000	56000	AA	AA	AA	AA	AA	AA	AA	AA	AA	AA	AA	AA	AA	AA	AA	AA	AA	AA	AA	AA	AA	AA	AA	AA	AA	AA	AA	AA	AA	AA	AA	AA	AA	AA	AA	AA	AA	AA	AA	AA	AA	AA	AA	AA	AA	AA
chr1A	73588001	73594000	6000	Ad	Ad	Ad	Ad	Ad	Ad	Ad	Ad	Ad	Ad	Ad	Ad	Ad	Ad	Ad	Ad	Ad	Ad	Ad	Ad	Ad	Ad	Ad	Ad	Ad	Ad	Ad	Ad	Ad	Ad	Ad	dd	Ad	Ad	Ad	dd	Ad	Ad	Ad	Ad	Ad	Ad	Ad	Ad	Ad	dd
chr1A	73693501	73714500	21000	AA	AA	AA	AA	AA	AA	AA	AA	AB	AA	AA	AA	AA	AA	AA	AA	AA	AA	AA	AA	AA	AA	AA	AA	AA	AA	AA	AA	AA	AA	AA	AA	AA	AA	AA	AB	AA	AA	AA	AA	AA	AA	AA	AA	AB	AA
chr1A	73840001	73844000	4000	Ad	AA	AA	AA	AB	AA	Ad	AA	AB	AB	AA	AA	AA	AA	AA	AA	Ad	AA	AA	AA	AA	Ad	AA	AA	AA	Ad	AA	AA	AB	AA	AA	Ad	AA	AA	Ad	Ad	AA	Ad	Ad	AA	Ad	Ad	Ad	Ad	Ad	Ad
chr1A	74184001	74189500	5500	AA	AA	AA	AA	AA	AA	AA	AA	AA	AA	AA	AA	AA	AA	AA	AA	AA	AA	AA	AA	AA	AA	AA	AA	AA	AA	AA	AA	AA	AA	AB	AA	AA	AA	AA	AA	AA	AA	AA	AA	AA	AA	AA	AA	Ad	AA
chr1A	74211001	74223000	12000	AA	AA	AA	AA	AA	AA	AA	AA	AA	AA	AA	AA	AA	AA	AA	AA	AA	AA	AA	AA	AA	AA	AA	AA	AA	AA	AA	AA	AA	AA	AA	AA	AA	AA	AA	AB	AA	AA	AA	AA	AA	AA	AA	AA	AA	AB
chr1A	74267001	74284000	17000	AA	AA	AA	AA	AA	AA	AA	AA	AA	AA	AA	AA	AA	AA	AA	AA	AA	AA	AA	AA	AA	AA	AA	AA	AA	AA	AA	AA	AA	AA	AA	AA	AA	AA	AA	AB	AA	AA	AA	AA	AA	AA	AA	AA	AA	AA
chr1A	74563001	74571000	8000	dd	AA	AA	AA	AA	AA	AA	AA	AA	AA	AA	AA	AA	AA	AA	AA	AA	AA	AA	AA	AA	dd	AA	AA	AA	AA	AA	AA	AA	dd	Ad	dd	AA	dd	dd	Ad	AA	AA	AA	AA	AA	dd	AA	AA	AA	AA
chr1A	74720001	74724000	4000	AA	AA	AA	AA	AA	AA	AA	AA	AA	AA	AA	AA	AA	AA	AA	AA	AA	AA	AA	AA	AA	AA	AB	AA	AA	AA	AA	AA	AA	AA	AA	AA	AA	AA	AA	Ad	AA	AA	Ad	AA	AA	AA	AA	AA	AA	Ad
chr1A	74878001	74890500	12500	Ad	Ad	Ad	Ad	Ad	Ad	Ad	Ad	Ad	AA	Ad	Ad	Ad	Ad	Ad	Ad	Ad	Ad	Ad	AA	Ad	Ad	Ad	Ad	Ad	Ad	Ad	Ad	Ad	Ad	Ad	Ad	Ad	Ad	Ad	Ad	Ad	Ad	Ad	Ad	Ad	Ad	Ad	Ad	Ad	Ad
chr1A	74899001	74905000	6000	AA	AA	AA	AA	AA	AA	AA	AA	AA	AA	AA	AA	AA	AA	AA	AA	AA	AA	AA	AA	AA	AA	AA	AA	AA	AA	AA	AA	AA	AA	AA	AA	AA	AA	AA	AA	dd	AA	AA	AA	AA	AA	AA	AA	AA	AA
chr1A	74936501	74941000	4500	AA	AA	AA	AA	AA	AA	AA	AA	AA	AA	AA	AA	AA	AA	AA	AA	AA	AA	AA	AA	AA	AA	AA	AA	AA	AA	AA	AA	AB	AB	AA	AA	AA	AB	AA	Ad	AA	AA	AA	AA	AA	AA	AA	AA	AA	AA
chr1A	74943001	74947000	4000	Ad	AA	AA	AA	AA	AA	Ad	AA	AA	AA	AA	AA	AA	AA	AA	AA	AA	AA	AA	AA	AA	AA	AA	AA	Ad	AA	AA	AA	AA	AA	AA	AA	AA	Ad	Ad	Ad	AA	AA	AA	AA	AA	AA	AA	AA	AA	Ad
chr1A	75041501	75045500	4000	AA	AA	AA	AA	AA	AA	AA	AA	AA	AA	AA	AA	AA	AA	AA	AA	AA	AA	Ad	AA	AA	AA	AA	AA	AA	AA	AA	AA	AA	AA	AA	Ad	AA	AA	AA	AA	AA	AA	AA	AA	AA	AA	AA	AA	AA	AA
chr1A	75063001	75070500	7500	AA	AA	AA	AA	AA	AA	AA	AA	AB	AA	AA	AA	AA	AA	AA	AA	AA	AB	AA	AB	AA	AB	AA	AA	AA	AA	AA	AA	AA	AA	AA	AA	AA	AA	AA	AA	AA	AA	AA	AA	AA	dd	AA	AA	AA	AA
chr1A	75124501	75135000	10500	Ad	AA	AA	Ad	AA	AA	AA	AA	AA	AA	Ad	AA	AA	AA	AA	AA	AB	AA	AA	Ad	AB	Ad	AB	AA	AA	Ad	Ad	AA	AA	AA	AA	Ad	AA	Ad	Ad	AA	AA	AA	Ad	AA	Ad	Ad	Ad	Ad	Ad	Ad
chr1A	75347501	75352000	4500	AA	AA	AA	AA	AA	AA	AA	AA	AA	AA	AA	AA	AA	AA	AA	AA	AA	AA	AA	AA	AA	AA	AA	AA	AA	AA	AA	AA	AA	AA	AA	AA	AA	AA	AA	AB	AA	AA	AB	AA	AB	AA	AA	AA	AA	AA
chr1A	75743501	75748500	5000	AB	AA	AA	AA	AB	AA	AA	AA	AA	AA	AA	AB	AA	AA	AA	AB	AA	AA	AA	AA	AA	AA	AA	AA	AA	AA	AB	AA	AA	AA	AA	AB	AA	AA	AA	AA	AA	AA	AA	AA	AA	AA	AA	AA	AA	AA
chr1A	75751001	75764500	13500	AA	AA	AA	AA	AA	AA	AA	AA	AA	AA	AA	AA	AA	AA	AA	AA	AA	AA	AA	AA	AA	AA	AA	AA	AA	AA	AA	AA	AA	AA	AA	AA	AA	AA	AA	AA	AA	AA	AA	AA	AA	AA	AA	AA	AB	AA
chr1A	75787501	75796000	8500	AA	AA	AA	AA	AB	AA	AA	AB	AA	AA	AA	AA	AA	AA	AB	AA	AA	AA	AA	AA	AA	AB	AB	AA	AA	AA	AA	AA	AB	AA	AB	AA	AA	AB	AA	AA	AA	AA	AA	AA	AA	AB	AA	AA	AA	AA
chr1A	75838001	75847000	9000	AA	AA	AA	AA	AA	AA	AA	AA	AA	AA	AA	AA	AA	AA	AA	AA	AA	AA	AA	AA	AA	AA	AA	AA	AA	AA	AA	AA	AA	AA	AA	AA	AA	AA	AA	AA	AA	AA	AA	AA	AA	AA	AA	AA	AA	AA
chr1A	75916501	75926000	9500	AA	AA	AA	AA	AA	AA	AA	AA	AA	AA	AA	AA	AA	AA	AA	AA	AA	AA	AA	AA	AA	AA	AA	AA	AA	AA	AA	AA	AA	AA	AA	AA	AA	AB	AA	Ad	AA	AA	Ad	AA	AA	AA	AA	AA	AA	AA
chr1A	75940001	75944000	4000	AB	AA	AA	AB	AB	AB	AB	AB	AB	AB	AA	AA	AB	AB	AB	AA	AB	AB	AA	AB	AB	AB	AB	AA	AB	AB	AB	AB	AB	AB	AB	AA	AA	AB	AA	dd	AB	AA	Ad	AA	AA	AA	AA	AA	AA	AA
chr1A	76419001	76423000	4000	AB	AA	AA	AB	AB	AA	AA	AA	AB	AA	AA	AA	AA	AA	AA	AA	AB	AA	AA	AA	AB	AA	AA	AA	AA	AA	dd	Ad	AB	AA	AA	AA	AB	AA	AA	AA	AA	AA	AA	AA	AA	AA	AA	AA	AA	AA
chr1A	76657001	76666500	9500	AA	AA	AA	AA	AA	AA	AA	AA	AA	AA	AA	AA	AA	AA	AA	AA	AA	AA	AA	AA	AA	AA	AA	AA	AA	AA	AA	AA	AA	AA	AA	AA	AA	AA	AA	BB	AA	AA	AB	AA	AA	AA	AA	AA	AB	AA
chr1A	76818001	76822500	4500	AA	AA	AA	AA	AA	AA	Ad	Ad	AA	AA	AA	Ad	Ad	Ad	AA	AA	AA	Ad	AA	AA	AA	Ad	AA	AA	Ad	AA	Ad	AA	AA	Ad	AA	Ad	Ad	Ad	Ad	Ad	AA	Ad	Ad	AA	AA	Ad	AA	AA	AA	Ad
chr1A	76983001	76990500	7500	AA	AA	AA	AA	AA	AA	AA	AA	AA	AA	AA	AA	AA	AA	AA	AA	AA	AA	AA	AA	AA	AA	AB	AA	AA	AA	AA	AA	AA	AA	AA	AA	AA	AA	AA	AA	AA	AA	AA	AA	AA	AB	AA	AA	AB	AA
chr1A	77249501	77255000	5500	AB	AB	AA	AA	AA	AA	AA	AA	AA	AA	AA	AA	AA	AA	AA	AA	AA	AA	AA	AA	AA	AA	AB	AA	AA	AA	AA	AA	AA	AA	AA	AA	AA	AA	AA	AB	AA	AA	AA	AA	AA	AA	AA	AA	AA	AA
chr1A	77257001	77263000	6000	AA	AA	AA	AB	AA	AB	AA	AA	AA	AB	AA	AA	AA	AA	AA	AA	AA	AA	AA	AA	AA	AA	AA	AA	AA	AA	AA	AA	AA	AA	AA	AA	AA	AA	AA	AA	AB	AA	AA	AA	AA	AA	AA	AA	AA	AA
chr1A	77531501	77542500	11000	dd	AA	AA	AA	AA	AA	AA	AA	AA	AA	AA	AA	AA	AA	AA	AA	AA	AA	AA	AA	AA	dd	AA	AA	AA	AA	AA	AA	AA	dd	Ad	dd	AA	dd	dd	AB	AA	AA	AA	AA	AA	dd	AA	AA	AA	AA
chr1A	77871001	77875000	4000	AB	AA	AA	AA	AA	AB	AA	AA	AB	AB	AB	AB	AA	AA	AA	AA	AA	AA	AA	AA	AA	AA	AA	AB	AA	AA	AA	AA	AA	AA	AA	AA	AA	AB	AA	AB	AA	AA	AB	AA	AA	AA	AA	AA	AB	AA
chr1A	78591501	78634500	43000	AA	AA	AA	AA	AA	AA	AA	AA	AA	AA	AA	AA	AA	AA	AA	AA	AA	AA	AA	AA	AA	AA	AA	AA	AA	AA	AA	AA	AA	AA	AA	AA	AA	AA	AA	AB	AA	AA	AA	AA	AA	AA	AA	AA	AA	AA
chr1A	78700501	78754000	53500	AA	AA	AA	AA	AA	AA	AA	AA	AA	AA	AA	AA	AA	AA	AA	AA	AA	AA	AA	AA	AA	AA	AA	AA	AA	AA	AA	AA	AA	AA	AA	AA	AA	AA	AA	AA	AA	AA	AA	AA	AA	AA	AA	AA	AA	AA
chr1A	78873001	78878000	5000	AA	AA	AA	AA	AB	AB	AA	AA	AA	AB	AA	AA	AA	AA	AA	AA	AA	AA	AA	AA	AA	AA	AA	AA	AA	AA	AA	AB	AA	AA	AA	AA	AA	AA	AA	dd	AA	AA	Ad	AA	AA	AA	AA	AA	AA	AA
chr1A	79122501	79126500	4000	Ad	Ad	Ad	Ad	Ad	Ad	Ad	Ad	dd	Ad	Ad	Ad	Ad	Ad	Ad	Ad	Ad	Ad	Ad	Ad	dd	Ad	Ad	Ad	dd	dd	Ad	Ad	Ad	Ad	Ad	Ad	Ad	Ad	Ad	Ad	dd	dd	dd	dd	dd	dd	dd	dd	dd	Ad
chr1A	79373001	79377000	4000	dd	dd	dd	dd	dd	dd	dd	dd	dd	dd	dd	dd	dd	dd	dd	dd	dd	dd	dd	dd	dd	dd	dd	dd	dd	dd	dd	dd	dd	dd	dd	dd	dd	dd	dd	dd	dd	dd	dd	dd	dd	dd	dd	dd	dd	dd
chr1A	79424001	79431000	7000	AA	AA	AA	AA	AA	AA	AA	AA	AA	AA	AA	AA	AA	AA	AA	dd	AA	AA	dd	AA	AA	AA	AA	AA	AA	AA	AA	AA	AA	AA	AA	AA	AA	AA	AA	Ad	AA	AA	AA	AA	AA	AA	AA	AA	AB	AA
chr1A	79526001	79531500	5500	Ad	AA	AA	AA	AA	AA	AA	AA	AA	AA	AA	AA	AB	AA	AA	AA	AA	AA	AA	AA	AA	Ad	AA	AA	AA	AA	AA	AA	AA	Ad	AA	AA	AA	Ad	Ad	AA	AA	AA	AA	AA	AA	Ad	AA	AA	AA	AA
chr1A	79536001	79540000	4000	dd	dd	dd	dd	dd	dd	dd	dd	dd	dd	dd	dd	dd	dd	dd	dd	dd	dd	dd	dd	dd	dd	dd	dd	dd	dd	dd	dd	dd	dd	dd	dd	dd	dd	dd	dd	dd	dd	dd	dd	dd	dd	dd	dd	dd	dd
chr1A	79808001	79819000	11000	dd	Ad	Ad	dd	Ad	dd	dd	Ad	dd	dd	Ad	dd	Ad	Ad	dd	Ad	dd	Ad	Ad	Ad	dd	dd	Ad	Ad	dd	Ad	Ad	Ad	dd	dd	Ad	dd	dd	dd	dd	dd	dd	Ad	dd	Ad	dd	dd	dd	Ad	dd	dd
chr1A	80000001	80005500	5500	AA	AA	AA	AA	AA	AB	AA	AA	AA	AA	AA	AA	AA	AA	AA	AB	AA	AA	AA	AA	AA	AA	AA	AA	AA	dd	AA	AA	AA	AA	AB	AA	AA	AA	AA	AA	AA	AA	AA	AA	AA	AA	AA	AA	AA	AA
chr1A	80047001	80052000	5000	AA	AA	AA	AA	AA	AA	AA	AA	AA	AA	AA	AA	AA	AA	AA	Ad	Ad	AA	AA	AA	AA	AA	AA	AA	AA	AA	AA	AA	AA	AA	AA	Ad	AA	AA	AA	Ad	Ad	Ad	Ad	AA	AA	Ad	AA	AA	Ad	Ad
chr1A	80254001	80261000	7000	Ad	dd	Ad	Ad	Ad	Ad	dd	dd	Ad	Ad	dd	dd	dd	dd	dd	Ad	dd	dd	Ad	Ad	dd	dd	Ad	dd	Ad	Ad	dd	dd	Ad	dd	dd	dd	dd	dd	dd	dd	dd	dd	dd	Ad	dd	dd	dd	dd	Ad	dd
chr1A	80254001	80290000	36000	AA	AA	AA	AA	AA	AA	AA	AA	AA	AA	AA	AA	AA	AA	AA	Ad	AA	AA	AA	AA	AA	AA	AA	AA	AA	AA	AA	AA	AA	AA	AA	Ad	AA	AA	AA	AA	AA	AA	AA	AA	AA	Ad	AA	AA	Ad	AA
chr1A	80600501	80610000	9500	AA	AA	AA	AA	AA	AA	AA	AA	AA	AA	AA	AA	AA	AA	AA	AA	AA	AA	AA	AA	AA	AA	AA	AA	AA	AA	AA	AB	AA	AA	AA	AA	AA	AA	AA	Ad	AB	AA	Ad	AA	AA	AA	AA	AA	AA	AA
chr1A	80641501	80647000	5500	dd	dd	dd	dd	dd	dd	dd	dd	dd	dd	dd	dd	dd	dd	dd	dd	dd	dd	dd	dd	dd	dd	dd	dd	dd	dd	dd	dd	dd	dd	dd	dd	dd	dd	dd	dd	dd	dd	dd	dd	dd	dd	dd	dd	dd	dd
chr1A	80641501	80660500	19000	dd	dd	dd	dd	dd	dd	dd	dd	dd	dd	dd	dd	dd	dd	dd	dd	dd	dd	dd	dd	dd	dd	dd	dd	dd	dd	dd	dd	dd	dd	dd	dd	dd	dd	dd	dd	dd	dd	dd	dd	dd	dd	dd	dd	dd	dd
chr1A	80713001	80720000	7000	Ad	Ad	Ad	AA	AA	Ad	AA	Ad	AA	AA	AA	AA	AB	AA	Ad	AA	AA	AA	Ad	AA	AA	AA	Ad	AA	Ad	Ad	Ad	Ad	AA	AA	AA	Ad	AA	Ad	AA	Ad	Ad	Ad	Ad	Ad	Ad	Ad	Ad	Ad	Ad	Ad
chr1A	80939001	80971000	32000	AA	AA	AA	AA	AA	AA	AA	AA	AA	AA	AA	AA	AA	AA	AA	AA	AA	AA	AA	AA	AA	AA	AA	AA	AA	AA	AA	AA	AA	AA	AA	AA	AA	AA	AA	AA	AA	AA	AA	AA	AA	AA	AA	AA	AA	AA
chr1A	81168001	81181000	13000	Ad	AA	AA	AA	AA	AA	Ad	AA	AA	AA	AA	AA	AA	AA	AA	AA	AA	AA	AA	AA	AA	Ad	AA	AA	AA	AA	AA	AA	AA	AA	AA	Ad	AA	Ad	AA	Ad	Ad	Ad	Ad	AA	Ad	Ad	Ad	Ad	Ad	AA
chr1A	81372501	81448500	76000	AA	AA	AA	AA	AA	AA	AA	AA	AA	AA	AA	AA	AA	AA	AA	AA	AA	AA	AA	AA	AA	AA	AA	AA	AA	AA	AA	AA	AA	AA	AA	AA	AA	AA	AA	AA	AA	AA	AA	AA	AA	AA	AA	AA	AA	AA
chr1A	81531001	81538500	7500	dd	AA	AA	AA	AA	AA	AA	AA	AA	AA	AA	AA	Ad	Ad	AA	AA	AA	Ad	AA	AA	AA	dd	AA	AA	AA	AA	AA	AA	AA	dd	Ad	dd	Ad	dd	dd	AA	AA	AA	AA	AA	AA	dd	AA	AA	AA	AA
chr1A	81575001	81580000	5000	AA	AA	AA	AA	AA	AA	AA	AA	AA	AA	AA	AA	AA	AA	AA	AA	AA	AA	AA	AA	AA	AA	AA	AA	Ad	AA	AA	AA	AA	AA	AA	AA	AA	Ad	AA	Ad	AA	AA	Ad	AA	AA	AA	AA	AA	AA	Ad
chr1A	81704501	81709500	5000	AA	AA	AA	AA	AA	AA	AA	AA	AA	AA	AA	AA	AA	AA	AA	AA	AA	AA	AA	AA	AA	AA	AA	AA	AA	AA	AA	AA	AA	AA	AA	AA	AA	AA	AA	AB	AA	AA	AA	AA	AA	AB	AA	AA	AB	AA
chr1A	81764501	81779000	14500	Ad	Ad	Ad	Ad	Ad	Ad	Ad	Ad	Ad	Ad	Ad	Ad	Ad	Ad	Ad	Ad	Ad	Ad	Ad	Ad	Ad	Ad	Ad	Ad	Ad	Ad	Ad	Ad	Ad	Ad	Ad	Ad	Ad	Ad	Ad	Ad	Ad	Ad	Ad	Ad	Ad	dd	Ad	Ad	Ad	Ad
chr1A	81793001	81797000	4000	AA	AA	AA	AA	AA	AB	AA	AA	AA	AA	AA	AA	AB	AA	AA	AA	AA	AA	AA	AA	AA	AA	AA	AA	AA	AA	AA	AA	AA	AA	AA	AA	AA	AA	AA	Ad	AA	AA	AA	AA	AA	AA	AA	AA	AA	AA
chr1A	81915001	81920000	5000	AA	AB	AA	AA	AA	AA	AA	AA	AA	AA	AB	AB	AA	AA	AA	AA	AA	AA	AA	AA	AA	AA	AA	AB	AA	AA	AA	AA	AA	AB	AA	AA	AB	AA	AB	AB	AA	AA	AB	AA	AB	dd	AA	AA	dd	Ad
chr1A	82261001	82266000	5000	Ad	Ad	Ad	Ad	Ad	Ad	Ad	Ad	Ad	Ad	Ad	Ad	Ad	Ad	Ad	Ad	Ad	Ad	Ad	Ad	Ad	Ad	Ad	Ad	Ad	Ad	dd	Ad	Ad	Ad	Ad	Ad	dd	Ad	Ad	Ad	Ad	Ad	Ad	Ad	dd	dd	dd	Ad	dd	Ad
chr1A	82266501	82272500	6000	Ad	Ad	Ad	Ad	Ad	Ad	Ad	Ad	Ad	Ad	Ad	Ad	Ad	Ad	Ad	Ad	Ad	Ad	Ad	Ad	Ad	Ad	Ad	Ad	Ad	Ad	Ad	Ad	Ad	Ad	Ad	Ad	Ad	Ad	Ad	Ad	Ad	Ad	dd	Ad	Ad	Ad	Ad	Ad	Ad	Ad
chr1A	82269501	82274000	4500	dd	Ad	dd	Ad	Ad	dd	dd	dd	Ad	dd	Ad	Ad	Ad	Ad	Ad	Ad	Ad	Ad	Ad	dd	dd	dd	Ad	Ad	Ad	Ad	Ad	Ad	dd	Ad	Ad	dd	dd	dd	dd	Ad	Ad	Ad	dd	Ad	Ad	dd	dd	Ad	dd	Ad
chr1A	82750501	82755000	4500	AA	AA	AA	AA	AA	AA	AA	AA	AA	AA	AA	Ad	AA	AA	AA	AA	AA	AA	AA	AA	AA	AA	AA	AA	AA	AA	AA	AA	AA	AA	AA	AA	AA	AA	AA	Ad	AA	Ad	AA	AA	AA	AA	AA	AA	Ad	Ad
chr1A	82848001	82852500	4500	dd	dd	dd	dd	dd	dd	dd	Ad	dd	dd	Ad	dd	dd	dd	dd	dd	dd	dd	dd	dd	Ad	dd	dd	dd	dd	dd	Ad	dd	Ad	dd	dd	dd	Ad	dd	dd	dd	Ad	dd	dd	Ad	dd	dd	dd	dd	dd	dd
chr1A	83257001	83265000	8000	AA	AA	AA	AA	AA	AA	AA	AA	AA	AA	AA	AA	AA	AB	AA	AA	AA	AA	AA	AA	AA	AB	AA	AA	AA	AA	dd	dd	AA	AA	AA	AA	AA	AA	AA	AB	AA	AA	AB	AA	AA	AA	AA	AA	AA	AB
chr1A	83647501	83657000	9500	AA	AA	AB	AA	AA	AA	AA	AB	AA	AB	AA	AA	AA	AB	AA	AA	AA	AA	AA	AA	AA	AA	AA	AA	AA	AB	AA	AA	AA	AA	AA	AB	AA	AA	AA	AA	AA	AA	AA	AA	AA	AA	AA	AA	AA	AB
chr1A	83759001	83763000	4000	Ad	AA	Ad	Ad	AA	Ad	Ad	Ad	Ad	Ad	Ad	AA	Ad	Ad	Ad	Ad	Ad	Ad	Ad	Ad	Ad	Ad	Ad	Ad	Ad	Ad	Ad	Ad	Ad	dd	Ad	Ad	Ad	dd	dd	Ad	Ad	Ad	Ad	Ad	Ad	Ad	Ad	Ad	Ad	Ad
chr1A	83892001	83899000	7000	Ad	Ad	Ad	Ad	Ad	AA	Ad	Ad	AA	Ad	Ad	Ad	Ad	Ad	Ad	Ad	Ad	Ad	AA	AA	Ad	Ad	Ad	AA	AA	AA	AA	Ad	Ad	Ad	Ad	Ad	AA	Ad	Ad	AA	Ad	Ad	Ad	Ad	Ad	Ad	Ad	Ad	Ad	Ad
chr1A	84354501	84364500	10000	AA	AA	AA	AA	AA	AA	AA	AA	AA	AA	AA	AA	AA	AA	AA	AA	AA	AA	AA	AA	AA	AA	AA	AA	AA	AA	AA	AA	AA	AA	AA	AA	AA	AA	AA	AA	AA	AA	AA	AA	AA	AB	AA	AA	AB	Ad
chr1A	84371501	84385000	13500	AA	AA	AA	AA	AA	AA	AA	AA	AA	AA	AA	AA	AA	AA	AA	AA	AA	AA	AA	AA	AA	AA	AA	AA	AA	AA	AA	AA	AA	AA	AA	AA	AA	AA	AA	AB	AA	AA	AA	AA	AA	AA	AA	AA	AA	AA
chr1A	84409501	84426000	16500	AA	AA	AA	AA	AA	AA	AA	AA	AA	AA	AA	AA	AA	AA	AA	AA	AA	AA	AA	AA	AA	AA	AA	AA	AA	AA	AA	AB	AA	AA	AA	AA	AA	AA	AA	Ad	AB	AA	Ad	AA	AA	AA	AA	AA	AA	AA
chr1A	84677501	84682500	5000	AA	AA	AA	AA	AA	AA	dd	AA	AA	AA	AA	AA	AA	AA	AA	AA	AA	AA	AA	AA	AA	AA	AA	AA	AA	dd	AA	AA	AA	AA	AA	AA	AA	AA	AA	AB	AB	AA	AA	AA	AA	AA	AA	AA	AA	AA
chr1A	84677501	84689000	11500	AA	AA	AA	AA	AA	AA	dd	AA	AA	AA	AA	AA	AA	AA	AA	AA	AA	AA	AA	AA	AA	AA	AA	AA	AA	AA	AA	AA	AA	AA	AA	AA	AA	AA	AA	AB	AB	AA	AB	AA	AA	AA	AA	AA	AA	AB
chr1A	84950001	84954000	4000	Ad	Ad	AA	Ad	Ad	Ad	AA	Ad	Ad	AA	Ad	Ad	AA	Ad	Ad	Ad	Ad	Ad	Ad	Ad	AA	Ad	Ad	Ad	Ad	Ad	AA	Ad	Ad	Ad	Ad	Ad	Ad	Ad	Ad	Ad	Ad	Ad	Ad	Ad	Ad	Ad	Ad	Ad	Ad	Ad
chr1A	85761001	85767500	6500	AA	AA	AA	AA	AA	AA	AA	AA	AA	AA	AA	AA	AA	AA	AA	AA	AA	AA	AA	AA	AA	AA	AA	AA	AA	AA	AA	AA	AA	AA	AA	AA	AA	AA	AA	AA	AA	AA	AA	AA	AA	AB	AA	AA	AA	AA
chr1A	85770501	85777000	6500	AA	AA	AA	AA	AA	AA	AA	AA	AA	AA	AA	AA	AA	AA	AA	AA	AA	AA	AA	AB	AA	AA	AA	AA	AB	AB	AA	AA	AA	AA	AA	AA	AB	AA	AA	AA	AA	AA	AA	AA	AA	AA	AA	AA	Ad	AB
chr1A	86170001	86174000	4000	AA	AA	AA	AA	AA	AA	AA	AA	AA	AA	AA	AB	AA	AA	AA	AA	AA	AA	AA	AA	AA	AA	AA	AA	AA	AA	AA	AA	AB	AA	AA	AA	AA	AA	AA	AB	AA	AA	AA	AA	AA	Ad	AA	AA	Ad	AB
chr1A	86390001	86395500	5500	AA	AA	AA	AA	AA	AA	AA	AA	AA	AA	AA	AA	AA	Ad	AA	AA	AA	AA	AA	AA	AA	AA	AA	AA	AA	AA	AA	AB	AA	AA	AA	AA	AA	AA	AA	Ad	AA	AA	Ad	AA	AA	AA	AA	AA	AA	Ad
chr1A	86496001	86501500	5500	AB	AA	AA	AA	AA	AA	AA	AA	AA	AA	AA	AA	AA	AB	AA	AA	AA	AA	AA	AB	AA	AA	AB	AA	AA	AA	AA	AA	AB	AB	AB	AA	AB	AB	AA	AA	AA	AA	AA	AA	AA	AA	AA	AA	BB	AA
chr1A	86684001	86693000	9000	AA	AA	AA	AA	AA	AA	AA	AA	AA	AA	AA	AA	AA	AA	AA	AA	AA	AA	AA	AB	AA	AA	AA	AA	AA	AA	AA	AA	AA	AA	AA	AA	AA	AA	AA	AA	AA	AA	AA	AA	AA	AA	AA	AA	AA	AA
chr1A	86879001	86884500	5500	AB	AA	AA	AA	AA	AA	AA	AB	AA	AB	AA	AA	AB	AB	AB	AA	AA	AA	AA	AA	AA	AA	AB	AA	AA	AA	AA	AA	AA	AA	AB	AA	AA	AB	AA	AA	AA	AA	AA	AA	AA	AA	AA	AA	AA	AA
chr1A	87024501	87031000	6500	Ad	AA	AA	AA	AA	AA	AA	AA	AA	AA	AA	AA	AA	AA	Ad	AA	AA	AA	AA	AA	AA	Ad	AA	AA	AA	AA	AA	AA	AA	AA	AA	AA	AA	Ad	AA	AA	AA	AA	AA	AA	AA	AA	AA	AA	AA	AA
chr1A	87039501	87043500	4000	AA	AA	AB	AA	AA	AA	AA	AA	AA	AA	AA	AA	AA	AA	AB	AA	AA	AA	AA	AA	AA	AA	AB	AA	AA	AA	AA	AA	Ad	AA	AA	AA	AA	AA	AA	AA	AA	AA	Ad	AA	AA	AA	AA	AA	Ad	AB
chr1A	87401001	87408000	7000	AA	AA	AA	AA	AA	AA	AA	AA	AA	AA	AA	AA	AA	AA	AA	AA	AA	AA	AA	AA	AA	Ad	AA	AA	AA	AA	AA	AA	AA	AA	AA	AA	AA	AA	AA	AA	AA	AA	AA	AA	AA	AA	AA	AA	AA	AA
chr1A	87511001	87536000	25000	AA	AA	AA	AA	AA	AA	AA	AA	AA	AA	AA	AA	AA	AA	AA	AA	AA	AA	AA	AA	AA	AA	AA	AA	AA	AA	AA	AA	AA	AA	AA	AA	AA	AA	AA	AA	AA	AA	AA	AA	AA	AA	AA	AA	AA	AA
chr1A	87511001	87569500	58500	AA	AA	AA	AA	AA	AA	AA	AA	AA	AA	AA	AA	AA	AA	Ad	AA	AA	AA	AA	AA	AA	AA	AA	AA	AA	AA	AA	AA	AA	AA	AA	AA	Ad	AA	AA	AA	AA	AA	AA	AA	AA	AA	AA	AA	AA	AA
chr1A	87546001	87569500	23500	AA	AA	AA	AA	AA	AA	AA	AA	AA	AA	AA	AA	AA	AA	dd	AA	AA	AA	AA	AA	AA	AA	AA	AA	AA	AA	AA	AA	AA	AA	AA	AA	dd	AA	AA	AA	AA	AA	AA	AA	AA	AA	AA	AA	AA	AA
chr1A	87582501	87589500	7000	AB	AB	BB	BB	BC	BB	BB	BB	BB	BB	BB	BB	AB	AB	BB	AB	AB	AB	AB	BB	AB	AB	BB	BB	AB	BC	M	M	BB	AB	BB	AB	BC	AB	BB	AB	AB	AB	AB	BB	AB	AB	AB	AB	AB	AA
chr1A	87620501	87627500	7000	AB	AB	BB	BB	BC	BB	BB	BB	BB	BB	BB	BB	AB	AB	BC	AB	AB	AB	AB	BB	AB	AA	BB	BB	AB	BC	M	M	BB	AB	BB	AB	BC	AB	BB	AB	AB	AB	AB	BB	AB	AB	AB	AB	AB	AA
chr1A	87899501	87904000	4500	AA	AA	AA	AA	AB	AA	AA	AA	AA	AA	AA	AA	AA	Ad	AA	Ad	AA	Ad	AA	AA	AA	Ad	AA	AB	AA	AA	AA	AB	AA	AA	AA	AA	AA	AA	AA	Ad	AA	AA	AA	AA	AA	AA	AA	AA	AB	AA
chr1A	88314001	88318000	4000	AA	AA	AA	AA	AA	AA	AA	AA	AA	AA	AA	AA	AA	AA	AA	AA	Ad	AA	AA	AA	AA	AA	AA	AA	AA	AA	Ad	AA	AA	AA	AA	AA	AA	AA	AA	Ad	AA	AA	AA	AA	AA	AA	AA	AA	AA	AA
chr1A	88861501	88869500	8000	dd	dd	dd	dd	dd	dd	dd	dd	dd	dd	dd	dd	dd	dd	dd	dd	dd	dd	dd	dd	dd	dd	dd	dd	dd	dd	dd	dd	dd	dd	dd	dd	dd	dd	dd	dd	dd	dd	dd	dd	dd	dd	dd	dd	dd	dd
chr1A	88893001	88898000	5000	Ad	Ad	Ad	Ad	Ad	Ad	Ad	Ad	Ad	Ad	Ad	Ad	Ad	Ad	Ad	Ad	Ad	Ad	Ad	Ad	Ad	Ad	Ad	Ad	Ad	Ad	Ad	Ad	Ad	Ad	Ad	dd	Ad	Ad	Ad	Ad	Ad	Ad	Ad	Ad	Ad	Ad	Ad	Ad	Ad	dd
chr1A	89273501	89279000	5500	AA	AA	AA	AA	AA	AA	AA	AA	AA	AA	AA	AA	AA	AA	AA	AA	AA	AA	AA	AA	AA	AA	AA	AA	AA	AA	Ad	AA	AA	AA	AA	AA	AA	AA	AA	AA	AA	AA	AA	AA	AB	Ad	AA	AA	AA	AB
chr1A	89359001	89368000	9000	AA	AA	AA	AA	AA	AA	AA	AA	AA	AA	AA	AA	AA	AA	AA	AA	AA	AA	AA	AA	AA	AA	AA	AA	AA	AA	AA	AA	AA	AA	AB	AA	AA	AA	AA	AA	AA	AA	AA	AA	AA	AA	AA	AA	AA	Ad
chr1A	89372501	89380500	8000	AA	AA	AA	AA	AA	AA	AA	AA	AA	AA	AA	AA	AA	AA	AA	AA	AA	AA	AA	AA	AA	AA	AA	AA	AA	AA	AA	AA	AA	AA	AA	AA	AA	AA	AA	AA	AA	AA	AA	AA	AA	AA	AA	AA	AA	Ad
chr1A	89570501	89575000	4500	AA	AA	AA	Ad	AA	Ad	AA	AA	AA	AA	Ad	Ad	AA	Ad	AA	AA	Ad	Ad	Ad	AA	AA	AA	AA	Ad	AA	AA	AA	AA	AA	AA	AA	AA	AA	Ad	AA	AA	AA	AA	AA	AA	AA	AA	AA	AA	AB	AA
chr1A	90026501	90035000	8500	AA	AA	AA	AA	AA	AA	AA	AA	AA	AA	AA	AA	AA	AA	AA	AA	AA	AA	AA	AA	AA	AA	AA	AA	AA	AA	AA	AA	AA	AA	AA	AA	AA	AA	AA	AA	AA	AA	AA	AA	AA	AA	AA	AA	AA	AB
chr1A	90597501	90602000	4500	dd	dd	dd	dd	Ad	dd	dd	dd	dd	dd	dd	dd	dd	dd	dd	dd	dd	dd	dd	dd	dd	dd	dd	dd	dd	dd	dd	Ad	dd	dd	dd	dd	dd	dd	dd	dd	dd	dd	dd	dd	dd	dd	dd	dd	dd	dd
chr1A	91023501	91031500	8000	dd	dd	dd	dd	dd	dd	dd	dd	dd	dd	dd	dd	dd	dd	dd	dd	dd	dd	dd	dd	dd	dd	dd	dd	dd	dd	dd	dd	dd	dd	dd	dd	dd	dd	dd	dd	dd	dd	dd	dd	dd	dd	dd	dd	dd	dd
chr1A	91027501	91032000	4500	dd	dd	dd	dd	dd	dd	dd	Ad	dd	dd	dd	dd	dd	dd	dd	dd	dd	dd	dd	dd	dd	dd	dd	dd	dd	dd	dd	dd	dd	dd	dd	dd	dd	dd	dd	dd	dd	dd	dd	dd	dd	dd	dd	dd	dd	dd
chr1A	91832001	91836000	4000	dd	AA	AA	AA	AA	AA	AA	AA	AA	AA	AA	AA	AA	AA	AA	AA	AA	AA	AA	AA	Ad	dd	AA	AA	AA	AA	AA	AA	AA	dd	Ad	dd	AA	dd	dd	Ad	Ad	Ad	Ad	AA	AA	dd	Ad	Ad	Ad	Ad
chr1A	91979001	91985500	6500	AA	AA	AA	AB	AA	AA	AB	AA	AB	AA	AA	AB	AA	AA	AA	AA	AB	AB	AA	AB	AA	AA	AA	AA	AA	AA	AA	AA	AB	AA	AA	AA	AA	AB	AA	Ad	AA	AA	AA	AA	AA	AA	AA	AA	AA	AA
chr1A	92671501	92677000	5500	AA	AA	AA	AA	AB	AA	AB	AA	AB	AB	AA	AB	AA	AA	AA	AA	AA	AA	AA	AA	AA	AB	AA	AA	AB	AA	AB	AB	AB	AA	AA	AA	AA	AA	AA	AB	AA	AA	AB	AA	AA	AA	AB	AA	AA	AA
chr1A	92736001	92744500	8500	Ad	AA	Ad	Ad	Ad	AA	AA	Ad	Ad	Ad	Ad	Ad	Ad	Ad	Ad	AA	Ad	AA	Ad	AA	Ad	Ad	AA	Ad	Ad	Ad	Ad	AA	Ad	Ad	AA	Ad	AA	AA	Ad	Ad	AA	AA	Ad	AA	AA	AA	AA	Ad	AA	AA
chr1A	92771501	92829500	58000	AA	AA	AA	AA	AA	AA	AA	AA	AA	AA	AA	AA	AA	AA	AA	AA	AA	AA	AA	AA	AA	AA	AA	AA	AA	AA	AA	AA	AA	AA	AA	AA	AA	AA	AA	AA	AA	AA	AA	AA	AA	AA	AA	AA	AA	AA
chr1A	93180001	93186000	6000	AA	AA	AA	AA	AA	AA	AA	AA	AA	AA	AA	AA	AA	AA	AA	AA	AA	AA	AA	AA	AA	AA	AA	AA	AA	AA	AA	AA	AA	AA	AA	AA	AA	AA	AA	AA	AA	AA	AA	AA	AA	AA	AA	AA	AA	AA
chr1A	93249001	93262500	13500	AA	AA	AA	AA	AA	AA	AA	AA	AA	AA	AA	AA	AB	AA	AA	AA	AA	AA	AA	AA	AA	AA	AA	AA	AA	AA	AA	AA	AA	AA	AA	AA	AA	AA	AA	AB	AA	AA	AA	AA	AA	AA	AA	AA	AA	AB
chr1A	93330501	93335500	5000	Ad	AA	AA	AA	Ad	Ad	Ad	AA	AA	AA	AA	Ad	AA	AA	Ad	Ad	AA	AA	AA	AA	AA	Ad	AA	AA	AA	AA	Ad	AA	AA	Ad	Ad	Ad	AA	Ad	AA	Ad	Ad	Ad	Ad	AA	Ad	Ad	Ad	Ad	Ad	Ad
chr1A	93338501	93343000	4500	Ad	AA	AA	Ad	AA	AA	AA	AA	AA	AA	AA	AA	AA	AA	AA	AA	Ad	Ad	AA	Ad	AA	Ad	Ad	AA	Ad	AA	AA	AB	AA	Ad	Ad	Ad	Ad	Ad	AA	AA	AB	AA	Ad	AA	Ad	Ad	AA	Ad	AA	AA
chr1A	93374501	93378500	4000	AA	AA	AA	AA	AA	AA	AA	AA	AA	AA	AA	AA	AA	AA	AA	AA	AA	Ad	AA	AA	AA	AA	AA	AB	AA	AA	AA	AA	AA	AA	AA	Ad	AA	AA	AA	AB	AA	AA	AA	AA	AA	Ad	AA	AA	AA	AA
chr1A	93459001	93465500	6500	AA	AA	AA	AA	AA	AA	AA	AA	AB	AA	AA	AA	AA	AA	AA	AB	AA	AA	AA	AA	AA	AA	AA	AB	AA	AA	AA	AA	AA	AA	AA	AA	AB	AA	AA	AB	AA	AA	AB	AA	AA	AA	AA	AA	AA	AB
chr1A	93717501	93721500	4000	Ad	AA	AA	AA	AA	AA	AA	AA	AB	Ad	AA	AA	AA	Ad	Ad	AA	AA	AA	AA	AA	AA	Ad	AA	AA	Ad	AA	Ad	AA	AA	Ad	AA	Ad	Ad	Ad	Ad	Ad	Ad	Ad	Ad	Ad	Ad	Ad	Ad	Ad	Ad	Ad
chr1A	93719501	93726500	7000	Ad	AA	AA	AA	AA	AA	AA	AA	AA	AA	AA	AB	AA	AB	AB	AA	AA	AA	AA	AA	AA	Ad	AA	AA	AA	AA	Ad	AA	AA	Ad	Ad	Ad	AA	Ad	Ad	Ad	Ad	Ad	Ad	Ad	Ad	Ad	Ad	Ad	Ad	Ad
chr1A	94046501	94050500	4000	AA	AA	AA	AA	AA	AA	AA	AA	AA	AA	AA	AA	AB	AA	AA	AB	AA	AA	AA	AA	AA	AA	AA	AA	AA	AA	AA	AA	AA	AA	AA	AA	AA	AA	AA	Ad	AA	AA	AA	AA	AA	AB	AA	AA	AA	AA
chr1A	94208501	94212500	4000	Ad	Ad	Ad	AA	Ad	AA	Ad	Ad	AA	AA	AA	Ad	AA	Ad	AA	Ad	AA	Ad	AA	AA	AA	Ad	AA	Ad	Ad	Ad	Ad	Ad	Ad	dd	Ad	dd	Ad	dd	Ad	Ad	Ad	Ad	Ad	Ad	Ad	dd	Ad	Ad	dd	Ad
chr1A	94380001	94384000	4000	AA	AA	AA	AA	AB	AB	AA	AB	AA	AA	AA	AA	AB	AA	AB	AA	AA	AB	AB	AB	AA	AB	AA	AA	AA	AA	AB	AA	AA	AA	AB	AA	AB	AA	AA	AA	AA	AA	AA	AA	AA	AA	AA	AA	AA	AA
chr1A	94402501	94406500	4000	AA	AA	AA	AA	AA	AA	AA	AA	AA	AA	AB	AA	AA	AA	AA	AA	AA	AA	AB	AA	AA	AA	AA	AA	AA	AA	AA	AA	AA	AA	AA	AB	AA	AA	AA	AA	Ad	AA	Ad	AA	AA	AA	AA	AA	AA	dd
chr1A	94553001	94557500	4500	AA	AB	AA	AA	AA	AA	AA	AA	AA	AA	AA	AA	AA	Ad	AA	AA	AA	AA	AA	AA	AA	AA	AA	AA	AA	AB	AA	AA	AA	AA	AA	AA	AA	AA	AA	AB	Ad	Ad	AA	AA	AA	Ad	Ad	AA	AA	dd
chr1A	94565501	94579000	13500	AA	AA	AA	AA	AA	AA	AA	AA	AA	AA	AA	AA	AA	AA	AA	AA	AA	AA	AA	AA	AA	AA	AA	AA	AA	AA	AB	AA	AA	AA	AA	AA	AA	AA	AA	AA	Ad	AA	AA	AA	AA	Ad	Ad	Ad	Ad	Ad
chr1A	94650501	94659000	8500	AA	AA	AA	AA	AA	AA	AA	AA	AB	AA	AA	AA	AA	AA	AA	AA	AA	AB	AA	AB	AA	AA	AB	AA	AB	AA	AA	AA	AB	AA	AA	AA	AA	AB	AA	AB	Ad	AA	AA	AA	AA	Ad	Ad	AA	AA	dd
chr1A	94661001	94665000	4000	AA	AA	AA	AA	AA	AA	AA	AA	AA	AA	AA	AA	AA	AA	AA	AA	Ad	AA	AA	AA	AA	AA	AA	AA	AA	AA	AA	AA	AA	AA	AA	AA	AA	AA	AA	AA	Ad	AA	AA	AA	AA	Ad	AA	AA	Ad	Ad
chr1A	94718501	94723000	4500	AA	AA	AA	AA	AA	Ad	Ad	AA	AA	AA	AA	AB	AA	AA	AA	AA	AA	AA	AA	AA	AA	AA	AA	AA	AA	AA	AB	AA	AA	AA	AA	AA	AA	AA	AA	AA	AA	AA	Ad	AA	AA	AA	AA	AA	AA	AA
chr1A	94738501	94743500	5000	AA	AA	AA	AA	AA	AA	AA	AA	AA	AB	AA	AA	AB	AA	AA	AB	AB	AB	AA	AB	AB	AB	AB	AA	AA	AA	AA	Ad	AB	AA	AA	AA	AB	AA	AA	AA	AA	AA	AA	AA	AA	AA	AA	AA	AA	dd
chr1A	94750001	94754500	4500	AA	AA	AA	AA	AA	AA	AA	AA	AA	AA	AB	AA	AA	AA	AB	AA	AA	AA	AA	AB	AA	AA	AA	AA	AA	AA	AA	AA	AA	AA	AA	AA	AA	AA	AA	AA	Ad	AA	AA	AA	AA	Ad	Ad	AA	AA	dd
chr1A	95076501	95087500	11000	dd	Ad	Ad	Ad	Ad	Ad	Ad	Ad	Ad	Ad	Ad	Ad	Ad	Ad	Ad	Ad	Ad	Ad	Ad	Ad	Ad	dd	Ad	Ad	Ad	Ad	Ad	Ad	Ad	Ad	Ad	Ad	Ad	Ad	Ad	Ad	Ad	Ad	Ad	Ad	Ad	dd	Ad	Ad	Ad	Ad
chr1A	95119501	95127000	7500	AA	AA	AA	AA	AA	AA	AA	AA	AA	AA	AA	AA	AA	AA	AA	AA	AA	AA	AA	AA	AA	AA	AA	AA	AA	AA	AA	AA	AA	AA	AA	AA	AA	AA	AA	AA	AA	AA	AA	AA	AA	AA	AA	AA	AB	AA
chr1A	95371001	95376500	5500	AA	AA	AB	AA	AA	AB	AA	AA	AA	AA	AA	AB	AA	AA	AA	AA	AA	AA	AA	AB	AA	AA	AA	AA	AA	AA	AA	AA	AA	AB	AA	AA	AA	AA	AA	AA	AA	AA	AA	AA	AA	AB	AA	AA	AB	AA
chr1A	95449501	95455000	5500	AA	Ad	Ad	AA	Ad	AA	Ad	AA	Ad	AA	AA	Ad	AA	AA	AA	Ad	AA	Ad	Ad	Ad	Ad	AA	Ad	Ad	Ad	Ad	Ad	AB	AA	AA	AA	AA	Ad	AA	Ad	Ad	AB	AA	Ad	AA	AA	Ad	AA	Ad	AA	AA
chr1A	95653501	95658000	4500	AB	AA	AA	AA	AA	AA	AA	AA	AA	AA	AA	AA	AA	AA	AB	AA	AA	AB	AA	AA	AA	AA	AA	AA	AA	AA	AA	AA	AA	AA	AA	AA	AB	AA	AA	AA	AA	AA	AA	AA	AA	AA	AA	AA	AA	AB
chr1A	95841501	95845500	4000	Ad	AA	AA	Ad	Ad	AA	AA	AA	Ad	Ad	AA	AA	AA	Ad	Ad	AA	Ad	Ad	AA	AA	AA	Ad	Ad	AA	AA	Ad	Ad	Ad	Ad	Ad	Ad	Ad	Ad	Ad	Ad	AA	Ad	AA	AA	AA	AA	Ad	AA	AA	Ad	Ad
chr1A	95933001	95937000	4000	dd	AB	AA	AA	Ad	AA	AB	AA	AA	AA	AA	AA	AB	AA	AB	AA	AA	AB	AA	AB	AA	dd	AA	AA	AA	AB	AA	AA	AA	dd	Ad	dd	AB	dd	dd	Ad	AB	AA	Ad	AA	AA	dd	AA	AA	AB	AA
chr1A	95992501	95997500	5000	AA	AA	AA	AA	AA	AA	AA	AA	AA	AB	AA	AA	AA	AA	AA	AA	AA	AA	AA	AA	AA	AA	AA	AA	AA	AA	AA	AA	AA	AA	AA	AA	AA	AA	AA	AA	AA	AA	AA	AA	AA	Ad	AA	AA	AA	AA
chr1A	96088001	96093000	5000	dd	AA	AA	AA	AA	AA	AA	AA	AA	AA	AA	AA	AB	AA	AA	AA	AA	AA	AA	AA	AA	dd	AB	AA	AA	AA	AA	AB	AA	dd	Ad	dd	AA	dd	dd	Ad	AA	AA	Ad	AA	AA	dd	AA	AA	AA	AA
chr1A	96553501	96558500	5000	AA	AA	AA	AA	AA	AA	AA	AA	AA	AA	AA	AA	AA	AA	AA	AA	AA	AA	AA	AA	AA	AA	AA	AA	AA	AA	AA	AA	AA	AA	AA	AA	AA	AA	AA	AA	AA	AA	AA	AA	AA	AA	AA	AA	AA	AA
chr1A	96719001	96726500	7500	AA	AA	AA	AA	AA	AA	AA	AA	AA	AA	AA	AA	AA	AA	AA	AA	AA	AA	AA	AA	AA	AA	AA	AA	AA	AA	AA	AA	AA	AA	AA	AA	AA	AA	AA	AA	AA	AA	AA	AA	AA	AA	AA	AA	AB	AB
chr1A	96734501	96763500	29000	AA	AA	AA	AA	AA	AA	AA	AA	AA	AA	AA	AA	AA	AA	AA	AA	AA	AA	AA	AA	AA	AA	AA	AA	AA	AA	AA	AA	AA	AA	AA	AA	AA	AA	AA	AB	AA	AA	AA	AA	AA	AA	AA	AA	AA	AA
chr1A	96859501	96879000	19500	AA	AA	AA	AA	AA	AA	AA	AA	AA	AA	AA	AA	AA	AA	AA	AA	AA	AA	AA	AA	AA	AA	AA	AA	AA	AA	AA	AA	AA	AA	AA	AA	AA	AA	AB	AA	AA	AA	AA	AA	AA	AB	AA	AA	AB	AA
chr1A	96917501	96922000	4500	AA	AA	AA	AA	AA	AA	AA	AA	AA	AA	AA	AA	AA	AA	AA	AA	AA	AA	AA	AA	AA	AA	AA	AA	AA	AA	AA	AA	AA	AA	AA	AA	AA	AA	AA	AA	AA	AA	AA	AA	AA	AA	Ad	Ad	AA	AA
chr1A	96940001	96945000	5000	Ad	AB	AB	AB	AB	AB	AB	AB	AB	AB	AB	AB	AB	AB	AB	AB	AA	AB	AB	AB	AB	AB	AB	AB	AB	AB	AA	AB	AB	AB	AB	AB	AB	AB	AB	AB	AA	AB	AB	AB	AB	AA	AB	AA	AB	AB
chr1A	96949001	96954000	5000	AA	AB	AB	AB	AB	AB	AB	AB	BB	AB	AB	BB	AA	AB	AB	AB	AB	AB	AB	AB	BB	AB	AB	AB	AB	AB	AB	AB	AB	AA	AB	BB	AB	AB	AB	AB	AA	AB	AB	AB	AB	AA	AB	AA	AB	AB
chr1A	97113501	97123000	9500	AA	AA	AA	AA	AA	AA	AA	AA	AA	AA	AA	AA	AA	AA	AA	AA	AA	AA	AA	AA	AA	AA	AA	AA	AA	AA	AA	AA	AA	AA	AA	AA	AA	AA	AA	Ad	AA	Ad	Ad	AA	AA	Ad	AA	AA	Ad	Ad
chr1A	97119001	97127000	8000	AA	AA	AA	AA	AA	AA	AA	AA	AA	AA	AA	AA	AA	AA	AA	AA	AA	AA	AA	AA	AA	Ad	AA	AA	AA	AA	AA	AA	AA	AA	AA	AA	AA	AA	AA	AA	AA	AA	Ad	AA	AA	Ad	AA	Ad	AA	Ad
chr1A	97230001	97235000	5000	AA	AA	AA	AA	AA	AA	AA	AA	AA	AA	AA	AB	AA	AA	AA	AA	AA	AA	AA	AA	AA	AA	AA	AA	AA	AA	AA	AA	AA	AA	AA	AA	AA	AA	AA	AA	AA	AA	AA	AA	AA	AA	AA	AA	AA	AA
chr1A	97745001	97749000	4000	AA	AA	AB	AA	AB	AA	AA	AA	AA	AA	AA	AA	AA	AA	AA	AA	AA	AA	AA	AA	AA	AA	AA	AA	AA	AA	AA	AA	AA	AA	AA	AA	AA	AA	AB	AB	AA	AA	AA	AA	AA	AA	AA	AA	AA	AB
chr1A	97756501	97760500	4000	AA	AA	AA	AA	AA	AA	AA	AA	AA	AA	AA	AA	AB	AA	AA	AA	AA	AA	AA	AA	AA	AA	AA	AA	AA	AA	AA	AA	AA	AA	AA	AA	AA	AA	AA	AA	AA	AA	AA	AA	AA	AA	AA	AA	AA	AA
chr1A	97956001	97968500	12500	AA	AA	AA	AA	AA	AA	AA	AA	AA	AA	AA	AA	AA	AA	AA	AA	AA	AA	AA	AA	AA	AA	AA	AA	AA	AA	AA	AA	AA	AA	AA	AA	dd	dd	AA	AA	AA	AA	AA	AA	AA	AA	AA	AA	AA	AA
chr1A	98206001	98218000	12000	Ad	AA	AA	Ad	Ad	Ad	Ad	AA	AA	Ad	AA	Ad	AA	AA	Ad	AA	AA	Ad	Ad	Ad	Ad	Ad	AA	Ad	AA	Ad	Ad	Ad	Ad	AA	Ad	Ad	AA	AA	Ad	Ad	Ad	Ad	Ad	AA	Ad	Ad	Ad	Ad	Ad	Ad
chr1A	98534001	98540000	6000	AB	AA	AA	AA	AA	AA	AA	AB	AB	AB	AA	AA	AA	AA	AA	AA	AA	AA	AB	AA	AA	AA	AA	AA	AA	AB	AA	AA	AB	AA	AA	AA	AA	AB	AA	AA	AA	AA	AA	AA	AA	Ad	AA	AA	AA	AA
chr1A	98804001	98809500	5500	AB	AA	AA	AB	AA	AA	AB	AA	AA	AB	AA	AA	AA	AB	AA	AA	AA	AA	AA	AA	AA	AB	AB	AA	AA	AA	AB	AA	AA	AA	AB	AA	AA	AA	AA	AB	AA	AA	AA	AA	AB	AB	AA	AA	AB	Ad
chr1A	99447501	99452000	4500	dd	Ad	Ad	dd	dd	dd	Ad	dd	Ad	Ad	Ad	Ad	dd	Ad	dd	Ad	Ad	Ad	Ad	dd	dd	dd	dd	Ad	Ad	dd	dd	dd	dd	dd	dd	dd	dd	Ad	dd	dd	dd	dd	Ad	Ad	dd	dd	dd	dd	dd	dd
chr1A	99491501	99500000	8500	AA	AA	AB	AA	AA	AA	AA	AA	Ad	AA	AA	Ad	AA	AA	dd	Ad	AA	AA	AA	AA	AA	dd	AA	AA	AA	Ad	Ad	AB	AB	dd	Ad	dd	AA	AA	dd	Ad	AA	AA	Ad	AA	AA	dd	AA	AA	AA	AA
chr1A	99509001	99526000	17000	AA	AA	AA	AA	AA	AA	AA	AA	AA	AA	AA	AA	AA	AA	AA	AA	AA	AA	AA	AA	AA	AA	AA	AA	AA	AA	AA	AA	AA	AA	AA	AA	AA	AA	AA	AA	AA	AA	AA	AA	AA	AA	AA	AA	AB	AA
chr1A	99509001	99657000	148000	AA	AA	AA	AA	AA	Ad	Ad	AA	AA	Ad	AA	AA	AA	AA	AA	AA	AA	AA	AA	AA	dd	AA	AA	AA	AA	AA	AA	AA	AA	AA	dd	dd	AA	AA	AA	AA	AA	AA	AA	AA	AA	AA	AA	AA	AA	AA
chr1A	99700501	99715000	14500	AB	AA	AA	AB	AA	dd	AA	AA	AA	Ad	AA	Ad	AA	AB	AA	AA	AA	BB	AA	AA	dd	AA	AA	AA	AA	AA	AA	AA	AA	AA	dd	dd	AA	AA	AA	AA	AA	AA	AB	AA	BB	AA	AA	AA	AA	AA
chr1A	99721501	99727000	5500	BC	Ad	AA	BC	Ad	dd	Ad	Ad	AA	Ad	Ad	Ad	Ad	BC	AA	Ad	Ad	BC	Ad	Ad	dd	Ad	Ad	Ad	Ad	AA	Ad	AA	Ad	Ad	dd	dd	Ad	Ad	AA	Ad	AA	AA	Ad	AA	BC	Ad	AA	Ad	BC	Ad
chr1A	99760001	99768500	8500	AA	AA	dd	AA	dd	dd	dd	AA	dd	dd	Ad	dd	AA	AA	AA	AA	AA	AA	dd	Ad	dd	dd	dd	dd	dd	Ad	dd	Ad	AA	dd	dd	dd	dd	dd	AA	Ad	AA	AA	dd	AA	AA	AA	AA	dd	AA	AA
chr1A	99771501	99775500	4000	AA	Ad	dd	AA	dd	dd	Ad	AA	dd	dd	Ad	dd	AA	AA	Ad	AA	AA	AA	dd	Ad	dd	dd	dd	dd	Ad	dd	dd	dd	AA	dd	dd	dd	dd	dd	AA	dd	Ad	Ad	dd	AA	AA	Ad	Ad	dd	AB	Ad
chr1A	99784001	99797500	13500	AA	AA	Ad	AA	Ad	dd	Ad	AA	Ad	Ad	Ad	dd	AA	AA	AA	AA	AA	AA	dd	Ad	dd	dd	dd	dd	Ad	Ad	Ad	Ad	AA	dd	dd	dd	dd	dd	AA	Ad	Ad	AA	dd	AA	AA	AA	Ad	dd	AA	Ad
chr1A	99794501	99800500	6000	AA	Ad	Ad	AA	Ad	dd	Ad	Ad	Ad	dd	Ad	dd	Ad	AA	Ad	Ad	Ad	AA	dd	Ad	dd	dd	dd	dd	Ad	Ad	Ad	Ad	Ad	dd	dd	dd	dd	dd	AA	dd	Ad	Ad	dd	AA	AA	Ad	Ad	dd	AB	Ad
chr1A	99864501	99872500	8000	AA	Ad	AA	AA	AA	AA	AA	AA	Ad	AA	AA	AA	AA	AA	AA	AA	AA	Ad	AA	AA	AA	AA	AA	AA	AA	AA	AA	AA	AA	AA	AA	AA	AA	AA	AA	AA	AA	AA	AA	AA	AA	Ad	AA	AA	AA	AA
chr1A	100054001	100062000	8000	Ad	Ad	Ad	AA	Ad	Ad	AA	Ad	AA	AA	Ad	AA	AA	AA	AA	Ad	AA	Ad	AA	AA	Ad	AB	AA	Ad	AA	Ad	Ad	Ad	AA	AA	AA	AA	AA	AA	AA	Ad	Ad	Ad	Ad	Ad	Ad	Ad	Ad	Ad	Ad	Ad
chr1A	100410501	100415000	4500	Ad	Ad	Ad	AA	Ad	Ad	Ad	Ad	Ad	Ad	dd	Ad	Ad	AA	Ad	Ad	Ad	Ad	Ad	AA	dd	Ad	Ad	AA	Ad	dd	Ad	Ad	Ad	Ad	Ad	Ad	Ad	Ad	dd	dd	AA	Ad	Ad	AA	Ad	Ad	Ad	Ad	Ad	Ad
chr1A	100531001	100581500	50500	AA	AA	AA	AA	AA	AA	AA	AA	AA	AA	AA	AA	AA	AA	AA	AA	AA	AA	AA	AA	AA	AA	AA	AA	AA	AA	AA	Ad	AA	AA	AA	AA	AA	AA	AA	AA	AA	AA	AA	AA	AA	AA	AA	AA	AA	AA
chr1A	100927501	100932500	5000	AA	AA	AA	AA	AA	AA	AA	AA	AA	AA	AA	AA	AA	AA	AA	AA	AA	AA	AA	AA	AA	AA	AA	AA	AA	AA	AA	AA	AA	AA	AA	AA	AA	AA	AA	AA	AA	AA	AA	AA	AA	AB	AA	AA	AA	AA
chr1A	101288501	101295500	7000	AA	AA	AA	AA	AA	AA	AA	AA	AA	AA	AA	AA	AA	AA	AA	AA	AA	AA	AA	AA	AA	AA	AA	AA	AA	AA	AA	Ad	AA	AB	AA	AA	AA	AA	AA	AB	Ad	AA	AB	AA	AA	Ad	AA	AA	AA	AA
chr1A	101454501	101466000	11500	dd	Ad	Ad	Ad	dd	dd	AA	Ad	Ad	Ad	Ad	AA	Ad	AA	dd	Ad	Ad	AA	Ad	Ad	dd	dd	AA	Ad	Ad	dd	dd	dd	Ad	dd	Ad	dd	dd	dd	dd	Ad	Ad	Ad	Ad	AA	Ad	dd	Ad	Ad	Ad	Ad
chr1A	101483501	101490000	6500	dd	dd	dd	dd	dd	dd	dd	dd	dd	dd	dd	dd	dd	dd	dd	dd	dd	dd	dd	dd	dd	dd	dd	dd	dd	dd	dd	dd	dd	dd	dd	dd	dd	dd	dd	dd	dd	dd	dd	dd	dd	dd	dd	dd	dd	dd
chr1A	101527501	101534000	6500	Ad	AA	AA	AA	Ad	Ad	AA	AA	AA	AA	AA	AA	AA	AA	Ad	AB	AA	AA	AA	AA	Ad	Ad	AA	AA	AA	Ad	Ad	AA	AA	Ad	AA	AA	Ad	Ad	AA	Ad	AA	AA	Ad	AA	AA	Ad	AA	Ad	Ad	AA
chr1A	101621001	101626000	5000	AA	AA	AA	AA	AA	AA	AB	AA	AB	AB	AA	AB	AB	AB	AA	AA	AA	AA	AB	AA	AA	AB	AA	AA	AA	AA	AA	AA	AB	AA	AA	AA	AA	AB	AA	AA	AA	AA	AA	AA	AA	AA	AA	AA	AA	AA
chr1A	102027501	102033000	5500	dd	dd	dd	dd	dd	dd	dd	dd	dd	dd	dd	dd	dd	dd	dd	dd	dd	dd	dd	dd	dd	dd	dd	dd	dd	dd	dd	dd	dd	dd	dd	dd	dd	dd	dd	dd	dd	dd	dd	dd	dd	dd	dd	dd	dd	dd
chr1A	102119501	102127000	7500	AA	AA	AA	AA	AA	AA	AA	AA	AA	AA	AA	AA	AA	AA	AA	AA	AA	AA	AA	AA	AA	AA	AA	AA	AA	AA	AA	AA	AA	AA	AA	AA	AA	AA	AA	AB	AA	AA	AA	AA	AA	AA	AA	AA	AA	AA
chr1A	102280001	102284000	4000	AA	AB	AA	AA	AA	AA	AB	AA	AA	AB	AB	AA	AA	AA	AA	AA	AB	AA	AA	AA	AB	AB	AA	AA	AA	AA	AA	AA	AA	AA	AA	AA	AA	AA	AA	BB	AA	AA	AA	AA	AA	AA	AA	AA	AA	AB
chr1A	102346501	102353000	6500	Ad	AA	AA	AA	Ad	dd	AA	Ad	AA	AA	AA	AA	AA	AA	Ad	AA	AA	AA	AA	AA	dd	Ad	AA	AA	Ad	Ad	Ad	Ad	AA	Ad	AA	Ad	dd	Ad	Ad	Ad	Ad	Ad	Ad	Ad	Ad	dd	Ad	Ad	Ad	Ad
chr1A	102649001	102653000	4000	dd	AA	AA	Ad	dd	dd	Ad	Ad	Ad	Ad	Ad	AA	Ad	Ad	dd	Ad	Ad	Ad	Ad	AA	dd	dd	Ad	Ad	Ad	dd	dd	dd	Ad	dd	Ad	dd	dd	dd	dd	Ad	Ad	Ad	Ad	Ad	Ad	dd	Ad	Ad	Ad	Ad
chr1A	102655501	102661000	5500	dd	AA	Ad	Ad	dd	dd	AA	Ad	Ad	AA	Ad	Ad	Ad	Ad	dd	Ad	Ad	AA	AA	AA	dd	dd	Ad	Ad	AA	dd	dd	dd	AA	dd	Ad	dd	dd	dd	dd	Ad	Ad	Ad	Ad	Ad	Ad	dd	Ad	Ad	Ad	dd
chr1A	102814001	102818000	4000	dd	AA	AA	AA	dd	dd	AA	Ad	AB	AA	AA	AA	AA	AA	dd	AA	AA	AA	AA	AA	dd	dd	AA	AA	AA	dd	dd	dd	AA	dd	Ad	dd	dd	dd	dd	AA	Ad	Ad	AA	AA	AA	dd	AA	AA	AA	Ad
chr1A	102833001	102837000	4000	dd	Ad	Ad	Ad	dd	dd	Ad	Ad	dd	Ad	Ad	Ad	Ad	Ad	dd	Ad	Ad	Ad	Ad	Ad	dd	dd	Ad	Ad	Ad	dd	dd	dd	Ad	dd	dd	dd	dd	dd	dd	dd	Ad	Ad	Ad	Ad	Ad	dd	Ad	Ad	dd	Ad
chr1A	102847001	102851000	4000	Ad	AA	AA	AA	Ad	Ad	dd	AA	AA	AA	AA	AA	AA	Ad	Ad	Ad	AA	Ad	Ad	Ad	Ad	Ad	AA	Ad	AA	Ad	Ad	Ad	Ad	Ad	AA	Ad	AA	Ad	Ad	Ad	AA	Ad	Ad	Ad	Ad	Ad	Ad	Ad	Ad	Ad
chr1A	102847001	102859500	12500	Ad	Ad	AA	AA	Ad	Ad	dd	Ad	AA	AA	AA	AA	AA	Ad	Ad	Ad	AA	Ad	AA	Ad	Ad	Ad	AA	Ad	AA	Ad	Ad	Ad	Ad	Ad	Ad	Ad	Ad	Ad	Ad	dd	Ad	Ad	Ad	Ad	Ad	Ad	Ad	Ad	Ad	Ad
chr1A	103518001	103522500	4500	AA	AA	Ad	Ad	AA	AA	AA	Ad	Ad	AA	AA	Ad	AA	AA	AA	AA	AA	Ad	Ad	AA	AA	AA	AA	AA	Ad	Ad	AA	AA	AA	AA	AA	AA	AA	AA	AA	Ad	Ad	Ad	Ad	AA	Ad	Ad	Ad	Ad	Ad	Ad
chr1A	104658501	104665500	7000	dd	AA	AA	AA	AA	AA	AA	Ad	AA	AA	AA	AA	AA	AA	Ad	AA	AA	AA	AA	AA	AA	Ad	AA	AA	AA	AA	AA	AA	AA	Ad	AA	Ad	Ad	Ad	Ad	Ad	Ad	Ad	Ad	AA	AA	Ad	AA	Ad	Ad	Ad
chr1A	105049001	105058000	9000	dd	dd	Ad	dd	dd	dd	Ad	dd	Ad	Ad	dd	Ad	Ad	dd	dd	Ad	Ad	Ad	Ad	Ad	dd	dd	Ad	dd	dd	dd	dd	dd	dd	dd	dd	dd	dd	dd	dd	dd	Ad	Ad	dd	Ad	dd	dd	dd	dd	dd	dd
chr1A	105239001	105243500	4500	AA	AA	AA	Ad	AA	Ad	AA	Ad	Ad	Ad	AA	Ad	AA	Ad	Ad	Ad	Ad	AA	AA	AA	Ad	Ad	Ad	AA	Ad	AA	Ad	AA	Ad	Ad	AA	Ad	Ad	Ad	Ad	AA	Ad	Ad	Ad	Ad	Ad	dd	Ad	Ad	Ad	Ad
chr1A	105244001	105248500	4500	dd	AA	AA	Ad	Ad	AA	Ad	Ad	Ad	AA	AA	Ad	AA	Ad	Ad	AA	Ad	Ad	Ad	AA	Ad	Ad	Ad	Ad	Ad	Ad	AA	AA	AA	Ad	Ad	dd	Ad	Ad	Ad	Ad	AA	Ad	Ad	AA	Ad	Ad	Ad	Ad	AA	Ad
chr1A	105266501	105273500	7000	AA	AA	AB	AA	AA	AA	AA	AA	AA	AA	AA	AA	AA	AA	AA	AA	AA	AA	AA	AA	AA	AA	AA	AA	AA	AA	AA	AA	AA	AA	AA	AA	AA	AA	AA	AA	AA	AA	AB	AA	AA	AA	AA	AA	AA	AA
chr1A	105494001	105499500	5500	AA	AA	AA	AA	AA	AA	AA	AA	AA	AA	AA	AA	AA	AA	AA	AA	AA	AA	AA	AA	AA	AA	AA	AA	AA	AA	AA	AA	Ad	AA	AA	AA	AA	AA	AA	AA	AA	AA	AA	AA	AA	Ad	AA	AA	Ad	AA
chr1A	105772001	105785500	13500	dd	dd	Ad	Ad	Ad	dd	dd	Ad	Ad	dd	dd	dd	Ad	dd	dd	dd	Ad	Ad	dd	dd	Ad	dd	dd	Ad	Ad	dd	dd	dd	dd	dd	dd	dd	dd	dd	dd	dd	dd	dd	dd	Ad	dd	dd	dd	dd	dd	dd
chr1A	105955001	105967000	12000	dd	Ad	Ad	Ad	Ad	Ad	Ad	Ad	Ad	Ad	Ad	Ad	Ad	Ad	dd	Ad	Ad	Ad	Ad	Ad	Ad	dd	Ad	Ad	Ad	Ad	Ad	Ad	Ad	dd	dd	dd	dd	dd	dd	dd	Ad	Ad	Ad	Ad	Ad	dd	Ad	Ad	Ad	dd
chr1A	106246501	106254000	7500	dd	AA	AA	AA	AA	AA	AA	AA	AA	AA	AA	AA	AA	AB	AA	AA	AA	AA	AA	AA	AA	AA	AA	AA	AA	AA	AA	AA	AA	AA	AA	AA	AA	AA	AA	Ad	AA	AA	AA	AA	AA	AB	AA	AA	AA	Ad
chr1A	106375001	106388000	13000	dd	Ad	Ad	Ad	Ad	Ad	Ad	Ad	Ad	Ad	AA	Ad	AA	Ad	dd	AA	Ad	Ad	AA	Ad	Ad	dd	Ad	Ad	Ad	AA	Ad	Ad	Ad	dd	Ad	dd	dd	dd	dd	Ad	Ad	Ad	Ad	Ad	Ad	dd	Ad	Ad	Ad	Ad
chr1A	106526001	106530500	4500	AA	AB	AA	AA	AB	AA	AA	AA	AA	AA	AA	AA	AA	AA	AA	AA	AA	AA	AB	AA	AB	AA	AA	AA	AA	AA	AA	AA	AA	AA	AA	AA	AA	AA	AA	AA	AA	AA	AA	AA	AA	AA	AA	AA	AA	AA
chr1A	106602501	106610500	8000	AA	AA	AA	AA	AA	AA	AA	AA	AA	AA	AA	AA	AA	AA	AA	AA	AA	AA	AA	AA	AA	AA	AA	AA	AA	AA	AA	AA	AA	AA	AA	AA	AA	AA	AA	AA	AA	AA	AA	AA	AA	AB	AA	AA	AA	AA
chr1A	106889001	106893500	4500	AB	AA	AA	AA	AA	AA	AB	AB	AB	AB	AA	AA	AA	AB	AA	AA	AA	AB	AA	AB	AA	AA	AB	AA	AA	AA	AB	AA	BB	AA	AB	AA	AA	AA	AA	AA	AA	AA	AA	AA	AA	Ad	AA	AA	Ad	AA
chr1A	106897001	106901000	4000	AA	AB	AA	AA	AA	AA	AA	Ad	AA	AA	AA	AA	AA	AA	AA	Ad	AA	AA	AA	AA	AA	Ad	AA	AA	AA	AA	AA	Ad	AA	Ad	Ad	Ad	AA	AA	Ad	AA	Ad	Ad	AA	AA	AA	Ad	AA	Ad	Ad	AA
chr1A	106977001	106984500	7500	dd	AA	AA	AA	AA	AA	AA	AA	AA	AA	AA	AA	AA	AA	dd	AA	AA	AA	AA	AA	AA	dd	AA	AA	AA	AA	AA	Ad	AA	dd	Ad	dd	dd	dd	dd	AA	Ad	AA	AA	AA	AA	dd	AA	AA	Ad	AA
chr1A	106997501	107003500	6000	AA	AA	AA	AA	AA	AA	AA	AA	AA	AA	AA	AA	AA	AA	AA	AA	AA	AA	AA	AA	AA	AA	AA	AA	AA	AA	AA	AA	AA	AA	AA	AA	AA	AA	AA	AA	AB	AA	AA	AA	AA	AA	AA	AA	AA	AA
chr1A	107024501	107028500	4000	dd	dd	dd	dd	dd	dd	dd	dd	dd	dd	dd	dd	dd	dd	dd	dd	dd	dd	dd	dd	dd	dd	dd	dd	dd	dd	dd	dd	dd	dd	dd	dd	dd	dd	dd	dd	dd	dd	dd	dd	dd	dd	dd	dd	dd	dd
chr1A	107025001	107037000	12000	dd	dd	dd	dd	dd	dd	dd	dd	dd	dd	dd	dd	dd	dd	dd	dd	dd	dd	dd	dd	dd	dd	dd	dd	dd	dd	dd	dd	dd	dd	dd	dd	dd	dd	dd	dd	dd	dd	dd	dd	dd	dd	dd	dd	dd	dd
chr1A	107115501	107134000	18500	AA	AA	AA	AA	AA	AA	AA	AA	AA	AA	AA	AA	AA	AA	AA	AA	AA	AA	AA	AA	AA	AA	AA	AA	AA	AA	AA	AA	AA	AA	AA	AA	AA	AA	AA	AA	AA	AA	AA	AA	AA	AA	AA	AA	AA	AA
chr1A	107300001	107304000	4000	dd	dd	dd	dd	dd	dd	dd	dd	dd	dd	dd	dd	dd	dd	dd	dd	dd	dd	dd	dd	dd	dd	dd	dd	dd	dd	dd	dd	dd	dd	dd	dd	dd	dd	dd	dd	dd	dd	dd	dd	dd	dd	dd	dd	dd	dd
chr1A	107792001	107798000	6000	AA	AA	AA	AA	AA	AA	AA	AA	AA	AA	AA	AA	AA	AA	AA	AA	AA	AA	AA	AA	AA	AA	AA	AA	AA	AA	AA	AA	AA	AA	AA	AA	AA	AA	AA	AB	AA	AA	AA	AA	AA	dd	AA	AA	AA	AA
chr1A	107794001	107802000	8000	AA	AA	AA	AA	AA	AA	AA	AA	AA	AA	AA	AA	AA	AA	AA	AA	AA	AA	AA	AA	AA	AA	AA	AA	AA	AA	AA	AA	AA	AA	AA	AA	AA	AA	AA	AB	AA	AA	AA	AA	AA	dd	AA	AA	AA	AA
chr1A	108139501	108148000	8500	dd	dd	dd	dd	dd	dd	dd	dd	dd	dd	dd	dd	dd	dd	dd	dd	dd	dd	dd	dd	dd	dd	dd	dd	dd	dd	dd	dd	dd	dd	dd	dd	dd	dd	dd	dd	dd	dd	dd	dd	dd	dd	dd	dd	dd	dd
chr1A	108187001	108194000	7000	dd	Ad	AA	AA	Ad	AA	AA	AA	AA	AA	AA	AA	Ad	Ad	dd	AA	AA	AA	Ad	Ad	AA	dd	AA	Ad	AA	AA	Ad	Ad	AA	Ad	Ad	dd	dd	dd	dd	Ad	Ad	Ad	Ad	Ad	Ad	dd	Ad	Ad	Ad	AA
chr1A	108331501	108354500	23000	AA	AA	AA	AA	AA	AA	AA	AA	AA	AA	AA	AA	AA	AA	AA	AA	AA	AA	AA	AA	AA	AA	AA	AA	AA	AA	AA	AA	AA	AA	AA	AA	AA	AA	AA	AB	AA	AA	AA	AA	AA	AA	AA	AA	AA	AB
chr1A	108470001	108517000	47000	AA	AA	AA	AA	AA	AA	AA	AA	AA	AA	AA	AA	AA	AA	AA	AA	AA	AA	AA	AA	AA	AA	AA	dd	AA	AA	AA	AA	AA	AA	AA	AA	AA	AA	AA	AA	AA	AA	AA	AA	AA	AA	AA	AA	AA	AA
chr1A	108657501	108663000	5500	dd	AA	AA	AA	AA	AA	AA	AA	AA	AA	AA	AA	AA	AB	dd	AA	AA	AA	AA	AA	AA	dd	Ad	Ad	AA	AA	AA	AA	AA	dd	Ad	dd	dd	dd	dd	AA	AA	Ad	AA	AA	AA	dd	AA	AA	AA	AA
chr1A	108700501	108706000	5500	dd	AA	AA	AA	AA	AA	AA	AA	AA	AA	AB	AB	AA	AA	dd	AA	AA	AA	AA	AA	AA	dd	AA	AA	AA	AA	AA	AA	AA	dd	Ad	dd	dd	dd	dd	AB	Ad	AA	AA	AA	AA	dd	AA	AA	AA	Ad
chr1A	109012001	109021000	9000	AA	AA	AA	AA	AA	AA	AA	AA	AA	AA	AA	AA	AA	AA	AA	AA	AB	AA	AA	AA	AA	AA	AA	AA	AA	AA	AA	AA	AA	AA	AA	AA	AA	AA	AA	AA	AB	AA	AA	AA	AA	AA	AA	AA	AA	AA
chr1A	109015001	109033500	18500	AA	AB	AA	AA	AA	AA	AA	AA	AA	AA	AA	AA	AA	AA	AA	AA	AA	AA	AA	AA	AA	AA	AA	AB	AA	AA	AA	AA	AA	AA	AA	AA	AA	AA	AA	AB	AB	AA	AA	AA	AA	AA	AA	AA	AA	AB
chr1A	109760001	109766500	6500	AA	AA	AA	AA	AA	AA	AA	AA	AA	AB	AA	AA	AA	AA	AA	AA	AA	AA	AA	AA	AA	AA	AB	AA	AA	AA	AA	AA	AA	AA	AA	AA	AA	AA	AA	AB	AA	AA	AB	AA	AA	AA	AA	AA	Ad	AA
chr1A	109798001	109802000	4000	Ad	AA	AA	AA	AA	AA	AA	Ad	AA	AA	AA	AA	AA	AA	Ad	AA	AA	AA	AA	AA	AA	Ad	AA	AA	AA	AA	AA	AA	AA	Ad	AA	Ad	Ad	Ad	Ad	AA	AA	Ad	AA	AA	AA	Ad	AA	Ad	AA	Ad
chr1A	109802501	109806500	4000	Ad	AA	AA	Ad	AA	AA	AA	Ad	AA	AA	AA	AA	AA	Ad	Ad	AA	AA	AA	AA	AA	AA	Ad	AA	AA	AA	Ad	Ad	AA	AA	Ad	Ad	Ad	Ad	Ad	Ad	Ad	AA	Ad	Ad	AA	Ad	dd	Ad	Ad	Ad	Ad
chr1A	110019001	110051500	32500	dd	dd	dd	Ad	dd	Ad	Ad	Ad	Ad	dd	dd	Ad	dd	dd	dd	Ad	dd	dd	Ad	dd	dd	dd	Ad	Ad	Ad	dd	dd	dd	dd	dd	dd	dd	dd	dd	dd	dd	Ad	dd	dd	Ad	dd	dd	dd	dd	dd	dd
chr1A	110296001	110300500	4500	Ad	AA	AA	AA	AA	AA	AA	AA	Ad	Ad	AA	AA	Ad	Ad	Ad	AA	Ad	AA	AA	AA	AA	Ad	AA	AA	AA	AA	AA	Ad	Ad	Ad	Ad	Ad	Ad	Ad	Ad	AA	AA	AA	AA	AA	AA	Ad	AA	Ad	Ad	AA
chr1A	110296001	110309000	13000	Ad	AA	AA	AA	AA	AA	AA	AA	AA	AA	AA	AA	AA	AA	Ad	AA	AA	AA	Ad	AA	AA	Ad	AA	AA	AA	AA	AA	AA	AA	Ad	AA	Ad	Ad	Ad	Ad	AA	AA	AA	AA	AA	AA	Ad	AA	Ad	AA	AA
chr1A	110319001	110326000	7000	AA	AA	AA	AA	AA	AA	AA	AA	AA	AA	AA	AA	AA	AA	AA	AA	AA	AA	AA	AA	AA	AA	AA	AA	AA	AA	AA	AA	AA	AA	AA	AA	AA	AA	AA	BB	AA	AA	AB	AA	AB	AB	AB	AA	AB	AA
chr1A	110327001	110334500	7500	AA	AA	AA	AA	AA	AA	AA	AA	AA	AA	AA	AA	AA	AA	AA	AA	AA	AA	AA	AA	AA	AA	AA	AA	AA	AA	AA	AA	AA	AA	AA	AA	AA	AA	AA	AA	AA	AA	AA	AA	AA	AA	AA	AA	AA	AA
chr1A	110509501	110515500	6000	AA	AA	AA	AA	AA	AB	AA	AA	AA	AA	AA	AA	AA	AB	AA	AA	AA	AA	AA	AB	AA	AA	AB	AA	AA	AB	AB	AB	AA	AA	AA	AA	AA	AA	AA	dd	AB	Ad	Ad	AA	AA	AA	AA	AA	AA	AA
chr1A	110679001	110684500	5500	Ad	AA	AA	AA	AA	Ad	AA	AA	AA	AA	AA	AA	AA	AA	Ad	Ad	AA	Ad	AA	AA	AA	Ad	AA	Ad	Ad	AA	AA	AA	AA	Ad	AA	Ad	Ad	dd	dd	Ad	AA	Ad	Ad	AA	AA	dd	Ad	Ad	Ad	AA
chr1A	110688501	110692500	4000	dd	Ad	Ad	Ad	Ad	Ad	Ad	Ad	Ad	Ad	Ad	Ad	Ad	Ad	dd	Ad	Ad	Ad	Ad	Ad	Ad	dd	Ad	Ad	Ad	Ad	Ad	Ad	Ad	dd	Ad	dd	dd	dd	dd	Ad	Ad	Ad	Ad	Ad	Ad	dd	Ad	Ad	Ad	Ad
chr1A	110877001	110882500	5500	dd	AA	AA	AA	AA	AA	AA	AA	AA	AA	AA	AA	AA	AA	dd	AA	AA	AA	AA	AA	AA	dd	AA	AA	AA	AA	AA	AA	AA	dd	Ad	dd	dd	dd	dd	dd	AA	Ad	Ad	AA	Ad	dd	Ad	Ad	Ad	Ad
chr1A	111209501	111213500	4000	dd	AA	AA	AA	Ad	AB	AA	AA	AA	AB	AB	AB	AB	AA	dd	Ad	AA	AB	AA	AA	AA	dd	AA	Ad	AA	AA	AB	AA	AA	dd	Ad	dd	dd	dd	dd	Ad	Ad	Ad	Ad	Ad	Ad	dd	Ad	Ad	AA	Ad
chr1A	111318501	111327500	9000	AA	AB	AA	AB	AA	AB	AA	AB	AB	AB	AA	AA	AA	AA	AA	AA	AA	AB	AA	AA	AA	AA	AA	AA	AA	AA	AA	AA	AA	AA	AB	AA	AA	AA	AA	AA	AA	AA	AA	AA	AA	AA	AA	AA	AB	Ad
chr1A	111516501	111520500	4000	dd	dd	dd	dd	Ad	Ad	dd	dd	Ad	dd	dd	dd	dd	dd	dd	Ad	dd	Ad	dd	dd	Ad	dd	dd	dd	dd	dd	dd	dd	dd	dd	dd	dd	dd	dd	dd	dd	dd	dd	dd	dd	dd	dd	dd	dd	dd	dd
chr1A	111648001	111656000	8000	AA	AA	dd	AA	AA	AB	AA	AA	AA	AA	AA	AA	AA	AA	AA	AA	AA	AA	AA	AA	AA	AA	AA	AA	AA	dd	AA	AA	AA	AA	AA	AA	AA	AA	AA	AB	AA	AA	AA	AA	AA	AA	AA	AA	AA	AA
chr1A	111763001	111767500	4500	dd	AA	AB	AA	AA	AA	AA	AA	AA	AA	AA	AA	AA	AA	dd	AA	AA	AA	AA	AA	AA	dd	AA	AB	AA	AA	AA	Ad	AA	dd	Ad	dd	dd	dd	dd	AB	AA	AB	AA	AA	AA	dd	AA	AA	AB	AA
chr1A	111855501	111860000	4500	AA	AA	dd	AA	AA	AA	AA	AA	AA	AA	AA	AA	AA	AA	AA	AA	AA	AA	AA	AA	AA	AA	AA	AA	AA	dd	AA	AA	AA	AA	AA	AA	AA	AA	AA	AA	AA	AA	AA	AA	AA	AA	AA	AA	AB	AA
chr1A	112676501	112688500	12000	AA	AA	AA	AA	AA	AB	AA	AA	AA	AA	AA	AA	AA	AA	AA	AA	AA	AA	AA	AA	AA	AA	AA	AA	AA	AA	AA	AA	AA	AA	AA	AA	AA	AA	AA	AA	AA	AA	AA	AA	AA	AA	AA	AA	AA	AA
chr1A	112884501	112899000	14500	dd	dd	dd	dd	dd	dd	dd	dd	dd	dd	dd	dd	dd	dd	dd	dd	dd	dd	dd	dd	dd	dd	dd	dd	dd	dd	dd	dd	dd	dd	dd	dd	dd	dd	dd	dd	dd	dd	dd	dd	dd	dd	dd	dd	dd	dd
chr1A	112983501	112987500	4000	dd	Ad	AA	Ad	Ad	AA	AA	Ad	Ad	Ad	Ad	Ad	Ad	Ad	dd	Ad	Ad	AA	Ad	Ad	Ad	dd	AA	Ad	AA	Ad	Ad	Ad	AA	dd	Ad	dd	dd	dd	dd	Ad	Ad	Ad	dd	Ad	Ad	dd	Ad	Ad	Ad	Ad
chr1A	113102001	113110000	8000	AA	AA	AA	AB	AA	AA	AA	AA	AA	AA	AA	AA	AA	AA	AA	AA	AA	AB	AA	AA	AA	AA	AA	AA	AA	AA	AA	AA	AA	AA	AA	AA	AA	AB	AA	AA	Ad	AA	AA	AA	AA	AA	AA	AA	AA	AA
chr1A	113391001	113395500	4500	Ad	AA	AA	AA	AA	AA	AA	AA	AA	Ad	AA	AA	AA	AA	dd	AA	AA	AA	AA	AA	AA	Ad	AA	AA	AA	AA	AA	AA	AA	Ad	Ad	Ad	Ad	Ad	dd	AA	AA	Ad	Ad	AA	AA	dd	AA	Ad	AA	AA
chr1A	113611001	113621000	10000	AA	AA	AA	AA	AA	AA	AA	AA	AA	AA	AA	AA	AA	AA	AA	AA	AA	AA	dd	AA	AA	AA	AA	AA	AA	AA	AA	AA	AA	AA	AA	AA	AA	AA	AA	Ad	AA	AA	Ad	AA	AA	AA	AA	AA	AA	AA
chr1A	114130001	114134500	4500	AA	AA	AA	AA	Ad	Ad	AA	AA	AA	AA	AB	AA	AA	AA	Ad	AA	AA	AA	AA	AA	AA	AA	AA	AA	AA	AA	AA	AA	AB	AA	AA	AA	AA	AA	Ad	Ad	AA	AA	AA	AA	AA	Ad	AA	Ad	AA	AA
chr1A	114302001	114313000	11000	AB	AA	AA	AA	AB	AA	AA	AA	AA	AA	AA	AB	AA	AA	AA	AA	AB	AA	AA	AA	AA	AA	AB	AB	AA	AA	AA	AA	AB	AA	AA	AA	AA	AB	AA	AB	AB	AA	AA	AA	AA	AA	AB	AA	AB	AB
chr1A	114457501	114469500	12000	AA	AB	AA	AA	AA	AA	AB	AA	AB	AB	AA	AA	AA	AB	AA	AA	AA	AA	AA	AB	AA	AB	AA	AA	AA	AB	AA	AA	AB	AA	AA	AA	AA	AB	AA	AA	AA	AA	AA	AA	AA	AA	AA	AA	AA	AA
chr1A	114691501	114697000	5500	dd	dd	Ad	Ad	Ad	dd	dd	dd	dd	dd	dd	Ad	dd	dd	dd	dd	Ad	Ad	Ad	dd	Ad	dd	Ad	Ad	dd	dd	dd	Ad	Ad	dd	Ad	dd	dd	dd	dd	dd	dd	dd	dd	dd	dd	dd	dd	dd	dd	dd
chr1A	114838501	114845500	7000	AB	AB	AA	AB	AB	AA	AB	AB	AB	AB	AB	AA	AA	AA	AB	AA	AA	AB	AB	AA	AA	AA	AB	AB	AB	AB	AA	Ad	AB	AA	AA	AA	AA	AA	AB	AB	AB	AB	AB	AA	AB	AA	AA	AB	AA	BB
chr1A	114944501	114948500	4000	AA	Ad	AA	dd	AA	AA	AA	dd	AA	dd	AA	dd	dd	dd	AA	dd	dd	dd	dd	dd	AA	AA	AA	AA	AA	AA	AA	AA	dd	AA	AA	AA	AA	AA	AA	dd	AA	dd	dd	AA	dd	AB	dd	dd	dd	dd
chr1A	114969501	114979000	9500	AA	AA	AA	AA	AA	AA	AA	AA	AA	AA	AA	AA	AA	AA	AA	AA	AA	AA	AA	AA	AA	AA	AA	AA	AA	AA	AB	AA	AA	AA	AA	AA	AA	AA	AA	AA	AA	AA	AA	AA	AA	AA	AA	AA	AA	AA
chr1A	115135001	115140000	5000	dd	AA	AA	AA	AA	AB	AA	AA	AA	AA	AA	AA	AA	AA	dd	AA	AA	AA	AA	AA	AA	dd	AA	AA	AA	AA	Ad	AA	AA	dd	Ad	dd	dd	dd	dd	Ad	AA	AA	AA	AA	AA	dd	AA	AA	AA	AA
chr1A	115282501	115325000	42500	AA	AA	AA	AA	AA	AA	AA	AA	AA	AA	AA	AA	AA	AA	AA	AA	AA	AA	AA	AA	AA	AA	AA	AA	AA	AA	AA	AA	AA	AA	AA	Ad	AA	AA	AA	AA	AA	AA	AA	AA	AA	AA	AA	AA	AA	AA
chr1A	115382001	115387500	5500	dd	Ad	dd	Ad	dd	Ad	Ad	Ad	dd	Ad	dd	dd	Ad	Ad	dd	Ad	Ad	dd	Ad	dd	Ad	dd	Ad	dd	Ad	Ad	Ad	Ad	Ad	dd	dd	dd	dd	dd	dd	dd	dd	dd	dd	Ad	dd	dd	dd	dd	Ad	dd
chr1A	115387001	115392000	5000	dd	dd	dd	dd	dd	dd	dd	dd	dd	dd	dd	dd	dd	dd	dd	dd	dd	dd	dd	dd	dd	dd	dd	dd	dd	dd	dd	Ad	dd	dd	dd	dd	dd	dd	dd	dd	dd	dd	dd	Ad	dd	dd	dd	dd	dd	dd
chr1A	115521501	115530500	9000	AA	AA	AA	AA	AA	Ad	AA	AA	AA	AA	AA	AA	AA	AA	AA	AA	AA	AA	AA	AA	Ad	Ad	AA	AA	AA	AA	AA	AA	AA	AA	AA	AA	AA	AA	AA	AA	AA	AA	AA	AA	AA	Ad	AA	AA	AA	AB
chr1A	115676501	115693500	17000	AA	AA	AA	AA	AA	AA	AA	AA	AA	AA	AA	AA	AA	AA	AA	AA	AA	AA	AA	AA	AA	AA	AA	AA	AA	AA	AA	AA	AA	AA	AA	AA	AA	AA	AA	AA	AA	AA	AA	AA	AA	AA	AA	AA	AA	AA
chr1A	116200001	116206500	6500	AA	AA	AA	AA	AA	AA	AB	AA	AB	AA	AA	AA	AA	AA	AA	AA	AA	AA	AA	AA	AA	AA	AA	AA	AA	AA	AA	AA	AA	AA	AA	AA	AA	AA	AA	AA	AA	AA	AA	AA	AA	Ad	AA	AA	AA	AA
chr1A	116311501	116315500	4000	Ad	AA	AA	AA	AA	AA	AA	AA	AA	AB	AB	AA	AB	AA	Ad	AA	AA	AB	AA	AA	AB	Ad	AB	AB	AA	AA	AB	AB	AB	Ad	Ad	Ad	Ad	Ad	Ad	Ad	Ad	Ad	Ad	AA	Ad	Ad	AA	Ad	AA	Ad
chr1A	116319501	116327000	7500	Ad	AA	AA	AA	AA	AA	AA	AA	AA	AA	AA	AA	AA	AA	Ad	AA	AA	AA	AA	AA	AA	Ad	AA	AA	AA	AA	AA	AA	AA	AA	AA	Ad	Ad	Ad	Ad	AA	AA	AA	AA	AA	AA	Ad	AA	AA	AA	AA
chr1A	116428001	116905500	477500	AA	AA	AA	AA	dd	AA	AA	AA	AA	AA	AA	AA	AA	AA	AA	AA	AA	AA	AA	AA	AA	AA	AA	AA	AA	AA	AA	AA	AA	AA	AA	AA	AA	AA	AA	AA	AA	AA	AA	AA	AA	AA	AA	AA	AA	AA
chr1A	116889501	117087000	197500	AA	AA	AA	AA	AA	AA	AA	AA	AA	AA	AA	AA	AA	AA	AA	AA	AA	AA	AA	AA	AA	AA	AA	AA	AA	AA	AA	AA	AA	AA	AA	AA	AA	AA	AA	AA	AA	AA	AA	AA	AA	AA	AA	AA	AA	AA
chr1A	117170501	117178000	7500	Ad	Ad	Ad	Ad	Ad	Ad	Ad	Ad	Ad	Ad	Ad	Ad	Ad	Ad	dd	Ad	Ad	Ad	Ad	AA	Ad	Ad	Ad	Ad	Ad	Ad	Ad	Ad	Ad	Ad	Ad	Ad	Ad	Ad	Ad	Ad	Ad	Ad	Ad	AA	Ad	dd	Ad	Ad	Ad	Ad
chr1A	117461001	117547000	86000	AA	AA	AA	AA	AA	AA	AA	AA	AA	AA	AA	AA	AA	AA	AA	AA	AA	AA	AA	AA	AA	AA	AA	AA	AA	AA	AA	AA	AA	AA	AA	AA	AA	AA	AA	AA	AA	AA	AA	AA	AA	AA	AA	AA	AA	AA
chr1A	117571501	117584500	13000	BB	BC	M	M	M	BC	M	BC	BC	M	BC	BC	BC	M	BC	M	M	BC	BC	BC	M	BC	BC	M	BC	BC	BC	BC	BC	BC	BC	BC	BC	BC	BC	BC	M	BC	BC	BC	M	BC	BC	BC	M	M
chr1A	117603001	117618000	15000	BB	BC	M	BC	M	BC	BC	BC	BC	M	BC	BC	BC	BC	BB	BC	BC	BC	BC	BC	M	BC	BC	BC	BC	BC	BC	BC	BC	BC	BC	BC	BB	BB	BC	BC	M	BC	BC	BC	BC	BC	BC	BC	BC	M
chr1A	117792501	117801500	9000	dd	AA	AA	Ad	AA	AA	AA	AA	AA	AA	AA	AA	AA	Ad	dd	AA	Ad	AA	AA	Ad	AA	dd	AA	AA	AA	Ad	AA	Ad	AA	dd	Ad	dd	dd	dd	dd	Ad	Ad	Ad	Ad	Ad	Ad	dd	Ad	Ad	Ad	Ad
chr1A	117952501	117974500	22000	AA	AA	AA	AA	AA	AA	AA	AA	AA	AA	AA	AA	AA	AA	AA	AA	AA	AA	AA	AA	AA	AA	AA	AA	AA	AA	AA	AA	AA	AA	AA	AA	AA	AA	AA	AA	AA	AA	AA	AA	AA	Ad	AA	AA	AA	AA
chr1A	118240501	118248000	7500	AA	AA	AA	AA	AA	AA	AA	AA	AA	AA	AA	AA	AA	AA	AA	AA	AA	AB	AA	AA	AB	AA	AA	AA	AA	AA	AA	AB	AA	AA	AA	AA	AA	AA	AA	AB	AA	AA	AA	AA	AA	AA	AA	AA	AA	AA
chr1A	118251501	118261500	10000	AA	AA	AA	AA	AA	AA	AA	AA	AA	AA	AA	AA	AA	AA	AA	AA	AA	AA	AA	AA	AA	AA	AA	AA	AA	AA	AA	AA	AA	Ad	AA	AA	AA	AA	AA	AB	AA	AA	AA	AA	AA	AA	AA	AA	AA	AB
chr1A	118266001	118270000	4000	Ad	AA	AA	Ad	Ad	AA	AA	AA	AA	AA	AA	AA	AA	AA	AA	AA	AA	AA	AA	AA	AA	AA	AB	AB	AA	AA	AA	AA	AA	AA	AA	AA	AA	AA	AA	Ad	AA	AA	AA	AA	AA	AA	AA	AA	AA	AA
chr1A	118289501	118708000	418500	AA	AA	AA	AA	AA	AA	AA	AA	AA	AA	AA	AA	AA	AA	AA	AA	AA	AA	AA	AA	AA	AA	AA	AA	AA	AA	AA	AA	AA	AA	AA	AA	AA	AA	AA	AA	AA	AA	AA	AA	AA	AA	AA	AA	AA	AA
chr1A	119612001	119622500	10500	AA	AA	AA	AA	AA	AA	AA	AA	AA	AA	AA	AA	AA	AA	AA	AA	AA	AA	AA	AA	AA	AA	AA	AA	AA	AA	AA	AA	AA	AA	AA	AA	AA	AA	AA	AA	AA	AA	AA	AA	AA	AA	AA	AA	AA	AA
chr1A	119765501	119773500	8000	AA	AA	AA	AA	AA	AA	AA	AA	AA	AA	AA	AA	AA	AA	AA	AA	AA	AA	AA	AA	AA	AA	AA	AA	AA	AA	AA	AA	AA	AA	AA	AA	AA	AA	AA	AB	AA	AA	AA	AA	AA	AA	AA	AA	Ad	AA
chr1A	119943501	119949000	5500	AA	AA	AA	AA	AA	AA	AA	AA	AA	AA	AA	AA	AA	AA	AA	AA	AA	AA	AA	Ad	AA	AA	AA	AA	AA	AA	AA	AA	Ad	AA	AA	AA	AA	Ad	AA	AB	AA	AA	AA	AA	AA	AA	AA	AA	AA	Ad
chr1A	120146001	120153500	7500	AA	AA	AA	AA	AA	AA	AA	AA	AA	AA	AA	AA	AA	AA	AA	AA	AA	AA	AA	AA	AA	AA	AA	AA	AA	AA	AA	AA	AA	AA	AA	AA	AA	AA	AA	AA	AA	AA	AA	AA	AA	AB	AA	AA	AB	AA
chr1A	120197501	120203000	5500	AA	AA	AB	AA	AA	AA	AA	AB	AB	AB	AA	AA	AB	AA	Ad	AA	AA	AA	AA	AB	AA	AA	AA	AA	AA	AA	AA	AA	AB	Ad	AA	Ad	Ad	AA	Ad	Ad	AA	AA	Ad	AA	Ad	Ad	AA	Ad	AA	Ad
chr1A	120455501	120459500	4000	AA	AA	AA	AA	AA	AA	AA	AA	AA	AA	AA	AA	AB	AA	AA	AA	AA	AA	AA	AB	AA	AA	AA	Ad	AA	AA	AA	AB	AA	AA	AA	AA	AA	AB	AA	dd	AA	AA	Ad	AA	Ad	Ad	AA	AA	Ad	AA
chr1A	120725501	120731500	6000	dd	Ad	Ad	Ad	Ad	Ad	Ad	Ad	Ad	Ad	Ad	Ad	Ad	Ad	dd	Ad	Ad	AA	Ad	Ad	Ad	dd	Ad	Ad	Ad	Ad	Ad	Ad	Ad	dd	Ad	dd	dd	dd	dd	Ad	Ad	Ad	Ad	Ad	Ad	dd	Ad	Ad	Ad	dd
chr1A	120772001	120776000	4000	dd	AA	AA	Ad	Ad	Ad	Ad	Ad	Ad	Ad	Ad	Ad	Ad	Ad	dd	Ad	Ad	Ad	Ad	AA	Ad	Ad	Ad	Ad	Ad	Ad	Ad	Ad	Ad	Ad	Ad	Ad	Ad	Ad	Ad	Ad	Ad	Ad	Ad	Ad	Ad	dd	Ad	Ad	Ad	Ad
chr1A	121418001	121422000	4000	dd	BB	BB	BB	BB	BB	BB	BB	BB	BB	BB	BB	BB	BC	AB	BB	AB	BB	BB	BB	BB	BB	BB	BB	BB	BB	BB	BB	BB	BB	BB	BB	AB	BB	BB	AB	AB	BB	BB	BB	BB	BB	BB	AB	BB	BB
chr1A	121906001	121910000	4000	dd	AA	AA	AA	AA	Ad	AA	AA	AA	AA	AA	AA	AA	AA	dd	AA	AA	AA	AA	AA	AA	dd	AA	AA	AA	AA	AA	Ad	AA	dd	Ad	dd	dd	dd	dd	Ad	Ad	Ad	AA	AA	Ad	dd	Ad	Ad	Ad	Ad
chr1A	121971501	121976500	5000	AB	AA	AA	AA	AA	AA	AA	AA	AA	AA	AB	AA	AA	AA	AA	AA	AA	AA	AA	AA	AA	Ad	AA	AA	AA	AA	AA	AA	AA	AB	AA	AA	AA	AA	AA	AA	AA	AA	AA	AA	AA	AA	AA	AA	AB	AA
chr1A	122514501	122524500	10000	dd	AA	AA	Ad	Ad	Ad	AA	AA	AA	AA	AA	Ad	Ad	Ad	dd	Ad	AA	AA	Ad	Ad	Ad	dd	AA	AA	AA	AA	AA	Ad	AA	dd	Ad	dd	dd	dd	dd	Ad	AA	Ad	Ad	Ad	Ad	dd	Ad	Ad	Ad	Ad
chr1A	122681501	122685500	4000	dd	AA	AA	AA	AA	AA	AA	AA	AA	AA	AA	AA	AA	AA	dd	AA	AA	AA	AA	AA	AA	dd	AA	AA	Ad	AA	AA	AA	AB	dd	Ad	dd	dd	dd	dd	Ad	Ad	Ad	Ad	AA	Ad	dd	AA	Ad	AA	Ad
chr1A	122682501	122693000	10500	dd	AA	AA	AA	AA	AA	AA	AA	AA	AA	AA	AA	AA	AA	dd	AA	AA	AA	AA	AA	AA	dd	AA	AA	AA	AA	AA	AA	AA	dd	Ad	dd	dd	dd	dd	Ad	AA	AA	Ad	AA	AA	dd	AA	AA	AA	AA
chr1A	122690501	122694500	4000	dd	AA	Ad	AA	AA	AA	AA	Ad	AA	Ad	Ad	AA	AA	Ad	dd	AA	AA	AA	AA	AA	AA	dd	AA	AA	AA	AA	AA	Ad	AA	dd	dd	dd	dd	dd	dd	Ad	AA	AA	Ad	AA	AA	dd	Ad	Ad	AA	AA
chr1A	122921001	122956000	35000	dd	Ad	Ad	dd	Ad	Ad	dd	dd	dd	Ad	Ad	Ad	Ad	dd	dd	Ad	dd	Ad	Ad	Ad	Ad	dd	Ad	dd	Ad	dd	Ad	Ad	dd	dd	dd	dd	dd	dd	dd	dd	dd	dd	dd	Ad	Ad	dd	dd	dd	dd	dd
chr1A	122990501	123003500	13000	dd	Ad	Ad	Ad	Ad	Ad	Ad	Ad	Ad	Ad	Ad	Ad	Ad	AA	dd	Ad	Ad	Ad	AA	Ad	Ad	dd	Ad	Ad	Ad	Ad	Ad	Ad	Ad	dd	Ad	dd	dd	dd	dd	dd	Ad	Ad	Ad	Ad	Ad	dd	Ad	Ad	Ad	Ad
chr1A	123165501	123174000	8500	AA	AA	AA	AA	AA	AA	AA	AA	AA	AA	AA	AA	AA	AA	AA	AA	AA	AA	AA	AA	AA	AA	AA	AA	AA	AA	AA	AA	AB	AA	AA	AA	AA	AA	AA	AA	AA	AA	AA	AA	AA	AA	AA	AA	AB	AA
chr1A	123176501	123180500	4000	AA	AA	AA	AA	AA	AA	AA	AA	AA	AA	AA	AB	AA	AA	AA	AA	AA	AA	AB	AA	AA	AA	AA	AA	AA	AA	AA	Ad	AA	AB	AB	AA	AA	AA	AA	AB	AB	AA	Ad	AA	AA	AB	AA	AA	AB	AA
chr1A	123257001	123264500	7500	AA	AA	AA	AA	AA	AA	AA	AA	dd	AA	Ad	AA	AA	AA	AA	AA	AA	AA	AA	AA	AB	AA	AA	AA	AA	AA	AA	AA	AA	AA	AA	AA	AA	AA	AA	AA	AA	AA	AA	AA	AA	AA	AA	AA	AB	Ad
chr1A	123461001	123465000	4000	Ad	AA	AA	AA	AA	AA	Ad	AA	AA	AA	AA	AA	AA	AA	Ad	AA	AA	AA	AA	AA	Ad	Ad	AA	AA	AA	AA	AA	AA	Ad	Ad	Ad	Ad	Ad	Ad	Ad	Ad	Ad	AA	AA	AA	Ad	Ad	AA	Ad	AA	Ad
chr1A	124076001	124081000	5000	AA	AA	AA	AA	AA	AA	AA	AA	AA	AA	AA	AA	AA	AA	AA	AA	AA	AA	AA	AA	AA	AA	AA	AA	AA	AA	AA	AA	AA	AA	AA	AA	AA	AA	AA	AB	AA	AA	AA	AA	AA	Ad	AA	AA	Ad	AA
chr1A	124281501	124287500	6000	AA	Ad	AA	AA	AA	AB	AA	AB	AB	AA	AB	dd	dd	AA	AA	dd	Ad	AB	AA	AB	AA	AA	AA	AA	AA	AA	AA	AB	AA	AA	AA	AA	AA	AB	AA	dd	AA	dd	dd	AA	dd	AB	dd	dd	dd	dd
chr1A	124633001	124641000	8000	dd	AA	AA	AA	AA	Ad	AA	AA	AA	Ad	AA	Ad	AA	AA	dd	AA	Ad	Ad	AA	AA	AA	dd	AA	AA	AA	AA	AA	AA	AA	dd	Ad	dd	dd	dd	dd	Ad	Ad	Ad	Ad	AA	Ad	dd	Ad	Ad	Ad	AA
chr1A	125057001	125062500	5500	Ad	AA	AA	AA	AA	Ad	AA	AA	AA	AA	AA	AA	Ad	AA	Ad	AA	AA	AA	AA	AA	AA	Ad	AA	AA	AA	AA	AA	AA	AA	Ad	AA	Ad	AA	Ad	AA	AA	Ad	AA	AA	AA	Ad	Ad	Ad	AA	AA	Ad
chr1A	125458501	125463000	4500	Ad	Ad	Ad	Ad	AA	Ad	Ad	AA	AA	AA	AA	Ad	Ad	Ad	Ad	Ad	AA	Ad	Ad	AA	Ad	Ad	Ad	Ad	Ad	Ad	Ad	Ad	Ad	Ad	Ad	Ad	Ad	Ad	Ad	Ad	Ad	Ad	Ad	Ad	Ad	dd	Ad	Ad	Ad	Ad
chr1A	125687501	125697000	9500	AA	AA	AA	AA	AA	AA	AA	AA	AA	AA	AA	AA	AA	AA	AA	AA	AA	AA	AA	AB	AA	AA	AA	AA	AA	AA	AA	AA	AA	AA	AA	AA	AA	AA	AA	AA	AB	AA	AB	AA	AA	AA	AA	AA	AA	AA
chr1A	126056501	126061000	4500	AA	AA	AB	AA	AA	AB	AA	AA	AA	AA	AA	AB	AA	AA	AA	AA	AA	AA	AA	AA	AA	AA	AA	AB	AB	AA	AA	AA	AA	AA	AA	AA	AA	AA	AB	AA	AA	AA	AA	AA	AA	AA	AA	AA	AA	AA
chr1A	126528501	126537500	9000	Ad	AA	AA	Ad	Ad	AA	AA	AA	AA	AA	AA	AA	Ad	Ad	Ad	Ad	Ad	Ad	AA	AA	AA	AA	AA	AA	AA	AA	AA	Ad	AA	Ad	AA	Ad	Ad	Ad	Ad	Ad	Ad	Ad	Ad	Ad	Ad	dd	Ad	Ad	Ad	Ad
chr1A	126850501	126854500	4000	Ad	AA	AA	AA	AA	AA	AA	AA	AA	AA	AA	Ad	AA	AA	Ad	AA	AA	AA	AA	AA	Ad	AA	AA	AA	AA	AA	AA	AA	AA	AA	AA	AA	AA	AA	Ad	AB	AA	AA	AA	AA	AA	AA	AA	AA	AA	AA
chr1A	127250501	127257000	6500	dd	AA	AA	AA	AA	AA	AA	AA	AA	AA	AA	AA	AA	AA	AA	AA	AA	AA	AA	AA	dd	AA	AA	AA	AA	AA	dd	Ad	AA	AA	AA	AA	AA	AA	AA	AA	Ad	AA	AA	AA	AA	dd	AA	AA	Ad	Ad
chr1A	127572501	127576500	4000	AA	AB	AA	AA	AB	AA	AB	AA	AA	AB	AA	AA	AB	AA	AB	AA	AA	AA	AA	AB	AA	AA	AA	AA	AA	AA	AB	AA	AB	AB	AB	AA	AA	AA	AB	AB	AA	AA	AB	AA	AA	AA	AA	AB	AB	AA
chr1A	127818001	127823000	5000	dd	AA	Ad	Ad	AA	Ad	Ad	Ad	Ad	Ad	Ad	Ad	Ad	Ad	dd	Ad	AA	AA	Ad	Ad	Ad	dd	AA	Ad	Ad	Ad	Ad	Ad	Ad	dd	Ad	dd	dd	dd	dd	Ad	Ad	Ad	Ad	Ad	Ad	dd	Ad	Ad	Ad	Ad
chr1A	127853501	127858000	4500	AB	AA	AA	AA	AA	AB	AA	AA	AA	AA	AA	AA	AA	AA	AA	AA	AA	AA	AA	AA	AA	AA	AA	AA	AA	AA	AA	AB	AA	AA	AA	AA	AB	AB	AA	dd	AB	AA	Ad	AA	AA	AA	AA	AA	AA	AA
chr1A	127946501	127963500	17000	Ad	Ad	AA	Ad	AA	Ad	Ad	AA	AA	AA	AA	Ad	AA	Ad	Ad	AA	AA	AA	Ad	Ad	Ad	Ad	Ad	Ad	AA	Ad	Ad	Ad	AA	Ad	Ad	Ad	Ad	Ad	Ad	Ad	Ad	Ad	Ad	Ad	Ad	dd	Ad	Ad	Ad	Ad
chr1A	128257501	128263000	5500	AA	AA	AA	AA	AA	AA	AA	AA	AA	AA	AA	AA	AA	AA	AA	AA	AA	Ad	AA	AA	AA	AA	AA	AA	AA	AA	AA	AA	Ad	AA	AA	AA	AA	AA	AA	AA	AA	AA	AA	AA	AA	AA	AA	AA	AA	AA
chr1A	128257501	128270000	12500	AA	AA	AA	AA	AA	AA	AA	AA	AA	AA	AA	AA	AA	AA	AB	AA	AA	AA	AA	AA	AA	AA	AB	AA	AA	AA	AA	AA	AA	AA	AA	AA	AA	AA	AA	AA	AA	AA	AA	AA	AA	AA	AA	AA	AB	AA
chr1A	128266001	128270000	4000	AA	AA	AA	AA	AA	AA	AA	AA	AA	AA	AA	AA	AA	AA	AB	AA	AA	AA	AA	AA	AA	AA	AB	AA	AA	AA	AA	AA	AA	AA	AA	AA	AA	AA	AA	Ad	Ad	AA	AA	AA	AA	AA	AA	AA	AB	Ad
chr1A	128725501	128734000	8500	AB	AA	AA	AA	AA	AA	AA	AA	AA	AA	AA	AA	AA	AA	AA	AA	AA	AA	AA	AA	AA	AA	AA	AA	AA	AA	AA	AA	AA	AA	AA	AA	AA	AA	AA	AA	AA	AA	AA	AA	AA	AA	AA	AA	AA	AA
chr1A	128772501	128777000	4500	dd	AB	AA	AA	AA	AA	AA	AA	AB	AA	AA	AA	AB	AA	dd	AA	AA	AB	AA	AA	AA	dd	AA	AA	AA	AA	AA	Ad	AA	dd	Ad	dd	dd	dd	dd	AB	AA	AA	AB	AA	AB	dd	AA	AA	Ad	AA
chr1A	128897501	128912000	14500	AA	AA	AA	AA	AA	AA	AA	AA	AA	AA	AA	AA	AA	AA	AA	AA	AA	AA	AA	AA	AA	AA	AA	AA	AA	AA	AA	AA	AA	AA	AA	AA	AA	AA	AA	AA	AA	AA	AA	AA	AA	Ad	AA	AA	AA	AB
chr1A	128966501	128972500	6000	Ad	AA	Ad	Ad	Ad	Ad	Ad	Ad	Ad	Ad	Ad	Ad	Ad	Ad	Ad	Ad	Ad	Ad	AA	Ad	Ad	Ad	Ad	Ad	Ad	Ad	Ad	Ad	Ad	Ad	Ad	Ad	Ad	Ad	Ad	Ad	Ad	Ad	Ad	Ad	Ad	Ad	Ad	Ad	Ad	Ad
chr1A	130377001	130382000	5000	dd	dd	dd	dd	dd	dd	dd	dd	dd	dd	dd	dd	dd	dd	dd	dd	dd	dd	dd	dd	dd	dd	dd	dd	dd	dd	dd	dd	dd	dd	dd	dd	dd	dd	dd	dd	dd	dd	dd	Ad	dd	dd	dd	dd	dd	dd
chr1A	130377501	130387000	9500	Ad	Ad	Ad	Ad	Ad	Ad	Ad	Ad	Ad	Ad	Ad	Ad	Ad	Ad	Ad	Ad	Ad	Ad	Ad	Ad	Ad	Ad	AA	AA	Ad	Ad	Ad	Ad	Ad	Ad	Ad	Ad	Ad	dd	Ad	Ad	Ad	Ad	Ad	Ad	Ad	Ad	Ad	Ad	dd	Ad
chr1A	130654501	130665500	11000	AA	AA	AA	AA	AA	AA	AA	AA	AA	AA	AA	AA	AA	AA	AB	AA	AA	AA	AA	AB	AA	AA	AA	dd	AA	AA	AA	AA	AA	AA	AA	AA	AA	AA	AA	AA	AA	AA	AA	AA	AA	AA	AA	AA	AB	AA
chr1A	130710501	130715500	5000	AA	AA	AA	AA	AA	AA	AA	AA	AA	AA	AA	AA	AA	AA	AA	AA	AA	AA	AA	AA	AA	AA	AA	AA	AB	AA	AA	AA	AA	AA	AA	AA	AA	AA	AA	AA	AA	AA	AA	AA	AA	AA	AA	AA	AA	AB
chr1A	130834001	130839500	5500	dd	Ad	Ad	Ad	Ad	Ad	Ad	Ad	Ad	Ad	dd	Ad	Ad	Ad	Ad	Ad	Ad	dd	Ad	Ad	Ad	dd	Ad	Ad	Ad	Ad	Ad	AA	Ad	Ad	Ad	dd	Ad	dd	dd	Ad	AA	Ad	dd	Ad	Ad	dd	Ad	Ad	Ad	Ad
chr1A	130975501	130981500	6000	AB	AA	AA	AA	AA	AB	AB	AA	AA	AA	AA	AA	AA	AA	AA	AA	AA	AA	AA	AB	AA	AA	AA	AA	AA	AA	AA	AA	AA	AB	AA	AA	AA	AB	AA	AA	AA	AA	AA	AA	AA	AA	AA	AB	AA	AA
chr1A	131001001	131006500	5500	AB	AB	AA	AA	AA	AB	AB	AA	AA	AB	AA	AA	AA	AA	AA	AA	AA	AA	AA	AA	AA	AB	AB	AA	AA	AA	AA	AB	AA	AA	AA	AA	AA	AB	AA	Ad	AA	Ad	Ad	AA	Ad	AA	AA	AA	AA	Ad
chr1A	131099001	131114500	15500	AA	AA	AA	AA	AA	AA	AA	AA	AA	AA	AA	AA	AA	AA	AA	AA	AA	AA	AA	AA	AA	AA	AA	AA	AA	dd	AA	AA	AA	AA	AA	AA	AA	AA	AA	Ad	AA	AA	AA	AA	AA	AA	AA	AA	AA	AA
chr1A	131115001	131122500	7500	AA	AA	AA	AA	AA	AA	AB	AA	AA	AA	AA	AA	AA	AA	AA	AA	AA	AA	AA	AA	AA	AA	AA	AA	AA	AA	AA	AA	AA	AA	AA	AA	AA	AB	AA	AB	AA	AA	AA	AA	AA	AA	AA	AA	AA	AA
chr1A	131387501	131391500	4000	Ad	AA	AA	AA	AA	AA	AA	AA	AA	AA	AA	AA	AA	AA	Ad	AA	AA	AA	AA	AA	AA	Ad	AA	AA	AA	AA	AA	AA	AA	Ad	AA	Ad	Ad	Ad	Ad	AA	AA	AA	Ad	AA	AA	Ad	AA	Ad	AA	Ad
chr1A	131862001	131866000	4000	AA	AB	AB	AB	AA	AA	AA	AA	AB	AB	AA	AB	AA	AA	AB	AA	AB	AA	AA	AB	AB	AB	AA	AB	AA	AB	AA	AB	AA	AA	AA	AB	AB	AA	AA	AA	AA	AA	AA	AA	AA	AA	AB	AA	AA	AA
chr1A	131862001	131938500	76500	AA	AA	AA	AA	AA	AA	AA	AA	AA	AA	AA	AA	AA	AA	AA	AA	AA	AA	AA	AA	AA	AA	AA	AA	AA	AA	AA	AA	AA	AA	AA	AA	AA	AA	AA	AA	AA	AA	AA	AA	AA	AA	AA	AA	AA	AA
chr1A	132186501	132191500	5000	dd	AA	Ad	Ad	AA	Ad	Ad	AA	Ad	AA	AA	Ad	Ad	AA	Ad	AA	AA	Ad	AA	AA	AA	Ad	Ad	Ad	Ad	Ad	AA	Ad	AA	dd	Ad	Ad	Ad	Ad	Ad	Ad	Ad	Ad	Ad	AA	Ad	dd	Ad	Ad	Ad	Ad
chr1A	132223501	132240500	17000	dd	AA	AA	AA	AA	AA	AA	AA	AA	AA	AA	AA	AA	AA	AA	AA	AA	AA	AA	AA	AA	AA	AA	AA	AA	AA	AA	AA	AA	AA	AA	AA	AA	AA	AA	AA	AA	AA	AA	AA	AA	AA	AA	AA	AA	AA
chr1A	132353501	132359500	6000	AA	AA	AA	AA	AA	AA	AA	AA	AA	AA	AA	AA	AA	AA	AA	AA	AA	AA	AA	AA	AA	AA	AA	AA	AA	dd	AA	AA	AA	AA	AA	AA	AA	AA	AA	AB	AA	AA	AA	AA	AA	AA	AA	AA	AA	AA
chr1A	132469501	132476000	6500	AA	AA	AA	AA	AA	AA	AA	AA	AA	AA	AA	AA	AA	AA	dd	AA	AA	AA	AB	AA	AA	dd	AA	AA	AA	AA	AA	AA	AA	dd	Ad	dd	AA	AA	dd	AB	AA	AA	AB	AA	AA	dd	AA	AA	AA	AA
chr1A	132654001	132659000	5000	dd	AB	AA	AB	AB	AA	AB	AB	AA	AA	AA	AA	AA	AA	dd	AA	AB	AB	AA	AA	AA	dd	AB	AA	AA	AB	AA	Ad	AB	dd	Ad	dd	dd	dd	dd	AA	AA	AA	AA	AA	AA	dd	AA	AA	AA	AA
chr1A	133031001	133035000	4000	dd	Ad	Ad	Ad	Ad	Ad	Ad	Ad	Ad	Ad	Ad	Ad	Ad	Ad	dd	Ad	Ad	Ad	Ad	Ad	Ad	dd	Ad	Ad	Ad	Ad	Ad	Ad	Ad	dd	Ad	dd	dd	dd	dd	Ad	Ad	Ad	Ad	Ad	Ad	dd	Ad	Ad	Ad	Ad
chr1A	133033001	133038500	5500	dd	Ad	Ad	Ad	Ad	dd	Ad	Ad	Ad	Ad	Ad	Ad	Ad	Ad	dd	Ad	Ad	Ad	Ad	Ad	Ad	dd	Ad	Ad	Ad	Ad	Ad	dd	Ad	dd	dd	dd	dd	dd	dd	dd	Ad	dd	dd	Ad	dd	dd	Ad	Ad	dd	Ad
chr1A	133043501	133047500	4000	dd	Ad	Ad	Ad	Ad	Ad	Ad	Ad	Ad	Ad	Ad	Ad	Ad	AA	dd	Ad	Ad	Ad	Ad	Ad	Ad	dd	Ad	Ad	Ad	Ad	Ad	dd	Ad	dd	Ad	dd	dd	dd	dd	dd	dd	Ad	Ad	Ad	Ad	dd	Ad	Ad	Ad	Ad
chr1A	133279001	133289500	10500	M	M	M	M	M	M	M	M	M	M	M	M	M	M	M	M	M	M	M	M	M	M	M	M	M	M	M	M	M	M	M	M	M	M	M	M	M	M	BC	AA	M	AB	M	M	M	M
chr1A	133356001	133360500	4500	dd	AA	AA	AA	Ad	Ad	Ad	AA	Ad	Ad	AA	AA	AA	Ad	dd	AA	Ad	Ad	Ad	AA	AA	dd	Ad	AA	Ad	AA	AA	Ad	Ad	dd	Ad	dd	dd	Ad	dd	dd	Ad	Ad	Ad	AA	Ad	dd	Ad	Ad	Ad	dd
chr1A	133702501	133707500	5000	AB	AA	AA	AA	AA	AB	AA	AB	AA	AA	AA	AA	AA	AA	AA	AA	AA	AA	AA	AB	AA	AA	AA	AA	AA	AA	AA	AB	AB	AA	AA	AB	AA	AB	AA	dd	AA	AA	Ad	AA	AA	Ad	AA	AA	AA	AA
chr1A	134122501	134133500	11000	dd	Ad	Ad	Ad	Ad	dd	Ad	Ad	Ad	Ad	Ad	Ad	Ad	Ad	dd	Ad	Ad	Ad	Ad	Ad	Ad	dd	Ad	Ad	dd	Ad	Ad	Ad	Ad	dd	dd	dd	dd	dd	dd	dd	dd	dd	dd	Ad	dd	dd	dd	dd	dd	dd
chr1A	134138501	134143000	4500	AA	AA	AA	AA	AA	AA	AA	AA	AB	AA	AA	AA	AA	AA	AA	AA	AB	AB	Ad	AA	AA	AB	AA	AA	AA	AA	AA	Ad	AA	AA	AA	AB	AA	AA	AA	AB	AA	AA	AA	AA	AA	AA	AA	AA	AB	AB
chr1A	134278001	134282500	4500	AA	AB	AB	AB	BB	BB	AB	BB	AB	AB	AB	AB	AB	AB	AA	AB	AB	AB	BB	BB	AB	AA	AB	BB	AB	AB	BB	AB	AB	AB	AA	AB	AA	AA	AA	BB	BB	AB	BB	AB	BB	AA	AB	AB	AB	BB
chr1A	134298001	134302000	4000	AA	AB	BB	BB	BC	BB	AB	BB	BC	BB	AB	BB	BB	BB	AA	AB	AB	BB	BB	BB	BC	AA	BB	BB	BB	BC	AB	AB	BB	AA	AB	AA	AA	AA	AA	AB	AB	AB	AB	BB	AB	Ad	AB	AB	AA	AB
chr1A	134335501	134339500	4000	Ad	AB	BC	AA	BB	BB	BB	AB	BB	BB	BB	BC	BB	AA	dd	BB	BB	AA	AA	BB	AB	AB	BC	BB	AB	BC	BC	BB	BB	AA	AB	AB	AB	dd	AA	AA	AA	AA	AA	Ad	AA	dd	AA	Ad	AB	AB
chr1A	134823501	134843000	19500	AA	AA	AA	AA	AA	AA	AA	AA	AA	AA	AA	AA	AA	AA	AA	AA	AA	AA	AA	AA	AA	AA	AA	AA	AA	AA	AA	AA	AA	AA	AA	AA	AA	AA	AA	AA	AA	AA	AA	AA	AA	AA	AA	AA	AA	AA
chr1A	135011001	135020000	9000	AA	AA	AA	AA	AA	AA	AA	AA	AA	AA	AA	AA	AA	AA	AA	AA	AA	AA	AA	AA	AA	AA	AA	AA	AA	AA	AA	AA	AA	AB	AA	AA	AA	AA	AA	AA	AB	AA	AA	AA	AA	AA	AA	AA	AA	AB
chr1A	135307501	135316500	9000	AA	AA	AA	AA	AA	AB	AA	AB	AA	AA	AA	AA	AA	AA	AA	AA	AB	AA	AA	AA	AA	AA	AA	AA	AA	AA	AA	AA	AA	AA	AA	AA	AA	AA	AA	AB	AA	AA	AB	AA	AA	AA	AA	AA	AA	AA
chr1A	135414001	135419000	5000	dd	AA	AA	AA	AA	AA	AA	AA	AA	AA	AA	AA	AA	AA	dd	AA	AA	AA	AA	AA	AA	dd	AA	AA	AA	AA	AA	AA	AA	dd	Ad	dd	dd	dd	dd	AA	Ad	AA	AA	AA	AA	dd	AA	AA	AA	AA
chr1A	135584501	135607500	23000	AA	AA	AA	AA	AA	AA	AA	AA	AA	AA	AA	AA	AA	AA	AA	AA	AA	AA	AA	AA	AA	AA	AA	AA	AA	AA	AA	AA	AA	AA	AA	AA	AA	AA	AA	AA	AA	AA	AA	AA	AA	Ad	AA	AA	AA	AA
chr1A	135662501	135668000	5500	dd	AA	AA	AB	AA	AA	AB	AA	AB	AA	AA	AA	AA	AA	dd	AA	AA	AB	AA	AB	AB	dd	AB	AB	AA	AA	AB	AA	AA	dd	AA	dd	dd	dd	dd	AA	AA	AA	AA	AA	AA	dd	AA	AA	AA	AA
chr1A	135741501	135745500	4000	AA	AB	AB	AA	AA	AA	AA	AA	dd	AA	Ad	AA	AA	AB	AA	AA	AA	AB	AA	AB	AA	AA	AA	AA	AA	AB	AA	AA	AA	AA	AA	AB	AA	AA	AA	Ad	AA	AA	AA	AA	AA	AA	AA	AA	AB	AA
chr1A	136124501	136129000	4500	dd	dd	Ad	dd	dd	dd	Ad	dd	Ad	dd	dd	dd	dd	dd	dd	dd	dd	dd	dd	dd	dd	dd	dd	Ad	dd	dd	dd	Ad	Ad	dd	dd	dd	dd	dd	dd	dd	Ad	dd	Ad	Ad	dd	dd	dd	dd	dd	Ad
chr1A	136134501	136138500	4000	dd	dd	dd	dd	dd	dd	dd	dd	dd	dd	dd	dd	dd	dd	dd	dd	dd	dd	dd	dd	dd	dd	dd	dd	dd	dd	dd	dd	dd	dd	dd	dd	dd	dd	dd	dd	dd	dd	dd	Ad	dd	dd	dd	dd	dd	dd
chr1A	136602501	136607000	4500	AA	AA	AA	AA	AA	AA	AA	AA	AA	AA	AA	AA	AA	AA	AA	AA	AA	AA	AA	AA	AA	AA	AB	AA	AA	AA	AA	AA	AA	AA	AA	AA	AA	Ad	AA	AA	Ad	AA	AA	AA	AA	Ad	AA	AA	AA	Ad
chr1A	136646501	136748000	101500	AA	AA	AA	AA	AA	AA	AA	AA	AA	AA	AA	AA	AA	AA	AA	AA	AA	AA	AA	AA	AA	AA	AA	AA	AA	AA	AA	AA	AA	AA	AA	AA	AA	AA	AA	AA	AA	AA	AA	AA	AA	AA	AA	AA	AA	AA
chr1A	136782501	136791000	8500	AA	AA	AA	AA	AA	AA	AA	AA	AA	AA	AA	AA	AA	AA	AA	AA	AA	AA	AA	AA	AA	AA	AA	AA	AA	AA	AA	AA	AA	AA	AA	AA	AA	AA	AA	AA	AA	AA	AA	AA	AA	AB	AA	AA	AA	AB
chr1A	136940501	136944500	4000	Ad	Ad	Ad	Ad	Ad	Ad	Ad	Ad	Ad	Ad	Ad	Ad	Ad	AA	Ad	Ad	Ad	Ad	Ad	Ad	Ad	Ad	Ad	Ad	Ad	Ad	Ad	AB	AA	Ad	Ad	Ad	dd	dd	dd	dd	Ad	Ad	dd	Ad	Ad	Ad	Ad	Ad	Ad	Ad
chr1A	136988501	137030000	41500	AA	AA	AA	AA	AA	AA	AA	AA	AA	AA	AA	AA	AA	AA	AA	AA	AA	AA	AA	AA	AA	AA	AA	AA	AA	AA	AA	AA	AA	AA	AA	AA	AA	AA	AA	AA	AA	AA	AA	AA	AA	AA	AA	AA	AA	AA
chr1A	137028501	137038500	10000	AB	BB	BB	AB	BB	BB	AB	BB	BB	BC	AB	AB	BB	AB	AB	AB	BB	AB	BB	AB	AB	AB	AB	AB	BB	BB	AA	AA	BB	AB	AB	AB	AA	AB	AB	AB	AB	AB	AB	AB	AB	AA	AB	AB	AB	AA
chr1A	137661501	137666000	4500	AA	AA	AA	AA	AA	AA	AA	AA	AA	AA	AA	AA	AA	AA	Ad	AA	AA	AA	AA	AA	AA	Ad	AA	dd	AA	AA	AA	AA	AB	Ad	AA	AA	Ad	Ad	AA	AA	Ad	AA	AA	AA	AA	Ad	AA	AA	AA	AA
chr1A	137720001	137724500	4500	dd	Ad	Ad	Ad	Ad	Ad	Ad	Ad	Ad	Ad	Ad	Ad	Ad	Ad	Ad	Ad	Ad	Ad	Ad	Ad	Ad	dd	Ad	Ad	Ad	Ad	Ad	Ad	Ad	dd	dd	dd	dd	dd	dd	dd	Ad	Ad	dd	Ad	Ad	dd	Ad	dd	Ad	Ad
chr1A	137778001	137784000	6000	AA	AB	AA	AA	AA	AA	AA	AA	AA	AA	AA	AA	AA	AA	AA	AA	AB	AA	AA	AA	AA	AA	AA	dd	AA	AA	AA	AA	AA	AA	AA	AA	AA	Ad	AA	AB	AA	AA	AB	AA	AA	AA	AA	AB	AA	AA
chr1A	137887501	137895000	7500	dd	Ad	Ad	Ad	Ad	Ad	AA	Ad	Ad	Ad	Ad	Ad	Ad	AB	dd	Ad	AA	AA	AA	Ad	AA	dd	AA	Ad	Ad	Ad	AA	Ad	AA	dd	Ad	dd	dd	Ad	dd	Ad	Ad	Ad	Ad	Ad	Ad	dd	Ad	Ad	Ad	Ad
chr1A	137901501	137906000	4500	dd	AB	AA	AA	Ad	AA	AA	AA	AA	AA	AA	Ad	AA	AA	dd	AA	AA	AB	AA	AA	Ad	dd	AB	AA	AA	AA	AB	Ad	AA	dd	Ad	dd	dd	dd	dd	Ad	Ad	Ad	Ad	AA	AA	dd	Ad	Ad	Ad	Ad
chr1A	138297501	138305000	7500	AA	AA	AA	AA	AA	AA	AA	AA	AA	AA	AA	AA	AA	AA	AA	AA	AA	AA	AA	AA	AA	AA	AA	AA	AA	AA	AA	AA	AA	AA	AA	AA	AA	Ad	AA	AA	AA	AA	AA	AA	AA	Ad	AA	AA	Ad	AA
chr1A	138544501	138575000	30500	AA	AA	dd	AA	AA	AA	AA	AA	AA	AA	AA	AA	AA	AA	AA	AA	AA	AA	AA	AA	AA	AA	AA	AA	AA	AA	AA	AA	AA	AA	AA	AA	AA	AA	AA	AA	AA	AA	AA	AA	AA	AA	AA	AA	AA	AA
chr1A	138982501	138995500	13000	Ad	Ad	AA	Ad	AA	AA	AA	Ad	Ad	Ad	Ad	Ad	AA	Ad	Ad	Ad	AA	Ad	AA	Ad	Ad	Ad	Ad	Ad	AA	Ad	Ad	Ad	AA	Ad	Ad	Ad	Ad	Ad	Ad	Ad	Ad	Ad	Ad	Ad	Ad	dd	Ad	Ad	Ad	Ad
chr1A	139135001	139143000	8000	dd	AA	AA	AA	AA	AA	AA	AA	AA	AA	Ad	AA	AA	AA	dd	AA	AA	AA	AA	Ad	AA	dd	AA	Ad	AA	AA	AA	AA	AA	dd	Ad	dd	dd	dd	dd	AA	AA	AA	AA	AA	AA	dd	AA	AA	AB	Ad
chr1A	139237501	139242500	5000	dd	dd	Ad	dd	dd	dd	dd	Ad	dd	Ad	dd	dd	dd	dd	dd	dd	dd	dd	dd	Ad	dd	dd	dd	dd	dd	dd	dd	dd	dd	dd	dd	dd	dd	dd	dd	dd	dd	dd	dd	dd	dd	dd	dd	dd	dd	dd
chr1A	140630001	140646000	16000	AA	AA	AA	AA	AA	AA	AA	AA	AA	AA	AA	AA	AA	AA	AA	AA	AA	AA	AA	AA	AA	AA	AA	AA	AA	AA	AA	AA	AA	AA	AA	AA	AA	AA	AA	AA	AA	AA	AA	AA	AA	AA	AA	AA	AA	AA
chr1A	140709001	140713500	4500	AA	AA	AA	AA	AA	AA	AA	AA	dd	AA	Ad	AA	AA	AA	AA	AA	AA	AA	Ad	AA	AA	AA	AA	AA	AA	AA	AA	AA	AA	Ad	AA	AA	AA	AA	AA	AA	AA	AA	AA	AA	AA	AA	AA	AA	AA	AB
chr1A	140756501	140761500	5000	AA	AA	AA	AA	dd	AB	AA	AA	AA	AA	AA	AB	AB	AB	AA	AA	AB	AB	AA	AB	AB	AA	AB	AB	AA	AB	AA	AA	AA	AA	AA	AA	AA	AA	AA	AA	AB	AA	AA	AA	AA	AA	AA	AB	AB	AA
chr1A	141090001	141109000	19000	AA	AA	AA	AA	AA	AA	AA	AA	AA	AA	AA	AA	AA	AA	AA	AA	AA	AA	AA	AA	AA	AA	AA	AA	AA	AA	AA	AA	AA	AA	AA	AA	AA	AA	AA	AA	AA	AA	AA	AA	AA	AA	AA	AA	AA	AA
chr1A	141152001	141162500	10500	Ad	AA	AA	AA	AA	AA	Ad	Ad	AA	AA	Ad	AA	AA	AA	Ad	Ad	AA	Ad	AA	AA	AA	Ad	AA	AA	Ad	Ad	AA	Ad	AA	Ad	Ad	Ad	Ad	Ad	Ad	Ad	Ad	Ad	Ad	Ad	Ad	Ad	Ad	Ad	Ad	Ad
chr1A	141909501	141915500	6000	AA	AA	AA	AA	AA	AA	AA	AA	AA	AA	AA	AA	AA	AA	AA	AA	AA	AA	AA	AA	AA	AA	AA	AA	AA	AA	AA	Ad	AA	AA	AA	AA	AA	AA	AA	AB	AA	AA	AA	AA	AA	Ad	AA	AA	AA	AB
chr1A	142125001	142137500	12500	Ad	Ad	Ad	Ad	AA	AA	AA	AA	AA	AA	Ad	AA	Ad	AA	Ad	AA	Ad	AA	AA	AA	AA	Ad	AA	AA	AA	AA	Ad	Ad	AA	Ad	Ad	Ad	Ad	Ad	Ad	Ad	Ad	Ad	Ad	AA	Ad	Ad	Ad	Ad	Ad	Ad
chr1A	142357501	142379500	22000	AA	AA	AA	AA	AA	AA	AA	AA	AA	AA	AA	AA	AA	AA	AA	AA	AA	AA	AA	AA	AA	AA	AA	AA	AA	AA	AA	AA	AA	AA	AA	AA	AA	AA	AA	AB	AA	AA	AA	AA	AA	AA	AA	AA	AA	AA
chr1A	142579501	142592000	12500	Ad	AA	AA	AA	AA	AA	AA	AA	AA	AA	AA	AA	AA	AA	Ad	AA	Ad	Ad	AA	AA	AA	Ad	AA	AA	Ad	AA	AA	AA	Ad	Ad	Ad	Ad	Ad	Ad	Ad	Ad	Ad	Ad	Ad	Ad	Ad	Ad	Ad	Ad	Ad	Ad
chr1A	143092501	143096500	4000	dd	dd	dd	dd	dd	dd	dd	dd	dd	dd	dd	dd	dd	dd	dd	dd	dd	dd	dd	dd	dd	dd	dd	dd	dd	dd	dd	dd	dd	dd	dd	dd	dd	dd	dd	dd	dd	dd	dd	dd	dd	dd	dd	dd	dd	dd
chr1A	143177501	143186000	8500	AA	AA	AA	AA	AA	AA	AA	AA	AA	AA	AA	AA	AA	AA	AA	AA	AA	AA	AA	AA	AA	AA	AA	AA	AA	AA	AA	AA	AA	AA	AA	AA	AA	AA	AA	AA	AB	AA	AA	AA	AA	AB	AA	AA	AB	AA
chr1A	143306001	143310500	4500	Ad	AA	AA	AA	AA	Ad	AA	AA	AA	AA	Ad	AA	Ad	Ad	Ad	Ad	Ad	AA	Ad	AA	Ad	Ad	AA	AA	AA	AA	AA	AA	Ad	Ad	AA	Ad	Ad	Ad	Ad	Ad	AA	Ad	Ad	AA	Ad	Ad	Ad	Ad	Ad	AA
chr1A	143306501	143318500	12000	Ad	AA	AA	AA	AA	AA	AA	AA	AA	AA	AA	AA	AA	AA	AA	AA	AA	AA	AA	AA	AA	Ad	AA	AA	AA	AA	AA	AA	AA	Ad	AA	Ad	AA	Ad	Ad	Ad	AA	AA	AA	AA	AA	Ad	Ad	AA	AA	AA
chr1A	143313501	143318500	5000	Ad	Ad	AA	Ad	AA	AA	AA	AA	AA	AA	AA	AA	AA	AA	Ad	AA	Ad	AA	AA	Ad	AA	Ad	AA	Ad	AA	AA	AA	Ad	AA	Ad	Ad	Ad	Ad	Ad	Ad	Ad	AA	Ad	Ad	Ad	Ad	Ad	Ad	Ad	Ad	Ad
chr1A	143674001	143694500	20500	Ad	AA	AA	AA	Ad	AA	Ad	Ad	Ad	Ad	Ad	AA	AA	Ad	Ad	AA	AA	AA	Ad	Ad	Ad	Ad	AA	AA	AA	AA	Ad	AA	Ad	Ad	Ad	Ad	Ad	Ad	Ad	Ad	Ad	Ad	Ad	Ad	Ad	Ad	Ad	Ad	Ad	Ad
chr1A	143894001	143898000	4000	dd	Ad	Ad	Ad	Ad	Ad	Ad	Ad	Ad	Ad	Ad	Ad	Ad	Ad	dd	Ad	Ad	Ad	Ad	Ad	Ad	dd	Ad	Ad	Ad	Ad	Ad	Ad	Ad	dd	dd	dd	dd	dd	dd	dd	Ad	Ad	Ad	Ad	Ad	dd	Ad	dd	Ad	Ad
chr1A	144133001	144140500	7500	AA	AA	AA	AA	AA	AA	AA	AA	AA	AA	AA	AA	AA	AA	AA	AA	AA	AA	AA	AA	AA	AA	AA	AA	AA	AA	AA	AA	AA	AA	AA	AA	AA	AA	AA	AA	AB	AA	AA	AA	AA	AA	AA	AA	AA	AB
chr1A	144219001	144226000	7000	AA	AA	AA	AB	AA	AA	AA	AA	AA	AB	AA	AA	AA	AA	AA	AA	AA	AA	AA	AA	AA	AA	AA	AA	AA	AA	AA	AA	AA	AA	AA	AA	AA	AA	AA	AA	AA	AA	AA	AA	AA	AA	AA	AA	AA	AB
chr1A	144609001	144613500	4500	AA	AA	AA	AA	AA	AA	AA	AA	AA	AA	AA	AA	AA	AA	AA	Ad	AA	Ad	Ad	AA	Ad	AA	AA	AA	AA	AA	Ad	AB	AA	Ad	AA	Ad	AA	AA	Ad	dd	AB	AA	Ad	AA	AA	AA	Ad	AA	Ad	AA
chr1A	144771001	144807000	36000	AA	AA	AA	AA	AA	AA	AA	AA	AA	AA	AA	AA	AA	AA	AA	AA	AA	AA	AA	AA	AA	AA	AA	AA	AA	AA	AA	AA	AA	AA	AA	AA	AA	AA	AA	AA	AA	AA	AA	AA	AA	AA	AA	AA	AA	AA
chr1A	144932501	144940500	8000	AA	AA	AA	AA	AA	AB	AA	AA	AA	AA	AA	AA	AA	AA	AA	AA	AA	AA	AA	AA	AA	AA	AA	AA	AA	AA	AA	AB	AA	AA	AA	AA	AA	AA	AA	AA	AB	AA	AA	AA	AA	AA	AA	AA	AA	AA
chr1A	145585501	145596000	10500	Ad	Ad	AA	AA	Ad	Ad	Ad	Ad	AA	AA	Ad	AA	Ad	AA	Ad	AA	AA	AA	Ad	AA	Ad	Ad	Ad	AA	AA	Ad	Ad	Ad	Ad	Ad	AA	Ad	Ad	Ad	Ad	Ad	Ad	Ad	Ad	Ad	Ad	Ad	Ad	Ad	Ad	Ad
chr1A	145670001	145676000	6000	AA	AA	AA	AA	AA	AA	AA	AA	AA	AA	AB	AA	AB	AA	AA	AA	AA	AA	AA	AB	dd	AA	AA	AA	AA	AA	dd	dd	AA	AA	AA	AA	AA	AA	AA	AB	AB	AA	AA	AA	AA	AA	AA	AA	AA	AB
chr1A	145702501	145722500	20000	Ad	AA	AA	AA	AA	Ad	Ad	AA	AA	AA	AA	Ad	AA	AA	Ad	Ad	Ad	AA	AA	AA	Ad	Ad	AA	Ad	Ad	Ad	Ad	Ad	AA	Ad	Ad	Ad	dd	dd	dd	Ad	Ad	Ad	Ad	AA	Ad	dd	Ad	Ad	Ad	Ad
chr1A	145819001	145826500	7500	AB	AA	AA	AA	AA	AA	AA	AA	AA	AA	AA	AA	AA	AA	AA	AA	AA	AA	AA	AB	AA	AA	AB	AA	AA	AA	AA	AB	AA	AA	AA	AA	AA	AA	AA	AA	AA	AA	AA	AA	AA	AA	AA	AA	AA	AA
chr1A	145829001	145833000	4000	AB	AB	AA	AB	AA	AA	AA	AA	AB	AA	AA	AB	AA	AA	AA	AA	AB	AA	AA	AB	AA	AB	AA	AA	AA	AA	AA	AA	AA	AA	AA	AB	AA	AA	AA	AB	AA	AA	AB	AA	AA	AA	AA	AA	AA	AA
chr1A	145927001	145938500	11500	AA	AA	AA	AB	AA	AA	AA	AA	AA	AA	AA	AA	AA	AA	AA	AA	AA	AA	AA	AA	AA	AA	AA	AA	AA	AA	AA	AA	AB	AA	AA	AA	AA	AA	AA	AA	AA	AA	AA	AA	AA	Ad	AA	AA	AA	AA
chr1A	146000501	146011500	11000	dd	dd	Ad	dd	Ad	Ad	Ad	Ad	Ad	Ad	dd	Ad	Ad	Ad	dd	Ad	Ad	Ad	dd	Ad	Ad	dd	Ad	Ad	dd	Ad	dd	dd	Ad	dd	Ad	dd	dd	dd	dd	dd	dd	dd	dd	dd	dd	dd	dd	Ad	dd	Ad
chr1A	146024501	146028500	4000	Ad	AA	AA	AA	Ad	AA	AA	AA	AA	AA	AA	Ad	AA	AA	Ad	AA	AA	AA	AA	AA	AA	Ad	AA	AA	AA	Ad	AA	Ad	AA	Ad	AA	Ad	Ad	Ad	Ad	AA	Ad	Ad	AA	Ad	AA	Ad	Ad	Ad	Ad	Ad
chr1A	146117501	146123500	6000	AA	AA	AB	AB	AA	AA	AA	AA	AA	AA	AA	AA	AA	AA	AA	AA	AA	AA	AA	AA	AA	AA	AA	AA	AA	AA	AA	AA	AA	AA	AA	AA	AA	AA	AB	AA	AA	AA	AA	AA	AA	AA	AA	AA	AA	AA
chr1A	146279501	146283500	4000	AB	AA	AB	AB	AB	AA	AA	AA	AB	AB	AB	AA	AA	AB	AA	AB	AA	AB	AB	AB	AA	AA	AB	AA	AB	AA	AB	AB	AB	AA	AA	AA	AB	AB	AA	dd	AB	AA	Ad	AA	AA	AA	AA	AA	AA	AA
chr1A	146293001	146300000	7000	AA	AA	AA	AA	AA	AA	AA	AA	AA	AA	AA	AA	AA	AA	AA	AA	AA	AA	AA	AA	AA	AA	AA	AA	AA	AA	AA	AA	AA	AA	AA	AA	AA	AA	AB	AA	AA	AA	AA	AA	AA	AB	AA	AA	AA	Ad
chr1A	146503501	146514500	11000	AA	AB	AA	AB	AA	AB	AB	AA	AB	AA	AB	AA	AB	AB	AB	AB	AB	AB	AB	AA	AB	AA	AA	AB	AA	AB	AB	AB	AB	AA	AB	AA	AA	AA	AA	AA	AB	AA	AA	AA	AA	AA	AA	AA	AA	AA
chr1A	146510001	146516000	6000	AA	AA	AA	Ad	AA	AA	AA	AA	AA	AA	AA	AA	AB	AA	Ad	Ad	AA	AA	AA	Ad	AA	AA	AA	Ad	AA	AA	Ad	AA	AA	Ad	AA	AA	Ad	AA	AA	AA	AA	AA	Ad	AA	Ad	Ad	AA	AA	AA	AA
chr1A	147522501	147538500	16000	AA	AA	AA	AA	AA	AA	AA	AA	AA	AA	AA	AA	AA	AA	AA	AA	AA	AA	AA	AA	AA	AA	AA	AA	AA	AA	AA	AA	AA	AA	AA	AA	AA	AA	AA	AA	AA	AA	AA	AA	AA	AA	AA	AA	AA	AA
chr1A	147551501	147562500	11000	AA	AA	AA	AA	AA	AA	AA	AA	AA	AA	AA	AA	AA	AA	AA	AB	AA	AA	AA	AA	AA	AA	AA	AA	AA	AA	AA	AA	AA	AA	AA	AA	AA	AA	AA	AB	AA	AA	AA	AA	AA	AA	AA	AA	AA	AA
chr1A	148316001	148322000	6000	dd	AA	AA	AA	AA	AA	AA	AA	AA	AA	Ad	AA	AA	AA	dd	AA	AA	Ad	AA	AA	AA	dd	AA	AA	Ad	AA	AA	AA	AA	dd	Ad	dd	dd	dd	dd	AA	Ad	Ad	AA	AA	Ad	dd	Ad	Ad	Ad	Ad
chr1A	148325001	148329500	4500	dd	AA	Ad	Ad	AA	AA	AA	AA	AA	Ad	Ad	AA	AA	AA	dd	AA	Ad	AA	AA	AA	AA	dd	AA	AA	AA	Ad	Ad	Ad	Ad	dd	Ad	dd	dd	dd	dd	Ad	Ad	AA	Ad	Ad	AA	dd	Ad	Ad	Ad	Ad
chr1A	148703001	148707000	4000	AA	AA	AA	AA	AA	AA	AA	AA	AA	AB	AA	AA	AA	AA	AA	AA	AA	AA	AA	AA	AA	Ad	AA	AA	AA	AA	AA	AA	AA	AA	AA	AA	Ad	Ad	AA	AA	Ad	AA	AA	AA	AA	Ad	AA	AA	AA	Ad
chr1A	148968501	148974000	5500	AA	AA	AA	AA	AA	AA	AA	AA	AA	AA	AA	AA	AA	AA	AA	AA	AA	AA	AA	AA	AA	AA	AA	AA	AA	AA	AA	AA	AA	AA	AA	AA	AA	AA	AA	AA	AA	AA	AA	AA	AA	AB	AA	AA	AA	AA
chr1A	149219501	149225000	5500	AA	AA	AA	AA	AA	AA	AA	AA	AA	AA	AA	AA	AA	AA	Ad	AA	AA	AA	AA	AA	AA	Ad	AA	AA	AA	AA	AA	AA	AA	AA	AA	AA	Ad	Ad	Ad	Ad	Ad	Ad	Ad	AA	AA	Ad	AA	Ad	Ad	Ad
chr1A	149375001	149424000	49000	AA	AA	AA	AA	AA	AA	AA	AA	AA	AA	AA	AA	AA	AA	AA	AA	AA	AA	AA	AA	AA	AA	AA	AA	AA	AA	AA	AA	AA	AA	AA	AA	AA	AA	AA	AA	AA	AA	AA	AA	AA	AA	AA	AA	AA	AA
chr1A	149464001	149471500	7500	AA	AA	AA	AA	AA	AA	AA	Ad	AA	Ad	AA	AA	AA	AA	AA	AA	AA	AA	AA	dd	AA	AA	AA	AA	AA	AA	AA	AA	AA	AA	AA	AA	AA	AA	AA	AA	AA	AA	AA	AA	AA	AA	AA	AA	AA	AA
chr1A	149682001	149690500	8500	dd	AA	AA	AA	AA	AA	AA	AA	AA	AA	AA	AA	AA	AA	dd	AA	AA	AA	AA	AA	AA	dd	AA	AA	AA	AA	Ad	Ad	AA	dd	Ad	dd	dd	dd	dd	AA	AA	AA	AA	AA	AA	dd	AA	AA	AA	AA
chr1A	149846001	149865000	19000	AA	AA	dd	AA	AA	AA	AA	AA	AA	AA	AA	AA	AA	AA	AA	AA	AA	AA	AA	AA	AA	AA	AA	AA	AA	dd	AA	AA	AA	AA	AA	AA	AA	AA	AA	AB	AA	AA	AA	AA	AA	AA	AA	AA	AA	AA
chr1A	149875001	149879000	4000	dd	AA	AA	AA	AA	AA	AA	AA	AA	AA	AA	AA	AA	AA	dd	AA	AA	AA	AA	Ad	AA	dd	AA	AA	AA	AA	AA	Ad	AA	dd	Ad	dd	dd	dd	dd	AA	AA	AA	AA	AA	AA	dd	AA	AA	AA	AA
chr1A	150481501	150492500	11000	AA	AA	dd	AB	AA	AA	AB	AA	AA	AA	AA	AA	AA	AA	AA	AA	AA	AA	AA	AA	AA	AA	AA	AA	AA	dd	AA	AA	AB	AA	AA	AA	AA	AB	AA	AB	AA	AA	AA	AA	AA	AA	AA	AA	AA	AA
chr1A	150500501	150844500	344000	AA	AA	dd	AA	AA	AA	AA	AA	AA	AA	AA	AA	AA	AA	AA	AA	AA	AA	AA	AA	AA	AA	AA	AA	AA	dd	AA	AA	AA	AA	AA	AA	AA	AA	AA	AA	AA	AA	AA	AA	AA	AA	AA	AA	AA	AA
chr1A	150946501	150953000	6500	dd	AA	AA	AA	AA	AA	AA	AA	AA	AA	AA	AA	AA	AA	dd	AA	AB	AB	AA	AA	AA	dd	AA	AA	AA	AA	AA	Ad	AA	dd	Ad	dd	dd	dd	dd	AB	AA	AA	AA	AA	AA	dd	AA	AA	AA	AA
chr1A	152224501	152230000	5500	Ad	AA	AB	AA	AA	AA	AA	AA	Ad	Ad	AA	AA	AB	Ad	Ad	AA	Ad	AA	AA	AA	AA	Ad	AA	AB	AA	AA	Ad	AB	AA	Ad	Ad	Ad	Ad	dd	Ad	AA	AA	Ad	AA	AA	AA	dd	AA	Ad	Ad	AA
chr1A	152701501	152721000	19500	AA	AA	AA	AA	AA	AA	AA	AA	AA	AA	AA	AA	AA	AA	AA	AA	AA	AA	AA	AA	AA	AA	AA	AA	AA	AA	AA	AA	AA	AA	AA	AA	AA	AA	AA	AA	AA	AA	AA	AA	AA	AA	AA	AA	AA	AA
chr1A	153630001	153641000	11000	AA	AA	AA	AA	AA	AB	AA	AA	AA	AA	AA	AA	AA	AA	AA	AA	AA	AB	AA	AB	AA	AA	AA	AA	AA	AA	AA	AA	AB	AA	AA	AA	AA	AB	AA	AA	AA	AA	AA	AA	AA	AA	AA	AA	AA	AA
chr1A	153762001	153766000	4000	Ad	AA	AB	BB	AB	AB	AB	AA	AB	AA	AB	AB	AB	BB	dd	AB	AB	AB	AB	BB	AB	dd	AA	BB	AB	BB	AB	AA	AB	dd	Ad	dd	Ad	dd	dd	AA	AA	AA	AA	AB	AA	dd	AA	AA	Ad	AA
chr1A	154104001	154108500	4500	AB	AA	AA	AA	AB	AB	AA	AA	AA	AA	Ad	AA	AA	AA	AA	AA	AA	AB	AB	AB	AA	AA	AA	AA	AA	AB	AB	AA	AA	AA	AB	AA	AA	AA	Ad	AB	AA	AA	AB	AA	AB	Ad	AA	AA	AA	AA
chr1A	154285001	154289500	4500	Ad	AA	AA	AA	AA	AA	AA	AA	AA	Ad	AA	Ad	AA	AA	dd	AA	AA	AA	AA	AA	AA	dd	AA	AA	AA	AA	AA	AA	Ad	dd	Ad	dd	dd	dd	dd	Ad	AA	Ad	Ad	AA	Ad	Ad	AA	AA	AA	AA
chr1A	154513501	154518000	4500	Ad	AA	AA	AA	AA	AA	AA	AA	AA	AA	AA	AA	AA	AA	AA	AA	AA	AA	AA	AA	AA	AA	AA	AB	AA	AA	AA	AB	AA	AA	Ad	AA	AA	AA	AA	Ad	AB	AA	AA	AA	AA	AA	AA	AA	AA	AA
chr1A	154546001	154553500	7500	dd	AA	Ad	AA	Ad	Ad	AA	AA	Ad	Ad	Ad	AA	AA	AA	dd	Ad	AA	AA	AA	AA	AA	dd	AA	Ad	AA	AA	AA	Ad	Ad	dd	Ad	dd	dd	dd	dd	Ad	Ad	Ad	Ad	AA	Ad	dd	Ad	Ad	Ad	Ad
chr1A	154713501	154719000	5500	dd	Ad	Ad	Ad	Ad	Ad	Ad	Ad	Ad	Ad	Ad	Ad	AA	Ad	dd	Ad	Ad	Ad	Ad	Ad	dd	dd	Ad	Ad	Ad	Ad	Ad	dd	AA	dd	Ad	dd	dd	dd	dd	dd	Ad	Ad	Ad	Ad	Ad	dd	dd	Ad	Ad	Ad
chr1A	154755001	154763000	8000	AA	AA	AA	AA	AA	AB	AB	AA	AA	AB	AA	AA	AA	AA	AB	AA	AA	AA	AA	AA	AA	AA	AA	AA	AA	dd	AA	AA	AA	AA	AA	AA	AB	AA	AA	AA	AB	AA	AA	AA	AA	AA	AA	AA	AA	AA
chr1A	154812001	154817500	5500	AA	AA	AA	AA	AA	AA	AA	AA	AA	AA	AA	AA	AA	AA	AA	AA	AA	AA	AA	AA	AA	Ad	AA	AA	AA	AA	AA	Ad	AA	AA	AA	AA	AA	AA	AA	AA	AA	AA	AA	AA	AA	Ad	AA	AA	Ad	Ad
chr1A	154922501	154930500	8000	AA	AA	AA	AA	AA	AA	AA	AA	AA	AA	AA	AA	AA	AA	AA	AA	AA	Ad	AA	AA	AA	AA	AA	AA	AA	AA	AA	AA	AA	AA	AA	AA	AA	AA	AA	AA	AA	AA	AA	AA	AA	AB	AA	AA	AB	AA
chr1A	155061501	155080000	18500	Ad	AA	AA	AA	AA	AA	AA	AA	AA	AA	AA	AA	AA	AA	AA	AA	AA	AA	Ad	AA	AA	AA	AA	AA	AA	AA	AA	AA	AA	AA	AA	AA	AA	Ad	AA	AA	AA	AA	AA	AA	AA	AA	AA	AA	AA	AA
chr1A	155110501	155115000	4500	AA	AA	AA	AA	AA	AA	AA	AA	AA	AA	AB	AA	AB	AA	AA	AA	AA	AA	AA	AA	AA	AA	AA	AB	AA	AA	AA	AA	AA	AA	AA	AA	AA	AA	AA	AA	AA	AA	AA	AA	AA	AA	AA	AA	AA	AA
chr1A	155343501	155350000	6500	AA	AA	AA	AA	AA	AA	AA	AA	AA	AA	AA	AA	AA	AA	Ad	AA	AA	AA	AA	AA	AA	AA	AA	AA	AA	AA	AA	AA	AA	Ad	AA	AA	AA	AA	AA	AA	AA	AA	AA	AA	AA	AA	AA	AA	AB	AA
chr1A	155354001	155365500	11500	AA	AA	AA	AA	AA	AA	AA	AA	AA	AA	AA	AA	AB	AA	AA	AA	AA	AA	AA	AA	AA	AA	AA	AA	AA	AA	AA	AA	AA	AA	AA	AA	AA	AA	AA	AA	AA	AA	AA	AA	AA	AA	AA	AA	AA	AA
chr1A	155472001	155476000	4000	dd	dd	dd	dd	dd	dd	dd	dd	dd	dd	dd	dd	dd	dd	dd	dd	dd	dd	dd	dd	dd	dd	dd	dd	dd	dd	dd	dd	dd	dd	dd	dd	dd	dd	dd	dd	dd	dd	dd	dd	dd	dd	dd	dd	dd	dd
chr1A	155606501	155618000	11500	dd	Ad	Ad	Ad	Ad	Ad	Ad	Ad	Ad	Ad	Ad	Ad	Ad	Ad	dd	Ad	Ad	Ad	Ad	Ad	Ad	dd	AA	Ad	Ad	Ad	Ad	Ad	Ad	dd	Ad	dd	dd	dd	dd	Ad	Ad	Ad	Ad	Ad	Ad	dd	Ad	Ad	Ad	Ad
chr1A	155790501	155799500	9000	AA	AA	AA	AA	AA	AA	AA	AA	AA	AA	AA	AA	AA	AA	AA	AA	Ad	AA	AA	AA	AA	AA	AA	AA	Ad	Ad	AA	AB	AA	AA	AA	AA	AA	AA	AA	dd	AA	AA	Ad	AA	AA	AA	AA	Ad	AA	AA
chr1A	156059501	156064500	5000	AA	AA	AA	AA	AA	AA	AA	AA	AA	AA	AA	AA	AA	AA	AA	AA	AA	AA	AA	AA	AA	AA	AA	AA	AA	AA	AA	AA	AA	AA	AA	AA	AA	AA	AA	AA	AA	AA	AA	AA	AA	AA	AA	AA	AA	AB
chr1A	156189501	156203000	13500	dd	AA	AA	AA	AA	AA	AA	AA	AA	AA	AA	AA	AA	AA	dd	AA	AA	AA	AA	AA	AA	dd	AA	AA	Ad	Ad	AA	AA	AA	dd	Ad	dd	dd	dd	dd	Ad	Ad	Ad	Ad	AA	Ad	dd	Ad	Ad	Ad	Ad
chr1A	156204501	156217500	13000	AA	AA	AA	AA	AA	AA	AA	AA	AA	AA	AA	AA	AA	AA	AA	AA	AA	AA	AA	AA	AA	AA	AA	AA	AA	AA	AA	AA	AA	AA	AA	AA	AA	AA	AA	AA	AA	AA	AA	AA	AA	AA	AA	AA	AA	AA
chr1A	156221501	156226000	4500	Ad	AA	AA	AA	AA	AA	AA	Ad	Ad	Ad	AA	Ad	AA	AA	Ad	AA	AA	AA	Ad	AA	AA	Ad	Ad	AA	AA	AA	AA	AA	AA	Ad	Ad	Ad	Ad	dd	Ad	Ad	Ad	Ad	Ad	AA	Ad	Ad	Ad	Ad	Ad	AA
chr1A	156352001	156356000	4000	dd	Ad	AA	AA	AA	Ad	Ad	AA	AA	AA	Ad	Ad	AA	Ad	dd	AA	AA	AA	AA	AA	AA	dd	Ad	AA	AA	AA	AA	Ad	AA	dd	Ad	dd	dd	dd	dd	Ad	Ad	Ad	Ad	Ad	Ad	dd	Ad	Ad	Ad	Ad
chr1A	156580501	156585500	5000	dd	AA	AA	AA	AA	AA	AA	AA	AA	AA	AA	AA	AA	AA	AA	AA	AA	AA	AA	AA	AA	AA	AA	AA	AA	AA	AA	AA	AA	AA	AA	AA	AA	AA	AA	AB	AA	AA	AA	AA	AA	Ad	AA	AA	Ad	AA
chr1A	156937501	156941500	4000	Ad	AB	AA	AB	AA	AA	AA	AA	AA	AA	AA	AA	AA	AA	Ad	AA	AB	AA	AA	AA	AB	Ad	AB	AA	AA	AA	AA	AA	AA	Ad	Ad	Ad	Ad	Ad	Ad	Ad	Ad	Ad	Ad	AA	AA	Ad	Ad	Ad	Ad	Ad
chr1A	157075501	157079500	4000	dd	AA	AA	AA	AA	AA	AA	AA	AA	Ad	AA	AA	AA	AA	dd	AA	AA	AA	AA	AA	AA	dd	AA	AA	AA	AA	AA	AA	AA	dd	Ad	dd	dd	dd	dd	Ad	AA	AA	Ad	AA	Ad	dd	Ad	Ad	AA	Ad
chr1A	157231501	157238500	7000	AA	AA	AA	AA	AA	AA	AA	AA	AA	AA	AA	AA	AA	AA	AA	AA	AA	AA	dd	AA	AA	AA	AA	AA	AA	AA	AA	AA	AA	AA	AA	AA	AA	AA	AA	AA	AA	AA	AA	AA	AA	AA	AA	AA	AA	AB
chr1A	157289501	157294000	4500	dd	AA	Ad	Ad	Ad	Ad	AA	Ad	Ad	Ad	Ad	Ad	Ad	Ad	dd	Ad	AA	Ad	Ad	Ad	Ad	dd	Ad	Ad	Ad	Ad	Ad	Ad	Ad	dd	Ad	dd	dd	dd	dd	Ad	Ad	Ad	Ad	Ad	Ad	dd	Ad	Ad	Ad	Ad
chr1A	157608001	157613500	5500	AA	AA	AA	AA	AA	AA	AA	AA	AA	AA	AA	AA	AA	AA	AA	AA	AA	AA	AA	AA	AA	AA	AA	AA	AA	AA	AA	AA	AA	AA	AA	AA	AA	AA	AA	AB	AA	AA	AB	AA	AA	AA	AA	AA	AA	AA
chr1A	157868001	158013500	145500	AA	AA	AA	AA	AA	AA	AA	AA	AA	AA	AA	AA	AA	AA	AA	AA	AA	AA	AA	AA	AA	AA	AA	AA	AA	AA	AA	AA	AA	AA	AA	AA	AA	AA	AA	AA	AA	AA	AA	AA	AA	AA	AA	AA	AA	AA
chr1A	158051501	158056500	5000	AA	AA	AA	AA	AA	AA	AA	AB	AA	AA	AA	AB	AA	AA	AA	AA	AA	AA	AA	AA	AA	AA	AA	AA	AA	AA	AA	AA	AA	AA	AA	AA	AA	AA	AA	AA	AA	AA	AA	AA	AA	AA	AA	AA	AB	AA
chr1A	158249001	158253500	4500	dd	dd	dd	dd	dd	dd	dd	dd	dd	dd	dd	dd	dd	dd	dd	dd	dd	dd	dd	dd	dd	dd	dd	dd	dd	dd	dd	dd	dd	dd	dd	dd	dd	dd	dd	dd	dd	dd	dd	dd	dd	dd	dd	dd	dd	dd
chr1A	158570001	158574000	4000	AA	AA	AA	AA	AA	AA	AB	AB	AA	AA	AA	AA	AA	AB	AA	AA	AA	AA	AA	AB	AA	AA	AA	AA	Ad	AB	AA	AA	AA	AA	AA	AA	AA	AA	AA	AB	AA	AA	AA	AA	AA	Ad	AA	AA	Ad	AA
chr1A	158661501	158677500	16000	dd	AA	AA	AA	AA	AA	AA	AA	AA	AA	AA	AA	AA	AA	dd	AA	AA	AA	AA	AA	AA	dd	AA	AA	AA	AA	AA	Ad	AA	dd	Ad	dd	dd	dd	dd	AA	AA	AA	AA	AA	AA	dd	AA	AA	AA	AB
chr1A	158685501	158691000	5500	dd	AB	AB	AA	AA	AA	AA	AA	AA	AA	AA	AA	AA	AA	dd	AA	AA	AA	AA	AA	AA	dd	AA	AA	AA	AA	AA	Ad	AA	dd	Ad	dd	dd	dd	dd	AB	AA	AA	AB	AA	AA	dd	AA	AA	AA	AA
chr1A	158773501	158778000	4500	AA	AA	AA	AA	AB	AA	AA	AA	AA	AB	AA	AA	AA	AA	AA	AA	AA	AA	AA	AA	AA	AA	AA	AA	AA	AA	AB	AA	AA	AA	AA	AA	AA	AA	AA	AB	AA	AA	AB	AA	AA	Ad	AA	AA	Ad	AB
chr1A	158970501	158974500	4000	AA	AA	AB	AA	AA	AA	AB	AA	AB	AA	AA	AA	AA	AA	AA	AA	AA	AA	AA	AA	AA	AA	Ad	AA	AA	AA	AA	AA	AA	AA	AA	AA	AA	AA	AA	AB	AA	AA	AA	AA	AA	AA	AA	AA	AB	AA
chr1A	159001501	159014000	12500	AA	AA	AA	AA	AA	AA	AA	AA	AA	AA	AA	AA	AA	AA	AA	AA	AA	AA	AA	AA	AA	AA	AA	AA	AA	AA	AA	AA	AA	AA	AA	AA	AA	AA	AA	AA	AA	AA	AA	AA	AA	AA	AA	AA	AA	Ad
chr1A	159082501	159088000	5500	AB	AB	AA	AB	AA	AB	AA	AA	AA	AA	AA	AA	AA	AA	AA	AA	AB	AA	AA	AB	AA	AA	AB	AA	AA	AA	AA	AA	AB	AA	AA	AA	AB	AA	AA	AB	AA	AA	AA	AA	AA	Ad	AA	AA	AA	AA
chr1A	159221001	159226000	5000	Ad	AB	AA	AA	AA	AB	AA	AA	AA	Ad	AA	AA	AA	AA	dd	AA	AA	AB	AA	Ad	AA	Ad	AB	AA	AA	AA	AA	Ad	Ad	dd	AA	dd	Ad	dd	dd	Ad	AA	Ad	AA	AA	AA	dd	Ad	Ad	AA	AA
chr1A	159261501	159265500	4000	AA	BB	BB	BB	AB	AB	AA	BB	BB	BB	BB	AB	BB	BB	AA	AB	AB	BB	BB	AB	AB	dd	AA	AB	AB	AB	AB	AB	AB	AA	AA	AA	Ad	dd	dd	AA	AB	AB	AB	BB	AB	dd	AB	AB	AB	AB
chr1A	159268001	159272000	4000	dd	AA	Ad	AA	AA	AA	AA	Ad	AA	AA	Ad	Ad	AA	AA	dd	AA	Ad	AA	AA	AA	Ad	dd	Ad	Ad	AA	Ad	AA	Ad	Ad	dd	Ad	dd	dd	dd	dd	Ad	AA	Ad	Ad	AA	Ad	dd	Ad	Ad	Ad	AA
chr1A	159316501	159354500	38000	AA	AA	AA	AA	AA	AA	AA	AA	AA	AA	AA	AA	AA	AA	AA	AA	AA	AA	AA	AA	AA	AA	AA	AA	AA	AA	AA	AA	AA	AA	AA	AA	AA	AA	AA	Ad	AA	AA	AA	AA	AA	AA	AA	AA	AA	AA
chr1A	159492001	159498000	6000	dd	AA	Ad	Ad	Ad	Ad	Ad	Ad	Ad	Ad	Ad	Ad	Ad	AA	dd	AA	Ad	Ad	Ad	Ad	Ad	dd	AA	AA	AA	AA	AA	Ad	Ad	dd	Ad	dd	dd	dd	dd	Ad	Ad	Ad	Ad	AA	Ad	dd	Ad	Ad	Ad	Ad
chr1A	159600501	159604500	4000	Ad	AA	AA	AA	Ad	Ad	Ad	Ad	Ad	Ad	Ad	Ad	Ad	Ad	Ad	AA	Ad	AA	AA	Ad	AA	dd	Ad	AA	AA	Ad	Ad	Ad	Ad	dd	Ad	Ad	dd	dd	dd	dd	AA	Ad	Ad	Ad	Ad	dd	Ad	Ad	Ad	Ad
chr1A	159636001	159650500	14500	AA	AA	AA	AA	AA	AA	AA	AA	AA	AA	AA	AA	AA	AA	AA	AA	AA	AA	AA	AA	AA	AA	AA	AA	AA	AA	AA	AA	AA	AA	AA	AA	AA	AA	AA	AA	AA	AA	AA	AA	AA	AA	AA	AA	AA	AA
chr1A	159725001	159751000	26000	AA	AA	AA	AA	AA	AA	AA	AA	AA	AA	AA	AA	AA	AA	AA	AA	AA	AA	AA	AA	AA	AA	AA	AA	AA	AA	AA	AA	AA	AA	AA	AA	AA	dd	AA	AA	AA	AA	AA	AA	AA	AA	AA	AA	AA	AA
chr1A	159784001	159792000	8000	AA	AA	AA	AA	AA	AA	AA	AA	AA	AA	AA	AA	AA	AA	AA	AA	AA	AA	AA	AA	AA	AA	AA	dd	dd	AA	AA	AA	AA	AA	AA	AA	AA	AA	AA	AB	AA	AA	AA	AA	AA	AA	AA	AA	AB	AA
chr1A	159915501	159936000	20500	AA	AA	AA	AA	AA	AA	AA	AA	AA	AA	AA	AA	AA	AA	AA	AA	AA	AA	AA	AA	AA	AA	AA	AA	AA	AA	AA	AA	AA	AA	AA	Ad	AA	AA	AA	AA	AA	AA	AA	AA	AA	AA	AA	AA	AA	AA
chr1A	160247001	160264000	17000	Ad	AA	AA	AA	AA	AA	AA	AA	AA	AA	AA	AA	AA	AA	Ad	AA	AA	AA	AA	AA	AA	Ad	AA	AA	AA	AA	AA	AA	AA	Ad	AA	Ad	Ad	Ad	Ad	Ad	AA	AA	AA	AA	AA	Ad	AA	AA	AA	AA
chr1A	160347501	160359000	11500	AA	AA	AA	AA	AA	AA	AA	AA	AA	AA	AA	AA	AA	AA	AA	AA	AA	AA	AA	AA	AA	AA	AA	AA	AA	AA	AA	AA	AA	AA	AA	AA	AA	AA	AA	Ad	AA	AA	AA	AA	AA	AA	AA	AA	AA	AB
chr1A	160781501	160786000	4500	Ad	Ad	AA	AA	AA	AA	AA	AA	AA	AA	AA	AA	Ad	AA	dd	Ad	AA	AA	AA	AA	Ad	dd	AA	AA	AA	AA	AA	Ad	AA	Ad	Ad	Ad	dd	Ad	Ad	Ad	AA	Ad	Ad	AA	Ad	dd	Ad	Ad	Ad	Ad
chr1A	160881501	160886000	4500	dd	dd	dd	dd	dd	dd	dd	dd	dd	dd	dd	dd	dd	dd	dd	dd	dd	dd	dd	dd	dd	dd	dd	dd	dd	dd	dd	dd	dd	dd	dd	dd	dd	dd	dd	dd	dd	dd	dd	dd	dd	dd	dd	dd	dd	dd
chr1A	160921001	160925000	4000	dd	dd	dd	dd	dd	dd	dd	dd	dd	dd	dd	dd	dd	dd	dd	dd	dd	dd	dd	dd	dd	dd	dd	dd	dd	dd	dd	dd	dd	dd	dd	dd	dd	dd	dd	Ad	dd	dd	dd	dd	dd	dd	dd	dd	dd	dd
chr1A	161280001	161285000	5000	AA	AA	AA	AA	AA	AA	AA	AA	AA	AA	AA	AA	AA	AA	AA	AA	AA	AA	AA	AA	AA	AA	AA	AA	AA	AA	AA	AA	AA	AA	AA	AA	Ad	Ad	AA	AA	AA	AA	AB	AA	AA	Ad	AA	AA	AA	AA
chr1A	161366501	161376000	9500	AA	Ad	AA	AA	AA	Ad	Ad	Ad	AA	AA	AA	AA	AA	AA	Ad	AA	AA	Ad	AA	Ad	AA	Ad	Ad	AA	Ad	AA	Ad	AA	Ad	Ad	Ad	Ad	Ad	Ad	AA	AA	AA	AA	AA	AA	AA	AB	Ad	AA	BB	AA
chr1A	161408501	161412500	4000	dd	AA	Ad	Ad	AA	AA	AA	AA	AA	AA	AA	Ad	AA	AA	dd	AA	AA	AA	AA	AA	AA	dd	AA	AA	AA	AA	AA	Ad	AA	dd	Ad	dd	dd	dd	dd	Ad	Ad	AA	AA	AA	AA	dd	Ad	AA	AA	Ad
chr1A	161490501	161498000	7500	AA	AA	AA	AA	AA	AA	dd	AA	AA	AA	AA	AA	AA	AA	AA	AA	AA	AA	AA	AA	AA	AA	AA	AA	AA	AA	AA	AA	AA	AA	AA	AA	AA	AA	AA	AB	AA	AA	AB	AA	AA	AA	AA	AA	AA	AA
chr1A	161594501	161602000	7500	AA	AA	AA	AA	AA	AA	AA	AA	AA	AA	AA	AA	AA	AA	AA	AA	AA	AA	AA	AA	AA	AA	AA	AA	AA	AA	AA	AA	AA	AA	AA	AA	AA	AA	AA	AB	AA	AA	AA	AA	AA	Ad	AA	AA	Ad	AA
chr1A	161681001	161689500	8500	dd	Ad	Ad	Ad	Ad	AA	Ad	Ad	Ad	Ad	AA	Ad	Ad	Ad	dd	Ad	AA	AA	Ad	Ad	AA	dd	Ad	Ad	Ad	Ad	Ad	Ad	Ad	dd	Ad	dd	dd	dd	dd	dd	Ad	Ad	Ad	Ad	Ad	dd	Ad	Ad	Ad	Ad
chr1A	162092001	162096000	4000	dd	AA	AA	AA	AA	Ad	AA	AA	AA	AA	AA	AA	AA	AA	dd	AA	Ad	AA	AA	AA	AA	dd	AA	AA	AA	AA	AA	AA	AA	dd	Ad	dd	dd	dd	dd	AA	AA	AA	Ad	AA	Ad	dd	AA	Ad	Ad	Ad
chr1A	162232001	162270500	38500	dd	AA	AA	AA	AA	AA	AA	AA	AA	AA	AA	AA	AA	AA	dd	AA	AA	AA	AA	AA	AA	dd	AA	AA	AA	AA	AA	AA	AA	dd	Ad	dd	dd	dd	dd	AA	AA	AA	AA	AA	AA	dd	AA	AA	AA	AA
chr1A	162438001	162449500	11500	AA	AA	AA	AA	AA	AA	AA	AA	AA	AA	AA	AA	AA	AA	AA	AA	AA	AA	AA	AA	AA	AA	AA	AA	AA	AA	AA	AA	AA	AA	AA	AA	AA	AA	AA	AA	AA	AA	AA	AA	AA	AA	AA	AA	AA	AA
chr1A	162612501	162616500	4000	Ad	AA	AA	Ad	AA	Ad	Ad	Ad	Ad	Ad	Ad	Ad	AA	Ad	Ad	Ad	Ad	Ad	Ad	Ad	Ad	dd	Ad	Ad	Ad	Ad	Ad	Ad	Ad	Ad	Ad	Ad	Ad	Ad	Ad	Ad	Ad	Ad	Ad	Ad	Ad	dd	Ad	Ad	Ad	Ad
chr1A	162843501	162854500	11000	Ad	Ad	AA	AA	AA	AA	AA	AA	AA	AA	AA	AA	AA	AA	Ad	AA	AA	AA	AA	Ad	AA	Ad	AA	AA	Ad	AA	AA	Ad	AA	Ad	AA	Ad	Ad	Ad	Ad	Ad	Ad	Ad	Ad	AA	Ad	Ad	AA	Ad	AA	Ad
chr1A	162850001	162854500	4500	dd	dd	dd	Ad	dd	dd	dd	dd	dd	Ad	Ad	dd	dd	dd	dd	dd	dd	dd	dd	dd	dd	dd	Ad	dd	dd	dd	dd	dd	dd	dd	dd	dd	dd	dd	dd	dd	dd	dd	dd	dd	dd	dd	dd	dd	dd	dd
chr1A	162876501	162888000	11500	AA	AA	AA	AA	AA	AA	AA	AA	AA	AA	AA	AA	AA	AA	AA	AA	AA	AA	AA	AA	AA	AA	AA	AA	AA	AA	AA	AA	AA	AA	AA	AA	AA	AA	AA	Ad	AB	AA	Ad	AA	AA	AA	AA	AA	AA	AA
chr1A	163011501	163016000	4500	dd	Ad	dd	Ad	dd	dd	dd	dd	Ad	Ad	dd	dd	dd	dd	dd	dd	dd	dd	dd	dd	dd	dd	dd	dd	dd	dd	dd	dd	dd	dd	dd	dd	dd	dd	dd	dd	Ad	dd	dd	Ad	dd	dd	dd	dd	Ad	dd
chr1A	163241501	163245500	4000	AA	AA	AB	AA	AA	AA	AA	AB	AA	AA	AA	AA	AA	AA	AA	AA	AB	AA	AA	AA	AA	AA	AA	AA	AA	AA	AA	AA	AA	AA	AA	AA	AB	AA	AA	AA	AA	AA	AA	AA	AA	AA	AA	AA	AB	AB
chr1A	163251001	163260500	9500	AA	AA	AA	AA	AA	AA	AA	AA	AA	AA	AA	AA	AA	AA	AA	AA	AA	AB	AA	AA	AA	AA	AA	AA	AA	AA	AA	AB	AA	AA	AA	AA	AA	AA	AA	AA	AB	AA	AA	AA	AA	AA	AA	AA	AA	AB
chr1A	163589501	163594000	4500	dd	AA	Ad	Ad	Ad	Ad	Ad	AA	Ad	Ad	Ad	Ad	Ad	AA	dd	AA	AA	AA	Ad	Ad	Ad	dd	AA	AA	AA	Ad	AA	Ad	AA	Ad	Ad	dd	dd	Ad	dd	Ad	Ad	Ad	Ad	Ad	Ad	dd	Ad	Ad	Ad	Ad
chr1A	163615001	163621500	6500	AA	AA	AB	AA	AB	AA	AA	AA	AA	AA	AA	AA	AA	AA	AA	AA	AA	AA	AA	AA	AA	AA	AA	AA	AA	AA	AA	AA	AA	AB	AA	AA	AA	AA	AA	AA	AA	AA	AA	AA	AA	AA	AA	AA	AA	AA
chr1A	163727501	163734000	6500	AA	AA	AA	AA	AA	AA	AA	AA	AA	AA	AA	AA	AA	AA	AA	AA	AA	AA	AA	AA	AA	AA	AA	AA	AA	AB	AA	AA	AA	AA	AA	AA	AA	AA	AA	AA	AA	AA	AA	AA	AA	AA	AA	AA	AA	AA
chr1A	164264501	164273000	8500	AA	AA	AA	AA	AA	AA	AA	AA	AA	AA	AA	AA	AA	AA	AA	AA	AA	Ad	AA	AA	AA	AA	AA	AA	AA	AA	AA	Ad	AA	AA	AA	AA	AA	AA	AA	AB	AA	AA	AA	AA	AA	AA	AA	AA	AA	AA
chr1A	164334001	164341500	7500	AA	AA	AA	AB	AA	AA	AA	AA	AB	AA	AA	AA	AA	AA	AA	AA	AA	AB	AA	AA	AA	AA	AB	AA	AA	AA	AA	AB	AB	AA	AA	AA	AA	AA	AA	Ad	AA	AA	Ad	AA	AA	Ad	AA	AA	AA	AA
chr1A	164420501	164426000	5500	AA	AA	AA	AA	AA	AA	AA	AA	AA	AA	AA	AA	AA	AA	AA	AA	AA	AA	AA	AA	AA	AA	AA	AA	AA	AA	AA	AA	AA	AA	AA	AA	AA	AA	AA	AA	AA	AA	AA	AA	AA	AB	AA	AA	AB	AA
chr1A	164508001	164515500	7500	AA	AA	AA	AA	AA	AA	AA	AA	AA	AA	AA	AA	AA	AA	AA	AA	AA	AA	AA	AA	AA	AA	AA	AA	AA	AA	AA	AA	AA	AA	AA	AA	AA	AA	AA	AA	AA	AA	AA	AA	AA	AA	AA	AA	AA	AA
chr1A	164874001	164882500	8500	AA	AA	AA	AA	AA	AA	AA	AA	AA	AA	AA	AA	Ad	AA	AA	AA	AA	AA	AA	AA	AA	AA	AA	AA	AA	AA	AA	AA	Ad	Ad	AA	AA	AA	AA	AA	AA	AA	AA	AA	AA	AA	AA	AA	AA	AA	AB
chr1A	164948001	164952000	4000	dd	AA	AA	AA	AA	AA	AA	AA	AA	AA	AA	AA	AA	AA	dd	AA	AA	AA	AA	AA	AA	dd	AA	AA	AA	AA	AA	Ad	AA	dd	Ad	dd	dd	dd	dd	AA	AA	AA	AA	AA	AA	dd	AA	AA	AA	AA
chr1A	164954001	164958000	4000	dd	AA	AA	AA	AA	AA	AA	AA	AA	AA	AA	AA	AA	AA	dd	AA	AA	AA	AA	AA	AA	dd	AA	AA	AA	AA	AA	AA	AA	dd	Ad	dd	dd	dd	dd	AA	AA	AA	AA	AA	AA	dd	AA	AA	AA	Ad
chr1A	164961501	164978000	16500	dd	AA	AA	AA	AA	AA	AA	AA	AA	AA	AA	AA	AA	AA	dd	AA	AA	AA	AA	AA	AA	dd	AA	AA	AA	AA	AA	Ad	AA	dd	Ad	dd	dd	dd	dd	AA	AA	AA	AA	AA	AA	dd	AA	AA	AA	AA
chr1A	165306001	165313500	7500	AA	AA	AA	Ad	AA	AA	AA	Ad	AA	AA	AA	AA	AA	AA	AA	AA	AA	AA	AA	AA	AA	AA	AA	AA	AA	AA	AA	AA	AA	AA	AA	AA	AA	AA	AA	AA	AA	AA	AA	AA	AA	AA	AA	AA	AA	AA
chr1A	165698501	165702500	4000	AA	Ad	AA	AA	Ad	AA	AA	AA	AA	AA	AA	AA	AA	Ad	AA	AA	AA	AA	AA	AA	AA	AA	AA	AA	AA	AA	AA	AA	AA	AA	AA	Ad	Ad	Ad	Ad	AA	Ad	AA	AA	AA	AA	AA	AA	AA	AA	dd
chr1A	165725501	165734000	8500	AA	AA	AB	AA	AA	AA	AA	AA	AA	AA	AA	AA	AA	AA	AA	AA	AA	AA	AA	AA	AA	AA	AA	AA	AA	AA	AA	AA	AA	AA	AA	AA	AA	AA	AA	AA	AA	AA	AA	AA	AA	AA	AA	AA	AA	AA
chr1A	165776501	165795000	18500	AA	AA	AA	AA	AA	AA	AA	AA	AA	AA	AA	AA	AA	AA	AA	AA	AA	AA	AA	AA	AA	AA	AA	AA	AA	AA	AA	AA	AA	AA	AA	AA	AA	AA	AA	AA	AA	AA	AA	AA	AA	AA	AA	AA	AA	AA
chr1A	165938501	165945000	6500	AA	AB	AA	AB	AA	AA	AA	AA	AA	AA	AA	AA	AA	AA	AA	AB	AA	AA	AA	AA	AA	AA	AA	AA	AA	AA	AA	AA	AA	AA	AA	AA	AA	AB	AA	AA	AA	AA	AA	AA	AA	AA	AA	AA	AA	AA
chr1A	166225501	166232000	6500	AA	AA	AA	AA	AA	AA	AA	AA	AA	AA	AA	AB	AA	AA	AA	AA	AA	AA	AA	AA	AA	AA	AA	AA	AA	AA	AA	AA	AA	AA	AA	AA	AA	AA	AA	AA	AA	AA	AA	AA	AA	AA	AA	AA	AA	AB
chr1A	166235001	166240000	5000	AA	AA	AA	AA	AA	AA	AA	AA	AA	AA	AA	AA	AA	AA	AA	AA	AB	AA	AA	AB	AA	AA	AB	AA	AA	AA	AA	AA	AA	AA	AA	AA	AA	AA	AA	AA	AB	AA	AA	AA	AA	AA	AA	AA	AA	AB
chr1A	166283001	166288500	5500	Ad	AA	Ad	AA	AA	Ad	AA	AA	AA	AA	AA	Ad	AA	AA	AA	Ad	AA	AA	AA	AA	AA	Ad	AA	dd	dd	Ad	Ad	Ad	AA	Ad	Ad	Ad	Ad	AA	Ad	Ad	Ad	Ad	Ad	AA	Ad	Ad	Ad	Ad	AA	AA
chr1A	166500501	166507500	7000	dd	AA	AA	AA	AA	AA	AA	AA	AA	AA	AA	AA	AA	AA	dd	AA	AB	AA	AB	AA	AA	dd	AA	AA	AA	AA	AA	AA	AA	Ad	Ad	dd	dd	dd	Ad	Ad	Ad	Ad	Ad	AA	Ad	dd	Ad	AA	Ad	AA
chr1A	166595501	166613000	17500	AA	AA	AA	AA	AA	AA	AA	AA	AA	AA	AA	AA	AA	AA	AA	AA	AA	AA	AA	AA	AA	AA	AA	AA	AA	AA	AA	AA	AA	AA	AA	AA	AA	AA	AA	AA	AA	AA	AA	AA	AA	AA	AA	AA	AA	Ad
chr1A	166685001	166689500	4500	dd	dd	dd	dd	dd	dd	dd	dd	dd	dd	dd	dd	dd	dd	dd	dd	dd	dd	dd	dd	dd	dd	dd	dd	dd	dd	dd	dd	dd	dd	dd	dd	dd	dd	dd	dd	dd	dd	dd	dd	dd	dd	dd	dd	dd	dd
chr1A	166747501	166754500	7000	dd	AA	Ad	Ad	Ad	Ad	AA	AA	Ad	AA	AA	AA	AA	AA	Ad	Ad	Ad	AA	AA	AA	AA	Ad	AA	AA	AA	AA	AA	Ad	AA	dd	Ad	Ad	Ad	dd	dd	Ad	Ad	Ad	Ad	Ad	Ad	dd	Ad	Ad	Ad	Ad
chr1A	166875001	166895500	20500	AA	AA	AA	AA	AA	AA	AA	AA	AA	AA	AA	AA	AA	AA	AA	AA	AA	AA	AA	AA	AA	AA	AA	AA	AA	AA	AA	AA	AA	AA	AA	AA	AA	AA	AA	AA	AA	AA	AA	AA	AA	AA	AA	AA	AA	AA
chr1A	166915501	166921500	6000	dd	AA	AA	Ad	Ad	Ad	AA	Ad	AA	Ad	AA	Ad	Ad	Ad	dd	Ad	Ad	Ad	Ad	Ad	Ad	dd	Ad	Ad	Ad	Ad	Ad	Ad	Ad	dd	Ad	dd	dd	dd	dd	Ad	Ad	Ad	Ad	AA	Ad	dd	Ad	Ad	Ad	Ad
chr1A	166915501	166928500	13000	dd	AA	AA	Ad	Ad	AA	AA	AA	AA	AA	AA	AA	Ad	AA	Ad	AA	Ad	Ad	AA	AA	Ad	Ad	AA	AA	AA	Ad	AA	Ad	AA	dd	Ad	dd	dd	dd	dd	Ad	Ad	Ad	Ad	AA	Ad	dd	Ad	Ad	Ad	AA
chr1A	167171501	167178000	6500	AB	AA	AA	AA	AA	AA	AA	AA	AA	AA	AA	AA	AA	AA	AA	AA	AA	AA	AA	AA	AA	AA	AA	AA	AA	AA	AA	Ad	AA	AA	AB	AA	AA	AA	AA	AA	AA	AA	AA	AA	AA	AA	AA	AA	AA	AA
chr1A	167309001	167330000	21000	dd	AA	AA	AA	AA	AA	AA	AA	AA	AA	AA	AA	AA	AA	AA	AA	AA	AA	AA	AA	AA	AA	AA	AA	AA	AA	AA	AA	AA	AA	AA	AA	AA	AA	AA	AA	AA	AA	AA	AA	AA	AA	AA	AA	AA	AA
chr1A	167486001	167495000	9000	Ad	AA	AA	AA	AA	AA	AA	AA	AA	AA	AA	AA	AA	AA	Ad	AA	AA	AA	AA	AA	AA	Ad	AA	Ad	AA	AA	AA	AB	AA	Ad	AA	Ad	Ad	Ad	Ad	Ad	AA	Ad	Ad	AA	AA	Ad	AA	Ad	Ad	AA
chr1A	167491001	167496000	5000	AA	AA	AA	AA	AA	AA	AA	AA	AA	AA	AA	AA	AB	AA	AA	AA	AA	AA	AA	AB	AA	AA	AA	AA	AA	AA	AA	AB	AA	AA	AA	AA	AA	AB	AA	Ad	AA	AA	Ad	AA	AA	AA	AA	AA	AA	AA
chr1A	167500001	167504500	4500	dd	dd	dd	dd	dd	dd	dd	dd	dd	dd	dd	dd	dd	dd	dd	dd	dd	dd	dd	dd	dd	dd	dd	dd	dd	dd	dd	dd	dd	dd	dd	dd	dd	dd	dd	dd	dd	dd	dd	dd	dd	dd	dd	dd	dd	dd
chr1A	167616501	167622500	6000	dd	dd	dd	dd	dd	dd	dd	dd	dd	dd	dd	dd	dd	dd	dd	dd	dd	dd	dd	dd	dd	dd	dd	dd	dd	dd	dd	dd	dd	dd	dd	dd	dd	dd	dd	dd	dd	dd	dd	dd	dd	dd	dd	dd	dd	dd
chr1A	167682001	167686000	4000	AB	AA	AA	AA	AB	AA	AA	AA	AA	AB	AB	AA	AB	AA	AB	AA	AA	AA	AA	AB	AA	AA	AB	AA	AA	AA	AA	AA	AA	AA	AA	AA	AA	AA	AB	AA	AA	AA	AA	AA	AA	AB	AA	AA	AB	AA
chr1A	167682001	167690000	8000	AA	AA	AA	AA	AA	AA	AA	AA	AA	AA	AA	AA	AA	AA	AA	AA	AA	AA	AA	AA	AA	AA	AA	AA	AA	AA	AA	AA	AA	AA	AA	AA	AA	AA	AB	AA	AA	AA	AA	AA	AA	AB	AA	AA	AA	AA
chr1A	167856001	167865500	9500	dd	dd	dd	Ad	Ad	Ad	dd	dd	dd	dd	dd	dd	dd	Ad	dd	dd	dd	dd	Ad	Ad	dd	dd	Ad	dd	dd	dd	Ad	dd	dd	dd	dd	dd	dd	dd	dd	dd	dd	dd	dd	Ad	dd	dd	dd	dd	dd	dd
chr1A	168054001	168115500	61500	dd	AA	AA	AA	AA	AA	AA	AA	AA	AA	AA	AA	AA	AA	dd	AA	AA	AA	AA	AA	AA	dd	AA	AA	AA	AA	AA	AA	AA	dd	Ad	dd	dd	dd	dd	AA	AA	AA	AA	AA	AA	dd	AA	AA	AA	AA
chr1A	168392501	168401500	9000	dd	AA	AA	AA	AA	AA	AA	AA	AA	AA	AA	AA	AA	AA	dd	AA	AA	AA	AA	AA	AA	dd	AA	AA	AA	AA	AA	Ad	Ad	dd	Ad	dd	dd	dd	dd	AA	AA	AA	AA	AA	AA	dd	AA	AA	AA	AA
chr1A	168503501	168507500	4000	AA	AA	AA	AA	AB	AA	AA	AA	AB	AA	AA	AA	AA	AA	AB	AA	AA	AB	AA	AB	AA	AA	AA	AA	AA	AB	AB	AA	AA	AA	AA	AA	AA	AA	AA	AA	AA	AA	AA	AA	AA	AA	AA	AA	AB	AA
chr1A	168556001	168560500	4500	dd	Ad	AA	Ad	Ad	Ad	Ad	Ad	Ad	Ad	Ad	Ad	Ad	Ad	dd	AA	Ad	Ad	AA	Ad	Ad	dd	Ad	AA	AA	Ad	Ad	AA	Ad	dd	Ad	dd	dd	dd	Ad	Ad	AA	Ad	Ad	AA	Ad	Ad	AA	Ad	Ad	Ad
chr1A	168558001	168569500	11500	Ad	AA	AA	AA	AA	AA	AA	AA	AA	Ad	Ad	AA	AA	AA	Ad	AA	AA	AA	AA	AA	AA	Ad	Ad	AA	AA	AA	AA	Ad	AA	Ad	Ad	Ad	AA	Ad	Ad	AA	AA	AA	AB	AA	AA	Ad	AA	AA	Ad	Ad
chr1A	168691501	168695500	4000	AB	AA	AA	AA	AA	AA	AA	AA	AA	AA	AB	AA	AA	AA	AA	AA	AA	AA	AA	AB	AA	AB	AB	Ad	AA	AA	AA	AB	AA	AA	AA	AA	AB	AB	AA	dd	AB	AA	Ad	AA	AA	AA	AA	AA	AA	AA
chr1A	168901501	168907000	5500	AA	AA	AA	AA	AA	AA	AA	AA	AA	AA	AA	AA	AA	AA	AA	AA	AA	AA	AA	AA	AA	AA	dd	AA	AA	AA	AA	AA	AA	AA	AA	AA	AA	AA	AA	AB	AA	AA	AA	AA	AA	AA	AA	AA	AA	AA
chr1A	169172501	169190500	18000	dd	Ad	dd	Ad	Ad	Ad	Ad	Ad	Ad	Ad	Ad	Ad	Ad	Ad	dd	Ad	Ad	dd	dd	Ad	dd	dd	dd	Ad	dd	Ad	Ad	Ad	Ad	dd	dd	dd	dd	dd	dd	dd	dd	dd	dd	Ad	dd	dd	dd	dd	dd	dd
chr1A	169198501	169207000	8500	AA	AA	AA	AA	AA	AA	AA	AA	AA	AA	AA	AA	AA	AA	AA	AA	AA	AA	AA	AA	AA	AA	AA	AA	AA	AA	AA	AA	AA	AA	AA	AA	AA	AA	AA	AA	AA	AA	AA	AA	AA	Ad	AA	AA	Ad	AA
chr1A	169278501	169284000	5500	dd	dd	dd	dd	dd	dd	dd	dd	dd	dd	dd	dd	dd	dd	dd	dd	dd	dd	dd	dd	dd	dd	dd	dd	dd	dd	dd	dd	dd	dd	dd	dd	dd	dd	dd	dd	dd	dd	dd	dd	dd	dd	dd	dd	dd	dd
chr1A	169354501	169359500	5000	AA	AA	AB	AA	AA	AA	AA	AA	AA	AA	AA	AA	AB	AA	AB	AA	AA	AB	AB	AA	AA	AA	AA	AA	AA	AB	AA	AA	AA	Ad	AA	AA	AB	AA	AA	AB	AA	AA	AA	AA	AA	Ad	AA	AA	AA	AB
chr1A	169415001	169425000	10000	Ad	AB	AA	AB	AA	AB	AB	AB	AB	AB	AB	AA	AB	AB	Ad	AB	AA	AB	AA	AB	AA	Ad	AB	AA	AA	AA	AB	AA	AB	Ad	AA	Ad	dd	Ad	Ad	Ad	AA	AA	Ad	AA	AA	dd	AA	AA	AA	AA
chr1A	169889001	169893500	4500	dd	Ad	AA	AA	AA	Ad	AA	Ad	Ad	Ad	AA	AA	Ad	AA	dd	Ad	Ad	AA	AA	Ad	Ad	dd	Ad	AA	AA	AA	AA	AA	AA	dd	Ad	dd	dd	dd	dd	Ad	Ad	Ad	Ad	AA	Ad	dd	Ad	Ad	Ad	AA
chr1A	170013501	170025000	11500	AA	AA	AA	AA	AA	AA	AA	AA	AA	AA	AA	AA	AA	AA	AA	AA	AA	AA	AA	AA	AA	AA	AA	AA	AA	AA	AA	AA	AA	AA	AA	AA	AA	AA	AA	AA	AA	AA	AA	AA	AA	AA	AA	AA	AA	AA
chr1A	170119001	170135000	16000	AA	AA	AA	AA	AA	AA	AA	AA	AA	AA	AA	AA	AA	AA	AA	AA	AA	AA	AA	AA	AA	AA	AA	AA	AA	AA	AA	AA	AA	AA	AA	AA	AA	AA	AA	AB	AA	AA	AB	AA	AA	AA	AA	AA	AA	AA
chr1A	170244501	170248500	4000	AA	AA	AA	AA	AA	AA	AA	AA	AA	AA	AA	AA	AA	AA	AA	AA	AA	AA	AA	AA	AA	AA	AA	AA	AA	AA	AA	AA	AA	AA	AA	AA	AA	AA	AA	AA	AA	AA	AA	AA	AA	AA	AA	AA	AB	Ad
chr1A	170652001	170658000	6000	AA	AA	AA	AA	AA	AA	AA	AA	AA	AA	AA	AA	AA	AA	AA	AA	AA	AA	AA	Ad	AA	AA	AA	AA	AA	AA	Ad	AA	AA	AA	AA	AA	AA	AA	AA	AA	AA	AA	AA	AA	AA	Ad	AA	AA	AA	AA
chr1A	170756501	170764000	7500	AA	AA	AA	AA	AA	AA	AA	AA	AA	AB	AA	AA	AB	AA	AA	AB	AA	AB	AA	AA	AA	AA	AA	AA	AA	AA	AA	AB	AB	AA	AB	AA	AA	AB	AA	Ad	AA	AA	Ad	AA	AA	AA	AA	AA	AA	AA
chr1A	170854501	170939500	85000	AA	AA	AA	AA	AA	AA	AA	AA	AA	AA	AA	AA	AA	AA	AA	AA	AA	AA	AA	AA	AA	AA	AA	AA	AA	AA	AA	AA	AA	AA	AA	AA	AA	AA	AA	AA	AA	AA	AA	AA	AA	AA	AA	AA	AA	AA
chr1A	171123001	171129000	6000	AA	AA	AA	AA	AA	AA	AA	AA	AA	AA	AA	AA	AA	AA	AA	AA	AA	AA	AA	AA	AA	AA	AA	AA	AA	AA	AA	AA	AA	AA	AA	AA	AA	AA	AA	AB	AA	AA	AA	AA	AA	Ad	AA	AA	AA	AA
chr1A	171144001	171151500	7500	dd	AA	AA	AA	AA	AA	AA	AA	AA	AA	AA	AA	AA	AA	dd	AA	AA	AA	AA	AA	AA	dd	AA	AA	AA	AA	AA	AA	AA	dd	Ad	dd	dd	dd	dd	Ad	AA	AA	AA	AA	AA	dd	AA	AA	AA	AA
chr1A	171304001	171308500	4500	AA	AA	AA	AA	AA	AA	AA	AA	AA	AA	AA	AA	AA	AA	AA	AA	AA	AA	AA	AA	AA	AA	AA	AB	AA	AA	Ad	AA	AA	AA	AA	AA	AA	AA	AA	Ad	AA	AA	AA	AA	AA	AA	AA	AA	AA	AA
chr1A	171424501	171428500	4000	dd	dd	dd	Ad	dd	dd	dd	dd	dd	dd	dd	dd	Ad	dd	dd	dd	dd	dd	dd	dd	dd	dd	dd	dd	dd	dd	dd	dd	dd	dd	dd	dd	dd	dd	dd	dd	Ad	Ad	dd	Ad	dd	dd	Ad	dd	dd	Ad
chr1A	171426501	171431500	5000	dd	dd	dd	Ad	Ad	Ad	dd	dd	dd	dd	Ad	dd	dd	Ad	dd	dd	dd	dd	dd	Ad	dd	dd	dd	dd	dd	dd	dd	Ad	dd	dd	dd	dd	dd	dd	dd	dd	Ad	dd	dd	Ad	Ad	dd	dd	dd	Ad	dd
chr1A	171572001	171577000	5000	Ad	AA	Ad	Ad	Ad	dd	Ad	Ad	AA	AA	Ad	Ad	Ad	Ad	Ad	Ad	Ad	Ad	Ad	AA	Ad	Ad	AA	Ad	Ad	Ad	Ad	Ad	Ad	Ad	Ad	Ad	Ad	Ad	dd	Ad	Ad	Ad	Ad	Ad	Ad	dd	Ad	Ad	Ad	Ad
chr1A	171711001	171715000	4000	Ad	AA	AA	AA	AA	AA	AA	AA	AA	AA	AA	AA	AA	AA	Ad	AA	AA	AA	AA	AA	AA	Ad	AA	AA	AA	AA	AA	AA	AA	Ad	AA	Ad	AA	AA	AA	Ad	AA	Ad	Ad	AA	AA	Ad	AA	AA	Ad	AA
chr1A	171892001	171897500	5500	AA	AA	AA	AA	AA	AB	AA	AA	AA	AA	AA	AA	AA	AB	AA	AA	AA	AA	AA	AB	AA	AA	AA	AA	AA	AA	AB	AA	AA	AA	AB	AA	AA	AA	AA	AA	AA	AA	AA	AA	AA	AA	AA	AA	AA	AA
chr1A	172318501	172326500	8000	AA	AA	AA	AA	AA	AA	AA	AA	AA	AA	AB	AA	AA	AA	AA	AA	AA	AA	AA	AA	AB	AA	AA	AA	AA	AA	AA	AA	AA	AA	AA	AA	AA	AA	AA	AA	AA	AA	AA	AA	AA	AA	AA	AA	AA	AA
chr1A	172423001	172428500	5500	AB	BC	BB	BB	BB	BC	BB	BC	BC	BC	BC	BB	BC	BC	AA	AB	BB	BC	BC	BB	BB	AA	AB	BB	BB	BC	AB	AB	BB	Ad	BB	AB	AB	AA	AA	AB	AB	AB	AB	AB	AB	Ad	AB	AB	AB	AA
chr1A	172431501	172438000	6500	AA	AA	AA	AA	AA	AA	AA	AA	AA	AA	Ad	AA	AA	AA	AA	AA	AA	AA	AA	AA	AA	AA	AA	Ad	AA	AA	AA	AA	AA	AA	AA	AA	AA	AA	AA	AA	AA	AA	AA	AA	AA	AA	AA	AA	AA	AA
chr1A	172758501	172771000	12500	dd	AA	AA	Ad	AA	Ad	AA	Ad	AA	AA	Ad	AA	Ad	Ad	dd	AA	Ad	Ad	AA	Ad	Ad	dd	AA	AA	Ad	Ad	AA	Ad	AA	dd	Ad	dd	dd	dd	dd	Ad	Ad	Ad	Ad	AA	Ad	dd	Ad	Ad	Ad	AA
chr1A	173100501	173105000	4500	AA	AA	AA	AA	AA	AA	AA	AA	AA	AA	AA	AA	AA	AA	AA	AA	AA	AA	AA	AA	AA	AA	AA	AA	AA	AA	AA	AA	AA	AA	AA	AB	AA	AA	AA	AB	AA	AA	AA	AA	AA	AB	AA	AA	AB	AA
chr1A	173174501	173234000	59500	Ad	AA	AA	AA	AA	AA	AA	AA	AA	AA	AA	AA	AA	AA	Ad	AA	AA	AA	AA	AA	AA	Ad	AA	AA	AA	AA	AA	AA	AA	Ad	Ad	Ad	Ad	Ad	Ad	AA	AA	AA	AA	AA	AA	Ad	AA	AA	AA	Ad
chr1A	173263501	173268500	5000	dd	Ad	Ad	Ad	Ad	Ad	Ad	Ad	Ad	Ad	Ad	Ad	Ad	Ad	dd	Ad	Ad	Ad	Ad	Ad	Ad	dd	Ad	Ad	Ad	Ad	Ad	Ad	Ad	dd	Ad	dd	dd	dd	dd	Ad	Ad	Ad	Ad	Ad	Ad	dd	Ad	Ad	Ad	Ad
chr1A	173303501	173310500	7000	AA	AA	AB	AA	AA	AA	AA	AA	AA	AA	AA	AA	AA	AA	AA	AA	AA	AA	AA	AA	AA	AA	AA	AA	AA	AA	AA	AA	AA	AA	AA	AA	AA	AA	AA	AB	AA	AA	AA	AA	AA	AA	AA	AA	AA	AA
chr1A	173351501	173366500	15000	AA	AA	AA	AA	AA	AA	AA	AA	AA	AA	AA	AA	AA	AA	AA	AA	AA	AA	AA	AA	AA	AA	AA	AA	AA	AA	AA	AA	AA	AA	AA	AA	AA	Ad	AA	AA	AB	AA	AA	AA	AA	AA	AA	AA	AA	AA
chr1A	173455501	173463000	7500	AA	AA	AA	AA	AA	AA	AA	AA	AA	AA	AA	AA	AA	AA	AA	AA	AA	AA	AA	AA	AA	AA	AA	AA	AA	AA	AA	AA	AA	AA	AB	AA	AA	AB	AA	AA	AA	AA	AA	AA	AA	AB	AA	AA	AB	AB
chr1A	173758001	173765000	7000	AA	AA	AA	AA	AA	AA	AA	AA	AA	AA	AA	AA	Ad	AA	AA	AA	AA	AA	AA	AA	AA	AA	AA	dd	dd	AA	AA	AA	AA	AA	AA	AA	AA	AA	AA	AB	Ad	AA	AA	AA	AA	Ad	AA	AA	Ad	Ad
chr1A	173874001	173879000	5000	AA	AA	AA	AA	AA	AA	AA	AA	AA	AA	AA	AA	AA	AA	AA	AA	AA	AA	AA	AA	AA	AA	AA	AA	AA	dd	AA	AA	AA	AA	AA	AA	AA	AA	AA	AA	AA	AA	AA	AA	AA	AA	AA	AA	AA	Ad
chr1A	173890001	173894000	4000	dd	AA	Ad	AA	AA	AA	AA	Ad	AA	AA	AA	AA	Ad	AA	dd	Ad	AA	AA	Ad	AA	Ad	dd	AA	Ad	Ad	AA	AA	Ad	AA	dd	Ad	Ad	dd	Ad	dd	Ad	Ad	Ad	Ad	Ad	Ad	dd	Ad	Ad	Ad	Ad
chr1A	173944001	173948000	4000	AA	AA	dd	AA	AA	AA	AA	AA	AA	AA	AA	AA	AA	AB	AA	AA	AA	AA	AA	AA	AA	AA	AB	AA	AA	AA	AA	AA	AA	AA	AA	AA	AB	AA	AA	AB	AA	AA	AA	AA	AA	Ad	AA	AB	AA	AA
chr1A	174010501	174134500	124000	AA	AA	AA	AA	AA	AA	AA	AA	AA	AA	AA	AA	AA	AA	AA	AA	AA	AA	AA	AA	AA	AA	AA	AA	AA	AA	AA	AA	AA	AA	AA	AA	AA	AA	AA	AA	AA	AA	AA	AA	AA	AA	AA	AA	AA	AA
chr1A	174321501	174332000	10500	AA	AA	AA	AA	AA	AA	AA	AA	AA	AA	AA	AA	AA	AA	AA	AA	AA	AA	AA	AA	AA	AA	AA	AA	AA	AA	AA	AA	AA	AA	AA	AA	AA	AA	AA	AA	AA	AA	AA	AA	AA	AA	AA	AA	AA	AA
chr1A	174336501	174343500	7000	AA	AA	AB	AA	AA	AA	AB	AA	AA	AA	AA	AA	AA	AA	AA	AA	AA	AA	AA	AA	AA	AA	AA	AA	AA	AA	AA	AA	AA	AA	AA	AA	AA	AA	AA	AA	AA	AA	AA	AA	AA	AA	AA	AA	AA	AA
chr1A	174409001	174414500	5500	AA	AA	AA	AA	AA	AA	AA	AA	AA	AA	AA	AA	AA	AA	AA	AA	AA	AA	AA	AA	AA	AA	AA	AA	AA	AA	AA	AA	AA	AA	AA	AA	AA	AA	AA	AA	AA	AA	AA	AA	AA	AA	AA	AA	AA	AA
chr1A	174773001	174786000	13000	AA	AA	AA	AA	AA	AA	AA	AA	AA	AA	AA	AA	AA	AA	AA	AA	AA	AA	AA	AA	AA	AA	AA	AA	AA	AA	AA	AA	AA	AA	AA	AA	AA	AA	AA	AA	AA	AA	AA	AA	AA	AA	AA	AA	AB	AA
chr1A	174860501	174864500	4000	dd	AA	AA	AA	AA	AA	AB	AA	AA	AA	AA	AA	AA	AA	dd	AA	AA	AA	AA	AA	AA	dd	AA	AA	AA	AA	AA	AA	AA	dd	Ad	dd	dd	dd	dd	AA	AA	AA	AB	AA	AB	dd	AA	AA	AA	AA
chr1A	174933501	174945500	12000	AA	AA	AA	AA	AA	AA	AA	AA	AA	AA	AA	AA	AA	AA	AA	AA	AA	AA	AA	AA	AA	AA	AA	AA	AA	AA	AA	AA	AA	AA	AA	AA	AA	AA	AA	AA	AA	AA	AA	AA	AA	AA	AA	AA	AA	AA
chr1A	175376001	175392000	16000	AA	AA	AA	AA	AA	AA	AA	AA	AA	AA	AA	AA	AA	AA	AA	AA	AA	AA	AA	AA	AA	AA	AA	AA	AA	AA	AA	AA	AB	AA	AA	AA	AA	dd	AA	AA	AA	AA	AA	AA	AA	AA	AA	AA	AA	AA
chr1A	175566001	175588500	22500	AA	AA	AA	AA	AA	AA	AA	AA	AA	AA	AA	AA	AA	AA	AA	AA	AA	AA	AA	AA	AA	AA	AA	AA	AA	AA	AA	AA	AA	AA	AA	AA	AA	AA	AA	AA	AA	AA	AA	AA	AA	AA	AA	AA	AA	AA
chr1A	175797001	175801000	4000	dd	Ad	AA	Ad	AA	AA	AA	AA	Ad	AA	Ad	AA	Ad	AA	dd	AA	Ad	Ad	Ad	Ad	AA	Ad	AA	Ad	Ad	Ad	Ad	AA	Ad	Ad	Ad	dd	dd	Ad	Ad	Ad	AA	Ad	Ad	AA	Ad	dd	Ad	Ad	Ad	AA
chr1A	175847501	175852000	4500	AA	AB	AA	Ad	AA	AA	AA	AB	AB	AA	AA	AA	AA	AB	AA	Ad	AA	AB	AA	AA	AA	AA	AA	AA	AA	AA	AA	AB	AB	AA	AA	AA	Ad	AA	AA	dd	AB	AA	Ad	AA	AA	Ad	AA	AA	AA	AA
chr1A	176041001	176045500	4500	dd	AA	AA	AA	AA	AA	AA	AA	AA	AA	AA	Ad	AA	AA	dd	Ad	AA	AA	AA	AA	Ad	Ad	AA	AA	Ad	AA	AA	Ad	AA	Ad	Ad	dd	dd	dd	dd	Ad	Ad	Ad	Ad	Ad	Ad	dd	Ad	Ad	Ad	Ad
chr1A	176105501	176109500	4000	dd	AA	Ad	Ad	AA	AA	AA	AA	AA	AA	AA	AA	AA	AA	dd	Ad	AA	AA	AA	AA	AA	dd	AA	AA	AA	Ad	AA	AA	AA	dd	Ad	Ad	dd	dd	dd	AA	AA	Ad	AA	AA	Ad	dd	Ad	AA	AA	AA
chr1A	176175501	176181000	5500	AA	AB	AB	AB	BB	AB	BB	AB	AB	BB	AB	AB	BB	AB	AA	AB	AB	BB	AB	AB	AB	AA	AB	AB	BC	AB	AB	BB	AB	AA	AB	AA	AA	AA	Ad	Ad	AB	AA	Ad	AB	AA	Ad	AB	AB	AA	AA
chr1A	176237001	176241000	4000	dd	dd	dd	dd	dd	dd	dd	dd	dd	dd	dd	dd	dd	dd	dd	dd	dd	dd	dd	dd	dd	dd	dd	dd	dd	dd	dd	dd	dd	dd	dd	dd	dd	dd	dd	dd	dd	dd	dd	dd	dd	dd	dd	dd	dd	dd
chr1A	176392501	176396500	4000	dd	AB	AA	AA	AB	AA	AA	AA	AB	AA	AA	AB	AA	AB	dd	AA	AA	AA	AA	AA	AA	dd	AA	AA	AA	AA	AB	AA	AA	dd	Ad	dd	dd	dd	dd	AA	AA	AA	AA	AA	AA	dd	AA	AA	AA	AA
chr1A	176531001	176543500	12500	AA	AA	AA	AA	AA	AA	AA	AA	AA	AA	AA	AA	AA	AA	AA	AA	AA	AA	AA	AA	AA	AA	AA	AA	AA	AA	AA	AA	AA	AA	AA	AA	AA	AA	AA	AA	AA	AA	AA	AA	AA	AA	AA	AA	AA	AA
chr1A	176595501	176600500	5000	AA	AA	AA	AA	AA	AA	AA	AA	AA	AA	AA	AA	AA	AA	AA	AA	AA	AA	AA	AB	AA	AA	AA	AA	AA	AA	AA	AA	AA	AA	AA	AA	AA	AA	AA	AB	AA	AA	AA	AA	AB	AA	AA	AA	AA	AB
chr1A	176653501	176657500	4000	AA	AB	AA	AA	AA	AA	dd	AA	AB	AB	AA	AB	AA	AA	AA	AA	AA	AA	AA	AB	AA	AA	AA	AA	AA	AB	AA	AA	AA	AA	AA	AA	AA	AA	AA	AB	AB	AA	AA	AA	AA	AA	AA	AA	AA	AA
chr1A	176685001	176698500	13500	AA	AA	Ad	Ad	AA	AA	AA	Ad	AA	AA	Ad	AA	AA	AA	AA	AA	AA	AA	AA	AA	AA	AA	AA	AA	AA	AA	Ad	AA	AA	AA	AA	AA	AA	AA	Ad	Ad	AA	Ad	Ad	AA	Ad	Ad	AA	Ad	AA	Ad
chr1A	176792501	176799000	6500	AA	AA	AA	AA	AB	AA	AA	AA	AA	AA	AA	AA	AA	AB	AA	AA	AA	AA	AA	AA	AA	AA	AA	AA	AB	AA	AA	AA	AA	AA	AA	AA	AA	AA	AA	AA	AA	AA	Ad	AA	AA	AA	AA	AA	AB	AA
chr1A	176900001	176923000	23000	AA	AA	AA	AA	AA	AA	AA	AA	AA	AA	AA	AA	AA	AA	AA	AA	AA	AA	AA	AA	AA	AA	AA	AA	AA	AA	AA	AA	AA	AA	AA	AA	AA	AA	AA	AA	AA	AA	AA	AA	AA	AA	AA	AA	AA	AA
chr1A	176938001	176947000	9000	AA	AA	AB	AA	AB	AA	AA	AA	AA	AA	AA	AA	AA	AA	AA	AB	AA	AA	AB	AA	AA	AA	AB	AA	AA	AA	AA	AB	AB	AA	AA	Ad	Ad	AA	AA	Ad	AA	AA	Ad	AA	Ad	Ad	AA	Ad	AA	AA
chr1A	177069501	177078500	9000	dd	dd	dd	dd	dd	dd	dd	dd	dd	dd	dd	dd	dd	dd	dd	dd	dd	dd	dd	dd	dd	dd	dd	dd	dd	dd	dd	dd	dd	dd	dd	dd	dd	dd	dd	dd	dd	dd	dd	dd	dd	dd	dd	dd	dd	dd
chr1A	177081001	177090500	9500	dd	dd	dd	dd	dd	dd	dd	dd	dd	dd	dd	dd	dd	dd	dd	dd	dd	dd	dd	dd	dd	dd	dd	dd	dd	dd	dd	dd	dd	dd	dd	dd	dd	dd	dd	dd	dd	dd	dd	dd	dd	dd	dd	dd	dd	dd
chr1A	177115501	177122500	7000	AA	AA	AA	AA	AA	AA	AA	AA	AA	AA	AA	AA	AA	AA	AA	AA	AA	AA	AA	AA	AA	AA	AA	AA	AA	AA	AA	AA	AA	AA	AA	AA	AA	Ad	AA	AA	AA	AA	AB	AA	AA	AA	AA	AA	AA	AA
chr1A	177450001	177454000	4000	dd	AB	BB	AB	AA	AA	BB	BB	Ad	BB	AA	BB	BB	BC	dd	BB	AB	BB	BB	BB	Ad	dd	AB	BB	BB	AB	AA	AA	AB	dd	AA	dd	dd	dd	dd	AB	AA	AA	AA	AA	AB	dd	AB	AA	AA	AB
chr1A	177566001	177573500	7500	AA	AA	AB	AA	AB	AA	AA	AA	AA	AA	AA	AA	AA	AB	AA	AA	AA	AA	AA	AB	AB	AA	AB	AB	AA	AA	AA	AA	AB	AA	AA	AB	AA	AB	AA	AA	AA	AA	AA	AA	AA	AA	AA	AA	AA	Ad
chr1A	177670501	177677500	7000	AA	AA	AA	AB	AA	AA	AA	AA	AA	AA	AA	AA	AA	AA	AA	AA	AA	AA	AA	AA	dd	AA	AA	AA	AA	AA	dd	dd	AB	AA	AB	AA	AA	AA	AA	AA	AA	AA	AA	AA	AA	AA	AA	AA	AA	AA
chr1A	178120501	178124500	4000	AA	AA	Ad	AB	AA	AA	AA	AA	AA	AA	AA	AA	AA	AA	AA	AA	AA	AA	AA	AA	AA	AA	AA	AA	AA	AA	AA	AA	AA	AA	AA	AA	dd	AB	AA	AA	AA	AA	AA	AA	AA	Ad	AA	AA	AA	AA
chr1A	178233001	178250000	17000	AA	AA	AA	AA	AA	AA	AA	AA	AA	AA	AA	AA	AA	AA	AA	AA	AA	AA	AA	AA	AA	AA	AA	AA	AA	AA	AA	AA	AA	AA	AA	AA	AA	AA	AA	AA	AA	AA	AA	AA	AA	AA	AA	AA	AA	AA
chr1A	178420001	178426500	6500	AA	AA	AA	AB	AA	AB	AA	AA	AA	AA	AA	AA	AA	AA	AA	AA	AA	AA	AA	AA	AA	AA	AA	AA	AA	AA	AA	AA	AA	AA	AA	AA	AA	AA	AB	AA	AA	AA	AA	AA	AA	AA	AA	AA	AB	AA
chr1A	178435501	178440500	5000	dd	Ad	Ad	Ad	AA	Ad	Ad	Ad	Ad	Ad	Ad	Ad	Ad	Ad	dd	AA	Ad	Ad	Ad	Ad	Ad	dd	Ad	Ad	Ad	Ad	Ad	Ad	Ad	dd	Ad	dd	dd	dd	dd	Ad	Ad	Ad	Ad	Ad	Ad	dd	Ad	Ad	Ad	Ad
chr1A	178519001	178523000	4000	dd	dd	Ad	dd	Ad	Ad	Ad	Ad	Ad	Ad	Ad	dd	dd	Ad	dd	dd	dd	Ad	Ad	Ad	Ad	dd	Ad	Ad	Ad	dd	Ad	Ad	Ad	dd	dd	dd	Ad	dd	dd	dd	dd	dd	dd	Ad	dd	dd	dd	dd	dd	dd
chr1A	178799501	178820500	21000	AA	AA	AA	AA	AA	AA	AA	AA	AA	AA	AA	AA	AA	AA	AA	AA	AA	AA	AA	AA	AA	AA	AA	AA	AA	AA	AA	AA	AA	AA	AA	AA	AA	AA	AA	AA	AA	AA	AA	AA	AA	AA	AA	AA	AA	AA
chr1A	178948001	178955500	7500	AA	AA	AA	AA	AA	AA	AA	AA	AA	AA	AA	AA	AA	AA	AA	AA	AA	AA	AA	AA	AA	AA	AA	dd	AA	AA	AA	AA	AA	AA	AA	AA	AA	AA	AA	AA	AA	AA	AA	AA	AA	Ad	AA	AA	AA	AA
chr1A	178987501	178991500	4000	dd	Ad	Ad	Ad	Ad	Ad	Ad	Ad	Ad	Ad	Ad	Ad	Ad	Ad	dd	Ad	Ad	Ad	Ad	Ad	Ad	dd	Ad	Ad	Ad	Ad	Ad	Ad	Ad	dd	Ad	dd	dd	dd	dd	dd	Ad	Ad	Ad	Ad	Ad	dd	Ad	Ad	dd	dd
chr1A	179180501	179188000	7500	AA	AB	AA	AA	AA	AA	AA	AA	AA	AA	AA	AA	AA	AB	AA	AA	AA	AA	AA	AA	AA	AA	AA	AA	AA	AA	AA	AA	AA	AA	AA	AA	AA	AA	AA	AA	AA	AA	AA	AA	AA	AA	AA	AA	AA	AA
chr1A	179223001	179227000	4000	dd	AB	AB	AB	AB	AA	AB	AA	AB	AB	AB	AB	AB	AA	dd	AA	AA	AB	AB	AB	AB	dd	AA	AB	AA	AB	AB	AA	AB	dd	Ad	dd	dd	dd	dd	AA	AA	AA	AA	AB	AB	dd	AB	AA	AB	AB
chr1A	179383501	179400500	17000	AA	AA	AA	AA	AA	AA	AA	AA	AA	AA	AA	AA	AA	AA	AA	AA	AA	AA	AA	AA	AA	AA	AA	AA	AA	AA	AA	AA	AA	AA	AA	AA	AA	AA	AA	AA	AA	AA	AA	AA	AA	AA	AA	AA	AA	AA
chr1A	179725501	179731500	6000	AA	AA	AA	AA	AA	AB	AA	AA	AB	AA	AA	AA	AA	AA	Ad	AA	AA	AB	AA	AA	AA	AA	AA	AA	AA	AA	AA	AA	AA	AA	AA	AA	AA	AA	AA	AA	AA	AA	AA	AA	AA	Ad	AA	AA	Ad	AA
chr1A	179740001	179765500	25500	AA	AA	AA	AA	AA	AA	AA	AA	AA	AA	AA	AA	AA	AA	AA	AA	AA	AA	AA	AA	AA	AA	AA	AA	AA	AA	AA	AA	AA	AA	AA	AA	AA	AA	AA	Ad	AA	AA	AA	AA	AA	AA	AA	AA	AA	AA
chr1A	180003501	180007500	4000	dd	dd	Ad	dd	dd	dd	dd	Ad	Ad	dd	dd	dd	Ad	dd	dd	dd	Ad	dd	Ad	Ad	Ad	dd	Ad	Ad	dd	dd	Ad	Ad	dd	dd	dd	dd	dd	dd	dd	Ad	Ad	Ad	dd	Ad	dd	dd	dd	dd	dd	dd
chr1A	180050001	180058000	8000	dd	AA	AA	AA	AA	AA	AA	AA	AA	AA	Ad	AB	AA	AA	dd	AA	AA	AA	AA	AA	AA	dd	AA	AA	AA	AA	AA	AA	AA	dd	Ad	dd	dd	dd	dd	AA	AA	AA	AA	AA	AA	dd	AA	AA	AB	Ad
chr1A	180197001	180211000	14000	dd	dd	dd	dd	dd	dd	dd	dd	dd	dd	dd	dd	dd	dd	dd	dd	dd	dd	dd	dd	dd	dd	dd	dd	dd	dd	dd	dd	dd	dd	dd	dd	dd	dd	dd	dd	dd	dd	dd	dd	dd	dd	dd	dd	dd	dd
chr1A	180242501	180246500	4000	dd	AB	AB	AA	AA	AB	AA	AA	AB	AB	AB	AB	AB	AB	dd	AA	AA	AA	AB	AA	AA	dd	AA	AA	AB	AA	AA	AA	AA	dd	Ad	dd	dd	dd	dd	AA	AA	AB	AB	AA	AA	dd	AA	AA	AB	AA
chr1A	180425001	180442500	17500	dd	AA	AA	AA	AA	AA	AA	AA	AA	AB	AA	AA	AA	AA	dd	AA	AA	AA	AA	AA	AA	dd	AA	AA	AA	AA	AA	AA	AA	dd	Ad	dd	dd	dd	dd	AA	AA	AA	AA	AA	AA	dd	AA	AA	AB	AA
chr1A	180475501	180481500	6000	AA	AA	AA	AA	AA	AA	AA	AA	AA	AA	AA	AA	AA	AA	AA	AA	AA	AA	AA	AA	AA	AA	AA	AA	AA	AA	AA	Ad	AA	AA	AA	AA	AA	AA	AA	AB	AA	AA	AA	AA	AA	Ad	AA	AA	Ad	AB
chr1A	180535501	180548500	13000	AA	AA	AA	AA	AA	AA	AA	AA	AA	AA	AA	AA	AA	AA	AA	AA	AA	AA	AA	AA	AA	AA	AA	AA	AA	AA	AA	AA	AA	AA	AA	AA	AA	AA	AA	AA	AA	AA	AA	AA	AA	AA	AA	AA	AA	AA
chr1A	180654501	180659500	5000	dd	AA	AA	AA	AA	AA	AA	AA	AA	AA	AA	AA	AA	AA	dd	AA	AA	AA	AA	AA	AA	dd	AA	AA	AA	AB	AA	AA	AB	dd	AA	dd	dd	dd	dd	AA	AB	AA	AA	AA	AA	Ad	AA	AA	AA	AA
chr1A	180679501	180693000	13500	Ad	Ad	AA	AA	AA	AA	Ad	AA	AA	AA	AA	AA	AA	AA	Ad	AA	AA	AA	AA	AA	AA	dd	AA	AA	AA	AA	AA	Ad	AA	dd	Ad	Ad	Ad	dd	dd	Ad	Ad	Ad	Ad	AA	Ad	dd	Ad	Ad	Ad	Ad
chr1A	180774001	180781500	7500	dd	AA	AA	AA	AA	AA	AA	AA	AA	AA	AA	AA	AA	AA	dd	AA	AA	AA	AA	AA	AA	dd	AA	AA	AB	Ad	AA	AA	AA	dd	Ad	dd	dd	dd	dd	AB	AA	AA	AA	AA	AA	dd	AA	AA	AB	AA
chr1A	181197501	181204000	6500	AA	AA	AA	AB	AA	AA	AA	AA	AA	AA	AA	AA	AA	AA	AA	AA	AA	AA	AA	AA	AA	AA	AA	AA	AA	AA	AA	AA	AA	AA	AA	AA	AA	AA	AA	Ad	AA	AA	AA	AA	AA	AA	AA	AA	AB	AA
chr1A	182313501	182322500	9000	AA	AA	AA	AA	AA	AA	AA	AA	AA	AA	AA	AA	AA	AA	AA	AA	AA	AA	AA	AA	AA	AA	AA	AA	AA	AA	AA	AA	AA	AA	AA	AB	AA	AB	AA	AB	AA	AA	AA	AA	AA	AA	AA	AA	AA	AA
chr1A	182324001	182367000	43000	AA	AA	AA	AA	AA	AA	AA	AA	AA	AA	AA	AA	AA	AA	AA	AA	AA	AA	AA	AA	AA	AA	AA	AA	AA	AA	AA	AA	AA	AA	AA	AA	AA	AA	AA	AA	AA	AA	AA	AA	AA	AA	AA	AA	AA	AA
chr1A	182451501	182458000	6500	AA	AA	AA	AA	AA	AA	AA	AA	AA	AA	AA	AA	AA	AA	AA	AA	AA	AA	AA	AA	AA	AA	AA	AA	AA	AA	AA	AA	AA	AA	AA	AA	AA	AA	AA	AA	AA	AA	AA	AA	AA	AA	AA	AA	AA	AA
chr1A	182597501	182604000	6500	AA	AA	AA	AB	AA	AA	AB	AB	AA	AA	AA	AA	AA	AA	AB	AA	AA	AA	AA	AB	AA	AA	AA	AA	AA	AA	AA	AA	AB	AB	AA	AA	AA	AA	AA	AA	AA	AA	AA	AA	AA	AA	AA	AA	AA	AA
chr1A	182631501	182638500	7000	AA	AA	AA	AA	AA	AA	AA	AA	AA	AA	AA	AA	AA	AA	AA	AA	AA	AA	AA	AA	AA	AA	AA	AA	AA	AA	AA	Ad	Ad	AA	AA	AA	AA	AA	AA	AB	AA	AA	AA	AA	AA	Ad	AA	AA	AA	AA
chr1A	182659501	182665000	5500	dd	dd	dd	Ad	dd	dd	dd	Ad	Ad	dd	dd	Ad	Ad	Ad	dd	dd	Ad	Ad	Ad	Ad	Ad	dd	Ad	dd	dd	dd	dd	Ad	Ad	dd	dd	dd	dd	dd	dd	dd	Ad	Ad	dd	Ad	dd	dd	dd	dd	dd	dd
chr1A	182671501	182675500	4000	dd	dd	dd	dd	dd	dd	dd	dd	dd	dd	dd	dd	dd	dd	dd	dd	dd	dd	dd	dd	dd	dd	dd	dd	dd	dd	dd	dd	dd	dd	dd	dd	dd	dd	dd	dd	dd	dd	dd	dd	dd	dd	dd	dd	dd	dd
chr1A	182704001	182717500	13500	AA	AA	AA	AA	AA	AA	AA	AA	AA	AA	AA	AA	AA	AA	AA	AA	AA	AA	AA	AA	AA	AA	AA	AA	AA	AA	AA	AA	AA	AA	AA	AA	AA	AA	AA	AA	AA	AA	AA	AA	AA	AA	AA	AA	AA	AA
chr1A	182767001	182776000	9000	dd	AA	AB	AA	AA	AB	AB	AA	AA	AB	AA	AA	AA	AA	dd	AA	AA	AB	AA	AB	AA	dd	AB	AA	AA	AA	AA	AA	AB	dd	Ad	dd	dd	dd	dd	Ad	AA	AA	Ad	AA	AA	dd	AA	AA	AA	AA
chr1A	182790001	182795000	5000	dd	Ad	Ad	Ad	Ad	Ad	Ad	Ad	Ad	Ad	Ad	Ad	Ad	Ad	dd	Ad	Ad	Ad	Ad	Ad	Ad	dd	Ad	Ad	Ad	Ad	Ad	Ad	Ad	dd	Ad	dd	dd	dd	dd	Ad	Ad	Ad	Ad	Ad	Ad	dd	Ad	dd	Ad	Ad
chr1A	182859001	182864000	5000	AA	AA	AA	AA	AA	AA	AA	AA	AA	AA	AA	AA	AA	AA	AA	AA	AA	AA	AA	AA	AA	AA	AA	AA	AA	AA	AA	AA	AA	AA	AA	AA	AA	AA	AA	AA	AA	AA	AA	AA	AA	AA	AA	AA	AA	AA
chr1A	182909501	182913500	4000	Ad	Ad	AA	Ad	Ad	Ad	AA	Ad	Ad	AA	Ad	Ad	Ad	AA	Ad	Ad	Ad	AA	AA	AA	AA	Ad	AA	Ad	AA	AA	Ad	AA	Ad	Ad	AA	Ad	dd	Ad	dd	Ad	AA	Ad	Ad	AA	AA	Ad	Ad	Ad	Ad	AA
chr1A	183324501	183331500	7000	AA	AA	AB	AA	AA	AA	AA	AA	AA	AA	AA	AA	AA	AA	AA	AA	AA	AA	AA	AA	AA	AB	AB	AA	AA	AA	AA	AA	AA	AA	AA	AA	AA	AA	AA	AB	AA	AA	AA	AA	AA	AA	AA	AA	AA	AA
chr1A	183444001	183448500	4500	dd	dd	dd	dd	dd	dd	dd	dd	dd	dd	dd	dd	dd	dd	dd	dd	dd	dd	dd	dd	dd	dd	dd	dd	dd	dd	dd	dd	dd	dd	dd	dd	dd	dd	dd	dd	dd	dd	dd	dd	dd	dd	dd	dd	dd	dd
chr1A	183578001	183620500	42500	AA	AA	AA	AA	AA	AA	AA	AA	AA	AA	AA	Ad	AA	AA	AA	AA	AA	AA	AA	AA	AA	Ad	AA	AA	AA	AA	AA	AA	AA	AA	AA	AA	AA	AA	AA	Ad	AA	Ad	Ad	AA	Ad	AA	AA	AA	AA	AA
chr1A	183697001	183704500	7500	AA	AA	AA	AA	AA	Ad	AA	AA	AA	AA	AA	AA	AA	AB	AA	AA	AA	AA	AA	AA	AA	AA	AA	AA	Ad	AA	AA	AA	AA	AB	AA	AA	AA	AA	AA	AA	AA	AA	AA	AA	AA	AA	AA	AA	AA	AA
chr1A	183715001	183746500	31500	AA	AA	AA	AA	AA	AA	AA	AA	AA	AA	AA	AA	AA	AA	AA	AA	AA	AA	AA	AA	AA	AA	AA	AA	AA	AA	AA	AA	AA	AA	AA	AA	AA	AA	AA	AA	AA	AA	AA	AA	AA	AA	AA	AA	AA	AA
chr1A	183786001	183798500	12500	AA	AA	AA	AA	AA	AA	AA	AA	AA	AA	AA	AA	AA	AA	AA	AA	AA	AA	AA	AA	AA	AA	AA	AA	AA	AA	AA	AA	AA	AA	AA	AA	AA	AA	AA	AA	AA	AA	AA	AA	AA	AA	AA	AA	AA	AA
chr1A	183837001	183844000	7000	AA	AA	AA	AA	AA	AA	AA	AA	AB	AA	AB	AB	AA	AA	AA	AA	AA	AA	AA	AA	AA	AA	AA	AA	AA	AA	AA	AA	AA	AA	AA	AA	AA	AA	AA	AB	AA	AA	AA	AA	AA	AA	AA	AA	AA	AA
chr1A	184049001	184060000	11000	AA	AA	AA	AA	AA	AA	AA	AA	AA	AA	AA	AA	AA	AA	AA	AA	AA	AA	AA	AA	AA	AA	AA	AA	AA	AA	AA	AA	AA	AA	AA	AA	AA	AA	AA	AA	AA	AA	AA	AA	AA	AA	AA	AA	AA	AA
chr1A	184097001	184103000	6000	Ad	AA	AA	AA	AA	AA	AA	AA	AA	AA	AA	AA	AA	AA	dd	AA	AA	AA	AA	AA	AA	Ad	AA	AA	AA	AA	AB	AB	AB	dd	Ad	Ad	dd	Ad	Ad	Ad	AB	AA	AA	AA	AA	Ad	AA	AA	AA	AA
chr1A	184100001	184106500	6500	dd	AA	AA	AA	AA	AA	AA	AA	AA	AA	AA	AA	AA	AA	dd	AA	AA	AA	AA	AA	AA	dd	AA	AA	AA	AA	AA	AA	AA	dd	Ad	dd	dd	dd	dd	AA	AA	AA	AA	AA	AA	dd	AA	AA	AA	AA
chr1A	184170501	184176000	5500	AA	AA	AB	AA	AA	AA	AA	AA	AA	AA	AA	AA	AA	AA	AA	AA	AA	AA	AA	AA	AA	AA	AB	AA	AA	AA	AA	AA	AB	AA	AA	AA	dd	dd	AA	AA	AA	AA	AA	AA	AA	AA	AA	AA	AA	AA
chr1A	184371501	184385000	13500	dd	AA	AA	AA	AA	Ad	AA	Ad	AA	AA	AA	Ad	AA	AA	dd	AA	AA	AA	AA	AA	AA	dd	AA	AA	AA	AA	AA	AA	AA	dd	Ad	dd	dd	Ad	dd	Ad	Ad	Ad	Ad	AA	Ad	dd	Ad	Ad	Ad	Ad
chr1A	184406501	184412500	6000	BC	BC	BB	BC	BC	M	BB	BB	AA	AA	AB	AA	BB	BC	AB	AB	BC	BC	BC	AA	BB	AA	AB	BC	M	BC	BC	BC	AA	BB	AB	BB	AB	AA	AA	AB	BC	AB	AB	BC	AA	AB	BC	AB	AB	AB
chr1A	184406501	184419500	13000	M	BC	BC	M	M	M	BC	BC	AB	AB	BB	AB	BC	M	AB	BB	BC	M	M	AB	BC	AB	BB	M	M	BC	M	BC	AB	BC	BB	BC	AB	AB	AB	BB	BC	BB	BB	BC	AB	BB	M	BB	BB	BB
chr1A	184641501	184689500	48000	AA	AA	AA	AA	AA	AA	AA	AA	AA	AA	AA	AA	AA	AA	AA	AA	AA	AA	AA	AA	AA	AA	AA	AA	AA	AA	AA	AA	AA	AA	AA	AA	AA	AA	AA	AA	AA	AA	AA	AA	AA	AA	AA	AA	AA	AA
chr1A	184711501	184716000	4500	dd	AA	AA	AA	AA	AA	AA	AA	AA	AA	AA	AA	AA	AA	dd	AA	AA	AA	AA	AA	AA	dd	AA	AA	AA	AA	AA	AA	AA	dd	Ad	dd	dd	dd	dd	AB	AA	AA	AA	AA	AA	dd	AA	AA	AA	AA
chr1A	184735501	184933000	197500	AA	AA	AA	AA	AA	AA	AA	AA	AA	AA	AA	AA	AA	AA	AA	AA	AA	AA	AA	AA	AA	AA	AA	AA	AA	AA	AA	AA	AA	AA	AA	AA	AA	AA	AA	AA	AA	AA	AA	AA	AA	AA	AA	AA	AA	AA
chr1A	185218501	185222500	4000	AA	AA	AA	AA	AA	AA	AA	AB	AA	AA	AA	AB	AA	AA	AA	AA	AA	AA	AA	AA	AA	AA	AA	AA	AA	AA	AA	AA	Ad	AA	AA	AA	Ad	Ad	AA	AA	Ad	Ad	AA	AA	AA	Ad	Ad	AA	AA	Ad
chr1A	185245501	185253000	7500	dd	AA	Ad	AA	Ad	AA	AA	AA	Ad	AA	Ad	Ad	Ad	AA	dd	AA	AA	AA	AA	Ad	AA	dd	AA	AA	Ad	AA	AA	Ad	AA	dd	Ad	dd	dd	dd	dd	AA	Ad	Ad	Ad	AA	Ad	dd	Ad	Ad	Ad	Ad
chr1A	185297501	185304500	7000	AA	AA	AA	AA	AA	AA	AA	AA	AA	AA	AA	AA	AA	AA	AA	AA	AA	AA	AA	AA	AA	AA	AB	AA	AA	AA	AA	AA	AA	AA	AA	AA	AA	AA	AA	AB	AA	AA	AB	AA	AA	Ad	AA	AA	AA	AB
chr1A	185392001	185396000	4000	AA	AA	AA	AA	AA	AA	AA	AA	AB	AA	AA	AA	AA	AA	AB	AA	AA	AA	AA	AA	AA	AA	AA	AA	AA	AA	AA	AA	AB	AA	AA	AA	AA	AA	AA	AA	AA	AA	AA	AA	AA	AA	AA	AB	AA	AA
chr1A	185407001	185413000	6000	AA	AA	AA	AA	AA	AA	AA	AA	AA	AA	AA	AA	AA	AA	AA	AA	AA	AA	AA	AA	AA	AA	AA	AA	AA	AA	AA	AA	AA	AA	AA	AA	AA	AA	AA	AA	AA	AA	AA	AA	AA	AA	AA	AA	AA	AA
chr1A	185487001	185492500	5500	dd	Ad	dd	dd	Ad	dd	dd	Ad	dd	dd	Ad	Ad	dd	dd	dd	dd	Ad	dd	Ad	dd	dd	dd	dd	Ad	Ad	dd	Ad	dd	dd	dd	dd	dd	dd	dd	dd	dd	Ad	dd	dd	dd	dd	dd	dd	Ad	dd	Ad
chr1A	185696001	185721500	25500	Ad	AA	AA	AA	AA	AA	AA	AA	AA	AA	AA	AA	AA	AA	AA	AA	AA	AA	AA	AA	AA	Ad	AA	AA	AA	AA	AA	AA	AA	AA	AA	Ad	AA	AA	AA	AA	AA	AA	AA	AA	AA	Ad	AA	AA	AA	AA
chr1A	186201501	186207500	6000	AA	AA	AA	AA	AA	AA	AA	AA	AA	AA	AA	AA	AA	AA	AA	AA	AA	AA	Ad	AA	AA	AA	AA	AA	AA	AA	AA	AA	AA	AA	AA	AA	AA	AA	AA	AA	AA	AA	AA	AA	AA	AA	AA	AA	AA	AA
chr1A	186231001	186508000	277000	dd	AA	AA	AA	AA	AA	AA	AA	AA	AA	AA	AA	AA	AA	dd	AA	AA	AA	AA	AA	AA	dd	AA	AA	AA	AA	AA	AA	AA	dd	Ad	dd	dd	dd	dd	AA	AA	AA	AA	AA	AA	dd	AA	AA	AA	AA
chr1A	186584001	186588500	4500	AA	AA	AA	AA	AA	AA	AA	AA	AA	AA	AA	AA	AA	AA	AA	AA	AA	AA	AA	AA	AA	AA	AA	dd	dd	AA	AA	AA	Ad	AA	AA	AA	AA	AA	AA	AA	AB	AA	AA	AA	AA	AA	AA	AA	AA	AA
chr1A	186738501	186742500	4000	AA	AA	AA	AA	Ad	Ad	AA	AA	AA	AA	Ad	AA	AA	AA	AA	AA	AA	AA	Ad	AA	AA	Ad	AA	Ad	AA	AA	Ad	AB	Ad	Ad	AA	AA	AA	AA	Ad	Ad	AA	AA	Ad	AA	Ad	Ad	Ad	AA	Ad	Ad
chr1A	187066501	187070500	4000	dd	AA	Ad	AA	AA	AA	AA	AA	AA	AA	AA	AA	AA	AA	dd	AA	AA	AA	AA	AA	AA	dd	AA	AA	AA	AA	AA	Ad	AA	dd	AA	dd	dd	dd	dd	AA	AA	Ad	AA	AA	AA	dd	AA	AA	AA	AA
chr1A	187124501	187130000	5500	dd	AA	AA	AA	AA	AA	AB	AA	AA	AA	AA	AA	AA	AA	dd	AA	AA	AA	AB	AA	AA	dd	AA	AA	AA	AA	AA	AA	AA	dd	Ad	dd	dd	dd	dd	AB	AA	AA	AB	AA	AA	dd	AA	AA	AA	AA
chr1A	187169501	187181500	12000	dd	AA	AA	AA	AA	AA	AA	AA	AA	AA	AA	AA	AA	AA	AA	AA	AA	AA	AA	AA	AA	AA	AA	AA	AA	AA	AA	AA	AA	AA	AA	AA	AA	AA	AA	AA	AA	AA	AA	AA	AA	AA	AA	AA	AB	AA
chr1A	187229501	187234500	5000	BB	AB	AA	AA	AB	AA	AA	AA	AA	AA	AA	AA	AA	AA	AA	AA	AA	AA	AA	AA	AA	Ad	AA	AA	AA	AA	AA	AA	AA	Ad	AA	AA	Ad	AA	Ad	AA	AA	AA	AA	AA	AA	Ad	AA	AA	AA	AA
chr1A	187329001	187334000	5000	dd	AB	AB	AA	AB	AA	AA	AA	AB	AB	AB	AA	AB	AA	dd	AA	AA	AA	AB	Ad	AA	dd	AA	AA	Ad	AA	AA	AA	AA	dd	Ad	dd	dd	dd	dd	AB	AB	AB	AB	AA	AA	dd	AA	AB	AA	AA
chr1A	187331501	187337000	5500	dd	AA	AB	AA	AA	AB	AA	AA	AA	AA	AB	AA	AB	AA	dd	AA	AA	AA	AA	AA	AA	dd	AB	AA	AA	AA	AA	AA	AA	dd	Ad	dd	dd	dd	dd	AB	AA	AA	AB	AA	AA	dd	AA	AA	AA	AA
chr1A	187350001	187354500	4500	dd	AA	Ad	AA	AA	AA	Ad	Ad	Ad	AA	Ad	Ad	AA	AA	dd	AA	AA	AA	AA	Ad	Ad	dd	AA	Ad	AA	Ad	AA	Ad	AA	dd	Ad	dd	dd	dd	dd	Ad	Ad	Ad	Ad	AA	Ad	dd	Ad	Ad	Ad	Ad
chr1A	187391501	187470500	79000	AA	AA	AA	AA	AA	AA	AA	AA	AA	AA	AA	AA	AA	AA	AA	AA	AA	AA	AA	AA	AA	AA	AA	AA	AA	AA	AA	AA	AA	AA	AA	AA	AA	AA	AA	AA	AA	AA	AA	AA	AA	AA	AA	AA	AA	AA
chr1A	187487001	187491000	4000	dd	AB	AA	AA	AB	AA	AA	AA	AA	AA	AA	AA	AA	AA	dd	AA	AA	AA	AA	AA	AA	dd	AB	AA	AA	AA	AA	AA	AA	dd	Ad	dd	dd	dd	dd	AA	AA	AA	AA	AA	AA	dd	AA	AA	AB	AA
chr1A	187641501	187647500	6000	AA	AA	AA	AA	AA	AA	AA	AA	AA	AA	AA	AA	AA	AA	AA	AA	AA	AA	AA	AA	AA	AA	AA	AA	AA	AA	AA	AA	AA	AA	AA	AA	AA	AA	AA	AA	AA	AA	AA	AA	AA	Ad	AA	AA	AA	AA
chr1A	187682001	187687000	5000	AA	AA	AA	AA	AA	AA	AA	AA	AA	AA	AA	AA	AA	AA	AA	AA	AA	AA	AB	AA	AA	AA	AA	AA	AA	AA	AA	AA	AA	AA	AA	AA	AA	AA	AA	AA	AB	AA	AA	AA	AB	AA	AA	AA	AB	AB
chr1A	187814001	187824500	10500	AA	AA	AA	AA	AA	AA	AA	AA	AA	AA	AA	AA	AA	AA	AA	AA	AA	AA	AA	AA	AA	AA	AA	AA	AA	AA	AA	AA	AA	AA	AA	AA	AA	AA	AA	AA	AA	AA	AA	AA	AA	AA	AA	AA	AA	AA
chr1A	187922501	187927000	4500	Ad	AA	AA	AA	AA	AA	AA	AA	AA	AA	AA	AA	AA	AA	dd	AA	Ad	AA	AA	AA	AA	dd	AA	AA	AA	AA	AA	AA	AA	dd	Ad	dd	dd	dd	dd	Ad	Ad	Ad	Ad	AA	Ad	dd	Ad	Ad	Ad	AA
chr1A	187968001	187989500	21500	AA	AA	AA	AA	AA	AA	AA	AA	AA	AA	AA	AA	AA	AA	AA	AA	AA	AA	AA	AB	AA	AA	AA	AA	AA	AA	AB	AA	AA	AA	AA	AA	AA	AA	AA	AA	AA	AA	AA	AA	AA	AA	AA	AA	AA	AA
chr1A	188003001	188007000	4000	dd	Ad	Ad	Ad	AA	Ad	AA	AA	Ad	AA	AA	AA	Ad	Ad	dd	Ad	Ad	AA	AA	Ad	Ad	dd	Ad	Ad	AA	AA	AA	AA	AA	dd	Ad	dd	dd	dd	dd	Ad	AA	Ad	Ad	AA	Ad	dd	Ad	Ad	Ad	Ad
chr1A	188654001	188661000	7000	Ad	AA	AA	AA	AA	AA	AA	AA	AA	AA	AA	AA	AA	AA	AA	AA	AA	AA	AA	AA	AA	Ad	AA	AA	AA	AA	AA	Ad	AA	AA	AA	AA	AA	AA	Ad	AA	AA	AA	AA	AA	AA	Ad	AA	AA	AA	AA
chr1A	188813001	188818000	5000	AA	AA	AA	AA	AA	AA	AB	AA	AB	AA	AA	AA	AB	AA	AA	Ad	AA	AA	AA	AA	AA	AA	AA	AA	AA	AB	AA	Ad	AA	AA	AB	AA	AA	AB	AA	AB	dd	AA	AA	AA	AA	Ad	AA	AA	AA	AB
chr1A	188851501	188867500	16000	AA	AA	AA	AA	AA	AA	AA	AA	AA	AA	AA	AA	AA	AA	AA	AA	AA	AA	AA	AA	AA	AA	AA	AA	dd	AA	AA	AA	AA	AA	AA	AA	AA	AA	AA	AA	AA	AA	AA	AA	AA	AA	AA	AA	AA	AA
chr1A	188865501	188875000	9500	AA	AA	AA	AA	AA	AA	AA	AA	AA	AA	AA	AA	AA	AA	AA	AA	AA	AA	AA	AA	AA	AA	AA	AA	AA	AA	AA	AA	AA	AA	AA	AA	AA	AA	AA	AA	AA	AA	AA	AA	AA	AA	AA	AA	AB	AA
chr1A	189001001	189037000	36000	AA	AA	AA	AA	AA	AA	AA	AA	AA	AA	AA	AA	AA	AA	AA	AA	AA	AA	AA	AA	AA	AA	AA	AA	AA	AA	AA	AA	AA	AA	AA	AA	AA	AA	AA	AA	AA	AA	AA	AA	AA	AA	AA	AA	AA	AA
chr1A	189103501	189123500	20000	dd	AA	AA	AA	AA	AA	AA	AA	AA	AA	AA	AA	AA	AA	AA	AA	AA	AA	AA	AA	AA	AA	AA	AA	AA	AA	AA	AA	AA	AA	AA	AA	AA	AA	AA	AA	AA	AA	AA	AA	AA	AA	AA	AA	AA	AA
chr1A	189179001	189184000	5000	Ad	AA	AA	AA	AA	AA	Ad	Ad	AA	AA	AA	AA	AA	AA	AA	AA	AA	Ad	AA	AA	AA	Ad	AA	AA	AA	AA	AA	AA	AA	AA	AA	AA	AA	AA	AA	AA	AA	AA	AA	AA	AA	AA	AA	AB	AA	AA
chr1A	189915001	189920000	5000	AA	BB	AB	M	AA	AB	AB	BC	AB	BB	AA	M	M	M	AB	BB	BC	M	M	BC	AA	AA	AA	AA	AB	AB	AB	AA	BB	AA	AB	AA	AA	AA	AB	M	AA	BB	BC	AA	BC	AA	BC	M	AB	M
chr1A	190279501	190286500	7000	AA	AA	AA	AA	AA	AA	AA	AA	AA	AA	Ad	AA	AA	Ad	AA	AA	AA	AA	AA	AA	AA	AA	AA	AA	AA	AA	AA	AA	AA	AA	AA	AA	AA	AA	AA	AB	AA	AA	AA	AA	AA	AA	AA	AB	AA	AA
chr1A	190463001	190469500	6500	AA	AA	AA	AA	AA	AA	AA	AA	AA	AA	AA	AA	AA	AA	AA	AA	AA	AA	AA	AA	AA	AA	AA	AA	AA	AA	AA	AB	AA	AA	AA	AA	AA	AA	AA	Ad	AA	AA	Ad	AA	AA	AA	AA	Ad	AA	AA
chr1A	190480501	190490000	9500	AA	AA	AA	AA	AA	AA	AA	AA	AA	AA	AA	AA	AA	AA	AA	AA	AA	AA	AA	AA	AA	AA	AA	AA	AA	AA	AA	AA	AA	AA	AA	AA	AA	AA	AA	Ad	AA	AA	AA	AA	AA	Ad	AA	AA	AA	AA
chr1A	190552001	190562000	10000	dd	Ad	AA	AA	AA	Ad	AA	AA	Ad	Ad	AA	Ad	Ad	Ad	dd	AA	Ad	AA	AA	AA	AA	dd	Ad	AA	AA	AA	Ad	Ad	AA	dd	Ad	dd	dd	dd	dd	Ad	Ad	Ad	Ad	Ad	Ad	dd	Ad	Ad	Ad	Ad
chr1A	191421001	191427500	6500	AA	Ad	AA	AA	AA	AA	AA	AB	AA	AA	AA	dd	dd	AA	AA	dd	Ad	AA	AA	AA	AA	AA	AA	AA	AA	AA	AA	AA	AA	AA	AA	AA	AA	AA	AA	dd	AA	dd	dd	AA	dd	AA	dd	dd	dd	dd
chr1A	191458001	191463000	5000	dd	Ad	Ad	Ad	dd	Ad	Ad	Ad	Ad	Ad	Ad	Ad	Ad	Ad	dd	Ad	Ad	Ad	Ad	Ad	Ad	dd	Ad	Ad	Ad	Ad	Ad	Ad	Ad	dd	Ad	dd	dd	dd	dd	Ad	Ad	Ad	Ad	Ad	Ad	dd	Ad	Ad	Ad	Ad
chr1A	191594001	191604000	10000	AA	AA	AA	AA	AA	AA	AA	AA	AA	AA	AA	AA	AA	AB	AA	AA	AA	AA	AA	AA	AA	AA	AA	AA	AA	AA	AA	AA	AA	AA	AA	AA	AA	AA	AA	AA	AA	AA	AB	AA	AA	AA	AA	AA	AA	AA
chr1A	191714501	191722000	7500	AA	AA	AA	AA	AA	AA	AA	AA	AA	AA	AA	AA	AA	AA	AA	AA	AA	AA	AA	AA	AA	AA	AA	AA	AA	AA	AA	AA	AA	AA	AA	AA	AA	AA	AA	dd	AA	AA	Ad	AA	AA	Ad	AA	AA	AA	AA
chr1A	191789001	191805500	16500	dd	AA	AA	AA	AA	AA	AA	AA	AA	AA	AA	AA	AA	AA	dd	AA	AA	AA	AA	AA	AA	dd	AB	AA	AA	AA	AA	AA	AA	dd	Ad	dd	dd	dd	dd	AA	AA	AA	AA	AA	AA	dd	AA	AA	AB	AA
chr1A	192099001	192103500	4500	AA	AA	AA	AA	AA	AA	AA	AA	AA	AA	AA	AA	AA	AA	AA	AA	AA	AA	AB	AA	AA	AA	AA	AA	AA	AA	AA	AA	AA	AA	AA	AA	AA	AA	AA	AA	AA	AA	AA	AA	AA	AA	AA	AA	AA	AA
chr1A	192180001	192367000	187000	AA	AA	AA	AA	AA	AA	AA	AA	AA	AA	AA	AA	AA	AA	AA	AA	AA	AA	AA	AA	AA	AA	AA	AA	AA	AA	AA	AA	AA	AA	AA	AA	AA	AA	AA	AA	AA	AA	AA	AA	AA	AA	AA	AA	AA	AA
chr1A	192546001	192550000	4000	Ad	AA	AA	AA	AA	AA	AA	AA	AA	AA	AA	AA	AB	AB	Ad	AA	AB	AA	AA	AA	AA	Ad	AA	AA	AA	AA	AA	AA	AA	Ad	AA	Ad	Ad	Ad	Ad	AA	AA	AA	AA	AA	AA	Ad	AA	Ad	AA	AA
chr1A	192658501	192663000	4500	AA	AA	AA	AA	AA	AA	AA	AA	AA	AA	AA	AA	AA	AA	AA	AA	AA	Ad	AA	AA	AA	AA	AA	AA	AA	AA	AA	AA	AA	Ad	AA	AA	AA	AA	AA	AA	AA	AA	AA	AA	AA	AA	AA	AA	AA	AA
chr1A	192742501	192746500	4000	dd	Ad	Ad	AA	Ad	Ad	AA	AA	Ad	AA	AA	Ad	Ad	AA	dd	Ad	Ad	Ad	AA	AA	AA	dd	Ad	AA	AA	AA	Ad	Ad	AA	dd	Ad	dd	dd	dd	dd	Ad	Ad	Ad	Ad	Ad	Ad	dd	Ad	Ad	Ad	Ad
chr1A	192765501	192772000	6500	dd	AA	AA	AA	AA	AA	AA	AA	AA	AA	AA	AA	AA	AA	dd	AA	AA	AA	AA	AA	AA	dd	AA	AA	AA	AA	AA	AA	AA	dd	Ad	dd	dd	dd	dd	AA	AA	AA	AA	AA	AA	dd	AB	AA	AA	AA
chr1A	192934001	192941500	7500	AA	AA	AA	AA	AA	AA	AA	AA	AA	AA	AA	AA	AA	AA	AA	AA	AA	AA	AA	AA	AA	AA	AA	AA	AA	AA	AA	AA	AA	AA	AA	AA	AA	AA	AA	Ad	AA	AA	Ad	AA	AA	AA	AA	AA	Ad	AA
chr1A	192956501	192969500	13000	Ad	Ad	AA	AA	AA	Ad	Ad	AA	AA	Ad	AA	AA	Ad	Ad	dd	Ad	Ad	Ad	Ad	AA	Ad	dd	AA	Ad	AA	AA	Ad	Ad	Ad	dd	Ad	Ad	dd	Ad	dd	Ad	Ad	Ad	Ad	AA	Ad	dd	Ad	Ad	Ad	Ad
chr1A	193430001	193436500	6500	Ad	AA	Ad	AA	AA	AA	AA	AA	AA	AA	AA	AA	AA	AA	dd	AA	AA	AA	AA	AA	AA	Ad	AA	AA	AA	AA	AA	AA	AA	Ad	Ad	Ad	Ad	Ad	Ad	Ad	Ad	Ad	AA	AA	Ad	Ad	Ad	AA	Ad	Ad
chr1A	193438001	193443000	5000	dd	Ad	Ad	Ad	Ad	Ad	Ad	Ad	Ad	AA	Ad	Ad	Ad	Ad	Ad	AA	Ad	AA	Ad	AA	Ad	Ad	AA	Ad	Ad	Ad	Ad	AA	AA	Ad	Ad	dd	dd	dd	Ad	Ad	AA	Ad	Ad	AA	Ad	dd	Ad	Ad	Ad	Ad
chr1A	193560501	193572000	11500	AA	AA	AA	AA	AA	AA	AA	AA	AA	AA	AA	AA	AA	AA	AA	AA	AA	AA	AA	AA	AA	AA	AA	AA	AA	AA	AA	AA	AA	AA	AA	AA	AA	AA	AA	AB	AA	AA	AA	AA	AA	AA	AA	AA	AA	AA
chr1A	193639501	193647000	7500	AA	AA	AA	AA	AA	AA	AA	AA	AA	AA	AA	AA	AA	AA	AA	AA	AA	AA	AA	AA	AA	AA	AA	AA	AA	AA	AA	AA	AA	AA	AA	AA	AA	AA	AA	AA	AA	AA	AA	AA	AA	AA	AA	AA	AA	AA
chr1A	193657001	193661500	4500	AA	AA	AB	AA	AA	AA	AA	AB	AA	AA	AA	AA	AA	AA	AA	AB	AA	AA	AA	AA	AA	AA	AA	AA	AA	AA	AA	AA	AA	AB	AA	AB	AA	AA	AA	BB	AA	AA	AA	AA	AA	Ad	AA	AA	Ad	AA
chr1A	193741001	193746500	5500	BC	BB	BB	BC	BC	BB	BC	AB	AB	AB	AB	BC	AB	BC	M	BB	BC	BB	AB	AB	BB	M	AB	BC	AB	BB	AB	BB	BC	M	BC	M	M	BC	M	AA	AA	AB	AA	BC	AA	AB	AB	AA	AA	AB
chr1A	193741501	193751500	10000	BC	AB	AB	BB	AB	AB	AB	AA	AB	AB	AB	AB	AB	AB	BC	AB	AB	AB	AB	AB	AB	BC	AA	AB	AB	AB	AA	AB	AB	M	BB	M	BC	BC	M	AA	AA	AB	AA	AB	AA	AB	AB	AA	AA	AB
chr1A	193808001	193813500	5500	Ad	AA	AA	AA	Ad	AA	AA	AA	AA	AA	AA	AA	AA	AA	Ad	AA	AA	AA	AA	AA	Ad	dd	Ad	AA	AA	AA	AA	Ad	AA	Ad	AA	Ad	Ad	Ad	Ad	AA	AA	AA	AA	AA	AA	Ad	Ad	Ad	AA	AA
chr1A	193816501	193820500	4000	dd	AA	AA	AB	AA	AA	AA	Ad	AA	AA	Ad	Ad	AA	AA	dd	AA	AA	AA	AA	AA	Ad	dd	AA	AA	AA	AB	AA	AA	AA	dd	Ad	dd	dd	dd	dd	Ad	AA	Ad	AA	AA	AA	dd	AA	AA	Ad	AA
chr1A	193985001	194100500	115500	AA	AA	AA	AA	AA	AA	AA	AA	AA	AA	AA	AA	AA	AA	AA	AA	AA	AA	AA	AA	AA	AA	AA	AA	AA	AA	AA	AA	AA	AA	AA	AA	AA	AA	AA	AA	AA	AA	AA	AA	AA	AA	AA	AA	AA	AA
chr1A	194214001	194253000	39000	Ad	AA	AA	AA	AA	AA	AA	AA	AA	AA	AA	AA	AA	AA	Ad	AA	AA	AA	AA	AA	AA	Ad	AA	AA	AA	AA	AA	AA	AA	Ad	Ad	Ad	Ad	Ad	Ad	Ad	AA	AA	Ad	AA	AA	Ad	AA	Ad	AA	Ad
chr1A	194289001	194295000	6000	AB	AA	AB	AA	AB	AB	AA	AA	AA	AB	AA	AA	AB	AA	AA	AA	AA	AB	AA	AA	AA	AA	AB	AA	AA	AA	AB	AA	AA	AA	AB	AA	AA	AA	AA	AA	AB	AA	AA	AA	AA	AA	AA	AA	AA	AB
chr1A	194343501	194348000	4500	dd	Ad	Ad	Ad	Ad	Ad	Ad	Ad	Ad	Ad	dd	Ad	Ad	Ad	dd	Ad	Ad	Ad	dd	Ad	Ad	dd	Ad	Ad	Ad	Ad	Ad	dd	Ad	dd	dd	dd	dd	dd	dd	dd	Ad	Ad	Ad	Ad	dd	dd	Ad	Ad	dd	Ad
chr1A	194400501	194404500	4000	dd	AA	AB	AA	Ad	Ad	AA	AB	AA	AA	AA	AA	AA	Ad	dd	AA	AA	AA	AA	AA	Ad	dd	Ad	Ad	Ad	AA	Ad	Ad	AA	dd	Ad	dd	dd	dd	dd	Ad	Ad	Ad	Ad	Ad	Ad	dd	Ad	Ad	Ad	AA
chr1A	194627501	194692000	64500	AA	AA	AA	AA	AA	AA	AA	AA	AA	AA	AA	AA	AA	AA	AA	AA	AA	AA	AA	AA	AA	AA	AA	AA	AA	AA	AA	AA	AA	AA	AA	AA	AA	AA	AA	AA	AA	AA	AA	AA	AA	AA	AA	AA	AA	AA
chr1A	194703501	194727000	23500	AA	AA	AA	AA	AA	AA	AA	AA	AA	AA	AA	AA	AA	AA	AA	AA	AA	AA	AA	AA	AA	AA	AA	AA	AA	AA	AA	AA	AA	AA	AA	AA	AA	AA	AA	AA	AA	AA	AA	AA	AA	AA	AA	AA	AA	AA
chr1A	194821001	194828500	7500	BB	BB	AB	BB	BB	BB	BB	AB	BB	BB	BB	BB	BB	BB	BB	BB	BB	AB	AB	BB	BB	BB	BB	BB	BB	BB	BB	BB	BB	BB	BB	BB	BB	BB	AB	AB	AB	BB	BB	BB	BB	AB	BB	BB	BB	AA
chr1A	195036501	195063000	26500	AA	AA	AA	AA	AA	AA	AA	AA	AA	AA	AA	AA	AA	AA	Ad	AA	AA	AA	AA	AA	AA	Ad	AA	AA	AA	AA	AA	AA	AA	AA	AA	AA	AA	AA	AA	AA	AA	AA	AA	AA	AA	AA	AA	AA	AA	AA
chr1A	195146001	195182000	36000	AA	AA	AA	AA	AA	AA	AA	AA	AA	AA	AA	AA	AA	AA	AA	AA	AA	AA	AA	AA	AA	AA	AA	AA	AA	AA	AA	AA	AA	AA	AA	AA	AA	AA	AA	AA	AA	AA	AA	AA	AA	AA	AA	AA	AA	AB
chr1A	195290501	195299000	8500	dd	dd	dd	dd	dd	dd	dd	dd	dd	dd	dd	dd	dd	dd	dd	dd	dd	dd	dd	dd	dd	dd	dd	dd	dd	dd	dd	dd	dd	dd	dd	dd	dd	dd	dd	dd	dd	dd	dd	dd	dd	dd	dd	dd	dd	dd
chr1A	195295001	195299000	4000	dd	dd	dd	dd	dd	dd	dd	dd	dd	dd	dd	dd	dd	dd	dd	dd	dd	dd	dd	dd	dd	dd	dd	dd	dd	dd	dd	dd	dd	dd	dd	dd	dd	dd	dd	dd	dd	dd	dd	dd	dd	dd	dd	dd	dd	dd
chr1A	195428501	195436500	8000	AA	AA	AA	AA	AA	AA	AA	AA	AA	AA	AA	AA	AA	AA	AA	AA	AA	AA	AA	AA	AA	AA	AA	AA	AA	AA	AA	AA	AA	AA	AA	AA	AA	AA	AA	AB	AA	AA	AA	AA	AA	AA	AA	AA	AA	AA
chr1A	195521501	195538500	17000	AA	AA	AA	AA	AA	AA	AA	AA	AA	AA	AA	AA	AA	AA	AA	AA	AA	AA	AA	AA	AA	AA	AA	AA	AA	AA	AA	AA	AA	AA	AA	AA	AA	AA	AA	AB	AA	AA	AA	AA	AA	AA	AA	AA	AA	AA
chr1A	195812001	195816000	4000	AA	AA	AA	AA	AA	AA	AA	AA	AA	AA	AA	AA	AA	AA	AA	AA	AA	AA	AA	AA	AA	AA	AA	AA	AA	AA	AA	AA	AA	Ad	AA	AA	AA	AA	AA	AB	AA	AA	AA	AA	AA	AA	AA	AA	AA	Ad
chr1A	195832501	195842000	9500	dd	AA	AA	AA	AA	AA	AA	AA	AA	AA	AA	AA	AA	AA	dd	AA	AA	AA	AA	AA	AA	dd	AA	AA	AA	AA	AA	AA	AA	dd	Ad	dd	dd	dd	dd	AA	AA	AA	AB	AA	AA	dd	AA	AA	AA	AB
chr1A	195862001	195867000	5000	AA	AA	AA	dd	AA	AA	AA	dd	AA	AA	AA	AA	AA	dd	AA	AA	Ad	dd	AA	AA	AA	Ad	AA	AA	AA	AA	AA	AA	AA	AA	AA	AA	AA	AA	AA	AA	AA	AA	AA	AA	AA	AA	AA	AA	AA	AA
chr1A	195918501	195922500	4000	AA	AA	AA	AA	AA	AA	AA	AA	AA	AA	AA	AA	AA	AA	AA	AA	AA	AA	AA	AA	AA	AA	AA	AA	AA	AA	AA	AA	AA	AA	AA	AA	AA	AA	AA	AA	BB	AA	AA	AA	AA	AA	AA	AA	AB	AA
chr1A	195990001	195996500	6500	dd	AA	AA	Ad	AA	AA	AA	AA	AA	AA	AA	Ad	Ad	AA	Ad	AA	Ad	Ad	Ad	Ad	AA	Ad	AA	AA	AA	AA	AA	Ad	AA	dd	Ad	Ad	Ad	dd	Ad	AA	AA	Ad	Ad	AA	Ad	Ad	Ad	Ad	AA	Ad
chr1A	196118001	196122500	4500	AA	AA	AA	AA	AA	AA	AA	AA	AB	AA	AB	AA	AA	AA	AA	AA	AA	AA	AA	AA	AA	AA	AA	AA	AA	AA	AA	AA	AB	AA	AA	AA	AA	AA	AA	AA	AA	AA	AB	AA	AA	AA	AA	AA	AA	Ad
chr1A	196212501	196217000	4500	dd	AA	AA	AA	AA	AA	AA	AA	AA	Ad	AA	AA	AA	Ad	dd	AA	AA	AA	AA	Ad	AA	Ad	AA	AA	AA	AA	AA	Ad	AA	Ad	AA	Ad	Ad	Ad	Ad	AA	Ad	AA	AA	AA	Ad	dd	Ad	Ad	Ad	Ad
chr1A	196225001	196232000	7000	dd	dd	Ad	Ad	Ad	Ad	Ad	Ad	Ad	dd	Ad	Ad	dd	Ad	dd	Ad	Ad	dd	Ad	dd	Ad	dd	Ad	Ad	Ad	Ad	Ad	Ad	Ad	dd	dd	dd	dd	dd	dd	dd	dd	dd	Ad	Ad	Ad	dd	dd	Ad	Ad	dd
chr1A	196225501	196288000	62500	AA	AA	AA	AA	AA	AA	AA	AA	AA	AA	AA	AA	AA	AA	AA	AA	AA	AA	AA	AA	AA	AA	AA	AA	AA	AA	AA	AA	AA	AA	AA	AA	AA	AA	AA	AA	AA	AA	AA	AA	AA	AA	AA	AA	AA	AA
chr1A	196432001	196439000	7000	AA	AA	AA	AA	AA	AA	AA	AA	AA	AA	AA	AA	AA	AA	AA	AA	AA	AA	AA	AA	AA	AA	AA	AA	AA	AA	AA	AA	AA	AA	AA	AA	AA	AA	AA	AA	AA	AA	AA	AA	AA	AA	AA	AA	AA	Ad
chr1A	196529501	196536000	6500	AA	AA	AA	AA	AA	AA	AA	AA	AA	AA	AA	AA	AA	AA	AA	AA	AA	AA	AA	AA	AA	AA	AA	AA	AA	AA	AA	AA	AA	AA	AA	AA	AA	AA	AA	AA	AA	AA	AA	AA	AA	AA	AA	AA	AA	AA
chr1A	196599001	196603500	4500	Ad	AA	AA	AA	AA	AA	AA	AA	AA	AA	AA	AA	AA	AA	Ad	AA	AA	Ad	AA	AA	AA	dd	AA	AA	AA	AA	AA	AA	AA	Ad	AA	dd	Ad	dd	Ad	Ad	AA	Ad	Ad	AA	Ad	dd	Ad	Ad	Ad	Ad
chr1A	196945501	196953000	7500	AA	AA	AA	AA	AA	AA	AA	AA	AA	AA	AA	AA	AA	AA	AA	AA	AA	AA	AA	AA	AA	AA	AA	AA	AA	AA	dd	dd	AA	AA	AA	AA	AA	AA	AA	AA	AA	AA	AA	AA	AA	AA	AA	AA	AA	AA
chr1A	196961001	196968000	7000	AA	AA	AA	AA	AA	AA	AA	AA	AA	AA	AA	AA	AA	AA	AA	AA	AA	AA	AA	AA	AA	AA	AA	AA	dd	AA	AA	AA	AA	AA	AA	AA	AA	AA	AA	AB	AA	AA	AA	AA	AA	AA	AA	AA	AA	AA
chr1A	197009501	197014500	5000	dd	AA	AA	AA	AA	AA	AA	AA	Ad	AA	AA	AA	AA	AA	dd	AA	AA	AA	AA	AA	AA	dd	AA	AA	AA	AA	Ad	AA	AA	dd	Ad	dd	dd	dd	dd	Ad	Ad	Ad	Ad	AA	Ad	dd	Ad	Ad	Ad	Ad
chr1A	197056501	197060500	4000	AA	AA	AA	AA	AA	AB	AA	AA	AA	AB	AB	AB	AA	AA	AA	AA	AA	AA	AA	AA	AB	AA	AA	AA	AA	AA	AA	AB	AA	AA	AA	AA	dd	AA	AA	AB	AA	AA	AB	AA	AA	AA	AB	AB	AB	AB
chr1A	197205001	197209000	4000	AA	AA	AA	AA	AA	AA	AA	AA	AA	AA	AA	AA	AA	AA	AA	AA	AA	AA	AA	AA	AA	AA	AA	AA	AA	AA	AA	AA	AA	Ad	AA	AA	AA	AA	AA	AA	AA	AA	AA	AA	AA	AA	AA	AA	AA	Ad
chr1A	197594001	197599500	5500	AA	AA	AA	AA	AA	AA	AA	AA	AA	AA	AA	Ad	AA	AA	dd	AA	AA	AA	AA	AA	AA	dd	AA	AA	AA	AA	AA	AA	AA	dd	Ad	dd	AA	Ad	dd	AB	AB	AA	AA	AA	AA	dd	AA	AA	AB	AB
chr1A	197672501	197677000	4500	AA	AA	AA	AA	AA	AA	Ad	AA	AA	Ad	AA	AA	AA	AA	AA	AA	AA	AA	AA	Ad	AA	AA	AA	AA	AA	AA	AA	AA	AA	Ad	Ad	AA	AA	AA	AA	AA	AB	AA	AA	AA	AA	AA	AA	AA	AA	AA
chr1A	197732501	197745500	13000	AA	AA	AA	AA	AA	AA	AA	AA	AA	AA	AA	AA	AA	AA	AA	AA	AA	AA	AA	AA	dd	AA	AA	AA	AA	AA	dd	Ad	AA	AA	AA	AA	AA	AA	AA	AA	AA	AA	AA	AA	AA	AA	AA	AA	AA	AA
chr1A	197750001	197758500	8500	AA	AA	AA	AA	AA	AA	AA	AA	AA	AA	AA	AA	AA	AA	AA	AA	AA	AA	AA	AA	AA	AA	AA	AA	AA	AA	AA	AA	AA	AA	AA	AA	AA	AA	AA	AA	AA	AA	AB	AA	AA	AA	AA	AA	AA	AA
chr1A	197831501	197838500	7000	Ad	AA	AA	AA	AA	AA	AA	AA	AA	AA	AA	AB	AB	Ad	Ad	AA	AA	Ad	AA	AA	AA	Ad	AA	AA	AA	Ad	AA	AA	AA	AA	Ad	Ad	Ad	Ad	AA	BB	AA	AA	AB	AA	AA	AB	AA	AA	BB	AA
chr1A	198042501	198046500	4000	AA	AA	AA	AA	AA	AA	AA	AA	AA	AB	AA	AA	AA	AA	Ad	AA	AA	AA	AA	AA	AA	AA	AA	AA	AA	AA	AA	AA	AA	AA	AA	AA	AA	AA	AA	AA	AA	AA	AA	AA	AA	AA	AA	AA	AA	AA
chr1A	198106501	198118500	12000	dd	AA	AA	AA	AA	AA	AA	AA	AA	AA	AA	AA	AA	AA	dd	AA	AA	AA	AA	AA	AA	dd	AA	AA	AA	AA	AA	AA	AA	dd	Ad	dd	dd	dd	dd	AA	AA	AA	AA	AA	AA	dd	AA	AA	AA	AA
chr1A	198176501	198180500	4000	AA	AA	AA	AA	AA	AA	AA	AA	AA	AA	AA	AA	AA	AA	AA	AA	AA	AA	AA	AA	AA	AA	AA	AA	AA	AA	AA	AA	AA	AA	AA	AA	AA	AA	AA	AA	AA	AA	AA	AA	AA	AA	AA	AA	AB	AB
chr1A	198245001	198252000	7000	AA	AA	AA	AA	AA	AA	AA	AA	AA	AB	AA	AA	AA	AA	AA	AA	AA	AA	AA	AA	AA	AA	AA	AB	AA	AA	AA	AA	AA	AA	AA	AA	AA	AA	AA	AA	AA	AA	AA	AA	AA	AA	AA	AA	AA	AA
chr1A	198283501	198289000	5500	Ad	AA	AA	Ad	AA	Ad	Ad	Ad	AA	Ad	Ad	AA	AA	AA	Ad	AA	AA	AA	AA	AA	Ad	dd	AA	AA	AA	AA	AA	AA	Ad	dd	Ad	dd	dd	dd	dd	Ad	Ad	AA	Ad	AA	Ad	dd	Ad	Ad	AA	Ad
chr1A	198390001	198394000	4000	dd	AA	AA	AA	AA	AA	AA	AA	AA	AA	AA	AA	AA	AA	dd	AA	AA	AA	AA	AA	AA	dd	AA	AA	AA	AA	AA	AA	AA	dd	Ad	dd	dd	dd	dd	AA	AB	AA	AA	AA	AA	dd	AA	AA	AA	AA
chr1A	198397001	198404500	7500	dd	AA	AB	AA	AA	AA	AA	AA	AA	AA	AA	AB	AA	AA	dd	AA	AA	AA	AA	AA	AA	dd	AA	AA	AA	Ad	AA	Ad	AA	dd	Ad	dd	dd	dd	dd	AB	Ad	AA	AB	AA	AA	dd	AA	AA	AA	Ad
chr1A	198482001	198525000	43000	AA	AA	AA	AA	AA	AA	AA	AA	AA	AA	AA	AA	AA	AA	AA	AA	AA	AA	AA	AA	AA	AA	AA	AA	AA	AA	AA	AA	AA	AA	AA	AA	AA	AA	AA	AA	AA	AA	AA	AA	AA	AA	AA	AA	AB	AA
chr1A	198727501	198739500	12000	AA	AA	AA	AA	AA	AA	AA	AA	AA	AA	AA	AA	AA	AA	AA	AA	AA	AA	AA	AA	AA	AA	AA	AA	AA	AA	AA	AA	dd	AA	AA	AA	AA	AA	AA	AA	AA	AA	AA	AA	AA	AA	AA	AA	AB	AA
chr1A	199026001	199035500	9500	AA	AA	AA	AA	AA	AA	AA	AA	AA	AA	AA	AA	AA	AA	AA	AA	AA	AA	AA	AA	AA	AA	AA	AA	AA	AA	AA	AA	AA	AA	AB	AA	AA	AA	AA	AA	AA	AA	AA	AA	AA	AA	AA	AA	AA	AA
chr1A	199160001	199166000	6000	AA	AA	AA	AA	AA	AA	AA	AA	AA	AA	AA	AA	AA	AA	AA	AA	AA	AA	AA	AA	AA	AA	AA	AA	AA	AA	AA	AA	AA	AA	AA	AA	AA	AA	AA	AB	AB	AA	AA	AA	AB	AA	AA	AA	AA	AA
chr1A	199700501	199704500	4000	dd	Ad	Ad	Ad	AA	AA	Ad	Ad	Ad	AA	Ad	Ad	AA	AA	dd	AA	Ad	Ad	Ad	AA	AA	dd	Ad	AA	AA	Ad	dd	Ad	Ad	Ad	Ad	dd	Ad	Ad	Ad	Ad	AA	Ad	Ad	Ad	Ad	Ad	Ad	Ad	Ad	Ad
chr1A	199917501	199934500	17000	AA	AA	AA	AA	AA	AA	AA	AA	AA	AA	AA	AA	AA	AA	AA	AA	AA	AA	AA	AA	AA	AA	AA	AA	AA	AA	AA	AA	AA	AA	AA	AA	AA	AA	AA	AA	AA	AA	AA	AA	AA	AA	AA	AA	AA	AA
chr1A	199980001	199984500	4500	Ad	AB	AA	AB	AA	AA	AA	AA	AB	AA	Ad	AA	AA	AA	Ad	AA	AA	AA	AA	AA	AA	Ad	AA	AA	AA	AA	AA	AA	AB	Ad	Ad	Ad	Ad	Ad	Ad	Ad	AA	Ad	Ad	AA	Ad	Ad	Ad	Ad	Ad	AA
chr1A	200057001	200067000	10000	dd	AA	AB	AB	AA	AA	AA	AA	AA	AA	AA	AA	AA	AA	dd	AA	AA	AA	AA	AA	AA	dd	AA	AA	AA	AA	AA	Ad	AA	dd	Ad	dd	dd	dd	dd	AA	AA	AA	AA	AA	AA	dd	AA	AA	AA	AA
chr1A	200192001	200201000	9000	AA	AA	AA	AA	AA	AA	AA	AA	AA	AA	AA	AA	AA	AA	AA	AA	AA	AA	AA	AA	AA	AA	AA	AA	AA	AA	AA	AA	AA	AA	AA	Ad	AA	AA	Ad	AA	AA	AA	AA	AA	AA	Ad	AA	AA	AA	AA
chr1A	200276501	200288500	12000	AA	AA	AA	AA	AA	AA	AA	AA	AA	AA	AA	AA	AA	AA	AA	AA	AA	AA	AA	AA	AA	AA	AA	AA	AA	AA	AA	AA	AA	AA	AA	AA	AA	AA	AA	AA	AA	AA	AA	AA	AA	AA	AA	AA	AA	AA
chr1A	201007001	201012500	5500	Ad	Ad	AA	Ad	AA	Ad	AA	Ad	Ad	AA	Ad	AA	AA	AA	Ad	AA	Ad	Ad	Ad	Ad	AA	dd	AA	Ad	Ad	AA	Ad	AA	Ad	dd	Ad	dd	dd	Ad	dd	Ad	Ad	Ad	Ad	AA	Ad	Ad	Ad	Ad	Ad	Ad
chr1A	201012001	201016000	4000	Ad	AA	AA	Ad	AA	AA	AA	AA	Ad	Ad	AA	AA	AA	AA	Ad	AA	AA	AA	Ad	AA	Ad	Ad	AA	AA	AA	AA	AA	Ad	Ad	dd	Ad	dd	dd	Ad	dd	AA	Ad	Ad	Ad	AA	Ad	dd	Ad	Ad	Ad	Ad
chr1A	201046001	201063500	17500	AA	Ad	AA	AA	AA	AA	AA	AA	AA	AA	Ad	AA	AA	AA	AA	AA	AA	AA	AA	AA	AA	AA	AA	AA	AA	AA	AA	AA	AA	AA	Ad	AA	AA	AA	AA	AA	dd	AA	AA	AA	AA	AA	AA	AA	AA	AA
chr1A	201147501	201151500	4000	dd	Ad	AA	Ad	AA	Ad	AA	AA	Ad	AA	Ad	AA	Ad	Ad	dd	Ad	AA	Ad	Ad	Ad	AA	dd	AA	AA	AA	AA	AA	Ad	AA	dd	Ad	dd	dd	dd	dd	Ad	Ad	Ad	Ad	Ad	Ad	dd	Ad	Ad	Ad	Ad
chr1A	201154001	201159000	5000	dd	Ad	Ad	Ad	Ad	Ad	Ad	Ad	Ad	Ad	Ad	AA	AA	Ad	dd	AA	Ad	Ad	Ad	AA	Ad	dd	Ad	Ad	Ad	Ad	Ad	Ad	Ad	dd	Ad	dd	dd	dd	dd	Ad	Ad	Ad	Ad	Ad	Ad	dd	Ad	Ad	Ad	Ad
chr1A	201424001	201428500	4500	Ad	AA	AA	AA	AA	AA	AA	AA	AB	AA	AA	AA	AB	AA	dd	AB	AA	AA	AB	AA	AA	dd	AA	AA	AA	AB	AA	AA	AA	dd	Ad	dd	Ad	dd	dd	Ad	AA	Ad	Ad	AA	Ad	dd	Ad	AA	Ad	Ad
chr1A	201558501	201562500	4000	dd	AA	AA	AA	AA	AA	AA	AA	AA	AA	Ad	AA	AA	AA	dd	AA	AA	AA	Ad	AA	AA	dd	AA	AA	AA	AA	AA	AA	AA	dd	Ad	dd	dd	dd	dd	AB	AB	AA	AA	AA	AA	dd	AB	AA	AA	AB
chr1A	202185001	202191500	6500	AA	AB	AA	AB	AA	AA	AA	AA	AA	AA	AA	AA	AA	AA	AA	AA	AA	AA	AA	AB	AA	AB	AA	AA	AA	AA	AA	AA	AA	AA	AA	AA	AA	AB	AA	AA	AA	AA	AA	AA	AA	AA	AA	AA	AB	AA
chr1A	202334001	202339500	5500	Ad	AA	Ad	AA	AA	Ad	AA	AA	AA	Ad	AA	AA	AA	Ad	Ad	AA	Ad	Ad	Ad	AA	AA	dd	Ad	Ad	AA	AA	AA	AA	Ad	Ad	Ad	Ad	Ad	Ad	dd	Ad	Ad	Ad	Ad	Ad	Ad	dd	Ad	Ad	Ad	Ad
chr1A	202960501	202969500	9000	dd	AA	AA	AA	AA	AA	AA	AA	AA	AA	AA	AA	AA	AA	AA	AA	AA	AA	AA	AA	AA	AA	AA	AA	AA	AA	AA	AA	AA	AA	AA	AA	AA	AA	AA	AB	AA	AA	AA	AA	AA	AA	AA	AA	AA	AA
chr1A	203139001	203145000	6000	AA	AA	AA	AA	AA	AA	AA	AA	AA	AA	AA	AA	AA	AA	AA	AA	AA	AA	AA	AA	AA	AA	AA	AA	AA	AA	AA	AA	AA	AA	AA	AA	AA	AB	AA	AA	AA	AA	AA	AA	AA	AA	AA	AA	AA	AA
chr1A	203306501	203314000	7500	dd	AA	AA	AA	AA	AA	AA	AA	AA	AA	AA	AA	AA	AA	dd	AA	AA	AA	AA	AA	AA	dd	AA	AA	AA	AA	AA	AA	AA	dd	Ad	dd	dd	dd	dd	AB	AA	AA	AA	AA	AA	dd	AA	AA	AA	BB
chr1A	203359501	203374000	14500	AA	AA	AA	dd	AA	AA	AA	dd	AA	AA	AA	AA	AA	dd	AA	AA	Ad	dd	AA	AA	AA	AA	AA	AA	AA	AA	AA	AA	AA	AA	AA	AA	AA	AA	AA	Ad	AB	AA	AA	AA	AA	AA	AA	AA	AA	AA
chr1A	203445001	203463000	18000	AA	AA	AA	AA	AA	AA	AA	AA	AA	AA	AA	AA	AA	AA	AA	AA	AA	AA	AA	AA	AA	AA	AA	AA	AA	AA	AA	AA	AA	AA	AA	AA	AA	AA	AA	AA	AA	AA	AA	AA	AA	AA	AA	AA	AA	AA
chr1A	203501001	203505000	4000	dd	dd	dd	dd	dd	dd	dd	dd	dd	dd	dd	dd	dd	dd	dd	dd	dd	dd	dd	dd	dd	dd	dd	dd	dd	dd	dd	dd	dd	dd	dd	dd	dd	dd	dd	dd	dd	dd	dd	dd	dd	dd	dd	dd	dd	dd
chr1A	203505501	203509500	4000	dd	dd	Ad	dd	dd	dd	dd	Ad	dd	Ad	Ad	dd	dd	dd	dd	dd	dd	dd	dd	Ad	Ad	dd	dd	Ad	dd	Ad	dd	dd	Ad	dd	dd	dd	dd	dd	dd	dd	dd	dd	dd	dd	dd	dd	dd	dd	dd	dd
chr1A	203603001	203621500	18500	AA	AA	AA	AA	AA	AA	AA	AA	AA	AA	AA	AA	AA	AA	AA	AA	AA	AA	AA	AA	AA	AA	AA	AA	AA	AA	AA	AA	AA	AA	AA	AA	AA	AA	AA	AB	AA	AA	AA	AA	AA	AA	AA	AA	AA	AA
chr1A	203727501	203746000	18500	AA	AA	AA	AA	AA	AA	AA	AA	AA	AA	AA	AA	AA	AA	AA	AA	AA	AA	AA	AA	dd	AA	AA	AA	AA	AA	dd	dd	AA	AA	AA	AA	AA	AA	AA	AA	AA	AA	AA	AA	AA	Ad	AA	AA	AA	AA
chr1A	203755001	203770000	15000	AA	AA	AA	AA	AB	AA	AA	AA	AA	AA	AA	AA	AA	AA	AA	AB	AA	AA	AA	AA	dd	AB	AB	AA	AA	AA	dd	Ad	AB	AA	AA	AA	AA	AA	AA	AA	AA	AA	AA	AA	AA	AA	AA	AA	AA	AA
chr1A	203777501	203781500	4000	AA	AA	AA	AA	AA	AA	AA	AA	AA	AA	AA	AA	AA	AA	AA	AA	AA	AA	AA	AA	AA	AA	AB	AB	AA	AA	AA	Ad	AA	AA	AA	AA	Ad	AA	Ad	AA	AA	AA	AA	AA	AA	Ad	Ad	Ad	AA	Ad
chr1A	203811001	203816500	5500	dd	Ad	Ad	Ad	dd	dd	dd	Ad	dd	dd	dd	dd	dd	dd	dd	dd	Ad	Ad	dd	Ad	dd	dd	dd	dd	Ad	Ad	Ad	Ad	Ad	dd	dd	dd	dd	dd	dd	dd	dd	dd	dd	Ad	dd	dd	dd	dd	dd	Ad
chr1A	203923501	203932000	8500	Ad	AA	AA	AA	Ad	Ad	AA	AA	AA	AA	AA	AA	AA	AA	AA	AA	AA	AA	AA	AA	AA	AA	AA	dd	AA	AA	AA	AA	AA	AA	AA	AA	AA	AA	AA	AA	AB	AA	AA	AA	AA	AB	AA	AA	AB	AB
chr1A	203986501	203990500	4000	AA	AB	AA	AA	AA	AA	AA	AA	AB	AA	AA	AB	AA	AA	AB	AB	AA	AA	AA	AA	AA	AA	AA	AA	AA	AA	AA	AA	AA	AA	AB	AA	AA	AA	AA	AA	AA	AA	AA	AA	AA	AA	AA	AA	AB	AA
chr1A	205212501	205251000	38500	AA	AA	AA	AA	AA	AA	AA	AA	AA	AA	AA	AA	AA	AA	AA	AA	AA	AA	AA	AA	AA	AA	AA	AA	AA	AA	AA	AA	AA	AA	AA	AA	AA	AA	AA	AB	AA	AA	AA	AA	AA	AA	AA	AA	AA	AA
chr1A	205482001	205486000	4000	Ad	BB	BB	BB	BB	BB	BB	BB	BB	BB	BB	BB	BB	BB	dd	BC	AB	BB	BB	BB	BB	dd	BB	BB	BC	BB	BB	AB	BC	dd	AA	dd	dd	dd	Ad	BB	BB	AB	BB	BB	BB	dd	BB	AB	BB	AB
chr1A	205562001	205568000	6000	dd	Ad	Ad	Ad	AA	Ad	Ad	Ad	Ad	Ad	Ad	AA	Ad	Ad	dd	Ad	Ad	Ad	Ad	Ad	Ad	dd	Ad	Ad	Ad	Ad	AA	Ad	Ad	dd	dd	dd	dd	dd	dd	Ad	Ad	dd	Ad	Ad	Ad	dd	Ad	Ad	dd	Ad
chr1A	205698501	205703500	5000	AA	AA	AA	AA	AA	AA	AA	AA	AA	AA	AA	AA	AA	AA	AA	AA	AA	AA	AA	AA	AA	AA	AA	AA	AA	AA	AA	AA	AA	AA	AA	AA	AA	AA	AA	AA	AA	AA	AA	AA	AA	AA	AA	AA	AB	AA
chr1A	205817501	205840500	23000	AA	AA	AA	AB	AA	AB	AB	AA	AA	AA	AA	AA	AA	AA	AA	AA	AA	AA	AA	AB	AA	AA	AA	AA	AA	AA	AA	AA	AB	AA	AA	AA	AA	AA	AA	AA	AA	AA	AA	AA	AA	AA	AA	AA	AA	AA
chr1A	205959501	205964500	5000	AA	AA	AA	AB	AB	AB	AA	AA	AB	AB	AB	AA	AB	AB	AA	AA	AA	AA	AA	AA	AA	AA	AB	AA	AA	AB	AA	AA	AA	AA	AB	AA	AA	AA	AA	AA	AA	AA	AA	AA	AA	AA	AA	AB	AA	AA
chr1A	205973001	205981500	8500	AA	AA	AA	AA	AA	AA	Ad	AA	AA	AA	AA	AA	AA	AA	AA	AA	AA	Ad	AA	AA	AA	AA	AA	AA	AA	Ad	AA	AA	AA	AA	AA	AA	AA	AA	AA	AA	AB	AA	AA	AA	AA	AA	AA	AA	AA	AA
chr1A	206287001	206292000	5000	Ad	AA	AA	AA	AA	AA	AA	AA	AA	AA	AA	AA	AA	AA	Ad	AA	AA	AA	AA	AA	AA	Ad	AA	AA	AA	AA	AA	AA	AA	AA	Ad	Ad	Ad	Ad	Ad	AB	AA	AA	AA	AA	AA	Ad	AA	AA	AA	AA
chr1A	206360001	206364000	4000	dd	dd	Ad	dd	Ad	dd	Ad	dd	dd	Ad	dd	Ad	dd	dd	dd	dd	dd	Ad	dd	Ad	dd	dd	dd	Ad	dd	Ad	Ad	dd	dd	dd	dd	dd	dd	dd	Ad	dd	dd	dd	dd	dd	dd	dd	dd	dd	dd	dd
chr1A	206360001	206375000	15000	Ad	Ad	Ad	Ad	Ad	Ad	Ad	Ad	Ad	Ad	Ad	Ad	Ad	Ad	dd	Ad	Ad	Ad	Ad	Ad	Ad	Ad	Ad	Ad	Ad	Ad	Ad	Ad	Ad	Ad	Ad	Ad	Ad	Ad	Ad	Ad	Ad	Ad	dd	Ad	Ad	dd	dd	dd	dd	dd
chr1A	206582501	206586500	4000	dd	dd	dd	dd	dd	dd	dd	dd	dd	dd	dd	dd	dd	dd	dd	dd	dd	dd	dd	dd	dd	dd	dd	dd	dd	dd	dd	dd	dd	dd	dd	dd	dd	dd	dd	dd	dd	dd	dd	dd	dd	dd	dd	dd	dd	dd
chr1A	206589501	206595000	5500	dd	Ad	Ad	Ad	Ad	Ad	Ad	Ad	Ad	Ad	Ad	Ad	Ad	Ad	dd	Ad	Ad	Ad	Ad	Ad	Ad	dd	Ad	Ad	Ad	Ad	Ad	Ad	Ad	dd	dd	dd	dd	dd	dd	Ad	Ad	Ad	Ad	Ad	Ad	dd	Ad	Ad	dd	Ad
chr1A	206811001	206815000	4000	dd	Ad	Ad	Ad	Ad	Ad	AA	Ad	AA	Ad	Ad	Ad	Ad	Ad	dd	Ad	AA	Ad	AA	AA	Ad	dd	Ad	AA	Ad	Ad	Ad	Ad	AA	dd	Ad	dd	dd	dd	dd	Ad	Ad	Ad	Ad	Ad	Ad	dd	Ad	Ad	Ad	Ad
chr1A	206996001	207000500	4500	Ad	AA	AB	AA	AA	AA	AA	AA	AA	BB	AA	AA	AA	AA	AB	AA	AA	AA	AB	AA	AA	AA	AA	AA	AA	AA	AA	AA	AB	AB	AA	AA	AA	AA	AA	AB	AA	AA	AA	AA	AA	AA	AA	AA	AA	AA
chr1A	207009001	207013500	4500	AA	AA	AA	AA	AA	AA	AA	AA	AB	AB	AA	AA	AA	AA	AB	AA	AA	AA	AA	AB	AA	AA	AA	Ad	AA	AA	AA	AB	AA	AA	AA	AB	AA	AA	AA	AA	AB	AA	AA	AA	AA	AA	AA	AA	AA	AB
chr1A	207224501	207229000	4500	AA	AA	AA	AA	AA	AB	AA	AA	AA	AB	AA	AA	AA	AA	AA	AA	AA	AB	AA	AB	AA	AB	AB	AA	AA	AA	AA	AB	AB	AB	AB	AA	AA	AB	AA	dd	AB	AA	Ad	AA	AA	AA	AA	AA	AA	AA
chr1A	207349001	207357000	8000	AA	AA	AA	AA	AA	AA	AA	AA	AA	AA	AA	AA	AA	AA	AA	AA	AA	AA	AA	AA	AA	AA	AA	AA	AA	AA	AA	AA	AA	AA	AA	AA	AA	AA	AA	AA	AA	AA	AA	AA	AA	AA	AA	AA	AA	AA
chr1A	207370501	207384500	14000	AA	AA	AA	AA	AA	AA	AA	AA	AA	AA	AA	AA	AA	AB	AA	AA	AA	AA	AA	AA	AA	AA	AA	AA	AA	AA	AA	AB	AB	AA	AA	AA	AA	AA	AA	Ad	AA	Ad	Ad	AA	AA	AA	AA	AA	AA	AA
chr1A	207570501	207576000	5500	dd	dd	dd	dd	dd	dd	dd	dd	dd	dd	dd	dd	dd	dd	dd	dd	dd	dd	dd	dd	dd	dd	dd	dd	dd	dd	dd	dd	dd	dd	dd	dd	dd	dd	dd	dd	dd	dd	dd	dd	dd	dd	dd	dd	dd	dd
chr1A	208474501	208506000	31500	AA	AA	AA	AA	AA	AA	AA	AA	AA	AA	AA	AA	AA	AA	AA	AA	AA	AA	AA	AA	AA	AA	AA	AA	AA	AA	AA	AA	AA	AA	AA	AA	AA	AA	AA	AA	AA	AA	AA	AA	AA	AA	AA	AA	AA	AA
chr1A	208539001	208543000	4000	AA	AA	AA	AA	AA	AA	AA	AA	AA	AA	AA	AA	AA	AA	AA	AA	AA	AA	AA	AA	AA	AA	AA	AA	AA	AA	AA	AA	AA	AA	AA	AA	AA	AA	AA	AA	AA	AA	AA	AA	AA	AA	AA	AA	AA	AA
chr1A	208737001	208748000	11000	dd	AA	AA	AA	AA	AA	AB	AA	AA	AA	AA	AA	AA	AB	AA	AB	AA	AB	AA	AA	AA	dd	AA	Ad	AB	AA	AA	Ad	AA	Ad	Ad	dd	dd	dd	dd	Ad	Ad	AA	Ad	AA	AA	Ad	Ad	AA	AA	Ad
chr1A	208775001	208779000	4000	Ad	AA	AA	AA	AA	AA	AA	AA	AA	AA	AA	AA	AA	AA	Ad	AA	AA	AA	AA	AA	Ad	Ad	AA	AA	AA	AB	AA	AA	AA	dd	Ad	Ad	dd	Ad	Ad	AA	Ad	AA	AA	AA	AA	dd	Ad	AA	AA	Ad
chr1A	209141001	209146500	5500	AA	AA	AA	AA	AA	AA	AA	AA	AA	AA	AA	AB	AB	AA	AA	AA	AA	AA	AA	AA	AA	AA	AA	dd	dd	AA	AA	AB	AA	AA	AA	AB	AA	AA	AA	AA	AB	AA	Ad	AA	AA	AA	AA	AA	AA	AA
chr1A	209366001	209370000	4000	dd	dd	dd	dd	dd	dd	dd	dd	dd	dd	dd	dd	dd	dd	dd	dd	dd	dd	dd	dd	dd	dd	dd	dd	dd	dd	dd	dd	dd	dd	dd	dd	dd	dd	dd	dd	dd	dd	dd	dd	dd	dd	dd	dd	dd	dd
chr1A	209366001	209375500	9500	dd	dd	dd	dd	dd	dd	dd	Ad	dd	dd	dd	Ad	Ad	dd	dd	dd	dd	dd	Ad	Ad	dd	dd	Ad	Ad	Ad	dd	dd	dd	dd	dd	dd	dd	dd	dd	dd	dd	dd	dd	dd	dd	dd	dd	dd	dd	dd	dd
chr1A	209435501	209440500	5000	dd	Ad	Ad	Ad	Ad	Ad	AA	Ad	Ad	Ad	Ad	AA	Ad	Ad	dd	Ad	Ad	Ad	Ad	Ad	Ad	dd	Ad	Ad	Ad	AA	AA	Ad	Ad	dd	dd	dd	dd	dd	dd	Ad	dd	Ad	Ad	Ad	Ad	dd	Ad	Ad	dd	dd
chr1A	209445501	209452000	6500	dd	AA	AA	AB	AA	AA	AB	AA	AB	AB	AA	AA	AA	AA	dd	AA	AA	AB	Ad	AA	AA	dd	AA	AA	AA	AA	AA	AA	AB	dd	Ad	dd	dd	dd	dd	AA	AA	AA	AA	AA	AA	dd	AA	AA	Ad	AA
chr1A	209498501	209503500	5000	AA	AA	AA	AA	AA	AA	AA	AA	AA	AA	AA	AA	AA	AA	AA	AA	AA	AA	AA	AA	AA	AA	AA	AA	AA	AA	AA	AA	AA	AA	AA	AA	AA	AA	AA	AA	AA	AA	AB	AA	AA	Ad	AA	AA	AA	AB
chr1A	209597001	209609500	12500	dd	dd	Ad	Ad	dd	dd	dd	dd	Ad	dd	Ad	dd	Ad	dd	dd	dd	Ad	Ad	dd	dd	Ad	dd	Ad	dd	dd	Ad	Ad	Ad	dd	dd	dd	dd	dd	dd	dd	dd	dd	dd	dd	Ad	dd	dd	dd	dd	dd	dd
chr1A	209765501	209770000	4500	AA	AB	AA	AA	AA	Ad	AA	AA	AA	AA	AA	AA	AA	AB	AA	AA	AA	AA	AA	AA	AA	AA	AB	AA	AA	AA	AA	AA	AA	AA	AA	AA	AA	AA	AA	AB	AA	AA	AB	AA	AA	AA	AA	AA	AA	AA
chr1A	209848501	209871000	22500	AA	AA	AA	AA	AA	AA	AA	AA	AA	AA	AA	AA	AA	AA	AA	AA	AA	AA	AA	AA	AA	AA	AA	AA	AA	AA	AA	AA	AA	AA	AA	AA	AA	AA	AA	AA	AA	AA	AA	AA	AA	AA	AA	AA	AA	AA
chr1A	209877501	209884000	6500	AA	AA	AA	AA	AA	AA	AA	AA	AA	AB	AA	AA	AA	AA	AA	AA	AA	AA	AA	AA	AA	AA	AA	AA	AB	AA	AA	AA	AA	AA	AA	AA	AA	AA	AA	AA	AA	AA	AA	AA	AA	AB	AA	AA	AA	AA
chr1A	209885501	209900500	15000	AA	AA	AA	AA	AA	AA	AA	AA	AA	AA	AA	AA	AA	AA	AA	AA	AA	AA	AA	AA	AA	AA	AA	AA	AA	AA	AA	Ad	AA	AA	AA	AA	AA	AA	AA	AB	AA	AA	AA	AA	AA	Ad	AA	AA	AA	AA
chr1A	210051001	210057500	6500	dd	Ad	AA	AA	Ad	Ad	Ad	AA	Ad	AA	Ad	Ad	Ad	Ad	dd	Ad	Ad	Ad	AA	Ad	dd	dd	Ad	AA	Ad	Ad	Ad	Ad	AA	dd	Ad	Ad	dd	Ad	dd	Ad	Ad	Ad	Ad	Ad	Ad	dd	Ad	Ad	Ad	Ad
chr1A	210154501	210158500	4000	dd	Ad	AA	AA	Ad	AA	AA	Ad	Ad	Ad	Ad	AA	Ad	Ad	dd	AA	Ad	Ad	AA	Ad	AA	dd	AA	Ad	Ad	AA	AA	Ad	Ad	dd	Ad	dd	dd	dd	dd	Ad	Ad	Ad	Ad	Ad	Ad	dd	Ad	Ad	dd	Ad
chr1A	210244501	210256000	11500	AA	AA	AA	AA	AA	AA	AA	AA	AA	AA	AA	AA	AA	AA	AA	AA	AA	AA	AA	AA	AA	AA	AA	AA	AA	AA	AA	AA	AA	Ad	AA	Ad	AA	AA	AA	AA	Ad	AA	AA	AA	AA	Ad	AA	AA	AA	AA
chr1A	210258001	210262500	4500	dd	AA	AA	Ad	AA	AA	Ad	Ad	AA	AA	Ad	AA	AA	AA	dd	AA	Ad	AA	AA	AA	Ad	Ad	Ad	AA	AA	AA	AA	Ad	Ad	Ad	Ad	Ad	Ad	dd	Ad	AA	Ad	Ad	Ad	AA	AA	Ad	Ad	Ad	AA	Ad
chr1A	210328501	210333000	4500	dd	AA	AA	AA	AA	AA	AA	AA	AA	AA	AA	AA	AA	AA	dd	AA	AA	AA	AA	AA	AA	dd	AA	AA	AA	AA	AA	AA	AA	dd	Ad	dd	dd	dd	dd	AA	AA	AA	AA	AA	AA	dd	AA	AA	AA	Ad
chr1A	210437501	210454000	16500	dd	AA	AA	AA	AA	AA	AA	AA	AA	AA	AA	AA	AA	AA	dd	AA	AA	AA	AA	AA	AA	dd	AA	AA	AA	AA	AA	Ad	AA	dd	Ad	dd	dd	dd	dd	AA	AA	AA	AA	AA	AA	dd	AA	AA	AA	AA
chr1A	210461501	210466000	4500	dd	dd	dd	dd	dd	dd	dd	dd	dd	dd	dd	dd	dd	dd	dd	dd	dd	dd	dd	dd	dd	dd	dd	dd	dd	dd	dd	dd	dd	dd	dd	dd	dd	dd	dd	dd	dd	dd	dd	dd	dd	dd	dd	dd	dd	dd
chr1A	210482001	210489000	7000	dd	AA	AA	AA	AA	AA	AA	AA	AA	AA	AA	AA	AA	AA	dd	AA	AA	AA	AA	AA	AA	dd	AA	AA	AA	AA	AA	AA	AA	dd	Ad	dd	dd	dd	dd	AA	AA	AA	AA	AA	AA	dd	AA	AA	AB	AA
chr1A	210500501	210504500	4000	dd	dd	dd	dd	dd	dd	dd	dd	dd	dd	dd	dd	dd	dd	dd	dd	dd	dd	dd	dd	dd	dd	dd	dd	dd	dd	dd	dd	dd	dd	dd	dd	dd	dd	dd	dd	dd	dd	dd	dd	dd	dd	dd	dd	dd	dd
chr1A	210588501	210592500	4000	dd	Ad	Ad	Ad	Ad	Ad	Ad	Ad	Ad	Ad	Ad	Ad	Ad	Ad	dd	Ad	Ad	Ad	Ad	Ad	Ad	dd	Ad	Ad	Ad	Ad	Ad	Ad	Ad	dd	dd	dd	dd	dd	dd	dd	dd	dd	Ad	Ad	Ad	dd	Ad	Ad	Ad	dd
chr1A	210791501	210795500	4000	dd	dd	dd	dd	dd	dd	dd	dd	dd	dd	dd	dd	dd	dd	dd	dd	dd	dd	dd	dd	dd	dd	dd	dd	dd	dd	dd	dd	dd	dd	dd	dd	dd	dd	dd	dd	dd	dd	dd	dd	dd	dd	dd	dd	dd	dd
chr1A	210870001	210874000	4000	dd	Ad	Ad	Ad	Ad	Ad	Ad	Ad	Ad	Ad	Ad	Ad	Ad	Ad	dd	Ad	Ad	Ad	Ad	Ad	Ad	dd	Ad	Ad	Ad	Ad	Ad	Ad	Ad	dd	Ad	dd	dd	dd	dd	Ad	Ad	Ad	Ad	Ad	Ad	dd	Ad	Ad	Ad	dd
chr1A	210923001	210933500	10500	dd	AA	AA	AA	AA	Ad	AA	AA	AA	AA	AA	AA	AA	AA	dd	AA	AA	AA	AA	AA	AA	dd	AA	AA	AA	AA	AA	Ad	AA	dd	Ad	dd	dd	dd	dd	AA	AA	AA	AA	AA	AA	dd	AA	AA	AA	AA
chr1A	211007001	211011000	4000	dd	dd	dd	dd	dd	dd	dd	dd	dd	dd	dd	dd	dd	dd	dd	dd	dd	dd	dd	dd	dd	dd	dd	dd	dd	dd	dd	dd	dd	dd	dd	dd	dd	dd	dd	dd	dd	dd	dd	dd	dd	dd	dd	dd	dd	dd
chr1A	211099001	211103500	4500	dd	Ad	Ad	dd	Ad	dd	Ad	Ad	Ad	Ad	Ad	dd	Ad	Ad	dd	Ad	Ad	Ad	Ad	Ad	Ad	dd	Ad	Ad	Ad	Ad	dd	Ad	Ad	dd	dd	dd	Ad	dd	Ad	dd	dd	dd	dd	dd	Ad	dd	dd	dd	dd	dd
chr1A	211106001	211110000	4000	dd	AA	AB	AA	AA	dd	Ad	AA	AB	AA	Ad	AA	AA	AB	dd	AA	AA	AA	AA	AA	AA	dd	Ad	AA	AA	AA	AA	Ad	AA	dd	Ad	dd	dd	dd	dd	AB	AA	AA	AB	AA	AA	dd	AA	AA	AB	AB
chr1A	211156501	211164000	7500	dd	dd	dd	dd	dd	dd	dd	dd	dd	dd	dd	dd	dd	dd	dd	dd	dd	dd	dd	dd	dd	dd	dd	dd	dd	dd	dd	dd	dd	dd	dd	dd	dd	dd	dd	dd	dd	dd	dd	dd	dd	dd	dd	dd	dd	dd
chr1A	211250501	211256500	6000	dd	dd	dd	dd	dd	dd	dd	dd	dd	dd	dd	dd	dd	dd	dd	dd	dd	dd	dd	dd	dd	dd	dd	dd	dd	dd	dd	dd	dd	dd	dd	dd	dd	dd	dd	dd	dd	dd	dd	dd	dd	dd	dd	dd	dd	dd
chr1A	211266001	211271000	5000	dd	Ad	Ad	Ad	Ad	dd	Ad	dd	Ad	Ad	Ad	Ad	Ad	Ad	dd	Ad	Ad	Ad	Ad	Ad	Ad	dd	Ad	dd	Ad	Ad	Ad	Ad	Ad	dd	Ad	dd	dd	dd	dd	dd	dd	dd	dd	Ad	Ad	dd	dd	Ad	dd	dd
chr1A	211281001	211288500	7500	AA	AA	AA	AA	Ad	Ad	Ad	AA	AA	AA	Ad	AA	AA	AA	Ad	AA	AA	AA	Ad	AA	AA	AA	AA	AA	AA	AA	AA	AA	Ad	AA	AA	Ad	dd	AA	Ad	AA	Ad	AA	AA	AA	AA	Ad	AA	AA	Ad	AA
chr1A	211286501	211294500	8000	dd	dd	dd	dd	dd	dd	dd	dd	dd	dd	dd	dd	dd	dd	dd	dd	dd	dd	dd	dd	dd	dd	dd	dd	dd	dd	dd	dd	dd	dd	dd	dd	dd	dd	dd	dd	dd	dd	dd	dd	dd	dd	dd	dd	dd	dd
chr1A	211290501	211294500	4000	dd	dd	dd	dd	dd	dd	dd	dd	dd	dd	dd	dd	dd	dd	dd	dd	dd	dd	dd	dd	dd	dd	dd	dd	dd	dd	dd	dd	dd	dd	dd	dd	dd	dd	dd	dd	dd	dd	dd	dd	dd	dd	dd	dd	dd	dd
chr1A	211314501	211343500	29000	Ad	Ad	Ad	Ad	Ad	Ad	Ad	Ad	Ad	AA	Ad	Ad	Ad	Ad	Ad	Ad	Ad	Ad	Ad	Ad	dd	Ad	Ad	AA	AA	AA	dd	dd	Ad	Ad	Ad	Ad	Ad	Ad	Ad	Ad	Ad	Ad	Ad	Ad	Ad	Ad	Ad	Ad	Ad	Ad
chr1A	211372501	211394000	21500	dd	dd	dd	dd	dd	dd	dd	dd	dd	dd	dd	dd	dd	dd	dd	dd	dd	dd	dd	dd	dd	dd	dd	dd	dd	dd	dd	dd	dd	dd	dd	dd	dd	dd	dd	dd	dd	dd	dd	dd	dd	dd	dd	dd	dd	dd
chr1A	211372501	211419000	46500	Ad	Ad	AA	Ad	Ad	Ad	Ad	Ad	Ad	Ad	Ad	AA	Ad	Ad	Ad	Ad	Ad	Ad	Ad	Ad	dd	Ad	Ad	Ad	Ad	AA	dd	dd	Ad	Ad	Ad	Ad	Ad	Ad	Ad	Ad	Ad	Ad	Ad	AA	Ad	Ad	Ad	Ad	Ad	Ad
chr1A	211469501	211489000	19500	dd	dd	dd	dd	dd	dd	dd	dd	dd	dd	dd	dd	dd	dd	dd	dd	dd	dd	dd	dd	dd	dd	dd	dd	dd	dd	dd	dd	dd	dd	dd	dd	dd	dd	dd	dd	dd	dd	dd	dd	dd	dd	dd	dd	dd	dd
chr1A	211513501	211517500	4000	dd	dd	dd	dd	dd	dd	dd	dd	dd	dd	dd	dd	dd	dd	dd	dd	dd	dd	dd	dd	dd	dd	dd	dd	dd	dd	dd	dd	dd	dd	dd	dd	dd	dd	dd	dd	dd	dd	dd	dd	dd	dd	dd	dd	dd	dd
chr1A	211519501	211523500	4000	dd	dd	dd	dd	dd	dd	dd	dd	dd	dd	dd	dd	dd	dd	dd	dd	dd	dd	dd	dd	dd	dd	dd	dd	dd	dd	dd	dd	dd	dd	dd	dd	dd	dd	dd	dd	dd	dd	dd	dd	dd	dd	dd	dd	dd	dd
chr1A	211529501	211534000	4500	dd	dd	dd	dd	dd	dd	dd	dd	dd	dd	dd	dd	dd	dd	dd	dd	dd	dd	dd	dd	dd	dd	dd	dd	dd	dd	dd	dd	dd	dd	dd	dd	dd	dd	dd	dd	dd	dd	dd	dd	dd	dd	dd	dd	dd	dd
chr1A	211573001	211579500	6500	dd	Ad	AA	Ad	dd	Ad	dd	Ad	Ad	Ad	Ad	Ad	Ad	Ad	dd	Ad	Ad	Ad	Ad	Ad	dd	dd	dd	AA	Ad	AA	dd	dd	Ad	dd	dd	dd	dd	dd	dd	dd	dd	Ad	Ad	Ad	Ad	dd	Ad	Ad	Ad	Ad
chr1A	211596001	211600000	4000	dd	dd	dd	dd	dd	dd	dd	dd	dd	dd	dd	dd	dd	dd	dd	dd	dd	dd	dd	dd	dd	dd	dd	dd	dd	dd	dd	dd	dd	dd	dd	dd	dd	dd	dd	dd	dd	dd	dd	dd	dd	dd	dd	dd	dd	dd
chr1A	211654501	211658500	4000	dd	Ad	Ad	Ad	Ad	Ad	dd	Ad	Ad	Ad	Ad	Ad	Ad	Ad	dd	Ad	Ad	Ad	Ad	Ad	dd	dd	dd	Ad	Ad	Ad	dd	dd	Ad	dd	dd	dd	dd	dd	dd	Ad	dd	dd	Ad	Ad	Ad	dd	dd	Ad	dd	dd
chr1A	211714001	211718500	4500	dd	dd	dd	dd	dd	dd	dd	dd	dd	dd	dd	dd	dd	dd	dd	dd	dd	dd	dd	dd	dd	dd	dd	dd	dd	dd	dd	dd	dd	dd	dd	dd	dd	dd	dd	dd	dd	dd	dd	dd	dd	dd	dd	dd	dd	dd
chr1A	211797501	211843500	46000	dd	Ad	Ad	Ad	Ad	Ad	dd	Ad	Ad	Ad	Ad	Ad	Ad	Ad	dd	Ad	Ad	Ad	Ad	Ad	dd	dd	dd	Ad	Ad	Ad	dd	dd	Ad	dd	dd	dd	dd	dd	dd	Ad	dd	Ad	Ad	Ad	Ad	dd	Ad	Ad	dd	dd
chr1A	211866501	211872500	6000	dd	dd	dd	dd	dd	dd	dd	dd	dd	dd	dd	dd	dd	dd	dd	dd	dd	dd	dd	dd	dd	dd	dd	dd	dd	dd	dd	dd	dd	dd	dd	dd	dd	dd	dd	dd	dd	dd	dd	dd	dd	dd	dd	dd	dd	dd
chr1A	211958001	211963000	5000	dd	Ad	Ad	Ad	Ad	Ad	dd	Ad	Ad	Ad	Ad	Ad	Ad	Ad	dd	Ad	Ad	Ad	Ad	Ad	dd	dd	dd	Ad	Ad	Ad	dd	dd	Ad	dd	dd	dd	dd	dd	dd	Ad	dd	Ad	Ad	Ad	Ad	dd	Ad	Ad	Ad	Ad
chr1A	212100501	212104500	4000	dd	dd	dd	dd	dd	dd	dd	dd	dd	dd	dd	dd	dd	dd	dd	dd	dd	dd	dd	dd	dd	dd	dd	dd	dd	dd	dd	dd	dd	dd	dd	dd	dd	dd	dd	dd	dd	dd	dd	dd	dd	dd	dd	dd	dd	dd
chr1A	212106501	212110500	4000	dd	dd	dd	dd	dd	dd	dd	dd	dd	dd	dd	dd	dd	dd	dd	dd	dd	dd	dd	dd	dd	dd	dd	dd	dd	dd	dd	dd	dd	dd	dd	dd	dd	dd	dd	dd	dd	dd	dd	dd	dd	dd	dd	dd	dd	dd
chr1A	212275501	212280000	4500	dd	dd	dd	dd	Ad	dd	dd	dd	dd	dd	dd	dd	Ad	Ad	dd	dd	dd	Ad	Ad	dd	dd	dd	dd	dd	dd	dd	dd	dd	dd	dd	dd	dd	dd	dd	dd	dd	dd	dd	dd	dd	dd	dd	dd	dd	dd	dd
chr1A	212275501	212284500	9000	dd	dd	dd	dd	Ad	dd	dd	dd	dd	dd	dd	dd	dd	Ad	dd	dd	dd	Ad	Ad	dd	dd	dd	dd	dd	dd	Ad	dd	dd	dd	dd	dd	dd	dd	dd	dd	dd	dd	dd	dd	dd	dd	dd	dd	dd	dd	dd
chr1A	212281001	212285000	4000	dd	dd	Ad	Ad	dd	dd	dd	Ad	dd	dd	Ad	Ad	Ad	Ad	dd	Ad	Ad	Ad	Ad	Ad	dd	dd	dd	Ad	Ad	Ad	dd	dd	Ad	dd	dd	dd	dd	dd	dd	dd	dd	Ad	dd	Ad	dd	dd	dd	dd	dd	dd
chr1A	212281501	212291000	9500	dd	dd	Ad	dd	dd	dd	dd	Ad	dd	dd	dd	Ad	dd	Ad	dd	Ad	dd	Ad	Ad	Ad	dd	dd	dd	Ad	Ad	Ad	dd	dd	dd	dd	dd	dd	dd	dd	dd	dd	dd	Ad	dd	Ad	dd	dd	dd	dd	dd	dd
chr1A	212287001	212292000	5000	dd	dd	dd	dd	dd	dd	dd	dd	dd	dd	dd	dd	dd	dd	dd	dd	dd	dd	dd	dd	dd	dd	dd	dd	dd	dd	dd	dd	dd	dd	dd	dd	dd	dd	dd	dd	dd	dd	dd	dd	dd	dd	dd	dd	dd	dd
chr1A	212322001	212327500	5500	dd	dd	Ad	dd	Ad	Ad	dd	dd	Ad	Ad	dd	Ad	Ad	dd	dd	Ad	Ad	dd	Ad	Ad	dd	dd	dd	dd	Ad	dd	dd	dd	Ad	dd	dd	dd	dd	dd	dd	dd	dd	Ad	Ad	Ad	Ad	dd	Ad	dd	Ad	Ad
chr1A	212355501	212359500	4000	dd	dd	dd	dd	dd	dd	dd	dd	dd	dd	dd	dd	dd	dd	dd	dd	dd	dd	dd	dd	dd	dd	dd	dd	dd	dd	dd	dd	dd	dd	dd	dd	dd	dd	dd	dd	dd	dd	dd	dd	dd	dd	dd	dd	dd	dd
chr1A	212404001	212409000	5000	dd	dd	dd	dd	dd	dd	dd	dd	dd	dd	dd	dd	dd	dd	dd	dd	dd	dd	dd	dd	dd	dd	dd	dd	dd	dd	dd	dd	dd	dd	dd	dd	dd	dd	dd	dd	dd	dd	dd	dd	dd	dd	dd	dd	dd	dd
chr1A	212411501	212417000	5500	dd	dd	dd	dd	dd	Ad	dd	dd	dd	dd	dd	dd	dd	dd	dd	dd	dd	dd	dd	dd	dd	dd	dd	dd	dd	dd	dd	dd	dd	dd	dd	dd	dd	dd	dd	dd	dd	dd	dd	dd	dd	dd	dd	dd	dd	dd
chr1A	212435501	212456500	21000	dd	dd	dd	dd	dd	dd	dd	dd	dd	dd	dd	dd	dd	dd	dd	dd	dd	dd	dd	dd	dd	dd	dd	dd	dd	dd	dd	dd	dd	dd	dd	dd	dd	dd	dd	dd	dd	dd	dd	dd	dd	dd	dd	dd	dd	dd
chr1A	212478501	212494500	16000	dd	dd	Ad	Ad	Ad	dd	dd	dd	Ad	Ad	dd	Ad	Ad	dd	dd	Ad	Ad	Ad	Ad	Ad	dd	dd	dd	Ad	Ad	Ad	dd	dd	Ad	dd	dd	dd	dd	dd	dd	dd	dd	dd	dd	Ad	dd	dd	dd	dd	dd	dd
chr1A	212529501	212534000	4500	dd	dd	Ad	Ad	Ad	Ad	dd	Ad	Ad	Ad	dd	Ad	Ad	Ad	dd	Ad	Ad	Ad	Ad	Ad	dd	dd	dd	Ad	Ad	Ad	dd	dd	Ad	dd	dd	dd	dd	dd	dd	Ad	dd	Ad	Ad	Ad	Ad	dd	dd	Ad	Ad	Ad
chr1A	212538501	212542500	4000	dd	dd	dd	dd	dd	dd	dd	dd	dd	dd	dd	dd	dd	dd	dd	dd	dd	dd	dd	dd	dd	dd	dd	dd	dd	dd	dd	dd	dd	dd	dd	dd	dd	dd	dd	dd	dd	dd	dd	dd	dd	dd	dd	dd	dd	dd
chr1A	212621001	212625500	4500	dd	dd	dd	dd	dd	dd	dd	dd	dd	dd	dd	dd	dd	dd	dd	dd	dd	dd	dd	dd	dd	dd	dd	dd	dd	dd	dd	dd	dd	dd	dd	dd	dd	dd	dd	dd	dd	dd	dd	dd	dd	dd	dd	dd	dd	dd
chr1A	212663001	212667000	4000	dd	dd	dd	dd	dd	dd	dd	dd	dd	dd	dd	dd	dd	dd	dd	dd	dd	dd	dd	dd	dd	dd	dd	dd	dd	dd	dd	dd	dd	dd	dd	dd	dd	dd	dd	dd	dd	dd	dd	dd	dd	dd	dd	dd	dd	dd
chr1A	212697001	212702000	5000	dd	dd	dd	dd	dd	dd	dd	dd	dd	dd	dd	dd	dd	dd	dd	dd	dd	dd	dd	dd	dd	dd	dd	dd	dd	dd	dd	dd	dd	dd	dd	dd	dd	dd	dd	dd	dd	dd	dd	dd	dd	dd	dd	dd	dd	dd
chr1A	212758001	212767500	9500	dd	Ad	Ad	Ad	dd	Ad	dd	Ad	Ad	Ad	Ad	Ad	Ad	Ad	dd	Ad	Ad	Ad	Ad	Ad	dd	dd	dd	Ad	dd	Ad	dd	dd	Ad	dd	dd	dd	dd	dd	dd	dd	dd	Ad	Ad	Ad	Ad	dd	dd	Ad	dd	dd
chr1A	212827001	212831000	4000	dd	dd	dd	dd	dd	dd	dd	dd	dd	dd	dd	dd	dd	dd	dd	dd	dd	dd	dd	dd	dd	dd	dd	dd	dd	dd	dd	dd	dd	dd	dd	dd	dd	dd	dd	dd	dd	dd	dd	dd	dd	dd	dd	dd	dd	dd
chr1A	212875501	212879500	4000	dd	dd	Ad	dd	dd	Ad	dd	dd	Ad	dd	Ad	Ad	dd	Ad	dd	dd	dd	dd	dd	dd	dd	dd	dd	Ad	Ad	Ad	dd	dd	dd	dd	dd	dd	dd	dd	dd	dd	dd	dd	dd	Ad	dd	dd	dd	dd	dd	dd
chr1A	212919501	212924500	5000	dd	dd	dd	dd	dd	dd	dd	dd	dd	dd	dd	dd	dd	dd	dd	dd	dd	dd	dd	dd	dd	dd	dd	dd	dd	dd	dd	dd	dd	dd	dd	dd	dd	dd	dd	dd	dd	dd	dd	dd	dd	dd	dd	dd	dd	dd
chr1A	212965501	213219000	253500	dd	dd	Ad	Ad	dd	Ad	dd	Ad	Ad	Ad	Ad	Ad	Ad	Ad	dd	Ad	Ad	Ad	Ad	Ad	dd	dd	dd	Ad	Ad	Ad	dd	dd	Ad	dd	dd	dd	dd	dd	dd	Ad	dd	Ad	Ad	Ad	Ad	dd	Ad	Ad	Ad	dd
chr1A	213085501	213578000	492500	dd	Ad	Ad	Ad	Ad	Ad	dd	Ad	Ad	Ad	Ad	Ad	Ad	Ad	dd	Ad	Ad	Ad	Ad	Ad	dd	dd	dd	Ad	Ad	Ad	dd	dd	Ad	dd	dd	dd	dd	dd	dd	Ad	dd	Ad	Ad	Ad	Ad	dd	Ad	Ad	Ad	Ad
chr1A	213372001	213737000	365000	dd	Ad	Ad	Ad	Ad	Ad	dd	Ad	Ad	Ad	Ad	Ad	Ad	Ad	dd	Ad	Ad	Ad	Ad	Ad	dd	dd	dd	Ad	Ad	Ad	dd	dd	Ad	dd	dd	dd	dd	dd	dd	Ad	dd	Ad	Ad	Ad	Ad	dd	Ad	Ad	Ad	Ad
chr1A	213677501	213737000	59500	dd	Ad	Ad	Ad	Ad	Ad	Ad	Ad	Ad	Ad	Ad	Ad	Ad	Ad	dd	Ad	Ad	Ad	Ad	Ad	Ad	dd	dd	Ad	Ad	Ad	Ad	Ad	Ad	dd	dd	dd	dd	dd	dd	Ad	dd	Ad	Ad	Ad	Ad	dd	Ad	Ad	Ad	dd
chr1A	213754001	213759000	5000	dd	Ad	Ad	Ad	Ad	dd	Ad	Ad	Ad	Ad	Ad	Ad	Ad	Ad	Ad	Ad	AA	Ad	Ad	Ad	Ad	Ad	dd	Ad	Ad	Ad	Ad	Ad	Ad	dd	Ad	dd	dd	Ad	dd	Ad	Ad	Ad	Ad	Ad	Ad	dd	Ad	Ad	dd	dd
chr1A	213765501	213771000	5500	dd	Ad	Ad	dd	dd	Ad	Ad	Ad	dd	Ad	Ad	dd	dd	dd	dd	dd	dd	dd	Ad	dd	Ad	dd	dd	Ad	dd	Ad	dd	Ad	dd	dd	dd	dd	dd	dd	dd	dd	dd	dd	dd	Ad	dd	dd	dd	Ad	dd	dd
chr1A	213779001	213783000	4000	dd	Ad	Ad	Ad	dd	Ad	Ad	Ad	Ad	Ad	Ad	Ad	Ad	Ad	dd	Ad	Ad	Ad	Ad	Ad	dd	dd	dd	AA	Ad	Ad	Ad	dd	Ad	dd	dd	dd	dd	dd	dd	dd	Ad	Ad	Ad	Ad	Ad	dd	Ad	dd	Ad	dd
chr1A	213973001	213977000	4000	dd	dd	dd	dd	dd	dd	dd	dd	dd	dd	dd	dd	dd	dd	dd	dd	dd	dd	dd	dd	dd	dd	dd	dd	dd	dd	dd	dd	dd	dd	dd	dd	dd	dd	dd	dd	dd	dd	dd	dd	dd	dd	dd	dd	dd	dd
chr1A	214048001	214054000	6000	dd	Ad	Ad	Ad	Ad	Ad	Ad	Ad	Ad	dd	Ad	Ad	dd	Ad	dd	Ad	Ad	Ad	Ad	Ad	Ad	dd	dd	Ad	Ad	Ad	Ad	dd	Ad	dd	dd	dd	dd	dd	dd	Ad	dd	Ad	Ad	Ad	Ad	dd	dd	Ad	dd	dd
chr1A	214062001	214066000	4000	dd	dd	dd	dd	dd	dd	dd	dd	dd	dd	dd	dd	dd	dd	dd	dd	dd	dd	dd	dd	dd	dd	dd	dd	dd	dd	dd	dd	dd	dd	dd	dd	dd	dd	dd	dd	dd	dd	dd	dd	dd	dd	dd	dd	dd	dd
chr1A	214068001	214073000	5000	dd	dd	dd	dd	dd	dd	dd	dd	dd	dd	dd	dd	Ad	dd	dd	dd	Ad	Ad	Ad	dd	dd	dd	dd	dd	dd	dd	dd	dd	dd	dd	dd	dd	dd	dd	dd	dd	dd	dd	dd	dd	dd	dd	dd	dd	dd	dd
chr1A	214097001	214141000	44000	dd	dd	dd	dd	dd	dd	dd	dd	dd	dd	dd	dd	dd	dd	dd	dd	dd	dd	dd	dd	dd	dd	dd	dd	dd	dd	dd	dd	dd	dd	dd	dd	dd	dd	dd	dd	dd	dd	dd	dd	dd	dd	dd	dd	dd	dd
chr1A	214154001	214158000	4000	dd	Ad	AA	AA	Ad	AA	AA	AA	AA	Ad	Ad	Ad	AA	AA	dd	AA	AA	AA	AA	AA	Ad	dd	AA	AA	AA	AA	AA	Ad	AA	dd	Ad	dd	dd	dd	dd	Ad	Ad	Ad	AA	AA	Ad	dd	Ad	Ad	Ad	Ad
chr1A	214165001	214217000	52000	dd	Ad	Ad	Ad	Ad	Ad	Ad	Ad	Ad	Ad	Ad	Ad	Ad	Ad	dd	Ad	Ad	Ad	dd	Ad	Ad	dd	Ad	Ad	Ad	Ad	Ad	Ad	Ad	dd	dd	dd	dd	dd	dd	Ad	Ad	Ad	Ad	Ad	Ad	dd	Ad	Ad	Ad	dd
chr1A	214213001	214217000	4000	dd	dd	dd	dd	dd	dd	dd	dd	dd	dd	dd	dd	dd	dd	dd	dd	dd	dd	dd	dd	dd	dd	dd	dd	dd	dd	dd	dd	dd	dd	dd	dd	dd	dd	dd	dd	dd	dd	dd	dd	dd	dd	dd	dd	dd	dd
chr1A	214235501	214239500	4000	dd	dd	dd	dd	dd	dd	dd	dd	dd	dd	dd	dd	dd	dd	dd	dd	dd	dd	dd	dd	dd	dd	dd	dd	dd	dd	dd	dd	dd	dd	dd	dd	dd	dd	dd	dd	dd	dd	dd	dd	dd	dd	dd	dd	dd	dd
chr1A	214241501	214245500	4000	dd	dd	dd	dd	dd	dd	dd	dd	dd	dd	dd	dd	dd	dd	dd	dd	dd	dd	dd	dd	dd	dd	dd	dd	dd	dd	dd	dd	dd	dd	dd	dd	dd	dd	dd	dd	dd	dd	dd	dd	dd	dd	dd	dd	dd	dd
chr1A	214252001	214257000	5000	dd	dd	dd	dd	dd	dd	dd	dd	dd	dd	dd	dd	dd	dd	dd	dd	dd	dd	dd	dd	dd	dd	dd	dd	dd	dd	dd	dd	dd	dd	dd	dd	dd	dd	dd	dd	dd	dd	dd	dd	dd	dd	dd	dd	dd	dd
chr1A	214265501	214271500	6000	dd	dd	dd	dd	dd	dd	dd	dd	dd	dd	dd	dd	dd	dd	dd	dd	dd	dd	dd	dd	dd	dd	dd	dd	dd	dd	dd	dd	dd	dd	dd	dd	dd	dd	dd	dd	dd	dd	dd	dd	dd	dd	dd	dd	dd	dd
chr1A	214276501	214281000	4500	dd	dd	dd	dd	dd	dd	dd	dd	dd	dd	dd	dd	dd	dd	dd	dd	dd	dd	dd	dd	dd	dd	dd	dd	dd	dd	dd	dd	dd	dd	dd	dd	dd	dd	dd	dd	dd	dd	dd	dd	dd	dd	dd	dd	dd	dd
chr1A	214338501	214344000	5500	dd	Ad	Ad	Ad	AA	Ad	Ad	Ad	Ad	Ad	AA	Ad	Ad	Ad	dd	Ad	AA	Ad	Ad	Ad	Ad	dd	dd	AA	Ad	Ad	Ad	Ad	Ad	dd	Ad	dd	dd	dd	dd	Ad	Ad	Ad	Ad	AA	Ad	dd	Ad	Ad	Ad	Ad
chr1A	214368001	214372000	4000	dd	dd	dd	dd	dd	dd	dd	dd	dd	dd	dd	dd	dd	dd	dd	dd	dd	dd	dd	dd	dd	dd	dd	dd	dd	dd	dd	dd	dd	dd	dd	dd	dd	dd	dd	dd	dd	dd	dd	dd	dd	dd	dd	dd	dd	dd
chr1A	214382501	214390500	8000	dd	Ad	AA	AA	Ad	Ad	Ad	Ad	AA	Ad	Ad	Ad	Ad	Ad	dd	AA	AA	AA	Ad	AA	AA	dd	dd	Ad	AA	Ad	Ad	Ad	AA	dd	Ad	dd	dd	dd	dd	Ad	Ad	Ad	Ad	AA	AA	dd	Ad	AA	Ad	AA
chr1A	214388501	214393500	5000	dd	dd	Ad	Ad	dd	dd	dd	dd	Ad	dd	dd	dd	Ad	dd	dd	dd	dd	dd	Ad	dd	dd	dd	dd	dd	dd	dd	dd	dd	dd	dd	dd	dd	dd	dd	dd	dd	dd	dd	Ad	dd	dd	dd	dd	dd	dd	dd
chr1A	214423501	214431000	7500	dd	Ad	Ad	Ad	Ad	Ad	Ad	Ad	dd	Ad	Ad	Ad	dd	Ad	dd	Ad	Ad	Ad	Ad	Ad	Ad	dd	dd	Ad	Ad	Ad	Ad	Ad	Ad	dd	dd	dd	dd	dd	dd	Ad	Ad	Ad	dd	Ad	Ad	dd	dd	Ad	dd	dd
chr1A	214433001	214439500	6500	AA	AA	dd	AA	AA	AA	AA	AA	AA	AA	AA	AA	AA	AA	AA	AA	AA	AA	AA	AA	AA	AA	dd	AA	AA	dd	AA	AA	AA	AA	AA	AA	dd	AA	AA	AA	AA	AA	AA	AA	AA	AA	AA	AA	AA	Ad
chr1A	214441001	214503500	62500	dd	dd	dd	dd	dd	dd	dd	dd	dd	dd	dd	dd	dd	dd	dd	dd	dd	dd	dd	dd	dd	dd	dd	dd	dd	dd	dd	dd	dd	dd	dd	dd	dd	dd	dd	dd	dd	dd	dd	dd	dd	dd	dd	dd	dd	dd
chr1A	214500501	214504500	4000	dd	dd	dd	dd	dd	dd	dd	dd	dd	dd	dd	dd	Ad	dd	dd	dd	dd	dd	dd	Ad	Ad	dd	dd	dd	dd	Ad	dd	dd	dd	dd	dd	dd	dd	dd	dd	dd	dd	dd	dd	dd	dd	dd	dd	dd	dd	dd
chr1A	214518501	214523000	4500	dd	dd	dd	dd	dd	dd	dd	dd	dd	dd	dd	dd	dd	dd	dd	dd	dd	dd	dd	dd	dd	dd	dd	dd	dd	dd	dd	dd	dd	dd	dd	dd	dd	dd	dd	dd	dd	dd	dd	dd	dd	dd	dd	dd	dd	dd
chr1A	214526501	214544500	18000	dd	Ad	Ad	Ad	Ad	Ad	Ad	Ad	Ad	Ad	Ad	Ad	Ad	Ad	dd	Ad	Ad	Ad	Ad	Ad	Ad	dd	dd	Ad	Ad	Ad	Ad	Ad	Ad	dd	Ad	dd	dd	dd	dd	Ad	Ad	Ad	Ad	Ad	Ad	dd	Ad	Ad	Ad	Ad
chr1A	214601501	214605500	4000	Ad	AA	AA	Ad	AA	Ad	Ad	AA	Ad	Ad	AA	AA	Ad	AA	Ad	AA	AA	Ad	AA	AA	AA	Ad	dd	dd	dd	AA	Ad	Ad	AA	Ad	Ad	Ad	dd	Ad	Ad	AA	Ad	Ad	Ad	AA	Ad	Ad	Ad	Ad	Ad	Ad
chr1A	214607001	214611000	4000	dd	dd	dd	dd	dd	dd	dd	dd	dd	dd	dd	dd	dd	dd	dd	dd	dd	dd	dd	dd	dd	dd	dd	dd	dd	dd	dd	dd	dd	dd	dd	dd	dd	dd	dd	dd	dd	dd	dd	dd	dd	dd	dd	dd	dd	dd
chr1A	214631501	214640500	9000	dd	AA	AA	AA	AA	AA	AA	AA	AA	AA	AA	AA	AA	AA	dd	AA	AA	AA	AA	AA	dd	dd	dd	AA	AA	AA	AA	AA	AA	dd	AA	dd	dd	dd	dd	AA	AA	AA	AA	AA	AA	dd	AA	AA	AA	AA
chr1A	214647501	215980500	1333000	Ad	Ad	AA	AA	Ad	Ad	Ad	AA	AA	AA	AA	AA	AA	AA	Ad	AA	AA	AA	AA	AA	dd	Ad	AB	AA	AA	AA	Ad	Ad	AA	Ad	Ad	Ad	dd	Ad	Ad	Ad	Ad	Ad	Ad	AA	Ad	dd	Ad	Ad	Ad	Ad
chr1A	215976001	215980500	4500	dd	dd	dd	dd	dd	dd	dd	dd	dd	dd	dd	dd	dd	dd	dd	dd	dd	dd	dd	dd	dd	dd	dd	dd	dd	dd	dd	dd	dd	dd	dd	dd	dd	dd	dd	dd	dd	dd	dd	dd	dd	dd	dd	dd	dd	dd
chr1A	216061001	216083500	22500	Ad	AA	AA	Ad	AA	Ad	Ad	AA	AA	AA	AA	AA	Ad	AA	Ad	AA	AA	AA	Ad	AA	Ad	Ad	AA	AA	Ad	Ad	Ad	Ad	AA	Ad	Ad	Ad	Ad	Ad	Ad	Ad	Ad	Ad	Ad	AA	Ad	dd	Ad	Ad	AA	Ad
chr1A	216113001	216137000	24000	AA	AA	AA	AA	AA	AA	AA	AA	AA	AA	AA	Ad	Ad	AA	Ad	AA	AA	AA	dd	AA	AA	Ad	AA	AA	AA	AA	AA	AA	AA	Ad	Ad	Ad	Ad	Ad	Ad	Ad	dd	AA	Ad	AA	Ad	Ad	AA	Ad	AA	AA
chr1A	216225001	216229500	4500	dd	dd	dd	dd	dd	dd	dd	dd	dd	Ad	dd	dd	dd	dd	dd	dd	dd	dd	dd	dd	dd	dd	Ad	dd	dd	dd	dd	dd	dd	dd	dd	dd	dd	dd	dd	dd	dd	dd	dd	dd	dd	dd	dd	dd	dd	dd
chr1A	216238501	216243000	4500	Ad	Ad	AA	AA	AA	AA	Ad	AA	Ad	AA	AA	AB	AA	AA	Ad	AA	Ad	Ad	AA	AA	AA	Ad	Ad	AA	AA	AA	AA	Ad	AA	Ad	Ad	Ad	Ad	Ad	Ad	Ad	dd	Ad	Ad	AA	Ad	dd	Ad	Ad	Ad	dd
chr1A	216278501	216292500	14000	Ad	AA	AA	AA	Ad	AA	AA	AA	AA	AA	AA	AA	AA	AA	Ad	AA	AA	AA	AA	AA	AA	Ad	AA	AA	AA	AA	AA	AA	AA	Ad	Ad	Ad	Ad	Ad	Ad	AA	AA	AA	AA	AA	AA	AA	AA	AA	AA	Ad
chr1A	216569501	216578000	8500	dd	dd	Ad	dd	Ad	dd	Ad	dd	Ad	dd	Ad	Ad	Ad	dd	dd	Ad	dd	dd	Ad	Ad	dd	dd	dd	Ad	dd	Ad	Ad	Ad	Ad	dd	dd	dd	dd	dd	dd	dd	dd	dd	Ad	Ad	dd	dd	dd	Ad	dd	dd
chr1A	216569501	216591500	22000	Ad	Ad	Ad	Ad	Ad	Ad	Ad	Ad	Ad	Ad	Ad	Ad	Ad	Ad	Ad	Ad	Ad	Ad	Ad	Ad	Ad	Ad	Ad	Ad	Ad	Ad	Ad	Ad	Ad	Ad	Ad	Ad	Ad	Ad	Ad	Ad	Ad	Ad	Ad	Ad	Ad	Ad	Ad	Ad	Ad	dd
chr1A	216763001	216776500	13500	AA	AA	AA	AA	AA	AA	AA	AA	AA	AA	AA	AA	AA	AA	AA	AA	AA	AA	AA	AA	AA	Ad	AA	dd	AA	AA	AA	AA	AA	AA	AA	Ad	Ad	AA	Ad	Ad	AA	AA	AA	AA	AA	AA	AA	AA	AA	AA
chr1A	216872501	216876500	4000	dd	AA	AA	AA	AA	Ad	AA	AA	AA	AA	AA	AA	Ad	AA	dd	AA	AA	Ad	Ad	AA	AA	Ad	AA	AA	AA	AA	AA	AA	Ad	Ad	Ad	Ad	dd	dd	Ad	AA	Ad	Ad	Ad	AA	Ad	dd	Ad	Ad	Ad	dd
chr1A	216910501	216918500	8000	dd	dd	dd	dd	dd	dd	dd	dd	dd	dd	dd	dd	dd	dd	dd	dd	dd	dd	dd	dd	dd	dd	dd	dd	dd	dd	dd	dd	dd	dd	dd	dd	dd	dd	dd	dd	dd	dd	dd	dd	dd	dd	dd	dd	dd	dd
chr1A	217079501	217089000	9500	Ad	AA	AA	AA	Ad	AA	Ad	AA	Ad	AA	AA	AA	AA	AA	Ad	AA	AA	AA	AA	AA	AA	Ad	AA	AA	AA	AA	Ad	AA	AA	Ad	Ad	Ad	Ad	Ad	Ad	AA	Ad	Ad	AA	AA	AA	Ad	Ad	Ad	AA	Ad
chr1A	217460501	217468000	7500	dd	dd	dd	dd	dd	dd	dd	dd	dd	dd	dd	dd	dd	dd	dd	dd	dd	Ad	dd	dd	dd	dd	dd	dd	dd	dd	dd	dd	dd	dd	dd	dd	dd	dd	dd	dd	dd	dd	dd	dd	dd	dd	dd	dd	dd	dd
chr1A	217710501	217714500	4000	Ad	AA	AA	AA	AA	AA	AA	AA	AA	AA	AA	AA	AA	AA	Ad	AA	AA	AA	AA	AA	AB	Ad	AA	AB	AA	AA	AA	AA	AA	Ad	Ad	Ad	Ad	Ad	Ad	AA	Ad	Ad	Ad	AA	Ad	Ad	Ad	Ad	Ad	Ad
chr1A	218090501	218094500	4000	dd	dd	dd	dd	dd	dd	dd	dd	dd	dd	dd	dd	dd	dd	dd	dd	dd	dd	dd	dd	dd	dd	dd	dd	dd	dd	dd	dd	dd	dd	dd	dd	dd	dd	dd	dd	dd	dd	dd	dd	dd	dd	dd	dd	dd	dd
chr1A	218091001	218106000	15000	Ad	AA	AA	AA	AA	AA	AA	AA	Ad	AA	Ad	Ad	AA	AA	Ad	Ad	Ad	AA	Ad	AA	Ad	Ad	AA	AA	AA	Ad	AA	Ad	Ad	Ad	Ad	Ad	AA	Ad	Ad	AA	Ad	AA	AA	AA	AA	Ad	AA	AA	Ad	Ad
chr1A	218436001	218440000	4000	dd	dd	dd	dd	Ad	dd	Ad	dd	Ad	dd	dd	dd	dd	Ad	dd	dd	dd	Ad	dd	Ad	Ad	dd	dd	dd	dd	dd	dd	dd	dd	dd	dd	dd	dd	dd	dd	dd	dd	dd	dd	dd	dd	dd	dd	dd	dd	dd
chr1A	218736501	218743500	7000	AA	AA	AA	AA	AA	AA	AA	AA	AA	AA	AA	AA	AA	AA	AA	AA	AA	AA	AA	AA	AA	AA	AA	AA	AA	AA	AA	AA	AA	AA	AA	AA	AA	AA	AA	AA	AA	AA	AA	AA	AA	AA	AA	AA	AA	AA
chr1A	218893001	218898500	5500	AA	AA	AA	AA	AA	AA	AB	AA	AA	AA	AA	Ad	AB	AB	AA	AA	AA	AA	AA	AB	AA	AA	AA	AA	AB	AA	AA	AB	AA	AA	AA	AA	AA	AB	AA	dd	AA	AA	Ad	AA	AA	AA	AA	AA	AA	AA
chr1A	219016501	219020500	4000	AA	AA	Ad	AA	AA	AA	AA	AA	AA	AA	Ad	Ad	AA	AA	AA	AA	AA	AA	AA	Ad	Ad	AA	AA	AA	AA	AA	AA	AB	Ad	AA	AA	AA	AA	AA	AA	dd	AA	AA	Ad	AA	AA	AA	AA	Ad	AA	AA
chr1A	219394001	219399000	5000	dd	dd	dd	dd	dd	dd	dd	dd	dd	Ad	dd	Ad	dd	dd	dd	Ad	dd	Ad	dd	dd	dd	dd	dd	dd	dd	dd	dd	dd	dd	dd	dd	dd	dd	dd	dd	dd	dd	dd	dd	dd	dd	dd	dd	dd	dd	dd
chr1A	219436501	219440500	4000	Ad	AB	AA	AA	AA	AA	AA	AA	AA	AA	AA	AB	AA	AB	AA	AA	AA	AA	AA	AB	AA	Ad	AA	AA	AA	AA	AA	AA	AA	AA	AA	Ad	Ad	Ad	Ad	Ad	AA	AA	Ad	AA	Ad	Ad	AA	AA	Ad	Ad
chr1A	219967501	220042000	74500	AA	AA	AA	AA	AA	AA	AA	AA	AA	AA	AA	AA	AA	AA	AA	AA	AA	AA	AA	AA	AA	AA	AA	AA	AA	AA	AA	AA	AA	AA	AA	AA	AA	AA	AA	AA	AA	AA	AA	AA	AA	AA	AA	AA	AA	AA
chr1A	220303501	220312000	8500	AA	AA	AB	AA	AA	AA	AA	AA	AB	AA	AA	AA	AA	AA	Ad	AA	AA	AA	AB	AA	AA	Ad	AA	AA	AA	AA	AA	AA	AA	Ad	AA	Ad	Ad	Ad	Ad	Ad	Ad	Ad	Ad	AA	Ad	Ad	Ad	Ad	AA	Ad
chr1A	220482001	220494500	12500	dd	Ad	AA	Ad	AA	Ad	Ad	Ad	Ad	AA	Ad	AA	Ad	Ad	dd	Ad	Ad	Ad	AA	Ad	AA	dd	Ad	AA	AA	Ad	AA	Ad	AA	dd	Ad	dd	dd	dd	dd	Ad	Ad	Ad	Ad	Ad	Ad	dd	Ad	Ad	Ad	Ad
chr1A	220703001	220709500	6500	AA	AA	AA	AA	AA	AA	AA	AA	AB	AA	AA	AA	AA	AA	AA	AA	AA	AA	AA	AA	AA	AA	AA	AA	AA	AA	AA	AA	AA	AA	AA	AA	AA	AA	AA	AA	AA	AA	AA	AA	AA	AA	AA	AA	Ad	AA
chr1A	220818501	220823500	5000	AA	AA	AA	AB	AA	AA	AB	AA	AA	AA	AA	AA	AA	AA	AA	AB	AA	AA	AA	AA	AA	AB	AA	AA	AA	AA	AA	AA	AA	AA	AA	AA	AA	AB	AA	AA	AA	AA	AA	AA	AA	AA	AA	AA	AA	AA
chr1A	220924001	220931000	7000	Ad	AA	AA	AA	AA	AA	AA	AA	AA	AB	AA	AA	AA	AA	Ad	AA	AA	AA	AA	AA	AA	Ad	AA	AA	AA	AA	AA	AA	AA	Ad	Ad	dd	Ad	dd	Ad	Ad	Ad	Ad	Ad	AA	Ad	dd	Ad	Ad	AA	Ad
chr1A	221158001	221163500	5500	dd	AA	AA	AA	Ad	Ad	AA	Ad	AA	AA	AA	AA	AA	AA	Ad	AA	Ad	AA	AA	AA	Ad	Ad	AA	Ad	AA	Ad	AA	Ad	Ad	Ad	Ad	dd	Ad	Ad	Ad	Ad	Ad	Ad	Ad	Ad	Ad	dd	Ad	Ad	Ad	Ad
chr1A	221219001	221226000	7000	AA	AA	AA	AA	AA	AA	AA	AA	AA	AA	AA	AA	AA	AA	AA	AA	AA	AA	AA	AA	AA	AA	AA	AA	AA	AA	AA	AA	AA	AA	AA	AA	AA	AA	AA	AA	AA	AA	AA	AA	AA	AA	AA	AA	AA	AA
chr1A	221424501	221439500	15000	AA	AA	AA	AA	AA	AA	AA	AA	AA	AA	AA	AA	AA	AA	AA	AA	AA	AA	AA	AA	AA	AA	AA	AA	AA	AA	AA	AA	AA	AA	AA	AA	AA	AA	AA	AA	AA	AA	AB	AA	AA	AA	AA	AA	AA	AA
chr1A	221470501	221474500	4000	AB	AA	AA	AA	AB	AB	AA	AA	AA	AA	AA	AA	AB	AB	AA	AA	AA	AB	AA	AA	AB	AA	AA	AB	AA	AA	AA	AA	AA	AA	AA	AA	AA	AB	AA	AA	AA	AA	AA	AA	AA	AB	AA	AA	AB	AA
chr1A	221511001	221521000	10000	AA	AA	AA	AA	AA	AA	AA	AA	AA	AA	AA	AA	AA	AA	AA	AA	AA	AA	AA	AA	AA	AA	AA	AA	AA	AA	AA	AA	AA	AA	AA	AA	AA	AA	AA	AA	AA	AA	AA	AA	AA	AA	AA	AA	AA	AA
chr1A	221868001	221872000	4000	AA	AA	AB	AA	AB	AA	AA	AA	AB	AA	AB	AB	AB	AA	AB	AA	AA	AB	AA	AB	AA	AB	AA	AA	AA	AA	AB	AB	AB	AA	AB	AA	AB	AB	AA	AA	AA	AA	AA	AA	AA	AA	AA	AA	AB	AA
chr1A	222069501	222085500	16000	Ad	AA	AA	AA	AA	AA	AA	AA	AA	AA	AA	AA	AA	AA	AA	AA	AA	AA	AA	AA	AA	AA	AA	AA	AA	AA	AA	AA	AA	AA	AA	AA	AA	AA	AA	AA	AA	AA	AA	AA	AA	AA	AA	AA	AA	AA
chr1A	222225501	222230500	5000	dd	Ad	Ad	Ad	Ad	Ad	Ad	Ad	AA	Ad	Ad	Ad	Ad	Ad	dd	Ad	Ad	Ad	Ad	Ad	Ad	dd	Ad	Ad	Ad	Ad	Ad	Ad	Ad	dd	Ad	dd	dd	dd	dd	Ad	Ad	dd	dd	AA	Ad	dd	Ad	Ad	Ad	Ad
chr1A	222424001	222819000	395000	dd	AA	AA	AA	AA	AA	AA	AA	AA	AA	AA	AA	AA	AA	AA	AA	AA	AA	AA	AA	AA	AA	AA	AA	AA	AA	AA	AA	AA	AA	AA	AA	AA	AA	AA	AA	AA	AA	AA	AA	AA	AA	AA	AA	AA	AA
chr1A	222842001	222846000	4000	AB	AB	AA	AB	AB	AA	AA	AA	AA	AB	AA	AB	AB	AA	AA	AA	AA	AB	AA	AB	AB	AA	AA	AA	AA	AA	AA	AA	AA	AB	AA	AA	AA	AA	AA	AA	AA	AA	AA	AA	AA	AA	AA	AA	AA	Ad
chr1A	223490501	223497500	7000	dd	AA	AA	Ad	Ad	Ad	AA	AA	AA	AA	AA	Ad	Ad	Ad	dd	Ad	AA	AA	AA	Ad	AA	dd	AA	AA	AA	AA	Ad	Ad	AA	Ad	Ad	dd	dd	dd	Ad	Ad	Ad	Ad	Ad	AA	Ad	dd	Ad	Ad	Ad	Ad
chr1A	223584001	223588500	4500	Ad	AA	AA	AA	AA	AB	AA	AA	AA	AA	AA	AA	AA	AA	Ad	AA	AA	AA	AA	AA	AB	Ad	AA	AA	AA	AA	AA	AA	AA	Ad	AA	AA	Ad	Ad	Ad	Ad	AA	AA	AA	AA	AA	Ad	AA	AA	AA	AA
chr1A	223680001	223685500	5500	AA	AA	AA	AA	AA	AA	AB	AA	AA	AA	AA	AA	AA	AB	AA	AA	AB	AA	AA	AA	AA	AB	AA	AA	AA	AB	AA	AA	AB	AA	AA	AA	AA	AA	AA	AA	AA	AA	AA	AA	AA	Ad	AA	AA	AA	Ad
chr1A	223931001	223978000	47000	AA	AA	AA	AA	AA	AA	AA	AA	AA	AA	AA	AA	AA	AA	AA	AA	AA	AA	AA	AA	AA	AA	AA	AA	AA	AA	AA	AA	AA	AA	AA	AA	AA	AA	AA	AA	AA	AA	AA	AA	AA	AA	AA	AA	AA	AA
chr1A	224197501	224210500	13000	AA	AA	AA	AA	AA	AA	AA	AA	AA	AA	AA	AA	AA	AA	AA	AA	AA	AA	AA	AA	AA	AA	AA	AA	AA	AA	AA	AA	AA	AA	AA	AA	AA	AA	AA	AA	AA	AA	AA	AA	AA	AA	AA	AA	AA	AA
chr1A	224373001	224378000	5000	dd	AA	AA	AA	AA	AB	AA	AA	AA	AA	AA	AA	AA	AA	dd	AA	AA	AA	AA	AA	AA	dd	AB	AA	AA	AA	AA	AA	AA	dd	Ad	dd	dd	dd	dd	AA	AA	AA	AA	AA	AA	dd	AA	AA	AA	AA
chr1A	224466001	224470000	4000	AB	AA	AA	AA	AA	AA	AB	AA	AA	AA	AA	AA	AA	AA	AA	AA	AA	AB	AA	AA	AA	Ad	AA	AA	AA	AA	AA	AB	AA	AB	AA	AA	AA	AB	AA	dd	AA	AA	Ad	AA	AA	AA	AA	Ad	AA	AA
chr1A	224832001	224836000	4000	AA	AA	AA	AA	AA	AA	AA	AA	AA	AA	AA	AA	AA	AA	AA	AA	AA	AA	AA	AA	AA	AA	AA	AA	AA	AA	AA	AA	AA	AA	AA	AA	AA	AA	AA	AB	AA	AA	AA	AA	AA	AA	AA	AA	AA	Ad
chr1A	224977501	224989000	11500	dd	dd	dd	dd	dd	dd	dd	dd	dd	dd	Ad	dd	dd	dd	dd	dd	dd	dd	dd	dd	dd	dd	dd	dd	dd	dd	dd	dd	dd	dd	dd	dd	dd	dd	dd	dd	dd	dd	dd	dd	dd	dd	dd	dd	dd	dd
chr1A	225481501	225486500	5000	AA	AA	AA	AA	AA	AA	AB	AA	AA	AA	AA	AA	AA	AA	AA	AA	AA	AA	AA	AA	AA	AA	AA	AA	AA	AA	AA	AA	AA	AA	AA	AA	AA	AA	AA	AA	AB	AA	AA	AA	AA	AA	AA	AA	AA	AA
chr1A	225489501	225497000	7500	AA	AB	AA	AA	AA	AA	AA	AA	AA	AA	AA	AA	AA	AA	AA	AA	AA	AA	AA	AA	AA	AA	AA	AA	AA	AA	AA	AA	AA	AA	AA	AA	AA	AA	AA	AB	AB	AA	AA	AA	AA	AA	AA	AA	AA	AB
chr1A	225608001	225627000	19000	AA	AA	AA	AA	AA	AA	AA	AA	AA	AA	AA	AA	AA	AA	AA	AA	AA	AA	AA	AA	AA	AA	AA	AA	AA	AA	AA	AA	AA	AA	AA	AA	AA	AA	AA	AA	AA	AA	AA	AA	AA	AA	AA	AA	AA	AA
chr1A	226044001	226055500	11500	AA	AA	AA	AA	AA	AA	AA	AA	AA	AA	AA	AA	AA	AA	AA	AA	AA	AA	AA	AA	AA	AA	AA	AA	AA	AA	AA	AA	AA	AA	AA	AA	AA	AA	AA	Ad	AA	AA	AA	AA	AA	AA	AA	AA	AA	AA
chr1A	226584501	226592000	7500	AA	AA	AA	AA	AA	AA	AA	AB	dd	AB	Ad	AA	AA	AA	AA	AA	AA	AA	AA	AA	AA	AA	AA	AB	AB	AA	AA	AB	AA	AA	AA	AA	AA	AA	AA	AA	AA	AA	AA	AA	AA	AA	AA	AA	AB	AA
chr1A	226691501	226707000	15500	dd	AA	AA	AA	AA	AA	AA	AA	AA	AA	AA	AA	AB	AA	AA	AA	AA	AA	AA	AA	AA	AA	AA	AA	AA	AA	AA	AA	AA	AA	AA	AA	AA	AA	AA	AA	AA	AA	AA	AA	AA	AA	AA	AA	AA	AA
chr1A	226821501	226829000	7500	AA	AA	AA	AA	AA	AA	AA	AA	AA	AA	AA	AA	AA	AA	AA	AA	AA	AA	AA	AB	AA	AA	AA	AA	AA	AA	AA	AA	AA	AA	AA	AA	AA	AA	AA	AA	AA	AA	AA	AA	AA	AA	AA	AA	AA	AA
chr1A	227026501	227031000	4500	AA	AA	AA	AA	AA	AA	AB	AA	AA	AA	AA	AA	AA	AA	AA	AA	AA	AA	AA	AA	AA	AA	AA	AA	AA	AA	AA	AA	AA	AA	AA	AA	AA	AA	AA	AA	AA	AA	AA	AA	AA	AA	AA	AA	AB	AA
chr1A	227657001	227662000	5000	dd	AA	AA	AA	AA	AA	AA	AA	AA	AA	AA	AA	AA	AA	dd	AA	AA	AA	AA	AA	AA	dd	AA	AA	AA	AA	AA	AA	AA	dd	Ad	dd	dd	dd	dd	AA	AA	AA	AA	AA	AA	dd	AA	AA	AA	Ad
chr1A	227667001	227675500	8500	dd	AA	AA	AA	AA	AA	AA	AA	AA	AA	AA	AA	AA	AA	dd	AA	AA	AA	AA	AA	AA	dd	AA	AA	AA	AA	AA	Ad	AA	dd	Ad	dd	dd	dd	dd	AA	AA	AA	AA	AA	AA	dd	AA	AA	AB	AA
chr1A	228063501	228068500	5000	AA	AA	AA	AA	AA	AA	AA	AA	AA	AA	AA	AA	AA	AA	AA	AA	AA	Ad	AA	AA	AA	AA	AA	AA	AA	AA	AA	AA	AA	AA	AA	AA	AA	AA	AA	AA	AB	AA	AA	AA	AA	AA	AA	AA	AA	AA
chr1A	228114001	228119000	5000	AA	AA	AA	AA	AA	AA	AA	AA	AA	AA	AA	AA	AA	AA	AA	AA	AA	AA	AA	AA	AA	AA	AA	AA	AA	AA	AA	AA	AA	AA	AA	AA	AA	AA	AA	AB	AA	AA	AA	AA	AA	AA	AA	AA	AA	AA
chr1A	228271001	228275000	4000	dd	Ad	Ad	Ad	Ad	Ad	Ad	Ad	Ad	Ad	Ad	AA	AA	Ad	dd	Ad	Ad	Ad	Ad	Ad	Ad	dd	Ad	dd	Ad	Ad	Ad	Ad	Ad	dd	dd	dd	dd	dd	dd	Ad	Ad	dd	dd	Ad	dd	dd	Ad	dd	Ad	Ad
chr1A	228394001	228400000	6000	dd	Ad	AA	AA	AA	AA	AA	AA	AA	AA	AA	dd	dd	AA	dd	dd	Ad	AA	AA	AA	AA	dd	AA	Ad	AA	AA	AA	AA	AA	dd	Ad	dd	dd	dd	dd	dd	AA	dd	dd	AA	dd	dd	dd	dd	dd	dd
chr1A	228454001	228516000	62000	AA	AA	AA	AA	AA	AA	AA	AA	AA	AA	AA	AA	AA	AA	AA	AA	AA	AA	AA	AA	dd	AA	AA	AA	AA	AA	AA	AA	AA	AA	AA	AA	AA	AA	AA	AA	AA	AA	AA	AA	AA	AA	AA	AA	AA	AA
chr1A	228528001	228557000	29000	Ad	AA	AA	AA	AA	AA	AA	AA	AA	AA	AA	AA	AA	AA	Ad	AA	AA	AA	AA	AA	Ad	Ad	AA	AA	AA	AA	AA	Ad	AA	Ad	AA	Ad	Ad	Ad	Ad	Ad	AA	AA	AA	AA	AA	Ad	AA	AA	AA	AA
chr1A	228570001	228577000	7000	AA	AA	AA	AA	AA	AA	AA	AA	AA	AA	AA	AA	AA	AA	AA	AA	AA	AA	AA	AA	AA	AA	AA	AA	AA	AA	AA	AA	AA	AA	AA	AA	AA	AA	AA	AA	AA	AA	AB	AA	AA	AA	AA	AA	AA	AA
chr1A	228668501	228674000	5500	AA	AB	AA	AB	AB	BB	AB	AA	AB	AB	AB	AA	AB	AB	AA	AB	AA	AB	AA	AB	AA	Ad	AB	AA	AA	AB	AB	BB	AB	AA	AA	AA	AA	AA	Ad	dd	AB	AA	Ad	AB	AA	Ad	AA	AA	AA	AA
chr1A	228677001	228682500	5500	Ad	AB	AA	AB	AB	BB	AB	AA	AB	AB	AB	AA	AB	AB	Ad	AB	AA	AB	AA	AB	Ad	Ad	AB	AA	AA	AB	AB	BB	AB	Ad	AA	Ad	Ad	Ad	Ad	dd	AB	Ad	Ad	AB	Ad	Ad	AA	AA	AA	Ad
chr1A	228851501	228862000	10500	Ad	AA	AA	AA	AA	AA	AA	AA	AA	AA	AA	AA	AA	AA	Ad	AA	AA	AA	AA	AA	AA	Ad	AA	AA	AA	AA	AA	AA	AA	Ad	AA	Ad	Ad	Ad	Ad	Ad	Ad	Ad	Ad	AA	Ad	Ad	Ad	AA	Ad	Ad
chr1A	228857001	228862000	5000	Ad	AA	AA	AA	AA	AA	AA	AA	AA	AA	AA	AA	AA	AA	Ad	AA	AA	AA	AA	AA	AA	Ad	AA	AA	AA	AA	AA	AA	AA	Ad	Ad	Ad	Ad	Ad	Ad	Ad	AA	Ad	Ad	AA	AA	Ad	AA	AA	Ad	AA
chr1A	228883001	228893000	10000	dd	AB	AB	AB	AB	AB	BB	AB	BB	BB	BB	BB	AB	AB	dd	AB	AB	AB	AB	BB	AB	dd	BB	AB	AB	AB	AA	AA	BB	dd	Ad	dd	dd	dd	dd	Ad	AA	AA	Ad	BB	AA	dd	AA	AA	Ad	AA
chr1A	229443001	229447000	4000	AA	AA	AA	AA	AA	AA	AA	AA	AA	AA	AA	AA	AA	AA	AA	AA	AA	AA	AA	AA	AA	AA	AA	AA	AA	AA	AA	AA	AA	AA	AA	AA	AA	AA	AA	AA	AA	AA	AA	AA	AA	AA	AA	AA	AA	Ad
chr1A	229474501	229478500	4000	dd	Ad	Ad	Ad	Ad	Ad	Ad	Ad	Ad	Ad	Ad	Ad	Ad	Ad	dd	Ad	Ad	Ad	Ad	Ad	Ad	dd	Ad	Ad	Ad	Ad	Ad	Ad	Ad	dd	dd	dd	dd	dd	dd	Ad	Ad	Ad	Ad	Ad	Ad	dd	Ad	Ad	Ad	Ad
chr1A	229536501	229540500	4000	Ad	AA	AA	AA	AA	AA	AA	AA	AA	AB	AA	AA	AA	AA	dd	AA	AA	AA	AA	AA	AB	dd	AA	AA	AB	AB	AA	AA	AA	dd	AA	dd	dd	dd	Ad	AA	AA	AA	AA	AA	AA	Ad	AA	AA	AA	AA
chr1A	229632501	229637000	4500	Ad	Ad	Ad	dd	Ad	Ad	Ad	Ad	Ad	Ad	Ad	dd	Ad	dd	Ad	Ad	Ad	Ad	Ad	dd	Ad	Ad	Ad	dd	Ad	Ad	dd	Ad	Ad	Ad	Ad	Ad	Ad	Ad	Ad	dd	Ad	Ad	dd	Ad	dd	Ad	Ad	dd	dd	dd
chr1A	229947501	229953000	5500	dd	AA	AA	AA	AA	AA	AA	AA	AA	AA	AA	AA	AA	AA	dd	AA	AA	AA	AA	AA	AA	dd	AA	AA	AA	AA	AA	Ad	AA	dd	Ad	dd	dd	dd	dd	AA	AA	AA	AA	AA	AA	dd	AA	AA	AA	AB
chr1A	230213501	230224000	10500	AA	AA	AA	AA	AA	AA	AA	AA	AA	AA	AA	AA	AA	AA	AA	AA	AA	AA	AA	AA	AA	AA	AA	AA	AA	AA	AA	AA	AA	AA	AA	AA	AA	AA	AA	AA	AB	AA	AA	AA	AA	AA	AA	AA	AA	AA
chr1A	230298501	230305000	6500	AA	AA	AA	AA	AA	AA	AA	AA	AA	AA	AA	AA	AA	AA	AA	AA	AA	AA	AA	AA	AA	AA	AA	AA	AA	AA	AA	AA	AA	AA	AA	AA	AA	AA	AA	Ad	AB	AA	AA	AA	AA	AA	AA	AA	AA	AA
chr1A	230312501	230316500	4000	AA	AA	AA	AA	AA	AA	AA	AA	AA	AA	AA	AA	AA	AA	Ad	AB	AA	AA	AA	AA	AA	Ad	AA	AA	Ad	AA	AA	AA	AA	AA	Ad	AA	Ad	AA	AA	AA	AA	AA	AA	AA	AA	AB	AA	AA	AA	AA
chr1A	230506501	230514500	8000	dd	AA	AA	Ad	Ad	AA	AA	AA	AA	AA	AA	AA	AA	AA	dd	AA	Ad	AA	AA	Ad	AA	dd	AA	AA	Ad	AA	AA	Ad	AA	dd	Ad	dd	dd	dd	dd	Ad	Ad	Ad	Ad	AA	Ad	dd	Ad	Ad	Ad	Ad
chr1A	230825501	230830000	4500	AA	AA	AA	AA	AA	AA	AA	AA	AA	AA	AA	AA	AA	AA	AA	AA	AA	AA	AA	AA	AA	AA	AA	dd	AA	AA	AA	AA	AA	AA	AA	AA	AA	AA	AA	AA	AA	AA	AA	AA	AA	AA	AA	AB	AA	AA
chr1A	230967001	230976000	9000	dd	AA	AA	AA	AA	AA	AA	AA	AA	AA	AA	AA	AA	AA	dd	AA	AA	AA	AA	AA	AA	dd	AA	AA	AA	AA	AA	AA	AA	dd	Ad	dd	dd	dd	dd	Ad	AA	AA	AA	AA	AA	dd	AA	AA	AA	AA
chr1A	232086501	232102000	15500	Ad	AA	AA	AA	AA	AA	AA	AA	Ad	AA	Ad	AA	AA	AA	Ad	AA	AA	AA	Ad	AA	Ad	AA	Ad	AA	Ad	AA	Ad	AA	Ad	AA	Ad	dd	Ad	Ad	Ad	AA	AA	AA	AA	AA	AA	AA	AA	AA	AA	AA
chr1A	232136501	232146500	10000	AA	AA	AA	AA	AA	AA	AA	AA	AA	AA	AB	AA	AA	AA	AB	AA	AA	AA	AA	AA	AB	AA	AA	AA	AA	AA	AA	AA	AA	AA	AA	AA	AA	AA	AA	AB	AA	AA	AA	AA	AA	AA	AA	AA	AA	AA
chr1A	232430501	232447500	17000	Ad	AA	AA	AA	Ad	AB	AA	AA	AA	AA	AA	AA	AA	AA	AA	AA	AA	AA	AA	Ad	Ad	Ad	AA	Ad	AA	AA	AA	AA	AA	AA	AA	AA	Ad	Ad	AA	Ad	AA	Ad	Ad	AA	AA	AA	Ad	Ad	AA	Ad
chr1A	232660501	232664500	4000	dd	Ad	Ad	Ad	Ad	Ad	Ad	Ad	Ad	Ad	Ad	Ad	Ad	Ad	dd	Ad	Ad	Ad	dd	Ad	dd	dd	Ad	Ad	Ad	Ad	dd	dd	Ad	dd	dd	dd	dd	dd	dd	dd	Ad	Ad	Ad	Ad	Ad	dd	Ad	dd	dd	Ad
chr1A	232666501	232671500	5000	dd	dd	dd	dd	dd	dd	dd	dd	dd	dd	dd	dd	dd	dd	dd	dd	dd	dd	dd	dd	dd	dd	dd	dd	dd	dd	dd	dd	dd	dd	dd	dd	dd	dd	dd	dd	dd	dd	dd	dd	dd	dd	dd	dd	dd	dd
chr1A	232745001	232750000	5000	AA	AA	AA	AA	AA	AA	AA	AA	AB	AA	AA	AA	AA	AA	AA	AA	AA	AA	AA	AA	AA	AA	AA	AA	AA	AA	AA	AA	AA	AB	AB	AA	AB	AA	AA	AB	AA	AA	AB	AA	AA	Ad	AA	AA	Ad	BB
chr1A	232763001	232769000	6000	dd	AA	AA	AA	Ad	Ad	Ad	Ad	Ad	Ad	AA	Ad	Ad	AA	dd	AA	Ad	AA	AA	AA	AA	dd	Ad	AA	AA	Ad	AA	Ad	AA	dd	Ad	dd	dd	dd	dd	dd	Ad	Ad	Ad	Ad	Ad	dd	Ad	Ad	Ad	Ad
chr1A	232790001	232796500	6500	dd	AA	AA	AA	Ad	AA	AA	AA	AA	AA	AA	AA	AA	AA	dd	AA	AA	AA	AA	AA	AA	dd	AA	AA	AA	AA	AA	AA	AA	Ad	AA	Ad	dd	dd	dd	AA	Ad	AA	AA	AA	AA	dd	AA	Ad	AA	Ad
chr1A	232793501	232799500	6000	Ad	AA	AA	AA	Ad	Ad	AA	AA	AA	AA	AA	AA	AA	Ad	Ad	AA	AA	AA	Ad	AA	AA	Ad	AA	AA	AA	Ad	AA	AA	AA	Ad	AA	Ad	dd	Ad	Ad	Ad	Ad	Ad	AA	AA	AA	dd	Ad	Ad	Ad	Ad
chr1A	232823001	232829500	6500	AA	AA	AA	AA	AA	AA	AB	AA	AA	AA	AA	AA	AA	AA	AA	AA	AA	AA	AA	AB	AA	AA	AA	AA	AA	AA	AA	AA	AA	AA	AA	AA	AA	AA	AA	AA	AB	AA	AA	AA	AA	AA	AA	AA	AA	AB
chr1A	232903501	232908000	4500	Ad	Ad	AA	Ad	AA	Ad	Ad	AA	Ad	AA	Ad	AA	Ad	AA	Ad	Ad	Ad	Ad	Ad	AA	Ad	Ad	AA	AA	AA	AA	AA	Ad	Ad	dd	Ad	dd	dd	Ad	Ad	AA	Ad	Ad	AA	AA	Ad	dd	Ad	Ad	Ad	Ad
chr1A	232909501	232916500	7000	AA	AA	AA	AA	AA	AA	AA	AA	AA	AA	AA	AA	AA	AA	dd	AA	AA	AA	AA	AA	AA	dd	AA	AA	AA	AA	AA	AA	AA	dd	Ad	dd	AA	AA	dd	AB	AA	AA	AA	AA	AA	dd	AA	AA	AA	AA
chr1A	233079501	233083500	4000	Ad	BB	AA	BB	BB	AB	AA	AB	AB	AA	AB	AA	AA	AB	Ad	AB	BB	BB	BB	AA	AB	AA	AA	BB	AB	AB	BB	AB	AB	Ad	AA	AA	Ad	Ad	AA	AA	AA	AA	AB	AB	Ad	Ad	AB	AA	AA	AA
chr1A	233145501	233151500	6000	dd	dd	Ad	Ad	dd	Ad	Ad	Ad	dd	Ad	Ad	dd	Ad	Ad	dd	Ad	Ad	Ad	Ad	Ad	dd	dd	Ad	Ad	Ad	Ad	dd	dd	dd	dd	dd	dd	dd	dd	dd	Ad	dd	dd	dd	Ad	dd	dd	dd	dd	dd	dd
chr1A	233363001	233371500	8500	AA	AA	AA	AA	AA	AA	AA	AA	AA	AA	AA	AA	AA	AA	AA	AA	AA	AA	AA	AA	AA	AA	AA	AB	AA	AA	AA	AA	AA	AA	AA	AA	AA	AA	AA	AB	AA	AA	AA	AA	AA	Ad	AA	AA	AA	AA
chr1A	233655501	233661000	5500	AA	AA	AA	AA	AA	AA	AA	AA	AA	AA	AA	AA	AA	AA	AA	AA	AA	AA	AA	AA	AA	AA	AA	AA	AA	AA	AA	AA	AA	AA	AA	AA	AA	AA	AA	AA	AB	AA	AA	AA	AA	AA	AA	AA	AA	AB
chr1A	233931001	233941000	10000	Ad	AA	AA	AA	AA	AA	AA	AA	AA	AA	AA	AA	Ad	AA	AA	AA	AA	AA	Ad	AA	AA	Ad	AB	dd	Ad	AA	AA	AB	Ad	AA	AA	AA	AA	AA	Ad	Ad	AA	Ad	Ad	AA	AA	AA	AA	Ad	Ad	AA
chr1A	233937001	233941000	4000	Ad	Ad	AA	AA	Ad	Ad	Ad	AA	Ad	Ad	AA	AA	Ad	Ad	Ad	AA	Ad	Ad	Ad	Ad	Ad	dd	Ad	Ad	Ad	Ad	Ad	Ad	Ad	dd	dd	dd	Ad	Ad	dd	dd	Ad	Ad	Ad	Ad	Ad	dd	Ad	Ad	dd	Ad
chr1A	233939001	233945000	6000	dd	AB	AB	AB	AB	AB	AB	AA	AB	AB	AB	AB	AB	AB	AA	AB	AA	AA	AA	AB	AA	Ad	AB	AA	AA	BB	AA	AB	AA	Ad	AA	dd	AA	Ad	AA	AA	AA	AA	AA	AA	AA	Ad	AA	AA	AA	AA
chr1A	234107501	234112000	4500	AB	Ad	AA	AA	AA	AA	AA	AA	AB	AA	AA	dd	dd	AA	AA	dd	Ad	AA	AA	AA	AA	AB	AA	AA	AA	AA	AA	AA	AA	AA	AA	AA	AA	AB	AA	dd	AA	dd	dd	AA	dd	AA	dd	dd	dd	dd
chr1A	234243501	234248500	5000	Ad	AA	AA	Ad	Ad	Ad	Ad	AA	AA	Ad	Ad	Ad	AA	Ad	AA	AA	AA	AA	AA	Ad	AA	Ad	Ad	AA	Ad	AA	AA	AA	Ad	AA	AA	AA	Ad	AA	AA	AB	AA	AA	AA	AA	AA	AA	AA	AA	AB	AA
chr1A	234455501	234465500	10000	AA	AA	AA	AA	AA	AA	AA	AA	AA	AA	AA	AA	AA	AA	AA	AA	AA	AA	AA	AA	AA	AA	AB	AA	AA	AA	AA	AA	AA	AB	AA	AA	AA	AA	AA	AA	AB	AA	AA	AA	AA	AA	AA	AA	AA	AA
chr1A	234468501	234474000	5500	Ad	AA	AA	AA	AA	AA	AA	AA	AA	AA	AA	AA	AA	AA	Ad	AA	AA	AA	AA	AA	AA	Ad	AA	AA	AA	AA	AA	AA	AA	Ad	AA	Ad	Ad	Ad	Ad	Ad	Ad	Ad	Ad	AA	AA	Ad	Ad	Ad	AA	AA
chr1A	234473001	234477500	4500	Ad	Ad	AA	AA	Ad	Ad	AA	Ad	AA	Ad	AA	Ad	Ad	AA	Ad	Ad	AA	Ad	Ad	Ad	AA	dd	Ad	Ad	AA	AA	AA	AA	Ad	dd	Ad	Ad	dd	Ad	dd	Ad	AA	AA	Ad	AA	Ad	dd	Ad	Ad	Ad	AA
chr1A	235011501	235017000	5500	dd	AA	Ad	AA	AA	AA	AA	Ad	Ad	AA	Ad	Ad	AA	Ad	dd	AA	AA	Ad	AA	Ad	AA	dd	AA	AA	AA	AA	AA	Ad	Ad	dd	Ad	dd	dd	dd	dd	AA	Ad	Ad	Ad	Ad	Ad	Ad	AA	Ad	Ad	AA
chr1A	235011501	235024000	12500	dd	Ad	Ad	Ad	Ad	AA	Ad	Ad	Ad	Ad	Ad	Ad	Ad	Ad	dd	AA	Ad	Ad	Ad	Ad	Ad	dd	Ad	Ad	Ad	AA	Ad	Ad	Ad	dd	Ad	dd	dd	dd	dd	Ad	Ad	Ad	Ad	Ad	Ad	dd	Ad	Ad	Ad	Ad
chr1A	235011501	235041500	30000	dd	Ad	AA	AA	Ad	AA	AA	Ad	AA	Ad	Ad	AA	AA	AA	dd	AA	AA	Ad	AA	Ad	Ad	dd	AA	Ad	AA	Ad	Ad	Ad	Ad	dd	Ad	dd	dd	dd	dd	Ad	Ad	Ad	Ad	Ad	Ad	dd	Ad	Ad	Ad	Ad
chr1A	235445501	235451000	5500	AA	AA	AA	AA	AA	AA	AA	AA	AA	AA	AA	AA	AA	AA	AA	AA	AA	AA	AA	AB	AA	AA	AB	AA	AA	AA	AA	AA	AA	AA	AA	AA	AA	AA	AA	AA	AA	AA	AA	AA	AA	AA	AA	AA	AA	AA
chr1A	235669001	235673500	4500	Ad	AA	Ad	Ad	AA	AA	Ad	Ad	Ad	AA	Ad	Ad	Ad	Ad	Ad	AA	AA	AA	Ad	Ad	AA	Ad	AA	AA	AA	AA	Ad	AA	Ad	AA	AA	Ad	AA	Ad	AA	AA	AA	AA	AA	AA	AA	AA	AA	AA	AA	AB
chr1A	235970501	236036000	65500	AA	AA	AA	AA	AA	AA	AA	AA	AA	AA	AA	AA	AA	AA	AA	AA	AA	AA	AA	AA	AA	AA	AA	AA	AA	AA	AA	AA	AA	AA	AA	AA	AA	AA	AA	AA	AA	AA	AA	AA	AA	AA	AA	AA	AA	AA
chr1A	236057001	236061000	4000	AA	AA	AA	AA	AA	AA	AA	AA	AA	AA	AA	AA	AA	AA	AA	AA	AA	AA	AA	AA	AA	AA	AA	AA	AA	Ad	AA	AB	AA	AA	AA	AA	AA	AB	AA	Ad	AA	AA	Ad	AA	AA	AA	AA	AA	AA	AA
chr1A	236322001	236337500	15500	AA	AA	AA	AA	AA	AA	AA	AA	AA	AA	AA	AA	AA	AA	dd	AA	AA	AA	AA	AA	AA	dd	AA	AA	AA	AA	AA	AA	AA	dd	Ad	dd	AA	AA	dd	AA	AA	AA	AA	AA	AA	dd	AA	AA	AA	AA
chr1A	237899001	237905000	6000	Ad	AA	AA	AA	Ad	Ad	AA	AA	AA	AA	AA	AA	Ad	Ad	Ad	AA	AA	Ad	AA	Ad	AA	Ad	AA	AA	AA	AA	AA	Ad	AA	Ad	Ad	Ad	Ad	Ad	Ad	AA	Ad	Ad	Ad	AA	Ad	Ad	Ad	AA	Ad	Ad
chr1A	237989001	237993000	4000	dd	dd	Ad	dd	dd	dd	dd	dd	dd	dd	dd	dd	dd	dd	dd	dd	dd	dd	dd	dd	dd	dd	dd	dd	dd	dd	dd	dd	dd	dd	dd	dd	dd	dd	dd	dd	dd	dd	dd	dd	dd	dd	dd	dd	dd	dd
chr1A	238063501	238070000	6500	AA	AA	AA	AA	AA	AA	AA	AA	AA	AA	AA	AA	AA	AA	AA	AA	AA	AA	AA	AA	AA	AA	AA	AA	AA	AA	AA	AA	AA	AA	AA	AA	AA	AA	AA	AA	Ad	AA	AA	AA	AA	AA	AA	AA	AA	AB
chr1A	238105501	238111000	5500	AA	BB	AB	AB	AB	BC	AB	AB	BB	AB	AA	AA	M	BC	AB	M	M	M	AB	AA	BB	AB	AB	BC	AB	BC	AB	AA	BB	AB	AB	Ad	AA	Ad	AB	Ad	Ad	Ad	Ad	M	Ad	dd	Ad	Ad	Ad	Ad
chr1A	238107001	238149500	42500	Ad	AA	AA	AA	AA	AA	AA	AA	AA	AA	AA	AA	AA	AA	dd	AA	AA	AA	AA	AA	AA	Ad	AA	AA	AA	AA	AA	Ad	AA	Ad	Ad	dd	dd	Ad	Ad	AA	Ad	Ad	Ad	AA	Ad	dd	Ad	Ad	dd	dd
chr1A	238309001	238332500	23500	AA	AA	AA	AA	AA	AA	AA	AA	AA	AA	AA	AA	AA	AA	AA	AA	AA	AA	AA	AA	AA	AA	AA	AA	AA	AA	AA	AB	AA	AA	AA	AA	AA	AA	AA	AA	AA	AA	AA	AA	AA	AA	AA	AA	AA	AA
chr1A	238349001	238355500	6500	AA	AA	AA	AA	AA	AA	AA	AA	Ad	AA	AA	AA	AA	AA	AA	AA	AA	AA	AA	AA	AA	AA	AA	AA	AA	AA	AA	AA	AA	AA	AA	AA	AA	AA	AA	AA	AA	AA	AA	AA	AA	AA	AA	AA	AA	AA
chr1A	238433001	238437500	4500	dd	Ad	AA	AA	AA	AA	AA	AA	AA	AA	AA	AA	Ad	Ad	Ad	Ad	Ad	AA	AA	AB	AA	Ad	AB	Ad	Ad	AA	AA	Ad	Ad	Ad	Ad	Ad	dd	Ad	dd	Ad	Ad	Ad	Ad	AA	AA	Ad	Ad	Ad	Ad	Ad
chr1A	238566001	238624500	58500	AA	AA	AA	AA	AA	AA	AA	AA	AA	AA	AA	AA	AA	AA	AA	AA	AA	AA	AA	AA	AA	AA	AA	AA	AA	AA	AA	AA	AA	AA	AA	AA	AA	AA	AA	AA	AA	AA	AA	AA	AA	AA	AA	AA	AA	AA
chr1A	239214501	239232500	18000	AA	AA	AA	AA	AA	AA	AA	AA	AA	AA	AA	AA	AA	AA	AA	AA	AA	AA	AA	AA	AA	AA	AA	AA	AA	AA	AA	AA	AA	AA	AA	AA	AA	AA	AA	AA	AA	AA	AA	AA	AA	AA	AA	AA	AA	AA
chr1A	239323501	239345500	22000	Ad	Ad	AA	Ad	Ad	Ad	Ad	Ad	Ad	Ad	Ad	Ad	AA	AA	Ad	Ad	Ad	Ad	Ad	Ad	Ad	Ad	Ad	Ad	Ad	AA	Ad	Ad	Ad	Ad	Ad	Ad	Ad	Ad	Ad	Ad	Ad	Ad	Ad	Ad	Ad	dd	Ad	Ad	Ad	Ad
chr1A	239443001	239457500	14500	AA	AA	AA	AA	AA	AA	AA	AA	AA	AA	AA	AA	AA	AA	AA	AB	AA	AA	AA	AA	AA	AA	AA	AA	AA	AA	AA	AA	AA	AA	AA	AA	AA	AA	AA	AB	AA	AA	AB	AA	AA	Ad	AA	AA	AA	AA
chr1A	239470501	239475000	4500	AA	AA	AA	AA	AA	AA	AA	AA	AA	AA	AA	AA	AA	AA	AA	AA	AA	AA	AA	AA	AA	AA	AA	AA	AA	AA	AA	AA	AA	AA	AA	AA	AA	AA	AA	AA	AA	AA	AA	AA	AA	AA	AA	AA	AA	AA
chr1A	239488001	239494500	6500	AA	AA	AA	AA	AA	AA	AA	AA	AA	AA	AA	AA	AA	AA	AA	AA	AA	AA	AA	AA	AA	AA	AA	AA	AA	AA	AA	AA	AA	AA	AA	AA	AA	AA	Ad	AA	AA	AA	AA	AA	AA	AA	AA	AA	AA	AA
chr1A	239783501	239803500	20000	dd	Ad	Ad	Ad	Ad	Ad	Ad	Ad	Ad	Ad	Ad	Ad	Ad	Ad	dd	Ad	Ad	Ad	Ad	Ad	Ad	dd	Ad	Ad	Ad	Ad	Ad	Ad	Ad	dd	dd	dd	dd	dd	dd	Ad	Ad	Ad	Ad	Ad	Ad	dd	Ad	Ad	Ad	dd
chr1A	240028501	240035500	7000	AA	AA	AA	AA	AA	AA	AA	AA	AA	AA	AA	AA	AA	AA	AA	AA	AA	AA	AA	AA	AA	AA	AA	AA	AA	AA	AA	AA	AA	AA	AA	AA	AA	AA	AA	AB	AB	AA	AA	AA	AA	AA	AA	AA	AA	AB
chr1A	240514501	240526000	11500	Ad	AA	AA	AA	AA	AA	AA	AA	AA	AA	AA	AA	AA	AA	Ad	AA	AA	AA	AA	AA	AA	Ad	AA	AA	AA	AA	AA	AA	AA	Ad	AA	Ad	Ad	Ad	Ad	Ad	AA	Ad	Ad	AA	Ad	dd	Ad	Ad	AA	Ad
chr1A	240679501	240683500	4000	AA	AB	AB	AA	AA	AA	AA	AA	AA	AB	AA	AA	AA	AA	AA	AA	AB	AA	AB	AA	AA	AA	AA	AA	AA	AB	AA	AA	AA	AA	AA	AA	AA	AA	AA	AA	AB	AA	AA	AA	AA	AA	AA	AA	AB	AA
chr1A	240765001	240769000	4000	AA	AA	AA	AA	AA	AA	AA	AA	AA	AA	AA	AA	AA	AA	AA	AA	AA	AA	AA	AA	AA	AA	AA	AA	AA	AA	AA	AA	AA	AA	AA	AA	AA	Ad	AA	Ad	AA	AA	AA	AA	AA	AA	AA	AA	AA	AA
chr1A	241480501	241487000	6500	AA	AA	AA	AA	AA	AA	AA	AA	AA	AA	AA	AA	AA	AA	AA	AA	AA	AA	AA	AA	AA	AA	AA	AA	AA	AA	AA	AA	AA	AA	AA	AA	AA	AA	AA	AA	AA	AA	AA	AA	AA	AA	AA	AA	AA	AA
chr1A	241498501	241509000	10500	AA	AA	AA	AA	AA	AA	AA	AA	AA	AA	AA	AA	AA	AA	AA	AA	AA	AA	AA	AA	AA	AA	AA	AA	AA	AA	AA	AA	AA	AA	AA	AA	AA	AA	AA	AA	AA	AA	AA	AA	AA	AA	AA	AA	AA	AA
chr1A	241645001	241652000	7000	Ad	Ad	AA	Ad	Ad	Ad	Ad	Ad	AA	AA	AA	AA	Ad	AA	Ad	Ad	Ad	AA	AA	AA	AA	dd	Ad	AA	Ad	AA	Ad	Ad	Ad	Ad	Ad	Ad	dd	Ad	Ad	Ad	Ad	Ad	AA	Ad	Ad	Ad	Ad	Ad	Ad	Ad
chr1A	241744501	241748500	4000	AA	AA	AA	AA	AA	Ad	AA	AA	Ad	AA	Ad	AA	AA	AA	AA	AA	AA	AA	AA	AB	Ad	AA	AA	AA	AA	AA	AA	AA	Ad	AA	AA	Ad	AA	AA	AA	AA	AB	AA	AA	AA	AA	AA	AA	AA	AB	AA
chr1A	242168001	242175500	7500	AA	AA	AA	AA	AB	AB	AA	AB	AA	AA	AA	AA	AB	AA	AA	AA	AA	AA	AA	AA	AA	AA	AB	AA	AA	AA	AA	AB	AB	AA	AA	AA	Ad	AA	AA	Ad	AA	AA	Ad	AA	AA	AA	AA	AA	AA	AA
chr1A	242175001	242185500	10500	AA	AA	AA	AA	AA	AA	AA	AA	AA	AA	AA	AA	AA	AA	AA	AA	AA	AA	AA	AA	AA	AA	AB	AA	AA	AA	AA	AB	AA	AA	AB	AA	AA	AA	AA	dd	AB	AA	Ad	AA	AA	AA	AA	AA	AA	AA
chr1A	242427001	242431500	4500	dd	AA	AA	AA	AA	AA	AA	AA	AA	AA	AA	AA	AA	AB	dd	AA	AA	AA	AA	AA	AA	dd	AA	AA	AA	AA	AA	AA	AA	dd	Ad	dd	dd	dd	dd	AA	AA	AA	AA	AA	AA	dd	AA	AA	AB	AB
chr1A	242503001	242515000	12000	AA	AA	AA	AA	AA	AA	AA	AA	AA	AA	AA	AA	AA	AA	AA	AA	AA	AA	AA	AA	AA	AA	dd	AA	AA	AA	AA	AA	AA	AA	AA	AA	AA	AA	AA	AA	AA	AA	AA	AA	AA	AA	AA	AA	AA	Ad
chr1A	242522001	242526000	4000	AA	AA	AA	AB	AA	AA	AA	AA	AA	AB	AB	AA	AA	AB	AA	AB	AB	AA	AA	AA	AA	AA	AA	AA	AA	AA	AA	AA	AB	AA	AA	AA	AA	AA	AA	AA	Ad	AA	AA	AA	AA	AB	AA	AA	AA	Ad
chr1A	242669501	242674500	5000	dd	Ad	AA	Ad	Ad	Ad	AA	Ad	Ad	AA	Ad	AA	AA	Ad	dd	AA	AA	Ad	AA	AA	AA	dd	AA	AA	Ad	AA	Ad	Ad	AA	dd	Ad	dd	dd	dd	dd	Ad	Ad	Ad	Ad	Ad	Ad	dd	Ad	Ad	Ad	Ad
chr1A	242923001	242932500	9500	AA	AA	AA	AA	AA	AA	AA	AA	AA	AA	AA	AA	AA	AA	AA	AA	AA	AA	AA	AA	AA	AA	AA	AA	AA	AA	AA	AA	AA	AA	AA	AA	AA	AA	AA	AA	AA	AA	AA	AA	AA	AA	AA	AA	AA	AA
chr1A	243520501	243538000	17500	AA	AA	AA	Ad	AA	AA	AA	AA	AA	AA	AA	AA	AA	AA	AA	Ad	AA	AA	AA	AA	AA	AA	AA	Ad	AA	AA	AA	AA	AA	AA	AA	AA	AA	AA	Ad	AA	Ad	AA	AA	AA	AA	Ad	AA	AA	Ad	Ad
chr1A	243657001	243662000	5000	dd	Ad	AA	AA	AA	AA	AA	AA	AA	Ad	AA	AA	AA	AA	dd	AA	Ad	Ad	AA	AA	AA	dd	AA	AA	AA	AA	AA	AA	AA	dd	Ad	dd	dd	dd	dd	AA	AA	AA	AA	AA	AA	dd	AA	AA	AA	AA
chr1A	244069001	244087000	18000	AA	AA	AA	AA	AA	AA	AA	AA	AA	AA	AA	AA	AA	AA	AA	AA	AA	AA	AA	AA	AA	AA	AA	AA	AA	AA	AA	AA	AA	AA	AA	AA	AA	AA	AA	AA	AA	AA	AA	AA	AA	AA	AA	AA	AA	AB
chr1A	244146501	244150500	4000	AA	AA	AA	AA	AA	AA	AA	AA	AA	AA	AA	AA	AA	AA	AA	AA	AA	AA	AA	AA	AA	AA	AA	AA	AA	AA	AA	AA	Ad	AA	AA	AA	AA	AA	AA	AA	AA	AA	AA	AA	AA	AA	AA	AA	AA	AB
chr1A	244371501	244388500	17000	AA	AA	AA	AA	AA	AA	AA	AA	AA	AA	AA	AA	AA	AA	AA	AA	AA	AA	AA	AA	AA	AA	AA	AA	AA	AA	AA	AA	AA	AA	AA	AA	AA	AA	AA	AB	AA	AA	AA	AA	AA	AA	AA	AA	AA	AA
chr1A	244390001	244394000	4000	dd	Ad	AA	Ad	Ad	Ad	Ad	Ad	AA	Ad	Ad	Ad	AA	AA	dd	Ad	Ad	Ad	AA	AA	Ad	dd	AA	Ad	Ad	Ad	Ad	Ad	AA	dd	Ad	dd	dd	dd	dd	Ad	Ad	Ad	Ad	Ad	Ad	dd	Ad	Ad	Ad	Ad
chr1A	244492001	244497000	5000	AA	AA	AA	AA	AA	AA	Ad	AA	AA	AA	AA	AA	Ad	AA	AA	AA	AA	AA	AA	Ad	AA	AA	Ad	AA	AA	AA	AA	AA	Ad	AA	AA	AA	AA	dd	AA	AB	AA	AA	AA	AA	AA	Ad	AA	AA	AA	AA
chr1A	244802001	244806000	4000	AA	AB	AA	AA	AA	AA	AB	AA	AA	AB	AA	AA	AA	AA	AA	AB	AA	AA	AB	AA	AA	AA	AB	AA	AA	AA	AB	AA	AA	AA	AB	AA	AA	AB	AB	AA	AA	AA	AB	AA	AA	AA	AA	AA	AA	AB
chr1A	244810501	244822000	11500	AB	AA	AA	AA	AA	AA	AA	AA	AA	AB	AA	AA	AA	AA	AA	AA	AA	AA	AA	AA	AA	AB	AA	AA	AA	AA	AA	AA	AA	AA	AB	AA	AA	AA	AA	AA	AA	AA	AA	AA	AA	AB	AA	AA	AB	AA
chr1A	245453001	245458500	5500	AA	AA	AA	AA	AA	AA	AA	AA	AA	AA	AA	AA	AA	AA	AA	AA	AA	AA	AA	AA	AA	AA	AA	AA	AA	AA	AA	AA	AA	AA	AA	AA	AA	AA	AA	AA	AA	AA	AA	AA	AA	AA	AA	AA	AA	AA
chr1A	245660001	245666500	6500	dd	AA	AA	AA	AA	AA	AA	AA	AA	AA	AA	AA	AA	AA	dd	AA	AA	AA	AB	AA	AA	dd	AA	AA	AA	AA	AA	Ad	AA	dd	Ad	dd	dd	dd	dd	AA	AA	AA	AA	AA	AA	dd	AA	AA	AA	AA
chr1A	245850001	245856000	6000	dd	AA	AA	Ad	AA	Ad	Ad	AA	AA	Ad	AA	Ad	AA	AA	dd	Ad	AA	Ad	Ad	Ad	Ad	dd	AA	Ad	AA	AA	AA	Ad	Ad	dd	Ad	dd	dd	dd	dd	AA	AA	AA	Ad	Ad	AA	Ad	AA	Ad	Ad	AA
chr1A	245854501	245860000	5500	dd	Ad	Ad	Ad	Ad	Ad	Ad	Ad	Ad	Ad	Ad	Ad	Ad	Ad	dd	Ad	Ad	Ad	Ad	Ad	Ad	Ad	Ad	Ad	dd	Ad	dd	Ad	dd	dd	Ad	Ad	dd	dd	dd	Ad	dd	dd	dd	Ad	dd	dd	dd	Ad	dd	dd
chr1A	246400501	246404500	4000	dd	Ad	Ad	Ad	Ad	Ad	Ad	AA	Ad	AA	Ad	Ad	Ad	AA	dd	Ad	AA	Ad	Ad	Ad	Ad	Ad	Ad	Ad	Ad	Ad	AA	Ad	Ad	dd	Ad	dd	dd	dd	dd	Ad	Ad	Ad	Ad	Ad	Ad	dd	Ad	Ad	Ad	Ad
chr1A	246822501	246836000	13500	AA	AA	AA	AA	AA	AA	AA	AA	AA	AA	AA	AA	AA	AA	AA	AA	AA	AA	AA	AA	AA	AA	AA	AA	AA	AA	AA	AA	AA	AA	AA	AA	AA	AA	AA	AA	AA	AA	Ad	AA	AA	AA	AA	AA	AA	AA
chr1A	246927001	246932000	5000	Ad	AA	AA	AA	AA	AA	AA	AA	AA	AA	AA	AA	AA	AB	AA	AA	AA	AA	AA	AA	AB	AA	AA	AA	AB	AA	AA	AA	AA	AA	AA	AA	AA	AA	AA	AA	Ad	AA	AA	AA	AA	Ad	AA	AA	AA	Ad
chr1A	246948001	246954000	6000	AA	AA	AB	AA	AA	AA	AA	AA	AA	AA	AA	AB	AA	AA	AA	AA	AA	AA	AA	AA	AA	AA	AA	AA	AA	AA	AA	AA	AA	AA	AA	AA	AA	AA	AA	AA	dd	AA	AA	AA	AA	AA	AA	AA	AA	AA
chr1A	247047001	247051500	4500	dd	AA	AA	AA	AA	AA	AA	AA	AA	AA	AA	AB	AA	AA	dd	AA	AA	AA	AA	AA	AA	dd	AA	AB	AA	AA	AA	AA	AA	dd	Ad	dd	dd	dd	dd	AA	AA	AA	AA	AA	AA	dd	AA	AA	AA	Ad
chr1A	247318001	247326000	8000	AA	AA	AB	AA	AA	AA	AA	AA	AA	AA	AB	AA	AA	AA	AB	AB	AA	AA	AB	AA	AA	AA	AA	AB	AB	AB	AB	AA	AA	AB	AA	AA	AA	AA	AA	BC	AB	AB	BB	AB	AB	Ad	AA	AB	AA	Ad
chr1A	247478501	247488500	10000	AA	AA	AA	AA	AA	AA	AA	AA	AA	AA	AA	AA	AA	AA	AA	AA	AA	AA	AA	AA	AA	AA	AA	AA	AA	AA	AA	AA	AA	AA	AA	AA	AA	AA	AA	AA	AA	AA	AA	AA	AA	AA	AA	AA	AA	AA
chr1A	247867001	247878500	11500	AA	AA	AA	AA	AA	AA	AA	AA	AA	AA	AA	AA	AA	AA	AA	AA	AA	AA	AA	AA	AA	AA	AA	AA	AA	AA	AA	AA	AB	AA	AA	AA	AA	AA	AA	AA	AA	AA	AA	AA	AA	AA	AA	AA	AA	AA
chr1A	249154501	249163000	8500	Ad	AA	AA	AA	AA	AA	AA	AA	AA	AA	AA	AA	Ad	AA	Ad	AA	AA	AA	AA	AA	AA	Ad	AA	AA	AA	Ad	AA	AA	AA	AA	AA	Ad	Ad	Ad	Ad	Ad	AA	AA	Ad	AA	Ad	Ad	AA	Ad	AA	Ad
chr1A	249316001	249321500	5500	AA	AA	AA	AA	AA	AA	AA	AA	AA	AA	AA	AA	AA	AA	AA	AA	AA	AA	AA	AA	AA	AA	AA	AB	AA	AA	AA	AA	Ad	AA	AA	AA	AA	AA	AA	AA	AA	AA	AA	AA	AA	AA	AA	AA	AA	AA
chr1A	249354501	249361000	6500	AA	AA	AA	AA	AA	AA	AA	AA	AA	AB	AA	AA	AA	AA	AA	AA	AA	AA	AA	AA	AA	AA	AA	AA	AA	AA	AA	AA	AA	AA	AA	AA	dd	AA	AA	AA	AA	AA	AA	AA	AA	Ad	AA	AA	AA	AA
chr1A	249405501	249411500	6000	AA	AA	AA	AA	AA	AA	AB	AA	AB	AA	AA	AA	AA	AA	AA	AA	AA	AA	AA	AA	AA	AA	AA	AA	AA	AB	AA	AA	AA	AA	AA	AA	Ad	AA	AA	AA	AA	AA	AA	AA	AA	AA	AA	AA	AB	AA
chr1A	249487501	249491500	4000	AA	AA	AA	AA	AA	AA	AA	AA	AA	AA	AA	Ad	AA	AA	AA	AA	AA	AA	Ad	AA	AA	AA	AB	AA	AA	AA	AA	AB	AA	AA	AA	AA	AA	AA	AA	dd	AA	AA	Ad	AA	Ad	AA	AA	AA	AA	AA
chr1A	249597001	249601000	4000	Ad	AA	AA	AA	AA	AA	AA	AA	AA	AA	AA	AA	AA	AA	AA	AA	AA	AA	AA	AA	AA	Ad	AA	AA	AA	AA	AA	Ad	AA	Ad	AA	AA	AA	Ad	AA	AB	AB	AA	AB	AA	AA	dd	AA	AA	Ad	AA
chr1A	249601001	249613000	12000	Ad	AB	AB	AB	AB	AB	AB	AB	AB	AB	AB	AB	AB	AB	Ad	AB	AB	AB	AB	AB	AB	dd	AA	AB	AB	AB	AB	AB	AB	Ad	AA	AA	Ad	Ad	Ad	AA	AB	AB	AA	AB	AB	Ad	AB	AB	AA	AB
chr1A	249921501	249929500	8000	dd	AA	AA	AA	AA	AA	AA	AA	AA	AA	AA	AA	AA	Ad	dd	AA	AA	AA	AA	AA	AA	dd	AA	AA	AA	AA	AA	Ad	AA	dd	Ad	dd	dd	dd	dd	AA	AA	AA	AA	AA	AA	dd	AA	AA	Ad	AA
chr1A	249970001	249974500	4500	dd	Ad	AA	AA	Ad	Ad	AA	Ad	AA	Ad	AA	AA	AA	Ad	dd	AA	AA	Ad	Ad	Ad	Ad	dd	AA	Ad	Ad	Ad	Ad	AA	AA	dd	Ad	dd	dd	dd	dd	Ad	AA	Ad	Ad	AA	Ad	dd	Ad	Ad	Ad	Ad
chr1A	250475001	250479000	4000	AA	AA	AA	AA	AA	AA	AA	AA	AA	AA	AA	AA	AA	AA	AA	AA	AA	AA	AA	AA	AA	AA	AA	AA	AA	AA	AA	AA	AA	AA	AA	AA	AA	AA	AA	AB	AA	AA	AA	AA	AA	AA	AA	AA	AA	AB
chr1A	250598001	250618000	20000	AA	AA	AA	AA	AA	AA	AA	AA	AA	AA	AA	AA	AA	AA	AA	AA	AA	AA	AA	AA	AA	AA	AA	AA	AA	AA	AA	AA	AA	AA	AA	AA	AA	AA	AA	AA	AA	AA	AA	AA	AA	AA	AA	AA	AB	AB
chr1A	250624501	250628500	4000	AA	AA	AA	AB	AA	AA	AA	AA	AA	AA	AA	AA	AB	AA	AA	AA	AA	AB	AA	AB	AA	AA	AA	AA	AA	AA	AA	AA	AA	AA	AA	AA	AB	AB	AA	AA	AA	AA	AB	AA	AA	Ad	AA	AA	AA	AB
chr1A	250651501	250663000	11500	AA	AA	AA	AA	AA	AA	AA	AA	AA	AA	AA	AA	AA	AA	AA	AA	AA	AA	AA	AA	AA	AA	AA	AA	AA	AA	AA	AB	AA	AB	AA	AA	AA	AA	AA	Ad	AB	AA	Ad	AA	AA	AA	AA	AA	AA	AA
chr1A	250743501	250747500	4000	AA	AA	AB	AA	AA	AA	AA	AA	AA	AA	AA	AA	AA	AA	Ad	AA	AA	AA	AA	AA	AA	AA	AA	AA	AA	AA	AA	AA	AA	AA	AA	AA	AA	AA	AA	AB	AA	AA	AA	AA	AA	dd	AA	AA	AA	AA
chr1A	250831501	250835500	4000	AB	AA	AA	AA	AA	AA	AA	AA	AA	AB	AA	AB	AA	AA	AA	AA	AA	AA	AA	AA	AB	AA	AA	AA	AA	AA	AA	AA	AA	AA	AB	AA	AA	AA	AA	AB	AA	AA	AB	AA	AA	Ad	AA	AA	AA	AB
chr1A	250847001	250851500	4500	AA	AA	AA	AB	AA	AB	AA	AA	AA	AA	AA	AA	AB	AA	AA	AA	AA	AA	AA	AA	AA	AB	AA	AA	AA	AA	AA	AA	AB	AA	AB	AA	AA	dd	AA	AB	AA	AA	AA	AA	AA	AA	AA	AA	AA	AA
chr1A	250897501	250901500	4000	AA	AA	AA	Ad	AA	AA	AA	AA	AA	AA	AB	AA	Ad	Ad	AA	AB	AA	AA	AA	AA	AB	AA	AB	AA	AA	AA	AA	AA	AA	Ad	AA	AA	Ad	AA	AA	AA	AA	AA	AA	AA	AA	AA	AA	AA	AA	AA
chr1A	251319001	251328000	9000	AA	AA	AA	AA	AA	AA	AA	AA	AA	AA	AA	AA	AA	AA	AA	AA	AA	AA	AA	AA	AA	AA	AA	AA	AA	AA	AA	AA	AA	AA	AA	AA	AA	dd	AA	AA	AA	AA	AA	AA	AA	AA	AA	AA	AB	AA
chr1A	251502001	251506000	4000	AA	AA	AA	Ad	AA	AA	AA	Ad	AA	AA	Ad	AA	Ad	AA	Ad	AA	AA	Ad	AA	AA	AA	Ad	AA	AA	AA	AA	Ad	BB	AA	AA	AA	AA	AA	AA	AA	dd	AA	AA	Ad	AA	AA	Ad	AA	AA	AA	Ad
chr1A	252067001	252124500	57500	AA	AA	AA	AA	AA	AA	AA	AA	AA	AA	AA	AA	AA	AA	AA	AA	AA	AA	AA	AA	AA	AA	AA	AA	AA	AA	AA	AA	AA	AA	AA	AA	AA	AA	AA	AB	AA	AA	AB	AA	AA	AA	AA	AA	AA	AA
chr1A	252150001	252154000	4000	Ad	AA	dd	AA	AA	AA	AA	Ad	AA	AA	Ad	AA	Ad	AA	Ad	AA	AA	AA	AA	AA	AA	Ad	AA	AA	Ad	Ad	AA	Ad	AA	AA	Ad	Ad	Ad	Ad	Ad	Ad	Ad	Ad	AA	Ad	Ad	Ad	Ad	Ad	Ad	Ad
chr1A	252192501	252199500	7000	AA	AA	AA	AA	AA	AA	AA	AA	AA	AA	AA	AA	AA	AA	AA	AA	AA	AA	AA	AA	AA	AA	AA	AA	AA	AA	AA	AA	AA	AA	AA	AA	AA	AA	AA	AA	AB	AA	AB	AA	AA	AA	AA	AA	AA	AA
chr1A	252301501	252306000	4500	AB	AB	AA	AB	AA	AA	AB	AB	AA	AB	BB	AA	AA	AA	AA	AB	AA	AA	AA	AA	AA	AB	AB	AA	AB	AB	AB	AB	AB	AA	AA	AA	AA	AA	AB	AA	AA	AA	AA	AA	AA	AB	AA	AA	AA	AA
chr1A	252323001	252331000	8000	Ad	AA	AA	AA	AA	AA	AA	AA	AA	AA	AA	AA	AA	AA	AA	AA	AA	AA	AA	AA	Ad	AA	AA	AA	AA	AA	AA	AA	AA	Ad	AA	Ad	Ad	AA	Ad	AA	AA	AA	AA	AA	AA	AA	AA	AA	AA	AA
chr1A	252417501	252427500	10000	AA	AA	AA	AA	AA	AA	AA	AA	AA	AA	AA	AA	AA	AA	AA	AA	AA	AA	AA	AA	AA	AA	AA	AA	AA	AA	AA	AA	AA	AB	AA	AA	AA	AB	AA	AA	AB	AA	AA	AA	AA	AA	AA	AA	AA	AB
chr1A	252506501	252510500	4000	dd	dd	dd	dd	dd	Ad	Ad	dd	dd	dd	dd	dd	dd	dd	dd	dd	dd	Ad	dd	Ad	dd	dd	dd	dd	dd	dd	dd	dd	dd	dd	dd	dd	dd	dd	dd	dd	dd	dd	dd	dd	dd	dd	dd	dd	dd	dd
chr1A	252848501	252853000	4500	AA	AB	AB	AA	AA	AA	AA	AA	AA	AA	AA	AA	AA	AB	AA	AA	AA	AA	AB	AA	AA	AB	AB	AA	AA	AA	AB	AA	AB	AA	AB	AA	AA	AA	AA	AB	AB	AB	AA	AA	AA	AB	AA	AA	AB	AA
chr1A	252866001	252870500	4500	dd	dd	dd	dd	dd	dd	dd	dd	dd	dd	dd	dd	dd	dd	dd	dd	dd	dd	dd	dd	dd	dd	dd	dd	dd	dd	dd	dd	dd	dd	dd	dd	dd	Ad	dd	dd	dd	dd	dd	dd	dd	dd	dd	dd	dd	dd
chr1A	252957501	252967000	9500	AA	AA	AA	AA	AA	AA	AA	AA	AA	AA	AA	AA	AA	AA	AA	AA	AA	AA	AA	AA	AA	AA	AA	AA	AA	AA	AA	AA	AA	AA	AA	AA	AA	AA	AA	AA	AA	AA	AA	AA	AA	Ad	AA	AA	AA	AA
chr1A	254079501	254094000	14500	Ad	AA	AA	AA	AA	AA	AA	AA	AA	AA	AA	AA	AA	AA	Ad	AA	AA	AA	AA	AA	AA	Ad	AA	AA	AA	AA	AA	AA	AA	Ad	AA	Ad	Ad	Ad	Ad	Ad	AA	AA	Ad	AA	Ad	dd	AA	AA	AA	AA
chr1A	254164501	254170000	5500	AB	AB	AA	AA	AA	AA	AA	AB	AA	AA	AA	AA	AB	AB	AA	AB	AA	AA	AB	AA	AA	AA	AA	AB	AA	AA	AA	AA	AB	AB	AB	AA	AA	AB	AA	AA	AA	AA	AA	AA	AA	AA	AA	AA	AA	AA
chr1A	255070001	255074000	4000	AA	AA	AA	AA	AA	AA	AA	AA	AA	AA	AA	AA	AA	AA	AA	AA	AA	AA	AA	AA	AB	AA	AA	AA	AA	AA	AA	AA	AA	AA	AA	AA	AA	AA	AA	AA	AA	AA	AA	AA	AA	AA	AA	AA	AA	AA
chr1A	255094501	255098500	4000	dd	dd	dd	dd	dd	dd	dd	dd	dd	dd	dd	dd	dd	dd	dd	dd	dd	dd	dd	dd	dd	dd	dd	dd	dd	dd	dd	dd	dd	dd	dd	dd	dd	dd	dd	dd	dd	dd	dd	dd	dd	dd	dd	dd	dd	dd
chr1A	255106001	255110500	4500	dd	dd	dd	dd	dd	dd	dd	dd	dd	Ad	Ad	dd	Ad	dd	dd	dd	dd	dd	dd	dd	dd	dd	dd	dd	dd	dd	dd	Ad	dd	dd	dd	dd	dd	dd	dd	dd	dd	dd	dd	dd	dd	dd	dd	dd	dd	dd
chr1A	255277501	255299500	22000	AA	AA	AA	AA	AA	AA	AA	AA	AA	AA	AA	AA	AA	AA	AA	AA	AA	AA	AA	AA	AA	AA	AA	AA	AA	AA	AA	AA	AA	AA	AA	AA	AA	AA	AA	AA	AA	AA	AA	AA	AA	AA	AA	AA	AA	AA
chr1A	255593501	255611000	17500	AA	AA	AA	AA	AA	AA	AA	AA	AA	AA	AA	AA	AA	AA	AA	AA	AA	AA	AA	AA	AA	AA	AA	AA	AA	AA	AA	AA	AA	AA	AA	AA	AA	AA	AA	AA	AA	AA	AA	AA	AA	AA	AA	AA	AA	AA
chr1A	255702501	255712000	9500	AB	BB	BB	AA	BB	AB	AB	AA	AB	AB	AB	BB	BB	AB	BB	BB	AB	AB	AB	AA	BB	AA	AB	AB	BB	AB	AA	AA	AB	AB	AB	BB	BB	AA	BB	M	AB	BB	BC	BB	BC	dd	AA	BB	dd	AA
[truncated: 38,010 more rows]
[truncated: 51 more columns]
