# Supplementary material for: Frequent intra- and inter-species introgression shapes the landscape of genetic variation in bread wheat
Source: Genome Biol. 2019 Jul 12;20:136. doi: 10.1186/s13059-019-1744-x (PMC6624984; doi:10.1186/s13059-019-1744-x)
Supplement: Supplementary file 4 — Table S5. The deleted CNV regions (CNVRs) on B subgenome of wheat based on IWGSC Refseq v1.0. (XLSX 17806 kb) [file 13059_2019_1744_MOESM4_ESM.xlsx]

## Sheet: Table S5
Table S5 The deleted CNV regions (CNVRs) on B subgenome of wheat based on IWGSC Refseq v1.0. The location and length of each accession are provided. The CNVRs were genotyped, with AA, Ad and dd representing normal, heterozygous, and homozygous samples respectively.
Chr	Start	End	Length	C10	C31	C33	C32	C34	C35	C20	C21	C11	C1	C12	C13	C14	C15	C16	C17	C18	C19	C22	C2	C23	C24	C25	C26	C27	C28	C29	C30	C3	C4	C5	C6	C7	C8	C9	C48	C49	C51	C52	CS	C53	C54	C55	C56	C57	C58
chr1B	2001	463500	461500	dd	dd	dd	dd	AA	Ad	dd	dd	dd	dd	AA	dd	AA	dd	dd	dd	AA	dd	dd	dd	AA	AA	AA	AA	dd	AA	AA	AA	dd	dd	Ad	dd	dd	AA	dd	AA	dd	dd	dd	AA	dd	dd	dd	dd	dd	AA
chr1B	467501	471500	4000	dd	dd	dd	dd	AA	Ad	dd	dd	dd	dd	AA	dd	AA	dd	dd	dd	AA	dd	dd	dd	AA	AA	AA	AA	dd	AA	AA	AA	dd	dd	AA	dd	dd	AA	dd	AA	dd	dd	dd	AA	dd	dd	dd	dd	dd	Ad
chr1B	499501	532000	32500	dd	dd	dd	dd	AA	Ad	dd	dd	dd	dd	AA	dd	AA	dd	dd	dd	AA	dd	dd	dd	AA	AA	AA	AA	dd	AA	AA	AA	dd	dd	Ad	dd	dd	AA	dd	AB	dd	dd	dd	AA	dd	dd	dd	dd	dd	AA
chr1B	549501	562500	13000	dd	dd	dd	dd	AA	Ad	dd	dd	dd	dd	AA	dd	AA	dd	dd	dd	AA	dd	dd	dd	AA	AA	AB	AA	dd	AA	AA	AA	dd	dd	Ad	dd	dd	AA	dd	AA	dd	dd	dd	AA	dd	dd	dd	dd	dd	AA
chr1B	580501	590000	9500	dd	dd	dd	dd	AA	Ad	dd	dd	dd	dd	Ad	dd	AA	dd	dd	dd	AA	dd	dd	dd	AA	AA	AA	AA	dd	AA	AA	AA	dd	dd	AA	dd	dd	AA	dd	Ad	dd	dd	dd	AA	dd	dd	dd	dd	dd	AA
chr1B	597001	602000	5000	dd	dd	dd	dd	AA	Ad	dd	dd	dd	dd	Ad	dd	AA	dd	dd	dd	AA	dd	dd	dd	AA	AA	AA	AA	dd	AA	AA	AA	dd	dd	Ad	dd	dd	AB	dd	AB	dd	dd	dd	AA	dd	dd	dd	dd	dd	AB
chr1B	620001	625000	5000	dd	dd	dd	dd	dd	dd	dd	dd	dd	dd	dd	dd	dd	dd	dd	dd	dd	dd	dd	dd	dd	dd	dd	dd	dd	dd	dd	dd	dd	dd	dd	dd	dd	dd	dd	dd	dd	dd	dd	dd	dd	dd	dd	dd	dd	dd
chr1B	621001	632500	11500	dd	dd	dd	dd	Ad	dd	dd	dd	dd	dd	Ad	dd	AA	dd	dd	dd	AA	dd	dd	dd	Ad	AA	Ad	Ad	dd	Ad	Ad	Ad	dd	dd	Ad	dd	dd	AA	dd	Ad	dd	dd	dd	Ad	dd	dd	dd	dd	dd	Ad
chr1B	682001	688500	6500	dd	dd	dd	dd	AA	Ad	dd	dd	dd	dd	AA	dd	AA	dd	dd	dd	AA	dd	dd	dd	AA	AA	AA	AA	dd	AA	AA	AA	dd	dd	Ad	dd	dd	Ad	dd	AA	dd	dd	dd	AA	dd	dd	dd	dd	dd	AA
chr1B	838501	843000	4500	dd	dd	dd	dd	AA	Ad	dd	dd	dd	dd	AA	dd	AA	dd	dd	dd	AA	dd	dd	dd	AA	AA	AA	Ad	dd	Ad	AA	AA	dd	dd	Ad	dd	dd	AA	dd	Ad	dd	dd	dd	AA	dd	dd	dd	dd	dd	AA
chr1B	1215001	1219500	4500	dd	dd	dd	dd	dd	dd	dd	dd	dd	dd	Ad	dd	Ad	dd	dd	dd	dd	dd	dd	dd	Ad	Ad	Ad	Ad	dd	dd	dd	dd	dd	dd	dd	dd	dd	dd	dd	Ad	dd	dd	dd	Ad	dd	dd	dd	dd	dd	Ad
chr1B	1231501	1245000	13500	dd	dd	dd	dd	Ad	dd	dd	Ad	dd	dd	Ad	dd	dd	dd	dd	dd	Ad	dd	dd	dd	Ad	dd	Ad	Ad	Ad	dd	dd	dd	dd	dd	dd	dd	dd	Ad	dd	dd	dd	dd	dd	Ad	dd	dd	dd	dd	dd	dd
chr1B	1272001	1277500	5500	AA	AA	AA	AA	AA	AA	dd	AA	AA	AA	AA	Ad	AA	AB	AA	AA	AA	AA	AA	AA	AA	AB	BB	AA	AA	AA	AA	AA	AA	dd	Ad	dd	AA	dd	dd	AA	AB	AA	AA	AA	AA	dd	dd	AA	AA	AA
chr1B	1292001	1297500	5500	AB	AB	AA	AA	AB	AA	dd	AB	AB	AA	AA	AA	AA	AA	AA	AA	AB	AA	AA	AA	AB	AB	AB	AA	AA	AB	AA	AB	AA	dd	Ad	dd	AB	dd	dd	AB	AB	AB	AB	AA	AB	dd	dd	AA	AA	AB
chr1B	1339501	1343500	4000	dd	dd	dd	dd	AA	AA	dd	AA	dd	dd	Ad	dd	AA	dd	dd	dd	AA	dd	dd	dd	Ad	AA	AA	AA	AA	AA	dd	dd	dd	dd	Ad	dd	dd	dd	dd	Ad	dd	dd	dd	AA	dd	dd	dd	dd	dd	Ad
chr1B	1360501	1365000	4500	Ad	dd	dd	dd	AA	AA	dd	AA	dd	Ad	AA	dd	AA	Ad	dd	dd	Ad	dd	dd	Ad	Ad	AA	AA	AA	AA	Ad	dd	dd	Ad	dd	Ad	dd	Ad	dd	dd	AA	dd	Ad	dd	AA	dd	dd	dd	dd	dd	dd
chr1B	1447501	1451500	4000	AA	AA	AA	AA	M	AA	dd	AB	AA	Ad	BB	Ad	BB	AA	AA	AA	BB	AA	AA	AA	AB	BC	AA	AA	AA	AA	AA	AA	AA	AA	AA	AA	AA	AA	AA	M	AB	AB	AA	AA	AA	AB	AB	AA	AA	AB
chr1B	1460501	1466000	5500	AA	AA	AA	Ad	AA	AA	dd	Ad	AA	AA	dd	AB	Ad	AA	AA	AA	dd	AA	AA	AA	dd	dd	dd	Ad	AA	dd	Ad	AA	AA	AA	Ad	Ad	Ad	AA	AA	dd	AA	AA	AA	AA	AA	dd	dd	AA	AA	AA
chr1B	1472501	1480500	8000	AA	AA	AA	AA	M	BC	dd	M	AA	Ad	M	Ad	M	AA	AA	AA	M	AA	Ad	Ad	M	M	BC	M	AA	M	AA	AA	AA	AA	AB	Ad	AA	AA	AA	M	AA	AA	AA	AA	AA	M	M	AA	AA	AA
chr1B	1494001	1503000	9000	dd	dd	dd	dd	dd	dd	dd	dd	dd	dd	dd	dd	dd	dd	dd	dd	dd	dd	dd	dd	dd	dd	dd	dd	dd	dd	dd	dd	dd	Ad	Ad	Ad	dd	Ad	Ad	dd	dd	dd	dd	Ad	dd	dd	dd	dd	dd	dd
chr1B	1513001	1517000	4000	Ad	dd	Ad	dd	Ad	Ad	dd	dd	dd	dd	dd	dd	dd	dd	dd	dd	dd	Ad	Ad	dd	Ad	dd	dd	Ad	dd	Ad	dd	dd	Ad	Ad	Ad	AA	dd	AA	AA	Ad	dd	Ad	Ad	AA	dd	Ad	dd	dd	Ad	dd
chr1B	1519501	1523500	4000	dd	dd	dd	Ad	dd	Ad	dd	dd	dd	dd	dd	dd	dd	dd	dd	dd	dd	dd	dd	dd	dd	dd	dd	dd	dd	dd	dd	dd	dd	AA	Ad	AA	dd	AA	AA	Ad	dd	Ad	dd	AA	dd	dd	dd	dd	Ad	dd
chr1B	1624001	1636500	12500	dd	dd	dd	dd	dd	dd	dd	dd	dd	dd	dd	dd	dd	dd	dd	dd	dd	dd	dd	dd	dd	dd	dd	dd	dd	dd	dd	dd	dd	AA	Ad	AA	dd	AA	AA	dd	dd	dd	dd	AA	dd	dd	dd	dd	dd	dd
chr1B	1624001	1655500	31500	dd	dd	dd	dd	dd	dd	dd	dd	dd	dd	dd	dd	dd	dd	dd	dd	dd	dd	dd	dd	dd	dd	dd	dd	dd	dd	dd	dd	dd	AA	Ad	AA	dd	AA	AA	dd	dd	dd	dd	AA	dd	dd	dd	dd	Ad	dd
chr1B	1624001	1840500	216500	dd	dd	dd	dd	dd	dd	dd	dd	dd	dd	dd	dd	dd	dd	dd	dd	dd	dd	dd	dd	dd	dd	dd	dd	dd	dd	dd	dd	dd	AA	Ad	AA	dd	AA	AA	dd	dd	dd	dd	AA	dd	dd	dd	dd	dd	dd
chr1B	1847501	1868000	20500	AA	AA	AA	dd	dd	AA	dd	AA	dd	dd	dd	AA	dd	AA	dd	AA	dd	AA	AA	dd	dd	dd	dd	dd	AA	dd	dd	dd	dd	AA	Ad	AA	AA	AA	AA	dd	AA	AA	AA	AA	AA	AA	AA	AA	AA	dd
chr1B	1878001	1886000	8000	AA	AA	AA	dd	dd	AA	dd	AA	dd	dd	dd	AA	dd	AA	dd	AA	dd	AA	AA	dd	dd	dd	dd	dd	AA	dd	dd	dd	dd	AA	Ad	AA	AA	AA	AA	dd	AA	AA	AA	AA	AA	AA	AA	AA	AA	dd
chr1B	1904001	1937000	33000	AA	AA	AA	dd	dd	AA	dd	AA	dd	dd	dd	AA	dd	AA	dd	AA	dd	AA	AA	dd	dd	dd	dd	dd	AA	dd	dd	dd	dd	AA	Ad	AA	AA	AA	AA	dd	AA	AA	Ad	AA	AA	AA	AA	AA	AA	dd
chr1B	1942501	1951000	8500	AA	AA	AA	dd	dd	AA	Ad	AA	dd	dd	dd	AA	dd	AA	dd	AA	dd	AA	AA	dd	dd	dd	dd	dd	AA	dd	dd	dd	dd	AA	AA	AB	AA	AA	AA	dd	AA	AA	AA	AA	AA	AA	AA	AA	AA	dd
chr1B	1959001	1963000	4000	Ad	Ad	Ad	dd	dd	Ad	dd	Ad	dd	dd	dd	Ad	dd	Ad	dd	Ad	dd	Ad	Ad	dd	dd	dd	dd	dd	Ad	dd	dd	dd	dd	AA	Ad	Ad	Ad	AA	AA	dd	Ad	Ad	Ad	AA	Ad	Ad	Ad	Ad	Ad	dd
chr1B	1966001	1971000	5000	AA	Ad	Ad	dd	dd	AA	dd	AA	dd	dd	dd	Ad	dd	Ad	dd	AA	dd	AA	AA	dd	dd	dd	dd	dd	AA	dd	dd	dd	dd	AA	Ad	AA	AA	AA	AA	dd	Ad	AA	AA	AA	AA	Ad	Ad	Ad	Ad	dd
chr1B	1974001	1980000	6000	dd	dd	dd	dd	dd	Ad	dd	dd	dd	dd	dd	dd	dd	dd	dd	Ad	dd	dd	Ad	dd	dd	dd	dd	dd	dd	dd	dd	dd	dd	Ad	Ad	AA	dd	AA	Ad	dd	Ad	Ad	dd	AA	dd	Ad	Ad	dd	Ad	dd
chr1B	1984501	1988500	4000	dd	dd	dd	dd	dd	dd	dd	dd	dd	dd	dd	dd	dd	dd	dd	dd	dd	Ad	dd	dd	dd	dd	dd	dd	dd	dd	dd	dd	dd	Ad	Ad	AA	dd	AB	AA	dd	dd	dd	dd	AB	dd	dd	dd	dd	dd	dd
chr1B	2007001	2011000	4000	AB	Ad	AA	dd	dd	Ad	dd	AA	dd	dd	dd	Ad	dd	AA	dd	Ad	dd	Ad	Ad	dd	dd	dd	dd	dd	AA	dd	dd	dd	dd	AA	Ad	AA	Ad	AA	AA	dd	AA	AA	Ad	AA	Ad	AA	AA	Ad	AA	dd
chr1B	2055501	2065500	10000	AB	Ad	Ad	Ad	Ad	Ad	Ad	Ad	Ad	Ad	Ad	Ad	Ad	Ad	Ad	Ad	Ad	Ad	Ad	Ad	dd	Ad	Ad	Ad	Ad	dd	Ad	Ad	Ad	M	BB	BC	Ad	BC	BC	Ad	Ad	Ad	Ad	BB	Ad	Ad	Ad	Ad	Ad	Ad
chr1B	2069501	2098500	29000	dd	dd	dd	dd	dd	dd	dd	dd	dd	dd	dd	dd	dd	dd	dd	dd	dd	dd	dd	dd	dd	dd	dd	dd	dd	dd	dd	dd	dd	AB	AB	AB	dd	AB	AB	dd	dd	dd	dd	AA	dd	dd	dd	dd	dd	dd
chr1B	2090001	2099500	9500	dd	dd	dd	dd	dd	dd	dd	dd	dd	dd	dd	dd	dd	dd	dd	dd	dd	dd	dd	dd	dd	dd	dd	dd	dd	dd	dd	dd	dd	AB	AA	AA	dd	AA	AA	dd	dd	dd	dd	AA	dd	dd	dd	dd	dd	dd
chr1B	2102501	2109500	7000	dd	dd	dd	dd	dd	dd	dd	dd	dd	dd	dd	dd	dd	dd	dd	dd	dd	dd	dd	dd	dd	dd	dd	dd	dd	dd	dd	dd	dd	AA	M	AA	dd	AA	AB	dd	dd	dd	dd	AA	dd	dd	dd	dd	dd	dd
chr1B	2128001	2215000	87000	dd	dd	dd	dd	dd	dd	dd	dd	dd	dd	dd	dd	dd	dd	dd	dd	dd	dd	dd	dd	dd	dd	dd	dd	dd	dd	dd	dd	dd	AA	Ad	AA	dd	AA	AA	dd	dd	dd	dd	AA	dd	dd	dd	dd	dd	dd
chr1B	2234501	2320500	86000	dd	dd	dd	dd	dd	dd	dd	dd	dd	dd	dd	dd	dd	dd	dd	dd	dd	dd	dd	dd	dd	dd	dd	dd	dd	dd	dd	dd	dd	AA	Ad	AA	dd	AA	AA	dd	dd	dd	dd	AA	dd	dd	dd	dd	dd	dd
chr1B	2341001	2346000	5000	BB	BC	M	BB	dd	M	dd	M	BC	dd	dd	AA	dd	BC	BB	AA	dd	BC	AA	dd	dd	dd	dd	M	BB	BC	BC	BC	dd	BB	AB	BB	AA	BC	BB	dd	AA	AA	AA	AA	AA	Ad	AA	AA	AB	dd
chr1B	2361001	2408500	47500	AB	BB	M	AB	dd	M	dd	BB	AB	dd	dd	AA	dd	BB	AB	AA	dd	BB	AA	dd	dd	dd	dd	AB	AB	AA	BB	BB	dd	AB	AA	AB	AA	BB	AB	dd	AA	AB	AA	AA	AA	AA	AA	AA	AA	dd
chr1B	2423001	2437500	14500	Ad	AA	AA	AA	dd	AA	dd	AA	AA	dd	dd	AA	dd	AA	AA	AA	dd	AA	AA	dd	dd	dd	dd	AA	AA	AA	AA	AA	dd	AA	AA	AA	AA	AA	Ad	dd	AA	AB	AA	AA	AA	AA	AA	AA	AA	dd
chr1B	2486001	2496000	10000	AA	AA	AA	AA	dd	AA	dd	AA	AA	dd	dd	AA	dd	AA	AA	AA	dd	AA	AA	dd	dd	dd	dd	dd	AA	dd	AA	AA	dd	AA	AA	AA	AA	AA	AA	dd	AA	AA	AB	AA	AA	AA	AA	AA	AA	dd
chr1B	2675001	2679000	4000	AA	AA	AA	AA	dd	AA	dd	AA	AA	dd	dd	AB	dd	AA	AA	AA	dd	AA	AA	dd	dd	dd	dd	AA	AA	AA	AA	AA	dd	AA	AA	AA	AA	AB	AA	dd	AB	AB	AB	AA	AA	AA	AA	AA	AA	dd
chr1B	2682501	2691000	8500	AA	AA	AA	AA	dd	AA	dd	AA	AA	dd	dd	AA	dd	AA	AA	AA	dd	AA	AA	dd	dd	dd	dd	AA	AA	AA	AA	AA	dd	AA	AA	AA	AA	AA	AA	dd	AA	AB	AA	AA	AA	AA	AA	AA	AA	dd
chr1B	2742001	2749500	7500	AA	AA	AA	AA	dd	AA	dd	AA	AA	dd	dd	AA	dd	BB	AA	AA	dd	BB	AA	dd	dd	dd	dd	AA	AA	AA	AA	AA	dd	AA	AA	AA	AA	AA	AA	dd	AA	AB	AA	AA	AA	AA	AA	AA	AA	dd
chr1B	2773001	2783000	10000	dd	dd	Ad	dd	dd	Ad	dd	Ad	dd	dd	dd	Ad	dd	dd	dd	dd	dd	dd	dd	dd	dd	dd	dd	dd	dd	dd	Ad	Ad	dd	dd	dd	dd	dd	dd	dd	dd	dd	dd	dd	dd	dd	dd	dd	dd	dd	dd
chr1B	2793501	2798500	5000	BB	AB	BB	AB	dd	BB	dd	BB	AB	dd	dd	Ad	dd	BB	BB	Ad	dd	AB	AA	dd	dd	dd	dd	BB	BB	AB	BB	BB	dd	BC	BB	M	Ad	BB	M	dd	Ad	Ad	Ad	Ad	Ad	Ad	Ad	Ad	Ad	dd
chr1B	3148001	3164500	16500	BB	AB	BB	AA	dd	AB	M	AB	AA	dd	dd	BB	dd	AB	AA	AB	dd	AB	AB	dd	dd	dd	dd	AA	BB	AA	AA	AA	dd	M	M	M	AB	M	M	dd	AB	BB	BB	AA	BB	AB	AB	BB	BB	dd
chr1B	3166001	3173000	7000	AB	BB	AA	BC	dd	Ad	M	AA	BB	BB	AA	Ad	BB	BB	M	Ad	BC	AA	AB	BC	M	Ad	Ad	M	AA	BC	BC	BC	BB	M	M	M	AB	M	M	M	M	AA	dd	AB	BB	AB	AB	Ad	Ad	Ad
chr1B	3178501	3198000	19500	AB	AA	AB	BB	AA	AB	M	AB	BB	AA	AA	AA	AA	AB	BB	AA	AA	AB	AA	AA	AA	AA	AA	BB	AB	BB	BB	BB	AA	M	M	M	AA	M	M	AA	AA	AA	AA	AA	AA	AA	AA	AA	AA	AA
chr1B	3203001	3207500	4500	Ad	AA	AA	AA	Ad	AA	Ad	AA	AB	Ad	Ad	Ad	Ad	AA	AA	Ad	Ad	AA	Ad	Ad	Ad	Ad	Ad	AA	AA	AA	AA	AA	Ad	AA	AA	AA	Ad	Ad	AA	Ad	Ad	Ad	Ad	AA	Ad	Ad	Ad	Ad	Ad	Ad
chr1B	3224001	3557500	333500	dd	dd	dd	AA	AA	dd	dd	dd	AA	AA	AA	dd	AA	dd	AA	dd	AA	dd	dd	AA	AA	AA	AA	AA	dd	AA	AA	AA	AA	dd	dd	dd	dd	dd	dd	AA	dd	dd	dd	AA	dd	dd	dd	dd	dd	AA
chr1B	3703501	3725500	22000	dd	dd	dd	dd	AA	dd	Ad	dd	AA	dd	dd	dd	dd	dd	AA	dd	dd	dd	dd	dd	AA	AA	AA	AA	dd	dd	dd	dd	dd	AA	Ad	AA	dd	AA	Ad	dd	dd	dd	dd	AA	dd	dd	dd	dd	dd	AA
chr1B	3710501	3871000	160500	dd	dd	dd	dd	AA	dd	Ad	dd	AA	dd	dd	dd	dd	dd	AA	dd	dd	dd	dd	dd	AA	AA	AA	AA	dd	dd	dd	dd	dd	Ad	dd	Ad	dd	Ad	Ad	dd	dd	dd	dd	AA	dd	dd	dd	dd	dd	AA
chr1B	3912001	3919500	7500	dd	dd	dd	dd	Ad	dd	dd	dd	Ad	dd	dd	dd	dd	dd	Ad	dd	dd	dd	dd	dd	Ad	Ad	Ad	Ad	dd	dd	dd	dd	dd	dd	dd	dd	dd	dd	dd	dd	dd	dd	dd	Ad	dd	dd	dd	dd	dd	Ad
chr1B	3930501	3936500	6000	dd	dd	Ad	dd	AA	Ad	dd	Ad	AA	Ad	dd	dd	dd	dd	AA	dd	dd	Ad	dd	Ad	AA	AA	AA	AA	Ad	dd	dd	dd	Ad	dd	dd	dd	dd	dd	dd	Ad	dd	dd	dd	AA	dd	dd	dd	dd	dd	Ad
chr1B	3939501	3948000	8500	dd	dd	dd	dd	AA	dd	dd	dd	AB	dd	dd	dd	dd	dd	AA	dd	dd	dd	dd	dd	AB	AA	AB	AA	dd	dd	dd	dd	dd	dd	dd	dd	dd	dd	dd	dd	dd	dd	dd	AA	dd	dd	dd	dd	dd	AA
chr1B	3951001	4289500	338500	dd	dd	dd	dd	AA	dd	dd	dd	AA	dd	dd	dd	dd	dd	AA	dd	dd	dd	dd	dd	AA	AA	AA	AB	dd	dd	dd	dd	dd	dd	dd	dd	dd	dd	dd	dd	dd	dd	dd	AA	dd	dd	dd	dd	dd	AA
chr1B	4372501	4382500	10000	Ad	dd	dd	dd	AA	dd	dd	dd	AA	Ad	dd	dd	dd	Ad	AA	dd	dd	Ad	dd	Ad	AA	AA	AA	AA	dd	dd	dd	dd	Ad	Ad	Ad	Ad	dd	dd	Ad	dd	dd	dd	dd	AA	dd	dd	dd	dd	dd	Ad
chr1B	4448001	4510500	62500	dd	dd	dd	dd	AA	dd	dd	dd	AA	dd	dd	dd	dd	dd	AA	dd	dd	dd	dd	dd	AA	AA	AA	AA	dd	dd	dd	dd	dd	dd	dd	dd	dd	dd	dd	dd	dd	dd	dd	AA	dd	dd	dd	dd	dd	AA
chr1B	4480501	4526500	46000	dd	dd	dd	dd	AA	dd	dd	dd	AA	Ad	dd	dd	dd	dd	AA	dd	dd	dd	dd	dd	AA	AA	AA	AA	dd	dd	dd	dd	dd	dd	dd	dd	dd	dd	dd	Ad	dd	dd	dd	AA	dd	dd	dd	dd	dd	AA
chr1B	4533501	4539500	6000	dd	Ad	dd	dd	AA	dd	dd	Ad	AA	dd	Ad	Ad	Ad	dd	AA	Ad	Ad	dd	dd	dd	AA	AA	AA	AB	dd	dd	dd	Ad	dd	dd	dd	dd	Ad	dd	dd	dd	Ad	Ad	Ad	AA	Ad	Ad	dd	Ad	Ad	Ad
chr1B	4561501	4565500	4000	dd	dd	dd	dd	M	dd	Ad	dd	M	Ad	dd	dd	dd	dd	M	dd	dd	dd	Ad	dd	M	M	M	Ad	dd	dd	dd	dd	dd	dd	dd	Ad	dd	Ad	dd	dd	dd	dd	dd	AA	dd	dd	dd	dd	dd	M
chr1B	4590001	4599500	9500	dd	dd	dd	dd	AA	dd	dd	AA	Ad	dd	Ad	Ad	AA	dd	Ad	AA	AA	dd	dd	dd	AA	AA	AA	dd	AA	dd	dd	dd	dd	dd	dd	dd	dd	dd	dd	AB	AA	AA	dd	AA	dd	dd	dd	AA	Ad	Ad
chr1B	4620001	4629000	9000	dd	dd	dd	dd	dd	dd	dd	AA	dd	dd	AA	AA	Ad	dd	dd	AA	AA	dd	dd	dd	dd	dd	dd	dd	AA	dd	dd	dd	dd	dd	dd	dd	dd	dd	dd	AA	AA	AA	dd	AA	dd	dd	dd	AA	AA	dd
chr1B	4737001	4743500	6500	dd	dd	dd	dd	dd	dd	dd	Ad	dd	dd	dd	Ad	dd	dd	dd	dd	Ad	dd	dd	dd	dd	dd	dd	dd	dd	dd	dd	dd	dd	dd	dd	dd	dd	AA	dd	Ad	dd	Ad	dd	AA	dd	dd	dd	dd	dd	dd
chr1B	4779001	4783500	4500	dd	dd	dd	dd	dd	dd	dd	AA	dd	dd	AA	AA	AA	dd	dd	AA	AA	dd	dd	dd	dd	dd	dd	dd	AA	dd	dd	dd	dd	dd	dd	dd	dd	AA	dd	AA	AA	AA	dd	AA	dd	dd	dd	AA	AA	dd
chr1B	5321001	5326000	5000	dd	AA	AA	AA	AA	AA	AA	AA	AA	AA	dd	dd	dd	AA	AA	dd	dd	AA	dd	AA	AA	AA	AA	AA	AA	AA	AA	AA	AB	dd	dd	dd	AA	AA	dd	dd	dd	dd	AA	AA	AA	AA	AA	dd	dd	AA
chr1B	5397501	5403000	5500	Ad	Ad	dd	dd	Ad	Ad	dd	dd	Ad	dd	Ad	Ad	Ad	dd	Ad	Ad	Ad	dd	dd	dd	Ad	Ad	dd	Ad	Ad	dd	Ad	Ad	dd	Ad	Ad	Ad	Ad	AB	Ad	dd	dd	dd	Ad	AB	Ad	Ad	Ad	dd	dd	Ad
chr1B	5493501	5502500	9000	Ad	dd	dd	dd	dd	dd	dd	Ad	Ad	dd	dd	dd	dd	Ad	Ad	dd	dd	Ad	Ad	dd	Ad	Ad	Ad	dd	Ad	dd	dd	dd	dd	Ad	Ad	Ad	dd	dd	Ad	dd	dd	dd	dd	AA	dd	dd	dd	dd	dd	dd
chr1B	5516001	5521500	5500	dd	AA	AA	dd	AA	dd	dd	AA	AA	dd	AA	AA	AA	AA	AA	AA	AB	AB	dd	dd	AA	AA	AA	AA	AA	dd	AA	AA	dd	dd	dd	dd	AA	dd	dd	AA	AA	AA	AA	AA	AA	AB	AA	AA	AB	AA
chr1B	5519001	5526500	7500	Ad	AA	dd	dd	AA	Ad	dd	AA	AA	dd	Ad	Ad	Ad	AA	AA	dd	Ad	AA	dd	Ad	AA	AA	AA	AA	AA	Ad	AA	AA	dd	dd	dd	Ad	AA	Ad	dd	Ad	dd	Ad	AA	AA	AA	AA	AA	dd	dd	AA
chr1B	5528001	5534500	6500	dd	AA	Ad	Ad	AA	dd	dd	AA	AA	Ad	dd	dd	dd	AA	AA	dd	Ad	AA	dd	dd	AA	AA	AA	AA	AA	dd	AA	AA	dd	Ad	Ad	dd	AA	dd	Ad	dd	dd	Ad	AA	AA	AA	AA	AA	dd	dd	Ad
chr1B	5539001	5571000	32000	dd	AA	dd	dd	AA	dd	dd	AA	AA	dd	dd	dd	dd	AA	AA	dd	dd	AA	dd	dd	AA	AA	AA	Ad	AA	dd	AA	Ad	dd	dd	dd	dd	Ad	dd	dd	dd	dd	dd	Ad	AA	Ad	Ad	Ad	dd	dd	AA
chr1B	5563501	5571500	8000	dd	AA	dd	dd	AB	dd	dd	AB	AB	dd	dd	dd	dd	AB	AB	dd	dd	AB	dd	dd	AB	AB	AB	AA	AB	dd	AA	AA	dd	dd	dd	dd	Ad	dd	dd	dd	dd	dd	Ad	AA	AA	AA	AA	dd	dd	AB
chr1B	5576001	5615000	39000	dd	AA	dd	dd	AB	dd	dd	AB	AB	dd	dd	dd	dd	AB	AB	dd	dd	AB	dd	dd	AB	AB	AB	AA	AB	dd	AA	AA	dd	dd	dd	dd	AA	dd	dd	dd	dd	dd	AA	AA	AA	AA	AA	dd	dd	AA
chr1B	5587001	5656500	69500	dd	AA	dd	dd	AA	dd	dd	AA	AA	dd	dd	dd	dd	AA	AA	dd	dd	AA	dd	dd	AA	AA	AA	AA	AA	dd	AA	AA	dd	dd	dd	dd	AA	dd	dd	dd	dd	dd	AA	AA	AA	AA	AA	dd	dd	AA
chr1B	5649501	5656500	7000	dd	AA	dd	dd	AA	dd	dd	AA	AA	dd	dd	dd	dd	AA	AA	dd	dd	AA	dd	dd	AA	AA	AA	AA	AA	dd	AA	AB	dd	dd	dd	dd	AA	dd	dd	dd	dd	dd	AA	AA	AA	AB	AA	dd	dd	AA
chr1B	5683001	5687500	4500	dd	AA	Ad	Ad	AA	Ad	dd	AA	AA	Ad	Ad	AA	Ad	AA	AA	Ad	Ad	AA	dd	Ad	AA	AA	AA	AA	AA	Ad	AA	AA	dd	dd	dd	dd	AA	dd	dd	Ad	AA	AA	AA	AA	AA	AB	AA	Ad	Ad	AB
chr1B	5702501	5710000	7500	dd	AA	dd	dd	AA	dd	dd	AA	AA	dd	dd	dd	dd	AA	AA	dd	dd	AA	dd	dd	BB	AA	AA	AA	Ad	dd	AA	AA	dd	dd	dd	dd	AA	dd	dd	dd	dd	dd	AA	AA	AA	AA	AA	dd	dd	AA
chr1B	5713501	5719500	6000	dd	AA	dd	dd	AB	dd	dd	AA	AA	dd	dd	dd	dd	AB	AA	dd	dd	AA	dd	dd	AB	AA	AA	AA	AA	dd	AA	AA	dd	dd	dd	dd	AB	dd	dd	dd	dd	dd	AA	AA	AA	AA	AA	dd	dd	AA
chr1B	5723501	5815500	92000	dd	AA	dd	dd	AA	dd	dd	AA	AA	dd	dd	dd	dd	AA	AA	dd	dd	AA	dd	dd	AA	AA	AA	AA	AA	dd	AA	AA	dd	dd	dd	dd	AA	dd	dd	dd	dd	dd	AA	AA	AA	AA	AA	dd	dd	AA
chr1B	5809501	5815500	6000	dd	AA	dd	dd	AA	dd	dd	AA	AA	dd	dd	dd	dd	AA	AA	dd	dd	AA	dd	dd	AA	AA	AB	AA	AA	dd	AA	AA	dd	dd	dd	dd	AA	dd	dd	dd	dd	dd	Ad	AA	Ad	AA	Ad	dd	dd	AA
chr1B	5843001	5874000	31000	dd	AA	dd	dd	AA	dd	dd	AA	AA	dd	dd	dd	dd	AA	AA	dd	dd	AA	Ad	dd	AA	AA	AA	AA	AA	dd	AA	AA	dd	Ad	Ad	Ad	AA	dd	Ad	dd	dd	dd	AB	AA	AA	AA	AA	dd	dd	Ad
chr1B	5889001	5902500	13500	dd	AA	dd	Ad	AA	dd	dd	AA	AA	dd	dd	dd	dd	AA	AA	dd	dd	AA	dd	dd	AA	AA	AA	AA	AA	dd	AA	AB	dd	Ad	Ad	Ad	AA	dd	dd	dd	dd	dd	AA	AA	AA	AA	AA	dd	dd	AA
chr1B	5900501	5905000	4500	dd	AA	dd	dd	AA	dd	dd	AA	AA	dd	dd	dd	dd	AA	AA	dd	dd	AA	dd	dd	AA	AA	AA	AA	AA	dd	AA	AA	dd	dd	dd	dd	AA	dd	dd	dd	dd	dd	AA	AA	AA	AB	AA	dd	dd	Ad
chr1B	5911001	5967000	56000	dd	AA	dd	dd	AA	dd	dd	AA	AA	dd	dd	dd	dd	AA	AA	dd	dd	AA	dd	dd	AA	AA	AA	AA	AA	dd	AA	AA	dd	dd	dd	dd	AA	dd	dd	dd	dd	dd	AB	AA	AA	AA	AA	dd	dd	AA
chr1B	6066501	6084000	17500	dd	AA	Ad	dd	AA	dd	dd	AA	AB	dd	dd	dd	dd	AA	AA	Ad	dd	AA	dd	Ad	AB	AA	AA	AA	AA	dd	AA	AA	Ad	dd	dd	dd	Ad	Ad	dd	Ad	Ad	AA	AA	AA	AA	Ad	Ad	dd	Ad	AA
chr1B	6076501	6096500	20000	dd	Ad	dd	dd	AA	dd	dd	AA	AA	dd	dd	dd	dd	AA	AA	dd	dd	AA	dd	dd	AA	AA	AA	AA	AA	dd	AA	AA	dd	dd	dd	dd	dd	dd	dd	dd	dd	dd	dd	AA	dd	dd	dd	dd	dd	AA
chr1B	6092001	6117000	25000	dd	AB	AB	dd	AA	dd	dd	AA	AB	Ad	AA	AA	AA	AA	AA	AB	AA	AA	dd	Ad	BC	AA	AA	AA	AA	dd	AA	AA	AA	dd	dd	dd	AA	BC	dd	AA	AB	AB	AB	AA	AB	Ad	AA	AA	Ad	AA
chr1B	6111501	6200500	89000	dd	AA	AA	dd	AA	dd	dd	AA	AA	dd	AA	AA	AA	AA	AA	AA	AA	AA	dd	dd	BC	AA	AA	AA	AA	dd	AA	AA	dd	dd	dd	dd	AA	BC	dd	AA	AA	AA	AA	AA	AA	AA	AA	AA	AA	AA
chr1B	6204001	6430000	226000	AA	Ad	dd	AA	AA	AA	BC	AB	AA	AB	dd	dd	dd	AA	AA	dd	dd	AA	AA	AA	dd	AA	AA	AB	dd	AB	AA	AA	AB	AA	AA	AA	dd	AB	AA	dd	dd	dd	dd	AA	dd	dd	dd	dd	dd	AA
chr1B	6331501	6431500	100000	AB	Ad	dd	AA	AA	BB	AB	AA	AA	AB	dd	dd	dd	AA	AA	dd	dd	AA	AA	AB	dd	AA	AA	AB	dd	AB	AA	Ad	BB	AA	AA	AA	dd	AA	AA	dd	dd	dd	dd	AA	dd	dd	dd	dd	dd	AA
chr1B	6445001	6455500	10500	AA	Ad	AA	dd	AA	dd	dd	dd	AA	dd	AA	AA	AA	AA	AA	AA	AA	AA	AA	dd	AA	AA	AA	dd	AA	dd	AA	AA	dd	AA	AA	AA	AA	AA	AA	AA	AA	AA	AA	AA	AA	AA	AA	AA	Ad	AA
chr1B	6465001	6476000	11000	AA	Ad	AA	dd	Ad	dd	dd	dd	AA	dd	Ad	AA	Ad	AA	AA	AA	AA	AA	AA	dd	AA	AA	AA	dd	AA	dd	AA	AA	dd	AA	Ad	AA	AA	AA	AA	Ad	AA	AA	AA	AA	AA	AA	AA	AA	AA	AA
chr1B	6539501	6544000	4500	AA	Ad	AA	dd	Ad	dd	dd	dd	AA	dd	AA	AA	AA	AA	AA	AA	AA	AA	AA	dd	AA	AA	AB	dd	AA	dd	AA	AA	dd	AA	AB	AA	AA	AA	AA	AA	AA	AB	AB	AA	AA	AA	AA	AA	AA	Ad
chr1B	6550501	6559000	8500	AA	dd	AA	dd	BC	dd	dd	dd	BC	dd	AA	AA	Ad	M	BC	AA	AA	M	BB	dd	AA	AB	BB	dd	AA	dd	AB	AB	dd	M	BC	AB	AA	Ad	AB	AB	Ad	AA	AA	AA	AA	Ad	Ad	AA	AA	dd
chr1B	6585501	6589500	4000	AA	Ad	Ad	dd	AA	dd	dd	dd	AA	dd	Ad	Ad	Ad	AA	Ad	AA	Ad	AA	AA	dd	AA	BB	BB	dd	AA	dd	Ad	AA	dd	BB	AA	BB	Ad	Ad	BB	BB	AA	AB	AB	AA	AA	Ad	AA	AA	AA	AB
chr1B	6593501	6598500	5000	AB	dd	dd	dd	AA	dd	dd	dd	AA	dd	dd	dd	dd	AA	AA	dd	dd	AA	AA	dd	dd	AB	AA	dd	dd	dd	AA	AA	dd	AB	AA	AB	dd	AA	AA	dd	dd	dd	dd	AA	dd	dd	dd	dd	dd	dd
chr1B	6616001	6622000	6000	AA	Ad	Ad	dd	AA	dd	dd	dd	AA	dd	Ad	Ad	Ad	AA	AA	Ad	Ad	AA	AA	dd	Ad	AB	AA	dd	Ad	dd	AA	AA	dd	AA	AA	AA	Ad	AA	AA	Ad	dd	Ad	Ad	AA	Ad	dd	Ad	dd	Ad	dd
chr1B	6628001	6633000	5000	AA	Ad	Ad	dd	AA	dd	dd	dd	AA	dd	Ad	Ad	Ad	AA	AA	Ad	Ad	AA	AA	dd	AA	AA	AA	dd	Ad	dd	AA	Ad	dd	AA	AA	AA	Ad	AA	AA	AA	AA	Ad	Ad	AA	Ad	Ad	Ad	Ad	Ad	AA
chr1B	6719501	6731000	11500	AB	dd	AA	dd	AA	dd	dd	dd	AB	dd	dd	dd	dd	AA	AB	dd	dd	AA	AB	dd	dd	AB	AB	Ad	dd	dd	AB	AA	dd	AB	AA	AB	dd	AA	AA	dd	dd	dd	dd	AA	dd	dd	dd	dd	dd	dd
chr1B	6727001	6731000	4000	AA	dd	AA	dd	AA	dd	dd	dd	AA	dd	dd	dd	dd	AA	AA	dd	dd	AA	AA	dd	dd	AB	AA	dd	dd	dd	AA	AA	dd	AA	AA	AA	dd	AA	AA	dd	dd	dd	dd	AA	dd	dd	dd	dd	dd	dd
chr1B	6760001	6765500	5500	AA	AA	AA	AA	AA	AB	AA	AA	AA	AA	AA	Ad	AA	AA	AA	AA	AA	AA	AA	Ad	AA	AA	AA	AA	Ad	AA	Ad	AA	AA	AA	AA	Ad	AA	AA	AA	AA	AA	AA	AA	AA	AA	Ad	AA	AA	AA	AA
chr1B	6760001	6782000	22000	AA	AA	AA	AA	AA	AB	AA	AA	AA	AA	AA	AA	AA	AA	AA	AA	AA	AA	AA	Ad	AA	AA	AA	AA	AA	AA	Ad	AA	AA	AA	AA	Ad	AA	AA	AA	AA	AA	AA	AA	AA	AA	AA	AA	AA	AA	Ad
chr1B	6801501	6835000	33500	AA	Ad	AA	AA	Ad	Ad	AA	AA	AA	AA	Ad	Ad	Ad	Ad	AA	Ad	AA	AA	AA	AA	AA	AA	AA	dd	Ad	AA	Ad	Ad	AA	AA	AA	Ad	Ad	AA	Ad	AA	AA	AA	Ad	AA	AA	Ad	AA	Ad	Ad	Ad
chr1B	6862001	6866000	4000	AA	Ad	AA	AA	Ad	Ad	Ad	AA	Ad	AA	Ad	Ad	Ad	dd	Ad	Ad	Ad	Ad	Ad	AA	Ad	Ad	Ad	dd	Ad	AA	Ad	dd	AA	AA	Ad	Ad	Ad	dd	Ad	dd	dd	Ad	Ad	AA	Ad	Ad	Ad	Ad	dd	dd
chr1B	6889501	6893500	4000	dd	dd	AA	AB	AA	dd	AA	AA	AA	AB	dd	dd	dd	AA	AB	dd	dd	AA	AA	AA	dd	AA	AA	dd	dd	AA	AA	AA	AB	AA	AB	AA	dd	AA	AA	dd	dd	dd	dd	AA	dd	dd	dd	dd	dd	dd
chr1B	6933001	6938000	5000	BB	dd	BB	AB	AB	dd	AB	AB	AB	AB	dd	dd	dd	AB	AB	dd	dd	AB	AB	AB	dd	AB	AB	dd	dd	AB	AB	AA	BB	BB	AB	BB	dd	BB	AB	dd	dd	dd	dd	AB	dd	dd	dd	dd	dd	dd
chr1B	6954501	6958500	4000	AA	dd	AA	AA	Ad	dd	Ad	AA	Ad	AA	dd	dd	dd	Ad	Ad	dd	dd	Ad	Ad	AA	dd	AA	Ad	dd	dd	AA	Ad	Ad	AB	AA	AA	Ad	dd	AA	AA	dd	dd	dd	dd	AA	dd	dd	dd	dd	dd	dd
chr1B	6963001	6969500	6500	AB	dd	AB	AB	Ad	dd	AA	AB	AA	AB	dd	dd	dd	AA	AA	dd	dd	AA	Ad	AA	dd	AA	AA	dd	dd	AA	Ad	Ad	AA	AB	AA	AA	dd	AA	AA	dd	dd	dd	dd	AA	dd	dd	dd	dd	dd	dd
chr1B	6979501	6988500	9000	AA	dd	AA	AA	AA	dd	Ad	AA	AA	AA	dd	dd	dd	AA	AA	dd	dd	Ad	Ad	AA	dd	AA	AA	dd	dd	AB	AA	Ad	AB	AB	AA	AA	dd	AA	AA	dd	dd	dd	dd	AA	dd	dd	dd	dd	dd	dd
chr1B	6993001	6997500	4500	AA	dd	AA	Ad	AA	dd	Ad	AA	Ad	AA	dd	dd	dd	Ad	Ad	dd	dd	Ad	Ad	AA	dd	Ad	Ad	dd	dd	AA	Ad	Ad	AA	AA	Ad	Ad	dd	Ad	Ad	dd	dd	dd	dd	AA	dd	dd	dd	dd	dd	dd
chr1B	7013001	7018500	5500	AA	dd	AA	Ad	Ad	dd	Ad	Ad	Ad	Ad	dd	dd	dd	Ad	Ad	dd	dd	Ad	Ad	Ad	dd	Ad	Ad	dd	dd	Ad	Ad	Ad	AA	Ad	Ad	Ad	dd	Ad	Ad	dd	dd	dd	dd	AA	dd	dd	dd	dd	dd	dd
chr1B	7053001	7059500	6500	AA	dd	AA	AA	Ad	dd	AA	AA	AA	AA	dd	dd	Ad	Ad	Ad	Ad	Ad	AA	AA	Ad	dd	AA	AA	dd	dd	AA	AA	Ad	AA	AA	AA	AA	dd	AA	AA	dd	dd	dd	dd	AA	dd	dd	dd	Ad	dd	dd
chr1B	7090001	7099500	9500	AA	dd	AA	Ad	Ad	dd	AA	Ad	Ad	Ad	dd	dd	dd	AA	AA	dd	dd	AA	AB	Ad	dd	AA	Ad	AA	dd	AA	Ad	Ad	AA	Ad	AA	AA	dd	AA	AA	dd	dd	dd	dd	AA	dd	dd	dd	dd	dd	dd
chr1B	7108001	7117000	9000	AA	dd	AA	AA	AA	dd	AA	AA	AA	AA	dd	dd	dd	AA	AA	dd	dd	AA	AA	AA	dd	AB	AA	AA	dd	AA	AA	AA	AA	AA	AA	AA	dd	AA	AA	dd	dd	dd	dd	AA	dd	dd	dd	dd	dd	dd
chr1B	7133001	7143000	10000	AA	Ad	Ad	Ad	Ad	Ad	Ad	Ad	Ad	Ad	Ad	Ad	Ad	AA	Ad	Ad	Ad	AA	Ad	Ad	Ad	Ad	Ad	Ad	Ad	Ad	Ad	Ad	Ad	Ad	Ad	Ad	dd	Ad	Ad	Ad	Ad	Ad	Ad	AA	Ad	dd	Ad	Ad	dd	Ad
chr1B	7151501	7160000	8500	AA	Ad	AA	Ad	dd	Ad	AA	Ad	Ad	AA	Ad	Ad	Ad	AB	dd	AA	Ad	AB	AB	AA	Ad	Ad	Ad	Ad	Ad	Ad	dd	Ad	AA	Ad	AA	Ad	Ad	dd	dd	AB	AA	AA	Ad	AB	Ad	Ad	Ad	Ad	Ad	AA
chr1B	7158001	7183000	25000	AA	Ad	Ad	Ad	Ad	Ad	Ad	Ad	Ad	Ad	Ad	Ad	Ad	AA	Ad	Ad	Ad	AA	AA	Ad	Ad	Ad	Ad	Ad	Ad	Ad	Ad	Ad	Ad	Ad	AA	Ad	Ad	Ad	Ad	Ad	Ad	Ad	Ad	AA	Ad	Ad	Ad	Ad	Ad	Ad
chr1B	7191501	7198500	7000	AA	AA	AA	Ad	dd	Ad	AA	Ad	Ad	AA	Ad	Ad	Ad	AB	dd	AB	Ad	AB	AB	AA	AA	dd	dd	Ad	Ad	Ad	dd	dd	AA	dd	AA	dd	Ad	dd	dd	AB	AA	AA	Ad	AB	AA	Ad	AA	Ad	dd	AA
chr1B	7198001	7210000	12000	AA	Ad	Ad	Ad	Ad	Ad	Ad	Ad	Ad	Ad	Ad	Ad	Ad	AB	Ad	AA	Ad	AB	AB	Ad	Ad	Ad	Ad	Ad	Ad	Ad	Ad	Ad	AA	Ad	AA	Ad	Ad	Ad	Ad	AA	Ad	AA	Ad	AB	Ad	Ad	Ad	Ad	Ad	Ad
chr1B	7234501	7239500	5000	AA	AA	AB	dd	AA	dd	AA	AA	AA	dd	dd	dd	dd	AA	AA	dd	dd	AA	AA	dd	AB	AA	AA	dd	AA	AB	AA	AA	dd	AA	AA	AA	dd	AA	AB	dd	dd	dd	dd	AA	dd	dd	dd	dd	dd	dd
chr1B	7234501	7250000	15500	AA	Ad	AB	dd	AA	dd	AA	AA	AB	dd	dd	dd	dd	AA	AA	dd	dd	AA	AA	dd	AA	AA	AA	dd	AA	AB	AA	AA	dd	AA	AA	AA	dd	AA	AA	dd	dd	dd	dd	AA	dd	dd	dd	dd	dd	dd
chr1B	7248001	7253500	5500	dd	AA	AA	dd	dd	Ad	dd	AA	dd	dd	Ad	Ad	AA	dd	dd	Ad	Ad	dd	dd	dd	AB	Ad	dd	dd	AB	AA	dd	Ad	dd	dd	Ad	dd	Ad	Ad	dd	Ad	AA	AA	AB	AA	AA	Ad	AA	AA	AA	Ad
chr1B	7261501	7268000	6500	Ad	dd	Ad	dd	Ad	dd	Ad	Ad	Ad	dd	dd	dd	dd	Ad	Ad	dd	dd	Ad	Ad	dd	Ad	dd	Ad	dd	Ad	Ad	Ad	Ad	dd	Ad	Ad	dd	dd	Ad	Ad	dd	dd	dd	dd	AA	dd	dd	dd	dd	dd	dd
chr1B	7277001	7444500	167500	dd	dd	dd	AA	AA	AA	BC	dd	AA	AA	dd	dd	dd	AA	AA	dd	dd	AA	dd	AA	dd	AA	AA	AA	dd	AA	AA	AA	AA	dd	Ad	dd	dd	dd	dd	dd	dd	dd	dd	AA	dd	dd	dd	dd	dd	AA
chr1B	7369501	7529500	160000	dd	dd	dd	AA	Ad	AA	BB	dd	Ad	AA	dd	dd	dd	Ad	Ad	dd	dd	Ad	dd	AA	dd	AA	AA	AA	dd	AA	Ad	Ad	AA	dd	Ad	dd	dd	dd	dd	dd	dd	dd	dd	AA	dd	dd	dd	dd	dd	Ad
chr1B	7616501	7621500	5000	dd	dd	dd	Ad	dd	Ad	Ad	dd	dd	Ad	dd	dd	dd	dd	dd	dd	dd	dd	dd	Ad	dd	dd	dd	Ad	dd	Ad	dd	dd	Ad	dd	Ad	dd	dd	dd	dd	dd	dd	dd	dd	AA	dd	dd	dd	dd	dd	dd
chr1B	7631001	7636000	5000	dd	dd	dd	dd	dd	dd	dd	dd	dd	dd	dd	dd	dd	dd	dd	dd	dd	dd	dd	dd	dd	dd	dd	dd	dd	dd	dd	dd	dd	dd	Ad	dd	dd	dd	dd	dd	dd	dd	dd	AA	dd	dd	dd	dd	dd	dd
chr1B	7633501	7646500	13000	dd	dd	dd	dd	dd	dd	dd	dd	Ad	dd	dd	dd	dd	dd	dd	Ad	dd	dd	dd	dd	dd	dd	dd	dd	dd	dd	dd	dd	dd	dd	Ad	dd	dd	dd	dd	Ad	Ad	dd	dd	AA	dd	dd	dd	dd	dd	dd
chr1B	7642001	7663500	21500	dd	dd	dd	dd	dd	dd	dd	dd	dd	dd	dd	dd	dd	dd	dd	dd	dd	dd	dd	dd	dd	dd	dd	dd	dd	dd	dd	dd	dd	dd	Ad	dd	dd	dd	dd	dd	dd	dd	dd	Ad	dd	dd	dd	dd	dd	dd
chr1B	7670001	7674500	4500	dd	dd	dd	dd	dd	dd	dd	dd	dd	dd	dd	dd	dd	dd	dd	dd	dd	dd	dd	dd	dd	dd	dd	dd	dd	dd	dd	dd	dd	dd	Ad	dd	dd	dd	dd	dd	dd	dd	dd	Ad	dd	dd	dd	dd	dd	dd
chr1B	7679001	7713000	34000	dd	dd	dd	dd	dd	dd	dd	dd	dd	dd	dd	dd	dd	dd	dd	dd	dd	dd	dd	dd	dd	dd	dd	dd	dd	dd	dd	dd	dd	dd	Ad	dd	dd	dd	dd	dd	dd	dd	dd	AA	dd	dd	dd	dd	dd	dd
chr1B	7759501	7765000	5500	dd	dd	dd	Ad	dd	M	dd	Ad	dd	Ad	dd	dd	dd	dd	dd	dd	dd	dd	dd	Ad	dd	dd	dd	dd	dd	AB	dd	dd	Ad	dd	AB	dd	dd	dd	dd	dd	dd	dd	dd	AB	dd	dd	dd	dd	dd	dd
chr1B	7784501	7790000	5500	dd	dd	dd	Ad	dd	M	dd	Ad	dd	Ad	dd	dd	dd	dd	dd	dd	dd	dd	dd	Ad	dd	dd	dd	dd	dd	BB	dd	dd	Ad	dd	AB	dd	dd	dd	dd	dd	dd	dd	dd	AB	dd	dd	dd	dd	dd	dd
chr1B	7796501	7800500	4000	dd	dd	dd	Ad	dd	BC	dd	dd	dd	dd	dd	dd	dd	dd	dd	dd	dd	dd	dd	Ad	dd	dd	dd	dd	dd	AA	dd	dd	Ad	dd	AA	dd	dd	dd	dd	dd	dd	dd	dd	AB	dd	dd	dd	dd	dd	dd
chr1B	7811001	7817000	6000	dd	dd	dd	Ad	dd	M	dd	Ad	dd	Ad	dd	dd	dd	dd	Ad	dd	dd	dd	dd	Ad	dd	dd	dd	dd	dd	BB	dd	dd	Ad	dd	AB	dd	dd	dd	dd	dd	dd	dd	dd	BB	dd	dd	dd	dd	dd	dd
chr1B	7832501	7836500	4000	dd	dd	dd	Ad	dd	M	dd	Ad	dd	dd	dd	dd	dd	dd	dd	dd	dd	dd	dd	Ad	dd	dd	dd	dd	dd	AA	dd	dd	Ad	dd	AA	dd	dd	dd	dd	dd	dd	dd	dd	BB	dd	dd	dd	dd	dd	dd
chr1B	7852501	7858500	6000	dd	dd	dd	dd	dd	Ad	dd	dd	dd	dd	dd	dd	dd	dd	dd	dd	dd	dd	dd	dd	dd	dd	dd	dd	dd	dd	dd	dd	dd	dd	Ad	dd	dd	dd	dd	dd	dd	dd	dd	AA	dd	dd	dd	dd	dd	dd
chr1B	7864001	7872000	8000	dd	dd	dd	AA	dd	AA	dd	AA	dd	AA	dd	dd	dd	dd	dd	dd	dd	dd	dd	AA	dd	dd	dd	dd	dd	M	dd	dd	AA	dd	Ad	dd	dd	dd	dd	dd	dd	dd	dd	AA	dd	dd	dd	dd	dd	dd
chr1B	7875501	7883500	8000	dd	dd	dd	Ad	dd	Ad	dd	dd	dd	dd	dd	dd	dd	dd	dd	dd	dd	dd	dd	dd	dd	dd	dd	dd	dd	Ad	dd	dd	Ad	dd	Ad	dd	dd	dd	dd	dd	dd	dd	dd	AA	dd	dd	dd	dd	dd	dd
chr1B	7887001	7897500	10500	dd	dd	dd	dd	dd	AA	dd	dd	dd	dd	dd	dd	dd	dd	dd	dd	dd	dd	dd	dd	dd	dd	dd	dd	dd	dd	dd	dd	dd	dd	Ad	dd	dd	dd	dd	dd	dd	dd	dd	AA	dd	dd	dd	dd	dd	dd
chr1B	7905001	7911500	6500	dd	dd	dd	dd	dd	Ad	dd	dd	dd	dd	dd	dd	dd	dd	dd	dd	dd	dd	dd	dd	dd	dd	dd	dd	dd	dd	dd	Ad	dd	dd	Ad	dd	dd	dd	dd	dd	dd	dd	dd	AA	dd	dd	dd	dd	dd	dd
chr1B	7905001	8170500	265500	Ad	Ad	dd	Ad	Ad	AA	dd	dd	Ad	Ad	Ad	Ad	Ad	dd	Ad	Ad	Ad	dd	dd	Ad	dd	Ad	Ad	Ad	dd	dd	Ad	Ad	Ad	Ad	AA	Ad	Ad	Ad	Ad	Ad	Ad	Ad	Ad	AA	Ad	Ad	Ad	Ad	Ad	Ad
chr1B	8198001	8205500	7500	dd	AA	AA	Ad	AA	AA	AA	AA	AA	Ad	AA	AA	AA	AA	AA	AA	AA	AA	AA	AA	AA	AA	AA	AA	AA	AA	AA	AA	AA	AA	Ad	AA	AA	AA	AA	AA	AA	AA	AA	AA	AA	AA	AA	AA	AA	AB
chr1B	8206501	8223000	16500	dd	AA	AA	AA	Ad	AA	AA	AA	AA	Ad	AA	AA	AA	Ad	AA	AA	AA	AA	AA	AA	AA	AA	AA	AA	AA	AA	AA	AA	AA	AA	AA	AA	AA	AA	AA	AA	AA	AA	AA	AA	AA	AA	AA	AA	AA	AB
chr1B	8298501	8302500	4000	dd	Ad	AA	AA	dd	dd	Ad	dd	dd	dd	Ad	Ad	dd	dd	dd	dd	dd	dd	dd	dd	dd	AA	AA	AA	Ad	dd	dd	dd	dd	dd	dd	dd	dd	dd	dd	dd	dd	dd	dd	Ad	dd	dd	dd	dd	dd	Ad
chr1B	8399501	8550500	151000	dd	Ad	AA	AA	dd	dd	dd	dd	dd	dd	dd	dd	dd	dd	dd	dd	dd	dd	dd	dd	dd	AA	AA	AA	dd	dd	dd	dd	dd	dd	Ad	AA	dd	dd	dd	dd	dd	dd	dd	AA	dd	dd	dd	dd	dd	dd
chr1B	8540501	8550500	10000	dd	Ad	AA	AA	dd	dd	dd	dd	dd	dd	dd	dd	dd	dd	dd	dd	dd	dd	dd	dd	dd	AA	AA	AA	dd	dd	dd	dd	dd	dd	Ad	AA	dd	dd	dd	dd	dd	dd	dd	AA	dd	dd	dd	dd	dd	dd
chr1B	8593001	8597000	4000	AA	Ad	AA	AA	AA	Ad	AA	AA	AA	Ad	AA	AA	AA	AA	AA	AA	Ad	Ad	Ad	AA	Ad	Ad	AA	AA	AA	AA	AA	AA	AA	AA	AA	AA	AA	AA	AA	Ad	AA	AA	AA	AA	AA	AA	AA	AA	AA	AA
chr1B	8620001	8670500	50500	Ad	Ad	Ad	Ad	Ad	AA	AA	Ad	AA	Ad	AA	Ad	Ad	Ad	AA	Ad	AA	Ad	AA	Ad	AA	Ad	Ad	Ad	AA	AA	AA	AA	Ad	AA	Ad	Ad	Ad	AA	AA	Ad	AA	AA	Ad	AA	Ad	Ad	AA	AA	Ad	AA
chr1B	8731501	8761500	30000	AA	Ad	AA	AA	AA	AA	AA	AA	AA	AA	AA	AA	AA	AA	AA	AA	AA	AA	AA	AA	AA	AA	AA	AA	AA	AA	AA	AA	AA	AA	AA	AA	AA	AA	AA	AA	AA	AB	AA	AA	AA	AA	AA	AA	AA	AA
chr1B	8782501	9297000	514500	AA	Ad	AA	AA	AA	AA	AA	AA	AA	AA	AA	AA	AA	AA	AA	AA	AA	AA	AA	AA	AA	AA	AA	AA	AA	AA	AA	AA	AA	AA	AA	AA	AA	AA	AA	AA	AA	AB	AA	AA	AA	AA	AA	AA	AA	AA
chr1B	9272001	9310000	38000	AB	AA	AA	AA	AA	AA	AA	AA	dd	dd	AA	AA	AA	AA	dd	AA	AA	AA	dd	dd	AA	AA	AA	AA	AA	AA	AA	AA	dd	AA	AA	AA	AA	AA	AA	AB	AA	AB	AB	AA	AA	AA	AA	AA	AB	AA
chr1B	9335001	9339000	4000	dd	dd	dd	dd	dd	dd	dd	dd	dd	dd	dd	dd	dd	dd	dd	dd	dd	dd	dd	dd	dd	dd	dd	dd	dd	dd	dd	dd	dd	dd	dd	dd	dd	dd	dd	dd	dd	dd	dd	dd	dd	dd	dd	dd	dd	dd
chr1B	9359501	9364500	5000	AB	AB	BB	BB	AB	AB	AB	BB	dd	dd	BB	BB	AB	AB	dd	BB	AB	AB	dd	dd	AA	AB	AB	BB	BB	AB	BB	AA	dd	AB	AA	AB	AB	BB	BB	M	AB	BC	BC	BB	BB	AA	BB	AB	AA	AA
chr1B	9378001	9383000	5000	AA	AA	AA	AB	AA	AA	AA	AA	dd	dd	AA	AA	AB	AA	dd	AA	AB	AA	dd	dd	AA	AA	AA	AA	AA	AB	AA	AA	dd	AA	Ad	AA	AA	AA	AA	AB	AA	AA	AB	AA	AA	AA	AA	AA	AA	AA
chr1B	9385001	9390500	5500	AA	AA	AA	AA	AA	AA	AA	AA	Ad	Ad	AA	AA	AA	AA	Ad	AA	AA	AA	AA	Ad	AA	AA	AA	AA	AA	AA	AA	AA	Ad	AA	AA	AA	AA	AA	AA	AA	AA	AA	AA	AA	AA	AA	AA	AA	AA	AA
chr1B	9600001	9607000	7000	dd	AA	dd	AA	dd	AA	dd	AA	dd	dd	dd	AA	AA	AA	AA	AA	AA	AA	dd	dd	AA	AA	AA	AA	AA	AA	AA	AA	dd	AA	Ad	AA	AA	AA	AA	AB	dd	AA	AA	AA	AA	dd	AA	AA	AA	AA
chr1B	9602501	9619500	17000	dd	AA	dd	AA	dd	AA	dd	AA	dd	dd	dd	AA	AA	AA	AA	AA	AA	AA	dd	dd	AA	AA	AA	AA	AA	AA	AA	AA	dd	AA	Ad	AA	AA	AA	AA	AA	dd	AB	AA	AA	AA	dd	AA	AA	AA	AA
chr1B	9626501	9636500	10000	dd	BB	dd	AA	dd	AA	dd	AA	dd	dd	dd	BC	AA	AA	AA	BC	AA	AA	dd	dd	AA	AA	AA	AA	AA	AA	AA	AA	dd	BC	AB	BC	AA	AA	AA	AB	dd	M	AB	AA	AA	dd	M	M	BC	M
chr1B	9780501	9786500	6000	dd	AA	Ad	BB	dd	AA	Ad	BB	dd	dd	dd	dd	AB	AB	AB	dd	AB	AB	dd	Ad	M	BB	BB	BC	BC	BB	BC	BB	dd	dd	dd	dd	AA	BB	AB	BB	dd	dd	AA	M	AA	dd	dd	dd	dd	dd
chr1B	9780501	9794500	14000	Ad	AA	AA	BB	Ad	AB	AA	BB	dd	Ad	Ad	Ad	BB	BB	BB	Ad	BB	BB	Ad	Ad	M	BB	BB	M	M	BB	M	BB	dd	Ad	dd	dd	AB	BB	BB	BB	dd	dd	AA	M	AA	dd	dd	dd	dd	dd
chr1B	9807001	9811000	4000	Ad	Ad	Ad	AA	AA	AB	Ad	AA	Ad	Ad	Ad	Ad	AA	AB	AA	Ad	AB	AB	Ad	Ad	AB	AB	AB	AA	AB	AA	AA	AA	Ad	Ad	Ad	Ad	AB	AB	AB	AA	Ad	Ad	Ad	AA	AA	Ad	Ad	Ad	Ad	Ad
chr1B	9815001	9824000	9000	AA	AA	AA	AB	AA	AA	AB	AA	AA	AA	AA	AA	AA	AA	AA	AB	AA	AA	AA	AA	AA	AB	AA	AA	AA	AA	AA	AA	AB	AB	AA	AB	AA	AA	AA	AB	AA	AA	AA	AA	AA	AA	AA	AA	AA	AA
chr1B	9828501	9850500	22000	AA	AA	AA	AA	AA	AA	AA	AA	AA	AA	AA	AA	AA	AA	AA	AA	AA	AA	AA	AA	AA	AA	AA	AA	AA	AA	AA	AA	AA	AA	AA	AA	AA	AA	AA	AA	AA	AA	AA	AA	AA	AA	AA	AA	AA	AA
chr1B	9927501	9931500	4000	dd	AA	dd	AA	AB	AA	dd	AB	BB	AB	dd	AA	AA	AB	AA	AB	AB	AA	AB	AB	AA	AA	AA	AA	AB	AB	AB	AA	BB	AA	Ad	AA	AA	AA	AA	AB	dd	AA	AA	AA	AB	dd	AA	AA	AA	AA
chr1B	9955001	9964000	9000	AA	Ad	dd	AA	AA	AA	dd	AA	AA	AA	dd	dd	AA	AA	AA	dd	AA	AA	AA	AA	AA	AA	AA	AA	AA	AA	AA	AA	AA	dd	dd	dd	AA	AB	AA	AA	dd	dd	AA	AA	AA	dd	dd	dd	dd	dd
chr1B	9962501	9969000	6500	AA	Ad	dd	AA	AA	AA	dd	AA	AA	AA	dd	Ad	AA	AA	AA	AA	AA	AA	AA	AA	AA	AA	AA	AA	AA	AA	AA	AA	AA	AA	dd	AA	AA	AA	AA	AA	dd	AA	AA	AA	AA	dd	AA	Ad	Ad	Ad
chr1B	9975001	9979500	4500	AA	AA	dd	AA	AA	AA	dd	AA	AA	AA	dd	AA	AA	AA	AA	AA	AA	AA	AA	AA	AA	BB	BB	AA	AA	AA	AA	AA	AA	AA	Ad	AA	AA	AA	AA	AA	dd	AA	AA	AA	AA	dd	AA	AA	AA	AA
chr1B	9995501	10002500	7000	AA	AB	Ad	AA	AA	AA	Ad	AA	AA	AA	Ad	AA	AA	AA	AA	AA	AA	AB	AA	AA	AA	AA	AA	AA	AA	BC	AA	AA	AA	AB	AA	AA	AA	AA	AA	BB	AA	AA	AB	AA	AB	AA	AA	AB	BB	AB
chr1B	10052001	10056500	4500	dd	AA	dd	AA	dd	AA	dd	AA	dd	dd	dd	AA	dd	AA	AA	AA	dd	AA	dd	dd	AA	dd	dd	AA	AA	AA	AA	AB	dd	AA	AA	AA	AA	AA	AA	dd	dd	AB	AA	AA	AA	dd	AA	AA	AA	AB
chr1B	10080501	10086000	5500	dd	AA	AA	AB	dd	AB	dd	BB	Ad	Ad	dd	AA	dd	AA	AA	AB	dd	AA	dd	Ad	AA	dd	dd	BB	AA	M	AA	AA	dd	AA	AA	AA	AA	M	AB	AA	Ad	AB	AB	AA	AB	dd	AA	AB	AA	AA
chr1B	10175001	10179000	4000	dd	Ad	dd	AA	dd	AB	dd	AA	dd	dd	dd	dd	dd	AA	dd	dd	dd	AA	dd	dd	AA	dd	dd	AA	AA	AA	AA	AA	dd	AA	Ad	AA	AA	AA	AA	dd	dd	AB	dd	AA	AB	dd	Ad	dd	dd	dd
chr1B	10314001	10318500	4500	dd	AA	dd	AB	dd	AB	dd	AB	dd	Ad	dd	dd	dd	AB	dd	dd	dd	AB	dd	Ad	AA	dd	dd	AB	AA	AB	AB	AB	dd	AB	AA	AB	AB	AB	AB	AA	Ad	BB	Ad	AA	AB	dd	dd	dd	dd	Ad
chr1B	10321501	10334500	13000	dd	Ad	dd	AA	dd	AA	dd	AA	dd	dd	dd	dd	dd	AA	dd	dd	dd	AA	dd	dd	AA	dd	dd	AA	AA	AA	AA	AA	dd	AB	Ad	AA	AA	AA	AA	dd	dd	AB	dd	AA	AA	dd	dd	dd	dd	dd
chr1B	10328501	10335500	7000	dd	Ad	dd	AA	dd	AA	dd	AA	dd	dd	dd	dd	dd	AA	dd	dd	dd	AA	dd	dd	AA	dd	dd	AA	AA	AA	AA	AA	dd	AA	Ad	AA	AA	AA	AA	dd	dd	AB	dd	AA	AA	dd	dd	dd	dd	dd
chr1B	10339001	10343500	4500	dd	Ad	dd	AA	dd	AA	dd	AB	dd	dd	dd	dd	dd	AA	dd	dd	dd	AB	dd	dd	AA	dd	dd	Ad	AB	AA	AB	AA	dd	AA	Ad	AA	AA	AA	AA	dd	dd	AB	dd	AA	AA	dd	dd	dd	dd	dd
chr1B	10379501	10387000	7500	dd	Ad	dd	AA	dd	AA	dd	dd	dd	dd	dd	dd	dd	AB	dd	Ad	dd	AA	dd	dd	AA	dd	dd	AA	dd	AA	AA	AA	dd	AA	Ad	AA	AA	AA	AA	dd	dd	AB	dd	AA	AA	dd	Ad	Ad	Ad	dd
chr1B	10413501	16751500	6338000	AA	Ad	dd	AA	Ad	AA	dd	Ad	Ad	Ad	dd	Ad	AA	AA	AA	Ad	AA	AA	AA	Ad	AA	AA	AA	AA	Ad	AA	AA	AA	AA	AA	Ad	AA	AA	AA	AA	Ad	dd	AA	Ad	AA	AA	dd	Ad	Ad	Ad	Ad
chr1B	14171001	16751500	2580500	AA	Ad	dd	AA	AA	AA	dd	AA	AA	AA	dd	Ad	AA	AA	AA	AA	AA	AA	AA	AA	Ad	AA	AA	AA	AA	Ad	AA	AA	AA	AA	AA	AA	AA	AA	AA	AA	dd	dd	Ad	AA	AA	dd	AA	Ad	Ad	Ad
chr1B	16735501	16753000	17500	Ad	Ad	dd	AA	Ad	Ad	dd	Ad	dd	Ad	dd	dd	AA	Ad	dd	Ad	AA	Ad	AA	Ad	Ad	dd	Ad	Ad	Ad	Ad	Ad	Ad	Ad	Ad	Ad	dd	Ad	Ad	Ad	Ad	dd	dd	dd	Ad	dd	dd	dd	dd	Ad	dd
chr1B	16744501	16753000	8500	dd	dd	dd	dd	dd	dd	dd	dd	dd	dd	dd	dd	dd	dd	dd	dd	dd	dd	dd	dd	dd	dd	dd	dd	dd	dd	dd	dd	dd	dd	dd	dd	dd	dd	dd	dd	dd	dd	dd	dd	dd	dd	dd	dd	dd	dd
chr1B	16759001	16764000	5000	AA	AA	dd	AB	AB	Ad	Ad	AA	dd	AA	dd	AA	M	AA	dd	AA	M	AA	BB	AA	Ad	AA	Ad	AA	AA	Ad	AA	AA	AA	AA	AA	AA	AA	AA	AA	AA	dd	dd	AA	AA	AA	dd	AA	AA	AA	AA
chr1B	16797001	16801500	4500	AA	Ad	dd	BB	AA	Ad	Ad	Ad	dd	AA	dd	dd	M	Ad	dd	AA	M	AA	BB	AA	AA	dd	dd	AA	AA	AA	AA	AB	AA	dd	dd	dd	AA	dd	dd	AA	dd	dd	dd	AA	dd	dd	dd	dd	dd	dd
chr1B	16805501	16812000	6500	AB	Ad	dd	AA	AB	Ad	dd	dd	dd	AA	dd	dd	AA	AA	dd	AA	AA	AA	BB	AA	AA	dd	dd	AA	AA	AA	AA	AA	AA	dd	dd	dd	AB	dd	dd	AA	dd	dd	dd	AA	dd	dd	dd	dd	dd	dd
chr1B	16814001	16829000	15000	AA	Ad	dd	AA	AA	Ad	dd	dd	dd	AA	dd	dd	AA	AA	dd	AA	AA	AA	BB	AA	AA	dd	dd	AA	AA	AA	AA	AA	AA	dd	dd	dd	AA	dd	dd	AA	dd	dd	dd	AA	dd	dd	dd	dd	dd	dd
chr1B	16824501	16832000	7500	AA	Ad	dd	AA	AA	AA	dd	Ad	dd	AA	dd	dd	AA	AA	dd	AA	AA	AA	BB	AA	AA	dd	dd	AA	AA	AA	AA	AA	AA	dd	dd	dd	AA	dd	dd	AA	dd	dd	dd	AA	dd	dd	dd	dd	dd	dd
chr1B	16840001	16845000	5000	AA	AA	dd	AA	AA	Ad	Ad	Ad	dd	AA	Ad	Ad	AA	AA	dd	AA	AA	AA	BB	AA	AA	dd	dd	AA	AA	BB	AA	AA	AA	dd	dd	dd	AA	dd	dd	AA	Ad	AA	AA	AA	AA	Ad	dd	AA	dd	Ad
chr1B	16875001	16880000	5000	AB	Ad	dd	AA	AA	Ad	dd	Ad	dd	AA	dd	dd	AA	AB	dd	BB	AA	AA	BB	AA	AA	dd	dd	AB	AB	AA	AA	AA	AA	dd	dd	dd	AA	dd	dd	AB	dd	dd	Ad	AA	dd	Ad	dd	dd	Ad	dd
chr1B	16875501	16889500	14000	AB	Ad	dd	AA	AA	Ad	dd	Ad	dd	AA	dd	dd	AA	AB	dd	BB	AA	AB	BB	AA	AA	dd	dd	AA	AA	AA	AA	AA	AA	dd	dd	dd	AA	dd	dd	AA	dd	dd	dd	AA	dd	dd	dd	dd	dd	dd
chr1B	16894001	16914500	20500	AA	Ad	dd	AA	AA	Ad	dd	dd	dd	AA	dd	dd	AA	AA	dd	BB	AA	AA	BB	AA	AA	dd	dd	AA	AA	AA	AA	AA	AA	dd	dd	dd	AA	dd	dd	AB	dd	dd	dd	AA	dd	dd	dd	dd	dd	dd
chr1B	16939501	16948000	8500	AA	dd	dd	AA	AA	dd	dd	dd	dd	AA	dd	dd	AA	AA	dd	AB	AA	AA	AB	AA	AA	dd	dd	AA	AA	AA	AA	AB	Ad	dd	dd	dd	AA	dd	dd	Ad	dd	dd	dd	AA	dd	dd	dd	dd	dd	dd
chr1B	16964501	16969000	4500	AA	Ad	dd	AA	AA	Ad	dd	dd	dd	AA	dd	dd	AA	AA	dd	BB	AA	AA	BB	AA	AA	dd	dd	AA	AA	AA	AA	AA	AA	dd	dd	dd	AA	dd	dd	AA	dd	dd	dd	AA	dd	dd	dd	dd	dd	dd
chr1B	16985001	16995500	10500	AA	Ad	dd	AA	AA	Ad	dd	dd	dd	AA	dd	dd	AA	AA	dd	BB	AA	AA	BB	AA	AA	dd	dd	AA	AA	AA	AA	AA	AA	dd	dd	dd	AA	dd	dd	AA	dd	dd	dd	AA	dd	dd	dd	dd	dd	dd
chr1B	17004501	17016500	12000	AA	Ad	dd	AA	AA	Ad	dd	dd	dd	AA	dd	dd	AA	AA	dd	BB	AA	AA	BB	AA	AA	dd	dd	AA	AA	AA	AA	AA	AA	dd	dd	dd	AA	dd	dd	AA	dd	dd	dd	AA	dd	dd	dd	dd	dd	dd
chr1B	17027501	17035000	7500	AA	Ad	dd	AA	AA	Ad	dd	dd	dd	AA	dd	dd	AA	AA	dd	BC	AA	AA	BC	AA	AA	dd	dd	AA	AA	AA	AA	AA	Ad	dd	dd	dd	AA	dd	dd	AA	dd	dd	dd	AA	dd	dd	dd	dd	dd	dd
chr1B	17119001	17123000	4000	Ad	Ad	dd	AA	Ad	Ad	dd	dd	dd	dd	dd	dd	AA	Ad	dd	AB	AA	Ad	BB	dd	Ad	dd	dd	AA	AA	Ad	AA	AA	dd	dd	dd	dd	Ad	dd	dd	Ad	dd	dd	dd	AA	dd	dd	dd	dd	dd	dd
chr1B	17149001	17165000	16000	AA	Ad	dd	AA	AA	Ad	dd	dd	dd	AA	dd	dd	AA	AA	dd	BB	AA	AA	BB	AA	AA	dd	dd	BB	AA	AA	AA	AA	AA	dd	dd	dd	AA	dd	dd	AA	dd	dd	dd	AA	dd	dd	dd	dd	dd	dd
chr1B	17171501	17180000	8500	AA	Ad	dd	AA	AA	Ad	dd	Ad	dd	AA	dd	dd	AA	AA	dd	BB	AA	AA	BB	AA	AA	dd	dd	AA	AA	AA	AA	AA	AA	dd	dd	dd	AA	dd	dd	AA	dd	dd	dd	AA	dd	dd	dd	dd	dd	dd
chr1B	17182501	17190000	7500	Ad	dd	dd	Ad	Ad	dd	dd	dd	dd	dd	dd	dd	dd	Ad	dd	Ad	Ad	Ad	Ad	dd	Ad	dd	dd	Ad	dd	Ad	dd	Ad	dd	dd	dd	dd	Ad	dd	dd	dd	dd	dd	dd	Ad	dd	dd	dd	dd	dd	dd
chr1B	17210501	17214500	4000	AA	Ad	dd	AA	AA	Ad	dd	Ad	dd	AB	dd	dd	AA	AA	dd	BB	AA	AA	BB	AA	AA	dd	dd	AA	AA	AB	AB	AA	AA	dd	dd	dd	AA	dd	dd	AB	dd	dd	dd	AA	dd	dd	dd	dd	dd	dd
chr1B	17272501	17278000	5500	AA	dd	dd	AA	AA	dd	dd	dd	dd	Ad	dd	dd	AA	AA	dd	M	AA	AA	BB	AA	AA	dd	dd	AA	AA	AA	AA	AA	AA	dd	dd	dd	AA	dd	dd	AA	dd	dd	dd	AA	dd	dd	dd	dd	dd	dd
chr1B	17320501	17325000	4500	Ad	dd	dd	AA	AA	Ad	dd	dd	dd	AA	dd	dd	AA	AA	dd	AB	AA	AA	BB	AA	AA	dd	dd	AA	Ad	Ad	AA	Ad	AA	dd	dd	dd	AA	dd	dd	Ad	dd	dd	dd	AA	dd	dd	dd	dd	dd	dd
chr1B	17333501	17345000	11500	Ad	dd	dd	Ad	dd	Ad	dd	dd	dd	AA	dd	dd	Ad	Ad	dd	AA	Ad	Ad	Ad	Ad	Ad	dd	dd	Ad	dd	Ad	Ad	Ad	Ad	dd	dd	dd	Ad	dd	dd	Ad	dd	dd	dd	Ad	dd	dd	dd	dd	dd	dd
chr1B	17413501	17419500	6000	Ad	Ad	dd	Ad	Ad	Ad	dd	dd	dd	Ad	dd	dd	Ad	Ad	dd	Ad	Ad	Ad	Ad	Ad	Ad	dd	dd	Ad	Ad	Ad	Ad	Ad	Ad	dd	dd	dd	Ad	dd	dd	Ad	dd	dd	dd	Ad	dd	dd	dd	dd	dd	dd
chr1B	17436001	17444500	8500	AA	Ad	dd	AA	AA	Ad	dd	Ad	Ad	AA	dd	Ad	AA	AA	dd	AA	AA	AA	AA	AA	AA	Ad	Ad	AA	AA	AA	AA	AA	AA	Ad	Ad	Ad	AA	Ad	Ad	AB	dd	dd	Ad	AA	Ad	dd	Ad	Ad	Ad	Ad
chr1B	17444001	17462500	18500	AA	Ad	dd	AA	AA	Ad	dd	dd	dd	AA	dd	dd	AA	AA	dd	AA	AA	AA	AA	AA	AA	dd	dd	AA	AA	AA	AA	AA	AA	dd	Ad	dd	AA	dd	dd	AA	dd	dd	dd	AA	dd	dd	dd	dd	dd	dd
chr1B	17478001	17509000	31000	AA	Ad	dd	AA	AA	Ad	dd	Ad	dd	AA	dd	dd	AA	AA	dd	AA	AA	AA	AA	AA	AA	dd	dd	AA	AA	AA	AA	AA	AA	dd	Ad	dd	AA	dd	dd	AA	dd	dd	dd	AA	dd	dd	dd	dd	dd	dd
chr1B	17523501	17531000	7500	AA	Ad	dd	AA	AA	Ad	dd	dd	dd	AA	dd	dd	AA	AA	dd	AA	AA	AA	AA	AA	AA	dd	dd	AA	AA	AA	AA	AA	AA	dd	dd	dd	AA	dd	dd	AA	dd	dd	dd	AA	dd	dd	dd	dd	dd	dd
chr1B	17535001	17542000	7000	AA	AA	AA	AA	AA	AA	AA	Ad	AA	AA	Ad	AA	AA	AA	Ad	AA	AA	AA	AA	AA	AA	AA	AA	AA	AA	AA	AA	AA	AA	AA	Ad	AA	AA	AA	AA	AB	Ad	Ad	AA	AA	AA	Ad	AA	AA	AA	AA
chr1B	17542001	17553000	11000	AA	AA	dd	AA	AA	AA	dd	Ad	AA	Ad	dd	AA	AA	AA	dd	AA	AA	AA	AA	AA	AA	AA	AA	AA	AA	AA	AA	AA	AA	AA	Ad	AA	AA	AA	AA	AB	dd	dd	AA	AA	AA	dd	AA	AA	AA	AA
chr1B	17575501	17590500	15000	AA	AA	dd	AA	AA	AA	dd	Ad	AA	AA	dd	AA	AA	AA	dd	AA	AA	AA	AA	AA	AA	AA	AA	AA	AA	AA	AA	AA	AA	AA	Ad	AA	AA	AA	AA	AA	dd	dd	AA	AA	AA	dd	AA	AA	AA	AA
chr1B	17603001	17611000	8000	AA	AA	AA	AA	AA	AA	AA	dd	AA	AA	dd	AA	AA	AA	dd	AA	AA	AA	AA	AA	AA	AA	AA	AA	AA	AA	AA	AA	AB	AA	AA	AA	AA	AA	AA	AA	dd	dd	AA	AA	AA	dd	AA	AA	AA	AB
chr1B	17710001	17722000	12000	AA	AA	dd	AA	AA	Ad	dd	Ad	dd	dd	Ad	AA	AA	AA	Ad	AA	AA	AA	AA	dd	dd	AA	AB	AA	AA	AA	AA	AA	dd	AA	AA	AA	AA	AA	AA	AA	Ad	Ad	AA	AA	AA	dd	AA	AA	AA	AA
chr1B	17820001	17826500	6500	AA	Ad	dd	Ad	Ad	Ad	dd	dd	AA	Ad	dd	AA	Ad	dd	dd	dd	AA	dd	AA	AA	AA	dd	dd	AA	dd	Ad	AA	Ad	AA	AA	AA	AA	dd	AA	AA	AA	dd	Ad	AA	AA	AA	dd	AA	AA	Ad	AB
chr1B	17844501	17848500	4000	dd	dd	dd	Ad	Ad	dd	dd	dd	dd	dd	dd	Ad	Ad	dd	dd	dd	Ad	dd	Ad	dd	dd	dd	dd	Ad	dd	Ad	dd	dd	dd	dd	dd	dd	dd	dd	dd	dd	dd	dd	dd	Ad	Ad	dd	dd	dd	dd	dd
chr1B	17915501	17921000	5500	dd	dd	dd	AA	AA	dd	dd	dd	dd	dd	dd	AA	AA	dd	dd	dd	AA	dd	AA	dd	dd	dd	dd	AA	dd	AA	dd	dd	dd	dd	dd	dd	dd	dd	dd	dd	dd	dd	dd	AA	Ad	dd	dd	dd	dd	dd
chr1B	17917501	17929000	11500	dd	Ad	AA	AA	AA	AA	AA	Ad	dd	AA	dd	AB	AA	AA	dd	Ad	AA	AA	AA	AA	AA	AA	Ad	AA	dd	AA	Ad	Ad	AA	dd	dd	dd	AA	dd	dd	dd	AA	AA	dd	AA	AA	dd	dd	dd	dd	dd
chr1B	17936501	17942500	6000	dd	Ad	AA	AA	AA	AA	AA	AA	dd	AA	dd	AA	AA	AB	dd	AA	AA	AB	AA	AA	AA	AB	AA	AA	dd	AA	AA	AA	AB	dd	dd	dd	AA	dd	dd	Ad	AA	AB	dd	AA	AB	dd	dd	dd	dd	Ad
chr1B	17937001	17953000	16000	dd	Ad	AA	AA	AA	Ad	AA	AA	dd	AA	dd	AA	AA	AA	dd	AA	AA	AA	AA	AA	AA	AA	Ad	AA	dd	AA	AA	Ad	AA	dd	dd	dd	Ad	dd	dd	dd	AA	AA	dd	AA	AA	dd	dd	dd	dd	dd
chr1B	17967501	17972500	5000	dd	dd	dd	AA	Ad	dd	dd	dd	dd	dd	dd	AA	AA	dd	dd	dd	AA	dd	AA	dd	dd	dd	dd	AA	dd	AA	dd	dd	dd	dd	dd	dd	dd	dd	dd	dd	dd	dd	dd	AA	AB	dd	dd	dd	dd	dd
chr1B	17967501	18015000	47500	dd	dd	dd	AA	AA	dd	dd	dd	dd	dd	dd	AA	AA	dd	dd	dd	AA	dd	AA	dd	dd	dd	dd	AA	dd	AA	dd	dd	dd	dd	dd	dd	dd	dd	dd	dd	dd	dd	dd	AA	AA	dd	dd	dd	dd	dd
chr1B	18027501	18037000	9500	dd	dd	dd	AA	AA	dd	dd	dd	dd	dd	dd	AA	AA	dd	dd	dd	AA	dd	AA	dd	dd	dd	dd	AA	dd	AA	dd	dd	dd	dd	dd	dd	dd	dd	dd	dd	dd	dd	dd	AA	AA	dd	dd	dd	dd	dd
chr1B	18042001	18053000	11000	dd	dd	dd	AA	AA	dd	dd	dd	dd	dd	dd	AA	AA	dd	dd	dd	AA	dd	AA	dd	dd	dd	dd	AA	dd	AA	dd	dd	dd	dd	dd	dd	dd	dd	dd	dd	dd	dd	dd	AA	AA	dd	dd	dd	dd	dd
chr1B	18058001	18065000	7000	dd	dd	dd	AA	AA	dd	dd	dd	dd	dd	dd	AA	AA	dd	dd	dd	AA	dd	AA	dd	dd	dd	dd	AA	dd	AA	dd	dd	dd	dd	dd	dd	dd	dd	dd	dd	dd	dd	dd	AA	AA	dd	dd	dd	dd	dd
chr1B	18080501	18089500	9000	dd	dd	dd	AA	AA	dd	dd	dd	dd	dd	dd	AA	AA	dd	dd	dd	AA	dd	AA	dd	dd	dd	dd	AA	dd	AA	dd	dd	dd	dd	dd	dd	dd	dd	dd	dd	dd	dd	dd	AA	AA	dd	dd	dd	dd	dd
chr1B	18105001	18113000	8000	dd	dd	dd	AA	AA	dd	dd	dd	dd	dd	dd	AA	AA	dd	dd	dd	AA	dd	AA	dd	dd	dd	dd	AA	dd	AA	dd	dd	dd	dd	dd	dd	dd	dd	dd	dd	dd	dd	dd	AA	AA	dd	dd	dd	dd	dd
chr1B	18118001	18123500	5500	dd	Ad	Ad	AA	AA	AA	Ad	Ad	dd	AA	Ad	AA	AA	AA	dd	AA	AA	AA	AA	AA	AA	AA	AA	AA	AA	AA	AA	AA	AA	dd	dd	dd	AA	dd	dd	dd	Ad	Ad	dd	AA	AA	Ad	dd	dd	dd	dd
chr1B	18136001	18206500	70500	dd	Ad	dd	AA	AA	AA	dd	dd	dd	AA	dd	AA	AA	AA	dd	AA	AA	AA	AA	AA	AA	AA	AA	AA	AA	AA	AA	Ad	AA	dd	dd	dd	AA	dd	dd	dd	dd	dd	dd	AA	AA	dd	dd	dd	dd	dd
chr1B	18211001	18223500	12500	dd	Ad	dd	AA	AA	AB	dd	dd	dd	AA	dd	AA	AA	AA	dd	AA	AA	AA	AA	AA	AB	AA	AA	AA	dd	AA	AA	AA	AA	dd	dd	dd	AA	dd	dd	dd	dd	dd	dd	AA	AA	dd	dd	dd	dd	dd
chr1B	18229001	18244000	15000	dd	dd	dd	AA	AA	dd	dd	dd	dd	dd	dd	AA	AA	dd	dd	dd	AB	dd	AA	dd	dd	dd	dd	AA	AA	AA	dd	dd	dd	dd	dd	dd	dd	dd	dd	dd	dd	dd	dd	AA	AA	dd	dd	dd	dd	dd
chr1B	18246501	18251000	4500	dd	Ad	dd	AA	AA	AA	dd	Ad	dd	AA	dd	AA	AA	AA	dd	AA	AA	AA	AA	AA	AA	AB	AA	AA	AB	AB	AA	AA	AB	dd	dd	dd	AA	dd	dd	dd	dd	Ad	dd	AA	AA	dd	dd	dd	dd	dd
chr1B	18297501	18303000	5500	dd	Ad	dd	AA	AA	AA	dd	dd	dd	AA	dd	AA	AA	AA	Ad	AA	AA	AA	AA	AA	AA	AA	AA	AA	AA	AA	AA	Ad	AA	dd	dd	dd	AA	dd	dd	dd	dd	dd	dd	AA	AA	dd	dd	dd	dd	dd
chr1B	18408501	18412500	4000	Ad	dd	dd	AA	AA	dd	dd	Ad	Ad	dd	dd	AA	Ad	dd	dd	dd	AA	dd	AA	dd	dd	dd	dd	AA	AA	AA	dd	dd	dd	dd	dd	dd	Ad	dd	dd	dd	dd	dd	dd	Ad	Ad	dd	dd	dd	dd	dd
chr1B	18445001	18449000	4000	dd	Ad	dd	AA	AA	AA	dd	dd	Ad	AA	dd	AB	AA	Ad	dd	Ad	AA	Ad	AA	AA	AA	Ad	AA	AA	dd	AA	Ad	Ad	AA	dd	dd	dd	Ad	dd	dd	dd	dd	dd	dd	AA	AA	dd	dd	dd	dd	dd
chr1B	18447001	18672000	225000	dd	dd	dd	AA	AA	Ad	dd	dd	dd	Ad	dd	AA	AA	Ad	dd	dd	AA	Ad	AA	dd	dd	Ad	Ad	AA	dd	AA	dd	dd	Ad	dd	dd	dd	dd	dd	dd	dd	dd	dd	dd	AA	AA	dd	dd	dd	dd	dd
chr1B	18647501	18676500	29000	dd	dd	dd	AA	AA	Ad	dd	dd	dd	dd	dd	AA	AA	dd	dd	dd	AA	dd	AA	dd	dd	dd	dd	AA	dd	AA	dd	dd	dd	dd	dd	dd	dd	dd	dd	dd	dd	dd	dd	AA	AA	dd	dd	dd	dd	dd
chr1B	18878001	18884000	6000	Ad	Ad	dd	AA	AA	Ad	Ad	dd	dd	dd	dd	AA	AA	Ad	Ad	dd	AA	dd	AA	dd	dd	dd	dd	AA	Ad	AA	dd	dd	dd	Ad	Ad	Ad	dd	Ad	Ad	Ad	dd	dd	dd	AA	AA	dd	dd	dd	dd	dd
chr1B	18922001	18926000	4000	Ad	dd	dd	AA	AA	Ad	dd	dd	dd	dd	dd	AA	AA	dd	Ad	dd	AA	dd	AA	dd	dd	dd	dd	AA	Ad	AA	dd	dd	dd	dd	Ad	dd	dd	dd	dd	Ad	dd	dd	dd	AA	AA	dd	dd	dd	dd	dd
chr1B	18946501	18954500	8000	AA	dd	dd	AA	AA	Ad	dd	dd	dd	dd	dd	AA	AA	dd	AA	dd	AA	dd	AA	dd	dd	dd	dd	AA	AA	AA	dd	dd	dd	dd	Ad	dd	dd	dd	dd	Ad	dd	dd	dd	AA	AA	dd	dd	dd	dd	dd
chr1B	19106001	19110500	4500	Ad	Ad	dd	AB	AB	AB	dd	dd	AB	AB	dd	BB	BB	AB	AB	AB	AB	AB	AB	AB	AB	AB	AB	AB	dd	BB	AB	AB	AB	dd	Ad	dd	AB	dd	dd	AA	dd	dd	dd	AB	AB	dd	dd	dd	dd	dd
chr1B	19106001	19226500	120500	AB	Ad	dd	AA	AA	AA	dd	dd	AA	AA	dd	AA	AA	AA	AA	AA	AA	AA	AA	AA	AA	AA	AA	AA	Ad	AB	AA	AA	AB	dd	AA	dd	AA	dd	dd	AA	dd	dd	dd	AA	AA	dd	dd	dd	dd	dd
chr1B	19338501	19346000	7500	dd	AA	dd	M	M	BB	dd	dd	AA	AA	dd	BC	BC	AA	AA	AA	M	AA	M	AA	AA	AA	AA	M	AA	M	AA	AA	AA	AB	AA	AA	AA	AB	AA	dd	dd	dd	AA	M	M	dd	AB	AA	AB	AB
chr1B	19380001	19384000	4000	dd	AA	dd	BB	BB	AB	dd	Ad	Ad	Ad	dd	BB	BB	Ad	Ad	Ad	BB	Ad	BB	Ad	Ad	Ad	Ad	AB	AA	BB	Ad	Ad	Ad	AB	Ad	AA	Ad	AB	AB	dd	dd	dd	AA	BB	BB	dd	AA	AA	AB	AA
chr1B	19416501	19432000	15500	dd	dd	dd	AA	AA	Ad	dd	dd	dd	dd	dd	AA	AA	dd	dd	dd	AA	dd	AA	dd	dd	dd	dd	AA	dd	AA	dd	dd	dd	dd	dd	dd	dd	dd	dd	dd	dd	dd	dd	AA	AA	dd	dd	dd	dd	dd
chr1B	19436001	19444000	8000	dd	AA	dd	M	M	BB	Ad	Ad	AA	AA	dd	M	M	AA	AA	AA	BC	AA	M	AA	AA	AA	AA	M	AB	BC	AA	AA	AA	BB	AA	BB	AA	BB	AB	dd	dd	dd	AA	M	BC	dd	AB	AB	AB	AB
chr1B	19487001	19492000	5000	dd	AA	dd	BB	BB	AB	dd	dd	dd	dd	dd	BB	BC	dd	dd	dd	BC	dd	BC	dd	dd	dd	dd	BB	AA	BC	dd	Ad	dd	AB	Ad	AB	dd	AB	AB	dd	dd	dd	AA	BC	BC	dd	AA	AB	AA	AB
chr1B	19631001	19635000	4000	dd	dd	dd	dd	BB	AA	dd	dd	dd	dd	dd	dd	AB	dd	dd	dd	BB	dd	AB	dd	dd	dd	dd	BB	Ad	AB	dd	dd	dd	AA	Ad	Ad	dd	Ad	Ad	dd	dd	dd	Ad	AB	BB	dd	Ad	Ad	dd	dd
chr1B	19730501	19734500	4000	dd	dd	dd	Ad	BB	Ad	dd	dd	dd	dd	dd	Ad	AB	dd	dd	dd	AB	dd	AB	dd	dd	dd	dd	BB	dd	AB	dd	dd	dd	Ad	dd	Ad	dd	Ad	Ad	dd	dd	dd	dd	AB	AB	dd	Ad	dd	dd	dd
chr1B	19753001	19762000	9000	Ad	dd	dd	dd	AA	AA	dd	dd	dd	dd	dd	dd	AA	dd	Ad	dd	AA	dd	AA	dd	dd	Ad	dd	AA	dd	AA	dd	dd	dd	dd	dd	dd	dd	dd	dd	dd	dd	dd	dd	AA	AA	dd	dd	dd	dd	dd
chr1B	19774001	19778500	4500	dd	dd	dd	dd	Ad	Ad	dd	dd	dd	dd	dd	dd	AA	dd	dd	dd	Ad	dd	Ad	dd	dd	dd	dd	AA	dd	AA	dd	dd	dd	dd	dd	dd	dd	dd	dd	dd	dd	dd	dd	AA	Ad	dd	dd	dd	dd	dd
chr1B	19811501	19824500	13000	Ad	dd	dd	dd	AA	Ad	dd	dd	dd	Ad	dd	dd	AA	dd	dd	dd	AA	dd	AA	dd	dd	dd	dd	AA	dd	AA	dd	Ad	dd	dd	dd	dd	dd	dd	dd	dd	dd	dd	dd	AA	AA	dd	dd	dd	Ad	dd
chr1B	19820001	19824500	4500	Ad	dd	dd	dd	AA	AA	dd	dd	dd	Ad	dd	dd	AB	dd	dd	dd	AB	dd	AA	Ad	dd	dd	dd	AA	dd	AB	dd	dd	Ad	dd	dd	dd	dd	dd	dd	dd	dd	dd	dd	AA	AA	dd	dd	dd	dd	dd
chr1B	19850001	19854000	4000	dd	dd	dd	AA	AB	AA	dd	dd	dd	dd	dd	AA	AB	dd	dd	dd	AB	dd	AB	dd	dd	dd	dd	AB	Ad	AB	dd	dd	dd	AB	dd	Ad	dd	AA	Ad	dd	dd	dd	AA	AB	AB	dd	AA	AA	dd	dd
chr1B	19866501	19874500	8000	Ad	AA	dd	AB	AB	AA	Ad	Ad	Ad	Ad	dd	AA	AB	Ad	Ad	Ad	AA	Ad	AB	Ad	Ad	Ad	Ad	AA	AA	AB	Ad	Ad	Ad	AA	AB	AA	Ad	AA	AA	dd	dd	dd	Ad	AA	AA	dd	AA	Ad	AA	Ad
chr1B	19924501	19931500	7000	AA	Ad	dd	AB	AA	AA	dd	dd	AA	Ad	dd	AA	AA	Ad	AA	AA	AA	AA	AA	AA	Ad	AA	AA	AA	Ad	AA	AA	Ad	AA	dd	Ad	dd	Ad	dd	dd	AA	dd	dd	dd	AA	AA	dd	dd	dd	dd	dd
chr1B	19962501	19966500	4000	Ad	Ad	dd	AA	AA	AA	dd	dd	Ad	Ad	dd	AA	AB	Ad	Ad	Ad	AA	Ad	AA	Ad	Ad	Ad	Ad	AA	Ad	AA	Ad	Ad	Ad	Ad	Ad	Ad	Ad	Ad	Ad	Ad	dd	dd	Ad	AA	AA	Ad	Ad	Ad	Ad	Ad
chr1B	19991501	19998500	7000	Ad	AB	dd	AA	AA	AA	dd	dd	AA	AA	dd	AA	AA	AA	Ad	AA	AA	AA	AB	AA	AA	AA	AA	AA	Ad	AA	AA	Ad	AA	AA	AA	AB	Ad	AB	AA	AA	dd	dd	AA	AA	AA	dd	AB	AA	AA	AA
chr1B	20004001	20019500	15500	AA	Ad	dd	AA	AA	AA	dd	dd	AA	AA	dd	AA	AA	AA	AA	AA	AA	AA	AA	AA	AA	AA	AA	AA	Ad	AA	AA	Ad	AA	AA	AA	Ad	Ad	AA	AA	AA	dd	dd	AA	AA	AA	dd	AA	AA	AA	AA
chr1B	20117501	20126500	9000	AA	Ad	dd	AA	AA	AA	dd	dd	AA	AA	dd	AA	AA	AA	AA	AA	AA	AA	AA	AA	AA	AA	AA	AA	AA	AA	AA	AA	AA	dd	Ad	dd	AA	dd	dd	AB	dd	dd	dd	AA	AA	dd	dd	dd	dd	dd
chr1B	20217501	20221500	4000	AA	Ad	dd	Ad	AA	Ad	dd	dd	dd	dd	dd	AA	AA	Ad	Ad	Ad	AA	dd	AA	dd	dd	dd	dd	AA	dd	AA	Ad	Ad	Ad	Ad	AA	Ad	Ad	Ad	Ad	AA	dd	dd	dd	AA	AA	dd	Ad	Ad	dd	dd
chr1B	20252501	20268500	16000	AA	Ad	dd	AA	AA	AA	dd	Ad	AA	Ad	dd	AA	AA	AA	AA	Ad	AA	AA	AA	Ad	Ad	AA	Ad	AA	AA	AA	Ad	AA	AA	AA	AA	Ad	AA	AA	AA	AA	dd	dd	Ad	AA	AA	dd	Ad	Ad	Ad	Ad
chr1B	20254001	20307000	53000	AA	Ad	dd	AA	AA	Ad	dd	dd	Ad	Ad	dd	AA	AA	Ad	Ad	Ad	AA	Ad	AA	Ad	Ad	Ad	Ad	AA	Ad	AA	Ad	Ad	Ad	Ad	Ad	Ad	Ad	Ad	Ad	AA	dd	dd	Ad	AA	AA	dd	Ad	Ad	Ad	Ad
chr1B	20333001	20340500	7500	AB	dd	dd	AB	AB	Ad	dd	Ad	dd	dd	dd	AB	AB	dd	dd	dd	AB	dd	AA	dd	dd	dd	dd	AB	dd	AB	dd	dd	dd	dd	Ad	dd	dd	dd	dd	AB	dd	dd	dd	AB	AB	dd	dd	dd	dd	dd
chr1B	20372501	20379500	7000	AA	dd	dd	AA	AA	Ad	dd	Ad	dd	dd	dd	AB	AB	dd	dd	dd	AA	dd	AA	dd	dd	dd	dd	AA	dd	AA	dd	dd	dd	dd	Ad	dd	dd	dd	dd	AB	dd	dd	dd	AA	AA	dd	dd	dd	dd	dd
chr1B	20432501	20437000	4500	AA	dd	dd	AA	AA	AA	dd	dd	dd	dd	dd	AA	AA	dd	dd	dd	AA	dd	AA	dd	dd	dd	dd	AA	dd	AA	dd	dd	dd	dd	Ad	dd	dd	dd	dd	AB	dd	dd	dd	AA	AA	dd	dd	dd	dd	dd
chr1B	20453001	20459500	6500	AA	dd	dd	AA	AA	Ad	dd	dd	dd	dd	dd	AA	AA	dd	dd	dd	AA	dd	AA	dd	dd	dd	dd	Ad	dd	AA	dd	dd	dd	dd	Ad	dd	dd	dd	dd	Ad	dd	dd	dd	AA	AA	dd	dd	dd	dd	dd
chr1B	20453001	20473000	20000	AA	dd	dd	AA	AA	Ad	dd	dd	dd	dd	dd	AA	AA	dd	dd	dd	AA	dd	AA	dd	dd	dd	dd	AA	dd	AA	dd	dd	dd	dd	Ad	dd	dd	dd	dd	AA	dd	dd	dd	AA	AA	dd	dd	dd	dd	dd
chr1B	20480001	20484500	4500	AA	dd	dd	AA	AB	Ad	dd	dd	dd	dd	dd	AA	AB	dd	dd	dd	AA	dd	AA	dd	dd	dd	dd	AA	dd	AB	dd	dd	dd	dd	Ad	dd	dd	dd	dd	AA	dd	dd	dd	AB	Ad	dd	dd	dd	dd	dd
chr1B	20492001	20496500	4500	Ad	dd	dd	Ad	Ad	Ad	dd	dd	dd	dd	dd	AA	AA	dd	dd	dd	Ad	dd	AA	dd	dd	dd	dd	Ad	dd	Ad	dd	dd	dd	dd	Ad	dd	dd	dd	dd	Ad	dd	dd	dd	AA	Ad	dd	dd	dd	dd	dd
chr1B	20604001	20611000	7000	AA	dd	dd	AA	AA	Ad	dd	Ad	Ad	Ad	dd	AA	AA	Ad	Ad	Ad	AA	dd	AA	dd	Ad	Ad	Ad	AA	Ad	AA	dd	Ad	dd	Ad	Ad	Ad	dd	Ad	Ad	AA	dd	dd	Ad	AA	AA	dd	Ad	dd	Ad	dd
chr1B	20614001	20618000	4000	AA	Ad	dd	AA	AA	AA	dd	dd	Ad	Ad	dd	AA	AA	Ad	dd	Ad	AA	Ad	AA	Ad	dd	Ad	Ad	AA	Ad	AA	Ad	dd	Ad	Ad	Ad	Ad	Ad	Ad	Ad	AA	dd	dd	Ad	AA	AA	dd	Ad	dd	Ad	dd
chr1B	20668001	20673000	5000	AB	Ad	Ad	AA	AA	AA	Ad	Ad	Ad	Ad	dd	AA	AB	Ad	Ad	Ad	AB	Ad	AA	Ad	Ad	Ad	Ad	AA	Ad	AA	Ad	Ad	Ad	Ad	AB	Ad	Ad	Ad	dd	AA	dd	dd	dd	AA	AA	dd	Ad	dd	AA	dd
chr1B	20686501	20691500	5000	dd	Ad	Ad	AA	AA	AA	Ad	Ad	AA	AA	dd	AA	AA	AA	AA	AA	AA	AA	AA	AA	AA	AA	AA	AA	AA	AA	AA	AA	AA	dd	dd	dd	AA	dd	dd	AA	Ad	Ad	dd	AA	AA	dd	dd	dd	dd	dd
chr1B	20699001	20711000	12000	dd	dd	dd	AA	AA	Ad	dd	dd	Ad	AA	dd	AA	Ad	Ad	Ad	Ad	Ad	Ad	AA	AA	Ad	Ad	Ad	Ad	Ad	AA	Ad	Ad	Ad	dd	dd	dd	Ad	dd	dd	dd	dd	dd	dd	Ad	Ad	dd	dd	dd	dd	dd
chr1B	20882001	20897000	15000	dd	Ad	dd	AA	dd	Ad	dd	dd	Ad	Ad	dd	Ad	Ad	Ad	Ad	Ad	Ad	Ad	Ad	Ad	AA	dd	dd	Ad	Ad	Ad	Ad	Ad	AA	Ad	Ad	Ad	Ad	Ad	Ad	dd	dd	dd	Ad	Ad	dd	dd	dd	Ad	Ad	Ad
chr1B	20893501	20897500	4000	dd	Ad	dd	Ad	dd	Ad	dd	dd	Ad	Ad	dd	Ad	Ad	Ad	Ad	Ad	Ad	Ad	Ad	Ad	Ad	dd	dd	Ad	Ad	Ad	Ad	Ad	Ad	dd	dd	Ad	Ad	Ad	Ad	dd	dd	dd	Ad	Ad	dd	dd	dd	Ad	dd	dd
chr1B	20905001	20917500	12500	dd	Ad	dd	Ad	dd	dd	dd	dd	Ad	Ad	dd	Ad	Ad	dd	Ad	dd	Ad	Ad	Ad	Ad	Ad	dd	dd	dd	dd	dd	dd	Ad	dd	Ad	dd	Ad	Ad	dd	Ad	dd	dd	dd	dd	Ad	dd	dd	dd	dd	dd	dd
chr1B	20925001	20950000	25000	dd	Ad	dd	Ad	dd	Ad	dd	dd	Ad	Ad	dd	Ad	Ad	Ad	Ad	Ad	Ad	Ad	Ad	Ad	Ad	Ad	Ad	Ad	Ad	Ad	Ad	Ad	Ad	dd	dd	dd	Ad	dd	dd	dd	dd	dd	dd	Ad	dd	dd	dd	dd	dd	dd
chr1B	20963501	20984000	20500	dd	AA	dd	Ad	dd	AA	dd	dd	Ad	Ad	dd	Ad	Ad	Ad	Ad	AA	AA	AA	AA	AA	AA	Ad	AA	dd	Ad	dd	AA	Ad	AA	Ad	Ad	AA	Ad	Ad	AA	dd	dd	dd	Ad	Ad	dd	dd	Ad	Ad	Ad	Ad
chr1B	21002501	21006500	4000	dd	Ad	dd	Ad	dd	Ad	dd	dd	Ad	Ad	dd	Ad	Ad	Ad	Ad	dd	Ad	Ad	Ad	Ad	Ad	Ad	Ad	Ad	Ad	Ad	Ad	dd	Ad	Ad	dd	Ad	Ad	dd	Ad	dd	dd	dd	Ad	Ad	dd	dd	dd	dd	dd	dd
chr1B	21025501	21030000	4500	dd	dd	dd	dd	dd	dd	dd	dd	dd	dd	dd	dd	dd	dd	dd	dd	dd	dd	dd	dd	dd	dd	dd	dd	dd	dd	dd	dd	dd	dd	dd	dd	dd	dd	dd	dd	dd	dd	dd	dd	dd	dd	dd	dd	dd	dd
chr1B	21033501	21037500	4000	dd	Ad	dd	dd	dd	Ad	dd	dd	Ad	Ad	dd	dd	Ad	Ad	AA	Ad	AA	Ad	Ad	Ad	Ad	Ad	AA	Ad	Ad	Ad	Ad	Ad	AA	Ad	Ad	Ad	Ad	Ad	Ad	dd	dd	dd	Ad	Ad	dd	dd	Ad	Ad	Ad	dd
chr1B	21056501	21060500	4000	dd	Ad	dd	Ad	dd	Ad	dd	dd	Ad	Ad	dd	Ad	Ad	dd	Ad	Ad	dd	Ad	Ad	Ad	Ad	Ad	Ad	Ad	Ad	dd	Ad	Ad	Ad	Ad	dd	dd	Ad	Ad	dd	dd	dd	dd	dd	Ad	dd	dd	dd	dd	dd	dd
chr1B	21059001	21065000	6000	dd	AA	dd	Ad	dd	Ad	dd	dd	Ad	Ad	dd	Ad	Ad	Ad	Ad	AA	Ad	AA	Ad	Ad	Ad	Ad	Ad	dd	Ad	Ad	Ad	Ad	AA	Ad	Ad	Ad	Ad	Ad	AA	dd	dd	dd	Ad	Ad	dd	dd	Ad	Ad	dd	Ad
chr1B	21132001	21150000	18000	dd	dd	dd	dd	dd	Ad	dd	dd	Ad	Ad	dd	Ad	Ad	Ad	Ad	Ad	Ad	Ad	dd	Ad	Ad	Ad	Ad	Ad	Ad	Ad	Ad	Ad	Ad	Ad	dd	Ad	Ad	Ad	Ad	dd	dd	dd	dd	Ad	dd	dd	dd	dd	dd	dd
chr1B	21179501	21186000	6500	dd	AA	dd	AA	dd	AA	dd	dd	AA	AA	dd	AA	AA	AA	AA	AA	Ad	AA	dd	AA	AA	AA	AA	AA	Ad	AA	AA	AA	AA	AA	Ad	AA	AA	AA	AA	dd	dd	dd	Ad	AA	dd	dd	Ad	Ad	Ad	Ad
chr1B	21196501	21200500	4000	dd	Ad	dd	AA	dd	Ad	dd	dd	Ad	AA	dd	AA	AA	Ad	Ad	Ad	Ad	AA	AA	AA	Ad	dd	dd	AA	AA	AA	Ad	Ad	AA	Ad	Ad	Ad	Ad	Ad	Ad	dd	dd	dd	Ad	Ad	dd	dd	Ad	Ad	Ad	Ad
chr1B	21330001	21338000	8000	AA	AA	dd	dd	AA	AA	dd	Ad	AA	AA	AA	dd	AA	AA	AA	AB	AA	AA	AA	AA	AA	AA	AA	AA	AA	AA	AB	AA	AA	AA	AA	AA	AA	AB	AA	AB	dd	Ad	AB	AA	AA	Ad	AA	AA	AA	AA
chr1B	21346001	21350500	4500	dd	AA	dd	AA	dd	AA	dd	dd	AA	AA	Ad	AA	AA	AA	AA	AA	AA	AA	AA	AA	dd	AA	AA	AA	AA	AA	dd	Ad	AB	AA	Ad	AA	AA	AA	AA	dd	dd	dd	AA	AA	dd	Ad	AA	AA	AA	AA
chr1B	21574501	21579500	5000	AA	AA	dd	AA	AA	AA	dd	dd	AA	AA	dd	AA	AA	AA	AA	AA	AA	AA	AA	AA	AA	AA	AA	AA	AB	AA	AA	AA	AA	AA	AA	AA	AA	AA	AA	AA	dd	dd	Ad	AA	AA	dd	Ad	Ad	AA	Ad
chr1B	21592501	21614000	21500	dd	AA	dd	AA	AA	AA	dd	Ad	AA	AA	dd	AA	AA	AA	AA	AA	AA	AA	AA	AA	AA	AA	AA	AA	AA	AA	AA	AA	AA	AA	AA	AA	AA	AA	AA	dd	dd	dd	AA	AA	AA	dd	AA	AA	AA	AA
chr1B	21623501	21670500	47000	dd	AA	dd	AA	AA	AA	dd	dd	AA	AA	dd	AA	AA	AA	AA	AA	AA	AA	AA	AA	AA	AA	AA	AA	AA	AA	AA	AA	AA	AA	AA	AA	AA	AA	AA	dd	dd	dd	AA	AA	AA	dd	AA	AA	AA	AB
chr1B	21683001	21687000	4000	dd	AA	dd	AB	AA	AA	dd	dd	AA	AA	dd	AA	AA	AA	AA	AA	AA	AA	AA	AA	AA	Ad	AA	AA	AA	AA	AA	AA	AA	AA	AA	AA	AA	AA	AA	dd	dd	dd	AA	AA	AA	dd	AA	AA	AA	Ad
chr1B	21690001	21699000	9000	dd	AB	dd	AB	AB	AB	dd	dd	AA	AB	dd	AB	AB	AB	AB	AA	AA	AB	AA	AB	AB	AB	AA	AA	AA	AA	AB	AB	AB	AA	AB	AA	AB	AB	AB	dd	dd	dd	AA	AA	AA	dd	AA	AA	AB	AA
chr1B	21703001	21707500	4500	dd	AA	dd	AB	AA	AB	dd	dd	AB	AB	dd	AB	AA	AA	AA	AA	AB	AB	AA	AA	AB	AB	AB	AA	AB	AB	AB	AA	AB	AA	AB	AB	AA	AB	AA	Ad	dd	dd	AB	AA	AA	dd	AA	AA	AB	Ad
chr1B	21710001	21715000	5000	dd	AA	dd	AB	AA	AA	dd	dd	AA	AA	dd	AB	AA	AB	AA	AA	AA	AA	AA	AA	AA	AB	AA	AA	AA	AA	AA	AA	AB	AA	AB	AA	AB	AB	AA	dd	dd	dd	AA	AA	AA	dd	AA	AA	AB	AA
chr1B	21716001	21726000	10000	dd	AA	dd	AB	AA	AA	dd	dd	AA	AA	dd	AB	AA	AA	AA	AA	AA	AA	AA	AA	AA	AA	AA	AA	AA	Ad	AA	AB	AA	AA	AA	AA	AA	AA	AA	dd	dd	dd	AA	AA	AA	dd	AA	AA	AB	Ad
chr1B	21732001	21757500	25500	dd	AA	dd	AA	AA	AA	dd	dd	AA	AA	dd	AA	AA	AA	AA	AA	AA	AA	AA	AA	AA	AA	AA	AA	AA	AA	AA	AA	AA	AA	AA	AA	AA	AA	AA	dd	dd	dd	AA	AA	AA	dd	AA	AA	AA	AA
chr1B	21783001	21787500	4500	dd	AA	dd	AA	AA	AA	dd	Ad	AA	AA	dd	AA	AA	AA	AA	AA	AA	AA	AB	AA	AA	AA	AA	AA	AB	AA	AA	AA	AA	AB	AA	AA	AA	AA	AA	dd	dd	dd	AA	AA	AA	dd	AA	AA	AA	Ad
chr1B	21792501	21797000	4500	dd	AA	dd	AA	AA	AA	dd	dd	AA	AA	dd	AB	AA	AA	AA	AA	AA	AA	AA	AA	AA	AA	AA	AA	AA	AA	AA	AA	AA	AA	Ad	AA	AA	AA	AA	dd	dd	dd	AA	AA	AA	dd	AA	AA	AB	Ad
chr1B	21848501	22038000	189500	AA	AA	dd	AA	AA	AA	dd	dd	AA	AA	dd	AA	AA	AA	AA	AA	AA	AA	AA	AA	AA	dd	dd	AA	AA	AA	AA	AA	AA	AA	AA	AA	AA	AA	AA	Ad	dd	dd	AA	AA	dd	dd	AA	AA	AA	AA
chr1B	21861001	24291000	2430000	AA	AA	dd	AA	AA	AA	dd	dd	AA	AA	dd	AA	AA	AA	AA	AA	AA	AA	AA	AA	AA	AA	AA	AA	AA	AA	AA	AA	AB	AA	AA	AA	AA	AB	AA	AB	dd	dd	AA	AA	dd	dd	AA	AA	AA	AA
chr1B	24221001	24583500	362500	AA	AA	dd	AA	AA	AA	dd	dd	AA	AA	AA	AA	AA	AA	AA	AA	AA	AA	AA	AA	AA	AA	AA	AA	AA	AA	AA	AA	AA	AA	AA	AA	AA	AA	AA	AA	dd	dd	AA	AA	AA	AA	AA	AA	AA	AA
chr1B	24610001	24615500	5500	AA	dd	dd	AA	AA	Ad	dd	Ad	dd	AA	AA	AA	AA	dd	Ad	AA	AA	dd	AA	AA	AA	AB	AB	AA	AA	dd	AA	Ad	AB	Ad	Ad	AB	dd	AA	dd	dd	dd	dd	AB	AA	AA	dd	dd	AA	dd	AA
chr1B	24618001	24622500	4500	AA	dd	dd	AB	Ad	AA	Ad	Ad	Ad	AA	AA	AB	AA	dd	AA	AA	AA	dd	AB	AB	AA	AA	AA	Ad	Ad	dd	AB	Ad	AB	Ad	Ad	AA	Ad	AB	dd	dd	Ad	dd	AA	AA	AA	dd	Ad	AA	Ad	AA
chr1B	24624501	24631000	6500	AA	dd	dd	AA	Ad	AA	dd	dd	dd	AA	AA	AA	AA	dd	AA	AA	AA	dd	AA	AA	AA	AA	AA	AA	AA	dd	AA	AA	AA	dd	Ad	AA	dd	AA	dd	dd	dd	dd	AA	AA	AA	dd	dd	AA	dd	AA
chr1B	24667001	24672500	5500	AA	dd	dd	AA	dd	AA	dd	dd	dd	AA	AA	AA	AA	dd	dd	AA	AA	dd	AA	AA	AA	AB	AA	dd	dd	dd	AA	AA	AB	dd	Ad	AA	dd	AA	dd	dd	dd	dd	AA	AA	AA	Ad	dd	AA	dd	AA
chr1B	24716501	24721000	4500	AA	dd	dd	AA	AA	AA	dd	dd	dd	AA	AA	AA	Ad	dd	AA	AA	AA	dd	AA	AA	AA	AA	AA	AA	AA	dd	AA	AA	AA	dd	Ad	AA	dd	AA	dd	dd	dd	dd	AA	AA	AA	dd	dd	AA	dd	AA
chr1B	24778001	24783000	5000	AA	AA	dd	AA	AA	AA	dd	AA	AA	AA	AA	AA	AA	AA	AB	AB	AA	AA	AA	AA	AA	AA	AA	AA	AA	AA	AA	AA	AA	AA	AA	AA	AA	AA	AA	AB	dd	dd	AA	AA	AA	AA	AA	AA	AB	AA
chr1B	24794001	24798500	4500	Ad	Ad	Ad	Ad	Ad	AA	Ad	dd	Ad	AA	AA	Ad	Ad	AA	Ad	Ad	AA	AA	Ad	AA	Ad	Ad	Ad	AA	AA	AA	Ad	AA	AA	Ad	Ad	Ad	Ad	Ad	Ad	AA	Ad	Ad	Ad	AA	Ad	AA	AA	Ad	AA	AA
chr1B	24853501	24857500	4000	AA	AA	dd	AA	AA	AA	dd	AA	dd	AA	AA	AA	AA	AA	dd	AA	AA	AA	AA	AA	AA	AA	AA	AA	AA	Ad	AA	AA	AA	AA	AA	AA	AA	AA	AA	Ad	dd	dd	AA	AA	AA	AA	AA	AA	AA	AA
chr1B	24896501	24900500	4000	Ad	Ad	dd	Ad	Ad	Ad	dd	dd	dd	Ad	Ad	Ad	AA	Ad	dd	Ad	Ad	Ad	AA	Ad	Ad	Ad	Ad	Ad	Ad	Ad	Ad	Ad	Ad	Ad	Ad	Ad	Ad	Ad	Ad	dd	dd	dd	Ad	AA	AA	Ad	Ad	Ad	Ad	Ad
chr1B	24991001	24996500	5500	dd	AB	AA	dd	AA	dd	Ad	Ad	AA	Ad	AB	AA	BB	AB	AA	AB	BB	AB	AA	Ad	AB	AA	AB	AB	AA	AA	dd	dd	AB	AB	dd	Ad	Ad	AA	Ad	AB	AA	dd	AA	AB	Ad	AA	AA	dd	AA	AA
chr1B	25033001	25042000	9000	dd	Ad	dd	dd	dd	dd	dd	dd	dd	dd	dd	dd	Ad	Ad	dd	Ad	dd	dd	Ad	dd	dd	Ad	dd	Ad	dd	dd	dd	dd	dd	dd	Ad	dd	dd	dd	dd	dd	dd	dd	dd	Ad	Ad	dd	dd	dd	dd	Ad
chr1B	25035001	25052500	17500	Ad	Ad	dd	Ad	Ad	Ad	dd	Ad	dd	Ad	Ad	Ad	AA	Ad	dd	Ad	Ad	Ad	AA	Ad	Ad	Ad	Ad	AA	Ad	Ad	Ad	Ad	Ad	Ad	Ad	Ad	Ad	Ad	Ad	Ad	dd	dd	Ad	AA	AA	Ad	Ad	Ad	Ad	dd
chr1B	25044001	25052500	8500	AA	AA	dd	AA	Ad	AA	dd	Ad	dd	Ad	Ad	AA	AB	Ad	dd	Ad	Ad	Ad	AB	AA	AA	AA	AA	AB	AA	AA	AA	AA	AA	Ad	Ad	AA	Ad	Ad	Ad	Ad	dd	dd	Ad	AB	AA	Ad	Ad	Ad	AA	dd
chr1B	25049501	25059000	9500	Ad	Ad	dd	Ad	Ad	Ad	dd	Ad	dd	dd	Ad	Ad	Ad	Ad	dd	Ad	Ad	Ad	AA	Ad	Ad	Ad	Ad	AA	Ad	Ad	Ad	Ad	Ad	Ad	Ad	Ad	Ad	Ad	Ad	dd	dd	dd	Ad	AA	Ad	Ad	Ad	dd	Ad	dd
chr1B	25063001	25069500	6500	Ad	Ad	dd	Ad	dd	dd	dd	Ad	Ad	dd	Ad	dd	Ad	dd	Ad	dd	Ad	Ad	Ad	Ad	Ad	dd	dd	Ad	dd	Ad	Ad	dd	Ad	dd	dd	Ad	Ad	dd	dd	dd	dd	dd	dd	Ad	AA	dd	dd	dd	dd	dd
chr1B	25088501	25094500	6000	Ad	AA	dd	AA	Ad	AA	dd	AA	dd	Ad	Ad	AA	AB	Ad	dd	Ad	Ad	Ad	AB	Ad	AA	Ad	AA	AB	AA	AA	AA	Ad	Ad	Ad	Ad	Ad	Ad	Ad	Ad	Ad	dd	dd	Ad	AB	AA	Ad	Ad	Ad	Ad	dd
chr1B	25121001	25126000	5000	dd	dd	dd	dd	dd	dd	dd	dd	dd	dd	dd	dd	AA	dd	dd	dd	dd	dd	AA	dd	dd	dd	dd	AA	dd	dd	dd	dd	dd	dd	dd	dd	dd	dd	dd	dd	dd	dd	dd	AA	AA	dd	dd	dd	dd	dd
chr1B	25123501	25127500	4000	Ad	dd	dd	Ad	dd	dd	dd	Ad	Ad	dd	Ad	Ad	BC	dd	Ad	Ad	Ad	dd	BB	dd	dd	Ad	Ad	BC	dd	dd	dd	dd	Ad	dd	dd	dd	dd	Ad	dd	dd	dd	dd	Ad	BC	BB	dd	dd	Ad	dd	Ad
chr1B	25130501	25142500	12000	dd	dd	dd	dd	dd	dd	dd	dd	dd	dd	dd	dd	AA	dd	dd	dd	dd	dd	AA	dd	dd	dd	dd	AA	dd	dd	dd	dd	dd	dd	dd	dd	dd	dd	dd	dd	dd	dd	dd	AA	AA	dd	dd	dd	dd	dd
chr1B	25138001	25142500	4500	dd	dd	dd	dd	dd	dd	dd	dd	dd	dd	dd	dd	AA	dd	dd	dd	dd	dd	AA	dd	dd	dd	dd	AA	dd	dd	dd	dd	dd	dd	dd	dd	dd	dd	dd	dd	dd	dd	dd	AA	AA	dd	dd	dd	dd	dd
chr1B	25170001	25174500	4500	dd	dd	dd	dd	dd	dd	dd	dd	dd	dd	dd	dd	AA	dd	dd	dd	dd	dd	AA	dd	dd	dd	dd	AA	dd	dd	dd	dd	dd	dd	dd	dd	dd	dd	dd	dd	dd	dd	dd	AA	AA	dd	dd	dd	dd	dd
chr1B	25191001	25196500	5500	dd	dd	Ad	dd	dd	dd	Ad	dd	dd	dd	dd	dd	BC	dd	dd	dd	dd	dd	BC	dd	dd	dd	dd	BC	dd	dd	dd	dd	dd	dd	dd	dd	dd	dd	dd	dd	Ad	Ad	dd	BC	BB	dd	dd	dd	dd	dd
chr1B	25196001	25202000	6000	dd	dd	Ad	dd	dd	dd	Ad	dd	dd	dd	dd	dd	AB	dd	dd	dd	dd	dd	AB	dd	dd	dd	dd	AB	dd	dd	dd	dd	dd	dd	dd	dd	dd	dd	dd	dd	Ad	Ad	dd	AB	AA	dd	dd	dd	dd	dd
chr1B	25212001	25230500	18500	dd	dd	Ad	dd	dd	dd	Ad	dd	dd	dd	dd	dd	AB	dd	dd	dd	dd	dd	BB	dd	dd	dd	dd	BB	dd	dd	dd	dd	dd	dd	dd	dd	dd	dd	dd	dd	Ad	Ad	dd	BB	AA	dd	dd	dd	dd	dd
chr1B	25354001	25363000	9000	dd	dd	dd	dd	dd	dd	dd	dd	dd	dd	dd	dd	AA	dd	dd	dd	dd	dd	Ad	dd	dd	dd	dd	AA	dd	dd	dd	dd	dd	dd	dd	dd	dd	dd	dd	dd	dd	dd	dd	Ad	Ad	dd	dd	dd	dd	dd
chr1B	25396001	25426000	30000	dd	dd	dd	dd	dd	dd	dd	dd	dd	dd	dd	dd	AA	dd	dd	dd	dd	dd	AA	dd	dd	dd	dd	AA	dd	dd	Ad	dd	dd	dd	dd	dd	dd	dd	dd	dd	dd	dd	dd	AA	Ad	dd	dd	dd	dd	dd
chr1B	25422001	25426500	4500	dd	dd	dd	dd	dd	dd	dd	dd	dd	dd	dd	dd	AA	dd	dd	dd	dd	dd	AA	dd	dd	dd	dd	AA	dd	dd	dd	dd	dd	dd	dd	dd	dd	dd	dd	dd	dd	dd	dd	AA	AA	dd	dd	dd	dd	dd
chr1B	25445001	25451000	6000	Ad	Ad	dd	Ad	Ad	dd	dd	Ad	AA	Ad	Ad	Ad	AA	Ad	Ad	Ad	AA	dd	AA	Ad	dd	Ad	dd	AA	Ad	Ad	dd	dd	Ad	dd	Ad	dd	Ad	Ad	dd	Ad	dd	dd	Ad	AA	AA	Ad	Ad	Ad	Ad	AA
chr1B	25816001	25827000	11000	Ad	Ad	dd	Ad	Ad	Ad	dd	Ad	Ad	Ad	Ad	dd	Ad	Ad	Ad	Ad	dd	Ad	Ad	Ad	Ad	dd	dd	Ad	Ad	Ad	Ad	AA	Ad	Ad	Ad	Ad	Ad	Ad	dd	Ad	dd	dd	Ad	AA	AA	Ad	Ad	Ad	Ad	AA
chr1B	25864001	25869500	5500	AA	AA	dd	AA	AA	AA	dd	AA	Ad	AA	Ad	AA	AA	AA	AA	AA	AA	AA	AA	AA	AA	dd	dd	AA	Ad	AA	AA	AA	AA	AA	AA	AA	AA	Ad	AA	AA	dd	dd	AA	AA	AA	AA	AA	AA	AA	AA
chr1B	25901501	25915500	14000	Ad	Ad	dd	Ad	Ad	AA	dd	Ad	AA	AA	AA	AA	AA	Ad	Ad	AA	AA	Ad	AA	AA	AA	dd	dd	AA	AA	Ad	Ad	AA	AA	AA	AA	AA	Ad	Ad	AA	Ad	dd	dd	Ad	AA	AA	Ad	AA	Ad	AA	Ad
chr1B	25924501	25943000	18500	Ad	AA	dd	AA	Ad	AA	dd	AA	AA	AA	AA	AA	AB	Ad	AA	AA	AA	AA	AA	Ad	Ad	dd	dd	AA	Ad	AA	AA	AA	AA	AA	Ad	Ad	Ad	AA	AA	AA	dd	Ad	AB	AA	AB	AA	AB	AB	AB	AA
chr1B	25933501	25961500	28000	AA	AA	dd	AA	AA	AA	dd	AA	AA	AA	AA	AA	AA	AA	AA	AA	AA	AA	AA	AA	AA	dd	dd	AA	AA	AA	AA	AA	AA	AA	AA	AA	AA	AA	AA	AA	dd	dd	AA	AA	AA	AA	AA	AA	AA	AA
chr1B	26003501	26012500	9000	Ad	Ad	dd	AA	dd	AA	dd	AA	AA	AA	Ad	AA	AB	AA	AA	AA	Ad	AA	AA	AA	Ad	dd	dd	AB	AA	dd	AA	Ad	AA	AA	AA	AA	AA	AB	Ad	Ad	dd	dd	Ad	AA	AA	Ad	Ad	Ad	Ad	dd
chr1B	26011501	26017000	5500	Ad	AA	dd	Ad	AA	Ad	dd	AA	Ad	AA	Ad	Ad	AA	AA	Ad	AA	AA	AA	AA	AA	Ad	Ad	Ad	AA	Ad	Ad	AA	AA	AA	AA	AA	Ad	AA	AA	AA	Ad	dd	dd	AA	AA	AA	AA	AA	Ad	AA	AA
chr1B	26039501	26074000	34500	Ad	AA	dd	AA	Ad	Ad	dd	Ad	AA	AA	Ad	AA	AA	AA	Ad	AA	Ad	AA	AA	AA	AA	Ad	Ad	AA	AA	dd	AA	AA	AA	AA	AA	AA	AA	AA	AA	AA	dd	dd	dd	AA	AA	AA	AA	AA	AA	dd
chr1B	26081501	26100500	19000	dd	Ad	dd	Ad	dd	Ad	dd	Ad	Ad	Ad	dd	dd	Ad	dd	Ad	dd	dd	dd	Ad	Ad	dd	dd	dd	AA	dd	Ad	Ad	Ad	Ad	dd	Ad	dd	dd	AA	dd	dd	dd	dd	dd	M	Ad	dd	dd	dd	Ad	dd
chr1B	26091001	26100500	9500	dd	Ad	dd	Ad	dd	Ad	dd	Ad	AA	AA	dd	dd	Ad	dd	Ad	dd	dd	dd	Ad	Ad	dd	dd	dd	AA	dd	Ad	Ad	Ad	Ad	dd	Ad	dd	dd	AA	dd	dd	dd	dd	dd	M	dd	dd	dd	dd	Ad	dd
chr1B	26103501	26115000	11500	dd	AA	dd	AA	dd	Ad	dd	AA	AA	AA	dd	AA	AA	AA	AA	AA	dd	AA	AA	AA	AA	dd	dd	AA	AA	dd	AA	AA	AA	AA	AA	AA	AA	AA	AA	AB	dd	Ad	Ad	M	AB	AA	AA	AA	AA	dd
chr1B	26122001	26126000	4000	dd	Ad	dd	Ad	dd	Ad	dd	AB	AA	Ad	dd	Ad	AA	AA	Ad	AA	dd	Ad	Ad	Ad	Ad	dd	dd	Ad	AA	dd	Ad	Ad	AA	Ad	Ad	AA	Ad	AA	AA	AA	dd	dd	dd	AA	Ad	Ad	Ad	Ad	Ad	dd
chr1B	26129501	26133500	4000	dd	AA	dd	AA	dd	Ad	dd	AA	AA	AA	dd	AA	AA	AA	Ad	AB	dd	AA	AA	AA	AA	dd	dd	AA	AA	dd	AA	AA	AA	AA	AA	Ad	AA	AA	AA	AA	dd	dd	dd	AA	AA	Ad	AA	AA	AA	dd
chr1B	26168501	26183000	14500	dd	AA	dd	Ad	dd	Ad	dd	Ad	AA	AA	dd	Ad	AA	Ad	AA	Ad	dd	AA	AA	Ad	AA	dd	dd	AA	Ad	dd	Ad	Ad	AA	AA	AA	AA	AA	AA	AA	AA	dd	dd	dd	AA	AA	Ad	AA	Ad	Ad	dd
chr1B	26379001	26383000	4000	AA	Ad	Ad	Ad	Ad	Ad	Ad	Ad	Ad	Ad	Ad	Ad	AB	Ad	Ad	Ad	dd	Ad	AB	Ad	Ad	Ad	Ad	Ad	Ad	Ad	Ad	Ad	Ad	Ad	Ad	Ad	Ad	Ad	Ad	dd	dd	dd	Ad	AA	dd	Ad	dd	dd	dd	dd
chr1B	26447501	26452000	4500	AA	AA	dd	Ad	Ad	Ad	dd	Ad	Ad	Ad	Ad	Ad	AA	Ad	Ad	Ad	Ad	Ad	AA	Ad	Ad	AA	AA	Ad	AA	Ad	Ad	Ad	AA	Ad	AA	Ad	Ad	AA	Ad	AA	dd	dd	Ad	AA	Ad	Ad	Ad	Ad	Ad	Ad
chr1B	26448501	26456500	8000	AA	AA	dd	Ad	Ad	Ad	dd	Ad	Ad	Ad	Ad	Ad	AA	Ad	Ad	Ad	Ad	Ad	AA	Ad	Ad	AA	AA	Ad	Ad	Ad	Ad	Ad	Ad	Ad	Ad	Ad	Ad	AA	Ad	AA	dd	dd	Ad	AA	Ad	Ad	Ad	Ad	Ad	Ad
chr1B	26467501	26472000	4500	AA	M	dd	BC	AA	M	dd	BC	M	BC	AA	BC	AA	M	M	BC	AA	M	AA	BC	M	AA	AA	AA	M	AA	BB	M	M	M	M	M	M	dd	M	M	dd	dd	AA	AA	M	BC	M	M	M	AA
chr1B	26516501	26520500	4000	dd	AA	dd	AA	AA	AA	dd	Ad	dd	AA	AA	AA	AA	AA	AA	Ad	AA	AA	AA	AA	AA	dd	dd	AA	AA	AB	AA	Ad	AA	AA	AA	AA	AA	dd	AA	AA	dd	dd	AA	AA	AA	AA	AA	AA	AA	AA
chr1B	26554001	26568500	14500	dd	AA	dd	AA	AA	AA	dd	Ad	dd	AA	AA	AB	AA	AA	AA	AA	AA	AA	AA	AA	AA	dd	dd	AA	AA	AA	AA	AA	AA	AA	AA	AB	AA	dd	AA	AA	dd	dd	AA	AA	AA	AA	AA	AA	AA	AA
chr1B	26563501	26568500	5000	dd	AA	dd	AA	AA	AA	dd	Ad	dd	AB	AA	AA	AA	AA	AB	AB	AA	AA	AA	AA	AA	dd	dd	AB	AA	AA	AA	AA	AA	AA	AB	AB	AA	dd	AA	AA	dd	dd	Ad	AA	AA	AB	AA	AA	AA	AA
chr1B	26592501	26619500	27000	Ad	AA	dd	AA	AA	AA	dd	Ad	Ad	AA	AA	AA	AA	AA	AA	AA	AA	AA	AA	AA	AA	Ad	Ad	AA	AA	AA	AA	AA	AA	AA	AA	AA	AA	AA	AA	AA	dd	dd	AA	AA	AA	AA	AA	AA	AA	AA
chr1B	26624001	26629500	5500	AA	AB	dd	AB	AA	AA	dd	AA	AA	AA	AA	AA	AA	AA	AA	AA	AA	AA	AA	AA	AA	AB	AB	AA	AA	AB	AA	AB	AB	AA	AA	AA	AA	AA	AA	AB	dd	dd	AA	AA	AA	AB	AA	AA	AB	AB
chr1B	26650001	26738000	88000	AA	AA	dd	Ad	AA	AA	dd	AA	AA	AA	AA	AA	AA	AA	Ad	AA	AA	AA	AA	Ad	AA	AA	AA	AA	AA	AA	AA	AA	AA	AA	AA	AA	AA	AA	AA	Ad	dd	dd	Ad	AA	AA	AA	AA	AA	AA	Ad
chr1B	26764501	26781500	17000	AA	AA	dd	AA	AA	AA	dd	AA	AA	AA	AA	AA	AA	AA	AA	AA	AA	AA	AA	AA	AA	AA	AA	AA	AA	AA	AA	AA	AB	AA	AA	AA	AA	AA	AA	AA	dd	dd	AA	AA	AA	AA	AA	AA	AA	AA
chr1B	26789001	26795000	6000	AA	AA	dd	AA	AA	AA	dd	AA	AA	AA	AA	AA	AA	AA	AA	AA	AA	AA	AA	AA	AA	AA	AA	AA	AA	AA	AA	AA	AA	AA	AA	AA	AA	dd	AA	AA	dd	dd	AA	AA	AA	AA	AA	AA	AA	AA
chr1B	26841001	26855000	14000	AA	AA	dd	AA	AA	AA	dd	AA	AA	AA	AA	AA	AA	AA	AA	AA	AA	AA	Ad	AA	AA	AA	AA	AA	AA	AA	AA	AA	AB	AA	AA	AA	AA	AA	AA	AA	dd	dd	AA	AA	AA	AA	AA	AA	AA	AA
chr1B	26859001	26865500	6500	AA	AA	dd	AA	AA	AA	dd	AA	AB	AA	AA	AA	AA	AA	BB	AA	AA	AA	AA	AA	AA	AA	AA	AA	AA	AB	AA	AA	AB	AA	AA	AA	AA	BB	AA	AA	dd	Ad	AA	AA	AA	AA	AA	AA	AB	AA
chr1B	26891501	26897500	6000	AB	Ad	dd	Ad	Ad	Ad	dd	Ad	Ad	Ad	Ad	Ad	AA	Ad	Ad	Ad	Ad	Ad	AA	Ad	dd	dd	dd	Ad	Ad	AA	Ad	Ad	Ad	Ad	Ad	Ad	Ad	Ad	Ad	dd	Ad	Ad	Ad	AA	Ad	Ad	Ad	dd	dd	Ad
chr1B	26939501	26964500	25000	Ad	dd	dd	dd	dd	dd	dd	dd	dd	dd	dd	dd	Ad	dd	dd	dd	dd	dd	Ad	dd	dd	dd	dd	dd	dd	Ad	dd	dd	dd	dd	dd	dd	dd	dd	dd	dd	dd	dd	dd	Ad	dd	dd	dd	dd	dd	dd
chr1B	26974001	27000000	26000	AA	AA	dd	AA	AA	AA	dd	AA	AA	Ad	AA	AA	AA	AA	AA	AA	AA	AA	AA	AA	dd	dd	dd	AA	dd	AA	dd	dd	AA	AA	AA	AA	AA	AA	AA	Ad	dd	dd	AA	AA	AA	AA	AA	Ad	AA	AA
chr1B	26974001	27076000	102000	AA	AA	dd	AA	AA	AA	dd	AA	AA	AA	AA	AA	AA	AA	AA	AA	AA	AA	AA	AA	dd	dd	dd	AA	dd	AA	dd	dd	AA	AA	AA	AA	AA	AA	AA	AA	dd	dd	AA	AA	AA	AA	AA	AA	AA	AA
chr1B	27085501	27089500	4000	AB	AA	dd	AB	AA	AB	dd	AA	AB	AA	AA	AA	AB	AA	AA	AA	AA	AA	AA	AA	dd	dd	dd	AA	dd	AB	dd	dd	AB	AA	AA	AA	AA	AA	AA	AA	dd	dd	AA	AA	AA	AB	AA	AA	AB	AA
chr1B	27100501	27127000	26500	AA	AA	dd	AA	AA	AA	dd	AA	AA	AA	AA	AA	AA	AA	AA	AA	AA	AA	AA	AA	dd	dd	dd	AA	dd	AA	dd	Ad	AA	AA	AA	AA	AA	AA	AA	AA	dd	dd	AA	AA	AA	AA	AA	AA	AA	AA
chr1B	27129501	27133500	4000	AB	AA	dd	AA	AA	AA	dd	AA	AA	AA	AA	AA	AB	AB	AA	AA	AA	AA	AA	AA	dd	dd	dd	AA	dd	AA	dd	dd	AB	AA	AA	AA	AA	AA	AA	AA	dd	dd	AA	AA	AA	AA	AA	AA	AA	AB
chr1B	27142501	27146500	4000	AA	AA	dd	AA	AA	AA	dd	AA	AA	AA	AA	AA	AA	AA	AA	AA	AA	AA	AA	AA	dd	dd	dd	AA	dd	AA	dd	dd	AA	AA	AA	AA	AA	AA	AA	AB	dd	dd	AA	AA	AA	AA	AA	AA	AA	AA
chr1B	27150001	27155000	5000	AA	AA	dd	Ad	AA	AA	dd	AA	AA	AA	AA	Ad	AA	Ad	AA	Ad	AA	AA	AA	Ad	dd	dd	dd	AA	dd	AA	dd	dd	AA	AA	AA	AA	Ad	AA	Ad	AA	Ad	dd	AA	AA	AA	Ad	AA	AA	AA	Ad
chr1B	27159001	27172500	13500	AA	AA	dd	Ad	Ad	Ad	dd	AA	AA	AA	AA	AA	AA	AA	AA	AA	AA	AA	AA	AA	dd	dd	dd	AA	dd	AA	dd	dd	AA	AA	AA	AA	AA	AA	AA	AA	dd	dd	AA	AA	AA	AA	AA	AA	AA	AA
chr1B	27248001	27252500	4500	AB	Ad	dd	dd	Ad	Ad	Ad	Ad	dd	Ad	Ad	Ad	AB	Ad	dd	Ad	Ad	Ad	AA	dd	Ad	Ad	dd	dd	Ad	AA	dd	Ad	Ad	Ad	Ad	Ad	dd	Ad	Ad	dd	dd	Ad	dd	AA	dd	dd	dd	dd	Ad	Ad
chr1B	27265001	27269500	4500	AA	dd	dd	dd	dd	dd	dd	dd	dd	dd	dd	dd	AA	dd	dd	dd	dd	dd	AA	dd	dd	dd	dd	dd	dd	AA	dd	dd	dd	dd	dd	dd	dd	dd	dd	dd	dd	dd	dd	AA	dd	dd	dd	dd	dd	dd
chr1B	27274001	27278500	4500	AA	dd	dd	dd	dd	dd	dd	dd	dd	dd	dd	dd	AA	dd	dd	dd	dd	dd	AA	dd	dd	dd	dd	dd	dd	AA	dd	dd	dd	dd	dd	dd	dd	dd	dd	dd	dd	dd	dd	AA	dd	dd	dd	dd	dd	dd
chr1B	27288001	27296500	8500	AA	AA	dd	BB	AA	AA	dd	AA	AB	AA	AA	BC	AA	AA	AA	BB	AA	AB	AA	AA	dd	dd	dd	AA	dd	AA	dd	Ad	AB	dd	AA	AA	AA	AA	M	AA	dd	dd	AA	AA	AA	AA	dd	BB	dd	AA
chr1B	27299501	27304500	5000	AA	AA	AA	BB	AB	AB	AA	AA	AA	AA	AA	AB	AA	AB	AA	AB	AA	AA	AA	AB	Ad	Ad	AA	AA	dd	AA	dd	Ad	AB	dd	AA	AB	BB	BC	M	AA	AA	AB	AA	AA	AB	AB	dd	AB	dd	AB
chr1B	27346501	27353500	7000	dd	dd	Ad	dd	dd	dd	AA	dd	dd	dd	dd	dd	AA	dd	dd	dd	dd	dd	AA	dd	dd	dd	dd	dd	dd	AA	dd	dd	dd	dd	dd	dd	dd	dd	dd	dd	AA	AB	dd	AA	dd	dd	dd	dd	dd	dd
chr1B	27371501	27376500	5000	dd	dd	dd	dd	dd	dd	dd	dd	dd	dd	dd	dd	BB	dd	dd	dd	dd	dd	AB	dd	dd	dd	dd	dd	dd	BB	dd	dd	dd	AA	dd	dd	dd	dd	dd	dd	dd	dd	dd	BB	dd	dd	Ad	dd	Ad	dd
chr1B	27373001	27380000	7000	dd	dd	dd	dd	dd	dd	dd	dd	dd	dd	dd	dd	BB	dd	dd	dd	dd	dd	BB	dd	dd	dd	dd	dd	dd	BB	dd	dd	dd	Ad	dd	dd	dd	dd	dd	dd	dd	dd	dd	BB	dd	dd	Ad	dd	Ad	dd
chr1B	27752501	27780000	27500	dd	dd	dd	dd	dd	dd	dd	dd	dd	dd	dd	dd	AA	dd	dd	dd	dd	dd	AA	dd	dd	dd	dd	dd	dd	AA	dd	dd	dd	AA	dd	dd	dd	dd	dd	dd	dd	dd	dd	AA	dd	dd	Ad	dd	Ad	dd
chr1B	28050001	28111500	61500	dd	dd	dd	dd	dd	dd	dd	dd	dd	dd	dd	dd	AA	dd	dd	dd	dd	dd	AA	dd	dd	dd	dd	dd	dd	AA	dd	dd	dd	dd	dd	dd	dd	dd	dd	dd	dd	dd	dd	AA	dd	dd	dd	dd	dd	dd
chr1B	28143001	28150000	7000	Ad	dd	dd	Ad	Ad	Ad	Ad	dd	Ad	dd	dd	dd	AB	dd	dd	dd	dd	Ad	AA	Ad	Ad	Ad	dd	dd	dd	AB	Ad	Ad	Ad	dd	dd	Ad	Ad	Ad	dd	Ad	Ad	Ad	Ad	AA	Ad	Ad	Ad	Ad	Ad	Ad
chr1B	28308501	28312500	4000	dd	dd	AA	dd	dd	dd	AA	dd	dd	dd	dd	dd	AA	dd	dd	dd	dd	dd	AA	dd	AA	AB	AA	dd	AA	AA	AA	AA	dd	AA	dd	dd	dd	dd	dd	dd	dd	dd	dd	AA	dd	dd	AA	dd	AB	dd
chr1B	28315501	28320500	5000	dd	dd	AA	dd	dd	dd	AB	dd	dd	dd	dd	dd	AA	dd	dd	dd	dd	dd	Ad	dd	AA	AA	AA	dd	AA	AA	AA	AA	dd	Ad	dd	dd	dd	dd	dd	dd	dd	dd	dd	AA	dd	dd	Ad	dd	Ad	dd
chr1B	28392501	28397500	5000	Ad	dd	dd	dd	dd	Ad	dd	dd	dd	dd	dd	dd	AA	dd	dd	dd	dd	dd	AA	dd	dd	dd	dd	dd	dd	AA	dd	dd	dd	Ad	dd	dd	dd	dd	dd	dd	dd	dd	dd	AA	dd	dd	Ad	dd	Ad	dd
chr1B	28447001	28471500	24500	Ad	dd	dd	dd	dd	Ad	dd	dd	dd	dd	dd	dd	Ad	dd	dd	dd	dd	dd	AA	dd	dd	dd	dd	dd	dd	AA	dd	dd	dd	Ad	dd	dd	dd	dd	dd	dd	dd	dd	dd	AA	dd	dd	Ad	dd	Ad	dd
chr1B	28496501	28504500	8000	AA	AA	AA	Ad	Ad	AA	AA	Ad	AA	Ad	AA	Ad	AA	AA	Ad	AA	Ad	Ad	AA	Ad	dd	dd	dd	Ad	dd	dd	dd	Ad	Ad	AA	Ad	Ad	Ad	Ad	AA	Ad	AA	AA	AA	AA	Ad	Ad	AA	Ad	AA	Ad
chr1B	28500501	28504500	4000	AA	dd	Ad	Ad	Ad	AA	dd	Ad	Ad	dd	Ad	dd	AA	Ad	dd	Ad	Ad	Ad	Ad	Ad	dd	dd	dd	Ad	dd	dd	dd	dd	Ad	Ad	Ad	dd	dd	Ad	Ad	dd	AA	AA	Ad	AA	Ad	Ad	AA	dd	AA	Ad
chr1B	28672001	28681500	9500	dd	Ad	dd	AA	AA	Ad	Ad	AA	AA	AB	AA	AA	AA	Ad	AA	AA	AB	Ad	AB	AB	AA	Ad	Ad	AA	AA	AA	AA	AA	AA	Ad	AA	AB	dd	AB	AA	Ad	AA	AA	Ad	AA	AA	AA	dd	AA	dd	Ad
chr1B	28678001	28694500	16500	AA	AA	dd	AA	AA	AA	dd	AA	AA	AA	AA	AA	AA	AA	AA	AA	AA	AA	AA	AB	AA	AA	AA	AA	AA	AA	AA	AA	AA	dd	AA	AB	AA	AB	AA	AA	AA	AA	AA	AA	AA	AB	dd	AA	dd	Ad
chr1B	28702001	28709000	7000	AA	AB	dd	AA	AA	AA	dd	AA	AA	AA	AA	AA	AA	AA	AA	AA	AA	AA	AA	AA	AA	AB	AA	AA	AA	AA	AA	AA	AB	dd	AA	AA	AA	AB	AA	BB	AA	AB	AB	AA	AA	AA	dd	AA	dd	AA
chr1B	28790001	28795500	5500	AA	Ad	AA	Ad	Ad	AA	AA	dd	dd	dd	Ad	Ad	Ad	dd	Ad	dd	dd	dd	Ad	Ad	dd	AB	AB	dd	Ad	dd	dd	Ad	Ad	Ad	Ad	Ad	dd	Ad	Ad	Ad	dd	Ad	dd	AA	dd	dd	dd	Ad	dd	Ad
chr1B	28807001	28812000	5000	AA	Ad	Ad	Ad	Ad	AA	AA	Ad	Ad	Ad	Ad	Ad	Ad	Ad	Ad	Ad	Ad	Ad	Ad	dd	dd	AA	AA	Ad	dd	Ad	Ad	Ad	Ad	Ad	Ad	Ad	Ad	Ad	Ad	Ad	Ad	Ad	Ad	AA	Ad	Ad	Ad	Ad	Ad	Ad
chr1B	29094501	29101500	7000	AA	Ad	AA	Ad	Ad	Ad	AA	Ad	AA	Ad	Ad	AA	AA	AA	Ad	AA	AA	Ad	AA	Ad	AA	AA	AB	AA	Ad	Ad	Ad	Ad	Ad	AA	Ad	Ad	Ad	Ad	AA	Ad	Ad	Ad	Ad	AA	Ad	Ad	Ad	Ad	Ad	dd
chr1B	29279001	29300000	21000	AA	AA	dd	AA	AA	AA	dd	AA	AA	AA	AA	AA	AA	AA	AA	AA	AA	AA	AA	AA	AA	dd	dd	AA	AA	AA	AA	AA	AA	AA	AA	AA	AA	AA	AA	AA	AA	AA	AA	AA	AA	AA	AA	AA	AA	AA
chr1B	29514001	29519500	5500	dd	dd	AA	dd	dd	AA	AA	dd	dd	Ad	dd	dd	dd	dd	dd	dd	dd	dd	dd	Ad	dd	AA	AA	dd	dd	dd	dd	dd	Ad	dd	dd	dd	dd	dd	dd	dd	dd	dd	dd	AA	dd	dd	dd	dd	dd	dd
chr1B	29516501	33972500	4456000	Ad	Ad	dd	Ad	dd	AA	dd	Ad	Ad	AA	Ad	Ad	dd	Ad	Ad	Ad	Ad	Ad	Ad	AA	Ad	Ad	Ad	dd	dd	dd	dd	Ad	AA	Ad	Ad	dd	Ad	Ad	Ad	Ad	Ad	Ad	Ad	AA	Ad	Ad	Ad	Ad	Ad	Ad
chr1B	34059001	34068000	9000	Ad	dd	dd	dd	Ad	Ad	dd	dd	dd	dd	dd	dd	Ad	dd	dd	dd	dd	dd	dd	dd	dd	dd	dd	Ad	Ad	Ad	Ad	Ad	dd	dd	dd	dd	Ad	dd	dd	dd	dd	dd	dd	Ad	dd	dd	dd	dd	dd	dd
chr1B	34202501	34206500	4000	AA	Ad	AA	AA	AA	Ad	AA	AA	dd	AA	dd	AA	AA	dd	dd	AA	Ad	dd	AA	AA	AA	AB	AB	AA	AA	AA	AA	Ad	AA	AB	Ad	AA	dd	AA	AA	AB	AA	AA	AB	AA	AB	Ad	AA	AB	Ad	Ad
chr1B	34209501	34218500	9000	AA	AA	Ad	Ad	AA	AA	Ad	AA	AA	AA	AA	AA	AA	AA	AA	AA	AA	AA	AA	AA	AA	Ad	Ad	AA	AA	AA	AA	AA	AA	AA	Ad	Ad	AA	AA	AA	dd	AA	dd	AA	AA	AA	AA	AA	AA	AA	AB
chr1B	34221501	34226000	4500	AA	Ad	dd	AA	AA	AA	dd	Ad	AA	AA	AA	AA	AA	AA	AA	AA	Ad	AA	Ad	Ad	AA	dd	dd	AA	AA	AA	AA	AA	AA	AA	Ad	dd	AA	Ad	AA	dd	Ad	dd	AA	AA	AA	Ad	AA	AA	Ad	AA
chr1B	34230001	34235500	5500	AA	Ad	dd	AA	Ad	AA	dd	AA	Ad	AA	Ad	AA	AA	AA	AA	AA	AA	Ad	AA	AA	AA	Ad	dd	AA	AA	AA	AA	AA	AA	AA	Ad	dd	Ad	AA	Ad	dd	Ad	dd	AB	AA	AA	Ad	AA	AA	Ad	Ad
chr1B	34240501	34249500	9000	Ad	dd	dd	dd	Ad	Ad	dd	dd	dd	dd	dd	dd	AA	dd	dd	dd	dd	dd	dd	dd	dd	dd	dd	Ad	AA	Ad	Ad	Ad	dd	dd	dd	dd	dd	dd	dd	dd	dd	dd	dd	Ad	dd	dd	dd	dd	dd	dd
chr1B	34258501	34266500	8000	Ad	AA	dd	Ad	AA	Ad	dd	AA	Ad	Ad	Ad	AA	AA	AA	Ad	AA	Ad	Ad	AA	AA	Ad	dd	dd	AA	AA	AA	AA	Ad	AA	AA	Ad	dd	AA	Ad	AA	dd	AA	dd	AA	AA	AA	Ad	AA	AA	Ad	AB
chr1B	34281501	34288000	6500	AA	Ad	dd	Ad	AA	AA	dd	Ad	Ad	Ad	Ad	Ad	AA	Ad	Ad	Ad	Ad	Ad	Ad	Ad	Ad	dd	dd	AA	AA	AA	AA	AA	Ad	Ad	dd	dd	Ad	Ad	Ad	dd	Ad	dd	Ad	AA	Ad	dd	Ad	Ad	dd	Ad
chr1B	34304001	34318500	14500	AA	AA	dd	AA	AA	AA	dd	Ad	Ad	AA	AA	AA	AA	AA	AA	AA	Ad	Ad	AA	Ad	Ad	dd	dd	AA	AA	AA	AA	AA	AA	AA	Ad	dd	AA	AA	AA	dd	AA	dd	Ad	AA	AA	AA	AA	Ad	AA	AA
chr1B	34327501	34331500	4000	AA	Ad	dd	Ad	AA	Ad	dd	Ad	Ad	Ad	Ad	Ad	AA	Ad	Ad	Ad	Ad	Ad	Ad	Ad	Ad	dd	dd	AA	AB	AA	AA	AA	Ad	Ad	dd	dd	Ad	Ad	Ad	dd	Ad	dd	Ad	AA	Ad	Ad	Ad	Ad	Ad	Ad
chr1B	34330501	34334500	4000	AA	dd	Ad	dd	AA	AA	dd	Ad	Ad	Ad	Ad	Ad	AA	dd	Ad	Ad	dd	Ad	Ad	dd	dd	Ad	dd	AA	AA	AA	AA	Ad	Ad	dd	Ad	Ad	Ad	Ad	dd	Ad	Ad	Ad	dd	AA	dd	Ad	Ad	dd	Ad	Ad
chr1B	34355001	34500500	145500	AA	AA	dd	AA	AA	AA	dd	AA	AA	AA	Ad	Ad	AA	AA	AA	AA	AA	AA	AA	AA	AA	dd	dd	AA	AA	AA	AA	AA	AA	AA	Ad	dd	Ad	AA	AA	dd	AA	dd	Ad	AA	Ad	Ad	Ad	Ad	Ad	Ad
chr1B	34543001	34551000	8000	AA	Ad	dd	Ad	AA	AA	dd	Ad	Ad	Ad	Ad	Ad	AA	Ad	Ad	Ad	Ad	Ad	Ad	Ad	Ad	dd	dd	AA	AA	AA	AA	AA	Ad	Ad	Ad	dd	Ad	Ad	Ad	Ad	Ad	Ad	Ad	AA	Ad	Ad	Ad	Ad	Ad	Ad
chr1B	34549501	34554000	4500	AA	Ad	dd	Ad	AA	AA	dd	AA	Ad	Ad	Ad	Ad	AA	Ad	Ad	Ad	Ad	Ad	Ad	Ad	Ad	dd	dd	AA	AA	AA	AA	AA	Ad	Ad	Ad	dd	Ad	Ad	Ad	Ad	Ad	Ad	Ad	AA	Ad	Ad	Ad	Ad	Ad	Ad
chr1B	34553501	34558000	4500	AA	Ad	dd	Ad	AA	AA	dd	Ad	Ad	Ad	Ad	Ad	AA	Ad	Ad	Ad	Ad	Ad	Ad	Ad	Ad	dd	dd	AA	AA	AA	AA	AA	Ad	Ad	dd	dd	Ad	dd	Ad	dd	Ad	Ad	Ad	AA	Ad	dd	Ad	Ad	dd	Ad
chr1B	34560501	34565000	4500	AA	Ad	dd	Ad	AA	AA	dd	Ad	Ad	Ad	Ad	Ad	AA	Ad	Ad	Ad	Ad	Ad	Ad	Ad	Ad	dd	dd	Ad	AA	AA	Ad	AA	AA	Ad	Ad	dd	Ad	Ad	Ad	Ad	Ad	Ad	Ad	AA	Ad	Ad	Ad	Ad	dd	Ad
chr1B	34563001	34573500	10500	AA	Ad	dd	Ad	AA	AA	dd	Ad	Ad	Ad	Ad	dd	AA	Ad	Ad	Ad	Ad	Ad	Ad	Ad	Ad	dd	dd	AA	AA	AA	AA	AA	Ad	Ad	Ad	dd	Ad	Ad	Ad	dd	Ad	Ad	dd	AA	dd	dd	Ad	Ad	Ad	Ad
chr1B	34574501	34579500	5000	AA	Ad	dd	Ad	AA	AA	dd	Ad	Ad	Ad	Ad	Ad	AB	Ad	Ad	Ad	Ad	Ad	Ad	Ad	Ad	dd	dd	AA	AA	AA	AA	AA	Ad	Ad	dd	dd	Ad	Ad	Ad	Ad	Ad	Ad	Ad	AA	Ad	Ad	dd	Ad	Ad	Ad
chr1B	34674001	34678000	4000	AA	dd	dd	AA	AA	AA	dd	AA	AA	AA	AA	Ad	AA	dd	dd	AA	AA	dd	AA	AA	AA	dd	dd	AA	AA	AA	AA	AA	AA	AA	Ad	dd	dd	dd	Ad	AA	AA	AA	AA	AA	AA	dd	AA	AA	Ad	AA
chr1B	34674001	34682000	8000	AA	Ad	dd	AA	AA	AA	dd	AA	AA	AA	AA	Ad	AA	dd	Ad	AA	AA	Ad	AA	AA	AA	dd	dd	AA	AA	AA	AA	AA	AA	AA	Ad	dd	Ad	Ad	AA	AA	AA	AA	AA	AA	AA	dd	AA	AA	Ad	AA
chr1B	34705501	34710500	5000	AA	Ad	dd	Ad	AA	Ad	dd	Ad	Ad	Ad	Ad	Ad	AA	Ad	Ad	Ad	Ad	Ad	Ad	Ad	Ad	dd	dd	AA	AA	AB	AA	Ad	Ad	Ad	Ad	dd	Ad	Ad	Ad	Ad	Ad	Ad	Ad	AA	Ad	Ad	Ad	Ad	Ad	Ad
chr1B	34708001	34714000	6000	AA	Ad	dd	Ad	AA	Ad	dd	Ad	Ad	Ad	Ad	Ad	AA	Ad	dd	Ad	Ad	Ad	Ad	Ad	Ad	dd	dd	AB	AB	AB	AA	AA	Ad	Ad	dd	dd	dd	Ad	dd	Ad	Ad	Ad	Ad	AA	dd	Ad	dd	Ad	Ad	Ad
chr1B	34737501	34770000	32500	AB	Ad	dd	Ad	AA	AA	dd	Ad	Ad	Ad	Ad	Ad	AA	Ad	Ad	Ad	Ad	Ad	Ad	Ad	Ad	dd	dd	AA	AA	AA	AA	AA	Ad	Ad	Ad	dd	Ad	Ad	Ad	Ad	Ad	Ad	Ad	AA	Ad	Ad	Ad	Ad	Ad	Ad
chr1B	34895501	34899500	4000	AA	Ad	dd	dd	AA	Ad	dd	Ad	Ad	Ad	dd	dd	AA	Ad	dd	Ad	dd	Ad	dd	Ad	dd	dd	dd	AA	AA	AA	AA	AA	Ad	dd	dd	dd	Ad	dd	dd	dd	dd	dd	dd	AA	dd	dd	dd	Ad	dd	dd
chr1B	34944001	34948500	4500	Ad	dd	dd	dd	AA	Ad	dd	dd	dd	dd	dd	dd	AA	dd	dd	dd	dd	dd	dd	dd	dd	dd	dd	AA	AA	AA	AA	AA	dd	dd	dd	dd	dd	dd	dd	dd	dd	dd	dd	AA	dd	dd	dd	dd	dd	dd
chr1B	34994001	35037000	43000	AA	Ad	dd	Ad	AA	AB	dd	Ad	Ad	dd	dd	dd	AA	Ad	Ad	dd	Ad	Ad	dd	dd	Ad	dd	dd	AA	AA	AA	AA	AA	dd	dd	dd	dd	dd	Ad	Ad	Ad	Ad	Ad	dd	AA	dd	Ad	dd	Ad	dd	Ad
chr1B	35224501	35233500	9000	Ad	dd	dd	dd	Ad	AA	dd	dd	dd	dd	dd	dd	AA	dd	dd	dd	dd	dd	dd	dd	dd	dd	dd	Ad	Ad	Ad	Ad	Ad	dd	dd	dd	dd	dd	dd	dd	dd	dd	dd	dd	Ad	dd	dd	dd	dd	dd	dd
chr1B	35229501	35233500	4000	Ad	dd	dd	dd	Ad	Ad	Ad	dd	dd	dd	dd	dd	Ad	dd	dd	dd	dd	dd	dd	dd	dd	dd	dd	Ad	Ad	Ad	Ad	Ad	dd	dd	dd	dd	dd	dd	dd	dd	dd	dd	dd	Ad	dd	dd	dd	dd	dd	dd
chr1B	35407501	35503500	96000	AA	AA	dd	AA	AA	AB	dd	AA	AA	AA	AA	AA	AA	AA	AA	AA	AA	AA	AA	AA	dd	dd	dd	AA	AA	AA	AA	AA	AA	AA	Ad	dd	AA	AA	AA	AB	AA	AB	AA	AA	AA	AA	AA	AA	AA	AA
chr1B	35732001	35736000	4000	BB	AB	dd	AB	BB	BC	dd	AB	AB	BB	BB	AB	BB	BB	BB	BB	BB	BB	BB	AB	BB	dd	dd	BB	BB	BB	BB	BB	BB	BC	AA	dd	AB	AB	BB	BB	AB	AB	BB	BB	BB	AB	AB	AB	AB	AB
chr1B	35744501	35749500	5000	BB	BB	dd	AB	AB	BB	dd	AB	BB	AB	AB	AB	AB	AB	BB	AB	AB	AB	AB	BB	BB	dd	dd	AB	AB	AB	AB	BB	BB	BB	AA	dd	BB	BB	AB	AB	BB	BB	AB	AB	AB	BB	AB	AB	BB	BB
chr1B	35777501	35782000	4500	BB	BB	dd	BB	BB	BB	dd	AB	BB	AB	AB	AB	AB	AB	AB	AB	AB	AB	BB	AB	AB	dd	dd	M	BB	BB	BB	BB	BB	BB	AA	dd	AB	BB	AB	BB	AB	BB	AB	BB	AB	AB	AB	AB	AB	M
chr1B	35782001	35788500	6500	AA	dd	dd	dd	AA	Ad	dd	Ad	dd	dd	dd	dd	AA	dd	dd	dd	dd	dd	dd	dd	dd	dd	dd	Ad	Ad	AA	Ad	Ad	dd	dd	dd	dd	dd	dd	dd	dd	dd	dd	dd	Ad	dd	dd	dd	dd	dd	dd
chr1B	35834501	35838500	4000	dd	dd	dd	dd	dd	dd	dd	dd	dd	dd	dd	dd	dd	dd	dd	dd	dd	dd	dd	dd	dd	dd	dd	dd	dd	dd	dd	dd	dd	dd	dd	dd	dd	dd	dd	Ad	dd	Ad	Ad	dd	dd	dd	dd	dd	dd	dd
chr1B	35868001	35879500	11500	AA	AA	dd	AB	AA	AA	dd	AA	AA	AB	AA	AB	AA	AA	AB	AA	AA	AA	AA	AB	AB	dd	dd	BC	AB	AA	AB	AA	AB	AB	Ad	dd	AA	AA	AA	AB	AA	AB	AA	AA	AA	AB	AB	AA	AA	AB
chr1B	35884501	35922500	38000	AA	AA	dd	AA	AA	AA	dd	AA	AA	AA	AA	AA	AA	AA	AA	AA	AA	AA	AA	AA	AA	dd	dd	BB	AA	AA	AA	AA	AB	AA	Ad	dd	AA	AA	AA	AA	AA	AB	AA	AA	AA	AA	AA	AA	AA	AA
chr1B	35962501	36307000	344500	AA	AA	dd	AA	AA	AA	dd	AA	AA	AA	AA	AA	AA	AA	AA	AA	AA	AA	AA	AA	AA	dd	dd	BB	AA	AA	AA	AA	AB	AB	Ad	dd	AA	AA	AA	AA	AA	AA	AA	AA	AA	AA	AA	AA	AB	AA
chr1B	36386001	36391000	5000	AA	AA	dd	AA	AA	dd	dd	AA	AA	AA	AA	AA	AA	AA	AA	AA	AA	AA	AA	AA	AB	dd	dd	AA	AA	AA	AA	AA	AA	AA	Ad	dd	AA	AA	AA	AA	Ad	AA	AA	AA	AA	AA	AA	AA	AA	Ad
chr1B	36402501	36407500	5000	AB	Ad	dd	Ad	AA	AA	dd	Ad	Ad	Ad	Ad	Ad	AA	Ad	Ad	Ad	Ad	Ad	Ad	Ad	Ad	dd	dd	AA	AA	AA	AA	AA	Ad	Ad	dd	dd	Ad	Ad	Ad	dd	Ad	Ad	Ad	AA	Ad	Ad	Ad	Ad	Ad	Ad
chr1B	36489501	36493500	4000	AA	AA	dd	AA	AA	AA	dd	Ad	AA	AA	AA	AA	Ad	AA	AA	AA	AA	AB	Ad	Ad	AA	dd	dd	AA	AA	AA	AA	AB	AA	AA	Ad	dd	AA	AA	Ad	Ad	Ad	AA	Ad	AA	AA	Ad	Ad	AA	AA	dd
chr1B	36543001	36552500	9500	AA	dd	dd	dd	AA	Ad	dd	dd	dd	dd	dd	dd	AA	dd	dd	dd	dd	dd	dd	dd	dd	dd	dd	AA	AA	Ad	Ad	Ad	dd	dd	dd	dd	dd	dd	dd	dd	dd	dd	dd	Ad	dd	dd	dd	dd	dd	dd
chr1B	36555001	36560000	5000	AB	Ad	dd	Ad	BB	AB	dd	Ad	Ad	Ad	Ad	Ad	AB	Ad	Ad	Ad	Ad	Ad	Ad	Ad	Ad	dd	dd	BB	BB	AB	AB	AA	Ad	Ad	Ad	dd	Ad	Ad	Ad	Ad	Ad	Ad	Ad	BB	Ad	Ad	Ad	Ad	Ad	Ad
chr1B	36579501	36586000	6500	AA	Ad	dd	Ad	AA	AA	dd	Ad	Ad	Ad	Ad	Ad	AA	Ad	Ad	Ad	Ad	Ad	Ad	Ad	Ad	dd	dd	AA	AA	AA	AA	AA	Ad	Ad	Ad	dd	Ad	Ad	Ad	dd	AA	Ad	dd	AB	Ad	Ad	Ad	Ad	Ad	Ad
chr1B	36594001	36599000	5000	BB	Ad	dd	Ad	BB	AB	dd	Ad	Ad	Ad	Ad	Ad	AB	Ad	Ad	Ad	Ad	Ad	Ad	Ad	Ad	dd	dd	BB	BB	BB	AB	AA	Ad	Ad	Ad	dd	Ad	Ad	Ad	Ad	Ad	Ad	Ad	BB	Ad	Ad	Ad	Ad	Ad	Ad
chr1B	36599501	36604000	4500	BB	Ad	dd	Ad	BB	BB	dd	Ad	Ad	Ad	Ad	Ad	BB	Ad	Ad	Ad	Ad	Ad	Ad	Ad	Ad	dd	dd	M	BB	BB	BB	BB	Ad	Ad	dd	dd	Ad	Ad	Ad	Ad	Ad	Ad	Ad	M	Ad	dd	Ad	dd	Ad	Ad
chr1B	36618001	36622000	4000	AB	Ad	dd	Ad	BB	AB	dd	Ad	Ad	Ad	Ad	Ad	AB	Ad	Ad	Ad	Ad	Ad	Ad	Ad	Ad	dd	dd	BB	AB	AB	AB	AA	Ad	Ad	Ad	dd	Ad	Ad	Ad	Ad	Ad	Ad	Ad	AB	Ad	Ad	Ad	Ad	Ad	Ad
chr1B	36636501	36641000	4500	AA	Ad	dd	dd	Ad	Ad	dd	Ad	Ad	Ad	Ad	Ad	AA	Ad	Ad	Ad	Ad	Ad	Ad	Ad	Ad	dd	dd	AA	AA	AA	AA	AA	Ad	Ad	dd	dd	dd	Ad	Ad	Ad	Ad	Ad	Ad	AA	Ad	Ad	Ad	Ad	Ad	dd
chr1B	36776001	36780000	4000	M	Ad	dd	Ad	M	BC	dd	AA	Ad	Ad	Ad	Ad	M	Ad	Ad	Ad	Ad	Ad	Ad	Ad	Ad	dd	dd	M	M	M	M	M	Ad	Ad	dd	dd	Ad	Ad	Ad	dd	Ad	Ad	Ad	M	Ad	dd	Ad	Ad	dd	dd
chr1B	36785001	36789000	4000	M	Ad	dd	Ad	M	M	dd	AA	Ad	Ad	Ad	Ad	M	Ad	Ad	Ad	Ad	Ad	Ad	Ad	Ad	dd	dd	M	M	M	M	M	Ad	Ad	Ad	dd	Ad	Ad	Ad	Ad	Ad	Ad	Ad	M	Ad	Ad	Ad	Ad	dd	Ad
chr1B	36815501	37813000	997500	AA	AA	dd	AA	AA	AA	dd	AA	AA	AA	AA	AA	AA	AA	AA	AA	AA	AA	AA	AA	AA	dd	dd	AA	AA	AA	AA	AA	AA	AA	Ad	dd	AA	AA	AA	AA	AA	AA	AA	AA	AA	AA	AA	AA	AA	Ad
chr1B	37987001	37996000	9000	Ad	Ad	dd	dd	AA	AA	Ad	Ad	Ad	Ad	Ad	dd	AB	Ad	Ad	Ad	Ad	Ad	dd	Ad	Ad	Ad	Ad	AA	AA	AB	AA	AA	Ad	Ad	Ad	Ad	Ad	Ad	Ad	Ad	Ad	Ad	Ad	AA	Ad	dd	Ad	Ad	Ad	Ad
chr1B	38037501	38065000	27500	AA	dd	AA	dd	AA	AA	AA	Ad	dd	AA	dd	dd	AA	dd	dd	dd	dd	dd	dd	AA	dd	AB	AA	AA	AA	AB	AB	AA	AA	dd	Ad	AA	dd	dd	dd	dd	dd	dd	dd	AA	dd	dd	dd	dd	dd	dd
chr1B	38165501	38169500	4000	AA	Ad	dd	Ad	dd	dd	dd	Ad	AA	dd	Ad	AA	dd	Ad	AA	Ad	Ad	Ad	Ad	dd	AA	dd	dd	dd	dd	dd	dd	dd	dd	Ad	Ad	dd	Ad	AA	Ad	dd	Ad	Ad	dd	Ad	Ad	Ad	Ad	Ad	Ad	dd
chr1B	38174501	38183500	9000	AA	AA	AA	AA	dd	Ad	AA	AA	AA	AA	AA	Ad	dd	AA	AA	AA	AA	AA	AA	Ad	AA	AA	AA	dd	dd	dd	dd	Ad	AA	AA	AA	AA	AA	AA	AA	AA	AA	AA	AA	AA	AA	AA	AA	AA	AA	AA
chr1B	38175001	38196000	21000	AA	Ad	Ad	AA	dd	Ad	Ad	AA	AA	Ad	Ad	Ad	dd	AA	AA	AA	AA	AA	AA	Ad	AA	Ad	Ad	dd	dd	dd	dd	Ad	Ad	AA	Ad	Ad	AA	AA	AA	Ad	AA	AA	AA	AA	AA	AA	AA	AA	AA	Ad
chr1B	38192001	38217000	25000	dd	Ad	dd	Ad	dd	Ad	dd	Ad	Ad	dd	Ad	Ad	Ad	Ad	Ad	Ad	Ad	Ad	Ad	dd	Ad	dd	dd	dd	dd	dd	dd	Ad	Ad	Ad	Ad	dd	Ad	Ad	Ad	dd	Ad	Ad	Ad	AA	Ad	Ad	AA	Ad	AA	Ad
chr1B	38212501	38217000	4500	dd	dd	dd	dd	dd	dd	dd	dd	dd	dd	dd	dd	dd	dd	dd	dd	dd	dd	dd	dd	dd	dd	dd	dd	dd	dd	dd	dd	dd	dd	dd	dd	dd	dd	dd	dd	dd	dd	dd	dd	dd	dd	dd	dd	dd	dd
chr1B	38248501	38254000	5500	dd	dd	dd	dd	dd	dd	dd	dd	dd	Ad	dd	dd	Ad	dd	dd	dd	dd	dd	dd	Ad	dd	dd	dd	dd	dd	Ad	dd	dd	Ad	dd	dd	dd	dd	dd	dd	dd	dd	dd	dd	Ad	dd	dd	dd	dd	dd	dd
chr1B	38328001	38334000	6000	AA	AA	dd	AA	dd	dd	dd	AA	AA	AA	AA	AA	dd	AA	AA	AA	AA	AA	dd	AA	dd	dd	dd	dd	dd	dd	dd	dd	AB	AA	Ad	dd	AA	AA	AA	AB	AA	AA	AB	AA	AA	AA	AA	AA	AA	AA
chr1B	38401001	38408000	7000	AA	AA	dd	AA	dd	dd	dd	AA	AA	AA	AA	AA	dd	AA	AA	AA	AA	AA	dd	AA	dd	dd	dd	dd	dd	dd	dd	dd	AA	AA	Ad	dd	AA	AA	AA	AA	AA	AA	AA	AA	AA	AA	AA	AA	AA	AA
chr1B	38487001	38492500	5500	AA	Ad	dd	Ad	dd	dd	dd	dd	Ad	AA	Ad	Ad	dd	Ad	Ad	Ad	Ad	dd	dd	AA	dd	dd	dd	dd	dd	dd	dd	dd	Ad	Ad	dd	dd	Ad	Ad	Ad	Ad	Ad	Ad	Ad	AA	Ad	Ad	Ad	Ad	dd	dd
chr1B	38495001	38499000	4000	Ad	Ad	dd	Ad	dd	dd	dd	Ad	Ad	Ad	Ad	Ad	dd	Ad	dd	Ad	Ad	Ad	dd	dd	dd	dd	dd	dd	dd	dd	dd	dd	Ad	Ad	dd	dd	Ad	Ad	Ad	Ad	Ad	Ad	Ad	AA	Ad	Ad	dd	Ad	Ad	Ad
chr1B	38654001	38660000	6000	AA	AA	AA	AA	AA	AA	AA	AA	AA	AA	AA	AA	AA	AA	AA	AA	AA	AA	AA	AA	AA	AA	AA	AA	AA	AA	AA	AA	AA	AA	AA	AA	AA	AA	AA	AA	Ad	AA	AA	AA	AA	AA	Ad	Ad	AA	Ad
chr1B	38720001	38725000	5000	AB	Ad	AA	Ad	Ad	AA	Ad	Ad	Ad	AB	AA	Ad	AA	Ad	Ad	Ad	Ad	Ad	AA	AB	AA	AA	AA	Ad	Ad	Ad	AA	AA	AB	Ad	Ad	AA	Ad	AA	Ad	dd	Ad	Ad	dd	AA	dd	Ad	Ad	Ad	Ad	dd
chr1B	38792001	38796000	4000	AB	Ad	Ad	dd	AA	AA	Ad	Ad	dd	AA	dd	Ad	AA	dd	dd	dd	Ad	dd	Ad	AB	AA	AA	AA	AA	AA	Ad	Ad	Ad	AA	dd	Ad	AA	Ad	Ad	dd	dd	dd	dd	dd	AA	dd	dd	dd	dd	dd	dd
chr1B	38917501	38931500	14000	AA	dd	dd	dd	dd	dd	dd	dd	dd	AA	dd	dd	dd	dd	dd	dd	dd	dd	dd	AA	dd	dd	dd	dd	dd	dd	dd	dd	Ad	dd	dd	dd	dd	dd	dd	dd	dd	dd	dd	AA	dd	dd	dd	dd	dd	dd
chr1B	38960001	38964000	4000	AA	dd	dd	dd	dd	dd	dd	dd	dd	AB	dd	dd	dd	dd	dd	dd	dd	dd	dd	AA	dd	dd	dd	dd	dd	dd	dd	dd	AA	dd	dd	dd	dd	dd	dd	dd	dd	dd	dd	AA	dd	dd	dd	dd	dd	dd
chr1B	38979001	38983000	4000	AA	dd	dd	dd	dd	dd	dd	dd	dd	AA	dd	dd	dd	dd	dd	dd	dd	dd	dd	AA	dd	dd	dd	dd	dd	dd	dd	dd	AA	dd	dd	dd	dd	dd	dd	dd	dd	dd	dd	AA	dd	dd	dd	dd	dd	dd
chr1B	38996501	39023000	26500	AA	dd	dd	dd	dd	dd	dd	dd	dd	AA	dd	dd	dd	dd	dd	dd	dd	dd	dd	AA	dd	dd	dd	dd	dd	dd	dd	dd	AA	dd	dd	dd	dd	dd	dd	dd	dd	dd	dd	AA	dd	dd	dd	dd	dd	dd
chr1B	39032001	39036000	4000	AB	dd	dd	dd	dd	dd	dd	dd	dd	AA	dd	dd	dd	dd	dd	dd	dd	dd	dd	AA	dd	dd	dd	dd	dd	dd	dd	dd	AA	dd	dd	dd	dd	dd	dd	dd	dd	dd	dd	AA	dd	dd	dd	dd	dd	dd
chr1B	39040501	39044500	4000	AB	dd	dd	dd	dd	dd	dd	dd	dd	AA	dd	dd	dd	dd	dd	dd	dd	dd	dd	AB	dd	dd	dd	dd	dd	dd	dd	dd	AA	dd	dd	dd	dd	dd	dd	dd	dd	dd	dd	AA	dd	dd	dd	dd	dd	dd
chr1B	39050001	39060000	10000	AB	dd	dd	dd	dd	dd	dd	dd	dd	AA	dd	dd	dd	dd	dd	dd	dd	dd	dd	AA	dd	dd	dd	dd	dd	dd	dd	dd	AA	dd	dd	dd	dd	dd	dd	dd	dd	dd	dd	AA	dd	dd	dd	dd	dd	dd
chr1B	39106501	39111000	4500	AA	AA	AA	AA	AA	AB	AA	AB	AA	AA	AA	AA	AA	AA	AA	AA	AB	AA	AA	AA	AA	AA	AB	AA	AA	AA	AA	AA	AA	AA	AA	AA	AA	AB	AA	AA	AA	AB	AB	AA	AA	Ad	AA	AA	AA	AB
chr1B	39176501	39180500	4000	AA	dd	Ad	dd	Ad	Ad	Ad	dd	dd	AA	dd	dd	Ad	dd	dd	dd	dd	dd	Ad	AA	Ad	AA	AA	Ad	Ad	Ad	Ad	dd	AA	dd	dd	Ad	dd	dd	dd	dd	dd	dd	dd	AA	dd	dd	dd	dd	dd	dd
chr1B	39204001	39211000	7000	AB	dd	Ad	dd	AA	Ad	Ad	Ad	dd	AA	dd	dd	AA	dd	dd	Ad	dd	Ad	AA	AA	AA	AA	AA	AA	AA	AA	AA	Ad	AA	dd	Ad	AA	dd	dd	dd	dd	dd	dd	dd	AA	dd	dd	dd	Ad	dd	dd
chr1B	39256501	39261500	5000	AA	AA	AA	AA	dd	dd	AA	Ad	AA	AA	AA	AA	dd	AA	Ad	AA	AA	AA	dd	AA	dd	Ad	AA	dd	dd	dd	dd	dd	AA	AA	AA	AA	AA	AA	AA	BB	AA	AB	AA	AA	AA	AB	AA	AA	AB	AA
chr1B	39333001	39339000	6000	Ad	Ad	dd	AA	dd	dd	Ad	AA	AB	Ad	AA	AA	dd	AA	AA	AA	AA	AA	dd	Ad	dd	dd	dd	dd	dd	dd	dd	Ad	AA	AA	Ad	dd	AB	AA	AA	AA	AA	AA	AA	AA	AA	dd	AA	AA	AA	AA
chr1B	39343501	39347500	4000	Ad	dd	Ad	AA	dd	dd	dd	Ad	Ad	Ad	Ad	AA	dd	AA	AA	AA	AA	AA	dd	Ad	dd	dd	Ad	dd	dd	dd	dd	Ad	Ad	AA	Ad	dd	Ad	AA	AA	Ad	AB	AA	Ad	AA	Ad	dd	AA	Ad	Ad	Ad
chr1B	39380001	39385500	5500	dd	dd	AA	AA	dd	dd	AA	AA	AA	dd	Ad	AA	dd	AA	AA	AA	AA	AA	dd	dd	dd	AA	Ad	dd	dd	dd	dd	dd	Ad	AA	Ad	dd	Ad	AA	AA	AA	AA	AA	AB	AA	AA	dd	AA	AA	AB	AA
chr1B	39384001	39388500	4500	dd	Ad	Ad	Ad	dd	dd	AA	Ad	Ad	dd	AA	Ad	dd	Ad	AA	Ad	AA	Ad	dd	dd	dd	AA	Ad	dd	dd	dd	dd	Ad	Ad	AA	Ad	dd	AA	AA	Ad	AA	AA	AA	AA	AA	AA	dd	AA	AA	AB	AA
chr1B	39457001	39461000	4000	dd	AA	dd	AA	dd	dd	dd	AA	AA	dd	AA	AA	dd	AA	AA	AA	AA	AA	dd	dd	dd	dd	dd	dd	dd	dd	dd	Ad	Ad	AA	AA	dd	AA	AB	AA	Ad	AA	AA	AA	AA	Ad	dd	AA	AA	AA	AA
chr1B	39529001	39536500	7500	dd	Ad	Ad	AA	dd	dd	Ad	AA	AA	dd	AA	AA	dd	AA	AA	AA	AA	AA	dd	dd	dd	Ad	Ad	dd	dd	dd	dd	Ad	Ad	AA	Ad	dd	AA	AA	AA	AA	AA	AA	AA	AA	Ad	dd	AA	AA	Ad	AA
chr1B	39609001	39613000	4000	dd	AA	Ad	Ad	Ad	Ad	Ad	AA	AA	dd	AA	Ad	AA	AA	AA	Ad	AA	AA	dd	dd	Ad	Ad	Ad	Ad	Ad	Ad	Ad	Ad	Ad	AA	AA	AA	AB	AB	AA	AA	Ad	AA	AA	AA	AA	AB	AA	Ad	AB	AA
chr1B	39682501	39686500	4000	Ad	AA	AA	AA	dd	dd	dd	Ad	AA	Ad	AA	AA	AA	Ad	AA	AA	AA	AA	dd	AA	dd	AA	AA	dd	dd	dd	dd	dd	AA	AA	AA	AA	AA	AA	AA	AB	AA	AA	AA	AA	AA	AA	AA	AA	Ad	AA
chr1B	39689501	39693500	4000	AA	AB	AA	AA	dd	Ad	dd	AA	AB	AA	AA	AB	AA	AB	AA	AB	AA	AA	Ad	AA	dd	AA	AA	Ad	dd	dd	dd	Ad	AB	AA	AA	AB	AA	AA	AA	AB	AA	AB	AB	AA	AA	AA	AA	AB	AA	AB
chr1B	39718001	39722000	4000	AA	Ad	dd	AA	dd	dd	dd	Ad	AA	AA	AB	AA	AA	Ad	AB	AA	AA	AA	dd	AA	dd	dd	dd	dd	dd	dd	dd	dd	AA	dd	Ad	dd	AB	AA	AA	AA	Ad	AA	AA	AA	Ad	AB	AA	AA	AB	Ad
chr1B	39734001	39741500	7500	AA	AA	dd	AA	dd	dd	dd	AA	AA	Ad	AA	AA	Ad	AA	AA	AA	AA	Ad	dd	AA	dd	dd	dd	dd	dd	dd	dd	dd	AA	dd	Ad	dd	AA	AA	Ad	AA	AB	AB	AA	AA	AA	Ad	AA	AA	Ad	AA
chr1B	39760501	39768500	8000	AA	AA	dd	AA	dd	dd	dd	AA	AA	AA	AA	AA	AA	AA	AA	AA	AA	AA	dd	AA	dd	dd	dd	dd	dd	dd	dd	Ad	AA	dd	Ad	dd	AA	AB	AA	AB	AA	AB	AA	AA	AA	AA	AA	AB	AA	AA
chr1B	39781001	39787000	6000	AA	AA	dd	AA	dd	dd	dd	AA	AA	AA	AA	AA	AA	AA	AA	AA	AA	AA	dd	AA	dd	dd	dd	dd	dd	dd	dd	Ad	AA	dd	Ad	dd	AA	AA	AA	AA	AA	AA	AA	AA	AA	AA	AA	AA	AA	AA
chr1B	39801501	39807500	6000	AA	AA	dd	AA	dd	dd	dd	AA	AA	AA	AA	AA	AA	AA	AA	AA	AA	AA	dd	AA	dd	dd	dd	dd	dd	dd	dd	Ad	AA	dd	Ad	dd	AA	AA	AA	AA	AA	AA	AA	AA	AA	AA	AA	AA	AA	AB
chr1B	39827501	39845500	18000	AA	AA	AB	AB	Ad	dd	Ad	AA	AB	AB	AB	AA	AB	AA	AA	AB	AB	AA	dd	AB	dd	AB	AA	dd	dd	dd	Ad	Ad	AB	AA	AA	dd	AA	AB	AA	AB	AA	AB	AB	AA	AB	AB	AA	AB	AB	AA
chr1B	39872501	39876500	4000	AA	AA	dd	AA	dd	dd	dd	AA	AB	AB	AA	AA	AA	AA	AA	AA	AA	AA	dd	AA	dd	dd	dd	dd	dd	dd	dd	dd	AB	dd	Ad	dd	AA	AB	AA	AA	AA	AA	AA	AA	AA	AA	AA	AA	AA	AA
chr1B	39927001	39932000	5000	AB	AA	dd	AA	Ad	dd	Ad	AA	AA	AA	AA	AA	AA	AA	AA	AA	AA	AA	dd	AB	dd	dd	dd	dd	dd	dd	dd	Ad	AB	dd	Ad	Ad	AA	AB	AA	AA	AA	AA	AA	AA	AA	AA	AA	AA	AA	Ad
chr1B	39941001	39957000	16000	AA	AA	dd	AA	Ad	Ad	Ad	AA	AA	AA	AA	AA	AA	AA	AA	AA	AA	AA	Ad	AA	Ad	dd	dd	Ad	AA	Ad	Ad	AA	AA	dd	AA	Ad	AA	AA	AA	AA	AA	AA	AA	AA	AA	AA	AA	AA	AA	AA
chr1B	40026501	40034500	8000	AA	AA	Ad	AA	Ad	Ad	AA	AA	AA	AA	AA	AA	AA	AA	AA	AA	AA	AA	AA	AA	AA	Ad	Ad	Ad	AA	AA	AA	AA	AB	Ad	AA	Ad	AA	AA	AA	AA	AA	AB	AA	AA	AA	Ad	AA	AA	AA	AA
chr1B	40042501	40171500	129000	AA	AA	AA	AA	AA	AA	AA	AA	AA	AA	AA	AA	AA	AA	AA	AA	AA	AA	AA	AA	AA	AA	AA	AA	AA	AA	AA	AA	AB	AA	AA	AA	AA	AA	AA	AA	AA	AB	AA	AA	AA	AA	AA	AA	AA	AA
chr1B	40444501	40448500	4000	AB	AA	dd	dd	dd	dd	dd	Ad	AA	AB	AA	dd	AA	AA	AA	dd	AA	AA	dd	AA	dd	dd	dd	dd	dd	dd	dd	Ad	AB	dd	AA	AA	AA	AA	AA	Ad	dd	dd	Ad	AA	AA	AA	AA	dd	AA	AA
chr1B	40490001	40494000	4000	dd	dd	dd	dd	dd	dd	dd	dd	dd	dd	dd	dd	dd	dd	dd	dd	dd	dd	dd	dd	dd	dd	dd	dd	dd	dd	dd	dd	dd	dd	dd	dd	dd	dd	dd	dd	dd	dd	dd	dd	dd	dd	dd	dd	dd	dd
chr1B	40515001	40519000	4000	AB	AA	dd	Ad	Ad	Ad	Ad	AA	AA	AA	AA	dd	AA	AA	AA	dd	AB	AA	AA	AA	Ad	dd	Ad	AA	Ad	Ad	Ad	Ad	AB	dd	AA	AA	AA	AB	AA	AB	Ad	Ad	AB	AA	AA	AA	AB	dd	AA	AA
chr1B	40529001	40537000	8000	AA	AA	Ad	dd	dd	AA	AA	AA	AA	AA	AA	Ad	Ad	Ad	Ad	Ad	AA	AA	AA	AA	AA	dd	Ad	AA	AA	AA	AA	AA	AA	Ad	AA	AA	AA	AA	AA	AB	dd	Ad	AA	AA	AA	Ad	AA	Ad	Ad	AA
chr1B	40533501	40537500	4000	AA	AA	dd	dd	dd	AA	AA	AA	AA	AA	AA	dd	AA	AA	AA	dd	AA	AA	AA	AA	AA	dd	dd	AA	AA	AA	AA	AA	AA	dd	AA	AA	AA	AA	AA	AA	dd	dd	AA	AA	AA	AA	AA	dd	AA	AA
chr1B	40778501	40792500	14000	AA	AA	dd	AA	AA	AA	AA	AA	AA	AA	AA	AA	AA	AA	AA	AA	AA	AA	AA	AA	AA	AA	AA	AA	AA	AA	AA	AA	AB	dd	AA	AA	AA	AA	AA	AB	AA	AA	AA	AA	AA	AA	AA	AA	AA	AA
chr1B	40800501	40899000	98500	AA	AA	dd	AA	AA	AA	AA	AA	AA	AA	AA	AA	AA	AA	AA	AA	AA	AA	AA	AA	AA	AA	AA	AA	AA	AA	AA	AA	AA	dd	AA	AA	AA	AA	AA	AA	AA	AA	AA	AA	AA	AA	AA	AA	AA	AA
chr1B	40960501	40967500	7000	AA	AA	AA	BB	AA	AA	AA	AA	AA	AA	AA	BB	AA	AA	AA	BB	AA	AA	AA	AA	AA	BB	BB	AA	AA	AA	AA	AA	AB	AA	AA	AA	AA	AA	AA	AA	BB	BC	AA	AA	AA	AA	dd	BB	dd	AA
chr1B	41261501	41268500	7000	AA	AA	AA	AA	AA	AA	AA	AA	AA	AA	AA	AA	AA	AA	AA	AA	AA	AA	AA	AA	AA	AA	AA	AA	AA	AA	AA	AA	AB	dd	AA	AA	AA	AA	AA	AA	AA	AA	AA	AA	AA	AA	AA	AA	AA	AA
chr1B	41413501	41417500	4000	AA	AA	dd	dd	Ad	Ad	Ad	Ad	AA	Ad	AA	dd	AA	AA	AA	dd	AA	AA	Ad	AA	Ad	dd	dd	AA	Ad	AA	Ad	AA	AA	dd	AA	Ad	AA	Ad	AA	AA	dd	dd	AB	AA	AA	AA	AA	dd	AB	AB
chr1B	41421501	41427000	5500	AA	AA	dd	dd	AA	AA	AA	AA	AA	AA	AA	dd	AA	AA	AA	dd	AA	AA	Ad	AA	AA	dd	dd	Ad	AA	Ad	AA	AA	AA	dd	AA	AA	AA	AA	AA	AA	dd	dd	AA	AA	AA	AA	AA	dd	AA	AA
chr1B	41433001	41437000	4000	dd	AA	Ad	Ad	BB	AA	AA	AA	Ad	AA	Ad	Ad	Ad	dd	Ad	dd	Ad	Ad	AB	AA	BC	AA	AA	AB	AB	BB	AB	Ad	AA	Ad	Ad	Ad	Ad	Ad	Ad	dd	Ad	dd	dd	AA	dd	Ad	Ad	dd	dd	dd
chr1B	41541501	41559000	17500	AA	AA	dd	dd	AA	AA	AA	AA	Ad	AA	AA	dd	AA	AA	AA	dd	Ad	AA	AA	AA	AA	dd	dd	AA	AA	AA	AA	AA	AA	dd	Ad	AA	AA	Ad	AA	Ad	dd	dd	Ad	AA	Ad	Ad	AA	dd	AA	AA
chr1B	41576001	41581500	5500	AA	AA	dd	dd	AA	AA	AA	AA	AA	AA	Ad	dd	AA	Ad	Ad	dd	AA	Ad	AA	AA	AA	dd	dd	AA	AA	AA	AA	AA	AA	dd	AA	AA	AA	AA	AA	AA	dd	dd	AA	AA	AA	AA	AA	dd	AA	AA
chr1B	41589001	41596000	7000	Ad	Ad	dd	dd	AA	AA	AA	Ad	Ad	Ad	Ad	dd	Ad	Ad	Ad	dd	Ad	Ad	AA	AA	AA	dd	dd	AA	AA	AA	AA	AA	AA	dd	Ad	Ad	AA	Ad	Ad	Ad	dd	Ad	Ad	AA	Ad	Ad	AA	dd	AA	AA
chr1B	41613501	41617500	4000	dd	dd	dd	dd	Ad	Ad	Ad	dd	dd	dd	dd	dd	dd	dd	dd	dd	dd	dd	Ad	dd	Ad	dd	dd	Ad	Ad	Ad	Ad	dd	dd	dd	dd	dd	dd	dd	dd	dd	dd	dd	dd	Ad	dd	dd	dd	dd	dd	dd
chr1B	41712501	41716500	4000	Ad	dd	Ad	Ad	AA	AA	AA	Ad	dd	Ad	Ad	Ad	Ad	Ad	dd	Ad	Ad	Ad	AA	dd	AA	dd	dd	AA	AA	AA	AA	AA	Ad	Ad	Ad	dd	Ad	Ad	Ad	dd	dd	Ad	dd	AA	dd	Ad	dd	Ad	Ad	Ad
chr1B	41719001	41723500	4500	dd	dd	dd	Ad	AA	AA	AA	Ad	dd	dd	dd	Ad	dd	dd	dd	Ad	dd	dd	AA	dd	AA	dd	dd	AA	AA	AA	AA	Ad	dd	dd	dd	dd	dd	dd	dd	dd	dd	Ad	dd	AA	dd	dd	dd	dd	dd	dd
chr1B	41775001	41803500	28500	dd	dd	dd	dd	AA	AA	Ad	Ad	dd	dd	dd	dd	dd	dd	dd	dd	dd	dd	AA	dd	Ad	dd	Ad	AA	AB	AA	AA	AA	dd	dd	dd	dd	dd	dd	dd	dd	dd	dd	dd	AA	dd	dd	dd	dd	dd	dd
chr1B	41809001	41817500	8500	dd	dd	dd	dd	AA	AA	AA	dd	dd	dd	dd	dd	dd	dd	dd	dd	dd	dd	AA	dd	AA	AA	AA	AA	AA	AA	AB	AA	dd	dd	dd	dd	dd	dd	dd	dd	dd	dd	dd	AA	dd	dd	dd	dd	dd	dd
chr1B	41848501	41853500	5000	AA	Ad	Ad	Ad	Ad	Ad	Ad	Ad	Ad	Ad	AA	AA	AA	Ad	AA	AA	AA	Ad	AA	AA	AA	Ad	Ad	AA	AA	AA	AA	Ad	AA	Ad	Ad	AA	AA	AA	AA	AB	Ad	AA	AA	AA	AA	Ad	AA	AA	AA	Ad
chr1B	41872001	41876500	4500	dd	dd	dd	dd	AA	AA	AA	dd	dd	dd	dd	dd	dd	dd	dd	dd	dd	dd	AA	dd	AB	dd	dd	AA	AA	AB	AA	AA	dd	dd	dd	dd	dd	dd	dd	dd	dd	dd	dd	AA	dd	dd	dd	dd	dd	dd
chr1B	41876501	41881500	5000	dd	dd	dd	dd	BB	AB	BB	Ad	dd	dd	dd	dd	dd	dd	dd	dd	dd	dd	BB	dd	BC	dd	dd	BB	BB	BC	BC	AB	dd	dd	dd	dd	dd	dd	dd	dd	dd	dd	dd	BB	dd	dd	dd	dd	dd	dd
chr1B	41894501	41898500	4000	Ad	dd	Ad	Ad	AA	AA	AA	Ad	Ad	dd	dd	Ad	dd	Ad	Ad	Ad	dd	Ad	AA	dd	AA	Ad	Ad	AA	AA	AA	AA	Ad	dd	Ad	dd	Ad	Ad	Ad	Ad	dd	dd	Ad	dd	AA	Ad	Ad	dd	dd	dd	dd
chr1B	41941501	41951000	9500	dd	dd	dd	dd	Ad	Ad	Ad	dd	dd	dd	dd	dd	dd	dd	dd	dd	dd	dd	Ad	dd	Ad	dd	dd	Ad	Ad	dd	Ad	Ad	dd	dd	dd	dd	dd	dd	dd	dd	dd	dd	dd	Ad	dd	dd	dd	dd	dd	dd
chr1B	41968501	41982000	13500	dd	dd	dd	dd	AA	AA	AA	dd	dd	dd	dd	dd	dd	dd	dd	dd	dd	dd	AA	dd	AA	dd	dd	AA	AA	AA	AA	Ad	dd	dd	Ad	dd	dd	dd	dd	dd	dd	dd	dd	AA	dd	dd	dd	dd	dd	dd
chr1B	42016501	42057000	40500	AA	AA	AA	AA	AA	AA	AA	AA	AA	AA	AA	AA	AA	AA	AA	AA	AA	AA	AA	AA	AA	AA	AA	AA	AA	AA	AA	AA	AA	AA	AA	AA	AA	AA	AA	AA	AA	AA	AA	AA	AA	AA	AA	AA	AA	AA
chr1B	42268501	42273500	5000	dd	dd	dd	dd	Ad	Ad	Ad	dd	dd	dd	dd	dd	dd	dd	dd	Ad	dd	dd	dd	dd	dd	Ad	Ad	Ad	Ad	Ad	Ad	Ad	dd	dd	dd	dd	dd	dd	dd	dd	dd	Ad	dd	Ad	dd	dd	dd	dd	dd	dd
chr1B	42339501	42343500	4000	dd	dd	dd	dd	AA	AA	AA	Ad	dd	dd	dd	dd	dd	dd	Ad	Ad	dd	dd	AA	dd	AA	Ad	Ad	AA	AA	AA	AA	AA	dd	dd	dd	dd	dd	dd	dd	dd	Ad	dd	dd	AA	dd	Ad	dd	dd	dd	dd
chr1B	42569001	42591000	22000	AA	AA	AA	AA	AA	AA	AA	AA	AA	Ad	AA	AA	AA	AA	AA	AA	AA	AA	AA	AA	AA	AA	AA	AA	AA	AA	AA	AA	AA	AA	Ad	AA	AA	AA	dd	AA	AA	AA	AA	AA	AA	AA	AA	AA	AA	AA
chr1B	42698501	42714000	15500	dd	Ad	Ad	Ad	Ad	AA	AB	Ad	Ad	Ad	Ad	Ad	Ad	Ad	Ad	Ad	Ad	dd	AB	Ad	AB	dd	dd	AB	AB	AB	Ad	AA	Ad	Ad	Ad	Ad	Ad	Ad	Ad	dd	Ad	Ad	dd	AA	Ad	Ad	Ad	Ad	Ad	dd
chr1B	42882001	42888000	6000	Ad	Ad	Ad	Ad	AB	BB	BB	Ad	Ad	Ad	Ad	Ad	Ad	Ad	Ad	Ad	Ad	Ad	BB	Ad	M	Ad	AA	BB	BB	BB	BB	AB	Ad	Ad	Ad	Ad	Ad	Ad	Ad	Ad	Ad	AA	Ad	AB	Ad	Ad	Ad	Ad	Ad	dd
chr1B	42900001	42904000	4000	dd	dd	dd	dd	dd	dd	dd	dd	dd	dd	dd	dd	dd	dd	dd	dd	dd	dd	dd	dd	dd	dd	dd	dd	dd	dd	dd	dd	dd	dd	dd	dd	dd	dd	dd	dd	dd	dd	dd	dd	dd	dd	dd	dd	dd	dd
chr1B	43360001	43421000	61000	AA	AA	AA	AA	AA	AA	AA	AA	AA	AA	AA	AA	AA	AA	AA	AA	AA	AA	AA	AA	AA	AA	AA	AA	AA	AA	AA	AA	AA	AA	AA	AA	AA	AA	AA	AA	AA	AA	AA	AA	AA	AA	AA	AA	AA	AA
chr1B	43438001	43442500	4500	dd	Ad	Ad	Ad	Ad	Ad	Ad	Ad	Ad	Ad	Ad	Ad	Ad	Ad	Ad	Ad	Ad	Ad	Ad	Ad	Ad	Ad	Ad	Ad	Ad	Ad	Ad	Ad	Ad	Ad	Ad	Ad	Ad	Ad	Ad	Ad	Ad	Ad	Ad	Ad	Ad	Ad	Ad	Ad	dd	dd
chr1B	43458001	43631500	173500	AA	AA	AA	AA	AA	AA	AA	AA	AA	AA	AA	AA	AA	AA	AA	Ad	AA	AA	AA	AA	AA	AA	AA	AA	AA	AA	AA	AA	AA	AA	AA	AA	AA	AA	AA	Ad	Ad	AA	Ad	AA	Ad	Ad	Ad	Ad	Ad	Ad
chr1B	43679501	43683500	4000	Ad	Ad	Ad	Ad	AA	AA	AA	Ad	Ad	Ad	Ad	Ad	Ad	Ad	Ad	Ad	Ad	Ad	AA	Ad	AA	Ad	Ad	AA	AA	AA	AA	Ad	Ad	Ad	Ad	Ad	Ad	Ad	Ad	dd	Ad	Ad	Ad	AA	Ad	dd	Ad	Ad	dd	Ad
chr1B	43686501	43693500	7000	Ad	Ad	Ad	Ad	AA	AA	AA	AA	Ad	Ad	Ad	Ad	Ad	Ad	Ad	AA	Ad	Ad	AA	Ad	AA	Ad	Ad	AA	AA	AA	AA	AA	AA	Ad	Ad	Ad	Ad	Ad	Ad	Ad	Ad	Ad	Ad	AA	Ad	Ad	Ad	Ad	Ad	Ad
chr1B	43767001	43773500	6500	Ad	Ad	Ad	Ad	AA	AA	AA	Ad	Ad	Ad	Ad	Ad	Ad	Ad	Ad	Ad	Ad	Ad	AA	dd	AA	Ad	dd	AA	AA	AA	AA	AA	Ad	Ad	Ad	Ad	Ad	Ad	Ad	Ad	Ad	Ad	Ad	AA	dd	dd	dd	dd	dd	dd
chr1B	43789501	43799500	10000	dd	dd	dd	dd	AA	AA	Ad	dd	dd	dd	dd	dd	dd	dd	dd	dd	dd	dd	AA	dd	AA	dd	dd	AA	AA	AA	AA	Ad	dd	dd	dd	dd	dd	dd	dd	dd	dd	dd	dd	AA	dd	dd	dd	dd	dd	dd
chr1B	43849001	43867500	18500	Ad	Ad	Ad	Ad	AA	AA	AA	Ad	dd	Ad	Ad	dd	Ad	Ad	Ad	Ad	dd	Ad	AA	Ad	AA	Ad	Ad	AA	AA	AA	AA	AA	Ad	dd	Ad	Ad	Ad	Ad	Ad	dd	Ad	Ad	dd	AA	dd	dd	dd	dd	Ad	dd
chr1B	43989001	44001000	12000	dd	dd	dd	dd	AA	AA	AA	dd	dd	dd	dd	dd	dd	dd	dd	dd	dd	dd	AA	dd	AA	dd	dd	AA	AA	AA	AA	AA	dd	dd	dd	dd	dd	dd	dd	dd	dd	dd	dd	AA	dd	dd	dd	dd	dd	dd
chr1B	44036001	44040000	4000	dd	dd	Ad	dd	AA	Ad	AA	Ad	dd	dd	dd	dd	dd	dd	dd	dd	dd	dd	AA	dd	AA	AA	AB	AB	AB	AA	AA	AA	dd	dd	dd	Ad	dd	dd	dd	dd	dd	dd	Ad	AA	dd	dd	dd	Ad	dd	dd
chr1B	44549001	44553000	4000	AB	Ad	AA	AA	AA	AB	AA	AA	AA	AB	Ad	AA	AA	AA	AA	AB	AA	AB	AA	AB	AA	AA	AA	AB	AA	AA	AA	Ad	AB	AA	AA	AA	AA	AA	AA	AB	AA	AA	AB	AA	AA	Ad	AA	AA	AA	AA
chr1B	44685001	44689000	4000	Ad	Ad	AA	Ad	AA	AA	AA	Ad	Ad	Ad	Ad	Ad	Ad	Ad	Ad	Ad	Ad	Ad	AA	Ad	AA	Ad	Ad	AA	AA	AA	AA	AA	Ad	Ad	Ad	Ad	AA	Ad	Ad	dd	Ad	Ad	Ad	AA	Ad	Ad	Ad	Ad	Ad	Ad
chr1B	44728501	44752000	23500	dd	dd	AB	Ad	AB	BB	AB	AA	Ad	dd	Ad	Ad	dd	dd	dd	Ad	dd	dd	BB	dd	BB	dd	dd	BB	BB	BB	BB	BB	dd	dd	dd	Ad	dd	AA	dd	dd	Ad	Ad	dd	BC	dd	Ad	Ad	Ad	dd	dd
chr1B	44748001	44759500	11500	dd	Ad	AB	Ad	BC	BC	BC	AA	AA	dd	AA	Ad	dd	dd	dd	Ad	dd	dd	BC	Ad	BC	dd	dd	BB	BB	BB	BB	BC	dd	dd	Ad	Ad	dd	AA	dd	dd	Ad	Ad	dd	BC	dd	Ad	Ad	Ad	Ad	dd
chr1B	44833001	44840500	7500	dd	AA	BB	BB	AA	AA	AA	BB	BB	dd	BB	BB	dd	dd	dd	BC	dd	dd	AA	AA	AA	dd	dd	AA	AA	AA	AA	BB	Ad	dd	AA	BB	dd	BB	dd	dd	BB	BC	dd	AA	dd	BC	BB	BB	BC	dd
chr1B	44994001	45000500	6500	Ad	Ad	AA	Ad	AB	AA	AA	Ad	Ad	Ad	dd	Ad	Ad	Ad	Ad	dd	Ad	Ad	AA	Ad	AB	dd	Ad	AB	AB	AB	AB	AA	Ad	Ad	Ad	dd	Ad	Ad	Ad	dd	Ad	Ad	dd	AB	Ad	dd	Ad	dd	Ad	Ad
chr1B	45012001	45021500	9500	Ad	Ad	AA	Ad	AA	AB	AA	Ad	Ad	Ad	Ad	Ad	Ad	Ad	Ad	Ad	Ad	Ad	AB	Ad	AA	Ad	Ad	AB	AB	AB	AB	AB	Ad	Ad	Ad	Ad	Ad	Ad	Ad	Ad	Ad	Ad	Ad	AB	Ad	Ad	Ad	Ad	Ad	dd
chr1B	45030501	45034500	4000	Ad	Ad	AA	Ad	AB	AB	AA	Ad	Ad	Ad	Ad	Ad	Ad	Ad	Ad	Ad	Ad	Ad	BB	Ad	BB	Ad	Ad	BB	AB	AB	BB	AB	Ad	Ad	Ad	Ad	Ad	Ad	Ad	dd	Ad	Ad	Ad	BB	Ad	Ad	Ad	Ad	dd	Ad
chr1B	45441501	45446500	5000	Ad	Ad	Ad	dd	AA	AA	AB	Ad	Ad	Ad	Ad	dd	Ad	dd	dd	dd	Ad	Ad	AB	dd	AA	Ad	Ad	AB	AA	AB	AA	AB	Ad	Ad	dd	Ad	Ad	Ad	dd	dd	dd	dd	Ad	AB	dd	dd	dd	Ad	dd	dd
chr1B	45442501	45450500	8000	Ad	Ad	AA	Ad	BB	AB	BB	Ad	Ad	Ad	Ad	Ad	Ad	Ad	Ad	Ad	Ad	Ad	AB	Ad	AB	Ad	Ad	AB	BB	BB	AB	BB	Ad	Ad	Ad	Ad	Ad	Ad	Ad	dd	dd	Ad	Ad	BB	Ad	Ad	Ad	Ad	dd	dd
chr1B	45489001	45493000	4000	dd	dd	dd	dd	Ad	Ad	Ad	dd	dd	dd	dd	dd	dd	dd	dd	dd	dd	dd	dd	dd	Ad	dd	dd	Ad	Ad	Ad	Ad	Ad	dd	dd	dd	dd	dd	dd	dd	dd	dd	dd	dd	Ad	dd	dd	dd	dd	dd	dd
chr1B	45548501	45552500	4000	dd	dd	dd	dd	Ad	Ad	Ad	dd	dd	dd	dd	dd	dd	dd	dd	dd	dd	dd	Ad	dd	Ad	dd	dd	Ad	Ad	Ad	Ad	dd	dd	dd	dd	dd	dd	dd	dd	dd	dd	dd	dd	Ad	dd	dd	dd	dd	dd	dd
chr1B	45562001	45567000	5000	dd	Ad	Ad	dd	AB	AB	AB	Ad	Ad	dd	dd	dd	dd	dd	dd	Ad	Ad	dd	AB	dd	AB	Ad	Ad	AB	AB	AB	AB	AB	dd	Ad	dd	dd	dd	dd	dd	dd	dd	dd	dd	AB	dd	dd	dd	dd	dd	dd
chr1B	45600001	45604000	4000	dd	dd	dd	dd	AA	AA	AA	dd	dd	dd	dd	dd	dd	dd	dd	dd	dd	dd	AA	dd	Ad	dd	dd	AA	Ad	Ad	AA	Ad	dd	dd	dd	dd	dd	dd	dd	dd	dd	dd	dd	AA	dd	dd	dd	dd	dd	dd
chr1B	45631501	45637000	5500	dd	dd	dd	dd	Ad	Ad	Ad	dd	dd	dd	dd	dd	dd	dd	dd	dd	dd	dd	Ad	dd	Ad	dd	dd	Ad	Ad	Ad	Ad	Ad	dd	dd	dd	dd	dd	dd	dd	dd	dd	dd	dd	Ad	dd	dd	dd	dd	dd	dd
chr1B	45671501	45684000	12500	dd	dd	dd	dd	AA	AA	AA	dd	dd	dd	dd	dd	dd	dd	dd	dd	dd	dd	AA	dd	AA	dd	dd	AA	AA	AA	AA	AA	dd	dd	dd	dd	dd	dd	dd	dd	dd	dd	dd	AA	dd	dd	dd	dd	dd	dd
chr1B	45684501	45688500	4000	dd	dd	dd	dd	Ad	AA	Ad	dd	dd	dd	dd	dd	dd	dd	dd	dd	dd	dd	AA	dd	Ad	dd	dd	AA	AA	Ad	Ad	Ad	dd	dd	dd	dd	dd	dd	dd	dd	dd	dd	dd	AA	dd	dd	dd	dd	dd	dd
chr1B	45702001	45706500	4500	dd	dd	dd	dd	AA	AA	AA	dd	dd	dd	dd	dd	dd	dd	dd	dd	dd	dd	AA	dd	AA	dd	dd	AA	AB	AA	AA	Ad	dd	dd	dd	dd	dd	dd	dd	dd	dd	dd	dd	AA	dd	dd	dd	dd	dd	dd
chr1B	45785001	45790500	5500	BC	AA	dd	dd	AA	AA	AA	dd	dd	dd	dd	dd	AB	BC	BB	dd	BB	BB	AA	dd	AA	BB	BB	AA	AA	AA	AA	AA	dd	BB	AA	dd	BB	dd	AB	AB	dd	dd	AB	AA	AB	dd	dd	dd	dd	BB
chr1B	45832001	45837500	5500	AA	Ad	dd	dd	AA	AA	AA	dd	dd	dd	dd	dd	AA	Ad	AA	dd	AA	Ad	AA	dd	AA	AA	AA	AA	AA	AA	AA	AB	dd	AA	Ad	dd	AA	dd	AA	dd	dd	dd	Ad	AA	Ad	dd	dd	dd	dd	AA
chr1B	45860001	46221500	361500	Ad	Ad	dd	dd	AA	AA	AA	Ad	dd	dd	dd	dd	Ad	Ad	Ad	dd	Ad	Ad	AA	dd	AA	Ad	Ad	AA	AA	AA	AA	AA	dd	Ad	Ad	dd	Ad	dd	Ad	Ad	dd	dd	Ad	AA	Ad	dd	dd	dd	dd	Ad
chr1B	46217501	46222000	4500	dd	dd	dd	dd	AA	AA	AA	Ad	dd	dd	dd	dd	dd	dd	dd	dd	Ad	dd	AB	dd	AA	Ad	dd	AB	AA	AA	AA	AA	dd	dd	Ad	dd	Ad	dd	dd	dd	dd	dd	dd	AA	dd	dd	dd	dd	dd	dd
chr1B	46242001	46246500	4500	Ad	Ad	AA	dd	AA	AA	AA	Ad	dd	dd	dd	Ad	Ad	Ad	Ad	Ad	Ad	Ad	AA	Ad	AA	AA	Ad	AA	AA	AA	AA	AA	dd	Ad	dd	dd	Ad	dd	AA	Ad	dd	Ad	Ad	AA	Ad	dd	dd	dd	Ad	Ad
chr1B	46303001	46307000	4000	AB	Ad	AA	dd	AB	AA	Ad	Ad	dd	dd	dd	dd	AA	AA	AA	dd	AA	AA	AA	dd	AA	AA	AA	AA	AA	AA	BB	AB	dd	AA	Ad	dd	AA	dd	AA	AA	dd	dd	AA	AA	AA	dd	dd	dd	dd	AA
chr1B	46332001	46336000	4000	AB	Ad	AB	dd	AB	AB	AB	Ad	dd	dd	Ad	dd	AB	AB	AA	Ad	AB	AA	AB	Ad	AB	AB	AA	AB	AB	AB	AB	AA	Ad	AA	Ad	Ad	AA	dd	AA	AA	dd	Ad	AA	AA	AA	Ad	dd	dd	dd	AA
chr1B	46352001	46358000	6000	AA	Ad	Ad	dd	AA	AA	AA	dd	dd	dd	dd	dd	Ad	Ad	AA	dd	AA	AA	AA	dd	AB	AA	AA	AA	AA	AA	AA	AB	dd	AA	Ad	dd	Ad	dd	AA	AA	dd	dd	AA	AA	AA	dd	dd	dd	dd	AA
chr1B	46352001	46397500	45500	AA	Ad	AA	dd	AA	AA	AA	Ad	dd	dd	dd	dd	AA	Ad	AA	dd	AA	Ad	AA	dd	AA	AA	AA	AA	AA	AA	AA	AA	dd	AA	Ad	dd	AA	dd	AA	Ad	dd	dd	Ad	AA	Ad	dd	dd	dd	dd	AA
chr1B	46428001	46435500	7500	BB	AA	dd	dd	AA	AA	AA	Ad	dd	dd	dd	dd	AB	BB	BB	dd	BB	BB	AA	dd	AA	AB	BB	AA	AA	AA	AA	AA	dd	BB	AA	dd	AB	dd	BB	BB	dd	dd	BB	AA	BB	dd	dd	dd	dd	BB
chr1B	46520001	46525000	5000	AA	Ad	AA	dd	AB	AB	AB	Ad	dd	dd	dd	dd	AA	Ad	Ad	dd	AA	AA	AB	dd	AB	AA	AA	AB	AA	AA	AA	AA	dd	Ad	Ad	dd	AA	dd	AA	AB	dd	dd	AA	AA	Ad	dd	dd	dd	Ad	AA
chr1B	46558501	46563500	5000	AB	AA	AA	dd	AB	AA	AA	dd	dd	dd	dd	dd	AB	AA	AB	dd	AB	AB	AA	dd	AA	AB	AB	AA	AA	AB	AA	AA	dd	AA	Ad	dd	AB	dd	AA	AA	dd	dd	AA	AA	AA	dd	dd	dd	dd	AA
chr1B	46594001	46613500	19500	AA	Ad	AA	dd	AA	AA	AA	Ad	dd	dd	dd	dd	AA	AA	Ad	dd	AA	AA	AA	dd	AA	AA	AA	AA	AA	AA	AA	AA	dd	AA	Ad	dd	AA	dd	AA	Ad	dd	dd	Ad	AA	AA	dd	dd	dd	dd	Ad
chr1B	46661501	46667500	6000	Ad	Ad	Ad	dd	AB	AB	AB	Ad	Ad	dd	dd	dd	Ad	Ad	Ad	dd	Ad	Ad	AB	dd	AB	Ad	Ad	AB	AB	AB	AB	AB	dd	Ad	Ad	dd	Ad	dd	Ad	Ad	dd	dd	Ad	AA	Ad	dd	dd	dd	dd	Ad
chr1B	46705001	46711500	6500	AA	AA	dd	AA	AA	AA	AA	Ad	AA	Ad	Ad	AA	Ad	AA	Ad	AA	AA	AA	AA	AA	AA	AA	AA	AA	AA	AA	AA	AA	AA	Ad	AA	Ad	AA	AA	AA	AA	Ad	AA	AA	AA	AA	Ad	Ad	Ad	Ad	AA
chr1B	46715001	46726000	11000	Ad	Ad	dd	dd	AA	AB	AA	Ad	Ad	Ad	Ad	Ad	Ad	Ad	Ad	Ad	Ad	Ad	AA	Ad	AA	Ad	Ad	AA	AA	AA	AA	AA	Ad	Ad	Ad	Ad	Ad	Ad	Ad	Ad	dd	Ad	Ad	AA	Ad	Ad	Ad	dd	dd	Ad
chr1B	46722501	46726500	4000	Ad	Ad	dd	dd	AA	AB	AA	Ad	Ad	Ad	Ad	Ad	Ad	Ad	Ad	Ad	Ad	Ad	AA	Ad	AA	Ad	Ad	AA	AA	AA	AA	AB	Ad	Ad	Ad	Ad	Ad	Ad	Ad	Ad	dd	dd	Ad	AA	Ad	Ad	Ad	dd	dd	Ad
chr1B	46730501	46736000	5500	Ad	Ad	dd	Ad	AA	AA	AA	Ad	Ad	Ad	Ad	Ad	Ad	Ad	Ad	Ad	Ad	Ad	AA	Ad	AA	Ad	Ad	AA	AA	AA	AA	AA	Ad	Ad	Ad	Ad	Ad	Ad	Ad	Ad	Ad	Ad	Ad	AA	Ad	Ad	Ad	Ad	Ad	Ad
chr1B	46754501	46760000	5500	dd	dd	dd	dd	AA	AA	AA	Ad	dd	dd	dd	dd	dd	dd	dd	dd	dd	dd	AB	dd	AB	Ad	dd	AA	AA	AB	AA	AA	dd	dd	dd	dd	dd	dd	dd	dd	dd	dd	dd	AA	dd	dd	dd	dd	dd	dd
chr1B	46776001	46814500	38500	Ad	Ad	dd	Ad	AA	AA	AA	Ad	Ad	Ad	Ad	Ad	Ad	Ad	Ad	Ad	Ad	Ad	AA	Ad	AA	Ad	Ad	AA	AA	AA	AA	AA	Ad	Ad	Ad	Ad	Ad	Ad	Ad	dd	Ad	Ad	Ad	AA	Ad	Ad	Ad	Ad	Ad	Ad
chr1B	46805501	46816500	11000	dd	dd	dd	dd	dd	Ad	dd	dd	dd	dd	dd	dd	dd	dd	dd	dd	dd	dd	dd	dd	Ad	dd	dd	dd	dd	dd	dd	dd	dd	dd	dd	dd	dd	dd	dd	dd	dd	dd	dd	dd	dd	dd	dd	dd	dd	dd
chr1B	46865001	46869500	4500	BB	AB	dd	AA	AA	AA	AA	AA	AA	AA	AA	AA	BB	BB	BB	AA	BB	BB	AA	AA	AA	BB	BB	AA	AA	AA	AA	AA	AA	BB	AB	AA	BB	AA	BB	BC	AA	AB	BC	AA	BB	AA	AA	AA	AA	BC
chr1B	46935001	46939000	4000	dd	dd	dd	dd	AA	AA	AA	Ad	dd	dd	dd	dd	dd	dd	dd	dd	dd	dd	AA	dd	AA	dd	dd	AB	AA	AB	AA	AA	dd	dd	dd	dd	dd	dd	dd	dd	dd	dd	dd	AA	dd	dd	dd	dd	dd	dd
chr1B	46945501	46949500	4000	dd	dd	dd	dd	AA	AA	AA	Ad	dd	dd	dd	dd	dd	dd	dd	dd	dd	dd	AA	dd	AA	dd	dd	AA	AA	AB	AA	AA	dd	dd	dd	dd	dd	dd	dd	dd	dd	dd	dd	AA	dd	dd	dd	dd	dd	dd
chr1B	46972001	46976000	4000	Ad	Ad	AA	dd	Ad	Ad	Ad	dd	dd	dd	dd	dd	Ad	Ad	Ad	dd	Ad	Ad	AA	dd	AA	Ad	Ad	AA	AA	AA	AA	AB	dd	AA	Ad	dd	Ad	Ad	Ad	dd	Ad	dd	Ad	AA	Ad	dd	dd	dd	dd	AA
chr1B	46978501	47024000	45500	AA	Ad	AA	dd	AA	AA	AA	dd	dd	dd	dd	dd	AA	AA	AA	dd	AA	AA	AA	dd	AA	AA	AA	AA	AA	AA	AA	AA	dd	AA	Ad	dd	AA	dd	AA	AA	dd	dd	Ad	AA	Ad	dd	dd	dd	dd	AA
chr1B	47022001	47028500	6500	Ad	Ad	Ad	dd	AA	AA	AA	Ad	dd	dd	dd	dd	AA	AA	AA	dd	AA	AA	AA	dd	AA	Ad	AA	AA	AA	AA	AA	AA	dd	AA	Ad	dd	AA	dd	Ad	AA	dd	dd	Ad	AA	AA	dd	dd	dd	dd	AA
chr1B	47052001	47084000	32000	Ad	dd	Ad	dd	AA	AA	AA	dd	dd	dd	dd	dd	Ad	Ad	Ad	dd	Ad	Ad	AA	dd	AA	Ad	Ad	AA	AA	AA	AA	AA	dd	Ad	dd	dd	Ad	dd	Ad	Ad	dd	dd	Ad	AA	Ad	dd	dd	dd	dd	dd
chr1B	47082001	47086500	4500	Ad	Ad	Ad	dd	AA	AA	AA	dd	dd	dd	dd	dd	Ad	Ad	Ad	Ad	Ad	Ad	AA	dd	AA	Ad	Ad	AA	AA	AA	AA	AA	dd	Ad	Ad	dd	Ad	dd	Ad	dd	dd	dd	Ad	AA	Ad	dd	dd	dd	dd	dd
chr1B	47114001	47121000	7000	Ad	Ad	Ad	dd	AB	AA	Ad	Ad	dd	dd	dd	dd	Ad	Ad	AA	dd	Ad	Ad	AA	dd	AA	Ad	AA	AA	AA	AA	AA	AA	dd	Ad	Ad	dd	Ad	dd	Ad	Ad	dd	dd	Ad	AA	Ad	dd	dd	dd	dd	Ad
chr1B	47114501	47128000	13500	AA	Ad	AA	dd	AA	AA	AA	dd	dd	dd	dd	dd	AA	AA	AA	dd	AA	Ad	AA	dd	AA	Ad	AA	AA	AA	AA	AA	AA	dd	AA	Ad	dd	Ad	dd	AA	Ad	dd	dd	Ad	AA	Ad	dd	dd	dd	dd	Ad
chr1B	47141001	47145000	4000	AA	Ad	AA	dd	AA	AA	AA	Ad	Ad	dd	Ad	Ad	Ad	AA	Ad	Ad	Ad	Ad	AB	Ad	AB	Ad	Ad	AA	AB	AB	AB	AB	Ad	Ad	Ad	dd	Ad	dd	Ad	Ad	Ad	Ad	Ad	AA	Ad	Ad	Ad	dd	Ad	Ad
chr1B	47143501	47147500	4000	AA	Ad	Ad	dd	AA	AA	AA	Ad	dd	dd	dd	dd	AA	Ad	Ad	dd	Ad	AA	AB	dd	AA	Ad	Ad	AA	AA	AA	AA	AB	dd	AA	Ad	dd	Ad	dd	Ad	dd	dd	dd	Ad	AA	Ad	dd	dd	dd	dd	Ad
chr1B	47144001	47158500	14500	AA	Ad	AA	dd	AA	AB	AB	Ad	dd	dd	dd	dd	AA	AA	AA	dd	AA	AA	AB	dd	AB	AA	Ad	AA	AA	AA	AA	AA	dd	AA	Ad	dd	Ad	dd	AA	Ad	dd	dd	Ad	AA	Ad	dd	dd	dd	dd	Ad
chr1B	47154501	47158500	4000	AA	Ad	AA	dd	AA	AA	AA	dd	dd	dd	dd	dd	AA	AA	AA	dd	AA	AA	Ad	dd	AB	AA	Ad	AA	AA	AA	AA	AA	dd	AA	Ad	dd	AA	dd	AA	AA	dd	dd	AA	AA	AA	dd	dd	dd	dd	AA
chr1B	47216501	50005000	2788500	dd	AA	AA	AA	AA	AA	AA	AA	AA	dd	AA	AA	dd	dd	dd	AA	dd	dd	AA	AA	AA	dd	dd	AA	AA	AA	AA	AA	Ad	dd	Ad	AA	dd	AA	dd	dd	AA	AA	dd	AA	dd	AA	AA	AA	AA	dd
chr1B	50031001	50036000	5000	AA	Ad	AA	AA	AA	AA	AA	Ad	dd	AA	dd	AA	AA	dd	dd	AA	AA	dd	AA	AA	AB	AA	AA	AB	AA	AA	AB	AA	AA	AA	Ad	dd	dd	dd	AA	dd	Ad	AA	AA	AA	AA	Ad	AA	AA	AA	AA
chr1B	50059001	50063000	4000	Ad	Ad	Ad	Ad	AA	AA	AB	Ad	Ad	Ad	Ad	Ad	Ad	Ad	Ad	Ad	Ad	Ad	AA	Ad	AA	dd	dd	AB	AA	AB	AB	AA	Ad	Ad	Ad	Ad	Ad	Ad	Ad	Ad	Ad	Ad	Ad	AA	Ad	Ad	Ad	dd	Ad	dd
chr1B	50119001	50124000	5000	AA	Ad	Ad	AB	AA	AA	BB	Ad	dd	AA	Ad	AA	Ad	Ad	Ad	Ad	Ad	Ad	AB	AA	AA	AA	AA	AB	AB	BB	Ad	AA	AB	AA	Ad	Ad	Ad	dd	AA	dd	AA	AB	AA	AB	AA	AA	AA	AB	Ad	Ad
chr1B	50259001	50269500	10500	dd	dd	dd	dd	Ad	Ad	Ad	dd	dd	dd	dd	Ad	dd	dd	dd	Ad	dd	dd	Ad	Ad	Ad	dd	dd	Ad	Ad	Ad	Ad	Ad	Ad	dd	dd	dd	dd	dd	Ad	dd	dd	dd	dd	Ad	dd	dd	dd	dd	dd	dd
chr1B	50330501	50335000	4500	Ad	Ad	dd	Ad	Ad	Ad	Ad	dd	dd	Ad	dd	Ad	dd	dd	dd	Ad	dd	dd	Ad	Ad	Ad	dd	dd	Ad	Ad	Ad	Ad	AA	Ad	dd	dd	dd	dd	dd	Ad	dd	Ad	Ad	dd	Ad	dd	Ad	dd	Ad	dd	dd
chr1B	50385501	50396500	11000	AA	AA	AA	AA	AA	AA	AA	AA	AA	AA	AA	AA	AA	AA	AA	AA	AA	AA	AA	AA	AA	AA	AA	AA	AA	AA	AA	AA	AA	AA	AA	AA	AA	AA	AA	Ad	AA	AA	Ad	AA	AA	AA	AA	AA	AA	Ad
chr1B	50413001	50425500	12500	AA	Ad	AA	dd	AA	AA	AA	AA	AA	AA	AA	dd	AA	AA	AA	dd	AA	AA	AA	Ad	AA	AA	AA	AA	AA	AB	AA	AA	Ad	AA	AA	AA	AA	AA	dd	AB	dd	dd	AA	AA	AA	dd	AA	dd	AA	Ad
chr1B	50431001	50436500	5500	AA	AA	AA	AA	AA	AA	AA	AA	AA	AA	AA	AA	AA	AA	AA	AA	AA	AA	AA	AA	AA	AA	AA	AA	AA	AA	AA	AA	AA	AA	AA	AA	AA	AA	AA	AA	AA	AA	AA	AA	AA	AA	AA	AA	AA	AA
chr1B	50431001	50452000	21000	AA	AA	AA	AA	AA	AA	AA	AA	AA	AA	AA	AA	AA	AA	AA	AA	AA	AA	AA	AA	AA	AA	AA	AA	AA	AA	AA	AA	AA	AA	AA	AA	AA	AA	AA	AA	AA	AA	AA	AA	AA	AA	AA	AA	AA	Ad
chr1B	50476501	50481500	5000	Ad	AA	AA	Ad	AA	AA	Ad	AA	AA	AA	AA	AA	AA	AA	AA	AA	AA	AA	AA	Ad	AA	AA	AA	AA	AA	AA	AA	AA	AA	AA	AA	Ad	AA	AA	AA	AB	AA	AB	AA	AA	AA	AB	AA	Ad	AB	AA
chr1B	50514001	50525000	11000	Ad	Ad	Ad	Ad	AA	AA	AA	Ad	Ad	Ad	Ad	Ad	Ad	Ad	Ad	Ad	Ad	Ad	AA	Ad	AA	Ad	Ad	AA	AA	AA	AA	AA	Ad	Ad	Ad	Ad	Ad	Ad	Ad	Ad	Ad	Ad	Ad	AA	Ad	Ad	Ad	Ad	Ad	Ad
chr1B	50533501	50792500	259000	AA	AA	AA	AA	AA	AA	AA	AA	AA	AA	AA	AA	AA	AA	AA	AA	AA	AA	AA	AA	AA	AA	AA	AA	AA	AA	AA	AA	AA	AA	AA	AA	AA	AA	AA	AA	AA	AA	AA	AA	AA	AA	AA	AA	AA	AA
chr1B	50834501	50838500	4000	dd	dd	dd	dd	Ad	Ad	Ad	dd	dd	dd	dd	dd	dd	dd	dd	dd	dd	dd	Ad	dd	Ad	dd	dd	Ad	Ad	Ad	Ad	Ad	dd	dd	dd	dd	dd	dd	dd	dd	dd	dd	dd	Ad	dd	dd	dd	dd	dd	dd
chr1B	50921001	50932000	11000	AA	AA	AA	AA	AA	AA	AA	AA	AA	AA	AA	AA	AA	AA	AA	AA	AA	AA	AA	AA	AA	AA	AA	AA	AA	AA	AA	AA	AA	AA	AA	AA	AA	AA	AA	AB	AA	AA	AA	AA	AA	AA	AA	AA	AA	AA
chr1B	50957001	50965000	8000	AA	AA	AA	AA	AA	AA	AA	AA	AA	AA	AA	AA	AA	AA	AA	AA	AA	AA	AA	AA	AA	AA	AA	AA	AA	AA	AA	AA	AA	AA	AA	AA	AA	AA	AA	AA	AA	AA	AB	AA	AA	AA	AA	AA	AA	AA
chr1B	50973501	50979500	6000	AA	AA	AA	AA	AA	AA	AA	AA	AA	AA	AA	AA	AA	AB	AA	AA	AA	AA	AA	AA	AA	AA	AA	AA	AA	AA	AA	AA	AA	AA	AA	AA	AB	AA	AA	AA	Ad	AA	AA	AA	AA	AA	AA	AA	AA	AA
chr1B	51047501	51052000	4500	AB	AB	BB	BB	M	M	AB	AB	AA	BB	BC	AB	AB	AB	AA	BB	AA	AB	M	BB	AB	BB	BB	M	M	M	BC	AB	BC	AA	AA	AA	AA	AA	AA	M	AB	AB	BC	BB	BB	AA	BB	BB	AA	AB
chr1B	51055001	51059000	4000	Ad	Ad	Ad	Ad	AA	AA	AA	Ad	Ad	dd	Ad	Ad	Ad	Ad	Ad	Ad	Ad	Ad	AB	dd	AB	Ad	Ad	AA	AA	AA	AA	AA	Ad	Ad	Ad	Ad	Ad	Ad	Ad	Ad	Ad	Ad	Ad	AA	Ad	Ad	Ad	dd	Ad	Ad
chr1B	51072501	51083000	10500	Ad	AA	Ad	Ad	AA	AA	AA	Ad	Ad	AA	Ad	Ad	AA	AA	Ad	AA	Ad	AA	AA	Ad	AA	Ad	AA	AA	AA	AA	AA	AA	Ad	Ad	Ad	AA	Ad	AA	AA	Ad	AB	dd	Ad	AA	Ad	Ad	AA	AA	Ad	AA
chr1B	51122501	51126500	4000	dd	dd	dd	dd	AA	AA	AA	dd	dd	dd	dd	Ad	dd	dd	dd	dd	Ad	dd	AA	dd	AB	dd	dd	AA	AA	AA	AA	AA	dd	dd	dd	dd	dd	dd	Ad	Ad	dd	dd	dd	AA	dd	dd	dd	dd	dd	dd
chr1B	51143501	51162500	19000	dd	dd	dd	dd	AA	AA	AA	dd	dd	dd	dd	dd	dd	dd	dd	dd	dd	dd	AA	dd	AA	dd	dd	AA	AA	AA	AA	AA	dd	dd	dd	dd	dd	dd	dd	dd	dd	dd	dd	AA	dd	dd	dd	dd	dd	dd
chr1B	51172001	51179000	7000	dd	dd	dd	dd	AB	AA	AA	Ad	dd	dd	dd	dd	dd	dd	dd	dd	dd	dd	AA	dd	AA	dd	dd	AB	AA	AA	AA	AA	dd	dd	dd	dd	dd	dd	dd	dd	dd	dd	dd	AA	dd	dd	dd	dd	dd	dd
chr1B	51177001	51182000	5000	dd	dd	dd	dd	Ad	AA	Ad	Ad	dd	dd	dd	dd	dd	dd	dd	dd	dd	dd	AA	dd	AA	dd	dd	AA	AA	AA	AA	AA	dd	dd	dd	dd	dd	dd	dd	dd	dd	dd	dd	AA	dd	dd	dd	dd	dd	dd
chr1B	51180001	51203000	23000	dd	dd	dd	dd	AA	AA	AA	Ad	dd	dd	dd	dd	dd	dd	dd	dd	dd	dd	AA	dd	AA	dd	dd	AA	AA	AA	AA	AA	dd	dd	dd	dd	dd	dd	dd	dd	dd	dd	dd	AA	dd	dd	dd	dd	dd	dd
chr1B	51199501	51205500	6000	dd	dd	dd	dd	AB	AB	AA	Ad	dd	dd	dd	dd	dd	dd	dd	dd	dd	dd	AA	dd	AA	dd	dd	AA	AA	AB	AA	AA	dd	dd	dd	dd	dd	dd	dd	dd	dd	dd	dd	AA	dd	dd	dd	dd	dd	dd
chr1B	51211001	51215000	4000	dd	dd	dd	dd	AA	AA	AA	Ad	dd	dd	dd	dd	dd	dd	dd	dd	dd	dd	AB	dd	AA	dd	dd	AA	AA	AA	AA	AA	dd	dd	dd	dd	dd	dd	dd	dd	dd	dd	dd	AA	dd	dd	dd	dd	dd	dd
chr1B	51221001	51226000	5000	dd	dd	dd	dd	AA	AA	AA	Ad	dd	dd	dd	dd	dd	dd	dd	dd	dd	dd	AA	dd	AA	dd	dd	AA	AB	AA	AA	AA	dd	dd	dd	dd	dd	dd	dd	dd	Ad	dd	dd	AA	dd	dd	dd	dd	dd	dd
chr1B	51227501	51248500	21000	dd	dd	dd	dd	AA	AA	AA	dd	dd	dd	dd	dd	dd	dd	dd	dd	dd	dd	AA	dd	AA	dd	dd	AA	AA	AA	AA	AA	dd	dd	dd	dd	dd	dd	dd	dd	dd	dd	dd	AA	dd	dd	dd	dd	dd	dd
chr1B	51256001	51266000	10000	dd	dd	dd	dd	Ad	Ad	Ad	dd	dd	dd	dd	dd	dd	dd	dd	dd	dd	dd	Ad	dd	Ad	dd	dd	Ad	Ad	Ad	Ad	Ad	dd	dd	dd	dd	dd	dd	dd	dd	dd	dd	dd	Ad	dd	dd	dd	dd	dd	dd
chr1B	51261001	51270500	9500	dd	dd	dd	dd	AA	Ad	Ad	dd	dd	dd	dd	dd	dd	dd	dd	dd	dd	dd	Ad	dd	AA	dd	dd	AA	Ad	Ad	Ad	Ad	dd	dd	dd	dd	dd	dd	dd	dd	dd	dd	dd	AA	dd	dd	dd	dd	dd	dd
chr1B	51261001	51280000	19000	dd	dd	dd	dd	AA	AA	AA	dd	dd	dd	dd	dd	dd	dd	dd	dd	dd	dd	AA	dd	AA	dd	dd	AA	AA	AA	AA	Ad	dd	dd	dd	dd	dd	dd	dd	dd	dd	dd	dd	AA	dd	dd	dd	dd	dd	dd
chr1B	51274501	51285000	10500	dd	dd	dd	dd	AA	AA	AA	dd	dd	dd	dd	dd	dd	dd	dd	dd	dd	dd	AA	dd	AA	dd	dd	AA	AA	AB	AA	Ad	dd	dd	dd	dd	dd	dd	dd	dd	dd	dd	dd	AA	dd	dd	dd	dd	dd	dd
chr1B	51299501	51306500	7000	Ad	dd	Ad	dd	AA	AA	AA	dd	dd	dd	dd	dd	dd	dd	Ad	dd	dd	dd	Ad	dd	AA	dd	dd	AA	AA	Ad	AA	AB	dd	dd	dd	dd	dd	dd	Ad	dd	dd	Ad	dd	AA	dd	dd	dd	dd	dd	Ad
chr1B	51308001	51313500	5500	dd	dd	dd	dd	AA	AA	AA	dd	dd	dd	dd	dd	dd	dd	dd	dd	dd	dd	AA	dd	AA	dd	dd	AA	AA	AA	AA	AA	dd	dd	dd	dd	dd	dd	dd	dd	dd	dd	dd	AA	dd	dd	dd	dd	dd	dd
chr1B	51324501	51393500	69000	dd	dd	dd	dd	AA	AA	AA	dd	dd	dd	dd	dd	dd	dd	dd	dd	dd	dd	AA	dd	AA	dd	dd	AA	AA	AA	AA	Ad	dd	dd	dd	dd	dd	dd	dd	dd	dd	dd	dd	AA	dd	dd	dd	dd	dd	dd
chr1B	51395001	51409500	14500	dd	dd	dd	dd	AA	AA	AA	Ad	dd	dd	dd	dd	dd	dd	dd	dd	dd	dd	AA	dd	AA	dd	dd	AA	AA	AA	AA	AA	dd	dd	dd	dd	dd	dd	dd	dd	dd	dd	dd	AA	dd	dd	dd	dd	dd	dd
chr1B	51414501	51424500	10000	dd	dd	dd	dd	AA	AA	AA	Ad	dd	dd	dd	dd	dd	dd	dd	dd	dd	dd	AA	dd	AA	dd	dd	AA	AA	AA	AA	Ad	dd	dd	dd	dd	dd	dd	dd	dd	dd	dd	dd	AA	dd	dd	dd	dd	dd	dd
chr1B	51426501	51432500	6000	dd	dd	dd	dd	AA	AA	AA	dd	dd	dd	dd	dd	dd	dd	dd	dd	dd	dd	AA	dd	AA	dd	dd	AA	AB	AA	AA	AA	dd	dd	dd	dd	dd	dd	dd	dd	dd	dd	dd	AA	dd	dd	dd	dd	dd	dd
chr1B	51442001	51448500	6500	dd	dd	dd	dd	AA	AA	AA	dd	dd	dd	dd	dd	dd	dd	dd	dd	dd	dd	AA	dd	AA	dd	dd	AA	AA	AA	AA	AA	dd	dd	dd	dd	dd	dd	dd	dd	dd	dd	dd	AA	dd	dd	dd	dd	dd	dd
chr1B	51454001	51458000	4000	dd	dd	dd	dd	AA	AA	AA	Ad	dd	dd	dd	dd	dd	dd	dd	dd	dd	dd	AA	dd	AA	dd	dd	AA	AA	AA	AA	AA	dd	dd	dd	dd	dd	dd	dd	dd	dd	dd	dd	AA	dd	dd	dd	dd	dd	dd
chr1B	51460501	51469500	9000	dd	dd	dd	dd	AA	AA	AA	dd	dd	dd	dd	dd	dd	dd	dd	dd	dd	dd	AA	dd	AA	dd	dd	AA	AA	AA	AA	AA	dd	dd	dd	dd	dd	dd	dd	dd	dd	dd	dd	AA	dd	dd	dd	dd	dd	dd
chr1B	51474001	51481500	7500	dd	dd	dd	dd	AA	Ad	AA	dd	dd	dd	dd	dd	dd	dd	dd	dd	dd	dd	AB	dd	AA	dd	dd	AA	AA	Ad	AA	AA	dd	dd	dd	dd	dd	dd	dd	dd	dd	dd	dd	AA	dd	dd	dd	dd	dd	dd
chr1B	51474001	51497500	23500	dd	dd	dd	dd	AA	AA	AA	dd	dd	dd	dd	dd	dd	dd	dd	dd	dd	dd	BB	dd	AA	dd	dd	AA	AA	AA	AA	AA	dd	dd	dd	dd	dd	dd	dd	dd	dd	dd	dd	AA	dd	dd	dd	dd	dd	dd
chr1B	51493501	51497500	4000	dd	dd	dd	dd	AA	AA	AA	dd	dd	dd	dd	dd	dd	dd	dd	dd	dd	dd	BB	dd	AA	dd	dd	AA	AB	AA	AA	AA	dd	dd	dd	dd	dd	dd	dd	dd	dd	dd	dd	AA	dd	dd	dd	dd	dd	dd
chr1B	51500001	51504000	4000	dd	dd	dd	dd	AA	AA	AA	dd	dd	dd	dd	dd	dd	dd	dd	dd	dd	dd	AA	dd	AA	dd	dd	AA	AA	AA	AA	AA	dd	dd	dd	dd	dd	dd	dd	dd	dd	dd	dd	AA	dd	dd	dd	dd	dd	dd
chr1B	51510501	51529000	18500	dd	dd	dd	dd	AA	AA	AA	dd	dd	dd	dd	dd	dd	dd	dd	dd	dd	dd	AA	dd	AA	dd	dd	AA	AA	AA	AA	AA	dd	dd	dd	dd	dd	dd	dd	dd	dd	dd	dd	AA	dd	dd	dd	dd	dd	dd
chr1B	51559001	51563500	4500	dd	dd	dd	dd	Ad	AA	AA	Ad	dd	dd	dd	dd	dd	dd	dd	dd	dd	dd	Ad	dd	AA	dd	dd	Ad	AA	Ad	AA	AA	dd	dd	dd	dd	dd	dd	dd	dd	dd	dd	dd	AA	dd	dd	dd	dd	dd	dd
chr1B	51573001	51577000	4000	dd	dd	dd	dd	AA	AA	AA	Ad	dd	dd	dd	dd	dd	dd	dd	dd	dd	dd	AA	dd	AA	dd	dd	AA	AA	AA	AA	AA	dd	dd	dd	dd	dd	dd	dd	Ad	dd	dd	dd	AA	dd	dd	dd	dd	dd	dd
chr1B	51620001	51636500	16500	dd	Ad	dd	dd	AA	AA	AA	BB	BB	dd	BB	dd	BB	AA	AA	dd	BB	AA	AA	dd	AA	dd	dd	AA	AA	AA	AA	AA	dd	BB	BB	BB	AA	BB	dd	AA	dd	dd	BB	AA	BB	dd	AA	dd	AA	BB
chr1B	51643501	51651500	8000	dd	Ad	dd	dd	AA	AA	AA	Ad	Ad	dd	Ad	dd	Ad	Ad	Ad	dd	Ad	Ad	AA	dd	AA	dd	dd	AA	AA	AA	AA	AA	dd	Ad	Ad	Ad	Ad	Ad	dd	dd	dd	dd	Ad	AA	Ad	dd	Ad	dd	Ad	dd
chr1B	51669501	51677000	7500	dd	Ad	dd	dd	AB	AB	AA	AA	AA	dd	AA	dd	AA	AA	AA	dd	AA	AA	AA	dd	BB	dd	dd	AB	AA	AB	AB	AA	dd	AA	AB	AA	AA	AA	dd	AA	dd	dd	AA	AA	AA	dd	AA	dd	AA	AA
chr1B	51733001	51748500	15500	dd	dd	dd	dd	AA	AB	AA	Ad	dd	dd	dd	dd	dd	dd	dd	dd	dd	dd	AA	dd	BB	dd	dd	AA	AA	AB	AB	AA	dd	dd	dd	dd	dd	dd	dd	dd	dd	dd	dd	AA	dd	dd	dd	dd	dd	dd
chr1B	51745001	51749500	4500	dd	dd	dd	dd	AA	AA	AA	dd	dd	dd	dd	dd	dd	dd	dd	dd	dd	dd	AA	dd	BB	dd	dd	AB	AA	AB	AA	AA	dd	dd	dd	dd	dd	dd	dd	dd	dd	dd	dd	AA	dd	dd	dd	dd	dd	dd
chr1B	51753501	51839500	86000	dd	dd	dd	dd	AA	AA	AA	Ad	Ad	dd	Ad	dd	Ad	Ad	Ad	dd	Ad	Ad	AA	dd	AA	dd	dd	AA	AA	AA	AA	AA	dd	Ad	Ad	Ad	Ad	Ad	dd	Ad	dd	dd	Ad	AA	Ad	dd	Ad	dd	Ad	Ad
chr1B	51884501	51890500	6000	dd	Ad	dd	dd	AA	AA	AA	AA	AA	dd	AA	dd	AA	AA	AA	dd	AA	AA	AA	dd	AA	dd	dd	AA	AA	AA	AA	AA	dd	AA	AA	AA	AA	AA	dd	Ad	dd	dd	AA	AA	AA	dd	AA	dd	AA	AA
chr1B	51893501	51902500	9000	dd	Ad	dd	dd	AA	AA	AA	AA	Ad	dd	AA	dd	Ad	AA	AA	dd	AA	AA	AA	dd	AA	dd	dd	AA	AA	AA	AA	AA	dd	Ad	AA	AA	Ad	AA	dd	Ad	dd	dd	Ad	AA	Ad	dd	Ad	dd	Ad	Ad
chr1B	51951001	51964000	13000	dd	dd	dd	dd	Ad	Ad	Ad	dd	dd	dd	dd	dd	dd	dd	dd	dd	dd	dd	Ad	dd	Ad	dd	dd	Ad	Ad	Ad	Ad	Ad	dd	dd	dd	dd	dd	dd	dd	dd	dd	dd	dd	Ad	dd	dd	dd	dd	dd	dd
chr1B	51972501	51978000	5500	dd	dd	dd	dd	AA	AA	AA	dd	dd	dd	dd	dd	dd	dd	dd	dd	dd	dd	AA	dd	AA	dd	dd	AB	AA	AA	AA	AA	dd	dd	dd	dd	dd	dd	dd	dd	dd	dd	dd	AA	dd	dd	dd	dd	dd	dd
chr1B	51979001	51983500	4500	Ad	dd	dd	dd	AA	AA	AA	Ad	Ad	dd	Ad	dd	dd	Ad	Ad	dd	dd	dd	AA	dd	AA	dd	dd	AA	AA	AB	AA	AA	dd	Ad	dd	dd	dd	dd	Ad	dd	dd	dd	dd	AA	dd	Ad	dd	dd	dd	dd
chr1B	52014001	52033500	19500	dd	Ad	dd	dd	Ad	AA	AA	AA	AA	dd	AA	dd	AA	AA	AA	dd	Ad	AA	AA	dd	AA	dd	dd	AA	AA	Ad	AA	AA	dd	AA	AA	AA	AA	AA	dd	AA	dd	dd	AA	AA	AA	dd	AA	dd	AA	AA
chr1B	52042001	52070500	28500	dd	Ad	dd	dd	AA	AA	AA	AA	AA	dd	AA	dd	Ad	AA	AA	dd	AA	Ad	AA	dd	AA	dd	dd	AA	AA	AA	AA	Ad	dd	AA	AA	AA	AA	AA	dd	AA	dd	dd	AA	AA	AA	dd	AA	dd	AA	AA
chr1B	52084501	52095000	10500	dd	Ad	dd	dd	AA	AA	AA	AA	AA	dd	AA	dd	AA	AA	Ad	dd	AA	Ad	AA	dd	AA	dd	dd	AA	AA	AA	AA	AA	dd	AA	Ad	Ad	Ad	Ad	dd	AA	dd	dd	AA	AA	AA	dd	AA	dd	AA	AA
chr1B	52100501	52123500	23000	dd	Ad	dd	dd	AA	AA	AA	AA	AA	dd	Ad	dd	AA	AA	Ad	dd	AA	AA	AA	dd	AA	dd	dd	AA	AA	AA	AA	AA	dd	AA	Ad	AA	AA	Ad	dd	AA	dd	dd	AA	AA	AA	dd	AA	dd	Ad	AA
chr1B	52130501	52140000	9500	dd	Ad	dd	dd	AA	AB	AB	AA	AA	dd	Ad	dd	AA	AA	AA	dd	Ad	AA	AA	dd	AA	dd	dd	AA	AA	AA	AA	Ad	dd	AA	Ad	Ad	Ad	AA	dd	AA	dd	dd	AA	AA	AA	dd	Ad	dd	Ad	Ad
chr1B	52209001	52213000	4000	dd	Ad	dd	dd	AA	AA	AA	Ad	AA	dd	AA	dd	AA	AA	AA	dd	Ad	AA	AA	dd	AA	dd	dd	AA	AA	AA	AA	AA	dd	AA	AA	AA	AA	Ad	dd	Ad	dd	dd	Ad	AA	Ad	dd	AA	dd	AA	AA
chr1B	52224001	52239500	15500	dd	Ad	dd	dd	AA	AA	AA	AA	AA	dd	AA	dd	AA	AA	AA	dd	AA	AA	AA	dd	AA	dd	dd	AA	AA	AA	AA	Ad	dd	AA	AA	AA	AA	AA	dd	AA	dd	dd	AA	AA	AA	dd	AA	dd	AA	Ad
chr1B	52259501	52263500	4000	dd	dd	dd	dd	AA	AA	AA	Ad	dd	dd	dd	Ad	dd	dd	dd	dd	dd	dd	AA	dd	AA	dd	Ad	AA	AA	AA	AA	AA	dd	Ad	dd	dd	dd	dd	Ad	dd	dd	dd	dd	AA	dd	dd	dd	dd	dd	dd
chr1B	52267001	52301500	34500	dd	Ad	dd	dd	AA	AA	AA	AA	AA	dd	AA	dd	AA	AA	AA	dd	AA	AA	AA	dd	AA	dd	dd	AA	AA	AA	AA	Ad	dd	AA	AA	AA	AA	AA	dd	AA	dd	dd	AA	AA	AA	dd	AA	dd	AA	AA
chr1B	52311501	52318000	6500	dd	dd	dd	dd	AA	AA	AA	Ad	Ad	dd	Ad	dd	Ad	Ad	Ad	dd	Ad	Ad	AB	dd	AA	dd	dd	AA	AA	AA	AA	Ad	dd	Ad	Ad	Ad	Ad	Ad	dd	Ad	dd	dd	Ad	AA	Ad	dd	Ad	dd	dd	dd
chr1B	52335501	52342500	7000	dd	Ad	dd	dd	AA	AA	AB	AA	AA	dd	AA	dd	AA	AA	AA	dd	AA	AA	AB	dd	AA	dd	dd	AA	AB	AA	AA	AA	dd	AA	AA	AA	AA	Ad	dd	BB	dd	dd	AA	AA	AA	dd	AA	dd	AA	AA
chr1B	52351501	52382000	30500	dd	dd	dd	dd	BB	BB	BB	Ad	dd	dd	dd	dd	dd	dd	dd	dd	dd	dd	BB	dd	BB	dd	dd	BC	AB	BB	AA	AA	dd	dd	dd	Ad	dd	dd	dd	dd	dd	dd	dd	BC	dd	dd	Ad	dd	Ad	dd
chr1B	52390001	52395500	5500	dd	Ad	dd	dd	AA	AA	AA	BB	BB	dd	AB	dd	AA	AA	AA	dd	AA	AA	AA	dd	AB	dd	dd	AB	AA	AA	AA	AA	dd	BB	BC	M	AA	BB	dd	AA	dd	dd	AA	AA	AA	dd	BC	dd	BC	AA
chr1B	52591501	52597000	5500	dd	Ad	dd	dd	AA	AA	AA	AA	AA	dd	AA	dd	AA	AA	AA	dd	AA	AA	AA	dd	AA	AA	AA	AA	AA	AA	AA	Ad	dd	AA	AA	AA	AA	AA	dd	AA	dd	dd	AA	AA	AA	dd	AA	dd	AA	AA
chr1B	52727001	52733500	6500	AA	Ad	AA	AA	AA	AA	BC	AA	AA	AA	AA	AA	AA	Ad	AA	AA	AA	dd	dd	AA	AA	AA	AA	AA	AA	AA	AA	AA	Ad	AA	AA	AA	AA	AA	AA	dd	Ad	Ad	AA	AA	AA	AA	AA	AA	Ad	dd
chr1B	53195001	53199500	4500	AA	AA	Ad	Ad	AA	AA	AA	dd	dd	AA	dd	AA	AA	AA	AA	AA	AA	AA	AB	AA	AA	AA	Ad	AA	AA	AA	AA	AA	AA	AA	Ad	dd	Ad	dd	AA	AA	Ad	AA	Ad	AA	AA	Ad	dd	AA	dd	Ad
chr1B	53281501	53286000	4500	AA	AA	AA	AA	AA	AA	AA	AA	AA	AA	AA	AA	AA	AA	AA	AB	Ad	AA	dd	AA	AB	AA	AA	AA	AA	AA	AA	AA	AB	AA	AA	AA	AA	AA	AA	AA	AA	AA	Ad	AA	Ad	AA	AA	AA	Ad	Ad
chr1B	53430501	53437500	7000	Ad	dd	Ad	dd	AA	AA	AA	Ad	dd	dd	dd	dd	dd	dd	dd	dd	dd	Ad	AA	dd	AA	AB	AA	AA	AB	AA	AA	AA	dd	dd	Ad	dd	dd	dd	dd	Ad	dd	dd	dd	AA	dd	dd	dd	dd	Ad	dd
chr1B	53450501	53457000	6500	dd	Ad	dd	dd	AA	AA	AA	Ad	AA	dd	AA	dd	dd	Ad	AA	dd	dd	AA	AA	dd	AA	AA	AA	AA	AA	AA	AA	AA	dd	AA	Ad	Ad	AA	AA	dd	AA	dd	dd	dd	AA	dd	dd	AA	dd	AA	dd
chr1B	53957501	53965500	8000	AA	Ad	AA	AA	AA	AA	AA	Ad	dd	AA	dd	Ad	dd	dd	dd	AA	dd	dd	AA	AA	AA	AA	AB	AA	AA	AA	AA	AA	AB	dd	Ad	dd	dd	dd	AA	dd	Ad	AA	dd	AA	dd	Ad	dd	AA	dd	dd
chr1B	53965501	53970000	4500	Ad	Ad	dd	Ad	AA	AB	AB	Ad	Ad	dd	Ad	dd	dd	Ad	Ad	dd	dd	Ad	AB	dd	AB	AA	AA	AB	AA	AA	AB	AA	dd	Ad	AA	Ad	dd	dd	Ad	Ad	dd	dd	dd	AA	dd	Ad	dd	dd	Ad	dd
chr1B	54003001	54013500	10500	AA	Ad	AA	AA	AA	AA	AA	Ad	dd	AA	dd	AA	AA	dd	dd	AA	AA	dd	AA	AA	AA	AA	AA	AA	AA	AA	AA	AA	AA	dd	Ad	dd	dd	dd	AA	dd	AA	AA	AA	AA	AA	Ad	dd	Ad	dd	AA
chr1B	54008501	54022000	13500	AA	Ad	AA	AA	AA	AA	AA	dd	dd	AA	dd	AA	AA	dd	dd	AA	AA	dd	AA	AA	AA	AA	AA	AA	AA	AA	AA	AA	AA	dd	Ad	dd	dd	dd	AA	dd	AA	AA	AA	AA	AA	Ad	dd	AA	dd	Ad
chr1B	54029001	54033000	4000	dd	Ad	dd	dd	AA	Ad	AA	Ad	dd	dd	dd	dd	dd	dd	dd	dd	dd	dd	Ad	dd	Ad	AA	Ad	Ad	Ad	AA	AA	AA	dd	dd	Ad	dd	dd	dd	dd	Ad	dd	dd	dd	AA	dd	dd	dd	dd	dd	dd
chr1B	54082501	54087000	4500	AA	Ad	AA	AA	BB	BC	BB	Ad	dd	AA	dd	AA	AA	dd	dd	AA	Ad	dd	BB	AA	BB	BB	BC	BC	BC	BC	BB	BB	AA	dd	AB	dd	dd	dd	Ad	dd	AA	AA	Ad	BB	AA	Ad	dd	Ad	dd	Ad
chr1B	54090001	54094500	4500	AA	Ad	AA	AA	BB	BC	BB	Ad	dd	AA	dd	AA	AA	dd	dd	AA	Ad	dd	BB	AA	AB	BB	BC	BC	BC	BC	BB	BB	AA	dd	AB	dd	dd	dd	Ad	dd	AA	AA	Ad	BB	AA	Ad	dd	Ad	dd	Ad
chr1B	54123001	54131500	8500	dd	Ad	Ad	Ad	Ad	Ad	Ad	Ad	Ad	Ad	Ad	Ad	Ad	Ad	Ad	Ad	Ad	Ad	Ad	Ad	Ad	Ad	Ad	AA	Ad	Ad	AA	AA	Ad	Ad	AA	Ad	Ad	Ad	Ad	Ad	AA	AA	AA	AA	Ad	Ad	Ad	Ad	AA	AA
chr1B	54186001	54191500	5500	dd	dd	dd	dd	AA	AA	AA	dd	dd	dd	dd	dd	dd	dd	dd	dd	dd	dd	AA	dd	AA	Ad	AA	AA	AA	AA	AA	AA	dd	dd	Ad	dd	dd	dd	dd	dd	dd	dd	dd	AA	dd	dd	dd	dd	dd	dd
chr1B	54189001	54194000	5000	dd	dd	dd	dd	AA	AA	AA	dd	dd	dd	dd	dd	dd	dd	dd	dd	dd	dd	AA	dd	AA	Ad	AA	AA	AA	AA	AA	Ad	dd	dd	Ad	dd	dd	dd	dd	dd	dd	dd	dd	AA	dd	dd	dd	dd	dd	dd
chr1B	54210501	54214500	4000	AA	AA	AA	AA	AA	AA	AA	AA	AA	AA	AA	AA	AA	AA	AA	AA	AA	AA	AA	AA	AA	AA	AA	AA	AA	AA	AA	AB	AB	AA	AA	AA	AA	AA	AA	AA	AB	AA	Ad	AA	AA	AA	AA	AA	AA	AA
chr1B	54277001	54283000	6000	Ad	Ad	Ad	Ad	AA	AA	AA	Ad	Ad	Ad	Ad	Ad	Ad	Ad	Ad	Ad	Ad	Ad	AA	Ad	AA	AA	AA	AA	AA	AA	AA	AA	Ad	Ad	AA	Ad	Ad	Ad	Ad	Ad	Ad	Ad	Ad	AA	Ad	Ad	Ad	Ad	Ad	Ad
chr1B	54319001	54325500	6500	dd	Ad	Ad	dd	AA	AA	AB	Ad	dd	dd	Ad	Ad	Ad	dd	dd	dd	dd	dd	AA	dd	AB	AB	AA	AA	AA	AA	AA	Ad	Ad	Ad	Ad	dd	dd	dd	Ad	dd	Ad	Ad	dd	AA	dd	dd	dd	dd	dd	dd
chr1B	54525501	54532500	7000	AA	AA	AA	AA	AA	AA	AA	AA	AA	AA	AA	AA	AA	AA	Ad	AA	AA	AA	AA	AA	AA	AA	AA	AA	AA	AA	AA	AA	AA	Ad	AA	AA	AA	Ad	AA	Ad	Ad	AA	Ad	AA	Ad	AA	AA	Ad	Ad	AA
chr1B	54540501	54544500	4000	dd	dd	dd	dd	AA	AA	AA	dd	dd	dd	dd	dd	dd	dd	dd	dd	dd	dd	AA	dd	AA	AA	AA	AA	AA	AA	AA	AA	dd	dd	Ad	dd	dd	dd	dd	dd	dd	dd	dd	AA	dd	dd	dd	dd	dd	dd
chr1B	54821501	54825500	4000	Ad	dd	dd	dd	AA	AB	Ad	Ad	dd	Ad	dd	dd	dd	dd	dd	Ad	dd	dd	AB	Ad	AA	AA	AA	AA	AA	AA	AA	Ad	Ad	dd	Ad	dd	dd	Ad	Ad	dd	dd	dd	dd	AA	dd	dd	dd	dd	dd	Ad
chr1B	54829001	54842500	13500	dd	dd	dd	dd	AA	BB	AA	dd	dd	dd	dd	dd	dd	dd	dd	dd	dd	dd	AA	dd	AA	AA	Ad	AA	AA	AA	AA	Ad	dd	dd	Ad	dd	dd	dd	dd	dd	dd	dd	dd	AA	dd	dd	dd	dd	dd	dd
chr1B	54931501	54935500	4000	dd	dd	dd	dd	AB	Ad	AA	Ad	dd	dd	dd	dd	dd	dd	dd	dd	dd	dd	AA	dd	AB	dd	dd	AA	AB	AB	AB	AA	dd	dd	Ad	dd	dd	dd	dd	Ad	dd	dd	dd	AA	dd	dd	dd	dd	dd	dd
chr1B	55074501	55078500	4000	Ad	Ad	Ad	Ad	AA	Ad	AA	Ad	Ad	AA	Ad	Ad	Ad	AA	Ad	Ad	Ad	Ad	AA	Ad	AA	dd	dd	AA	AA	AA	AA	AA	AA	Ad	AA	Ad	AA	Ad	AA	Ad	Ad	Ad	Ad	AA	Ad	Ad	Ad	Ad	Ad	Ad
chr1B	55150501	55155500	5000	Ad	dd	dd	Ad	AA	Ad	AA	Ad	Ad	dd	Ad	dd	dd	dd	dd	Ad	dd	dd	AA	dd	AA	dd	Ad	Ad	AA	AA	AA	AA	dd	dd	Ad	dd	dd	dd	dd	dd	dd	dd	dd	AA	dd	dd	dd	dd	dd	dd
chr1B	55304001	55308000	4000	Ad	Ad	Ad	Ad	AA	Ad	AA	Ad	Ad	dd	Ad	Ad	dd	Ad	Ad	Ad	Ad	dd	AA	Ad	AA	Ad	Ad	AB	AB	AA	AB	AB	Ad	Ad	AA	Ad	Ad	Ad	Ad	dd	dd	dd	dd	AA	dd	Ad	dd	dd	Ad	dd
chr1B	55394501	55398500	4000	Ad	Ad	dd	dd	AB	Ad	AB	Ad	Ad	Ad	Ad	Ad	dd	Ad	Ad	Ad	dd	dd	AB	Ad	AB	Ad	Ad	AB	AB	AB	AA	AA	Ad	dd	AA	Ad	Ad	Ad	dd	dd	dd	dd	dd	AA	dd	dd	dd	dd	dd	dd
chr1B	55395501	55405000	9500	dd	dd	dd	dd	AA	Ad	AA	Ad	dd	dd	dd	dd	dd	dd	dd	dd	dd	dd	AA	dd	AA	dd	dd	AA	AB	AA	AA	AA	dd	Ad	AA	dd	dd	Ad	dd	dd	dd	dd	dd	AA	dd	dd	dd	dd	dd	dd
chr1B	55404501	55408500	4000	AA	AB	AB	AA	BB	AB	AB	AB	AA	AB	AA	AA	AA	AB	AB	AB	AA	AA	AB	AA	AB	AA	AB	BB	BB	BB	BB	BB	AB	BB	AB	AB	AA	AB	AB	AA	AA	AB	AA	BB	AA	AA	AA	AA	AA	AA
chr1B	55411001	55417000	6000	dd	Ad	dd	dd	AA	Ad	AA	Ad	Ad	dd	Ad	dd	dd	Ad	Ad	dd	dd	dd	AA	dd	AA	dd	Ad	AA	AA	AA	AA	AA	dd	dd	AA	dd	dd	Ad	dd	Ad	Ad	dd	dd	AA	dd	dd	Ad	dd	dd	dd
chr1B	55422001	55428500	6500	AA	AA	AA	AA	AA	AA	AA	AA	AA	AA	AA	AA	AA	Ad	AA	AA	AA	AA	AA	AA	AA	AA	AA	AB	AA	AA	AA	AA	AB	AA	AA	AA	AA	AA	AA	AA	AA	AB	AA	AA	AA	AB	AA	AA	AA	AA
chr1B	55564001	55568500	4500	Ad	dd	dd	dd	AB	Ad	AA	Ad	dd	dd	dd	dd	dd	dd	dd	dd	dd	dd	AA	Ad	AB	dd	dd	AA	AA	AB	AB	AA	dd	dd	AA	dd	dd	dd	dd	dd	dd	dd	dd	AA	dd	Ad	dd	dd	dd	dd
chr1B	55638501	55643000	4500	dd	dd	dd	dd	Ad	Ad	AA	Ad	dd	dd	dd	dd	dd	dd	dd	dd	dd	dd	AA	dd	AA	dd	dd	AA	AA	AA	AA	AA	dd	dd	Ad	dd	dd	dd	dd	dd	dd	dd	dd	AA	dd	dd	dd	dd	dd	dd
chr1B	55662501	55666500	4000	dd	dd	dd	dd	AA	Ad	AB	Ad	dd	dd	dd	dd	dd	dd	dd	dd	dd	dd	AA	dd	AA	dd	dd	AB	AA	AA	AB	AA	dd	dd	Ad	dd	dd	dd	dd	dd	dd	dd	dd	Ad	dd	dd	dd	dd	dd	dd
chr1B	55881001	55886500	5500	dd	dd	dd	dd	AA	Ad	AA	Ad	dd	dd	dd	dd	dd	dd	dd	dd	dd	dd	AA	dd	AA	dd	dd	Ad	AA	Ad	AA	AA	dd	dd	Ad	dd	dd	dd	dd	dd	dd	dd	dd	AA	dd	dd	dd	dd	dd	dd
chr1B	55940501	55945500	5000	Ad	AA	Ad	Ad	AB	AA	AB	Ad	Ad	Ad	Ad	Ad	Ad	Ad	Ad	Ad	Ad	Ad	AB	Ad	AB	Ad	Ad	AB	AB	AA	AB	AA	AA	Ad	AA	Ad	AA	Ad	Ad	Ad	Ad	AA	Ad	AB	Ad	Ad	Ad	Ad	Ad	Ad
chr1B	55950501	55958000	7500	Ad	Ad	Ad	Ad	AA	Ad	AA	Ad	Ad	Ad	Ad	Ad	Ad	Ad	Ad	Ad	Ad	Ad	AA	Ad	AA	Ad	Ad	AA	AA	AA	AA	AA	AA	Ad	Ad	Ad	Ad	Ad	Ad	Ad	Ad	Ad	Ad	AB	Ad	Ad	Ad	Ad	Ad	Ad
chr1B	55971001	55976000	5000	dd	dd	dd	dd	Ad	Ad	Ad	Ad	dd	dd	dd	dd	dd	dd	Ad	dd	dd	dd	Ad	dd	Ad	dd	dd	Ad	Ad	Ad	AA	Ad	dd	dd	Ad	dd	dd	dd	dd	dd	dd	Ad	dd	Ad	dd	dd	dd	dd	dd	dd
chr1B	55971001	56011500	40500	Ad	Ad	Ad	Ad	AB	AA	AB	AA	Ad	Ad	Ad	Ad	Ad	Ad	AA	Ad	Ad	AA	AB	Ad	AB	Ad	Ad	AB	AB	AB	AB	AB	AA	Ad	AA	AA	Ad	Ad	Ad	Ad	Ad	AA	Ad	AB	Ad	Ad	Ad	Ad	Ad	Ad
chr1B	56068001	56072000	4000	dd	dd	dd	dd	AA	Ad	AA	Ad	dd	Ad	dd	dd	dd	dd	dd	dd	dd	dd	AA	dd	AA	dd	dd	AA	AA	Ad	AA	AB	dd	dd	Ad	dd	dd	dd	dd	dd	dd	dd	dd	AA	dd	dd	dd	dd	dd	dd
chr1B	56233001	56247500	14500	dd	dd	dd	dd	AA	Ad	AA	Ad	dd	dd	dd	dd	dd	dd	dd	dd	dd	dd	AA	dd	AA	dd	dd	AA	AA	AA	AA	AB	dd	dd	Ad	dd	dd	dd	dd	dd	dd	dd	dd	AA	dd	dd	dd	dd	dd	dd
chr1B	56243501	56247500	4000	dd	dd	dd	dd	AA	Ad	AA	dd	dd	dd	dd	dd	dd	dd	dd	dd	dd	dd	AA	dd	AA	dd	dd	AA	Ad	AA	AA	AB	dd	dd	Ad	dd	dd	dd	dd	dd	dd	dd	dd	AA	dd	dd	dd	dd	dd	dd
chr1B	56436001	56441000	5000	AA	AA	AA	AA	dd	Ad	AA	AA	AA	AA	AA	AA	AA	AA	AA	AA	AA	AA	AA	AA	AA	AA	AA	AA	AA	AA	AA	AA	AA	AA	AA	AA	AA	AA	AA	AA	AA	AB	AA	AA	AA	AA	AA	AA	AA	AA
chr1B	56493501	56502500	9000	AA	AA	AA	AA	AA	AA	AA	AA	AA	AA	AA	Ad	AA	AA	AA	AA	AA	AA	AA	AA	AA	AA	AA	AA	AA	AA	AA	AA	AA	AA	AA	AA	AA	AA	AA	AA	AA	AA	AA	AA	AA	AA	AA	AA	AA	AA
chr1B	56709001	56714000	5000	Ad	Ad	Ad	Ad	AA	Ad	AA	Ad	dd	Ad	dd	dd	AA	dd	dd	dd	AA	dd	AA	Ad	AA	Ad	Ad	AA	AA	AA	AB	AA	Ad	Ad	AA	Ad	Ad	Ad	dd	dd	dd	dd	AA	AA	AA	dd	dd	dd	dd	AA
chr1B	56763501	56767500	4000	dd	dd	dd	Ad	Ad	Ad	AB	Ad	dd	dd	dd	dd	AA	dd	Ad	dd	AA	dd	AB	dd	AA	dd	dd	AA	AA	AA	AA	Ad	dd	dd	Ad	dd	dd	dd	dd	dd	dd	dd	Ad	AA	AA	dd	dd	dd	dd	AA
chr1B	56798501	56807500	9000	dd	dd	dd	dd	AA	dd	AA	Ad	dd	dd	dd	dd	AA	dd	dd	dd	AA	dd	AA	dd	AA	dd	dd	AA	AA	AA	AA	AA	dd	dd	Ad	dd	dd	dd	dd	dd	dd	dd	AA	AA	AA	dd	dd	dd	dd	Ad
chr1B	56938501	56944500	6000	dd	dd	dd	dd	AA	Ad	AA	Ad	dd	dd	dd	dd	AA	dd	Ad	dd	AB	dd	AA	dd	AA	dd	dd	AA	AA	AA	AA	AA	dd	Ad	AA	dd	dd	dd	dd	Ad	Ad	dd	AA	AA	AA	dd	dd	dd	dd	AA
chr1B	57051501	57059500	8000	AB	AB	BB	AB	AB	AB	AA	AB	AB	AB	AB	AB	AB	AB	AB	AB	AB	BB	AB	AB	AB	AB	BB	AB	AB	AB	AB	AB	BC	BB	AB	AB	AB	AB	BB	AB	AB	AB	AA	AA	AA	AB	AA	AA	AB	AA
chr1B	57063501	57075000	11500	AB	AB	AB	AB	AB	AB	AB	AB	AB	AB	AB	AB	AB	AB	AB	AB	AB	AB	AB	AB	AB	AB	AB	AB	AB	AB	AB	AB	AB	AB	AB	AB	AB	AB	AB	AB	BB	AB	AB	AB	AB	AB	AB	AB	AB	AB
chr1B	57077501	57087000	9500	dd	Ad	AA	dd	AA	AA	AB	AA	AA	AA	AA	dd	AA	AA	AA	dd	AA	AA	AA	AA	AA	AA	AA	AA	AB	BB	AB	AB	Ad	AA	AA	AA	AA	AA	dd	Ad	dd	dd	AA	AA	AA	dd	AA	dd	Ad	AA
chr1B	57082001	57356500	274500	AA	AA	AA	AA	AA	AA	AA	AA	AA	AA	AA	AA	AA	AA	AA	AA	AA	AA	AA	AA	AA	AA	AA	AA	AA	AA	AA	AA	AA	AA	AA	AA	AA	AA	AA	AA	AA	AA	AA	AA	AA	Ad	AA	AA	AA	AA
chr1B	57405501	57409500	4000	dd	Ad	AA	dd	AA	Ad	AA	AA	AA	dd	AA	Ad	AA	AA	AA	dd	AA	AA	AA	Ad	AA	Ad	Ad	AB	AA	AA	AA	AA	Ad	AA	AA	AA	AA	AA	dd	Ad	dd	Ad	AA	AA	AA	dd	Ad	dd	Ad	AB
chr1B	57438501	57463000	24500	dd	dd	AA	dd	AA	AA	AA	dd	dd	dd	dd	dd	AA	dd	dd	dd	AA	dd	AA	dd	AA	dd	dd	AA	AA	AA	AA	AA	dd	dd	Ad	dd	dd	dd	dd	dd	dd	dd	AA	AA	AA	dd	dd	dd	dd	AA
chr1B	57483501	57487500	4000	dd	dd	AA	dd	AA	AB	AA	Ad	dd	dd	dd	dd	AA	dd	dd	dd	AA	dd	AA	dd	AA	dd	dd	AA	AB	AA	AB	AA	dd	dd	AA	dd	dd	dd	dd	dd	dd	dd	AA	AA	AA	dd	dd	dd	dd	AB
chr1B	57515501	57521500	6000	AA	Ad	AA	Ad	AA	AA	AA	AA	AA	Ad	AA	Ad	AA	Ad	Ad	Ad	AA	Ad	AA	Ad	AA	Ad	Ad	AA	AA	AA	AA	AA	Ad	AA	AA	AA	Ad	AA	Ad	Ad	Ad	Ad	AA	AA	AA	Ad	AA	Ad	AA	AA
chr1B	57791001	58126500	335500	AA	dd	AA	dd	AA	AA	AA	dd	dd	dd	dd	dd	AA	dd	dd	dd	AA	dd	AA	dd	AA	dd	dd	AA	AA	AA	AA	AA	dd	dd	Ad	dd	dd	dd	dd	dd	dd	dd	AA	AA	AA	dd	dd	dd	dd	AA
chr1B	58241501	58245500	4000	dd	dd	Ad	dd	AA	Ad	AA	dd	dd	dd	dd	dd	Ad	dd	dd	dd	Ad	dd	Ad	dd	Ad	dd	dd	Ad	AA	Ad	Ad	AA	dd	dd	Ad	dd	dd	dd	dd	dd	dd	dd	Ad	AA	Ad	dd	dd	dd	dd	Ad
chr1B	58475001	58479000	4000	Ad	dd	AA	dd	AA	AA	AA	dd	dd	dd	dd	dd	AA	dd	dd	dd	AA	dd	AA	dd	AA	dd	dd	AA	AA	AA	AA	AA	dd	dd	Ad	dd	dd	dd	dd	dd	dd	dd	AA	AA	AA	dd	dd	dd	dd	AA
chr1B	58481501	58486500	5000	AA	dd	AA	dd	AA	AA	AA	dd	dd	dd	dd	dd	AA	dd	dd	dd	AA	dd	AA	dd	AA	dd	dd	AA	AA	AA	AA	AA	dd	dd	Ad	dd	dd	dd	dd	dd	dd	dd	AA	AA	AA	dd	dd	dd	dd	AA
chr1B	58499001	58503000	4000	dd	dd	AA	Ad	AA	Ad	AA	Ad	dd	Ad	Ad	dd	AA	Ad	Ad	Ad	AA	Ad	AA	Ad	AA	Ad	Ad	AA	AA	AA	AA	AA	Ad	Ad	Ad	Ad	dd	Ad	Ad	Ad	dd	Ad	AA	AA	AA	dd	Ad	Ad	dd	AB
chr1B	58591001	58595500	4500	dd	Ad	dd	dd	Ad	dd	Ad	Ad	Ad	Ad	Ad	dd	dd	Ad	Ad	Ad	dd	dd	dd	dd	Ad	Ad	Ad	AA	Ad	dd	Ad	Ad	Ad	dd	Ad	dd	Ad	dd	dd	Ad	Ad	Ad	Ad	Ad	dd	Ad	Ad	dd	Ad	dd
chr1B	58712501	58716500	4000	Ad	Ad	AB	Ad	AA	AA	Ad	Ad	Ad	Ad	Ad	Ad	AA	Ad	Ad	Ad	AA	Ad	AA	Ad	AB	Ad	Ad	AA	AB	Ad	AA	AA	Ad	Ad	AA	Ad	Ad	Ad	Ad	dd	dd	Ad	AA	AA	AA	dd	Ad	AA	Ad	Ad
chr1B	58733001	58742500	9500	Ad	Ad	AA	Ad	AA	AA	Ad	Ad	Ad	dd	Ad	dd	AB	Ad	Ad	Ad	AA	dd	AA	Ad	AB	Ad	Ad	AA	AA	dd	AA	AA	Ad	Ad	AA	Ad	Ad	Ad	Ad	Ad	dd	dd	AA	AA	AA	dd	AA	AA	AA	AA
chr1B	58738501	58742500	4000	Ad	dd	AB	dd	AA	AA	dd	Ad	dd	dd	Ad	Ad	AB	dd	Ad	dd	AA	dd	AA	Ad	AB	dd	Ad	AA	AA	dd	AA	Ad	dd	Ad	AA	dd	Ad	dd	Ad	dd	dd	dd	AA	AA	AA	dd	AA	Ad	AA	Ad
chr1B	58918501	58925500	7000	dd	dd	AA	dd	AA	Ad	dd	dd	dd	dd	dd	dd	AA	dd	dd	dd	AA	dd	AA	dd	AA	dd	Ad	AA	AA	dd	AA	AB	dd	Ad	Ad	dd	dd	dd	dd	dd	dd	dd	Ad	AA	AA	dd	AA	AA	AA	AB
chr1B	58934001	59047000	113000	AA	AA	AA	AA	AA	AA	Ad	AA	AA	AA	AA	Ad	AA	AA	AA	AA	AA	AA	AA	AA	AA	Ad	AA	AA	AA	Ad	AA	AA	AA	AA	AA	AA	AA	AA	AA	Ad	AA	AA	AA	AA	AA	Ad	AA	AA	AA	AA
chr1B	59042501	59047000	4500	Ad	Ad	AA	AA	Ad	AA	Ad	AA	AA	AA	AA	Ad	Ad	AA	AA	AA	AA	AA	AB	AA	AA	AA	AA	AA	AA	AA	AA	AA	AA	AA	AA	Ad	AA	AA	AA	AA	AB	AA	AB	AA	AA	Ad	AA	AA	AA	AB
chr1B	59203501	59219500	16000	AA	AA	AA	AA	AA	AA	AA	AA	AA	AA	AA	AA	AA	AA	AA	AA	AA	AA	AA	AA	AA	AA	AA	AA	AA	AA	AA	AA	AA	AA	AA	AA	AA	AA	AA	Ad	AA	AA	AA	AA	AA	AA	AA	AA	AA	AA
chr1B	59227001	59242500	15500	AA	AA	AA	AA	AA	AA	AA	AA	AA	AA	AA	AA	AA	AA	AA	AA	AA	AA	AA	AA	AA	AA	AA	AA	AA	AA	AA	AA	AA	AA	AA	AA	AA	AA	AA	AA	AA	AA	AA	AA	AA	AA	AA	AA	AA	AA
chr1B	59254501	59261500	7000	AA	AA	AA	AA	AA	AB	AA	AA	AA	AA	AA	AB	AA	AA	AA	AA	AA	AB	AA	AB	AA	AA	AB	AA	AA	AB	AA	AA	AB	AA	AA	AB	AA	AB	AA	AA	AA	AA	AA	AA	AA	AA	AA	AA	BB	Ad
chr1B	59265501	59276500	11000	AA	AA	AA	AA	AA	AB	AB	AA	AA	AA	AA	AA	AA	AA	AA	AA	AA	AA	AA	AA	AA	AA	AA	AA	AA	AA	AA	AA	AA	AA	AA	AA	AA	AA	AA	AA	AA	AA	AA	AA	AA	AA	AA	AA	AB	AA
chr1B	59285001	59294000	9000	AA	AA	AA	AA	AA	AA	AA	AA	AA	Ad	AA	AA	AA	AA	AA	AA	AA	Ad	AA	AA	AA	AA	Ad	AA	AA	AA	AA	AA	AA	AA	AA	AA	AA	AA	AA	AA	Ad	AA	AA	AA	AA	Ad	AA	AA	AA	AA
chr1B	59301001	59305500	4500	AA	AA	AA	AA	AA	AB	AA	AA	AB	AA	AA	AA	AA	AA	AA	AA	AA	AA	AA	AA	AA	AA	AA	AA	AA	AA	AA	AA	AB	AA	AA	AA	AA	AA	AB	AA	AA	AA	AA	AA	AA	AA	AA	AA	AA	AA
chr1B	59313001	59317500	4500	AA	AA	AA	AA	AA	AA	AA	AA	AA	AA	AA	AA	AA	AA	AA	AA	AA	AA	AA	AA	AA	AA	AA	AA	AA	AA	AA	AA	AA	AA	AA	AA	AA	AA	AA	Ad	Ad	AA	AA	AA	AA	AA	AA	AA	AA	AA
chr1B	59322001	59350000	28000	AA	AA	AA	AA	AA	AA	AA	AA	AA	AA	AA	AA	AA	AA	AA	AA	AA	AA	AA	AA	AA	AA	AA	AA	AA	AA	AA	AA	AB	AA	AA	AA	AA	AA	AA	AA	AA	AA	AA	AA	AA	AA	AA	AA	AA	AA
chr1B	59362501	59366500	4000	AA	AA	AA	AA	AB	AA	AA	AA	AA	AA	AA	AA	AA	AA	AB	AA	AA	AB	AA	AA	AB	AA	AB	AA	AA	AA	AB	AA	BB	AB	AB	AA	AA	AA	AB	AA	AA	AB	AA	AA	AA	AB	AA	AA	AA	AA
chr1B	59382501	59386500	4000	AA	AA	AA	Ad	AA	AA	AA	AA	AA	Ad	AA	Ad	AA	AA	AA	AA	AA	Ad	AA	Ad	AA	AA	Ad	AA	AA	AB	AA	AA	AA	AA	AA	AA	AA	AA	Ad	AA	Ad	AA	AA	AA	AA	AA	AA	AA	AA	AA
chr1B	59390001	59403000	13000	AA	AA	AA	AA	AA	AA	AA	AA	AA	AA	AA	AA	AA	AA	AA	AA	AA	AA	AA	AA	AA	AA	AA	AA	AA	AA	AA	AA	AA	AA	AA	AA	Ad	AA	AA	AA	Ad	AB	AA	AA	AA	AB	AA	AA	AB	Ad
chr1B	59421501	59429000	7500	AA	AA	AA	AA	AA	AA	AA	AA	AA	AA	AA	AA	AA	AA	AA	AA	AA	AA	AA	AA	AA	AA	AA	AA	AA	AA	AA	AA	AA	Ad	AA	AA	AA	AA	Ad	AA	AA	AA	AA	AA	AA	AA	AA	AA	AA	AA
chr1B	59432001	59436000	4000	AA	AA	AA	AA	AA	AA	AA	AA	AA	AA	AA	AA	AA	AA	AA	AA	AA	AA	AA	AA	AA	AA	AA	AA	AA	AA	AA	AA	AA	AA	AA	AA	AA	AA	AA	AA	AB	AA	AA	AA	AA	AB	AA	AA	AB	AB
chr1B	59448501	59456000	7500	AA	AA	AA	AA	AA	AA	AA	AA	AA	AA	AA	AA	AA	Ad	AA	AA	AA	AA	AA	AA	AA	AA	AA	AA	AA	AA	AA	AA	AA	AA	Ad	AA	AA	AA	AA	AA	AA	AA	AA	AA	AA	AA	AA	AA	AB	AB
chr1B	59471001	59483000	12000	Ad	Ad	AA	Ad	AA	AA	AA	Ad	Ad	Ad	Ad	Ad	AA	Ad	Ad	Ad	AA	Ad	AA	Ad	AA	Ad	Ad	AA	AA	AA	AA	AA	Ad	Ad	AA	Ad	Ad	Ad	Ad	Ad	Ad	AA	AA	AA	AA	Ad	Ad	Ad	Ad	AA
chr1B	59479001	59483000	4000	dd	dd	AA	dd	AA	AA	AA	Ad	dd	dd	dd	dd	AA	dd	dd	dd	AA	dd	AA	dd	AA	dd	dd	AA	AA	AA	AA	AA	dd	dd	Ad	dd	dd	dd	dd	dd	dd	dd	AA	AA	AA	dd	dd	dd	dd	AA
chr1B	59486001	59492500	6500	dd	dd	AA	dd	AA	AA	AA	Ad	dd	dd	dd	dd	AA	dd	dd	dd	AA	dd	AA	dd	AA	dd	dd	AB	AA	AB	AA	AA	dd	dd	Ad	dd	dd	dd	dd	dd	dd	Ad	AA	AA	AA	dd	dd	dd	dd	AA
chr1B	59490501	59500500	10000	dd	dd	Ad	dd	Ad	AA	AA	dd	dd	dd	dd	dd	AA	dd	dd	dd	Ad	dd	AA	dd	AA	dd	dd	AA	Ad	Ad	AA	AA	dd	dd	Ad	dd	dd	dd	dd	dd	dd	dd	AA	AA	AA	dd	dd	dd	dd	AA
chr1B	59514501	59520000	5500	dd	dd	Ad	dd	dd	Ad	AA	dd	dd	dd	dd	dd	Ad	dd	dd	dd	Ad	dd	Ad	dd	Ad	dd	dd	Ad	dd	dd	Ad	Ad	dd	dd	Ad	dd	dd	dd	dd	dd	dd	dd	Ad	Ad	Ad	dd	dd	dd	dd	Ad
chr1B	59519501	59523500	4000	dd	dd	Ad	dd	dd	Ad	BB	dd	dd	dd	dd	dd	Ad	dd	dd	dd	Ad	dd	AA	dd	Ad	dd	dd	AA	AA	dd	AA	AA	dd	dd	Ad	dd	dd	dd	dd	dd	dd	dd	Ad	Ad	Ad	dd	dd	dd	dd	Ad
chr1B	59528001	59536500	8500	dd	dd	Ad	dd	dd	Ad	AA	dd	dd	dd	dd	dd	Ad	dd	dd	dd	AA	dd	AA	dd	Ad	dd	dd	AA	Ad	Ad	Ad	Ad	dd	dd	Ad	dd	dd	dd	dd	dd	dd	dd	Ad	AA	AA	dd	dd	dd	dd	Ad
chr1B	59537501	59546000	8500	dd	dd	Ad	dd	Ad	Ad	Ad	dd	dd	dd	dd	dd	Ad	dd	dd	dd	Ad	dd	Ad	dd	Ad	dd	dd	AA	Ad	Ad	Ad	Ad	dd	dd	dd	dd	dd	dd	dd	dd	dd	dd	AA	Ad	Ad	dd	dd	dd	dd	Ad
chr1B	59542501	59546500	4000	dd	dd	dd	dd	dd	dd	dd	dd	dd	dd	dd	dd	dd	dd	dd	dd	dd	dd	dd	dd	dd	dd	dd	Ad	dd	dd	dd	dd	dd	dd	dd	dd	dd	dd	dd	dd	dd	dd	dd	dd	dd	dd	dd	dd	dd	dd
chr1B	59548501	59552500	4000	dd	dd	dd	dd	dd	dd	dd	dd	dd	dd	dd	dd	dd	dd	dd	dd	dd	dd	dd	dd	dd	dd	dd	AA	dd	dd	Ad	dd	dd	dd	dd	dd	dd	dd	dd	dd	dd	dd	dd	dd	dd	dd	dd	dd	dd	dd
chr1B	59581001	59588500	7500	dd	AA	AA	AA	AA	AA	AA	AA	AA	Ad	AA	AA	AA	AA	AA	AA	AA	AA	AA	AA	AA	AA	AA	AA	Ad	AA	AA	AB	AA	AA	AA	AA	AA	AA	AA	Ad	AA	AA	Ad	AA	AA	AA	AA	AA	AA	AA
chr1B	59716501	59721500	5000	dd	dd	AA	dd	AA	AA	dd	dd	dd	dd	dd	dd	AA	dd	dd	dd	AA	dd	AA	dd	AA	dd	dd	AA	AA	dd	AA	AA	dd	dd	Ad	dd	dd	dd	dd	dd	dd	dd	AA	AA	AA	dd	AA	AA	AA	AB
chr1B	59743001	59748000	5000	dd	dd	AB	dd	AA	AA	dd	dd	dd	dd	dd	dd	AA	dd	dd	dd	AA	dd	AA	dd	AA	dd	dd	AA	AA	dd	AA	AA	dd	dd	Ad	dd	dd	dd	dd	dd	dd	dd	AA	AA	AA	dd	AA	AA	AA	AA
chr1B	59751001	59759000	8000	dd	dd	AA	dd	AA	AA	dd	dd	dd	dd	dd	dd	AA	dd	dd	dd	AA	dd	AA	dd	AA	dd	dd	AA	AA	dd	AA	Ad	dd	dd	Ad	dd	dd	dd	dd	dd	dd	dd	AB	AA	AA	dd	AA	AA	AA	AA
chr1B	59766501	59780000	13500	dd	dd	AA	dd	AA	AA	dd	dd	dd	dd	dd	dd	AA	dd	dd	dd	AA	dd	AA	dd	AA	dd	dd	AA	AA	dd	AA	Ad	dd	dd	Ad	dd	dd	dd	dd	dd	dd	dd	AA	AA	AA	dd	AA	AA	AB	AA
chr1B	59792501	59796500	4000	dd	dd	AA	dd	AA	AA	dd	dd	dd	dd	dd	dd	AA	dd	dd	dd	AA	dd	AA	dd	AA	dd	dd	AA	AA	dd	AA	AA	dd	dd	Ad	dd	dd	dd	dd	dd	dd	dd	AA	AA	AA	dd	AA	AA	AA	AB
chr1B	59880501	59886000	5500	Ad	Ad	AA	Ad	Ad	AA	dd	dd	Ad	Ad	Ad	Ad	AA	Ad	dd	Ad	AA	dd	AA	Ad	AA	dd	Ad	AA	AA	dd	AA	AA	dd	dd	Ad	dd	Ad	Ad	Ad	dd	Ad	Ad	AA	AA	AA	dd	AA	AA	AA	AA
chr1B	59937501	59942000	4500	dd	AA	AB	AB	AB	AA	AA	AA	AA	AA	AA	Ad	AB	AA	AA	AA	AA	AA	AA	Ad	AB	AA	AA	AA	AA	AA	AB	AB	AA	AA	AA	AA	AA	AB	AA	Ad	Ad	AA	AB	AA	AB	AA	AA	AA	AA	AA
chr1B	60128501	60502000	373500	AA	Ad	AA	Ad	AA	AA	Ad	Ad	Ad	Ad	Ad	Ad	AA	Ad	Ad	Ad	AA	Ad	AA	Ad	AA	Ad	Ad	AA	AA	Ad	AA	AA	Ad	Ad	AA	AA	Ad	Ad	Ad	Ad	Ad	Ad	AA	AA	AA	Ad	AA	AA	AA	AA
chr1B	60535501	60540000	4500	dd	Ad	Ad	dd	Ad	Ad	dd	Ad	dd	dd	dd	dd	Ad	dd	dd	Ad	Ad	Ad	Ad	dd	Ad	dd	dd	Ad	Ad	dd	Ad	AA	Ad	Ad	Ad	Ad	dd	dd	dd	dd	dd	dd	Ad	Ad	Ad	dd	Ad	Ad	Ad	Ad
chr1B	60806501	60811000	4500	dd	AA	Ad	AA	AA	AA	AA	AA	AA	AA	AA	AA	AA	AA	AA	AA	AA	AA	AA	AA	AA	AA	AA	AA	AA	AA	AA	AA	AA	AA	AA	AA	AA	AA	AA	AA	AA	AA	AA	AA	AA	Ad	AA	AA	AA	AB
chr1B	60967001	60977000	10000	dd	dd	dd	dd	AA	AA	dd	dd	dd	dd	dd	dd	dd	dd	dd	dd	dd	dd	dd	dd	dd	dd	dd	AA	AA	dd	AA	Ad	dd	dd	dd	dd	dd	dd	dd	dd	dd	dd	dd	AA	dd	dd	dd	dd	dd	dd
chr1B	61033501	61039000	5500	dd	dd	dd	dd	dd	dd	dd	dd	dd	dd	dd	dd	dd	dd	dd	dd	dd	dd	dd	dd	dd	dd	dd	dd	dd	dd	dd	dd	dd	dd	dd	dd	dd	dd	dd	dd	dd	dd	dd	dd	dd	dd	dd	dd	dd	dd
chr1B	61056001	61060500	4500	dd	dd	dd	dd	AA	AA	dd	dd	dd	dd	dd	dd	dd	dd	dd	dd	dd	dd	dd	dd	dd	dd	dd	AA	AA	dd	AA	AA	dd	dd	dd	dd	dd	dd	dd	dd	dd	dd	dd	Ad	dd	dd	dd	dd	dd	dd
chr1B	61121501	61126500	5000	dd	dd	dd	dd	AA	AA	dd	dd	dd	dd	dd	dd	dd	dd	dd	dd	dd	dd	dd	dd	dd	dd	dd	AA	AA	dd	AA	Ad	dd	dd	dd	dd	dd	dd	dd	dd	dd	dd	dd	AA	dd	dd	dd	dd	dd	dd
chr1B	61183501	61187500	4000	dd	dd	dd	dd	AA	AA	dd	dd	dd	dd	dd	dd	dd	dd	dd	dd	dd	dd	dd	Ad	dd	Ad	dd	AA	AA	dd	AA	AA	dd	dd	dd	dd	dd	dd	dd	dd	dd	dd	dd	AA	dd	dd	dd	dd	dd	dd
chr1B	61199001	61210000	11000	dd	dd	dd	dd	dd	dd	dd	dd	dd	dd	dd	dd	dd	dd	dd	dd	dd	dd	dd	dd	dd	dd	dd	dd	dd	dd	dd	dd	dd	dd	dd	dd	dd	dd	dd	dd	dd	dd	dd	dd	dd	dd	dd	dd	dd	dd
chr1B	61199501	61227500	28000	AA	dd	dd	dd	AA	AA	dd	dd	dd	dd	dd	dd	dd	dd	dd	dd	dd	dd	dd	dd	dd	dd	dd	AA	AA	dd	AA	Ad	dd	dd	dd	dd	dd	dd	dd	dd	dd	dd	dd	AA	dd	dd	dd	dd	dd	dd
chr1B	61381501	61388000	6500	AA	Ad	AA	AA	AA	AA	AA	AA	AA	AA	Ad	AA	AA	AA	AA	AA	AA	AA	AA	AA	AA	AA	AA	AA	AA	AA	AA	AA	AA	AA	AA	AA	AA	AA	Ad	AA	AA	AA	AA	AA	AA	AA	AA	AA	Ad	AB
chr1B	61575001	61579000	4000	AA	AB	BB	BC	AB	AA	BB	BB	BC	BB	AB	BB	BB	AA	AA	BC	BB	AA	BC	BC	BB	BC	BB	AA	AA	BB	dd	Ad	BC	BB	BC	BC	AB	BC	BC	AB	AB	BB	AB	AA	BB	AB	AB	BB	BB	AB
chr1B	61768001	61774000	6000	AA	AA	AA	AA	AA	AA	AA	AA	AA	AB	AA	AA	AA	AB	AA	AA	AA	AA	AA	AA	AA	AA	AA	AA	AA	AA	AA	AA	AA	AA	AA	AA	AB	AA	AA	AA	AA	AA	AA	AA	AA	Ad	AA	AA	AA	AA
chr1B	61908001	61923000	15000	dd	AA	AA	AA	AA	AA	AA	AA	AA	AA	AA	AA	AA	AA	AA	AA	AA	AA	AA	AA	AA	AA	AA	AA	AA	AA	AA	AA	AA	AA	AA	AA	AA	AA	AA	Ad	AA	AA	AA	AA	AA	Ad	AA	AA	AA	AA
chr1B	61908501	61940500	32000	dd	AA	AA	AA	AA	AA	AA	Ad	AA	AA	AA	Ad	AA	AA	AA	AA	AA	AA	Ad	AA	AA	AA	AA	AA	AA	AA	AA	AA	AA	AA	AA	AA	AA	AA	AA	Ad	AA	AA	Ad	AA	Ad	Ad	Ad	Ad	Ad	AA
chr1B	61928501	61940500	12000	dd	Ad	Ad	Ad	AA	AA	AA	Ad	AA	AA	AA	Ad	Ad	Ad	Ad	Ad	Ad	Ad	Ad	AA	AA	Ad	Ad	AA	Ad	Ad	AA	AA	AA	Ad	AA	Ad	Ad	Ad	Ad	Ad	Ad	Ad	Ad	AA	Ad	Ad	Ad	Ad	Ad	Ad
chr1B	62000001	62004500	4500	dd	dd	dd	dd	AA	AA	dd	dd	dd	dd	dd	dd	dd	dd	dd	dd	dd	dd	dd	dd	dd	dd	dd	AA	dd	dd	AA	AA	dd	dd	dd	dd	dd	dd	dd	dd	dd	dd	dd	AA	dd	dd	dd	dd	dd	dd
chr1B	62075501	62082500	7000	dd	dd	dd	dd	AA	AA	dd	dd	dd	dd	dd	dd	dd	dd	dd	dd	dd	dd	dd	dd	dd	dd	dd	Ad	dd	dd	AA	Ad	dd	dd	dd	dd	dd	dd	dd	dd	dd	dd	dd	AA	dd	dd	dd	dd	dd	dd
chr1B	62090001	62115000	25000	dd	dd	dd	dd	AA	AA	dd	dd	dd	dd	dd	dd	dd	dd	dd	dd	dd	dd	dd	dd	dd	dd	dd	AA	dd	dd	AA	AA	dd	dd	dd	dd	dd	dd	dd	dd	dd	dd	dd	AA	dd	dd	dd	dd	dd	dd
chr1B	62254001	62264000	10000	dd	dd	dd	dd	AA	AA	dd	dd	dd	dd	dd	dd	dd	dd	dd	dd	dd	dd	dd	dd	dd	dd	dd	AA	dd	dd	AA	AA	dd	dd	dd	dd	dd	dd	dd	dd	dd	dd	dd	AA	dd	dd	dd	dd	dd	dd
chr1B	62273001	62281500	8500	dd	dd	dd	dd	AA	AA	dd	dd	dd	dd	dd	dd	dd	dd	dd	dd	dd	dd	dd	dd	dd	dd	dd	AA	dd	dd	AA	AA	dd	dd	dd	dd	dd	dd	dd	dd	dd	dd	dd	AA	dd	dd	dd	dd	dd	dd
chr1B	62295501	62323000	27500	dd	dd	dd	dd	AA	AA	dd	dd	dd	dd	dd	dd	dd	dd	dd	dd	dd	dd	dd	dd	dd	dd	dd	AA	dd	dd	AA	Ad	dd	dd	dd	dd	dd	dd	dd	dd	dd	dd	dd	AA	dd	dd	dd	dd	dd	dd
chr1B	62318001	62325500	7500	dd	dd	dd	dd	Ad	AA	dd	dd	dd	dd	dd	dd	dd	dd	dd	dd	dd	dd	dd	dd	dd	dd	dd	Ad	dd	dd	AA	Ad	dd	dd	dd	dd	dd	dd	dd	dd	dd	dd	dd	Ad	dd	dd	dd	dd	dd	dd
chr1B	62334501	62347000	12500	dd	dd	dd	dd	AA	AA	dd	dd	dd	dd	dd	dd	dd	dd	dd	dd	dd	dd	dd	dd	dd	dd	dd	AA	dd	dd	AA	AA	dd	dd	dd	dd	dd	dd	dd	dd	dd	dd	dd	AA	dd	dd	dd	dd	dd	dd
chr1B	62380001	62385500	5500	dd	dd	dd	dd	AB	AA	dd	dd	dd	dd	dd	dd	dd	dd	dd	dd	dd	dd	dd	dd	dd	dd	dd	AA	dd	dd	AA	Ad	dd	dd	dd	dd	dd	dd	dd	dd	dd	dd	dd	AA	dd	dd	dd	dd	dd	dd
chr1B	62404501	62408500	4000	dd	dd	dd	dd	AA	AA	dd	dd	dd	dd	dd	dd	dd	dd	dd	dd	dd	dd	dd	dd	dd	dd	dd	AA	dd	dd	AA	Ad	dd	dd	dd	dd	dd	dd	dd	dd	dd	dd	dd	AA	dd	dd	dd	dd	dd	dd
chr1B	62414001	62422000	8000	dd	dd	dd	dd	AA	AA	dd	dd	dd	dd	dd	dd	dd	dd	dd	dd	dd	dd	dd	dd	dd	dd	dd	AA	dd	dd	AA	AA	dd	dd	dd	dd	dd	dd	dd	dd	dd	dd	dd	AA	dd	dd	dd	dd	dd	dd
chr1B	62587001	62594000	7000	AA	AA	AA	AA	AA	AA	AA	AA	AA	AA	AA	AA	AA	AA	AA	AB	AA	AA	AA	AA	AA	AA	AA	AB	AA	AA	AA	AA	AA	AA	AA	AA	AA	AA	AA	AB	AA	AB	AB	AA	AA	AA	AA	AA	AA	AB
chr1B	62701001	62711500	10500	AA	AA	AA	Ad	AA	AA	AA	Ad	Ad	Ad	AA	Ad	Ad	Ad	Ad	Ad	Ad	Ad	AA	Ad	Ad	AA	AA	AA	Ad	Ad	AA	AA	AA	AA	Ad	Ad	AA	AA	Ad	AA	Ad	Ad	Ad	AA	Ad	Ad	Ad	Ad	Ad	Ad
chr1B	62775001	62784000	9000	AA	AA	AA	AA	AA	AA	AA	AA	AA	AA	AA	AA	AA	Ad	AA	AA	AA	AA	AA	AA	AA	AA	AA	AA	AA	AA	AA	AA	AA	AA	AA	AA	AA	AA	AA	AB	AA	AA	AA	AA	AA	AA	AA	AA	AA	AB
chr1B	62941501	62945500	4000	AA	Ad	Ad	Ad	AB	AA	Ad	Ad	Ad	Ad	Ad	Ad	Ad	Ad	Ad	Ad	Ad	Ad	Ad	Ad	Ad	Ad	Ad	AA	Ad	Ad	AA	AA	AA	Ad	Ad	Ad	Ad	AA	AA	Ad	AA	Ad	Ad	AA	Ad	Ad	Ad	Ad	Ad	Ad
chr1B	62955001	62969500	14500	AA	Ad	Ad	Ad	AA	AA	AA	AA	AA	Ad	Ad	Ad	AA	Ad	Ad	AA	Ad	Ad	AA	Ad	AA	AA	Ad	AA	AA	AA	AA	AA	AA	Ad	AA	AA	AA	Ad	AA	AA	Ad	AA	AA	AA	Ad	dd	AA	Ad	dd	AA
chr1B	63267501	63289000	21500	AA	AA	AA	AA	AA	AA	AA	AA	AA	AA	AA	AA	AA	AA	AA	AA	AA	AA	AA	AA	AA	AA	AA	AA	AA	AA	AA	AA	AA	AA	AA	AA	AA	AA	AA	AB	AA	AB	AB	AA	AA	AA	AA	AA	AA	AA
chr1B	63385501	63389500	4000	AA	AA	AA	AA	AA	AA	AA	AA	AA	AA	AA	AA	AA	AA	AA	AA	AA	AA	AB	AA	AA	AA	AB	AA	AA	AA	AA	AA	AB	AA	AA	AA	AA	AA	AA	Ad	AA	AB	AA	AA	AA	AA	AA	AA	Ad	AA
chr1B	63441001	63445000	4000	AA	AA	AA	AB	AA	Ad	AA	AA	AB	AA	AA	AA	AA	AA	AA	AA	AA	AA	AA	AA	AA	AB	AA	AB	AA	AA	AA	AA	AA	AA	AA	AA	AA	AA	AA	AA	AA	AA	AA	AA	AA	Ad	AA	AA	Ad	AA
chr1B	63473501	63478500	5000	AA	AB	AA	AA	AA	AA	AA	AA	AA	AA	AA	AA	AA	AA	AA	AA	AA	AA	AA	AA	AA	AA	AA	AA	AA	AA	Ad	AA	AA	AA	AA	AA	AA	AA	AA	AB	AA	AB	AA	AA	AA	AB	AA	AA	Ad	AA
chr1B	63565001	63582000	17000	AA	AA	AA	AA	AA	AA	AA	AA	AA	AA	AA	AA	AA	AA	AA	AA	AA	AA	AA	AA	AA	AA	AA	AA	AA	AA	AA	AA	AA	AA	AA	AA	AA	AA	AA	AB	AA	AA	AA	AA	AA	AA	AA	AA	AA	AB
chr1B	63741001	63746000	5000	AA	AA	AA	AA	AA	AA	AA	AA	AA	AA	AA	AA	AA	AA	AA	AA	AA	AA	AA	AA	AA	AA	AA	AA	AA	AA	AA	AA	AA	AA	AA	AA	AA	AA	AA	AB	AA	AB	AA	AA	AB	Ad	AA	AA	AA	AA
chr1B	63763501	63805500	42000	AA	AA	AA	AA	AA	AA	AA	AA	AA	AA	AA	AA	AA	AA	AA	AA	AA	AA	AA	AA	AA	AA	AA	AA	AA	AA	AA	AA	AB	AA	AA	AA	AA	AA	AA	AA	AA	AA	AA	AA	AA	AA	AA	AA	AA	AA
chr1B	63832001	63840000	8000	AB	AA	AA	AA	AA	AA	AA	AA	AA	AA	AA	AA	AA	AA	AA	AA	AA	AA	AA	AA	AA	AA	AA	AA	AA	AA	AA	AA	AB	AB	AA	AA	AA	AA	AA	AA	AA	AB	AA	AA	AA	AA	AA	AA	AA	AA
chr1B	64073501	64078000	4500	dd	Ad	Ad	AA	AA	AA	AA	Ad	Ad	Ad	AA	Ad	Ad	AA	Ad	Ad	Ad	Ad	Ad	AA	Ad	Ad	Ad	AA	Ad	Ad	AA	AB	AA	AA	Ad	Ad	Ad	Ad	Ad	Ad	AA	Ad	Ad	AA	Ad	Ad	Ad	Ad	Ad	Ad
chr1B	64305501	64310000	4500	dd	Ad	Ad	Ad	AA	AA	Ad	Ad	Ad	Ad	Ad	Ad	Ad	Ad	Ad	Ad	Ad	Ad	Ad	Ad	Ad	Ad	Ad	AB	Ad	Ad	AA	AA	Ad	Ad	Ad	Ad	Ad	Ad	Ad	dd	Ad	Ad	Ad	AA	Ad	Ad	Ad	Ad	dd	Ad
chr1B	64478501	64486000	7500	dd	Ad	AA	AA	AA	AA	AA	AA	AA	AA	AA	AA	AA	AA	AA	AA	AA	AA	Ad	AA	AA	AA	AA	AA	AA	Ad	AA	AA	AA	AA	AA	AA	AA	Ad	AA	Ad	AA	AA	Ad	AA	AA	AA	AA	AA	Ad	AA
chr1B	64568001	64575500	7500	dd	Ad	Ad	Ad	AA	AA	Ad	Ad	Ad	Ad	Ad	Ad	Ad	Ad	Ad	Ad	Ad	Ad	Ad	Ad	Ad	Ad	Ad	AA	Ad	Ad	AA	Ad	Ad	Ad	Ad	Ad	Ad	Ad	Ad	Ad	dd	Ad	Ad	AA	Ad	Ad	Ad	Ad	dd	Ad
chr1B	64583001	64592500	9500	dd	AA	AA	Ad	AA	AA	Ad	AA	Ad	AA	AA	AA	AA	Ad	Ad	AA	Ad	AA	Ad	Ad	Ad	Ad	Ad	AA	Ad	AA	AA	AA	AA	Ad	Ad	Ad	AA	AA	Ad	Ad	Ad	Ad	Ad	AA	Ad	Ad	Ad	Ad	Ad	Ad
chr1B	64630001	64637500	7500	AA	AA	AA	AA	AA	AA	AA	AA	AA	AA	AA	AA	AA	AA	AA	AA	AA	AA	AA	AA	AA	AA	AA	AA	AA	AA	AA	AA	AB	AA	AA	AA	AA	AA	AA	AA	AA	AA	AA	AA	AA	AA	AA	AA	AA	AA
chr1B	64685501	64692000	6500	AA	AA	AA	AA	AA	AA	AA	AA	AA	AA	AA	AA	AA	AA	AA	AA	AA	AA	AA	AA	AA	AA	AA	AA	AA	AA	AA	AA	AA	AA	AA	AA	AA	AA	AA	AA	AA	AA	AA	AA	AA	AA	AA	AA	AA	AA
chr1B	64804001	64809500	5500	dd	AA	AA	AA	AA	AB	AA	AA	AA	AA	AA	AA	AA	AA	AA	AA	AA	AA	AA	AA	AA	AA	AA	AA	AA	AA	AA	AA	AA	AA	AA	AA	AA	AA	AA	AA	AA	AA	AA	AA	AA	AB	AA	Ad	AA	AA
chr1B	64847001	64855000	8000	dd	Ad	Ad	Ad	AA	AA	Ad	Ad	Ad	Ad	Ad	Ad	Ad	Ad	Ad	Ad	Ad	Ad	Ad	Ad	Ad	Ad	Ad	AA	Ad	Ad	AA	AA	Ad	Ad	Ad	Ad	Ad	Ad	Ad	dd	Ad	Ad	dd	AA	Ad	Ad	Ad	Ad	Ad	Ad
chr1B	64950501	64967500	17000	Ad	AA	dd	AA	AA	AA	AA	AA	AA	AA	AA	AA	AA	AA	AA	AA	AA	AA	AA	AA	AA	AA	AA	AA	AA	AA	AA	AA	AB	AA	AA	AA	AA	AA	AA	AB	AA	AA	AA	AA	AA	AA	AA	AA	AA	AA
chr1B	65021501	65027000	5500	dd	AA	AA	Ad	AA	AA	AA	AA	Ad	AA	AA	AA	AA	Ad	AA	AA	AA	AA	AA	Ad	AA	Ad	Ad	AA	AA	Ad	AA	AA	AA	AA	AA	AA	Ad	AA	AA	Ad	Ad	Ad	Ad	AA	Ad	Ad	Ad	Ad	Ad	Ad
chr1B	65081001	65087000	6000	dd	AA	AA	AA	AA	AB	AA	AA	AA	AA	AA	AA	AA	AA	AA	AA	AA	AA	AA	AA	AA	AA	AA	AB	AA	AA	AA	AB	AA	AA	AA	AA	AA	Ad	AA	Ad	AA	AA	Ad	AA	Ad	Ad	AA	AA	AA	AA
chr1B	65121501	65125500	4000	BB	Ad	Ad	Ad	AA	Ad	Ad	Ad	Ad	Ad	Ad	Ad	Ad	Ad	Ad	AA	AA	Ad	Ad	Ad	Ad	Ad	AA	Ad	Ad	Ad	Ad	AB	AA	AA	Ad	AA	Ad	AA	Ad	dd	AA	AA	Ad	AA	Ad	AA	AA	Ad	AA	AA
chr1B	65196001	65200000	4000	dd	AA	AA	AA	AA	AA	AA	AA	AA	AA	AA	AA	AA	AA	AA	AA	AA	AA	AA	AA	AA	AA	AA	AA	AA	AA	AA	AA	AA	AA	AA	AA	AA	AA	AA	AA	AA	AA	AA	AA	AA	AA	AA	AA	AA	AA
chr1B	65242001	65246000	4000	dd	Ad	Ad	Ad	AA	AA	Ad	Ad	Ad	Ad	Ad	AA	Ad	Ad	Ad	Ad	Ad	dd	Ad	Ad	Ad	AA	AA	Ad	Ad	Ad	AA	Ad	Ad	Ad	Ad	Ad	Ad	Ad	AA	dd	dd	dd	dd	Ad	dd	dd	dd	dd	dd	dd
chr1B	65562501	65566500	4000	Ad	AA	AA	AA	AA	AA	AA	AA	AA	AB	AA	AA	AA	AA	Ad	AA	Ad	AA	AA	AA	AA	AB	AA	AA	AA	AA	AA	AA	AA	AA	AA	AA	AA	AA	AA	AA	Ad	AA	AA	AA	AA	AA	Ad	AA	AA	Ad
chr1B	65653001	65657500	4500	AA	AA	AA	AA	AA	AA	AA	AA	AA	AA	AA	AA	AA	AA	AA	AA	AA	AA	AA	AA	AA	AA	AA	AA	AA	AA	AA	AA	AB	AA	AA	AA	AA	AA	AA	AB	Ad	AA	AA	AA	AA	Ad	AA	AA	AA	AA
chr1B	65732501	65736500	4000	dd	AB	AB	AB	AA	AA	AB	AB	AB	AA	AA	AB	AB	AB	AB	BB	AB	AA	AB	AB	AA	AB	AB	AA	AB	BB	AA	AA	AB	AB	AA	AA	AB	AB	BB	AA	AA	AB	AA	AA	AA	Ad	AB	AB	Ad	AA
chr1B	65733501	65741000	7500	dd	BC	BB	BB	AA	AA	BB	BB	BB	BB	BB	BB	BB	BB	BB	BC	BB	BB	BC	BB	BB	BB	BC	AA	BB	BC	AA	AA	BC	BB	BB	BB	BB	BB	BC	AB	BB	BC	AB	AA	AB	AA	BB	BB	AA	AB
chr1B	65880001	65890500	10500	AA	AA	AA	AA	AA	AA	AA	AA	AA	AA	AA	AA	AA	AA	AA	AA	AA	AA	AA	AA	AA	AA	AA	AA	AA	AA	AA	AA	AA	AA	AA	AA	AA	AA	AA	AA	AA	AB	AA	AA	AA	AA	AA	AA	AA	AB
chr1B	65901501	65908000	6500	Ad	dd	dd	dd	AA	AA	dd	dd	dd	dd	dd	dd	dd	dd	dd	dd	dd	dd	dd	dd	dd	dd	dd	AA	dd	dd	AA	AA	dd	dd	dd	dd	dd	dd	dd	dd	dd	dd	dd	AA	dd	dd	dd	dd	dd	dd
chr1B	65950501	65956500	6000	AA	Ad	Ad	AA	AB	AB	AA	AA	AA	AA	Ad	Ad	AA	Ad	AA	Ad	AA	AA	Ad	AA	Ad	AA	AA	dd	AA	AA	AA	AA	AB	Ad	Ad	AA	Ad	AA	AA	Ad	Ad	Ad	Ad	AA	Ad	Ad	Ad	Ad	Ad	Ad
chr1B	66094501	66100000	5500	Ad	AA	Ad	Ad	AA	AA	Ad	Ad	AA	Ad	Ad	Ad	Ad	AA	AA	Ad	Ad	AA	Ad	Ad	Ad	AA	AA	AA	Ad	AA	AA	AA	AA	Ad	AA	AA	Ad	AA	AA	Ad	Ad	Ad	AA	AA	AA	Ad	Ad	AA	AA	Ad
chr1B	66156001	66161500	5500	dd	Ad	Ad	Ad	AA	AA	Ad	dd	Ad	Ad	Ad	Ad	Ad	Ad	Ad	dd	dd	Ad	Ad	Ad	Ad	dd	Ad	AB	dd	Ad	AA	AA	Ad	dd	Ad	Ad	Ad	Ad	Ad	Ad	dd	dd	dd	AA	dd	Ad	dd	dd	dd	dd
chr1B	66159501	66165500	6000	Ad	Ad	Ad	Ad	AB	AA	Ad	Ad	Ad	Ad	Ad	Ad	Ad	Ad	Ad	dd	Ad	Ad	Ad	Ad	Ad	Ad	Ad	AB	dd	Ad	AA	AA	Ad	Ad	Ad	Ad	Ad	Ad	Ad	dd	Ad	Ad	dd	AA	Ad	Ad	Ad	Ad	Ad	dd
chr1B	66172001	66177500	5500	Ad	Ad	Ad	Ad	AA	AA	AA	AA	AA	AA	Ad	Ad	AA	Ad	Ad	Ad	Ad	AA	Ad	Ad	AA	AA	AA	AA	Ad	Ad	AA	AA	AA	AA	Ad	Ad	Ad	Ad	Ad	Ad	Ad	Ad	Ad	AA	Ad	dd	Ad	Ad	Ad	Ad
chr1B	66412501	66417500	5000	AA	AA	AA	AA	AA	AB	AA	AA	AA	AA	AA	Ad	AA	AA	AA	AA	AA	AA	Ad	AA	AA	AA	AA	AA	AA	AA	AA	AA	AB	AA	AA	AA	AA	AA	AA	AB	AA	AA	AA	AA	AA	Ad	AA	AA	Ad	AB
chr1B	66424501	66434500	10000	AA	AA	AA	AA	AA	AA	AA	AA	AA	AA	AA	AA	AA	AA	AA	AA	AA	AA	AA	AA	AA	AA	AA	AA	AA	AA	AA	AA	AA	AA	AA	AA	AA	AA	AA	AA	AA	AA	AA	AA	AA	AA	AA	AA	AA	AA
chr1B	66809501	66827000	17500	dd	dd	dd	dd	Ad	Ad	dd	dd	dd	dd	dd	dd	dd	dd	dd	dd	dd	dd	dd	dd	dd	dd	dd	dd	dd	dd	dd	Ad	dd	dd	dd	dd	dd	dd	dd	dd	dd	dd	dd	Ad	dd	dd	dd	dd	dd	dd
chr1B	66809501	66878000	68500	AA	Ad	Ad	Ad	AA	AA	Ad	Ad	Ad	Ad	Ad	Ad	Ad	Ad	Ad	Ad	Ad	Ad	Ad	Ad	dd	Ad	Ad	Ad	Ad	Ad	AA	AA	Ad	Ad	Ad	Ad	Ad	Ad	Ad	dd	Ad	Ad	dd	AA	dd	Ad	Ad	Ad	Ad	dd
chr1B	66908501	66913500	5000	Ad	Ad	Ad	Ad	AA	AA	dd	Ad	Ad	Ad	Ad	Ad	Ad	Ad	Ad	Ad	Ad	Ad	Ad	Ad	Ad	Ad	Ad	AA	Ad	Ad	AA	AA	Ad	Ad	Ad	Ad	Ad	Ad	Ad	Ad	Ad	Ad	Ad	AA	Ad	dd	Ad	Ad	Ad	Ad
chr1B	67187501	67191500	4000	AA	Ad	Ad	dd	AA	AA	Ad	Ad	Ad	dd	dd	dd	Ad	Ad	dd	Ad	Ad	Ad	Ad	dd	Ad	dd	dd	AA	Ad	Ad	AA	AA	Ad	Ad	dd	dd	dd	Ad	Ad	dd	dd	dd	dd	AA	dd	dd	dd	dd	dd	dd
chr1B	67249001	67254000	5000	dd	AA	AA	AA	AA	AB	AA	AA	AA	AA	AA	AA	AA	AA	AA	AA	AA	AA	AA	AA	AA	AA	AA	AA	AA	AA	AA	AA	AA	AA	AA	AA	AA	AA	AA	AA	AA	AA	AA	AA	AA	AA	AA	AA	AA	AA
chr1B	67285001	67292000	7000	AA	Ad	Ad	Ad	AA	AA	Ad	AA	Ad	AA	Ad	Ad	Ad	AA	Ad	Ad	Ad	Ad	Ad	AA	Ad	AA	AA	AA	Ad	AA	AA	AA	AA	AA	Ad	AA	Ad	Ad	Ad	dd	Ad	Ad	Ad	AA	Ad	Ad	Ad	Ad	Ad	Ad
chr1B	67309001	67323500	14500	Ad	dd	dd	dd	Ad	AA	dd	dd	dd	dd	dd	dd	dd	dd	dd	dd	dd	dd	dd	dd	dd	dd	dd	AA	dd	dd	AA	AA	Ad	dd	dd	dd	dd	dd	dd	dd	dd	dd	dd	AA	dd	dd	dd	dd	dd	dd
chr1B	67398001	67402500	4500	Ad	dd	dd	dd	Ad	Ad	dd	dd	dd	dd	dd	dd	dd	dd	dd	dd	dd	dd	dd	dd	dd	dd	dd	Ad	dd	dd	dd	Ad	dd	dd	dd	dd	dd	dd	dd	dd	dd	dd	dd	Ad	dd	dd	dd	dd	dd	dd
chr1B	67545001	67554000	9000	AA	AA	AA	AA	AA	AA	AA	AA	AA	AA	AA	AA	AA	AA	AA	AA	AA	AA	AA	AA	AA	AA	AA	AB	AA	AA	AA	AA	AB	AA	AA	AA	AA	AA	AA	AA	AA	AA	AA	AA	AA	AA	AA	AA	AA	AA
chr1B	67601001	67605000	4000	AA	AA	AA	AA	AA	AA	AA	AA	AA	AA	AB	AA	AA	AA	AA	AA	AA	AA	AA	AA	AA	dd	dd	AA	AA	AA	AA	AA	AB	AA	AA	AA	AA	AA	AA	AA	AA	AA	AA	AA	AA	AA	AA	AA	AA	AB
chr1B	67801501	67807500	6000	dd	Ad	Ad	Ad	Ad	Ad	dd	dd	AA	dd	Ad	AA	Ad	dd	dd	Ad	Ad	dd	dd	Ad	dd	Ad	Ad	Ad	dd	dd	Ad	AA	Ad	Ad	Ad	Ad	dd	Ad	dd	dd	Ad	Ad	Ad	Ad	Ad	Ad	Ad	Ad	Ad	Ad
chr1B	68209001	68215000	6000	dd	Ad	AA	AA	AA	AA	AA	AA	AA	dd	AA	AA	AA	dd	dd	AA	AA	dd	dd	AA	AA	AA	AA	AA	AA	AA	AA	AA	Ad	AA	AA	AA	dd	AA	dd	dd	AA	AA	AA	AA	AA	AA	AA	AA	Ad	AA
chr1B	68259501	68263500	4000	dd	AA	AA	AA	AA	AA	AA	AB	AA	AA	AB	AA	AA	BB	AA	AA	AA	BC	AA	AB	AA	AA	AA	AA	AB	AA	AA	AA	AB	AA	AA	AA	AA	AA	AA	AA	AA	AB	AA	AA	AA	AA	AA	AA	AA	AA
chr1B	68374001	68380500	6500	dd	AA	AA	AA	AA	AA	AA	AA	AA	Ad	AA	AA	AA	Ad	Ad	AA	AA	Ad	Ad	AA	AA	AA	AA	AA	AA	AA	AA	AA	AA	AA	AA	AA	Ad	AA	Ad	Ad	Ad	AA	AA	AA	AA	AA	AA	Ad	AA	Ad
chr1B	68477501	68481500	4000	Ad	AA	AA	AB	AB	AB	AA	AA	AB	Ad	AA	AA	AA	dd	Ad	AA	AA	dd	dd	AA	AA	AA	AB	AB	AA	AA	AB	AB	Ad	AB	AA	AA	dd	BB	dd	dd	AB	AA	AA	BB	AA	AA	AA	AA	Ad	AA
chr1B	68532501	68544500	12000	dd	Ad	AA	AA	AA	AA	AA	AA	AA	Ad	AA	AA	AA	Ad	Ad	AA	AA	Ad	Ad	Ad	AA	AA	AA	AA	AA	AA	AA	AA	AA	AA	AA	AA	Ad	AA	Ad	Ad	AA	AA	AA	AA	AA	AA	AA	AA	AA	AA
chr1B	68610501	68616500	6000	dd	Ad	Ad	Ad	AA	Ad	Ad	Ad	Ad	dd	AA	Ad	Ad	dd	dd	AA	Ad	dd	dd	Ad	Ad	Ad	Ad	Ad	Ad	Ad	Ad	Ad	Ad	Ad	AA	Ad	dd	Ad	dd	dd	Ad	Ad	Ad	Ad	Ad	AA	Ad	Ad	Ad	Ad
chr1B	68683501	68687500	4000	AA	AA	AA	Ad	AA	AB	AA	AB	AA	AA	AA	AA	AA	AA	AB	AA	AA	AA	AA	AA	AA	AB	AA	AA	AA	AA	AA	AA	AA	AB	AA	AA	AA	AA	AA	BB	AB	AB	AB	AA	AB	Ad	AA	AA	Ad	AB
chr1B	69063501	69071000	7500	AA	AA	AB	AB	AB	AA	AA	AB	AA	Ad	AB	AA	AA	AA	AA	AA	AA	AA	Ad	AA	AA	AA	AA	AA	AA	AA	AA	AA	AA	AA	AA	AA	AA	AB	AA	Ad	AA	AB	AB	AA	AB	AA	AA	AA	AA	AB
chr1B	69127001	69131500	4500	AA	Ad	AA	AA	AA	AA	AA	AA	AA	dd	AA	AA	AA	dd	dd	AA	AA	dd	dd	Ad	AA	AA	AA	AA	AA	AB	AA	AA	Ad	AA	AA	AA	dd	AB	dd	dd	AA	AB	AB	AA	AA	AA	AA	AA	AA	AA
chr1B	69237501	69244500	7000	Ad	Ad	AA	AA	AA	AA	AA	AA	AA	dd	AA	AA	AA	dd	dd	AA	AA	dd	dd	Ad	AA	AA	AB	AA	AA	AA	AA	AA	Ad	AA	AA	AA	dd	AB	dd	dd	AA	AA	AA	AA	AA	AA	AA	AA	AA	AA
chr1B	69260501	69265000	4500	dd	Ad	Ad	Ad	Ad	Ad	Ad	Ad	Ad	dd	Ad	Ad	Ad	dd	dd	Ad	Ad	dd	dd	Ad	Ad	Ad	Ad	Ad	Ad	Ad	Ad	Ad	dd	Ad	Ad	Ad	dd	Ad	dd	dd	Ad	Ad	Ad	Ad	Ad	Ad	Ad	Ad	Ad	Ad
chr1B	69301501	69307000	5500	dd	Ad	Ad	Ad	Ad	Ad	Ad	Ad	Ad	dd	Ad	Ad	AA	dd	dd	Ad	Ad	dd	dd	Ad	Ad	Ad	AA	Ad	AA	Ad	Ad	Ad	Ad	AA	AA	Ad	dd	Ad	dd	dd	Ad	Ad	Ad	Ad	Ad	Ad	Ad	Ad	Ad	Ad
chr1B	69339501	69345500	6000	AA	Ad	AA	AA	Ad	AA	AA	AA	AA	dd	AA	AA	AA	dd	dd	AA	AA	dd	dd	Ad	AA	Ad	AA	AA	AA	AA	AA	Ad	Ad	AA	AA	AA	dd	Ad	dd	dd	AB	AA	AA	AA	AA	AA	AA	AA	AA	AB
chr1B	69508001	69513500	5500	Ad	Ad	AA	AA	AA	AA	AA	AA	AB	dd	AA	AA	AA	dd	dd	AA	AA	dd	dd	AA	AA	AA	AA	AA	AA	AA	AA	AA	AA	AB	AA	AA	dd	AA	dd	dd	AA	AA	AA	AA	AA	AA	AA	AA	AA	Ad
chr1B	69869501	69877000	7500	dd	Ad	AA	Ad	Ad	AA	Ad	AA	Ad	dd	Ad	Ad	Ad	dd	dd	AA	Ad	dd	dd	Ad	Ad	Ad	Ad	AA	Ad	Ad	Ad	Ad	Ad	AA	Ad	Ad	dd	Ad	dd	dd	Ad	Ad	Ad	Ad	Ad	Ad	Ad	Ad	Ad	Ad
chr1B	69896001	69900000	4000	dd	Ad	AA	AA	AA	AA	AA	AA	Ad	Ad	AA	AA	AA	Ad	Ad	AA	Ad	Ad	Ad	Ad	AA	AA	AA	AA	AA	AA	AA	AA	AA	AA	AA	AA	Ad	AA	Ad	Ad	AA	AA	AA	AA	Ad	Ad	Ad	AA	Ad	AA
chr1B	69982501	69989500	7000	AA	AA	AA	AA	AA	AA	AA	AA	AA	AA	AB	AA	AB	AB	AA	AA	AA	AA	AA	AA	AA	AA	AA	AA	AA	AA	AA	AA	AB	AA	AA	AA	AA	AA	AA	AA	AA	AB	AA	AA	AA	AA	AA	AA	AB	AA
chr1B	70082501	70087500	5000	dd	AB	AB	AB	AB	AB	AA	AB	AB	AA	AB	AA	AB	AB	AA	AA	AB	AB	AA	AB	AB	AA	AB	AB	AB	AB	AB	AB	AB	AA	AB	AB	AB	AB	AB	Ad	AA	AA	AA	AA	AA	AB	AA	AA	AA	AA
chr1B	70082501	70100000	17500	dd	AA	AA	AA	AA	AA	AA	AA	AA	AA	AA	AA	AA	AA	AA	AA	AA	AA	AA	AA	AA	AA	AA	AA	AA	AA	AA	AA	AA	AA	AA	AA	AA	AA	AA	Ad	AA	AA	AA	AA	AA	AA	AA	AA	Ad	AA
chr1B	70116001	70121000	5000	dd	AA	AA	AA	AB	AA	AA	AA	AA	AA	AA	AB	AA	AA	AA	AA	AA	AA	AA	AB	AB	AB	AA	AA	AA	AA	AA	AB	AA	AA	AA	AA	AA	AA	AA	AA	AA	AA	AB	AA	AA	AA	AA	AA	AA	AA
chr1B	70182501	70191500	9000	AA	AA	AA	AA	AA	AA	AA	AA	AA	AA	AA	AA	AA	AA	AA	AA	AA	AA	AA	AA	AA	AA	AA	AA	AA	AA	AA	AA	AA	AA	AA	AA	AA	AA	AA	AB	AA	AB	AB	AA	AA	AA	AA	AA	AA	AA
chr1B	70347501	70359500	12000	dd	Ad	Ad	Ad	Ad	Ad	AA	Ad	Ad	dd	Ad	Ad	Ad	dd	dd	Ad	Ad	dd	dd	Ad	Ad	Ad	AA	Ad	AA	Ad	Ad	Ad	Ad	AA	Ad	Ad	dd	AA	dd	dd	Ad	Ad	dd	Ad	Ad	Ad	Ad	Ad	Ad	dd
chr1B	70571501	70575500	4000	AB	AB	AA	AA	AB	AB	AB	AB	AB	AB	AB	AA	AB	AA	AB	AB	AA	AB	AA	AB	AA	AA	AA	AA	AA	AB	AA	AA	AB	AA	AB	AA	AA	AB	AA	AA	AA	AB	AA	AA	AA	AA	AB	AA	AA	AB
chr1B	70790001	70797000	7000	dd	AA	AA	AA	AA	AA	AA	AA	AA	AA	AA	AA	AA	AA	AA	AA	AA	AA	AA	AA	AA	AA	AA	AA	AA	AA	AA	AA	AA	AA	AA	AA	AA	AA	AA	Ad	AA	AA	AA	AA	AA	AA	AA	AA	AB	AA
chr1B	70869001	70874500	5500	dd	Ad	AA	AA	Ad	Ad	AA	Ad	AA	dd	AA	AA	AA	dd	dd	Ad	AA	dd	dd	Ad	AA	Ad	Ad	Ad	AA	Ad	AA	AA	Ad	AA	AA	Ad	dd	AA	dd	dd	Ad	AA	Ad	AA	Ad	Ad	Ad	Ad	Ad	Ad
chr1B	70869001	70880000	11000	dd	Ad	Ad	Ad	Ad	Ad	Ad	Ad	Ad	dd	Ad	Ad	AA	dd	dd	Ad	Ad	dd	dd	Ad	Ad	Ad	Ad	Ad	Ad	Ad	Ad	Ad	dd	Ad	Ad	Ad	dd	Ad	dd	dd	Ad	Ad	Ad	Ad	Ad	Ad	Ad	Ad	Ad	Ad
chr1B	70900001	70904500	4500	dd	Ad	Ad	Ad	Ad	Ad	Ad	Ad	dd	dd	Ad	Ad	Ad	dd	dd	Ad	Ad	dd	dd	Ad	Ad	Ad	Ad	Ad	AA	Ad	Ad	Ad	dd	Ad	Ad	Ad	dd	Ad	dd	dd	Ad	Ad	dd	Ad	dd	dd	Ad	Ad	dd	Ad
chr1B	70921501	70932500	11000	dd	dd	dd	dd	dd	dd	dd	dd	dd	dd	dd	dd	dd	dd	dd	dd	dd	dd	dd	dd	dd	dd	dd	dd	dd	dd	dd	dd	dd	dd	dd	dd	dd	dd	dd	dd	dd	dd	dd	dd	dd	dd	dd	dd	dd	dd
chr1B	71007001	71013000	6000	AA	AA	AA	AA	AA	AA	Ad	AA	AA	AA	AA	AA	AA	AA	AA	AA	AA	AA	Ad	AA	AA	dd	dd	AA	AA	AA	AA	AA	AB	AA	AA	AA	AA	AA	AA	AB	AA	AA	AA	AA	AA	AA	AA	AA	AA	Ad
chr1B	71203501	71209000	5500	AA	Ad	AA	Ad	Ad	AA	AA	AA	AA	Ad	AA	AA	AA	Ad	Ad	AA	AA	Ad	Ad	AA	AA	AA	AA	AA	AA	AA	Ad	AA	Ad	AA	AA	AA	Ad	AA	Ad	Ad	AA	AA	AA	AA	Ad	Ad	AA	Ad	Ad	Ad
chr1B	71228001	71232000	4000	dd	Ad	AA	Ad	Ad	Ad	AA	Ad	Ad	dd	Ad	Ad	Ad	dd	dd	Ad	Ad	dd	dd	Ad	Ad	AA	Ad	Ad	Ad	Ad	Ad	Ad	Ad	Ad	Ad	Ad	dd	Ad	dd	dd	Ad	AA	Ad	Ad	Ad	dd	Ad	Ad	dd	Ad
chr1B	71540501	71548000	7500	dd	Ad	Ad	AA	Ad	Ad	Ad	AA	Ad	dd	AA	Ad	AA	dd	dd	AA	Ad	dd	dd	Ad	AA	Ad	Ad	Ad	Ad	Ad	Ad	AA	Ad	Ad	Ad	Ad	dd	Ad	dd	dd	Ad	Ad	Ad	Ad	Ad	Ad	Ad	Ad	Ad	Ad
chr1B	71589501	71596500	7000	AA	AA	AA	AA	AA	AB	AA	AA	AA	AA	AA	AA	AA	AA	AA	AA	AA	AA	AA	AA	AA	AA	AA	AA	AA	AA	AA	AB	AB	AA	AA	AA	AB	AB	AA	Ad	AA	AA	Ad	AA	AA	AA	AA	AA	AA	AA
chr1B	71642001	71646000	4000	dd	dd	Ad	Ad	Ad	Ad	Ad	Ad	Ad	dd	Ad	Ad	Ad	dd	dd	Ad	Ad	dd	dd	dd	Ad	Ad	Ad	Ad	Ad	Ad	Ad	Ad	dd	Ad	Ad	Ad	dd	Ad	dd	dd	Ad	Ad	dd	Ad	dd	Ad	dd	dd	dd	dd
chr1B	71817001	71824500	7500	Ad	Ad	AA	AA	Ad	AA	AA	AA	AA	dd	AA	AA	AA	dd	dd	AA	AA	dd	dd	Ad	Ad	Ad	AA	AA	Ad	AA	AA	Ad	Ad	AA	AA	AA	dd	AA	dd	dd	Ad	Ad	AA	AA	Ad	Ad	Ad	Ad	Ad	Ad
chr1B	71913501	71938000	24500	AA	AA	AA	AA	AA	AA	AA	AA	AA	AA	AA	AA	AA	AA	AA	AA	AA	AA	AA	AA	AA	AA	AA	AA	AA	AA	AA	AA	AB	AA	AA	AA	AA	AA	AA	AA	AA	AB	AA	AA	AA	AA	AA	AA	AA	AA
chr1B	72067501	72075500	8000	dd	Ad	Ad	Ad	Ad	Ad	AA	Ad	Ad	dd	AA	Ad	Ad	dd	dd	Ad	Ad	dd	dd	Ad	Ad	AA	Ad	AA	Ad	Ad	AA	Ad	dd	Ad	Ad	Ad	dd	Ad	dd	dd	Ad	Ad	Ad	Ad	Ad	Ad	Ad	Ad	dd	Ad
chr1B	72323001	72327000	4000	dd	AA	AB	AB	AA	AA	AA	AA	AA	AA	AA	AA	AA	AA	AA	AA	AA	AB	AA	AA	AA	AA	AA	AA	AA	AA	AA	AA	AB	AA	AA	AA	AA	AA	AB	AA	AA	AB	AB	AA	AA	Ad	AA	AA	AA	AA
chr1B	72719001	72723000	4000	dd	Ad	AA	AA	AA	AA	AB	AA	AA	dd	Ad	AA	AA	dd	dd	AA	AA	dd	dd	Ad	AA	AA	AA	AA	AA	AA	dd	Ad	Ad	AA	AA	AA	dd	AA	dd	dd	Ad	AA	AA	AA	Ad	Ad	Ad	Ad	AA	Ad
chr1B	72884001	72888000	4000	dd	Ad	Ad	AA	Ad	AA	Ad	Ad	AA	dd	AA	Ad	Ad	dd	dd	Ad	Ad	dd	dd	Ad	Ad	Ad	AA	Ad	Ad	Ad	Ad	AA	Ad	Ad	Ad	Ad	dd	AA	dd	dd	Ad	Ad	Ad	Ad	Ad	Ad	Ad	Ad	Ad	Ad
chr1B	72910001	72914000	4000	dd	Ad	Ad	dd	Ad	Ad	Ad	Ad	Ad	dd	Ad	Ad	Ad	dd	dd	dd	Ad	dd	dd	dd	dd	Ad	dd	dd	dd	dd	Ad	Ad	dd	Ad	dd	Ad	dd	Ad	dd	dd	Ad	Ad	dd	Ad	Ad	Ad	Ad	dd	dd	Ad
chr1B	73141501	73217500	76000	AA	AA	AA	AA	AA	AA	AA	AA	AA	AA	AA	AA	AA	AA	AA	AA	AA	AA	AA	AA	AA	AA	AA	AA	AA	AA	AA	AA	AA	AA	AA	AA	AA	AA	AA	Ad	AA	AA	AA	AA	AA	AA	AA	AA	AA	AA
chr1B	73253501	73262000	8500	Ad	AA	AA	AA	AA	AA	AA	AA	AA	Ad	AA	AA	AB	Ad	Ad	AA	AA	AA	Ad	AA	AB	AA	AA	AA	AA	AA	AA	AA	AA	AA	AA	AB	AA	AA	AA	Ad	Ad	AA	AA	AA	Ad	AA	Ad	AA	AA	AA
chr1B	73446001	73451000	5000	AA	AA	Ad	AA	AA	AA	AA	AA	AA	AA	Ad	Ad	AA	AA	AA	AA	AA	AA	AA	AA	AA	AA	AA	Ad	AA	AA	AA	AB	AB	AA	AA	Ad	AB	AA	AA	Ad	AA	AA	Ad	AA	Ad	AA	AA	AA	AA	AA
chr1B	73521001	73526000	5000	AB	Ad	AA	AA	AA	AA	AA	AA	AA	dd	AA	AA	AA	dd	dd	AA	AA	dd	dd	AA	AA	AA	AA	AA	AA	AA	AA	AA	Ad	AA	AA	AA	dd	AA	dd	dd	AB	AB	AA	AA	AA	AB	AA	AA	AB	AB
chr1B	73583501	73589000	5500	AA	AA	AA	AA	AA	AA	AA	AA	AA	AA	AA	AA	AA	AA	AA	AA	AA	AA	AA	AA	AA	dd	dd	AA	AA	AA	AA	AA	AB	AA	AA	AA	AA	AB	AA	AB	AA	AB	AB	AA	AA	AA	AA	AA	AB	AA
chr1B	73642001	73668000	26000	AA	AA	AA	AA	AA	AA	AA	AA	AA	AA	AA	AA	AA	AA	AA	AA	AA	AA	AA	AA	AA	AA	AA	AA	AA	AA	AA	AA	AA	AA	AA	AA	AA	AA	AA	AA	AA	AA	AA	AA	AA	AA	AA	AA	AA	AA
chr1B	73678501	73683000	4500	AA	AA	AA	AA	AA	AA	AA	AA	AA	AA	AA	AA	AA	AA	AA	AA	AB	AA	AB	AA	AA	AA	AA	AA	AA	AA	AA	AA	AB	AA	AA	AA	AA	AA	AA	AA	AA	AB	AB	AA	AA	AA	AA	AA	AA	AB
chr1B	74385001	74390500	5500	dd	AA	AA	AB	AA	AA	AB	AB	AB	AA	AA	AA	AB	AA	AA	AA	AB	AA	AA	AA	AB	AB	AA	AB	AA	AB	AA	AA	AB	AA	AB	AB	AA	AA	AA	Ad	Ad	AA	AB	AA	AA	Ad	AA	AA	AA	AA
chr1B	74442001	74448000	6000	dd	AA	AA	AB	AA	AA	AA	AA	AA	AA	AA	AA	AA	AA	AA	AA	AA	AA	AA	AA	AA	AA	AA	AB	AA	AA	AA	AA	AB	AA	AA	AA	AA	AA	AA	Ad	AA	AA	AA	AA	AA	AA	AA	AA	AA	AA
chr1B	75223501	75228000	4500	dd	Ad	Ad	Ad	AA	Ad	AA	AA	AA	dd	Ad	Ad	Ad	dd	dd	AA	AA	dd	dd	dd	Ad	dd	dd	Ad	Ad	AA	Ad	AA	Ad	Ad	Ad	AA	dd	Ad	dd	dd	Ad	Ad	Ad	AA	Ad	Ad	Ad	Ad	Ad	AA
chr1B	75231001	75237500	6500	dd	Ad	AA	Ad	Ad	Ad	Ad	AA	AA	dd	Ad	Ad	Ad	dd	dd	AA	AA	dd	dd	dd	AA	dd	dd	Ad	Ad	AA	AA	AA	Ad	AA	AA	AA	dd	AA	dd	dd	Ad	AA	Ad	AA	Ad	Ad	Ad	Ad	Ad	Ad
chr1B	75234501	75239500	5000	dd	Ad	AA	Ad	dd	Ad	Ad	AA	AA	dd	AA	AA	Ad	dd	Ad	AA	AA	dd	dd	dd	Ad	dd	dd	Ad	AA	Ad	AA	AA	Ad	AA	AA	AA	dd	AA	dd	dd	AA	AA	Ad	AA	Ad	Ad	Ad	Ad	Ad	Ad
chr1B	75303501	75307500	4000	AA	Ad	AA	AA	AA	AA	AA	AA	AA	dd	AA	AA	AA	dd	dd	AA	AA	dd	Ad	Ad	AA	dd	dd	AA	AA	AA	AA	AA	Ad	AA	AA	AA	dd	AA	dd	dd	AB	AB	AA	AA	AA	AA	AA	AA	AA	BB
chr1B	75377501	75383000	5500	AA	AA	AA	AA	AA	AA	AA	AA	AA	AA	AA	AA	AA	AA	AA	AA	AA	AA	AA	AA	AA	AA	AA	AA	AA	AA	AA	AA	AA	AA	AA	AA	AB	AA	AA	AB	AB	AB	AB	AA	AB	AA	AA	AA	AA	AA
chr1B	75513501	75518500	5000	AA	AA	AA	AA	AA	AA	dd	AA	AA	AA	AA	AA	AA	AA	AA	AA	AA	AA	AA	AA	AA	AA	AA	AA	AA	AA	AA	AA	AA	AA	AA	AA	AA	AA	AA	AA	AA	AA	AA	AA	AA	AA	AA	AA	AB	AA
chr1B	75542501	75546500	4000	AA	Ad	AA	AA	AA	AA	AA	Ad	AA	Ad	AA	AA	AA	Ad	Ad	AA	AA	Ad	Ad	Ad	AA	Ad	Ad	AA	Ad	Ad	Ad	AA	Ad	AA	AA	AA	Ad	AA	Ad	dd	Ad	Ad	Ad	Ad	Ad	Ad	Ad	Ad	Ad	Ad
chr1B	75611501	75623000	11500	dd	AA	AA	AA	AA	AA	AA	AA	AA	Ad	AA	AA	AA	AA	AA	AA	AA	AA	AA	AA	AA	AA	AA	AA	AA	AA	AA	AA	AA	AA	AA	AA	AA	AA	AA	AA	AA	AA	AA	AA	AA	AA	AA	AA	AA	AA
chr1B	75618501	75623000	4500	dd	AA	AA	AA	AA	AA	AA	AA	AA	Ad	AA	AA	AA	Ad	AA	AA	AA	Ad	AA	AA	AA	AA	AA	AA	AA	AA	AA	AA	AA	AA	AA	AA	AA	AA	AA	Ad	AA	AA	AA	AA	AA	AA	AA	AA	Ad	AA
chr1B	75688501	75692500	4000	AA	AA	AA	AA	AA	AA	AA	AA	AA	Ad	AA	AA	AA	AA	AA	AB	AA	AA	Ad	Ad	AA	AA	Ad	AA	AA	AB	AA	Ad	AA	AA	AA	AA	AA	AA	AA	Ad	AA	AA	AA	AA	AA	AA	AA	AA	AB	Ad
chr1B	75738001	75810500	72500	dd	AA	AA	AA	AA	AA	AA	AA	AA	AA	AA	AA	AA	AA	AA	AA	AA	AA	AA	AA	AA	AA	AA	AA	AA	AA	AA	AA	AA	AA	AA	AA	AA	AA	AA	AA	AA	AA	AA	AA	AA	AA	AA	AA	AA	AA
chr1B	75806501	75810500	4000	dd	dd	dd	dd	dd	dd	dd	dd	dd	dd	dd	dd	dd	dd	dd	dd	dd	dd	dd	dd	dd	dd	dd	dd	dd	dd	dd	dd	dd	dd	Ad	dd	dd	dd	dd	dd	Ad	Ad	dd	Ad	dd	dd	dd	dd	dd	Ad
chr1B	75846001	75850000	4000	Ad	Ad	Ad	AA	AA	Ad	AA	AA	AA	Ad	AA	Ad	Ad	Ad	Ad	AA	Ad	Ad	Ad	Ad	AA	Ad	Ad	AA	AA	Ad	AA	Ad	Ad	Ad	Ad	Ad	Ad	AA	Ad	Ad	Ad	Ad	Ad	AA	Ad	Ad	Ad	Ad	Ad	Ad
chr1B	75962501	75972000	9500	dd	AA	AA	AA	AA	AA	AA	AB	AA	AA	AA	AA	AA	AA	AA	AA	AA	AA	AA	AB	AA	AA	AA	AA	AA	AA	AA	AA	AB	AA	AA	AA	AA	AA	AA	AB	AA	AB	AA	AA	AA	Ad	AA	AA	AA	AA
chr1B	76177001	76181500	4500	Ad	Ad	AA	AA	AA	AA	Ad	AA	AA	Ad	AA	Ad	dd	dd	dd	AA	dd	Ad	dd	Ad	AA	AA	Ad	Ad	AA	AA	AA	AA	Ad	Ad	AA	AA	dd	AA	Ad	Ad	AA	AA	dd	AA	dd	AA	AA	Ad	Ad	dd
chr1B	76254501	76260500	6000	dd	Ad	Ad	Ad	AA	Ad	AA	AA	Ad	dd	Ad	AA	AA	Ad	Ad	AA	AA	Ad	Ad	Ad	AA	Ad	Ad	AA	AA	AA	AA	AA	Ad	AA	AA	AA	Ad	AA	Ad	dd	Ad	AA	Ad	Ad	Ad	AA	Ad	Ad	AA	Ad
chr1B	76451001	76455500	4500	dd	AA	AA	AA	AA	AA	AA	AA	AA	AA	AB	AA	AA	AA	AA	AA	AA	AA	AA	AA	AB	AA	AB	AA	AA	AA	AA	AB	AB	AA	AA	AA	AA	AB	AA	AA	AA	AA	AA	AA	AA	AB	AA	AA	AA	AA
chr1B	76704001	76708000	4000	AA	AA	AA	AA	AA	AA	AA	AA	AA	dd	AB	AA	AB	dd	dd	AA	AA	dd	dd	dd	AA	dd	dd	AA	AA	AA	AA	AA	Ad	AA	AA	AA	dd	AA	dd	dd	AA	AB	AB	AA	AB	AA	AA	AA	AA	AB
chr1B	76863001	76873500	10500	Ad	AB	AA	BB	AA	AA	AA	BB	BB	Ad	BB	BB	BB	Ad	Ad	BB	BB	Ad	Ad	Ad	AA	Ad	Ad	AA	AA	AA	AA	AA	AA	BB	BB	BB	AA	BB	AA	Ad	BB	BB	BB	AA	BB	BB	AA	AA	AA	BB
chr1B	76981501	76986000	4500	AA	AB	AA	AB	AA	AA	AA	BB	BB	AA	BB	BB	BB	AA	AA	BB	BB	AA	AA	AA	AA	Ad	AA	AA	AA	AA	AA	AA	AA	BB	BB	BB	AA	BB	AA	AA	BB	BC	BB	AA	BB	BB	AA	AA	AA	BC
chr1B	77067001	77075000	8000	AA	AB	AA	BB	AA	AA	AA	BB	BB	AA	BB	BB	BB	AA	AA	BB	BB	AA	AA	AA	AA	AA	AA	AA	AA	AA	AA	AA	AA	BC	BB	BB	AA	BB	AA	AA	BC	BC	BC	AA	BC	BB	AA	AA	AA	BC
chr1B	77269001	77278000	9000	AA	AA	AA	AA	dd	dd	dd	AA	AA	AA	AA	AA	AA	AB	AB	AA	AA	AB	AA	AA	dd	Ad	AA	AA	dd	dd	AA	AA	Ad	AA	AA	AA	AB	AA	AA	AA	AA	AA	AA	AA	AA	AA	dd	dd	dd	AA
chr1B	77300001	77306500	6500	Ad	Ad	AA	Ad	Ad	Ad	Ad	AA	AA	Ad	AA	AA	Ad	Ad	Ad	AA	AA	Ad	Ad	Ad	AA	Ad	Ad	Ad	Ad	AA	AA	AA	Ad	AA	AA	AA	Ad	Ad	Ad	Ad	Ad	AA	AA	AA	AA	Ad	Ad	Ad	Ad	Ad
chr1B	77373001	77378500	5500	AA	AA	AA	AA	AA	dd	dd	AA	AA	AA	AA	AA	AB	AA	AA	AA	AA	AA	AA	AA	dd	AA	AA	AA	dd	dd	AA	AA	AA	AA	AA	AA	AA	AA	AA	AB	AA	AB	AB	AA	AA	Ad	dd	dd	dd	AA
chr1B	77502001	77516000	14000	dd	dd	dd	dd	dd	dd	dd	dd	dd	dd	dd	dd	dd	dd	dd	dd	dd	dd	dd	dd	dd	dd	dd	dd	dd	dd	dd	dd	dd	dd	dd	dd	dd	dd	dd	dd	dd	dd	dd	dd	dd	dd	dd	dd	dd	dd
chr1B	77637501	77642000	4500	dd	Ad	Ad	Ad	Ad	Ad	Ad	Ad	Ad	Ad	Ad	Ad	Ad	dd	dd	Ad	Ad	dd	Ad	dd	Ad	dd	dd	Ad	Ad	Ad	Ad	AA	Ad	Ad	Ad	Ad	dd	Ad	dd	dd	Ad	Ad	dd	Ad	dd	Ad	Ad	Ad	dd	Ad
chr1B	77637501	77656000	18500	dd	Ad	Ad	Ad	Ad	AA	Ad	Ad	Ad	dd	Ad	Ad	Ad	dd	dd	Ad	Ad	dd	dd	dd	Ad	dd	dd	AA	Ad	Ad	Ad	Ad	Ad	Ad	AA	Ad	dd	AA	dd	dd	Ad	Ad	Ad	Ad	Ad	Ad	Ad	Ad	Ad	Ad
chr1B	77699501	77703500	4000	dd	Ad	AB	AB	AA	AB	AB	AA	AA	dd	AA	AA	AA	dd	dd	AB	AA	dd	dd	dd	AA	dd	dd	AA	AA	AB	AB	BB	Ad	AA	AA	AB	dd	AB	dd	dd	AB	AB	Ad	AB	AA	AA	AA	AB	AA	AA
chr1B	78474001	78478500	4500	AA	AA	AA	AA	AA	AA	AA	AA	AA	AA	AA	AA	AA	AA	AA	AA	AA	AA	AA	Ad	AA	dd	dd	AA	AA	AA	AA	AA	AA	AA	AA	AA	AA	AA	AA	Ad	AA	AA	AA	AA	AA	AA	AA	AA	AB	AA
chr1B	78486001	78491000	5000	dd	AA	AA	AA	AA	AA	AA	AA	AA	AA	AA	AA	AA	AA	AA	AA	AA	AA	AA	AA	AA	AA	AA	AA	AA	AA	AA	AA	AA	AA	AA	AA	AB	AA	AA	AB	AA	AA	AB	AA	AB	Ad	AA	AA	Ad	AB
chr1B	78570001	78607500	37500	AA	AA	AA	AA	AA	AA	AA	AA	AA	AA	AA	AA	AA	AA	AA	AA	AA	AA	AA	AA	AA	AA	AA	AA	AA	AA	AA	AA	AA	AA	AA	AA	AA	AA	AA	AA	AA	AA	AA	AA	AA	AA	AA	AA	AA	AA
chr1B	78653001	78658000	5000	dd	Ad	AA	AA	Ad	AA	AA	AA	AA	Ad	AA	AA	Ad	AA	Ad	AA	AA	Ad	Ad	AA	AA	Ad	AA	Ad	AA	AB	Ad	AA	AA	AA	AA	AA	Ad	AA	Ad	Ad	Ad	AA	AA	AA	AA	AA	AA	AA	AA	AA
chr1B	78735501	78746000	10500	dd	Ad	AA	AA	AA	AA	AA	AA	AA	dd	AA	AA	AA	dd	dd	AA	AA	dd	dd	dd	AA	dd	dd	AA	AA	AB	AA	AA	Ad	AA	AA	AA	dd	AA	dd	dd	AA	AA	Ad	AA	Ad	Ad	Ad	Ad	Ad	Ad
chr1B	78788501	78794000	5500	AA	AA	AA	AB	AA	AA	AB	AA	AA	AA	Ad	AA	AA	AA	AA	AA	AA	AA	AA	AB	AA	AA	Ad	AA	AA	AA	AA	AA	AB	AA	AA	AA	AA	AA	AA	AA	AB	AA	AA	AA	AA	AA	AA	AA	AA	AA
chr1B	78810501	78816000	5500	dd	BB	BB	BB	BB	BB	BB	BB	AB	dd	BB	BB	BB	Ad	Ad	BB	BB	dd	dd	dd	BB	dd	dd	BB	BB	AB	BB	M	Ad	BB	BB	BB	dd	BB	dd	dd	BB	BB	AA	BB	BB	AA	BB	BB	BB	AB
chr1B	78873001	78877500	4500	dd	Ad	AA	AA	Ad	AA	AA	AA	Ad	dd	AA	AA	AA	dd	dd	AA	AA	dd	dd	dd	AA	dd	dd	AA	AA	AA	AA	AA	Ad	AA	AA	AA	dd	AA	dd	dd	AA	AA	Ad	AA	Ad	AA	AA	Ad	Ad	Ad
chr1B	78877001	78881500	4500	dd	dd	Ad	Ad	Ad	Ad	Ad	Ad	Ad	dd	Ad	Ad	Ad	dd	dd	Ad	Ad	dd	dd	dd	Ad	dd	dd	dd	Ad	Ad	Ad	Ad	dd	Ad	Ad	Ad	dd	Ad	dd	dd	Ad	Ad	Ad	Ad	Ad	Ad	Ad	Ad	Ad	Ad
chr1B	78963001	78972500	9500	AA	AA	AA	AA	AA	AA	AA	AA	AA	AA	AA	AA	AA	AA	AA	AA	AA	AA	AA	AA	AA	AA	AA	AA	AA	AA	AA	AB	AA	AA	AA	AA	AA	AA	AA	AA	AB	AA	Ad	AA	AA	AA	AA	AA	AA	AA
chr1B	79247501	79256500	9000	AA	AA	AA	AA	dd	dd	dd	AA	AA	AA	AA	AA	AA	AA	AA	AA	AA	AA	AA	AA	dd	AA	AA	AA	dd	dd	AA	AA	Ad	AA	AA	AA	AA	AA	AA	Ad	AA	AA	AA	AA	AA	AA	dd	dd	dd	AA
chr1B	79259001	79266500	7500	AA	Ad	AA	AA	AA	AA	AA	AA	AA	dd	AA	AA	AA	dd	dd	AA	AA	dd	dd	dd	AA	dd	dd	AA	AA	AA	AA	AA	Ad	AA	AA	AA	dd	AA	dd	dd	AA	AA	AA	AA	AA	AA	AA	AA	Ad	AA
chr1B	79335001	79369500	34500	AA	AA	AA	AA	AA	AA	AA	AA	AA	AA	AA	AA	AA	AA	AA	AA	AA	AA	AA	AA	AA	AA	AA	AA	AA	AA	AA	AA	AB	AA	AA	AA	AA	AA	AA	AA	AA	AA	AA	AA	AA	AA	AA	AA	AA	AA
chr1B	79372001	79378000	6000	dd	AA	dd	AA	AA	AA	AA	AA	AA	Ad	AA	AA	AA	Ad	AA	AA	AA	Ad	AA	AA	AA	Ad	AA	AA	AA	AA	AA	AA	AA	AA	AA	AA	Ad	AA	AA	AA	AA	AA	AA	AA	AA	AA	AA	AA	Ad	Ad
chr1B	79381001	79394000	13000	AA	AA	AA	AA	AA	AA	AA	AA	AA	AA	AA	AA	AA	AA	AA	AA	AA	AA	AA	AA	AA	AA	AA	AA	AA	AA	AA	AA	AA	AA	AA	AA	AA	AA	AA	AA	AA	AA	AA	AA	AA	AA	AA	AA	AB	AA
chr1B	79418501	79423500	5000	AB	AA	AA	AA	AA	AA	AB	AB	AB	AB	AA	AA	AA	AA	AB	AA	AB	AA	AA	AB	AA	AB	AA	AA	AA	AA	AA	AA	BB	AA	AB	AB	AB	AB	AA	AA	AA	AA	AA	AA	AA	AB	AA	AA	AB	AA
chr1B	79448001	79453500	5500	dd	Ad	AA	AA	AA	AA	AA	AA	Ad	dd	AA	AA	AA	dd	dd	AA	AA	dd	dd	dd	AA	Ad	dd	AA	AA	AA	AA	AA	dd	AA	AA	AA	dd	AA	dd	dd	Ad	AA	Ad	Ad	Ad	Ad	Ad	Ad	Ad	Ad
chr1B	79458501	79465000	6500	dd	AA	AA	AA	AA	AA	AA	AA	AA	AA	AA	AA	AA	AA	AA	Ad	AA	AA	AA	AA	AA	AA	AA	AA	AA	AA	AA	AA	AA	AA	AA	AA	AA	AA	AA	Ad	AA	AA	AA	AA	AA	AA	AA	AA	AA	AA
chr1B	79606501	79611000	4500	AA	AA	AA	AA	AA	AA	AA	AA	AB	AA	AB	AA	AA	AA	AA	AA	AA	AA	AA	AA	AA	AA	AA	AB	AA	AA	AA	AA	AA	AA	AA	AA	AA	AA	AA	AA	AA	AB	AA	AA	AA	AB	AA	AA	AB	Ad
chr1B	79624501	79629000	4500	dd	AA	AA	AA	AA	AA	AA	AA	AB	AA	AA	AA	AA	AA	AB	AA	AA	AA	AA	AA	AA	AA	AA	AA	AA	AA	AA	AA	AB	AA	AA	AA	AA	AA	AA	AB	AB	AB	AB	AA	AA	AB	AA	AA	AA	AA
chr1B	79636501	79643500	7000	dd	Ad	Ad	Ad	Ad	AA	Ad	Ad	Ad	dd	Ad	Ad	Ad	dd	dd	Ad	Ad	dd	dd	dd	Ad	dd	dd	Ad	Ad	Ad	Ad	Ad	Ad	Ad	Ad	Ad	dd	AA	dd	dd	Ad	Ad	Ad	Ad	Ad	Ad	Ad	Ad	Ad	Ad
chr1B	79736501	79793000	56500	AA	AA	AA	AA	AA	AA	AA	AA	AA	AA	AA	AA	AA	AA	AA	AA	AA	AA	AA	AA	AA	AA	AA	AA	AA	AA	AA	AA	AB	AA	AA	AA	AA	AA	AA	AA	AA	AB	AA	AA	AA	AA	AA	AA	AA	AA
chr1B	79851501	79867000	15500	dd	Ad	Ad	Ad	Ad	Ad	Ad	Ad	Ad	dd	Ad	Ad	Ad	dd	dd	Ad	Ad	dd	dd	dd	Ad	Ad	dd	Ad	Ad	Ad	Ad	Ad	Ad	Ad	Ad	Ad	dd	Ad	dd	dd	dd	dd	dd	Ad	dd	Ad	Ad	dd	Ad	Ad
chr1B	79889001	79894000	5000	AA	AA	AB	AA	AA	AA	AA	AA	AA	AA	AB	AB	AA	AA	AB	AA	AA	AA	AA	AA	AA	AA	AA	AA	AA	AA	AA	AA	AB	AA	AB	AA	AA	dd	AA	AB	AA	AB	AA	AA	AA	AA	AA	AA	AB	AA
chr1B	80014001	80018000	4000	AB	AA	AA	AA	AA	AB	AB	AA	AB	AB	AA	AA	AA	AB	AB	AA	AA	AB	AB	AB	AA	AB	AB	AA	AA	AA	AA	AA	AB	AB	AB	AA	AB	AB	AA	AA	AB	AB	AA	AA	AA	AA	AA	AA	AA	AA
chr1B	80082001	80091500	9500	dd	Ad	AA	AA	AA	AA	Ad	AA	AA	Ad	AA	AA	Ad	Ad	Ad	AA	Ad	Ad	Ad	Ad	Ad	Ad	Ad	Ad	AA	AA	AA	AA	Ad	AA	AA	AA	Ad	AA	Ad	dd	Ad	AA	AA	AA	Ad	Ad	Ad	Ad	Ad	Ad
chr1B	80121501	80127500	6000	Ad	Ad	AB	AB	AB	AB	AA	AB	AB	Ad	AB	AB	AB	Ad	Ad	AB	AB	Ad	Ad	AA	AB	Ad	Ad	AB	AB	AB	AB	AB	AA	AB	AA	AA	Ad	AB	Ad	Ad	AA	AB	AB	AB	AB	AA	AB	AA	BC	Ad
chr1B	80291001	80296000	5000	dd	dd	Ad	Ad	Ad	Ad	Ad	Ad	Ad	Ad	Ad	Ad	Ad	dd	dd	Ad	Ad	Ad	Ad	Ad	Ad	Ad	Ad	Ad	Ad	Ad	Ad	AA	Ad	Ad	Ad	Ad	Ad	AA	Ad	Ad	Ad	Ad	Ad	Ad	Ad	Ad	Ad	Ad	Ad	Ad
chr1B	80545001	80549000	4000	dd	dd	Ad	Ad	Ad	Ad	Ad	Ad	Ad	dd	Ad	Ad	dd	dd	dd	Ad	dd	dd	dd	dd	Ad	dd	dd	Ad	AA	Ad	Ad	AB	dd	Ad	Ad	Ad	dd	Ad	dd	dd	AA	AA	dd	AA	dd	Ad	Ad	Ad	Ad	dd
chr1B	80623001	80629500	6500	AA	AA	AA	AA	AA	AA	AA	AB	AA	AA	Ad	Ad	AA	AB	AA	Ad	AA	AA	AA	AA	AB	AA	AA	AA	AB	AA	AA	AA	AB	AA	AA	AA	AA	AA	AA	AB	AA	AA	AB	AA	AA	AA	AA	AA	AA	AA
chr1B	80632501	80708000	75500	dd	Ad	Ad	Ad	Ad	Ad	Ad	Ad	Ad	dd	Ad	Ad	Ad	dd	dd	Ad	Ad	dd	dd	dd	Ad	dd	dd	Ad	Ad	Ad	Ad	AA	Ad	Ad	Ad	Ad	dd	Ad	dd	dd	Ad	Ad	Ad	Ad	Ad	Ad	Ad	Ad	Ad	Ad
chr1B	80793501	80798500	5000	dd	Ad	Ad	Ad	AA	Ad	Ad	Ad	Ad	dd	Ad	Ad	Ad	dd	dd	Ad	Ad	dd	dd	dd	Ad	dd	dd	Ad	Ad	Ad	Ad	Ad	Ad	Ad	Ad	Ad	dd	Ad	dd	dd	Ad	Ad	Ad	Ad	Ad	Ad	Ad	Ad	dd	Ad
chr1B	81075501	81083500	8000	dd	AA	AA	AA	AA	AA	AA	AA	AA	AA	AA	AA	AA	AA	Ad	AA	AA	AA	AA	AA	AA	AA	AA	AA	AA	AA	AA	AA	AA	AA	AA	AA	AA	AA	AA	Ad	AA	AA	AA	AA	AA	AA	AA	AA	AA	AA
chr1B	81248501	81260000	11500	AA	AA	AA	AA	AA	AA	AA	AA	AA	AA	AA	AA	AA	AA	AA	AA	AA	AA	AA	AA	AA	AA	AA	AA	AA	AA	AA	AA	AA	AA	AA	AA	AA	AA	AA	AA	AA	AB	AA	AA	AA	AA	AA	AA	AA	AA
chr1B	81317001	81321500	4500	dd	dd	Ad	Ad	Ad	Ad	Ad	Ad	Ad	dd	Ad	dd	Ad	dd	dd	Ad	Ad	dd	dd	dd	Ad	dd	dd	Ad	Ad	Ad	Ad	Ad	dd	Ad	Ad	Ad	dd	Ad	dd	dd	Ad	Ad	dd	Ad	dd	dd	Ad	dd	dd	dd
chr1B	81495501	81500500	5000	dd	dd	dd	dd	dd	dd	dd	dd	dd	dd	dd	dd	dd	dd	dd	dd	dd	dd	dd	dd	dd	dd	dd	dd	dd	dd	dd	dd	dd	dd	dd	dd	dd	dd	dd	dd	dd	dd	dd	Ad	dd	dd	dd	dd	dd	dd
chr1B	81553501	81560000	6500	Ad	AA	AA	AA	AA	AA	AA	AA	AA	Ad	AA	AA	AA	Ad	Ad	AA	Ad	Ad	Ad	Ad	Ad	Ad	Ad	AA	AA	AA	AA	AA	AA	AA	AA	AB	Ad	AA	Ad	Ad	Ad	AA	Ad	Ad	Ad	AA	Ad	Ad	AA	Ad
chr1B	81557501	81561500	4000	AA	AA	AA	AA	AA	AA	AA	AA	AA	AA	AA	AA	AA	Ad	AA	AA	AA	Ad	Ad	Ad	AA	Ad	Ad	AA	AA	AA	AA	AA	AA	AA	AA	AA	AA	AA	AA	dd	AA	AA	Ad	AA	Ad	Ad	Ad	Ad	AA	Ad
chr1B	81840001	81844500	4500	Ad	Ad	Ad	Ad	AA	AA	AA	Ad	Ad	Ad	Ad	Ad	Ad	dd	dd	Ad	Ad	Ad	Ad	dd	AA	dd	dd	dd	Ad	Ad	Ad	Ad	Ad	Ad	Ad	Ad	dd	Ad	dd	dd	Ad	Ad	Ad	Ad	Ad	dd	Ad	Ad	Ad	Ad
chr1B	82135001	82139500	4500	AA	AA	AA	AA	AA	AA	AA	AA	AA	Ad	AA	AA	AA	Ad	Ad	AA	AA	Ad	Ad	Ad	AA	AA	AA	AA	AA	AA	AA	AA	AA	AA	AA	AA	AA	Ad	Ad	Ad	Ad	Ad	Ad	Ad	AA	Ad	Ad	Ad	Ad	Ad
chr1B	82155001	82159000	4000	AB	AA	AA	AA	AB	AA	AA	AA	AA	AA	AB	AA	AA	AA	AB	AA	AA	AA	AA	AB	AA	AA	AA	AA	AA	AA	AB	AA	AB	AB	AB	AA	AA	AA	AB	AB	AA	AA	AB	AA	AA	AA	AB	AA	AA	AA
chr1B	82357001	82371500	14500	dd	dd	dd	dd	dd	dd	dd	dd	dd	dd	dd	dd	dd	dd	dd	dd	dd	dd	dd	dd	dd	dd	dd	dd	dd	dd	dd	dd	dd	dd	dd	dd	dd	dd	dd	dd	dd	dd	dd	dd	dd	dd	dd	dd	dd	dd
chr1B	82398001	82402000	4000	AB	AA	AA	AB	AA	AA	AA	AA	AA	AA	AA	AA	AA	AA	AA	AA	AA	AA	AA	AA	AA	AB	AB	AA	AA	AB	AA	AA	AB	AB	AA	AA	AA	AB	AA	AA	AB	AB	AA	AA	AA	AA	AA	AA	AA	AA
chr1B	82442001	82446000	4000	AA	AB	AA	AA	AA	AB	AA	AA	AA	AA	AA	AA	AA	AA	AA	AA	AA	AA	AA	AA	AB	AB	AA	AA	AA	AA	AA	AA	AA	AA	AA	AA	AA	AA	AA	AA	AA	AB	AB	AA	AA	AA	AA	AA	AA	AA
chr1B	82556501	82573000	16500	Ad	AA	AA	AA	AA	Ad	AA	AA	AA	AA	AA	AA	AA	Ad	AA	AA	AA	AA	dd	AA	AA	AA	AA	AA	AA	AA	Ad	AA	AA	AA	Ad	AA	AA	AA	AA	AA	AA	AA	AA	AA	AA	AA	AA	AA	AA	AA
chr1B	82567501	82578500	11000	dd	AA	AA	AA	AA	AA	AA	AA	AA	AA	AA	AA	AA	AA	AA	AA	AA	AA	dd	AA	AA	AA	AA	AA	AA	AA	AA	AA	AA	AA	AA	AA	AA	AA	AA	AA	AA	AA	AA	AA	AA	AA	AA	AA	AB	AB
chr1B	82584501	82603500	19000	AA	AA	AA	AA	AA	AA	AA	AA	AA	AA	AA	AA	AA	AA	AA	AA	AA	AA	AA	AA	AA	AA	AA	AA	AA	AA	AA	AA	AA	AA	AA	AA	AA	AA	AA	AA	AA	AA	AA	AA	AA	AA	AA	AA	AB	Ad
chr1B	82672001	82676000	4000	AA	AA	AA	AA	AA	AA	AA	AA	AB	AA	AA	AA	AA	AA	AB	AA	AA	AA	AA	AA	AA	AA	BB	AA	AA	AA	AA	AA	AA	AA	AA	AA	AA	AA	AA	AA	BB	BB	AA	AA	BB	AA	AA	AA	AA	AA
chr1B	82704001	82710500	6500	BB	AA	AB	AB	BB	BB	AB	AB	AB	Ad	AB	BB	BB	Ad	Ad	AB	BB	Ad	Ad	Ad	AB	Ad	Ad	AB	AB	AB	BB	AB	AA	AB	AB	BB	Ad	BB	Ad	Ad	BB	BB	BB	AA	AB	AB	AB	AB	AB	AB
chr1B	82815501	82820500	5000	BB	Ad	AA	AB	AA	AB	AA	AA	AA	dd	AA	AB	AA	dd	dd	AA	AA	dd	dd	dd	AA	dd	dd	AA	AA	AA	AA	AA	Ad	AA	AA	AA	dd	AB	dd	dd	AA	AB	AA	AA	AA	AA	AA	AA	AA	AA
chr1B	83189501	83204500	15000	BB	AA	AA	AA	AA	AA	AA	AA	AA	AA	AA	AA	AA	AA	AA	AA	AA	AA	AA	AA	AA	AA	AA	AB	AA	AA	AA	AA	AA	AA	AA	AA	AA	AA	AA	AA	AA	AB	AA	AA	AA	AA	AA	AA	AA	AA
chr1B	83228001	83238500	10500	BB	AA	AA	AA	AA	AA	AA	AA	AA	AA	AA	AA	AA	AA	AA	AA	AA	AA	AA	AA	AA	AA	AA	AA	AA	AA	AA	AA	AA	dd	AA	AA	AA	AA	AA	AB	AA	AB	AA	AA	AA	AA	AA	AA	AA	AB
chr1B	83490501	83496000	5500	Ad	Ad	AA	AA	AA	Ad	Ad	AA	AA	Ad	AA	Ad	Ad	Ad	dd	Ad	Ad	Ad	Ad	Ad	AA	Ad	dd	AA	AA	AA	AA	AA	Ad	AA	AA	AA	dd	Ad	Ad	dd	Ad	AA	Ad	AA	Ad	Ad	Ad	Ad	Ad	AA
chr1B	83493501	83498000	4500	Ad	Ad	Ad	AA	Ad	Ad	Ad	AA	Ad	Ad	AA	Ad	Ad	Ad	Ad	AA	Ad	dd	Ad	Ad	AA	Ad	Ad	AA	AA	AA	Ad	AA	Ad	AA	Ad	AA	dd	Ad	Ad	dd	Ad	Ad	Ad	Ad	Ad	Ad	Ad	Ad	Ad	Ad
chr1B	83864001	83878000	14000	dd	dd	dd	dd	AA	AA	AA	Ad	dd	dd	dd	dd	dd	dd	dd	dd	dd	dd	dd	dd	AA	dd	dd	AA	AA	AA	AA	AA	Ad	dd	dd	dd	dd	dd	dd	dd	dd	dd	dd	AA	dd	dd	Ad	AA	Ad	dd
chr1B	83873501	83879000	5500	dd	dd	dd	dd	AA	AA	AA	Ad	dd	dd	dd	dd	dd	dd	dd	dd	dd	dd	dd	dd	AA	dd	dd	AA	AA	AA	AA	AA	Ad	dd	dd	dd	dd	dd	dd	dd	dd	dd	dd	AA	dd	dd	AA	AA	Ad	dd
chr1B	83880501	83888000	7500	BB	AA	AA	AA	AA	AA	AA	AA	AA	AA	AA	AA	AA	AA	AA	AA	AA	AA	AA	AA	AA	AA	AA	AA	AA	AA	AA	AA	AA	AA	AA	AA	AA	AA	AA	AA	AA	AA	AA	AA	AA	AA	AB	AA	AB	AA
chr1B	83910501	83914500	4000	dd	dd	dd	dd	AA	Ad	AA	dd	dd	dd	dd	dd	dd	dd	dd	dd	dd	dd	dd	dd	Ad	dd	dd	Ad	Ad	Ad	Ad	AA	Ad	dd	dd	dd	dd	dd	dd	dd	dd	dd	dd	Ad	dd	dd	Ad	Ad	Ad	Ad
chr1B	83948501	83953500	5000	dd	AA	AB	AA	Ad	Ad	AA	AA	AA	Ad	AA	AA	AA	AA	AA	AA	AA	AA	AA	Ad	AA	AB	AB	AA	AA	AA	Ad	AA	AA	AA	AA	Ad	AA	AA	AA	Ad	AA	AA	Ad	AA	AA	AA	AA	AA	Ad	AA
chr1B	83990501	84101000	110500	BB	Ad	AA	AA	AA	AA	AA	AA	AA	dd	AA	AA	AA	dd	dd	AA	AA	dd	AA	dd	AA	dd	dd	AA	AA	AA	AA	AA	Ad	AA	AA	AA	dd	AA	dd	dd	AA	AA	AA	AA	AA	AA	AA	AA	AA	AA
chr1B	84129001	84353000	224000	BB	Ad	AA	AA	AA	AA	AA	AA	AA	dd	AA	AA	AA	dd	dd	AA	AA	dd	AA	dd	AA	dd	dd	AA	AA	AA	AA	AA	Ad	AA	AA	AA	dd	AA	dd	dd	AA	AA	AA	AA	AA	AA	AA	AA	AA	AA
chr1B	84290001	84361500	71500	BB	Ad	AA	AA	AA	AA	AA	AA	AA	dd	AA	AA	AA	dd	dd	AA	AA	dd	AA	dd	AA	dd	dd	AA	AA	AA	AA	AA	Ad	AA	AA	AA	dd	AA	dd	dd	AA	AA	AA	AA	AA	AA	AA	AA	AA	AA
chr1B	84645501	84676000	30500	BB	AA	AA	AA	AA	AA	AA	AA	AA	AA	AA	AA	AA	AA	AA	AA	AA	AA	AA	AA	AA	AA	AA	AA	AA	AA	AA	AA	AA	AA	AA	AA	AA	AA	AA	Ad	AA	AA	AA	AA	AA	AA	AA	AA	AA	AA
chr1B	84888501	84896500	8000	AB	Ad	AA	AA	AA	AA	Ad	AA	AA	dd	AA	AA	AA	dd	dd	AA	Ad	dd	AA	dd	Ad	dd	dd	AA	Ad	AA	AA	AA	Ad	AA	Ad	Ad	dd	AA	dd	dd	Ad	Ad	Ad	AA	Ad	Ad	Ad	Ad	Ad	Ad
chr1B	85233001	85237000	4000	Ad	Ad	Ad	dd	Ad	Ad	Ad	Ad	Ad	dd	Ad	Ad	dd	dd	Ad	Ad	dd	Ad	Ad	dd	dd	Ad	Ad	dd	dd	dd	Ad	Ad	Ad	Ad	Ad	Ad	dd	Ad	dd	dd	Ad	dd	dd	Ad	dd	dd	Ad	Ad	dd	dd
chr1B	85249501	85254000	4500	dd	dd	dd	dd	dd	dd	dd	dd	dd	dd	dd	dd	dd	dd	dd	dd	dd	dd	dd	dd	dd	dd	dd	dd	dd	dd	dd	dd	dd	dd	dd	dd	dd	dd	dd	dd	dd	dd	dd	dd	dd	dd	dd	dd	dd	dd
chr1B	85257001	85262000	5000	Ad	dd	Ad	Ad	Ad	Ad	Ad	Ad	Ad	dd	Ad	Ad	dd	dd	dd	Ad	Ad	dd	Ad	dd	dd	dd	dd	Ad	dd	dd	Ad	AA	dd	Ad	Ad	Ad	dd	dd	dd	dd	Ad	Ad	Ad	Ad	Ad	Ad	Ad	Ad	Ad	Ad
chr1B	85264001	85268500	4500	dd	Ad	Ad	Ad	Ad	Ad	dd	dd	Ad	dd	dd	dd	dd	dd	dd	Ad	Ad	dd	Ad	dd	dd	dd	dd	Ad	dd	dd	Ad	Ad	Ad	Ad	Ad	Ad	dd	dd	dd	dd	Ad	Ad	dd	Ad	Ad	dd	Ad	Ad	dd	dd
chr1B	85655001	85659500	4500	BC	AA	AB	AA	AB	AA	AA	AB	AB	AA	AB	AB	AA	Ad	AA	AB	AB	Ad	AA	AA	AA	Ad	AA	AA	AB	AB	AA	AB	AB	AA	AB	AB	Ad	AB	Ad	Ad	BB	AA	AA	AA	AA	AA	AA	AA	AA	AA
chr1B	85742001	85749000	7000	dd	AA	AA	AA	AA	AA	AA	AA	AA	AB	AA	AA	AA	AA	AA	AA	AA	AA	AA	AA	AA	AA	AA	AA	AB	AA	AA	AB	AB	AB	AA	AA	AA	AB	AA	Ad	AA	AA	Ad	AA	AA	AA	AA	AA	AA	AA
chr1B	85811501	85819000	7500	BB	AA	AA	AA	AA	AA	AA	AA	AA	AA	AA	AA	AA	AA	AA	AA	AA	AA	AA	AA	AA	AA	AA	dd	AA	AA	AA	AA	AB	AA	AA	AA	AA	AA	AA	AA	AA	AA	AA	AA	AA	Ad	AA	AA	Ad	AA
chr1B	86000501	86009000	8500	BB	Ad	AA	AA	AB	AB	AA	AA	AA	dd	AA	AA	AA	dd	dd	AA	AA	dd	AA	dd	AA	dd	dd	AA	AB	AA	AA	AA	Ad	AA	AA	AA	dd	AA	AA	dd	AA	AA	AA	BB	AA	AB	AA	AA	AB	AA
chr1B	86039001	86050000	11000	AA	Ad	Ad	Ad	AA	AA	AA	Ad	AA	dd	Ad	Ad	Ad	dd	dd	Ad	AA	dd	Ad	dd	Ad	dd	dd	AA	AA	AA	Ad	Ad	Ad	AA	AA	AA	dd	AA	Ad	dd	Ad	Ad	Ad	AA	Ad	Ad	Ad	Ad	Ad	Ad
chr1B	86067001	86109500	42500	AB	AA	AA	AA	AA	AA	AA	AA	AA	Ad	AA	AA	AA	Ad	Ad	AA	AA	Ad	AA	Ad	AA	AA	AA	AA	AA	AA	AA	AA	AA	AA	AA	AA	AA	AA	Ad	AA	AA	AA	AA	AA	AA	AA	AA	AA	AA	AA
chr1B	86178001	86182000	4000	Ad	Ad	Ad	AA	AA	Ad	Ad	Ad	Ad	dd	Ad	Ad	Ad	dd	dd	Ad	Ad	dd	Ad	dd	Ad	dd	dd	AA	Ad	Ad	Ad	Ad	Ad	AA	AA	AA	dd	Ad	dd	dd	Ad	Ad	Ad	Ad	Ad	Ad	Ad	Ad	Ad	Ad
chr1B	86238501	86248500	10000	BB	AA	AA	AA	AA	AA	AA	AA	AA	AA	AA	AA	AA	AA	AA	AA	AA	AA	AA	AA	AA	AA	AA	AA	AA	AA	AA	AA	AA	AA	AA	AA	AA	AA	AA	AA	AA	AA	AA	AA	AA	AA	AA	AA	AA	Ad
chr1B	86351501	86356500	5000	dd	dd	dd	dd	dd	dd	dd	dd	dd	dd	dd	dd	dd	dd	dd	dd	dd	dd	dd	dd	dd	dd	dd	dd	dd	dd	dd	dd	dd	dd	dd	dd	dd	dd	dd	dd	dd	dd	dd	Ad	dd	dd	dd	dd	dd	dd
chr1B	86380001	86398500	18500	Ad	AA	AA	AA	AA	AA	AA	AA	AA	Ad	AA	AA	AA	Ad	Ad	AA	AA	Ad	AA	Ad	AA	Ad	Ad	AA	AA	AA	AA	AA	AA	AA	AA	AA	Ad	AA	Ad	dd	AA	AA	AA	AA	AA	AA	AA	AA	AA	AA
chr1B	86797001	86801000	4000	dd	Ad	Ad	Ad	Ad	Ad	Ad	Ad	Ad	dd	Ad	Ad	Ad	dd	dd	Ad	Ad	dd	Ad	dd	dd	dd	dd	Ad	Ad	dd	Ad	Ad	Ad	Ad	Ad	Ad	dd	Ad	dd	dd	Ad	Ad	Ad	Ad	Ad	Ad	Ad	Ad	Ad	Ad
chr1B	86901501	86907000	5500	AB	AA	AA	AA	AA	AA	AA	AA	AA	Ad	Ad	Ad	AA	Ad	Ad	AA	AA	Ad	AA	Ad	AA	Ad	AA	AB	AA	AA	AA	AB	AA	AA	AA	AA	Ad	AB	Ad	dd	AB	AA	Ad	AA	Ad	AA	AA	AA	AA	AA
chr1B	86988501	86992500	4000	BB	AB	AA	AA	AA	AA	AA	AA	AA	AA	AA	AA	AA	AB	AA	AA	AA	AA	AA	AA	AA	AA	AA	AA	AA	AA	AA	AA	AA	AA	AA	AA	AA	AA	AA	AA	AA	AB	AB	AA	AA	Ad	AA	AA	Ad	AB
chr1B	87176001	87188500	12500	dd	Ad	Ad	Ad	Ad	Ad	AA	AA	AA	Ad	Ad	Ad	AA	Ad	Ad	Ad	AA	Ad	Ad	Ad	Ad	Ad	Ad	AA	Ad	AA	AA	AA	AA	Ad	Ad	Ad	Ad	Ad	dd	Ad	AA	AA	AA	AA	AA	Ad	AA	AA	Ad	AA
chr1B	87204001	87211000	7000	BB	AA	AA	AA	AA	AA	AA	AA	AA	AA	AA	AA	AA	AA	AA	AA	AA	AA	AA	AA	AA	AA	AA	AA	AA	AA	AA	AA	AB	AA	AA	AA	AA	AA	AA	AA	AA	AA	AA	AA	AA	AA	AA	AA	AA	AA
chr1B	87217001	87224000	7000	AB	AA	AB	AA	AB	AA	AB	AB	AA	AA	AA	AA	AB	AA	AA	AA	AA	AA	AA	AA	AB	AA	AA	AA	AB	AA	AA	AB	AA	AA	AA	AA	AA	AA	AA	AA	AB	AB	AA	AA	AA	AA	AA	AA	AA	AA
chr1B	87263001	87267000	4000	Ad	Ad	AA	AB	AA	AA	AA	AA	AA	Ad	AA	AB	AA	dd	dd	AA	AA	dd	AA	Ad	AA	Ad	Ad	AA	AA	AA	AA	AA	Ad	AA	AB	AA	dd	AB	Ad	Ad	AA	AA	Ad	AA	Ad	Ad	AA	AA	Ad	AA
chr1B	87376001	87386500	10500	dd	AA	AA	AA	AA	AA	AA	AA	AA	AA	AA	AA	AA	AA	AA	AA	AA	AA	AA	AA	AA	AA	AA	AA	AA	AA	AA	AA	AB	AA	AA	AA	AA	AA	dd	AA	AA	AA	AA	AA	AA	AA	AA	AA	AA	AA
chr1B	87391001	87396000	5000	dd	Ad	AB	AB	AA	AB	AA	AB	AB	dd	AB	AA	AB	dd	dd	AB	AA	dd	AA	dd	AA	dd	dd	AA	AA	AB	AB	AA	Ad	AB	AA	AA	dd	AA	dd	dd	AA	AA	AA	AA	AA	AA	AA	AA	AA	AA
chr1B	87409001	87431500	22500	dd	AA	AA	AA	AA	AA	AA	AA	AA	AA	AA	AA	AA	Ad	Ad	AA	AA	Ad	AA	AA	AA	AA	AA	AA	AA	AA	AA	AA	AA	AA	AA	AA	Ad	AA	dd	Ad	AA	AA	AA	AA	AA	AA	AA	AA	AA	AA
chr1B	87436501	87441500	5000	dd	Ad	AA	AA	AA	AA	AA	AA	AA	dd	AA	AA	AA	dd	dd	AA	AA	dd	AA	dd	AA	dd	dd	AA	AA	AA	AA	AA	Ad	AA	AA	AA	dd	AA	dd	dd	AA	AA	AA	AA	AA	AA	AA	AA	AA	AA
chr1B	87542501	87549500	7000	AB	AA	AA	AA	AA	AA	AA	AA	AA	AA	AA	AB	AA	AA	AA	AB	AA	AA	AA	AA	AA	AA	AA	AA	AA	AA	AA	AA	AA	AA	AA	AA	AA	AA	AA	AB	AA	AA	AB	AA	AA	Ad	AA	AA	AA	Ad
chr1B	87664501	87682000	17500	BC	AA	AA	AA	AA	AA	AA	AA	AA	Ad	AA	AA	AA	AA	Ad	AA	AA	Ad	AA	AA	AA	AA	Ad	AA	AA	AA	AA	AA	AA	AA	AA	AA	AA	AA	AA	AA	AA	AB	AA	AA	AA	AA	AA	AA	AA	AA
chr1B	87750001	87754000	4000	BB	AB	AA	AA	AA	AA	AA	AA	Ad	BB	AA	AA	AA	BB	BB	AA	AA	BB	AA	BB	AA	BB	BB	AA	AA	AA	AA	AA	AB	AA	AA	AA	AB	AA	Ad	BB	AA	AA	AA	AA	AA	AA	AA	AA	AA	AA
chr1B	87928501	87936500	8000	BB	AA	AA	AA	AA	AA	AA	AA	AA	AA	AA	AA	AA	AA	AA	AA	AA	Ad	AA	AA	AA	AA	AA	AA	AA	AA	AA	AA	AA	AA	AA	AA	AA	AA	AA	AA	AA	AA	AA	AA	AA	AA	AA	AA	AA	AA
chr1B	87954501	87961000	6500	AB	AA	AA	AA	AA	AA	AA	AA	AA	AA	AA	AA	AA	AA	AA	AA	AA	AA	AA	AA	AA	AA	AA	AA	AA	AA	AA	AA	AA	AA	AA	AA	AA	AA	AA	AA	AA	AB	AA	AA	AA	AA	AA	AA	AA	AA
chr1B	88035001	88041000	6000	dd	AA	AA	AA	AA	AA	AA	AA	AA	AA	AA	AA	Ad	Ad	Ad	AA	Ad	Ad	AA	Ad	AA	Ad	AA	AA	AA	AA	AA	AA	AA	Ad	AA	Ad	Ad	AA	dd	Ad	AA	AA	AA	AA	AA	AA	AA	AA	AA	AA
chr1B	88099001	88103000	4000	BB	AA	AA	AA	AA	AA	AA	AA	AB	AB	AA	AA	AB	AA	AA	AA	AB	AA	AB	AB	AA	AA	AA	AA	AA	AA	AA	AB	AB	AB	AB	AA	AA	AA	AA	AA	AA	AB	AA	AA	AA	AA	AA	AA	AB	AA
chr1B	88143001	88151500	8500	BB	Ad	AA	AA	AA	AA	AA	AA	AA	AA	AA	AA	AA	dd	dd	AA	AA	dd	AA	AA	AA	AA	AA	AA	AA	AA	AA	AA	AA	AA	AA	AA	dd	AA	AA	dd	AA	AA	AA	AA	AA	AB	AA	AA	AA	AA
chr1B	88326501	88332500	6000	BB	Ad	AA	AA	AA	AA	AA	AA	AA	AB	AA	AA	AA	AB	AA	AA	AB	AA	AA	AA	AA	AA	AA	AA	AA	AA	AA	AA	AA	AA	AA	AA	AB	AA	AA	AA	AB	AB	AA	AA	AA	AA	AA	AA	AA	AB
chr1B	88404001	88412000	8000	AA	AA	AA	AA	AA	AA	AA	AA	AA	AA	AA	AA	AA	Ad	Ad	AA	AA	Ad	AA	Ad	AA	AA	Ad	AA	AA	AA	AA	AA	AA	AA	AA	Ad	Ad	AA	Ad	Ad	AA	AA	AA	AA	AA	AA	AA	AA	AA	Ad
chr1B	88422001	88426000	4000	dd	AA	AB	AB	AA	AA	AB	AB	BB	Ad	AA	AA	AB	Ad	dd	AA	AB	Ad	AB	dd	AB	dd	dd	Ad	AA	AB	AB	AA	Ad	dd	Ad	dd	Ad	AA	dd	dd	AA	AA	Ad	AA	AA	AA	AA	AA	Ad	AB
chr1B	88494501	88500000	5500	BB	AA	AA	AA	AA	AA	AA	AA	AA	AA	AA	AA	AA	AA	AA	AA	AA	AA	AA	AA	AA	AA	AA	AA	AA	AA	AA	AA	AB	AA	AA	AA	AA	AA	AA	AA	AA	AB	AA	AA	AA	AA	AA	AA	AB	AA
chr1B	88606501	88625000	18500	BB	AA	AA	AA	dd	AA	AA	AA	AA	AA	AA	AA	AA	AA	AA	AA	AA	AA	AA	AA	AA	AA	AA	AA	AA	AA	AA	AA	AB	AA	AA	AA	AA	AA	AA	AA	AA	AA	AA	AA	AA	AA	AA	AA	AA	AA
chr1B	88745001	88760500	15500	AB	AA	AA	AA	AA	AA	AA	AA	AA	AA	AA	AA	AA	AA	AA	AA	AA	AA	AA	AA	AA	AA	AA	AA	AA	AA	AA	AA	AA	AA	AA	AA	AA	AA	AA	AA	AA	AA	AA	AA	AA	AA	AA	AA	AA	AA
chr1B	88779001	88793500	14500	BB	AA	AA	AA	AA	AA	AA	AA	AA	AA	AA	AA	AA	AA	AA	AA	AA	AA	AA	AA	AA	AA	AA	AA	AA	AA	AA	AA	AA	AA	AA	AA	AA	AA	AA	AA	AA	AA	AA	AA	AA	AB	AA	AA	AA	AA
chr1B	88864001	88874500	10500	BB	AA	AA	AA	AA	AA	AA	AA	AA	AA	AA	AA	AA	AA	AA	AB	AA	AA	AA	AA	AA	AA	AA	AA	AA	AA	AA	AA	AA	AA	AA	AA	AA	AA	AA	AA	AA	AB	AB	AA	AA	AA	AA	AA	AB	AA
chr1B	88947001	88951500	4500	BB	AB	AB	AA	AA	AA	AB	AA	AA	AA	AA	AA	AB	AA	AA	AB	AB	AA	AB	AA	AA	AA	AB	AA	AA	AA	AB	AA	AB	AB	AA	AA	AA	AA	AB	Ad	AA	AA	AA	AA	AA	AA	AA	AA	AA	AA
chr1B	88979501	89019000	39500	BB	AA	AA	AA	AA	AA	AA	AA	AA	AA	AA	AA	AA	AA	AA	AA	AA	AA	AA	AA	AA	AA	AA	AA	AA	AA	AA	AA	AB	AA	AA	AA	AA	AA	AA	AA	AA	AA	AA	AA	AA	AA	AA	AA	AA	AA
chr1B	89125501	89131500	6000	BB	AB	AA	AA	AA	AA	AA	AA	AA	AA	AA	AA	AA	AA	AA	AA	AA	Ad	AA	AB	Ad	AA	AA	AA	AA	Ad	AA	AA	AA	AA	AA	AA	AA	AA	AA	AA	AB	AB	AA	AA	AA	AA	AA	AA	AA	Ad
chr1B	89281501	89289500	8000	BB	AB	AA	AA	AB	AA	AA	AA	AA	AB	AA	AA	AA	AA	AA	AA	AA	AA	AB	AA	AA	AA	AB	AA	AA	AA	AA	AA	AB	AA	AA	AA	AA	AB	AA	Ad	AA	AA	AA	AA	AA	AB	AA	AA	AA	AA
chr1B	89465001	89470000	5000	AA	Ad	Ad	AA	AA	Ad	AA	Ad	AA	Ad	Ad	AA	Ad	Ad	Ad	Ad	Ad	Ad	Ad	dd	Ad	Ad	dd	AA	Ad	Ad	AA	Ad	Ad	dd	Ad	dd	Ad	AA	dd	dd	Ad	Ad	AA	Ad	Ad	Ad	Ad	Ad	Ad	AA
chr1B	89484501	90396500	912000	AA	AA	AA	AA	AA	AA	AA	AA	AA	AA	AA	AA	AA	AA	AA	AA	AA	AA	AA	AA	AA	AA	AA	AA	AA	AA	AA	AA	AA	AA	AA	AA	AA	AA	AA	Ad	AA	AB	AA	AA	AA	AA	AA	AA	AA	AA
chr1B	90412001	90416000	4000	Ad	Ad	dd	Ad	Ad	Ad	Ad	Ad	Ad	Ad	AA	Ad	Ad	Ad	Ad	Ad	Ad	Ad	Ad	Ad	Ad	dd	dd	Ad	Ad	Ad	Ad	Ad	AA	dd	Ad	Ad	Ad	Ad	dd	Ad	Ad	Ad	Ad	Ad	Ad	AA	Ad	Ad	Ad	Ad
chr1B	90781001	90790500	9500	AA	AA	AA	AA	AA	AA	AA	AA	AA	AA	AA	AA	AA	AA	AA	AA	AA	AA	AA	AA	AA	AA	AA	AA	AA	AA	AA	AA	AA	AA	AA	AA	AA	AB	AA	AA	AA	AA	AA	AA	AA	AA	AA	AA	AA	Ad
chr1B	90882501	90889000	6500	AA	Ad	Ad	Ad	AA	AA	AA	Ad	Ad	AA	Ad	Ad	AA	Ad	AA	AA	AA	Ad	AA	Ad	Ad	AA	AA	AA	AA	AA	Ad	AA	AA	Ad	AA	Ad	Ad	AA	Ad	AA	AA	AA	AA	AA	AA	AA	AA	AA	AA	AA
chr1B	90921001	90928500	7500	dd	Ad	AA	AA	AA	AA	AA	AA	AA	Ad	Ad	Ad	Ad	AA	AA	Ad	Ad	Ad	AA	Ad	AA	Ad	dd	AA	AA	AA	dd	Ad	dd	AA	Ad	AA	AA	AA	dd	AA	Ad	Ad	Ad	AA	Ad	Ad	Ad	AA	Ad	Ad
chr1B	90931001	90936000	5000	Ad	AA	Ad	Ad	AA	AA	AA	AA	Ad	Ad	AA	Ad	AA	Ad	Ad	AA	Ad	Ad	AA	Ad	AA	Ad	Ad	AA	Ad	AA	Ad	Ad	Ad	AA	AA	AA	AA	AA	Ad	AA	AA	AA	AA	AA	AA	Ad	AA	AA	Ad	AB
chr1B	90965001	90972500	7500	dd	AA	AA	AA	AA	AA	AA	AA	AA	Ad	AB	AA	AA	AA	AA	AA	AA	AA	AA	AA	AA	dd	dd	AA	AA	AA	dd	Ad	dd	AB	AA	AB	AA	AA	dd	AA	AA	AB	AA	AA	AA	AB	AA	AA	AB	Ad
chr1B	91002501	91027500	25000	AA	AA	AA	AA	AA	AA	AA	AA	AA	AA	AA	AA	AA	AA	AA	AA	AA	AA	AA	AA	AA	AA	AA	AA	AA	AA	AA	AA	AA	AA	AA	AA	AA	AA	AA	AA	AA	AA	AA	AA	AA	AA	AA	AA	AA	Ad
chr1B	91045001	91051000	6000	AA	AA	AA	AA	AA	AA	AA	AA	AA	AA	AA	AB	AA	AB	AA	AA	AA	AA	AA	AA	AA	AA	AA	AA	AA	AA	AA	AA	AA	AA	AA	AA	AA	AA	dd	AA	AA	AB	AA	AA	AA	AB	AA	AA	AB	AA
chr1B	91183501	91188500	5000	Ad	AA	AA	AA	AA	Ad	AA	AA	AA	AA	AA	AA	AA	AA	AA	AA	AA	AA	AA	AA	AA	Ad	Ad	AA	AA	AA	Ad	Ad	AA	AA	AA	AA	AA	AA	Ad	AA	AA	AA	AA	AA	AA	AA	Ad	AA	Ad	AA
chr1B	91321501	91325500	4000	AA	AA	AA	AA	AA	AA	AA	AA	AA	AA	AB	AA	dd	AA	AA	AA	AA	AA	Ad	AA	AA	AA	AA	dd	AA	AA	AA	AA	AA	AA	AA	AA	AA	AA	Ad	AA	AA	AB	AA	AA	AA	AA	AA	AA	AA	AA
chr1B	91455501	91467000	11500	Ad	AA	AA	AA	AA	Ad	AA	AA	AA	Ad	AA	AA	AA	AA	AA	AA	AA	AA	AA	AB	AA	Ad	Ad	dd	AA	AA	dd	dd	AA	AA	AA	AA	AA	AB	dd	Ad	Ad	Ad	Ad	AA	Ad	Ad	dd	Ad	dd	AA
chr1B	91479001	91484500	5500	dd	AA	AA	AA	AB	Ad	AA	AA	AA	AA	AB	AB	AB	AB	AA	AA	AA	AB	AA	AA	AA	dd	dd	dd	AA	AB	dd	Ad	AA	AB	AA	AA	AA	AB	dd	AA	AA	AB	AA	AA	AA	AB	dd	AA	dd	AB
chr1B	91669501	91673500	4000	dd	AA	AA	Ad	Ad	Ad	Ad	Ad	AA	Ad	AA	AA	Ad	Ad	AA	Ad	Ad	Ad	Ad	Ad	Ad	dd	dd	Ad	Ad	AA	dd	Ad	Ad	Ad	Ad	Ad	Ad	Ad	dd	Ad	Ad	Ad	Ad	Ad	Ad	Ad	dd	Ad	dd	AA
chr1B	91669501	91682500	13000	dd	AA	AA	AA	AA	Ad	AA	AA	AA	Ad	AA	AA	AA	AA	AA	AA	AA	AA	AA	AA	AA	dd	dd	AA	AA	AA	dd	Ad	Ad	AA	AA	AA	AA	AA	dd	Ad	Ad	AA	Ad	AA	Ad	AA	dd	Ad	dd	Ad
chr1B	91747501	91751500	4000	AA	AA	AB	AA	AA	AA	AA	AA	AA	AA	AA	AA	AA	AA	AA	AA	AA	AA	AA	AB	AA	AA	AA	AA	AB	AA	AA	AA	AB	AA	AA	AA	AA	AA	dd	AB	AA	AA	AA	AA	AB	AA	AA	AB	AA	AA
chr1B	91960501	92373000	412500	AA	AA	AA	AA	AA	AA	AA	AA	AA	AA	AA	AA	AA	AA	AA	AA	AA	AA	AA	AA	AA	AA	AA	AA	AA	AA	AA	AA	AA	AA	AA	AA	AA	AA	AA	AA	AA	AB	AA	AA	AA	AA	AA	AA	AA	AA
chr1B	92511001	92515000	4000	Ad	BB	BB	BB	BB	Ad	BC	BC	BC	AB	BB	BB	BB	BB	BC	BB	BC	BB	BB	AB	BC	dd	dd	BB	BB	BC	dd	Ad	AA	BC	BC	BB	BC	BC	BC	BC	BB	BC	BB	BB	BC	AB	dd	BC	dd	BC
chr1B	92825501	92830000	4500	AA	AA	AA	AA	AA	AA	AA	AA	AA	AA	AA	AB	AA	AA	AA	AA	AA	AA	AA	AA	AA	AA	AA	AA	AA	AA	AA	AA	AA	AA	AA	AA	AA	AA	AA	AA	AA	AA	AA	AA	AA	AA	AA	AA	AB	Ad
chr1B	92826001	92834500	8500	AA	AA	AA	AA	AA	AA	AA	AA	AA	AA	AA	AA	AA	AA	AA	AA	AA	AA	AA	AA	AA	AA	AA	AA	AA	AA	AA	AA	AA	AA	AA	AA	AA	AA	AA	AA	AA	AA	AA	AA	AA	AA	AA	AA	AA	AA
chr1B	92831501	92835500	4000	Ad	AA	AA	AA	AA	Ad	AA	AA	AA	AA	AA	AA	AA	AA	AA	AA	AA	AA	AA	AA	AA	Ad	Ad	Ad	AA	AA	Ad	AA	AA	Ad	AA	AA	AA	AA	AA	Ad	AA	AA	AA	AA	Ad	AA	AA	Ad	AA	AA
chr1B	92903001	92907500	4500	dd	Ad	AA	Ad	AA	Ad	AA	Ad	Ad	Ad	AA	AA	AA	AA	AA	Ad	AA	AA	AA	Ad	AA	dd	dd	AA	AA	AA	dd	Ad	dd	Ad	AA	AA	AA	AA	AA	Ad	Ad	AA	Ad	AA	AA	AA	dd	AA	dd	AA
chr1B	93402001	93406000	4000	dd	AA	AA	AA	AA	Ad	AA	AA	AA	AA	AA	AA	AA	AA	AA	AA	AA	AA	AA	dd	AA	dd	dd	AA	AA	AA	AA	Ad	dd	AA	AA	AA	AA	AA	AB	AB	AA	AB	AA	AA	AA	AA	AA	AB	AA	Ad
chr1B	93419501	93426000	6500	AA	AA	AA	AA	AA	AA	AA	AA	AA	AA	AA	AA	AA	AA	AA	AA	AA	AA	AA	AA	AA	AA	AA	AA	AA	AA	AA	AA	AA	AA	AA	AA	AA	AA	AA	AB	AA	AB	AA	AA	AA	AA	AA	AA	AA	AA
chr1B	93498501	93502500	4000	AA	AA	AA	AA	AA	AA	AA	AA	AA	AA	AA	AA	AA	AA	AA	AA	AA	AA	AA	AA	AA	AA	AA	AA	AA	AA	dd	Ad	AA	AA	AA	AA	AA	AA	AA	Ad	AA	AA	Ad	AA	Ad	AA	AA	AA	AA	AA
chr1B	93499501	93507500	8000	AA	AA	AA	AA	AA	AA	AA	AA	AA	AA	AA	AA	AA	AB	AB	AA	AA	AA	AA	AA	AA	AA	AA	AA	AA	AA	dd	Ad	AB	AA	AA	AA	AA	AB	AA	AA	AA	AA	AA	AA	AA	AB	AA	AA	AB	AA
chr1B	93654001	93659500	5500	Ad	AA	AA	AA	AA	Ad	AB	AB	AA	Ad	AA	AB	AA	AA	AA	AA	AA	AA	AA	AA	AA	Ad	AA	AB	AA	Ad	Ad	Ad	AA	AA	AA	AA	AA	AA	AA	Ad	AB	AA	Ad	AA	AA	Ad	AA	Ad	Ad	AB
chr1B	93674001	93683500	9500	AA	AA	AA	AA	AA	Ad	AA	AA	AA	AA	AA	AA	AA	AA	AB	AA	AA	AA	AB	AA	AA	Ad	AA	AA	AA	AB	dd	Ad	AA	AA	AA	AA	AA	AA	AA	AA	AA	AA	AA	AA	AA	Ad	AA	Ad	AA	Ad
chr1B	93680001	93684000	4000	AA	AA	AB	AA	AA	AA	AB	AB	AB	AB	AB	AA	AB	AA	AB	AB	AA	AB	AB	AA	AA	AA	AA	AA	AB	AB	Ad	Ad	AA	AA	AA	AB	AA	AB	AA	AA	AA	AA	AA	AA	AA	AA	AA	AA	AA	AA
chr1B	93703001	93713500	10500	AA	AA	AA	AA	AA	AA	AA	AA	AA	AA	AA	AA	AA	AA	AA	AA	AA	AA	AA	AA	AA	AA	AA	AA	AA	dd	dd	Ad	AA	AA	AA	AA	AA	AA	AA	Ad	AB	AA	Ad	AA	AA	AA	AA	AA	AA	AA
chr1B	93705001	93729000	24000	AA	AA	AA	AA	AA	AA	AA	AA	AA	AA	AA	AA	AA	AA	AA	AA	AA	AA	AA	AA	AA	Ad	AA	AA	AA	Ad	dd	Ad	AA	AA	AA	AA	AA	AA	AA	Ad	AA	AA	AA	AA	AA	AA	AA	AA	AA	AA
chr1B	93839501	93843500	4000	dd	Ad	Ad	Ad	AA	Ad	Ad	AA	AA	AA	AA	Ad	Ad	AA	AA	AA	Ad	AA	AA	Ad	AA	Ad	Ad	AA	Ad	Ad	dd	dd	Ad	AA	Ad	AA	AA	Ad	AA	AA	Ad	Ad	Ad	AA	Ad	AA	Ad	Ad	Ad	Ad
chr1B	93925501	93929500	4000	dd	AA	AB	BB	Ad	Ad	AA	Ad	AA	Ad	AA	AB	AA	Ad	Ad	BB	AB	AA	AB	Ad	AA	Ad	Ad	AB	AB	AA	Ad	Ad	Ad	AA	AA	AA	Ad	AA	AA	AB	AA	M	BC	AA	BC	BB	Ad	BB	AB	Ad
chr1B	93969501	93973500	4000	dd	AA	AA	AA	AA	Ad	AA	AB	AA	Ad	AA	AA	AA	AA	AA	AA	AA	AA	AA	AA	AA	dd	Ad	AA	AA	AA	dd	Ad	dd	AA	AA	AA	AA	AA	dd	AA	AA	AA	AA	AA	AA	AA	AA	AA	AB	AA
chr1B	93982501	94002500	20000	dd	AA	AA	AA	AA	Ad	AA	AA	AA	Ad	AA	AA	AA	AA	AA	AA	AA	AA	AA	AA	AA	dd	dd	AA	AA	AA	dd	Ad	dd	AA	AA	AA	AA	AA	Ad	AA	AA	AA	Ad	AA	AA	AA	dd	AA	dd	AA
chr1B	94017001	94022500	5500	dd	AA	AA	AA	AA	AA	AA	AA	AA	AA	AA	AA	AA	AA	AA	AA	AA	AA	AA	AA	AA	Ad	Ad	AA	AA	AA	Ad	AA	AA	AA	AA	AA	AA	AA	dd	AB	AA	AA	AA	AA	AA	AA	Ad	AA	Ad	AA
chr1B	94241001	94245000	4000	AA	AA	AA	AA	AA	dd	AA	AA	AA	dd	AB	AA	AA	AA	AA	AA	AA	AA	AA	Ad	AA	dd	dd	AA	AA	AA	dd	dd	dd	AA	AA	AA	AA	AA	AA	Ad	AA	AA	AA	AA	AA	AB	dd	AA	dd	AA
chr1B	94248501	94254000	5500	AA	AA	AA	AA	AA	Ad	AA	AA	AA	dd	AA	AA	AA	AA	AA	AA	AA	AA	AA	Ad	AA	dd	dd	AA	AA	AA	dd	Ad	dd	AA	AA	AA	AA	AA	AA	AB	AA	AA	AA	AA	AA	AA	dd	AA	dd	AA
chr1B	94286501	94290500	4000	AA	Ad	Ad	Ad	Ad	dd	Ad	AA	AA	dd	Ad	AA	Ad	AA	Ad	AA	Ad	Ad	Ad	Ad	AA	dd	dd	Ad	Ad	Ad	dd	Ad	dd	Ad	AA	AA	AA	AA	Ad	Ad	AB	AA	Ad	AA	Ad	AA	dd	Ad	dd	AA
chr1B	94350501	94432500	82000	AA	AA	AA	AA	AA	AA	AA	AA	AA	dd	AA	AA	AA	AA	AA	AA	AA	AA	AA	Ad	AA	dd	dd	AA	AA	AA	dd	Ad	dd	AA	AA	AA	AA	AA	AA	AA	AA	AA	AA	AA	AA	AA	AA	AA	AA	AA
chr1B	94452001	94457000	5000	AA	AB	AA	AA	Ad	AA	AA	AA	AA	dd	AA	AA	AA	AA	AA	AA	AA	AA	AA	Ad	AA	dd	dd	Ad	AA	AB	dd	dd	dd	AA	AA	AA	AA	Ad	AA	AA	AA	AB	AA	AA	AA	AB	AA	AA	AB	AB
chr1B	94475501	94480000	4500	Ad	Ad	Ad	Ad	Ad	Ad	AA	Ad	Ad	dd	Ad	Ad	Ad	AA	Ad	AA	Ad	AA	Ad	Ad	Ad	dd	dd	Ad	Ad	Ad	dd	Ad	dd	Ad	Ad	Ad	Ad	Ad	Ad	Ad	Ad	Ad	Ad	Ad	Ad	Ad	dd	Ad	dd	Ad
chr1B	94486001	94491500	5500	AA	AA	AA	AA	AA	AA	AA	AA	AB	dd	AA	AA	AB	AA	AA	AA	AA	AA	AA	Ad	AA	dd	dd	AA	AA	AA	dd	dd	dd	AA	AA	AA	AA	AA	AA	AB	AA	AB	AB	AA	AB	AA	AA	AA	AA	AB
chr1B	94507001	94557500	50500	dd	AA	AA	AA	AA	AA	AA	AA	AA	dd	AA	AA	AA	AA	AA	AA	AA	AA	AA	Ad	AA	dd	dd	AA	AA	AA	dd	Ad	dd	AA	AA	AA	AA	AA	dd	AA	AA	AA	AA	AA	AA	AA	AA	AA	AA	AA
chr1B	94551001	94575000	24000	AA	AA	AA	AA	AA	Ad	AA	AA	AA	dd	AA	AA	AA	AA	AA	AA	AA	AA	AA	Ad	AA	dd	dd	AA	AA	AA	dd	dd	dd	AA	AA	AA	AA	AA	AA	AA	AA	AA	AA	AA	AA	AA	dd	AA	dd	AA
chr1B	94576501	94581000	4500	AA	AB	AA	AB	AB	AB	AA	AB	AB	dd	AA	AA	AA	AA	AA	AB	AA	AA	AB	Ad	AA	dd	dd	AA	AB	AA	dd	dd	dd	AA	AA	AA	AA	AB	AA	AA	AA	AB	AB	AA	AA	AA	AA	AA	AA	AA
chr1B	94607501	94621000	13500	AA	AA	AA	AA	AA	Ad	AA	AA	AA	dd	AA	AA	AA	AA	AA	AA	AA	AA	AA	Ad	AA	dd	dd	AA	AA	AA	dd	dd	dd	AA	AA	AA	AA	AA	AA	AA	AA	AA	AA	AA	AA	AA	dd	AA	dd	AA
chr1B	94632501	94639500	7000	Ad	AA	AA	Ad	Ad	Ad	Ad	Ad	Ad	dd	Ad	AA	Ad	AA	AA	AA	AA	AA	Ad	Ad	AA	dd	dd	AA	AA	Ad	dd	dd	dd	Ad	AA	Ad	AA	AA	Ad	AA	AA	AB	AA	AA	AA	AA	AA	AA	AA	AA
chr1B	94641501	94646000	4500	AA	AA	AA	AA	AA	Ad	AA	AA	AA	dd	AA	AB	AA	AA	AA	AA	AA	AA	AA	Ad	AA	Ad	Ad	AA	AA	AA	dd	Ad	Ad	Ad	AA	AA	AA	AA	AA	AB	AA	AB	AA	AA	AA	AA	dd	AA	dd	AB
chr1B	94649501	94666500	17000	Ad	AA	AA	AA	AA	Ad	AA	AA	AA	dd	AA	AA	AA	AA	AA	AB	AA	AA	AA	Ad	AA	dd	dd	AA	AA	AA	dd	dd	dd	AA	AA	AA	AA	AA	Ad	AA	AA	AA	AA	AA	AA	AB	Ad	AA	Ad	AA
chr1B	94688501	94694000	5500	AA	AA	AA	AA	AA	AA	AA	AA	AA	dd	AA	AA	AA	AA	AA	AA	AA	AA	AA	Ad	AA	dd	dd	AA	AA	AA	dd	dd	dd	AA	AA	AA	AA	AA	AA	AA	AA	AB	AA	AA	AA	AA	AA	AA	Ad	AB
chr1B	94705501	94723500	18000	AA	AA	AA	AA	AA	AA	AA	AA	AA	dd	AA	AA	AA	AA	AA	AA	AA	AA	AA	Ad	AA	dd	dd	AA	AA	AA	dd	dd	dd	AA	AA	AA	AA	AA	AA	AB	AA	AB	AA	AA	AA	AA	AA	AA	Ad	AB
chr1B	94731001	94740000	9000	AA	AA	AA	AA	AA	AA	AA	AA	AA	dd	AA	AA	AA	AA	AA	AA	AA	AA	AA	Ad	AA	dd	dd	AA	AA	AA	dd	dd	dd	AA	AA	AA	AA	AA	AA	AA	AA	AA	AA	AA	AA	AA	AA	AA	Ad	AB
chr1B	94767001	94772000	5000	AA	AA	AA	AA	AA	AA	AA	AA	AA	dd	AA	AA	AA	AA	AA	AA	AA	AA	AA	AA	AA	dd	dd	AA	AA	AA	dd	dd	dd	AA	AA	AA	AA	AA	AA	AB	AA	AA	AB	AA	AA	AA	AA	AA	AA	AA
chr1B	94774001	94778000	4000	AA	AB	AB	AB	AA	AA	AA	AA	AA	dd	AA	AB	AA	AB	AA	AA	AA	AA	AA	AA	AA	dd	dd	AA	AB	AB	dd	dd	dd	AA	AA	AA	AB	AA	AA	AA	AA	AB	AA	AA	AA	Ad	AA	AA	AA	AA
chr1B	94784501	94794500	10000	AA	AA	AA	AA	AA	AA	AA	AA	AA	dd	AA	AA	AA	AA	AA	AA	AB	AA	AA	Ad	AA	dd	dd	AA	AA	AA	dd	dd	dd	AA	AA	AA	AA	AA	AA	AB	AA	AB	AA	AA	AA	AA	AA	AA	Ad	AA
chr1B	94811501	94820000	8500	Ad	AB	AA	AA	AA	Ad	AA	AA	AA	dd	AA	AA	AA	AA	AA	AA	AA	AA	AA	Ad	AA	dd	dd	AA	AA	AA	dd	dd	dd	AA	AA	AA	AA	AA	Ad	AA	AA	AA	AA	AA	AA	AA	Ad	AA	Ad	AA
chr1B	94875501	94879500	4000	dd	Ad	Ad	Ad	Ad	Ad	Ad	Ad	Ad	dd	Ad	Ad	Ad	Ad	Ad	Ad	Ad	Ad	Ad	Ad	Ad	dd	dd	Ad	Ad	Ad	dd	dd	dd	Ad	Ad	Ad	Ad	Ad	dd	Ad	Ad	Ad	Ad	Ad	Ad	Ad	dd	dd	dd	Ad
chr1B	94943001	94949000	6000	Ad	AA	AA	AA	AA	AA	AA	AA	AA	dd	AA	AA	AA	AA	AA	AA	AA	AA	AA	Ad	AA	dd	dd	AA	AA	AB	dd	Ad	dd	AA	AA	AA	AA	AA	AA	AA	AB	AB	AA	AA	AA	AA	AA	AA	AB	AB
chr1B	95031501	95035500	4000	AA	AB	AA	AA	AB	Ad	AB	AA	AA	Ad	AA	AA	AB	AA	AB	AB	AA	AB	AA	AA	AA	Ad	Ad	AA	AA	AA	Ad	Ad	Ad	AB	AB	AA	AA	AA	Ad	AA	AA	AB	AA	AA	AA	AA	Ad	AA	Ad	AA
chr1B	95053001	95060500	7500	AA	AA	AA	AA	AB	AA	AB	AB	AB	dd	AB	AB	AB	AA	AA	AB	AB	AB	AA	AA	AA	dd	dd	AB	AA	AB	dd	dd	dd	AA	AA	AA	AB	AB	AA	AA	AA	AA	AB	AA	AA	AA	AA	AA	Ad	AA
chr1B	95088001	95095000	7000	AA	AA	AA	AA	AA	Ad	AA	AA	AB	AA	AB	AA	AA	AA	AB	AB	AA	AA	AA	AB	AA	AA	AA	AB	AB	AA	AA	AA	AA	AA	AA	AA	AA	AB	AA	AA	AA	AA	AA	AA	AA	AA	dd	AA	dd	AB
chr1B	95197501	95201500	4000	AA	AA	AA	AA	AA	AA	AA	AA	AA	AA	AA	AA	AA	AA	AA	AA	AA	AA	AA	AA	AA	AA	AA	AA	AA	AA	AA	AA	AA	AA	AA	AA	AA	AA	AA	AA	AA	AB	AA	AA	AA	AA	AA	AA	AA	AB
chr1B	95251501	95303000	51500	dd	AA	AA	AA	AA	Ad	AA	AA	AA	AA	AA	AA	AA	AA	AA	AA	AA	AA	AA	AA	AA	AA	AA	AA	AA	AA	AA	AA	AA	AA	AA	AA	AA	AA	dd	AB	AA	AB	AA	AA	AA	AA	dd	AA	dd	AA
chr1B	95312001	95316500	4500	AA	Ad	AA	AA	AA	AA	AA	AA	AA	dd	AA	Ad	Ad	AA	AA	AA	AA	AA	AA	Ad	Ad	dd	dd	AA	AA	Ad	dd	Ad	dd	AA	Ad	AA	AA	AA	AA	Ad	AA	AA	Ad	AA	AA	AA	AA	Ad	Ad	AA
chr1B	95323501	95331000	7500	Ad	AA	AA	AA	AA	Ad	AA	AA	AA	Ad	AA	AA	AA	Ad	AA	AA	AA	AA	AA	Ad	AA	Ad	Ad	AA	AA	AA	Ad	Ad	Ad	AA	AA	Ad	AA	AA	Ad	AA	AA	AA	AA	AA	AA	AA	dd	AA	dd	AA
chr1B	95343001	115268000	19925000	AA	AA	AA	AA	AA	AA	AA	AA	AA	AA	AA	AA	AA	AA	AA	AA	AA	AA	AA	AA	AA	AA	AA	AA	AA	AA	AA	AA	AA	AA	AA	AA	AA	AA	AA	AA	AA	AB	AA	AA	AA	AA	AA	AA	AA	AA
chr1B	95343001	95651000	308000	AA	AA	AA	AA	AA	Ad	AA	AA	AA	AA	AA	AA	AA	AA	AA	AA	AA	AA	AA	AA	AA	AA	AA	AA	AA	AA	AA	AA	AA	AA	AA	AA	AA	AA	AA	AA	AA	AB	AA	AA	AA	AA	dd	AA	dd	AA
chr1B	115263501	115269000	5500	AA	AA	AA	AA	AA	Ad	AA	AA	AB	dd	AA	AA	AA	AA	AA	AA	AB	AA	AA	AA	AA	dd	dd	AA	AA	AA	AA	AA	Ad	AA	AA	AA	AA	AA	AA	dd	AA	AA	AA	AA	AA	AA	dd	AA	dd	AA
chr1B	115303501	115307500	4000	AA	AA	AA	AB	AA	Ad	AA	AA	AA	AA	AA	AA	AA	AA	AA	AA	AA	AA	AA	AA	AA	AA	AA	AA	AA	AA	AA	AA	AA	AA	AA	AA	AA	AA	AA	dd	AB	AB	AB	AA	AB	AB	dd	AA	dd	AB
chr1B	115318501	115329500	11000	Ad	Ad	Ad	AA	Ad	Ad	Ad	AA	Ad	dd	Ad	AA	Ad	Ad	AA	AA	AA	Ad	Ad	Ad	AA	dd	dd	AA	Ad	AA	Ad	Ad	dd	AA	Ad	Ad	Ad	AA	Ad	dd	Ad	Ad	Ad	Ad	Ad	Ad	dd	Ad	dd	Ad
chr1B	115388001	115393500	5500	AA	AA	AA	AA	AA	AA	AA	AA	AA	Ad	AA	AA	AA	AA	Ad	AA	AA	AA	AA	AA	AA	AA	AA	AA	AA	AA	Ad	AA	AA	AA	AB	AA	AA	AA	AA	AA	AB	AB	AA	AA	AA	AA	AA	AA	Ad	AA
chr1B	115712001	115717500	5500	dd	AA	AA	AA	AA	AA	AA	AA	AA	AA	AA	AA	AA	AA	AA	AA	AA	AA	AA	AB	AA	AA	AA	AA	AA	AA	AA	AA	AB	AA	AA	dd	AA	AB	AA	AA	AA	AB	AA	AA	AA	AA	AA	AA	AA	AB
chr1B	115943501	115948000	4500	AA	AA	AA	AA	AA	AA	AA	AA	AA	AA	AA	AA	AA	AA	AA	AA	AA	AB	AA	AA	AA	AA	AA	AA	AA	AA	AA	AA	AA	AA	AA	AA	AA	AB	M	AB	AA	AB	AB	AA	AA	AA	AA	AA	AA	AB
chr1B	116018001	116022000	4000	Ad	AA	Ad	AA	AA	AA	AA	AA	AA	Ad	AA	AA	AA	AB	AA	AB	AA	AA	AA	AA	AB	Ad	Ad	AA	AB	AA	Ad	AA	Ad	AA	AA	AA	AA	AA	Ad	AA	AA	AB	AB	AA	AA	AB	Ad	AA	Ad	Ad
chr1B	116245001	116252500	7500	dd	AA	AA	AA	AA	AA	AA	AA	AA	dd	AA	AA	AA	AA	AA	AA	AA	AA	AA	Ad	AA	dd	dd	AA	AA	AA	AA	AA	dd	AA	Ad	dd	AA	AA	AA	AA	AA	AB	AA	AA	AA	AB	AA	AA	AA	AA
chr1B	116268501	116279500	11000	AA	AA	AA	AA	AA	AA	AA	AA	AA	AA	AA	AA	AA	AA	AA	AA	AA	AA	AA	AA	AA	AA	AA	AA	AA	AA	AA	AA	AA	AA	AA	AA	AA	AA	AA	AA	AB	AB	AA	AA	AA	AA	AA	AA	Ad	AA
chr1B	116473001	116477500	4500	AA	AA	AA	AA	AA	AA	AA	AA	AA	AA	AA	AA	AA	AA	AA	AA	AA	AA	AA	AA	AA	AA	AA	AA	AA	AA	AA	AB	AA	AA	AA	AA	AA	AA	dd	Ad	AB	AA	Ad	AA	AA	AA	AA	AA	AA	AA
chr1B	116609501	116614000	4500	AA	AB	AA	AB	AA	AA	AA	AA	AA	AA	AA	AA	AA	AA	AA	AB	AA	AA	AA	AA	AA	AA	AB	AB	AA	AA	AA	AA	AA	AA	AA	AA	AA	AA	AA	AA	AA	AA	AA	AA	AA	AA	AA	AA	AA	AB
chr1B	116701001	116708500	7500	AA	AB	Ad	AB	AA	AA	AA	AA	AA	Ad	AA	AA	AB	AA	AB	AA	AA	AA	AA	AA	AA	AA	AA	AA	AA	AA	AA	AB	AA	AA	AA	AA	AA	AB	Ad	Ad	AB	AA	Ad	AA	AA	AA	Ad	AA	Ad	AA
chr1B	116832501	116838000	5500	AA	AB	AA	AB	AB	AA	AB	AA	AB	AA	AA	AA	AA	AA	AB	AA	AA	AB	AA	AA	AB	AA	AA	AB	AA	AA	AA	Ad	AA	AB	AA	AA	AB	AA	dd	AA	AB	AB	AB	AA	AB	AA	AA	AB	Ad	AB
chr1B	117013001	117030500	17500	AA	AA	AA	AA	AA	AA	AA	AA	AA	AA	AA	AA	AA	AA	AA	AA	AA	AA	AA	AA	AA	AA	AA	AA	AA	AA	AA	AA	AA	AA	AA	AA	AA	AA	AA	Ad	AB	AA	AA	AA	AA	AA	AA	AA	AA	AA
chr1B	117062001	117069000	7000	AA	AA	AA	AA	AA	AB	AA	AA	AA	AA	AA	AA	AA	AA	AA	AA	AA	AA	AA	AA	AB	AA	AA	AA	AA	AA	AA	AA	AA	AA	AA	AA	AA	AA	AA	Ad	AB	AA	Ad	AA	AA	AA	AA	AA	AA	AA
chr1B	117161001	117165000	4000	Ad	AA	Ad	AA	AA	Ad	AA	AB	AA	AA	AA	AB	AA	AB	AA	AB	AA	AA	AA	AB	AA	Ad	AA	AA	AA	AA	Ad	Ad	Ad	AA	AA	AA	AA	AA	Ad	dd	Ad	AA	AA	AA	AA	Ad	Ad	Ad	dd	AA
chr1B	117172001	117181000	9000	Ad	AA	Ad	AA	AA	Ad	AA	AA	AA	Ad	Ad	AA	Ad	AA	AA	AA	AA	AA	AA	Ad	AA	AA	AA	AA	AA	AA	AA	AA	AA	AA	Ad	AA	AA	AA	AA	AA	AA	AA	AA	AA	AA	AA	AA	AA	Ad	AA
chr1B	117297001	117304500	7500	dd	Ad	dd	AA	Ad	Ad	AA	AA	AA	dd	AA	AA	AA	AA	AA	AA	AA	Ad	AA	Ad	AA	dd	dd	AA	AA	AA	dd	dd	dd	AA	AA	AA	AA	AA	dd	dd	Ad	Ad	Ad	AA	Ad	Ad	dd	AA	dd	Ad
chr1B	117562001	117567500	5500	dd	AA	Ad	AA	AA	Ad	AA	AA	AA	Ad	AA	AA	AA	AA	AA	AA	AA	AA	AA	AA	AA	Ad	Ad	AA	AA	AA	dd	dd	Ad	AA	AA	AA	AA	AA	dd	dd	AA	AA	Ad	AA	Ad	AA	Ad	AA	Ad	Ad
chr1B	117571501	117580500	9000	dd	AA	Ad	AA	AA	Ad	AA	AA	AA	Ad	AA	AA	AA	AA	AA	AA	AA	AA	AA	AA	AA	Ad	Ad	AA	AA	AB	Ad	Ad	AA	AA	AB	AA	AA	AA	dd	Ad	Ad	AA	Ad	AA	AA	AA	Ad	AA	Ad	AA
chr1B	117571501	117592000	20500	dd	AA	Ad	AA	AA	AA	AA	AA	AA	Ad	AA	AA	AA	AA	AA	AA	AA	AA	AA	AA	AA	AA	Ad	AA	AA	AA	Ad	Ad	AA	AA	AA	AA	AA	AA	dd	Ad	AA	AA	AA	AA	AA	AA	Ad	AA	Ad	AA
chr1B	117584001	117592000	8000	dd	AA	AA	AA	AA	AA	AA	AA	AA	AA	AA	AA	AA	AA	AA	AA	AA	AA	AA	AA	AA	AA	AA	AA	AA	AA	AA	AA	AA	AA	AA	AA	AA	AA	dd	AA	AA	AA	AA	AA	AA	AA	AA	AA	AA	AA
chr1B	117683001	117688500	5500	dd	AB	dd	AA	AA	Ad	AA	AA	AA	Ad	AA	AB	AA	AA	AA	AA	AA	AA	AA	AA	AB	Ad	dd	AA	AA	AA	dd	dd	dd	AB	AA	AA	AA	AA	Ad	dd	AA	AA	AA	AA	AA	AA	dd	AA	dd	Ad
chr1B	117707001	117714500	7500	dd	AA	dd	AA	AA	Ad	AB	BC	AA	dd	Ad	AA	AA	AA	BB	AA	AA	AA	AA	Ad	BB	AA	AA	BC	AA	BB	AA	AA	dd	BB	BB	BB	BB	AB	dd	dd	AA	AB	AB	AA	AB	BB	dd	AB	dd	BC
chr1B	117755001	117762500	7500	dd	AA	dd	AA	AA	Ad	AA	AA	AA	dd	AA	AA	AA	AA	AA	AA	AA	AA	AA	AA	AA	dd	dd	AA	AA	AA	dd	dd	dd	AA	AA	AA	AA	AA	dd	Ad	AA	AA	AA	AA	AA	AA	dd	AA	Ad	Ad
chr1B	117902001	117922500	20500	Ad	AA	Ad	AA	AA	Ad	AA	AA	AA	dd	AA	AA	AA	AA	AA	AA	AA	AA	AA	AA	AA	dd	dd	AA	AA	AA	Ad	AA	dd	AA	AA	AA	AA	AA	dd	Ad	AA	AA	AA	AA	AA	AA	Ad	AA	Ad	AA
chr1B	118017501	118023000	5500	Ad	AA	Ad	AA	AA	Ad	AA	AA	AA	Ad	AA	AA	AA	AA	AA	AA	AA	AA	AA	AA	AA	Ad	Ad	AA	AA	AA	Ad	Ad	Ad	AA	AA	AA	AA	AB	Ad	Ad	AA	AA	Ad	AA	AA	AA	dd	AA	Ad	Ad
chr1B	118044001	118076500	32500	AA	AB	AB	AB	AB	AA	AB	AB	AB	M	AB	AB	AB	AB	AB	AB	AB	AB	AB	M	AB	M	M	AB	AB	AB	AB	AB	M	AB	AB	AB	AB	AB	AA	AA	AB	AB	AB	AB	AB	AB	AA	AB	AA	AB
chr1B	118182001	118186500	4500	dd	AB	AA	AA	AB	AA	AA	AB	AA	dd	AA	AA	AA	AA	AA	AA	AA	AA	AA	AA	AA	dd	dd	AA	AA	AA	AA	AA	dd	AA	AA	AA	AB	AA	dd	Ad	AA	AA	AA	AA	AA	AA	Ad	AA	AA	AA
chr1B	118185001	118195000	10000	dd	AA	AA	AA	AA	AA	AA	AA	AA	dd	AA	AA	AA	AA	AA	AA	AA	AA	AA	AA	AA	dd	dd	AA	AA	AA	AA	AA	dd	AA	AA	AA	AA	AA	dd	Ad	Ad	AA	AA	AA	AA	AA	Ad	AA	Ad	AA
chr1B	118200001	118223500	23500	AA	BB	BB	BB	BB	BB	BB	BB	BB	M	BB	BB	BB	BB	BB	BB	BB	BB	BB	M	BB	BB	M	BB	BB	BB	BB	AB	M	BB	BB	BB	BB	BB	AA	AB	BB	M	BB	BB	BB	BB	AB	BB	AB	BB
chr1B	118229501	118234000	4500	dd	AA	AA	AA	AA	AB	AA	AA	AA	dd	AA	AA	AA	AA	AA	AA	AA	AA	AA	Ad	AA	dd	Ad	AB	AA	AA	AA	AA	dd	AA	AA	AA	AA	AB	dd	Ad	AB	AB	AA	AA	AA	AA	AA	AA	AB	AB
chr1B	118251001	118256000	5000	dd	AA	AA	AA	AA	AB	AA	AA	AB	dd	AB	AB	AA	AA	AA	AA	AA	AA	AA	Ad	AA	dd	dd	AA	AB	AA	AA	AB	dd	AA	AA	AB	AA	AA	dd	Ad	AB	AB	Ad	AA	AA	AA	AA	AA	AA	AB
chr1B	118275001	118286500	11500	dd	Ad	dd	AA	AA	Ad	Ad	Ad	Ad	dd	Ad	Ad	Ad	Ad	AA	AA	AA	Ad	AA	Ad	Ad	dd	dd	Ad	Ad	Ad	dd	dd	dd	AA	Ad	Ad	AA	Ad	dd	Ad	Ad	Ad	Ad	Ad	Ad	Ad	dd	Ad	dd	Ad
chr1B	118355501	118361500	6000	dd	AA	AA	AA	Ad	Ad	AA	AA	AA	dd	AA	AA	AA	AA	AA	AA	AA	AA	Ad	AA	AA	dd	dd	AA	AA	AA	AA	AA	dd	AA	AA	AA	AA	AA	dd	Ad	AA	AA	AA	AA	AA	AA	AA	AA	AA	Ad
chr1B	118362501	118370000	7500	dd	AA	AA	AA	AA	AA	AA	AA	AA	dd	AA	AA	AA	AB	AA	AA	AA	AA	AA	Ad	AA	dd	dd	AA	AA	AA	AA	AB	dd	AA	AA	AB	AA	AB	dd	BB	AA	AB	AB	AA	AA	AA	AA	AA	AB	AA
chr1B	118433501	118450000	16500	Ad	AB	AA	AB	AA	AA	AA	AB	AB	dd	AB	AA	AB	AB	AA	AA	AA	AA	AA	AA	AA	dd	dd	AA	AA	AA	AA	AA	dd	AA	AA	AA	AA	AA	AA	AA	AA	AA	AA	AA	AA	AA	Ad	AA	Ad	AA
chr1B	118568001	118572500	4500	AA	AA	dd	AA	AA	AA	AA	AA	AB	Ad	AA	AA	AA	AA	AA	AA	Ad	AA	AA	AB	AA	AA	AA	AA	AA	AB	dd	dd	AA	AA	AA	AA	AB	AA	AA	AA	AA	AB	AA	AA	AA	AA	Ad	AA	Ad	AA
chr1B	118620001	118625500	5500	Ad	AA	AA	AA	AA	Ad	AA	AA	AA	Ad	AB	AA	AA	AA	AA	AA	AA	AA	AA	AA	AA	Ad	Ad	AA	AA	AA	AA	AA	Ad	AA	AA	AA	AB	AA	AA	dd	AB	AA	Ad	AA	AA	AA	dd	AA	dd	AB
chr1B	118640001	118646000	6000	AA	AA	AA	AA	AA	Ad	AA	AA	AA	AA	AA	AA	AA	AA	AA	AA	AA	AA	AA	AA	AA	AA	Ad	AA	AA	AA	AA	Ad	AA	AA	AA	AA	AA	AA	AA	dd	AA	AA	AA	AA	AA	AA	dd	AA	dd	AA
chr1B	118670501	118676500	6000	AA	AA	AA	AA	AA	Ad	AA	AA	AA	dd	AA	AA	AA	AA	AA	AA	AA	AA	AA	Ad	AA	dd	dd	AB	AA	AA	AA	AA	dd	AA	AA	AA	AA	AB	AA	Ad	AA	AB	AA	AA	AA	Ad	Ad	AA	Ad	AA
chr1B	118681501	118689000	7500	AA	AA	AA	AA	AA	Ad	AA	AA	AA	AA	AA	AA	AA	AA	AA	AA	AA	AA	AA	AA	AA	AA	AA	AA	AA	AA	AA	AA	AB	AA	AA	AA	AA	AA	AA	Ad	AA	AB	AA	AA	AA	AA	Ad	AA	Ad	AB
chr1B	118693501	118698000	4500	AA	AA	AA	AA	AA	Ad	AA	AA	AA	AA	AA	AA	AA	AA	AB	AA	AA	AA	AA	AA	AA	Ad	AA	AA	AA	AA	AA	AA	AA	Ad	AA	AA	AA	AA	AA	dd	AA	AA	AA	AA	AA	AA	Ad	AA	Ad	AB
chr1B	118709001	118716500	7500	AA	AB	AB	AA	AA	Ad	AB	AA	AA	Ad	AB	AA	AB	AB	AB	AA	AB	AB	AB	AB	AA	Ad	AA	AB	AB	AA	AB	AA	AA	AB	AA	AB	AB	AB	AB	dd	AA	AA	AA	AA	AA	AA	dd	AA	dd	AA
chr1B	118714501	118722500	8000	AA	AA	AA	AB	AA	Ad	AB	AA	AA	Ad	AB	AA	AA	AA	AA	AA	AA	AA	AA	AA	AA	AA	Ad	AB	AA	AA	AA	AA	AA	AB	AA	AA	AA	AA	AB	dd	AA	AB	AA	AA	AA	AA	dd	AA	dd	AA
chr1B	118744501	118779500	35000	AA	AA	AA	AA	AA	Ad	AA	AA	AA	AA	AA	AA	AA	AA	AA	AA	AA	AA	AA	AA	AA	Ad	Ad	AA	AA	AA	AA	AA	AA	AA	AA	AA	AA	AA	AA	dd	AA	AA	Ad	AA	AA	AA	dd	AA	dd	AA
chr1B	118791001	118796000	5000	AA	AA	AA	Ad	AA	Ad	AA	AA	AA	AA	AA	AA	AA	AA	AA	AA	AA	AA	AA	AA	AA	AA	AA	AA	AA	AA	AA	AA	AA	AA	Ad	AA	AA	AA	AA	dd	AA	AA	Ad	AA	AA	AA	dd	AA	Ad	AA
chr1B	118860501	118868000	7500	AA	AA	AA	AA	AA	AA	AA	AA	AA	AA	AA	AA	AA	AB	AA	AA	AA	AA	AA	AA	AA	Ad	AA	AA	AA	AA	AA	AB	AB	AA	AA	AA	AA	AA	AA	dd	AB	AA	Ad	AA	AA	AA	Ad	AA	Ad	AA
chr1B	118970001	118976000	6000	AA	AA	AA	AA	AA	Ad	AB	AB	AA	AA	AB	AA	AB	AA	AA	AB	AA	AB	AA	AA	AA	AA	AB	AB	AA	AA	AA	Ad	AA	AB	AB	AA	AA	AB	AA	dd	AB	AB	AA	AA	AA	AA	dd	AA	dd	AB
chr1B	119152501	119163000	10500	dd	AA	dd	AA	AA	Ad	AA	AA	AA	dd	AA	AB	AA	AB	AB	AA	AA	AA	AA	AA	AA	Ad	dd	AA	AA	AA	dd	Ad	dd	AB	AA	AA	AA	AA	AA	dd	AA	AA	AA	AA	AA	AA	dd	AA	dd	AA
chr1B	119182501	119188000	5500	dd	AA	dd	AA	AA	Ad	AA	AA	AA	dd	AA	AA	AA	AA	AA	AA	AA	AA	AA	Ad	AA	dd	dd	AA	AA	AA	dd	Ad	dd	AA	AA	AA	AA	AA	AA	dd	AA	AA	AA	AA	AA	AA	dd	AA	dd	AA
chr1B	119268001	119276000	8000	Ad	AA	Ad	AA	AA	AA	AA	AA	AA	dd	AA	AA	AA	AA	AA	AA	AA	AA	AA	AA	AA	dd	Ad	AA	AA	AA	Ad	Ad	dd	AA	Ad	AA	AA	AA	Ad	AA	AA	AA	AA	AA	AA	AA	AA	AA	AA	AA
chr1B	119277001	119281000	4000	AB	AB	dd	BB	BB	AB	BB	AA	BB	Ad	AB	AB	BB	BB	BB	BB	AB	AB	BB	AA	AB	Ad	Ad	AB	BB	BB	dd	dd	Ad	BB	BB	AB	BB	BB	Ad	AB	BB	BC	AB	AB	BC	BB	AB	BB	AB	BB
chr1B	119345501	119373000	27500	Ad	AA	dd	AA	AA	AA	AA	AA	AA	dd	AA	AA	AA	AA	AA	AA	AA	AA	AA	AA	AA	dd	dd	AA	AA	AA	dd	dd	dd	AA	AA	AA	AA	AA	dd	AA	AA	AB	AA	AA	AA	AA	Ad	AA	Ad	AA
chr1B	119359501	119565000	205500	Ad	AA	Ad	AA	AA	AA	AA	AA	AA	dd	AA	AA	AA	AA	AA	AA	AA	AA	AA	AA	AA	dd	dd	AA	AA	AA	Ad	Ad	dd	AA	AA	AA	AA	AA	dd	AA	AA	AA	AA	AA	AA	AA	AA	AA	Ad	AA
chr1B	119590501	119596500	6000	Ad	AA	dd	AA	AA	Ad	AA	AA	AA	dd	AA	AA	AA	AA	AA	AA	AA	AA	AA	Ad	AA	dd	dd	AA	AA	AA	dd	Ad	dd	AB	AA	AA	AA	AA	AA	Ad	AA	AB	AA	AA	AA	AA	dd	AA	dd	AA
chr1B	119657501	119673000	15500	AA	AA	Ad	AA	AA	AA	AA	AA	AA	Ad	AA	AA	AA	AA	AA	AA	AA	AA	AA	AA	AA	Ad	Ad	AA	AA	AA	Ad	Ad	AA	AA	AA	AA	AA	AA	AA	AA	AA	AB	AB	AA	AA	AA	Ad	AA	Ad	AB
chr1B	119695501	119700000	4500	dd	BB	dd	AB	BB	Ad	BB	AA	AB	dd	AB	AB	AB	AB	AB	AB	AB	AB	AA	AB	AB	dd	dd	AB	AB	AB	dd	dd	dd	AB	BB	AB	BB	AB	dd	dd	BB	BB	AB	AB	AB	BB	dd	AA	dd	BB
chr1B	119717501	119722000	4500	Ad	AA	Ad	AA	AA	Ad	AA	AA	AA	Ad	AA	AA	AA	Ad	AA	AA	AA	AA	AA	Ad	AA	Ad	Ad	AA	AA	AA	dd	Ad	Ad	AA	Ad	AA	AA	AA	Ad	dd	AA	AA	AA	AA	AA	AA	dd	AA	dd	AA
chr1B	119787001	119792000	5000	AA	AA	AA	AB	AA	AB	AA	AA	AA	AA	AA	AA	Ad	AA	AA	AA	AA	AA	AA	AA	AA	AA	AA	AA	AA	AA	dd	dd	AA	AA	AA	AA	AA	AA	AA	Ad	AA	AA	AA	AA	AA	AA	AA	AA	AA	AA
chr1B	119839001	119847500	8500	AA	AB	AA	AB	AB	Ad	AA	AA	AB	Ad	AA	AB	AA	AB	AA	AA	AB	AA	AB	AB	AA	AA	AA	AB	AB	AA	dd	dd	AA	AA	AA	AB	AA	AB	AA	AA	AA	AB	AA	AA	AA	AB	Ad	AA	Ad	AA
chr1B	119855501	119878500	23000	AA	AA	AA	AA	AA	AA	AA	AA	AA	AA	AA	AA	AA	AA	AA	AA	AB	AB	AA	AA	AA	AA	AA	AA	AA	AA	dd	dd	AA	AB	AA	AA	AB	AB	Ad	AA	AA	AB	AA	AA	AA	AA	Ad	AA	Ad	AB
chr1B	119896501	119902000	5500	AA	AA	AA	AA	AA	AA	AA	AA	AA	AA	AA	AA	AA	AA	AA	AA	AA	AA	AA	AA	AA	AA	AA	AA	AA	AA	dd	dd	AA	AA	AA	AA	AA	AA	AA	AA	AA	AA	AA	AA	AA	AA	AA	AA	AA	AA
chr1B	119908001	119919000	11000	AA	AA	AA	AA	AA	AA	AA	AA	AA	AA	AA	AA	AA	AA	AA	AA	AA	AA	AA	AA	AA	AA	AA	AA	AA	AA	dd	dd	AA	AA	AA	AA	AA	AA	AA	AA	AB	AB	AA	AA	AA	AA	AA	AA	AA	AB
chr1B	119935501	119940500	5000	AA	AA	AA	AA	AA	Ad	AA	AA	AA	AA	AA	AA	AA	AA	AA	AA	AA	AA	AA	AA	dd	Ad	AA	dd	AA	AA	dd	dd	AA	Ad	AA	AA	AA	AA	AA	AA	AA	AB	AB	AA	AA	AA	AA	AA	Ad	AA
chr1B	119941001	119958000	17000	Ad	AA	AA	AA	AA	AA	AA	AA	AA	AA	AA	AA	AA	AA	AA	AA	AA	AA	AA	AA	AA	AA	AA	AA	AA	AA	dd	dd	AA	AA	AA	AA	AA	AA	AA	AA	AA	AA	AA	AA	AA	AA	AA	AA	AA	AA
chr1B	119964501	119972000	7500	AA	AA	AA	AB	AA	AA	AA	AA	AA	AA	AA	AA	AA	AB	AA	AA	AA	AA	AA	AA	AA	AB	AA	AA	AA	AA	dd	dd	AB	AB	AB	AA	AA	AA	AA	AA	AA	AA	AA	AA	AB	AA	AA	AA	Ad	AA
chr1B	119980001	119985000	5000	AA	AA	AA	AA	AA	AA	AA	Ad	AA	AA	AA	AA	AA	AA	AA	AA	AA	AA	Ad	AA	AA	AB	AA	AA	AA	AA	dd	dd	AB	AB	AA	AA	AA	AB	Ad	AA	AA	AB	AB	AA	AA	AA	AA	AA	Ad	AA
chr1B	119993001	119998000	5000	AA	AA	AA	AA	AA	AA	AA	Ad	AA	AA	AA	AA	AA	AA	AA	AA	AA	AA	AA	AA	AA	AA	AA	AA	AA	Ad	dd	dd	AA	AA	AA	AA	AA	AA	AB	AB	AA	AA	AB	AA	AA	Ad	AA	AA	AA	AB
chr1B	120010001	120022500	12500	AA	AA	AA	AA	AA	Ad	AA	AA	AA	AA	AA	AA	AA	AA	AA	AB	AA	AA	AA	AB	AA	AA	AA	AA	AA	AA	dd	dd	AB	AA	AA	AA	AA	AA	AA	Ad	AA	AB	AB	AA	AA	AA	dd	AA	dd	AB
chr1B	120036501	120062000	25500	dd	AA	AA	AA	AA	AA	AA	AA	AA	AA	AA	AA	AA	AA	AA	AA	AA	AA	AA	AA	AA	AA	AA	AA	AA	AA	AA	AA	AA	AA	AA	AA	AA	AA	AA	AA	AA	AA	AA	AA	AA	AA	AA	AA	AA	AA
chr1B	120169001	120185000	16000	Ad	AA	AA	AA	AA	AA	AA	AA	AA	AA	AA	AA	AA	AA	AA	AA	AA	AA	AA	AA	AA	AA	AA	AA	AA	AA	Ad	Ad	AA	AA	AA	AA	AA	AA	Ad	AA	AA	AA	AA	AA	AA	AA	AA	AA	Ad	AA
chr1B	120211001	120220000	9000	Ad	AA	AA	AA	AA	Ad	AA	AA	AA	AA	AA	AA	AA	AA	AA	AA	AA	AA	AA	AA	AA	AA	AA	AA	AA	AA	AA	Ad	AA	AA	AA	AA	AA	AA	AA	dd	AA	AA	AB	AA	AA	Ad	dd	AA	dd	AA
chr1B	120291501	120296000	4500	AA	AA	AA	AA	AB	AB	AA	AA	AA	AA	AB	AA	AA	AB	AA	AA	AA	AA	AA	AA	AA	AA	AA	AA	AA	AA	AA	AA	AB	AA	AA	AA	AA	AA	AA	AA	AA	AB	AA	AA	AA	AA	AA	AA	AB	Ad
chr1B	120296501	120310000	13500	dd	AA	AA	AA	AA	AA	AA	AA	AA	AA	AA	AA	AA	AA	AA	AA	AA	AA	AA	AA	AA	AA	AB	AA	AA	AA	AA	AA	AA	AA	AA	AA	AA	AA	AA	AA	AA	AA	AA	AA	AA	AA	AA	AA	AA	AA
chr1B	120319001	120333000	14000	dd	AA	AA	AA	AA	AA	AA	AA	AA	AA	AA	AA	AA	AA	AA	AA	AA	AA	AA	AA	AA	AA	AA	AA	AA	AA	AA	AA	AA	AA	AA	AA	AA	AA	AA	AA	AA	AB	AA	AA	AA	AA	AA	AA	AA	AA
chr1B	120929501	120936500	7000	AA	Ad	AA	AA	AA	AA	AA	AA	AA	dd	AA	AA	AA	AA	AA	AA	AA	AA	Ad	Ad	AA	dd	dd	AA	AA	AA	AA	AB	dd	AA	AA	AB	AA	AA	AA	Ad	AA	AA	AA	AA	AA	AA	Ad	AA	Ad	AA
chr1B	120960501	120964500	4000	AA	Ad	Ad	AA	AA	Ad	Ad	Ad	AA	dd	AA	AB	AA	AA	AA	AA	AA	AA	AA	Ad	AA	dd	dd	AA	AA	AA	AA	AA	dd	AA	AA	AA	AA	AA	Ad	Ad	AA	AA	AA	AA	AA	AA	Ad	AA	Ad	AA
chr1B	121167001	121174500	7500	Ad	Ad	Ad	Ad	Ad	Ad	Ad	Ad	Ad	dd	Ad	Ad	dd	Ad	Ad	Ad	Ad	Ad	Ad	Ad	Ad	Ad	Ad	Ad	Ad	Ad	Ad	Ad	Ad	Ad	Ad	Ad	Ad	Ad	dd	dd	dd	Ad	dd	Ad	Ad	dd	dd	Ad	dd	dd
chr1B	121246501	121251500	5000	AA	AA	AA	AA	AB	AA	AA	AA	AB	AA	AA	AB	AA	AA	AA	AA	AA	AB	AA	AA	AA	AA	AA	AB	AA	AA	AA	AA	AA	AA	AA	AA	AA	AA	AA	AB	AA	AA	AA	AA	AA	AB	AA	AA	AA	AB
chr1B	121307501	121314500	7000	AA	AA	AB	AA	AA	Ad	AA	AA	AA	AA	AA	AA	AA	AA	AA	AA	AA	AA	AA	AA	AA	AA	AA	AA	AA	AA	AA	AA	AA	AB	AA	AA	AA	AB	dd	dd	Ad	AB	AA	AA	AA	AA	dd	AA	dd	AA
chr1B	121313501	121319000	5500	AA	AB	AA	AA	AB	Ad	AA	AA	AA	dd	AA	AA	AA	AB	AA	AA	AA	AA	AA	Ad	AA	dd	dd	AA	AA	AA	AB	AA	dd	AA	AA	AA	AB	AA	dd	Ad	Ad	AA	AA	AA	AA	Ad	Ad	AA	dd	AA
chr1B	121327001	121331000	4000	AA	AA	AA	Ad	Ad	Ad	AA	Ad	AA	AA	AA	AA	AA	AA	AA	AA	AA	AA	AA	AA	AA	AA	AA	AA	Ad	AA	AA	AA	AA	AA	AA	AA	AA	AA	dd	dd	AA	AB	AA	AA	AA	AB	dd	AA	dd	AA
chr1B	121408501	121414500	6000	AA	AA	AA	Ad	AA	Ad	AA	AA	AA	AA	AA	AA	Ad	AA	AA	Ad	AA	AA	AA	AA	AA	AA	Ad	AA	Ad	AA	AA	AA	AA	Ad	AA	AA	Ad	AA	AA	AA	AA	AB	AA	AA	AA	AB	Ad	AA	AA	AA
chr1B	121427501	121431500	4000	AA	AA	AA	AA	AB	Ad	AA	AA	AA	dd	AA	AA	dd	AA	AA	AB	AA	AA	AA	AA	AB	dd	dd	AA	AA	AA	AA	AA	Ad	AB	AA	AB	AA	AA	Ad	dd	AA	AA	AA	AA	AA	AA	dd	AA	dd	AA
chr1B	121441001	121454500	13500	AA	AA	AA	AA	AA	AA	AA	AA	AA	AA	AA	AA	AA	AB	AA	AA	AA	AA	AA	AA	AA	AA	AA	AA	AA	AA	AA	AA	AB	AA	AA	AA	AA	AA	AB	AA	AA	AB	AA	AA	AA	AA	AA	AA	AA	AB
chr1B	121487501	121492000	4500	AB	AB	AB	AB	AB	AA	AB	AB	AB	AA	AB	AB	AA	AB	AB	AA	AB	AB	AB	AA	AA	AA	AB	AA	AB	AA	AB	AB	AB	AB	AB	AB	AA	AB	AA	AA	AA	AB	AA	AA	AB	AB	AA	AB	AA	AB
chr1B	121494501	121500500	6000	AB	AB	AA	AB	AB	AB	AA	AA	AB	AA	AA	AB	AA	AA	AA	AB	AB	AA	AB	AB	AA	AA	AA	AA	AA	AB	AB	AA	AB	AA	AA	AB	AB	AA	AA	AB	AA	AB	AB	AA	AB	Ad	AA	AA	AA	AA
chr1B	121494501	121510000	15500	AB	AB	AA	AA	AA	AA	AA	AA	AA	AA	AA	AA	AA	AA	AA	AA	AB	AA	AA	AA	AA	AA	AA	AA	AA	AA	AA	AA	AA	AA	AA	AA	AB	AA	AA	AA	AA	AB	AB	AA	AA	AA	AA	AA	Ad	AA
chr1B	121593501	121707500	114000	AB	AB	AB	AB	AB	AB	AB	AB	AB	AA	AB	AB	AA	AB	AB	AB	AB	AB	AB	AB	AB	AA	AB	AB	AB	AB	AB	AB	AB	AB	AB	AB	AB	AB	AB	AA	AB	AB	AA	AA	AB	AB	AA	AA	AA	AB
chr1B	121688501	121707500	19000	BB	AB	BB	BB	BB	AB	BB	BB	BB	AB	BB	BB	AA	BB	BB	BB	AB	BB	AB	BB	BB	AB	AB	BB	BB	AB	BB	BB	BB	BB	BB	BB	BB	BB	BB	AA	AB	BC	AA	BB	AB	BB	AB	AA	BB	AB
chr1B	121703501	121707500	4000	AB	AB	AA	AB	AB	AA	AB	AA	AB	AB	AB	AB	AB	AB	AA	AB	AB	AB	AB	AB	AB	AA	AB	AB	AB	AB	AB	AB	AB	AB	AB	AB	AB	AB	AB	AA	AA	BB	AB	AB	AB	AB	AA	AB	AA	AB
chr1B	121748001	121760500	12500	M	M	M	M	M	BC	BC	BC	M	AB	M	M	BC	BC	M	M	M	M	M	BB	M	BB	AB	M	M	BC	M	M	BB	BC	M	M	M	M	M	M	BB	M	M	M	M	Ad	BC	M	Ad	AB
chr1B	121760501	121779000	18500	AA	AA	AA	AA	AA	AA	AA	AA	AA	AA	AA	AA	AA	AA	AA	AA	AA	AA	AA	AA	AA	AA	AA	AA	AA	AA	AA	AA	AA	AA	AA	AA	AA	AA	AA	AB	AA	AB	AB	AA	AA	Ad	AA	AA	AA	AA
chr1B	121802501	121822500	20000	AA	AA	AA	AA	AA	AA	AA	AA	AA	AA	AA	AA	AA	AA	AA	AA	AA	AA	AA	AA	AA	AA	AA	AA	AA	AA	AA	AA	AB	AA	AA	AA	AA	AA	AA	Ad	AA	AA	AA	AA	AA	AA	AA	AA	AA	AA
chr1B	121829501	121838000	8500	AA	AA	AA	AA	AA	AB	AA	AA	AA	AA	AA	AA	AB	AA	AA	AB	AB	AB	AA	AB	AB	AA	AA	AA	AA	AA	AA	AA	AB	AA	AA	AA	AA	AA	AB	AB	AA	AB	AB	AA	AA	AA	AA	AB	AA	AA
chr1B	121841501	121848500	7000	AA	AA	AA	M	AB	AA	AB	AB	BB	AA	AB	AB	AA	AB	BB	BB	M	AB	AB	AB	AB	AA	AA	BB	BB	AA	AA	AA	AB	AB	AB	AB	AB	BB	AA	AB	AA	M	M	AA	M	AA	AA	M	AA	BC
chr1B	121857501	121869500	12000	AA	AA	AA	AA	AA	AA	AA	AA	AA	AA	AA	AA	AA	AA	AA	AA	AA	AA	AA	AA	AA	AA	AA	AA	Ad	AA	AA	AB	AA	AA	AA	AA	AA	AA	AA	Ad	AA	AA	Ad	AA	AA	AA	AA	AA	AA	AA
chr1B	121886501	121892500	6000	AB	AA	AA	AA	AA	Ad	AA	AA	AA	AB	AA	AA	AA	AA	AA	AA	AA	AA	AA	AA	AA	AA	AA	AA	AA	AA	AA	AA	AB	AA	AA	AA	AA	AA	AA	dd	AB	AB	AA	AA	AA	AA	dd	AA	dd	AA
chr1B	122081001	122085000	4000	dd	Ad	AA	AA	AA	dd	Ad	Ad	Ad	dd	Ad	Ad	Ad	dd	dd	dd	Ad	dd	AA	Ad	Ad	dd	dd	AA	Ad	Ad	Ad	AA	dd	Ad	AA	Ad	AA	Ad	dd	dd	AA	AA	Ad	AA	Ad	Ad	dd	Ad	dd	Ad
chr1B	122107001	122111000	4000	AA	AA	AA	AB	AA	AA	AA	AA	AA	dd	AA	AA	AA	AA	AA	AA	AA	AA	AB	Ad	AB	dd	dd	AA	AA	AA	AA	AA	dd	AA	AA	AA	AA	AA	AA	Ad	AA	AB	AA	AA	AA	AA	Ad	AA	Ad	AA
chr1B	122134501	122143500	9000	AA	AA	AA	AB	AB	Ad	AA	AA	AB	Ad	AA	AA	AA	AA	AA	AA	AA	AA	AA	AA	AA	Ad	dd	AA	AA	AA	AA	AB	Ad	AA	AA	AA	AB	AB	dd	dd	AA	AA	Ad	AA	AA	AA	dd	Ad	dd	AA
chr1B	122198001	122202000	4000	AA	AB	AA	AB	AA	AA	AA	AA	AA	AA	AA	AA	dd	AB	AA	AA	AA	AA	AA	AA	AB	AA	AA	AA	AA	AA	AA	AA	AB	AA	AA	AA	AA	AB	AA	AA	AA	AB	AA	AA	AA	AA	AB	AA	AA	AA
chr1B	122325001	122346000	21000	AA	AA	AA	AA	AA	AA	AA	AA	AA	dd	AA	AA	AA	AA	AA	AA	AA	AA	AA	AA	AA	dd	dd	AA	AA	AA	AA	AA	dd	AA	AA	AA	AA	AA	AA	Ad	AA	AA	AA	AA	AA	AA	AA	AA	AA	AA
chr1B	122344001	122348500	4500	AA	AA	AB	AA	AA	AA	AA	Ad	Ad	Ad	AA	Ad	AA	AA	Ad	AA	AA	AA	AA	AA	Ad	Ad	AA	AA	AA	AA	AA	AB	Ad	AA	AA	Ad	AB	Ad	AA	Ad	AA	AB	AA	AA	AA	Ad	Ad	AA	Ad	AA
chr1B	122347501	122354500	7000	Ad	Ad	Ad	Ad	Ad	Ad	Ad	Ad	Ad	dd	Ad	Ad	Ad	Ad	Ad	Ad	Ad	Ad	Ad	Ad	Ad	AA	Ad	Ad	Ad	Ad	Ad	AA	dd	Ad	Ad	Ad	AA	Ad	Ad	dd	Ad	AA	Ad	AA	Ad	Ad	Ad	Ad	dd	Ad
chr1B	122358501	122374500	16000	AA	AA	AA	AA	AA	Ad	AA	AA	AA	dd	AA	AA	AB	AA	AA	AA	AA	AA	AA	Ad	AA	dd	dd	AA	AA	AA	AA	AA	dd	AA	AA	AA	AA	AA	AB	Ad	AA	AB	AA	AA	AA	AA	Ad	AA	Ad	AA
chr1B	122372001	122378500	6500	AA	AB	AA	AA	AA	Ad	AA	AA	AB	dd	AA	AB	AA	AA	AA	AA	AA	AB	AA	AA	AA	dd	dd	AA	AA	AA	AA	AA	dd	AA	AA	AA	AA	AA	AA	dd	AB	AA	AA	AA	AA	AA	dd	AA	dd	AA
chr1B	122372001	122968000	596000	AA	AA	AA	AA	AA	Ad	AA	AA	AA	dd	AA	AA	AA	AA	AA	AA	AA	AA	AA	AA	AA	dd	dd	AA	AA	AA	AA	AA	dd	AA	AA	AA	AA	AA	AA	dd	AA	AA	AA	AA	AA	AA	dd	AA	dd	AA
chr1B	123033001	123042500	9500	AA	AA	AA	AA	AA	AA	AA	AA	AA	dd	AA	AA	AA	AA	AA	AA	AA	AA	AA	Ad	AA	dd	dd	AA	AA	AA	Ad	AA	dd	AA	AA	AA	AA	AA	AA	AA	AA	AB	AA	AA	AA	AA	AA	AA	AA	AA
chr1B	123151001	123155500	4500	AA	AA	Ad	AA	AA	AA	AA	AA	AA	dd	AA	AA	AA	AA	AA	AA	AA	AA	AA	Ad	AA	dd	dd	AA	AA	AA	AA	Ad	dd	AA	AA	AA	AA	AA	AA	AB	AA	AB	AA	AA	AA	AB	AA	AA	AB	AA
chr1B	123195501	123203000	7500	AA	AA	AA	AA	AA	Ad	AA	AA	AA	dd	AA	AA	Ad	AA	AA	AA	AA	AA	AA	AA	AA	dd	dd	AA	AA	AA	AA	Ad	dd	AA	AA	AA	AA	AA	Ad	dd	AA	AA	AA	AA	AA	AA	dd	AA	dd	AA
chr1B	123225501	123229500	4000	Ad	Ad	Ad	Ad	Ad	Ad	AA	Ad	Ad	dd	AA	AA	dd	AA	Ad	AA	Ad	AA	AA	Ad	Ad	dd	dd	AA	Ad	Ad	Ad	Ad	dd	Ad	Ad	AA	AA	Ad	dd	dd	Ad	Ad	Ad	AA	Ad	Ad	dd	Ad	Ad	Ad
chr1B	123283001	123287500	4500	dd	dd	dd	dd	dd	dd	dd	dd	dd	dd	dd	dd	dd	dd	dd	dd	dd	dd	dd	dd	dd	dd	dd	dd	dd	dd	dd	dd	dd	dd	dd	dd	dd	dd	dd	dd	dd	dd	dd	dd	dd	dd	dd	dd	dd	dd
chr1B	123320001	123325000	5000	AA	Ad	Ad	AA	AA	dd	AA	Ad	AA	dd	AA	AA	Ad	AA	Ad	Ad	AA	Ad	AA	Ad	Ad	dd	dd	AA	AA	Ad	AA	Ad	dd	AA	AA	AA	AA	AA	dd	dd	Ad	Ad	Ad	AA	Ad	Ad	dd	AA	dd	AA
chr1B	123353501	123359000	5500	AA	AA	AA	Ad	AA	AA	Ad	AA	Ad	dd	AA	AA	AA	AA	AA	AA	AA	AA	AA	Ad	AA	dd	dd	AA	AA	AA	AA	AA	dd	AA	AA	AA	AA	AA	AA	AA	AB	AA	AA	AA	AA	AA	AA	AA	AA	AA
chr1B	123373001	123399500	26500	AA	AA	AA	AA	AA	AA	AA	AA	AA	dd	AA	AA	AA	AA	AA	AA	AA	AA	AA	Ad	AA	dd	dd	AA	AA	AA	AA	AA	dd	AA	AA	AA	AA	AA	AA	AA	AA	AA	AA	AA	AA	AA	AA	AA	Ad	AA
chr1B	123412001	123430500	18500	dd	Ad	dd	dd	dd	dd	dd	dd	Ad	dd	Ad	Ad	dd	dd	dd	Ad	dd	Ad	Ad	dd	Ad	dd	dd	dd	dd	dd	dd	dd	dd	Ad	dd	dd	dd	dd	dd	dd	dd	dd	dd	Ad	dd	dd	dd	dd	dd	dd
chr1B	123457501	123464500	7000	AA	AA	AA	AA	AA	AA	AA	AA	AA	dd	AA	AA	AA	AA	AA	AA	AA	AA	AA	AA	AA	dd	dd	AA	AA	AA	AA	AA	dd	AA	AA	AA	AA	AA	Ad	AA	AA	AA	AA	AA	AA	AA	AA	AA	Ad	AB
chr1B	123535001	123540500	5500	AA	AA	AA	AA	AA	Ad	AA	AA	AA	dd	AA	AA	Ad	AA	AA	AA	AA	Ad	AA	Ad	AA	dd	dd	Ad	AA	AA	AA	AA	dd	AA	AA	AA	AA	AA	Ad	AA	AA	AB	AA	AA	AA	AA	Ad	AA	AA	AA
chr1B	123543501	123548000	4500	AA	AA	AA	AA	AA	AA	AA	AA	AA	dd	AA	AA	AA	AA	AA	AA	AA	AA	AA	Ad	AA	dd	dd	AA	AA	AA	AB	AA	dd	AA	AB	AA	AA	AA	AA	Ad	AA	AB	AA	AA	AA	AA	AA	AA	AA	AB
chr1B	123561501	123568500	7000	AA	AA	AA	AA	AA	AA	AA	AA	AA	dd	AA	AA	AA	AA	AA	AA	AA	AA	AA	AA	AA	dd	dd	AA	AA	AA	AA	AA	dd	AA	AA	Ad	AA	AA	AA	Ad	AA	AA	Ad	AA	AA	AA	AA	AA	AA	AA
chr1B	123583001	123589500	6500	AA	AA	AA	AA	AA	AA	AA	AA	AA	dd	AA	AA	AA	AA	AA	AA	AA	AA	AA	AA	AA	dd	dd	AA	AA	AA	AA	AA	dd	AA	AA	AA	AA	AA	AA	AA	AA	AA	AA	AA	AA	AA	AA	AA	AA	AA
chr1B	123632001	123637000	5000	AA	AA	AA	AA	AA	Ad	AA	AA	AA	dd	AA	AA	Ad	AA	AA	AA	AA	AA	AA	Ad	AA	dd	dd	AA	AA	AA	AA	AA	dd	AA	AA	AA	AA	AA	AA	Ad	AA	AA	AA	AA	AA	AA	Ad	AA	Ad	AA
chr1B	123641001	123651500	10500	AA	AA	AA	AA	AB	AA	AA	AA	AA	dd	AA	AA	AA	AA	AA	AA	AA	AA	AA	Ad	AA	dd	dd	AA	AA	AA	AA	AA	dd	AA	AA	AA	AA	AA	AA	AA	AA	AA	AA	AA	AA	AB	AA	AA	AA	AA
chr1B	123656001	123661500	5500	AA	AA	AA	AA	AA	Ad	AA	AA	AA	dd	AA	AA	Ad	AA	AA	AA	AA	AA	AA	AA	AA	dd	dd	AA	AA	AA	AA	AA	dd	AA	AA	AA	AA	AA	Ad	Ad	AA	AA	AA	AA	AA	AA	Ad	AA	Ad	AB
chr1B	123673001	123678500	5500	AA	AA	Ad	AA	AA	AA	AA	Ad	AA	dd	AB	AA	Ad	AA	AA	AA	AA	AA	AA	Ad	AA	dd	dd	AA	AA	AA	Ad	AA	dd	AA	AA	AB	AA	AA	AA	AA	AB	AA	AA	AA	AA	AA	AA	AA	Ad	AB
chr1B	123700501	123722500	22000	AA	AA	AA	AA	AA	AA	AA	AA	AA	dd	AA	AA	AA	AA	AA	AA	AA	AA	AA	Ad	AA	dd	dd	AA	AA	AA	AA	AA	dd	AA	AA	AA	AA	AA	AA	AB	AA	AB	AA	AA	AA	AA	AA	AA	AA	AA
chr1B	123729001	123734000	5000	AA	AA	AA	AA	AA	AA	AA	AA	AA	dd	AA	AA	AB	AA	AA	AA	AA	AA	AA	Ad	AA	dd	dd	AA	AA	AA	AA	AB	dd	AA	AA	AA	AA	AA	AA	AA	AB	AA	Ad	AA	AA	AA	AA	AA	AA	AA
chr1B	123747501	123766000	18500	AA	AA	AA	AA	AA	AA	AA	AA	AA	dd	AA	AA	AA	AA	AA	AA	AA	AA	AA	Ad	AA	dd	dd	AA	AA	AA	AA	AA	dd	AA	AA	AA	AA	AA	AA	AA	AA	AA	AA	AA	AA	AA	AA	AA	AA	AA
chr1B	123776501	123795000	18500	AA	AB	AA	AA	AA	AA	AA	AA	AA	dd	AA	AA	AA	AB	AA	AA	AA	AA	AA	AA	AA	dd	dd	AA	AA	AA	AA	AA	dd	AB	AA	AB	AB	AB	AA	AA	AA	AA	AA	AA	AA	AA	AA	AA	AA	AA
chr1B	123803001	123816000	13000	AB	AA	AA	AA	AA	AA	AA	AA	AA	dd	AA	AA	AA	AB	AA	AA	AA	AA	AA	AA	AA	dd	dd	AA	AA	AA	AA	AA	dd	AA	AA	AA	AA	AA	AA	Ad	AA	AA	AA	AA	AA	AA	AA	AA	AA	AA
chr1B	123823501	123902500	79000	AA	Ad	AA	AA	AA	AA	AA	AA	AA	dd	AA	AA	Ad	AA	AA	AA	AA	AA	AA	Ad	AA	dd	dd	AA	AA	Ad	AA	Ad	dd	AA	AA	AA	AA	AA	Ad	Ad	Ad	AA	AA	AA	AA	AA	AA	AA	AA	AA
chr1B	123974001	123980500	6500	Ad	AA	AA	AA	AA	Ad	AA	Ad	AA	dd	AA	AA	dd	AA	AA	AA	AA	AA	AA	Ad	AA	dd	dd	AA	AA	AA	AA	AA	dd	AA	AA	AA	Ad	AA	dd	dd	AA	AB	AA	AA	AB	AA	dd	AA	dd	Ad
chr1B	124005501	124011000	5500	AA	AA	AA	AA	AA	dd	AA	AA	AA	dd	AA	AA	dd	AA	AA	AA	AA	AA	AA	AA	AA	dd	dd	AA	AA	AA	AA	AA	dd	AA	AA	AA	AA	AA	dd	dd	AB	AB	AA	AA	AA	AA	dd	AA	dd	AB
chr1B	124025501	124072500	47000	AA	AA	AA	AA	AA	Ad	AA	AA	AA	dd	AA	AA	dd	AA	AA	AA	AA	AA	AA	AA	AA	dd	dd	AA	AA	AA	AA	AA	dd	AA	AA	AA	AA	AA	dd	dd	AA	AA	AA	AA	AA	AA	dd	AA	dd	AA
chr1B	124200001	124204500	4500	AA	AA	AA	AA	AA	dd	AA	AA	AA	dd	AA	AA	dd	AA	AA	AB	AA	AA	AA	Ad	AA	dd	dd	AA	AA	AA	AA	AA	dd	AA	AA	AA	AA	AA	dd	dd	AA	AA	AA	AA	AA	AA	dd	AA	dd	AA
chr1B	124295001	124303500	8500	AA	AA	AA	AA	AA	Ad	AA	Ad	dd	dd	AA	AA	dd	AA	AA	AA	AA	AA	AA	Ad	AA	dd	dd	AA	AA	AA	AA	AA	dd	AA	AA	AA	Ad	AA	dd	Ad	Ad	AA	AA	AA	AA	AA	dd	AA	dd	AA
chr1B	124309501	124316000	6500	AA	AA	AA	AA	Ad	dd	AA	Ad	AA	dd	AA	AA	dd	AA	AA	AA	AA	AA	AA	Ad	AA	dd	dd	AA	AA	AA	AA	AA	dd	AA	AA	AA	AA	AA	dd	dd	AA	AA	AA	AA	AA	Ad	dd	AA	dd	AB
chr1B	124442501	124448000	5500	dd	dd	dd	dd	dd	dd	dd	dd	dd	dd	dd	dd	dd	dd	dd	dd	dd	dd	dd	dd	dd	dd	dd	dd	dd	dd	dd	dd	dd	dd	dd	dd	dd	dd	dd	dd	dd	dd	dd	dd	dd	dd	dd	dd	dd	dd
chr1B	124442501	124456500	14000	Ad	Ad	Ad	Ad	Ad	dd	Ad	Ad	Ad	dd	Ad	Ad	dd	Ad	Ad	Ad	Ad	Ad	dd	dd	Ad	dd	dd	Ad	Ad	Ad	Ad	Ad	dd	Ad	Ad	Ad	Ad	Ad	dd	dd	dd	dd	dd	dd	dd	dd	dd	dd	dd	dd
chr1B	124482501	124487500	5000	AA	AA	AA	AA	AA	dd	AA	Ad	AA	dd	AA	AA	dd	AA	AA	AA	AA	AA	AA	Ad	AA	dd	dd	AA	AA	AA	AA	AA	dd	AA	AA	AA	AA	AA	dd	dd	AA	AB	AA	AA	AA	AA	dd	AA	dd	AA
chr1B	124514501	124518500	4000	AB	AA	AA	AA	AA	dd	AA	Ad	AA	dd	AA	AA	dd	Ad	AA	AA	AA	AA	AA	Ad	AB	dd	dd	AA	AA	AA	AA	AA	dd	AA	AA	AA	AA	AA	dd	dd	AA	AB	AA	AA	AA	AB	dd	AA	dd	AA
chr1B	124582001	124588000	6000	AA	AA	AA	AA	AA	dd	AA	Ad	AA	dd	AA	AA	dd	AA	AA	AA	AA	AA	AB	Ad	AA	dd	dd	AB	AA	AA	AA	AB	dd	AA	AA	AA	AA	AA	dd	dd	AA	AA	AA	AA	AA	AA	dd	AA	dd	AA
chr1B	124593501	124597500	4000	AA	AA	AA	AA	AA	dd	AA	AA	AA	dd	AA	AA	dd	AA	AA	AA	AA	AA	AA	Ad	AA	dd	dd	AA	AA	AA	AA	AB	dd	AA	AA	AA	AA	AA	dd	dd	AB	AB	AA	AA	AA	AB	dd	AA	dd	AA
chr1B	124845501	124855500	10000	AA	AA	Ad	AA	AA	Ad	AA	Ad	AA	dd	AA	Ad	dd	AA	AA	AA	Ad	AA	AA	Ad	AA	dd	dd	Ad	AA	AA	dd	Ad	dd	AA	AA	AA	AA	AA	dd	dd	Ad	AA	Ad	AA	Ad	Ad	dd	Ad	dd	Ad
chr1B	124889501	124894500	5000	AA	AA	AA	AA	AA	dd	AA	AA	AA	dd	AA	AA	dd	AA	AA	AA	AA	AA	AA	Ad	AA	dd	dd	AB	AA	AA	AA	AA	dd	AA	AA	AB	AA	AA	dd	dd	AA	AB	AA	AA	AA	AA	dd	AA	dd	AA
chr1B	124913501	124920500	7000	Ad	AA	dd	AA	AA	dd	AA	AA	AA	dd	AA	AA	dd	AA	AA	AA	AA	AA	AA	Ad	AA	dd	dd	AA	AA	AA	AA	AA	dd	AA	AA	AA	AA	AA	dd	dd	AA	AB	AA	AA	AA	AA	dd	AA	dd	AA
chr1B	125020001	125026000	6000	AA	AA	AA	AA	AA	dd	AA	AA	AA	dd	AA	AA	dd	AA	AA	AA	AA	AA	AA	Ad	AA	dd	dd	AA	AA	AA	AA	AA	dd	AA	AA	AA	AA	AA	dd	dd	AA	AA	AA	AA	AA	AA	dd	AA	dd	AA
chr1B	125100001	125107500	7500	dd	dd	dd	dd	dd	dd	dd	dd	dd	dd	dd	dd	dd	dd	dd	dd	dd	dd	dd	dd	dd	dd	dd	dd	dd	dd	dd	dd	dd	dd	dd	dd	dd	dd	dd	dd	dd	dd	dd	dd	dd	dd	dd	dd	dd	dd
chr1B	125101001	125114500	13500	dd	Ad	dd	dd	dd	dd	dd	dd	dd	dd	dd	dd	dd	dd	dd	Ad	dd	dd	dd	dd	dd	dd	dd	dd	dd	dd	dd	dd	dd	dd	dd	dd	dd	dd	dd	dd	dd	dd	dd	dd	dd	dd	dd	dd	dd	dd
chr1B	125110501	125114500	4000	Ad	Ad	Ad	Ad	Ad	dd	Ad	Ad	Ad	dd	Ad	Ad	dd	Ad	Ad	Ad	Ad	Ad	Ad	Ad	Ad	dd	dd	Ad	Ad	Ad	Ad	Ad	dd	Ad	Ad	Ad	Ad	Ad	Ad	dd	dd	Ad	Ad	Ad	dd	dd	dd	dd	dd	Ad
chr1B	125114001	125119000	5000	AA	AA	AA	AA	AA	dd	AA	Ad	AA	dd	AA	AA	dd	AA	AA	AA	AA	AA	AA	Ad	AA	dd	dd	AA	AA	AA	AA	Ad	dd	AA	AA	AA	AA	AA	dd	dd	AA	AA	AB	AA	AA	AA	dd	AA	dd	AA
chr1B	125167501	125172000	4500	AA	AA	AA	AA	AA	dd	AA	AA	AA	dd	AA	AA	dd	AA	AA	AA	AA	AA	AA	Ad	AA	dd	dd	AA	AA	AA	AA	AA	dd	AA	AA	AA	AA	AA	dd	dd	AA	AA	AA	AA	AA	AA	dd	AA	dd	AA
chr1B	125175001	125180500	5500	AA	AA	AA	AA	AA	dd	AA	AA	AA	dd	AA	AA	dd	AA	AA	AA	AA	AA	AA	AA	AA	dd	dd	AA	AA	AA	AA	AA	dd	AA	AA	AA	AA	AA	dd	dd	AA	AB	AA	AA	AA	AA	dd	AA	dd	AA
chr1B	125200501	125205000	4500	dd	dd	dd	dd	dd	dd	dd	dd	dd	dd	dd	dd	dd	dd	dd	dd	dd	dd	dd	dd	dd	dd	dd	dd	dd	dd	dd	dd	dd	dd	dd	dd	dd	dd	dd	dd	dd	dd	dd	dd	dd	dd	dd	dd	dd	dd
chr1B	125330501	125336000	5500	AA	AA	AA	AA	AA	dd	AA	Ad	AA	dd	AA	AA	dd	AA	AA	AA	AA	AA	AA	Ad	AA	dd	dd	AA	AA	AA	AA	AA	dd	AA	AA	AA	AA	AA	dd	dd	AA	AA	AA	AA	AA	AA	dd	AA	dd	AA
chr1B	125348001	125360000	12000	AA	AA	AA	AA	AA	dd	AA	AA	AA	dd	AA	AA	dd	AA	AA	AA	AA	AA	AA	Ad	AA	dd	dd	AA	AA	AA	AA	AA	dd	AA	AA	AA	AA	AA	dd	dd	AA	AA	AA	AA	AA	AA	dd	AA	dd	AA
chr1B	125478501	125484500	6000	AA	AA	Ad	AA	AA	dd	AA	AA	AA	dd	AA	AA	dd	AA	AA	AA	AA	AA	AA	Ad	AA	dd	dd	AA	AA	AA	AA	AA	dd	AA	AA	AA	AA	AA	dd	dd	AA	AA	AA	AA	AA	AA	dd	AA	dd	AB
chr1B	125632501	125640000	7500	Ad	AA	AA	AA	AA	dd	AA	Ad	AA	dd	AA	Ad	dd	AA	AA	AA	AA	AA	AA	Ad	AA	dd	dd	AA	AA	AA	AA	AA	dd	AA	Ad	AA	AA	AA	dd	dd	AA	AB	AA	AA	AA	AB	dd	AA	dd	AA
chr1B	125723001	125729500	6500	AA	AA	AA	AA	dd	Ad	AA	AA	AA	dd	AA	AA	dd	AA	Ad	AA	AA	AA	AA	Ad	AA	dd	dd	Ad	AA	Ad	AA	Ad	dd	AA	AA	AA	Ad	AA	dd	dd	Ad	Ad	Ad	Ad	Ad	AA	dd	Ad	dd	Ad
chr1B	125745501	125751500	6000	AA	AA	AA	AA	AA	dd	AA	AA	AA	dd	AA	AA	dd	AA	AA	AA	AA	AA	AA	AA	AA	dd	dd	AA	AA	AA	AA	AA	dd	AA	AA	AA	AA	AA	dd	dd	AA	AB	AA	AA	AA	AB	dd	AA	dd	AA
chr1B	125800001	125805000	5000	AB	Ad	AA	AA	Ad	dd	Ad	Ad	AA	dd	AA	AA	dd	Ad	Ad	AA	Ad	AA	AA	Ad	AA	dd	dd	AA	Ad	Ad	AA	AB	dd	AA	Ad	AA	AA	Ad	dd	dd	AB	AB	Ad	AA	AA	AB	dd	Ad	dd	AA
chr1B	126012501	126017000	4500	AA	AA	AA	AA	AA	dd	AA	AA	AA	dd	AB	AA	dd	AA	AA	AA	AA	AA	AB	AA	AB	dd	dd	AA	AA	AA	AA	AA	dd	AA	AA	AA	AB	AB	dd	dd	AA	AB	AA	AA	AA	AB	dd	AA	dd	AA
chr1B	126230001	126234000	4000	Ad	Ad	Ad	Ad	Ad	dd	AA	Ad	Ad	dd	AA	Ad	dd	Ad	Ad	Ad	Ad	Ad	AA	Ad	Ad	dd	dd	AA	AA	Ad	Ad	Ad	dd	Ad	Ad	Ad	Ad	AA	dd	dd	Ad	Ad	Ad	Ad	Ad	Ad	dd	Ad	dd	Ad
chr1B	126278001	126284000	6000	AA	AA	AA	AA	AA	dd	AA	AA	AA	dd	AA	AA	dd	AA	AA	AA	AA	Ad	AA	Ad	AA	dd	dd	AA	AA	AA	AA	AA	dd	AA	AA	AA	AA	AA	dd	dd	AA	AB	Ad	AA	AA	AA	dd	AA	dd	AB
chr1B	126289001	126293500	4500	AA	AA	AA	AA	Ad	dd	AA	Ad	AA	dd	AA	AA	dd	AA	AA	AA	Ad	AA	AA	Ad	AA	dd	dd	AA	AA	AA	AA	AA	dd	AA	AA	AA	AA	Ad	dd	dd	AA	AA	AA	AA	AA	AA	dd	AA	dd	AA
chr1B	126390501	126395500	5000	AA	AA	AA	AA	AA	dd	AA	AA	AA	dd	AA	AA	dd	AA	AA	AA	AA	AA	AA	Ad	AA	dd	dd	AA	Ad	AA	AA	AA	dd	AA	AA	AA	AA	AA	dd	dd	AA	AA	AA	AA	AA	AB	dd	AA	dd	AA
chr1B	126558501	126564000	5500	AA	Ad	AA	AA	AA	dd	AA	Ad	AA	dd	AA	AA	dd	AA	AA	AA	AA	AA	AA	Ad	AA	dd	dd	AA	AA	AA	AA	AA	dd	Ad	AA	AA	AA	AA	dd	dd	AA	AB	AA	AA	AA	AB	dd	AA	dd	AA
chr1B	126583001	126588000	5000	AA	AA	AA	AA	AA	dd	AA	AA	AA	dd	AA	AA	dd	AA	AA	AA	AA	AA	AA	Ad	AA	dd	dd	AA	AA	AA	AA	AA	dd	AA	AA	AB	AA	AA	dd	dd	AA	AA	AB	AA	AB	AA	dd	AA	dd	AA
chr1B	126688501	126695000	6500	Ad	Ad	AA	Ad	AA	dd	Ad	Ad	Ad	dd	Ad	Ad	dd	Ad	AA	AA	AA	Ad	AA	Ad	Ad	dd	dd	Ad	Ad	Ad	AA	Ad	dd	Ad	Ad	Ad	Ad	AA	dd	dd	Ad	Ad	Ad	Ad	Ad	Ad	dd	Ad	dd	Ad
chr1B	126730001	126744500	14500	Ad	Ad	Ad	Ad	Ad	dd	Ad	Ad	Ad	dd	Ad	Ad	dd	Ad	Ad	Ad	Ad	Ad	Ad	dd	Ad	dd	dd	Ad	Ad	Ad	Ad	Ad	dd	Ad	Ad	Ad	Ad	Ad	dd	dd	Ad	Ad	Ad	Ad	Ad	Ad	dd	dd	dd	Ad
chr1B	126869001	126873000	4000	AA	AA	Ad	AA	AA	dd	AA	Ad	Ad	dd	AA	AA	dd	AA	AA	AA	Ad	Ad	AA	Ad	Ad	dd	dd	Ad	AA	AA	Ad	AA	dd	Ad	Ad	AA	AA	AA	dd	dd	AA	AA	Ad	AA	Ad	Ad	dd	Ad	dd	Ad
chr1B	127029001	127040500	11500	AA	AA	AA	AA	AA	dd	AA	Ad	AA	dd	AA	AA	dd	AA	AA	AA	AA	AA	AA	Ad	AA	dd	dd	Ad	AA	AA	AA	AB	dd	AA	AA	AA	AA	AA	dd	dd	AB	AA	AA	AA	AA	AA	dd	AA	dd	AA
chr1B	127045501	127049500	4000	Ad	Ad	Ad	Ad	Ad	dd	Ad	Ad	Ad	dd	Ad	Ad	dd	Ad	Ad	dd	Ad	Ad	dd	Ad	dd	dd	dd	Ad	Ad	Ad	Ad	Ad	dd	Ad	Ad	Ad	Ad	Ad	dd	dd	Ad	Ad	Ad	Ad	dd	dd	dd	Ad	dd	Ad
chr1B	127071501	127077500	6000	AA	AA	AA	AA	AA	dd	AA	AA	AA	dd	AB	AA	dd	AA	AA	AA	AA	AA	AA	Ad	Ad	dd	dd	dd	AA	AA	AB	AA	dd	AA	AA	AA	AA	AA	dd	dd	AA	AA	AA	AA	AA	AA	dd	AA	dd	AA
chr1B	127073501	127083500	10000	AA	AA	AA	AA	AA	Ad	AA	AA	AA	dd	AA	AA	dd	AA	AA	AA	AA	AA	AA	AA	AA	dd	dd	AA	AA	AA	AA	AA	dd	AA	AA	AA	AA	AA	dd	dd	AA	AA	AA	AA	AA	AB	dd	AA	dd	AA
chr1B	127142501	127154500	12000	AA	AA	AA	AA	AA	dd	AA	Ad	AA	dd	AA	AA	dd	AA	AA	AA	AA	AA	AA	AA	AA	dd	dd	AA	AA	AA	AA	AA	dd	AA	AA	AA	AA	AA	dd	dd	AA	AB	AA	AA	AA	AA	dd	AA	dd	AA
chr1B	127199001	127203000	4000	AA	AA	AB	AA	AA	dd	AA	AA	AA	dd	AA	AA	dd	AB	AA	AA	AA	AA	AA	Ad	AA	dd	dd	AA	AA	AA	AA	Ad	dd	AA	AA	AA	AA	AA	dd	dd	AA	AB	AB	AA	AA	AA	dd	AB	dd	AA
chr1B	127248001	127252000	4000	AA	AA	AA	AA	AA	dd	AA	AA	AA	dd	AA	AA	dd	AA	AA	AA	AA	AA	AA	AA	AA	dd	dd	AA	AA	AA	AA	AA	dd	AA	AB	AA	AA	AA	dd	dd	AA	AB	AA	AA	AA	AA	dd	AA	dd	AA
chr1B	127270001	127276000	6000	AA	AA	AA	Ad	AA	dd	AA	Ad	AA	dd	AA	AA	dd	AA	AA	AA	AA	Ad	AA	Ad	AA	dd	dd	AA	AA	AA	AA	AA	dd	AA	AA	AA	AA	AA	dd	dd	AA	AA	AA	AA	AA	AA	dd	AA	dd	AB
chr1B	127279501	127283500	4000	AA	AA	AA	AA	AA	dd	AA	AA	AA	dd	AA	AA	dd	AA	AA	AA	AA	AA	AA	Ad	AA	dd	dd	AA	AA	AA	Ad	AA	dd	Ad	AA	AA	AA	AA	dd	dd	AA	AB	AA	AA	AA	AA	dd	AA	dd	AA
chr1B	127309501	127320000	10500	Ad	Ad	Ad	Ad	AA	dd	Ad	Ad	Ad	dd	AA	Ad	dd	AA	Ad	Ad	Ad	Ad	Ad	Ad	Ad	dd	dd	Ad	Ad	Ad	Ad	AA	dd	Ad	Ad	Ad	Ad	Ad	dd	dd	Ad	Ad	Ad	Ad	Ad	Ad	dd	Ad	dd	Ad
chr1B	127331001	127335000	4000	Ad	AA	Ad	AA	Ad	dd	AA	Ad	AA	dd	AA	AA	dd	AA	Ad	AA	AA	AA	AA	Ad	AA	dd	dd	AA	AA	AA	AA	AA	dd	AA	AA	AA	AA	AA	dd	dd	AA	AA	AA	AA	AA	AA	dd	AA	dd	AB
chr1B	127538501	127542500	4000	AA	AA	AA	Ad	AA	dd	AA	Ad	AA	dd	Ad	Ad	dd	AA	AA	AA	AA	Ad	AA	Ad	AA	dd	dd	AA	AA	AA	Ad	AA	dd	AA	AA	AA	AA	AA	dd	dd	AA	AA	AA	AA	AA	AB	dd	AA	dd	AA
chr1B	127735001	127740500	5500	dd	Ad	dd	dd	Ad	dd	Ad	Ad	Ad	dd	dd	dd	dd	Ad	Ad	dd	dd	Ad	dd	dd	dd	dd	dd	Ad	Ad	dd	Ad	Ad	dd	Ad	Ad	dd	Ad	Ad	dd	dd	dd	Ad	dd	Ad	dd	Ad	dd	Ad	dd	dd
chr1B	127790001	127794000	4000	AA	AA	AA	AA	AA	dd	AA	AA	AA	dd	AA	AA	dd	AA	AA	AA	AA	AA	AA	Ad	AA	dd	dd	AA	AA	AA	AA	AA	dd	AA	Ad	AA	AA	AA	dd	dd	AA	AA	AA	AA	AA	AA	dd	AA	dd	AB
chr1B	127829501	127835000	5500	AA	AA	AA	AA	AA	dd	AA	AA	AA	dd	AA	AA	dd	AA	AA	AA	AA	AA	AA	Ad	AA	dd	dd	AA	AA	AA	AA	AA	dd	AA	AA	AA	AA	AA	dd	dd	AA	AA	AA	AA	AA	AB	dd	AA	dd	AA
chr1B	127846501	127850500	4000	AA	AA	AA	AA	AA	dd	AA	Ad	AA	dd	AA	AA	dd	AA	AA	AA	AA	Ad	AA	Ad	AA	dd	dd	AA	AA	AA	AA	Ad	dd	AA	Ad	AA	Ad	AA	dd	dd	AA	AA	AA	AA	AA	AA	dd	AA	dd	AB
chr1B	128082001	128087000	5000	AA	Ad	AA	Ad	AA	dd	Ad	Ad	Ad	dd	AA	AA	dd	AA	Ad	Ad	AA	AA	AA	Ad	AA	dd	dd	AA	AA	AA	Ad	AA	dd	Ad	Ad	AA	AA	Ad	dd	dd	AA	AA	Ad	AA	AA	AA	dd	AA	dd	AA
chr1B	128134501	128142500	8000	AA	AA	AA	dd	AA	Ad	AA	Ad	AA	dd	AA	AA	dd	AA	AA	AA	dd	AA	AA	dd	AA	dd	dd	AA	AA	AA	AA	AA	dd	AA	AA	AA	AA	AA	dd	dd	AA	dd	dd	AA	dd	AA	dd	dd	dd	dd
chr1B	128253001	128275000	22000	Ad	Ad	Ad	Ad	Ad	dd	dd	dd	dd	dd	Ad	Ad	dd	dd	Ad	Ad	Ad	Ad	Ad	dd	Ad	dd	dd	dd	Ad	Ad	Ad	Ad	dd	Ad	Ad	Ad	Ad	Ad	dd	dd	dd	Ad	dd	Ad	dd	dd	dd	dd	dd	dd
chr1B	128320501	128325000	4500	AA	AA	AA	AA	AA	dd	AA	Ad	AA	dd	AA	AA	dd	AA	AA	AA	AA	AA	AA	Ad	AA	dd	dd	AA	AA	AA	Ad	AA	dd	AA	AA	AA	AA	AA	dd	dd	AA	AA	AA	AA	AA	AA	dd	AA	dd	AA
chr1B	128391001	128395000	4000	AA	AB	AA	AB	AA	dd	AA	Ad	AA	dd	AA	AB	dd	AA	AA	AA	AA	AA	AA	Ad	Ad	dd	dd	AA	AA	AA	AA	Ad	dd	AA	AA	AA	AA	AA	dd	dd	AA	AA	AB	AA	AB	dd	dd	AA	dd	AA
chr1B	128590001	128599500	9500	AA	AA	AA	AA	AA	Ad	AA	AA	AA	dd	AA	AA	dd	AA	AA	AA	AA	AA	AA	Ad	AA	dd	dd	AA	dd	AA	AA	AA	dd	AA	AA	AA	AA	AA	dd	dd	AA	AA	AA	AA	AA	AA	dd	AA	dd	AA
chr1B	128716501	128737500	21000	dd	Ad	Ad	Ad	Ad	dd	Ad	dd	Ad	dd	Ad	Ad	dd	Ad	Ad	Ad	Ad	Ad	Ad	Ad	Ad	dd	dd	Ad	Ad	dd	Ad	Ad	dd	Ad	Ad	Ad	Ad	Ad	dd	dd	dd	Ad	dd	Ad	Ad	Ad	dd	dd	dd	dd
chr1B	128801001	128807500	6500	AA	AA	AA	AA	AA	dd	AA	AA	AA	dd	AA	Ad	dd	AA	AA	AA	AA	AA	AA	Ad	AA	dd	dd	AA	AA	AA	AA	AA	dd	AA	AA	AA	AA	AA	dd	dd	AA	AA	AA	AA	AA	AA	dd	AA	dd	AA
chr1B	128817501	128824000	6500	AA	AA	AA	AA	AA	dd	AA	AA	AA	dd	AA	AA	dd	AA	AA	AA	AA	AA	AA	Ad	AA	dd	dd	AA	AA	AA	AA	AA	dd	AA	AA	AA	AA	AA	dd	dd	AA	AB	AA	AA	AA	AA	dd	AA	dd	AB
chr1B	128906501	128912500	6000	AA	AB	AA	AA	AA	dd	AA	AA	AA	dd	AA	AA	dd	AA	AA	AA	AA	AB	AA	Ad	AA	dd	dd	AA	AA	AA	AA	AA	dd	dd	Ad	dd	AA	AA	dd	dd	AA	AB	AA	AA	AA	AA	dd	AA	dd	AA
chr1B	128937001	128941500	4500	AA	AA	AA	AA	Ad	dd	AA	Ad	AA	dd	AA	AA	dd	AA	AA	AA	AA	AA	AA	Ad	AA	dd	dd	AA	AA	AA	AA	AA	dd	AA	AA	AA	AA	AA	dd	dd	AA	AA	Ad	AA	AA	AB	dd	AA	dd	Ad
chr1B	129223501	129229000	5500	AA	AA	AA	AA	AA	dd	AA	Ad	AA	dd	AA	AA	dd	AA	AA	AA	Ad	Ad	AA	Ad	AA	dd	dd	AA	Ad	AA	AA	AA	dd	AA	AA	AA	Ad	AA	dd	dd	AA	AA	AA	AA	AA	AA	dd	AA	dd	AA
chr1B	129305001	129329500	24500	dd	AA	AA	AA	AA	Ad	AA	AA	AA	dd	AA	AA	dd	AA	AA	AA	AA	AA	AA	Ad	AA	dd	dd	AA	AA	AA	dd	dd	dd	AA	AA	AA	AA	AA	dd	dd	AB	AA	AA	AA	AA	AA	dd	AA	dd	AA
chr1B	129338501	129352000	13500	AA	AA	AA	AA	AA	Ad	AA	AA	AA	dd	AA	AA	dd	AA	AA	AA	AA	AA	AA	Ad	dd	dd	dd	dd	AA	AA	AA	AA	dd	AA	AA	AA	AA	AA	dd	dd	AB	AA	AA	AA	AA	AA	dd	AA	dd	AA
chr1B	129655501	129661000	5500	AA	AA	Ad	AA	AA	dd	Ad	Ad	Ad	dd	AA	AA	dd	AA	AA	Ad	AA	AA	AA	AA	AA	dd	dd	AA	Ad	AA	AA	AA	dd	AA	AA	AA	Ad	AA	Ad	dd	Ad	AA	Ad	AA	Ad	Ad	dd	Ad	dd	Ad
chr1B	130007501	130015500	8000	AA	AA	dd	AA	AA	AA	AA	AA	AA	AA	Ad	Ad	AA	Ad	AA	AA	AA	AA	Ad	AA	AA	AA	AA	AA	Ad	dd	AA	AA	AA	AA	AA	AA	AA	AA	Ad	AA	AA	AA	AA	AA	AA	Ad	AA	AA	AA	Ad
chr1B	130263001	130267500	4500	AA	AA	AA	AA	AA	dd	AA	AA	AA	Ad	AA	AB	AA	AA	AA	AA	AA	AA	AA	AA	AA	Ad	Ad	AA	AA	AA	AA	AA	Ad	AA	AA	AA	AA	AA	AA	dd	AA	AB	AA	AA	AA	AA	dd	AA	dd	Ad
chr1B	130507501	130511500	4000	dd	dd	dd	dd	dd	dd	dd	dd	dd	dd	dd	dd	dd	dd	dd	dd	dd	dd	dd	dd	dd	dd	dd	dd	dd	dd	dd	dd	dd	dd	dd	dd	dd	dd	dd	dd	dd	dd	dd	Ad	dd	dd	dd	dd	dd	dd
chr1B	131037501	131046500	9000	Ad	Ad	Ad	Ad	Ad	dd	Ad	Ad	Ad	dd	Ad	Ad	Ad	Ad	Ad	Ad	Ad	Ad	Ad	dd	Ad	dd	dd	Ad	dd	Ad	dd	Ad	dd	Ad	Ad	Ad	Ad	Ad	Ad	dd	dd	dd	dd	Ad	dd	Ad	dd	dd	dd	dd
chr1B	131546501	131551000	4500	AB	AA	AA	AA	AA	dd	AA	AA	AA	dd	AA	AA	AA	AB	AA	AA	AA	AA	AA	Ad	AA	dd	dd	AA	AA	Ad	AA	AA	dd	AA	AA	AA	AA	AA	AA	dd	AB	AA	Ad	AA	AA	AA	dd	AA	dd	AA
chr1B	131660501	131664500	4000	AA	AA	AA	AA	AA	Ad	AA	AA	AA	dd	AA	AB	AA	AA	AA	AA	AA	AA	AA	Ad	AA	dd	dd	AA	AA	AA	AA	AB	dd	AA	AA	AA	AA	AA	AA	dd	AB	AB	AA	AA	AA	AB	dd	AB	dd	AA
chr1B	131765001	131769500	4500	AA	AA	AA	AA	AA	dd	AA	AA	AA	dd	AA	AA	AA	AA	AA	AA	AA	AA	Ad	Ad	AB	dd	dd	AA	AA	AA	AA	AA	dd	Ad	Ad	AA	AA	AA	AA	dd	AA	AA	AA	AA	AA	AA	dd	AA	dd	AA
chr1B	131774501	131778500	4000	AA	AA	AA	AA	AA	dd	AA	AA	AA	dd	AA	AA	AA	AA	AA	AA	AA	AA	AA	Ad	AA	dd	dd	AA	AA	AA	AA	AA	dd	Ad	AA	Ad	AA	AA	AA	dd	AB	AA	AA	AA	AA	AA	dd	AA	dd	AB
chr1B	132121501	132154000	32500	AA	AA	AA	AA	AA	AA	dd	AA	AA	AA	AA	AA	AA	AA	AA	AA	AA	AA	AA	AA	AA	AA	AA	AA	dd	AA	AA	AA	AA	AA	AA	AA	AA	AA	AA	AA	AA	AB	AA	AA	AA	AA	AA	AA	AA	AA
chr1B	132742001	132750000	8000	AA	AA	AA	Ad	AA	dd	AA	Ad	AA	dd	AA	AA	Ad	AA	AA	AA	Ad	Ad	AA	Ad	Ad	dd	dd	Ad	Ad	AA	Ad	Ad	dd	Ad	AA	AA	AA	AA	AA	dd	Ad	AA	Ad	Ad	Ad	Ad	dd	AA	dd	AA
chr1B	132855501	132860000	4500	dd	dd	dd	Ad	dd	dd	dd	dd	dd	dd	dd	dd	dd	dd	dd	dd	Ad	dd	dd	dd	dd	dd	dd	dd	dd	dd	dd	dd	dd	dd	dd	dd	dd	dd	dd	dd	dd	dd	dd	Ad	dd	dd	dd	dd	dd	dd
chr1B	133080501	133094500	14000	Ad	Ad	Ad	Ad	Ad	dd	Ad	Ad	Ad	dd	Ad	Ad	Ad	Ad	Ad	Ad	Ad	Ad	Ad	Ad	Ad	dd	dd	Ad	Ad	Ad	Ad	Ad	dd	Ad	Ad	Ad	Ad	Ad	Ad	dd	dd	Ad	dd	Ad	dd	Ad	dd	dd	dd	Ad
chr1B	133115001	133122000	7000	BB	AA	M	AA	BB	AA	BB	AA	BB	Ad	BB	BB	AA	M	M	M	Ad	BC	AA	AA	M	AA	AA	BC	AA	M	BB	BB	AA	AA	AA	Ad	AA	AA	Ad	AA	AA	AA	AA	M	AA	Ad	AA	AA	AA	AA
chr1B	133224501	133231000	6500	AA	AA	AA	Ad	AA	Ad	Ad	Ad	AA	dd	Ad	AA	AA	AA	AA	AA	Ad	AA	AA	Ad	Ad	dd	dd	Ad	AA	Ad	AA	Ad	dd	AA	Ad	AA	AA	AA	AA	dd	Ad	Ad	Ad	Ad	Ad	dd	dd	Ad	dd	Ad
chr1B	133420501	133425000	4500	AA	AA	AA	AA	AA	AA	AA	AA	AA	Ad	AA	AA	AA	AB	AA	AA	AA	AA	AA	Ad	AA	Ad	Ad	AA	AB	AA	AA	AA	Ad	AA	AA	AA	AA	AA	AA	dd	AA	AA	Ad	AA	AA	AA	Ad	AA	Ad	Ad
chr1B	133811501	133819500	8000	Ad	Ad	Ad	Ad	Ad	Ad	Ad	Ad	Ad	dd	Ad	Ad	Ad	Ad	Ad	Ad	Ad	Ad	Ad	Ad	Ad	dd	dd	Ad	Ad	Ad	Ad	dd	dd	Ad	Ad	Ad	Ad	Ad	Ad	dd	Ad	Ad	Ad	Ad	Ad	Ad	dd	Ad	dd	Ad
chr1B	133980001	133984000	4000	Ad	dd	Ad	Ad	dd	dd	dd	Ad	dd	dd	Ad	dd	dd	Ad	Ad	Ad	dd	dd	Ad	dd	dd	dd	dd	dd	Ad	Ad	dd	dd	dd	dd	dd	Ad	Ad	dd	Ad	dd	Ad	dd	dd	Ad	dd	dd	dd	dd	dd	dd
chr1B	134161001	134193500	32500	AA	AA	AA	AA	AA	AA	AA	AA	AA	AA	AA	AA	AA	AA	AA	AA	AA	AA	AA	AA	AA	AA	AA	AA	AA	AA	AA	AA	AA	AA	AA	AA	AA	AA	dd	AA	AA	AB	AA	AA	AA	AA	AA	AA	AA	AA
chr1B	134304501	134311500	7000	AA	AB	AA	AB	AA	AA	AA	AA	AA	AA	AA	AB	AA	AA	AA	AB	AB	AB	AB	AA	AA	AA	AA	AA	AA	AA	AA	AA	AA	dd	Ad	dd	AA	AA	AB	AA	AA	AB	AA	AA	AA	AA	AA	AA	AA	AA
chr1B	134366001	134371000	5000	Ad	Ad	Ad	Ad	dd	dd	dd	Ad	Ad	dd	Ad	dd	dd	dd	dd	Ad	Ad	dd	dd	dd	dd	dd	dd	Ad	Ad	dd	dd	dd	dd	Ad	Ad	Ad	Ad	Ad	Ad	dd	dd	Ad	dd	Ad	dd	dd	dd	dd	dd	dd
chr1B	134611501	134619000	7500	Ad	Ad	Ad	Ad	Ad	Ad	Ad	Ad	Ad	dd	Ad	Ad	Ad	Ad	Ad	Ad	Ad	Ad	Ad	Ad	Ad	dd	dd	Ad	Ad	Ad	Ad	Ad	dd	Ad	Ad	Ad	Ad	Ad	Ad	dd	Ad	Ad	Ad	Ad	Ad	Ad	dd	Ad	dd	Ad
chr1B	134651001	134655500	4500	AA	AA	dd	AA	AA	AA	AA	AA	AA	AA	AA	AA	AA	AA	AA	AA	AB	AA	AB	AA	dd	AA	AA	dd	AA	dd	AB	AA	AA	AA	AA	AA	AA	AA	AA	AB	AA	AB	AA	AA	AA	AA	AA	AA	AA	AA
chr1B	134801001	134812000	11000	Ad	AA	AA	AA	AA	Ad	AA	AA	AA	dd	AA	AA	AA	AA	AA	AA	AA	AA	AA	Ad	AA	dd	dd	AA	AA	AA	AA	Ad	dd	AA	AA	AA	AA	AA	AA	dd	Ad	AA	Ad	AA	Ad	AA	dd	Ad	dd	Ad
chr1B	135074001	135078500	4500	AA	AA	AB	AA	AA	AA	AA	AA	AA	Ad	AA	AA	AA	AA	AA	AA	AA	AA	AA	AA	AA	AA	AA	AA	AA	AA	AA	AA	AA	AB	AA	AA	AA	AA	AA	AA	AA	AA	AA	AA	AA	AA	Ad	AA	Ad	dd
chr1B	135123501	135127500	4000	AA	AB	AA	AA	AA	AA	AA	AB	AA	AB	AA	AA	AA	AB	AA	AA	AA	AA	AA	AA	AA	AB	AA	AA	Ad	AB	AB	AA	AA	AB	AA	AA	AB	AB	AB	Ad	AA	AB	AA	AA	AA	AA	Ad	AA	AA	dd
chr1B	135170501	135181000	10500	BC	AB	BB	BB	BB	AA	BB	BC	BC	AA	BB	BB	BB	AB	AB	AB	BB	BB	BB	AB	AA	BB	BB	AA	BB	BB	BB	AA	AA	BB	BC	BB	BB	BB	BB	dd	AB	BB	AB	BB	AB	BB	dd	AB	dd	dd
chr1B	135182501	135187000	4500	AA	AA	AA	AA	AA	AA	AA	AB	AA	AA	AA	AA	AA	AA	AA	AA	AA	AA	AA	AA	AA	AA	AA	AA	AA	AA	AA	AA	AA	AA	AA	AA	AA	AB	AA	Ad	AA	AB	AA	AA	AA	AA	Ad	AA	Ad	dd
chr1B	135276001	135281000	5000	dd	dd	dd	dd	dd	dd	dd	dd	dd	dd	dd	dd	dd	dd	dd	dd	dd	dd	dd	dd	dd	dd	dd	dd	dd	dd	dd	dd	dd	dd	dd	dd	dd	dd	dd	dd	dd	dd	dd	dd	dd	dd	dd	dd	dd	dd
chr1B	135367501	135371500	4000	AA	AA	BB	AA	AA	dd	AA	AA	AA	AA	AA	AA	AA	AA	AA	AA	AA	AB	AA	AA	AA	AA	AA	AA	AA	BB	AA	AA	AA	AA	AA	AB	AA	AA	AA	dd	AA	AA	AA	AA	AA	AA	dd	AA	dd	AA
chr1B	135449501	135455500	6000	AA	AA	AA	AA	AA	dd	AA	AA	AA	AB	AB	AA	AA	AA	AA	AA	AA	AA	AA	AA	AA	AA	AA	AA	AA	AA	AA	AA	AA	AA	AA	AA	AA	AA	AA	dd	AA	AB	AA	AA	AA	AA	dd	AA	dd	AA
chr1B	135548501	135553000	4500	AA	AA	AA	AA	AA	Ad	AA	AA	AA	Ad	AA	AA	Ad	AA	Ad	AA	AA	Ad	AA	Ad	AA	Ad	AA	AA	AA	AA	AA	Ad	Ad	AA	AA	Ad	AA	AA	AA	dd	AA	AA	Ad	AA	AA	AA	dd	Ad	dd	Ad
chr1B	135556501	135561500	5000	AA	AA	AA	AA	AA	dd	AA	AA	AA	AA	AA	AA	AA	AA	AA	AA	AA	AA	AA	AA	AA	AA	AA	AA	AA	AA	AA	AA	AA	AA	AA	AA	AA	AA	AA	dd	AA	AB	AA	AA	AA	AB	dd	AA	dd	AB
chr1B	135793001	135805500	12500	AA	AA	AA	AA	AA	Ad	AA	AA	AA	Ad	AA	AA	AA	AA	AA	AA	AA	AA	AA	Ad	AA	Ad	Ad	AA	AA	AA	AA	Ad	Ad	AA	AA	AA	AA	AA	AA	dd	AA	AA	Ad	AA	Ad	AA	dd	Ad	dd	AA
chr1B	136057501	136062000	4500	Ad	Ad	Ad	Ad	Ad	Ad	Ad	Ad	dd	dd	Ad	Ad	Ad	dd	Ad	Ad	Ad	dd	Ad	Ad	Ad	dd	dd	Ad	Ad	Ad	Ad	dd	dd	Ad	Ad	Ad	Ad	Ad	Ad	dd	dd	Ad	Ad	Ad	dd	dd	dd	Ad	dd	Ad
chr1B	136105501	136110000	4500	AA	AA	AA	AA	AA	Ad	AA	AA	AA	dd	AA	AA	AA	AA	AA	AA	AA	AA	AA	AA	AA	dd	dd	AA	AA	AA	AA	Ad	dd	AA	AA	AA	AA	AA	AA	Ad	Ad	AA	AA	AA	AA	Ad	Ad	AA	Ad	AA
chr1B	136228501	136233500	5000	Ad	Ad	AA	Ad	AA	Ad	Ad	AA	Ad	dd	AA	AA	AA	AA	AA	Ad	Ad	Ad	AA	Ad	AA	dd	dd	AA	Ad	AA	AA	Ad	dd	Ad	AA	Ad	AA	AA	AA	dd	Ad	Ad	Ad	Ad	Ad	Ad	dd	Ad	dd	Ad
chr1B	136334501	137567500	1233000	AA	AA	AA	AA	AA	AA	AA	AA	AA	Ad	AA	AA	AA	AA	AA	AA	AA	AA	AA	AA	AA	Ad	Ad	AA	AA	AA	AA	AA	AA	AA	AA	AA	AA	AA	AA	AA	AA	AB	AA	AA	AA	AA	AA	AA	Ad	AA
chr1B	137561001	137567500	6500	dd	dd	dd	dd	dd	dd	dd	dd	dd	dd	dd	dd	dd	dd	dd	dd	dd	dd	dd	dd	dd	dd	dd	dd	dd	dd	dd	dd	dd	dd	dd	dd	dd	dd	dd	dd	dd	dd	dd	dd	dd	dd	dd	dd	dd	dd
chr1B	137587001	137592500	5500	AA	Ad	AA	Ad	AA	AA	Ad	Ad	AA	Ad	Ad	AA	AA	AA	Ad	AA	Ad	Ad	AA	dd	AA	Ad	Ad	AA	AA	Ad	Ad	Ad	Ad	Ad	AA	Ad	AA	Ad	dd	Ad	Ad	Ad	Ad	Ad	Ad	Ad	Ad	Ad	Ad	Ad
chr1B	137709501	137715000	5500	AA	Ad	AA	AA	Ad	Ad	Ad	Ad	Ad	Ad	AA	AA	Ad	Ad	Ad	AA	Ad	Ad	Ad	Ad	AA	dd	dd	AA	AA	AA	Ad	Ad	Ad	AA	AA	Ad	AA	Ad	Ad	Ad	Ad	Ad	Ad	AA	Ad	AA	Ad	AA	Ad	Ad
chr1B	137933001	137937500	4500	AB	AA	AA	AB	AA	AA	AA	AA	AB	AA	AA	AB	AA	AB	AA	AB	AA	AB	AA	AA	AA	Ad	Ad	AB	AA	AB	AA	AA	AA	AA	AA	AA	AA	AA	AA	AB	AA	AB	AA	AA	AA	AA	AA	AA	AB	AA
chr1B	137955501	137963000	7500	AA	AA	AA	AA	AA	AA	AA	Ad	AA	Ad	AA	AA	AA	AA	AA	AA	AA	AA	AA	dd	AA	AA	Ad	AA	AA	AA	AA	Ad	Ad	AA	AA	AB	AA	AA	dd	AB	AA	AB	AB	AA	AA	Ad	AA	AA	Ad	AA
chr1B	138057001	138074000	17000	AA	AA	AA	AA	AA	AA	AA	AA	AA	AA	AA	AA	AA	AA	AA	AA	AA	AA	AA	AA	AA	BB	AB	AA	AA	AA	AA	AA	AA	AA	AA	AA	AA	AA	AA	AB	AA	AA	AA	AA	AA	AA	AA	AA	AA	AA
chr1B	138091001	138098000	7000	AA	AA	AA	AA	AA	AA	AA	AA	Ad	AA	AA	AA	AA	AA	AA	AA	AA	AA	AA	AA	AA	AA	AA	AA	AA	AA	AA	AA	AA	AA	AA	AA	AA	AA	AA	AB	AA	AB	AA	AA	AA	AA	AA	AA	AB	AB
chr1B	138189501	138196000	6500	AA	AA	AA	AA	AA	AA	AA	AA	AA	AA	AA	AA	AA	AA	AA	AA	AA	AA	AA	AA	AA	AA	AA	AA	AA	AA	AA	AA	AA	AA	AA	AA	AA	AA	AA	AB	AA	AA	AA	AA	AA	AA	AA	AA	AA	AA
chr1B	138277501	138286000	8500	AA	AA	AA	AA	AA	AA	AA	AA	AA	Ad	AA	AA	AA	AA	AA	AA	AA	AA	AA	Ad	AA	dd	dd	AA	AA	AA	AA	Ad	Ad	AA	AA	AA	AA	AA	Ad	Ad	AA	AA	AA	AA	AA	AA	AA	AA	AA	AA
chr1B	138346001	138352500	6500	AA	AA	AA	AA	AA	AA	AA	AB	AA	AA	AA	AB	AA	AA	AA	AB	AA	AB	AA	AA	AA	AA	AA	AA	AA	AA	AA	AA	AA	AA	AA	AA	AA	AA	AA	AA	AA	AB	AB	AA	AA	AA	AA	AA	AA	AA
chr1B	138723501	138734500	11000	AA	AA	AA	AA	AA	AA	AA	AA	AA	AA	AA	AA	AA	AA	AA	AA	AA	AA	AA	AA	AA	AA	AA	AA	AA	AA	AA	AA	AA	AA	AA	AA	AA	AA	AA	AA	AA	AA	AA	AA	AA	AA	AA	AB	AA	AA
chr1B	138896001	138912500	16500	AA	AA	AA	AA	AA	AA	AA	AA	AA	AA	AA	AA	AA	AA	AA	AA	AA	AA	AA	AA	AA	AA	AA	AA	AA	AA	AA	AA	AA	AA	AA	AA	AA	AA	AA	AA	AA	AB	AA	AA	AA	AA	AA	AA	AA	AA
chr1B	139049501	139055000	5500	AA	AB	AA	AA	AA	AA	AA	AA	AA	AA	AA	AA	AB	AA	AA	AA	AA	AB	AA	AA	AA	AA	AA	AA	AA	AA	AA	AA	AA	AA	AA	AA	AA	AB	AA	Ad	AA	AA	AA	AA	AA	AA	AA	AA	AA	AA
chr1B	139058501	139065500	7000	Ad	AA	AA	AA	AA	AA	AA	AA	AA	AA	AA	Ad	AA	AA	AA	AA	Ad	AB	AA	AA	AA	AA	Ad	AB	AA	Ad	AA	AB	AA	AA	AA	AB	AA	AA	Ad	AB	AB	AB	AA	AA	AA	AB	AA	AA	AB	AA
chr1B	139207501	139233500	26000	AA	AA	AA	AA	AA	AA	AA	AA	AA	dd	AA	AA	AA	AA	AA	AA	AA	AA	AA	dd	AA	dd	dd	AA	AA	AA	AA	AA	dd	AA	AA	AA	AA	AA	dd	AA	AA	AA	AA	AA	AA	AA	AA	AA	AB	AA
chr1B	139741501	139769500	28000	dd	AA	AA	AA	AA	AA	AA	AA	AA	AA	AA	AA	AA	AA	AA	AA	AA	AA	AA	AA	AA	AA	AA	AA	AA	AA	AA	AA	AB	AA	AA	AA	AA	AA	AA	Ad	AA	AA	AA	AA	AA	AA	AA	AA	AA	AA
chr1B	139773501	139777500	4000	Ad	Ad	AA	Ad	Ad	AA	Ad	AA	AA	dd	AA	Ad	AA	AA	Ad	Ad	Ad	Ad	Ad	dd	AA	Ad	Ad	Ad	Ad	AA	Ad	Ad	Ad	AA	AA	Ad	AA	AA	dd	Ad	Ad	Ad	Ad	Ad	Ad	Ad	Ad	Ad	Ad	Ad
chr1B	140074001	140081000	7000	AA	AA	AA	AA	AA	AA	AA	AA	AB	AA	AA	AA	AA	AA	AA	AA	AA	AA	AA	AA	AA	AB	AA	AA	AA	AB	AA	AA	AA	AA	AA	AA	AA	AA	AA	AA	AA	AA	AA	AA	AA	AA	AA	AA	AA	AA
chr1B	140400501	140404500	4000	AA	AA	AA	AA	AB	AA	AA	AA	AB	AA	AA	AA	AA	AB	AB	AA	AA	AA	Ad	AA	AA	Ad	AA	AB	AA	AA	AA	Ad	AA	AA	AA	AB	AA	AA	AB	AA	AA	AA	AA	AA	AA	AA	AA	AA	Ad	AA
chr1B	140425501	140437000	11500	AA	AA	AA	AA	AA	AA	AA	AA	AA	AA	AA	AA	AA	AA	AA	AA	AA	AA	AA	AA	AA	AA	AA	AA	AA	AA	AA	AA	AA	AA	AA	AA	AA	AA	AA	AA	AA	AA	Ad	AA	AA	AA	AA	AA	AA	AA
chr1B	140478001	140506500	28500	AA	AA	AA	AA	AA	AA	AA	AA	AA	AA	AA	AA	AA	AA	AA	AA	AA	AA	AA	AA	AA	AA	AA	AA	AA	AA	AA	AA	AA	AA	AA	AA	AA	AA	AA	AA	AA	AA	AA	AA	AA	AA	AA	AA	AA	AA
chr1B	140526501	140534500	8000	AA	AA	AA	AA	AA	AA	AA	AA	AA	AA	AA	AA	AA	AB	AA	AA	AA	AA	AA	AA	AA	AA	AA	AA	AA	AA	AA	AA	AB	AA	AA	AA	AA	AA	AA	AA	AA	AB	AA	AA	AA	AA	AA	AA	AA	AA
chr1B	140565501	140577000	11500	AA	AA	AA	AA	AA	AA	AA	AA	AA	Ad	AA	AA	AA	AA	AA	AA	AA	AA	AA	Ad	AA	Ad	Ad	AA	AA	AA	AA	AA	Ad	AA	AA	AA	AA	AA	AA	AA	AA	AA	AA	AA	AA	AA	AA	AA	Ad	AA
chr1B	140676501	140682500	6000	AA	AA	AA	AA	AA	AA	AA	AA	AA	AA	AA	AA	AA	AA	AB	AA	AA	AA	AA	AA	AA	AA	AA	AA	AA	AA	AA	AA	AB	AB	AB	AB	AA	AA	AA	AA	AA	AB	AA	AA	AA	AA	AA	AA	AA	AA
chr1B	140732001	140738000	6000	AA	AA	AA	AA	AA	AA	AA	Ad	AA	AA	AA	AA	AA	AA	AA	AA	AA	AA	AA	AA	Ad	AA	AA	AA	AA	AA	AA	AA	AA	AA	AA	AA	AB	AA	AA	AA	AA	AA	AA	AA	AA	AA	AA	AA	AA	AA
chr1B	140774001	140782000	8000	AB	AA	AA	AA	AA	AA	AA	AA	AA	AA	AA	AA	AA	AA	AA	AA	AA	AA	AA	AA	AA	AA	AB	AA	AA	AA	AA	AB	AB	AA	AA	AA	AA	AA	AA	Ad	AA	AA	Ad	AA	Ad	Ad	AA	AA	Ad	Ad
chr1B	140822501	140828500	6000	AB	AA	AA	AA	AB	AA	AA	AA	AA	AA	AA	AA	AA	AA	AA	AA	AA	AA	AA	AA	AA	AA	AA	AA	AA	AA	AA	AA	AA	AA	AA	AA	AA	AA	AA	AA	AB	AA	AA	AA	AA	AA	AA	AA	AA	AA
chr1B	141133001	141138000	5000	AA	AB	AA	AA	AA	AA	AB	AA	AB	Ad	AA	AA	AA	AA	AA	AA	AA	AA	AA	Ad	AA	AA	Ad	AA	AA	AA	AA	AA	AA	AA	AA	AA	AB	AA	AB	AA	AA	AA	AA	AA	AA	AA	AA	AA	AA	AA
chr1B	141473501	141485500	12000	AA	AA	AA	AA	AA	AA	AA	AA	Ad	Ad	Ad	AA	AA	AA	AA	AA	AA	AA	AA	Ad	AA	Ad	Ad	AA	AA	AA	AA	AA	Ad	AA	AA	AA	AA	AA	AA	Ad	Ad	Ad	Ad	AA	Ad	Ad	Ad	Ad	Ad	Ad
chr1B	141510501	141524500	14000	AA	AA	AA	AA	AA	AA	AA	AA	AA	dd	AA	AA	AA	AA	AA	AA	AA	Ad	AA	dd	AA	dd	dd	AA	AA	AA	AA	AA	dd	AA	AA	AA	AA	AA	AA	Ad	Ad	Ad	Ad	AA	Ad	Ad	Ad	Ad	Ad	Ad
chr1B	141790001	141794500	4500	AA	AA	AA	AA	AA	AB	AA	AA	AA	AA	AA	AA	AB	AA	AA	AA	AA	AB	AA	AA	AA	Ad	AA	Ad	AA	AA	AB	BB	BB	AA	AA	AA	AA	AB	AA	dd	AB	AB	Ad	AA	AA	Ad	AA	AA	AA	Ad
chr1B	142038001	142093500	55500	AA	AA	AA	AA	AA	AA	AA	AA	AA	Ad	AA	AA	AA	AA	AA	AA	AA	AA	AA	AA	AA	dd	dd	AA	AA	AA	AA	AA	Ad	AA	AA	AA	AA	AA	AA	AA	AA	AB	AA	AA	AA	AA	AA	AA	AA	AA
chr1B	142394001	142398000	4000	AA	AA	AB	AA	AA	AA	AA	AA	AA	AA	AA	AA	AA	AA	AB	AA	AA	AA	AA	AA	AA	AA	AA	AA	AA	AA	Ad	AA	AA	AA	AA	AA	AA	AB	AB	Ad	AA	AA	AA	AA	AA	AA	dd	AA	dd	AA
chr1B	142729001	142735000	6000	AA	AA	AA	AA	AA	AA	AA	AA	AB	AA	AA	AA	AA	AA	AA	AA	AA	AA	AA	AA	AA	AA	AA	AA	AA	AA	AA	AA	AB	AA	AA	AA	AA	AA	AA	AA	AA	AB	AA	AA	AA	AA	AA	AA	AA	AA
chr1B	142802001	142806500	4500	AA	AA	AA	AA	AA	AA	AA	AA	AA	Ad	AA	AA	AA	AA	AA	AA	AB	AA	Ad	Ad	AA	dd	dd	AA	AB	AA	AA	AA	AA	AA	AA	AA	AA	AA	AA	AA	Ad	BB	AA	AA	AA	AA	AA	AA	AA	AA
chr1B	143017001	143024500	7500	AA	AA	AA	AA	AA	AA	AA	AA	AA	AA	AA	AA	AA	AA	AA	AA	AA	AA	AA	AA	AA	AA	AA	AA	AA	AA	AA	AA	AA	AA	AA	AA	AA	AA	AA	AB	AA	AB	AA	AA	AA	AA	AA	AA	AA	AA
chr1B	143035001	143040500	5500	AA	AA	AA	AA	AA	AB	AA	AA	AA	AA	AA	AA	AA	AA	AA	AA	AA	AA	AA	AA	AA	AA	AA	AA	AA	AA	AA	AA	AB	dd	AA	AA	AA	AA	AA	AB	AA	AB	AB	AA	AA	AA	AA	AA	AB	AB
chr1B	143125501	143193000	67500	AA	AA	AA	AA	AA	AA	AA	AA	AA	Ad	AA	AA	AA	AA	AA	AA	AA	AA	AA	AA	AA	dd	dd	AA	AA	AA	AA	AA	Ad	AA	AA	AA	AA	AA	AA	AB	AA	AB	AA	AA	AA	AA	AA	AA	AA	AA
chr1B	143396501	143402500	6000	AB	AB	AA	AB	AA	AB	AA	AA	AA	Ad	AA	AA	AB	AA	AA	AB	AA	AB	AA	dd	AA	AA	AB	AA	AA	AB	AB	AB	Ad	AA	AA	AA	AB	AA	AA	Ad	AB	AB	AA	AA	AA	AA	AA	AA	AA	AA
chr1B	143405001	143411500	6500	AA	AB	AA	AA	AA	AA	AA	AA	AA	Ad	AA	AA	AA	AA	AA	AA	AA	AA	AA	dd	Ad	Ad	AA	AB	AA	AA	AA	AA	Ad	AA	AA	AB	AA	AA	AA	AA	AA	AB	AB	AA	AA	AA	AA	AA	AB	AA
chr1B	143802501	143808500	6000	AA	AB	AA	AB	AA	AA	AA	AA	AA	AA	AB	AB	AB	AB	AB	AA	AB	AB	AA	AA	AB	AA	AA	AA	AB	AA	AA	AA	AA	AB	AB	AB	AB	AB	AA	Ad	AA	AB	AA	AA	AA	AB	AA	AA	AB	AA
chr1B	143831501	143835500	4000	AB	AA	AA	AA	AA	AA	AA	AA	AB	AA	AA	AB	AA	AA	AB	AA	AA	AB	AA	dd	AA	BB	BB	AA	AA	AA	AA	AA	AA	AA	AA	AA	AB	AA	AA	AB	AA	AB	AB	AA	AA	AA	AA	AA	AA	AB
chr1B	143905501	143910000	4500	AA	AA	AA	AA	AA	AA	AB	AA	AA	AA	AA	AA	AA	AA	AA	AA	AA	AA	AA	AA	AA	AA	AA	AA	AA	AA	AA	AA	AA	AA	AA	AA	AA	AA	AA	AB	AA	AB	AA	AA	AA	AA	AA	AA	AA	AA
chr1B	144155501	144161000	5500	AB	AB	AA	AA	AB	AA	AB	AB	AA	Ad	AB	AA	AB	AA	AA	AB	AB	AA	AB	dd	AA	AA	AA	AB	AB	AA	AA	AA	dd	AA	AA	AB	AA	AB	AB	AB	AA	AB	AB	AA	AA	AA	AA	AA	AA	AA
chr1B	144324001	144328500	4500	dd	dd	dd	dd	dd	dd	dd	dd	dd	dd	dd	dd	dd	dd	dd	dd	dd	dd	dd	dd	dd	dd	dd	dd	dd	dd	dd	dd	dd	dd	dd	dd	dd	dd	dd	Ad	dd	dd	dd	dd	dd	dd	dd	dd	dd	dd
chr1B	144405001	144410000	5000	AA	AA	AA	AA	Ad	AA	AA	AA	AA	AA	AA	AA	AA	AA	AA	AA	AA	AA	AA	AA	AA	AA	AA	AA	AA	Ad	AA	AA	AA	AA	AA	AA	AA	AA	AA	Ad	AA	AA	AA	AA	AA	AA	AA	AA	AA	AA
chr1B	144509001	144516000	7000	AA	AA	AA	AA	AA	AA	AA	AA	AA	Ad	AA	AA	AA	AA	AA	AA	AA	AA	AA	dd	AA	AA	AA	AA	AA	AA	AA	AA	Ad	AA	AA	AA	AA	AA	AA	AA	AA	AB	AA	AA	AA	AA	AA	AA	AA	AA
chr1B	144539501	144557000	17500	AA	AA	AA	AA	AA	AA	AA	AA	AA	AA	AA	AA	AA	AA	AA	AA	AA	AA	AA	AA	AA	AA	AA	AA	AA	AA	AA	AA	AA	AA	AA	AA	AA	AA	AA	AA	AA	AB	AB	AA	AA	AA	AA	AA	AA	AB
chr1B	144664001	144678500	14500	Ad	Ad	Ad	Ad	Ad	Ad	dd	Ad	Ad	dd	Ad	Ad	Ad	Ad	Ad	Ad	Ad	Ad	Ad	dd	Ad	dd	dd	Ad	Ad	Ad	Ad	Ad	dd	Ad	Ad	Ad	Ad	Ad	Ad	dd	Ad	Ad	Ad	Ad	dd	Ad	Ad	Ad	Ad	Ad
chr1B	144691501	144697500	6000	AA	AA	AA	AA	AA	AA	AA	AA	AA	AA	AA	AA	AA	AA	AA	AB	AA	AA	AA	AA	AA	AA	AA	AA	AA	AA	AA	AA	AB	AA	AA	AA	AA	AA	AA	AB	AB	AB	AB	AA	AA	AA	AA	AA	AA	AA
chr1B	144747501	144752000	4500	AA	AB	AB	AA	AA	AA	AB	AA	AA	Ad	AA	AB	AB	AA	AB	AA	AA	AA	AA	AB	AA	AA	AB	Ad	AA	AA	AB	AA	AB	AA	AB	AA	AA	AA	AA	AA	AA	AB	AB	AA	AB	AB	AA	AA	AA	AA
chr1B	144843501	144848000	4500	AA	AA	AA	AA	AA	Ad	Ad	AA	AA	dd	AA	AA	Ad	AA	AA	Ad	AA	AA	AA	dd	Ad	dd	dd	AA	AA	AA	AA	Ad	Ad	AA	AA	AA	AA	AA	AA	AA	Ad	AA	AA	AA	AA	AA	AA	AA	Ad	AA
chr1B	144887501	144892000	4500	AA	AA	AA	AA	AA	AA	AA	AA	AA	dd	AA	AA	AB	AA	AB	AA	AA	AA	AA	Ad	AA	dd	Ad	AA	AA	AA	AA	Ad	Ad	AA	AA	AA	AA	AA	AA	AB	Ad	AA	AB	AA	AA	AA	AA	AA	Ad	AA
chr1B	144953001	144959500	6500	BC	BC	M	BC	M	M	M	M	BC	dd	M	M	M	BC	M	BC	BC	M	M	AA	M	dd	dd	BC	BC	M	BC	BC	AA	BC	BB	M	BB	M	BB	BB	AB	M	BB	BB	BB	BB	BC	BC	BC	Ad
chr1B	145111001	145149000	38000	AA	AA	AA	AA	AA	AA	Ad	AA	AA	Ad	AA	AA	AA	AA	AA	Ad	AA	AA	AA	Ad	AA	Ad	Ad	AA	AA	AA	AA	Ad	Ad	Ad	Ad	Ad	AA	AA	AA	AA	Ad	AA	AA	AA	AA	AA	AA	AA	AA	Ad
chr1B	145591001	145605500	14500	Ad	Ad	Ad	Ad	Ad	Ad	Ad	Ad	Ad	dd	Ad	Ad	Ad	Ad	Ad	AA	Ad	Ad	Ad	Ad	Ad	dd	dd	Ad	Ad	Ad	Ad	Ad	Ad	Ad	Ad	Ad	Ad	Ad	Ad	dd	Ad	Ad	Ad	Ad	Ad	Ad	Ad	Ad	Ad	Ad
chr1B	145690501	145695000	4500	Ad	Ad	Ad	Ad	Ad	AA	Ad	Ad	Ad	Ad	Ad	Ad	AA	Ad	Ad	Ad	Ad	Ad	Ad	Ad	Ad	Ad	AA	Ad	Ad	Ad	Ad	AB	AA	Ad	AA	Ad	Ad	Ad	Ad	dd	AB	AA	dd	AA	Ad	AA	AA	Ad	AA	Ad
chr1B	145826001	145830000	4000	dd	Ad	Ad	dd	Ad	Ad	dd	Ad	dd	dd	dd	dd	AA	Ad	Ad	Ad	dd	Ad	Ad	dd	Ad	dd	dd	Ad	Ad	Ad	Ad	Ad	dd	AA	Ad	AA	dd	Ad	Ad	Ad	Ad	dd	dd	Ad	dd	Ad	dd	dd	dd	dd
chr1B	146212501	146217500	5000	AA	AA	AA	AA	AB	AA	AA	AA	AA	AA	AA	AA	AA	AB	AA	AA	AA	AA	AB	AA	AA	AA	AA	AA	AA	AA	AB	AA	AA	AA	AB	AA	AA	AA	AA	AB	AA	AB	AA	AA	AA	Ad	AA	AB	AA	AB
chr1B	146393501	146399000	5500	AA	Ad	AA	AA	AA	AA	AA	AA	AA	AA	AA	AA	AA	AA	AA	AA	AA	AA	AA	AA	AA	AA	Ad	Ad	AA	AA	AA	AA	AB	AA	AA	AA	AA	AA	AA	Ad	AA	AA	AA	AA	AA	AA	AA	AA	AA	AA
chr1B	146418501	146428500	10000	AA	AA	AA	AA	AA	AA	AA	AA	AA	AA	AA	AA	AA	AA	AA	AA	AB	AA	AA	AA	AA	AA	AA	AA	AA	AA	AA	AA	AB	AA	AA	AA	AA	AA	AA	AB	AA	AA	AA	AA	AA	AA	AA	AA	AA	AA
chr1B	146434001	146443500	9500	AA	AA	AA	AA	AA	Ad	AA	AA	AA	AA	AA	AA	AA	AA	AA	AA	AA	Ad	AA	AA	AA	Ad	Ad	AA	AA	AA	AA	Ad	AA	AA	AA	AA	AA	AA	AA	Ad	Ad	Ad	Ad	AA	Ad	AA	Ad	Ad	AA	AA
chr1B	146582001	146587000	5000	AA	AA	AA	AA	AB	AA	AB	AB	AB	AB	AA	AB	AA	AB	AB	AA	AA	AA	AA	AB	AA	AB	AB	AA	AA	AA	AA	AA	AB	AA	AA	AA	AA	AA	AA	Ad	AA	AB	AA	AA	AA	AA	AA	AA	AA	AA
chr1B	146808001	146821000	13000	Ad	AA	Ad	AA	AA	Ad	Ad	Ad	Ad	Ad	AA	Ad	AA	AA	AA	Ad	AA	AA	AA	Ad	AA	Ad	Ad	Ad	Ad	AA	AA	Ad	Ad	Ad	AA	Ad	Ad	AA	Ad	Ad	Ad	Ad	Ad	Ad	Ad	Ad	Ad	Ad	Ad	Ad
chr1B	146992501	146996500	4000	AB	AA	AB	AA	AA	AA	AB	AB	AA	BB	AA	AA	AA	AA	AB	AA	AA	AA	AA	AA	dd	BC	BC	dd	AB	AA	AA	AA	BB	AB	AA	AA	AA	AA	AB	AA	AA	AA	AA	AA	AA	AA	AA	AB	AB	AB
chr1B	147559001	147563500	4500	AA	AA	AA	AA	AA	AA	AA	AA	AA	Ad	AA	AA	AA	AA	AA	AA	AA	AA	AA	dd	AA	AA	AA	AA	AA	AB	AA	AA	Ad	AA	AA	AA	AA	AA	AA	AA	AA	AA	AA	AA	AA	AA	AA	AA	AA	AA
chr1B	147588001	147606500	18500	AA	AA	AA	AA	AA	AA	AA	AA	AA	AA	AA	AA	AA	AA	AA	AA	AA	AA	AA	AA	AA	AA	AA	AA	AA	AA	AA	AA	AB	AA	AA	AA	AA	AA	AA	AA	AA	AB	AA	AA	AA	AA	AA	AA	AA	AA
chr1B	147860501	147930500	70000	AA	AA	AA	AA	AA	AA	AA	AA	AA	AA	AA	AA	AA	AA	AA	AA	AA	AA	AA	AA	AA	AA	AA	AA	AA	AA	AA	AA	AB	AA	AA	AA	AA	AA	AA	AA	AA	AA	AA	AA	AA	AA	AA	AA	AA	AA
chr1B	148010501	148015500	5000	AB	AA	AA	AA	AB	AA	AA	AA	AA	AA	AB	AA	AA	AA	AA	AB	AA	AA	AA	AA	AA	AA	AA	AA	AB	AA	AA	AA	AB	AA	AA	AB	AB	AA	AA	Ad	AA	AA	Ad	AA	AA	AA	AA	AA	AA	AA
chr1B	148123501	148127500	4000	Ad	Ad	Ad	Ad	Ad	Ad	Ad	Ad	Ad	Ad	Ad	Ad	Ad	AA	Ad	Ad	Ad	Ad	Ad	Ad	Ad	Ad	Ad	Ad	Ad	Ad	Ad	AA	Ad	Ad	Ad	Ad	Ad	Ad	Ad	dd	Ad	Ad	dd	Ad	Ad	Ad	Ad	Ad	dd	Ad
chr1B	148162501	148250000	87500	AA	AA	AA	AA	AA	AA	AA	AA	AA	AA	AA	AA	AA	AA	AA	AA	AA	AA	AA	AA	AA	AA	AA	AA	AA	AA	AA	AA	AA	AA	AA	AA	AA	AA	AA	AA	AA	AB	AA	AA	AA	AA	AA	AA	AA	AA
chr1B	148422501	148426500	4000	Ad	Ad	Ad	Ad	Ad	Ad	Ad	Ad	Ad	dd	Ad	Ad	Ad	Ad	Ad	Ad	Ad	Ad	Ad	dd	Ad	dd	dd	AA	Ad	Ad	Ad	Ad	dd	Ad	Ad	Ad	Ad	AA	Ad	dd	Ad	Ad	Ad	Ad	Ad	Ad	Ad	Ad	Ad	Ad
chr1B	148527001	148531000	4000	AB	AA	AA	AA	AA	AA	AA	AA	AA	dd	Ad	AA	Ad	AA	AA	Ad	AA	AA	AA	dd	AA	Ad	dd	AA	AA	AA	AA	Ad	dd	AA	AB	AA	AA	AA	AA	Ad	Ad	Ad	AA	Ad	Ad	AA	AA	Ad	AA	Ad
chr1B	148590501	148598000	7500	AB	AA	AB	AA	AB	AA	AA	AA	AB	Ad	AA	AB	AB	AB	AA	AA	AA	AA	AA	Ad	AB	Ad	Ad	AA	AB	AB	AB	AA	Ad	AA	AA	AA	AB	AB	AA	AA	AA	AA	AA	AA	AA	AB	AA	AA	AA	AA
chr1B	148628501	148639000	10500	AA	AA	AA	AA	AA	AA	AA	AA	AA	AA	AA	AA	AA	AA	AA	AA	AA	AA	AA	AA	AA	AA	AA	AA	AA	AA	AA	AA	AA	AA	AA	AA	AA	AA	AA	AA	AA	AA	AA	AA	AA	AA	AA	AA	AA	AA
chr1B	148816501	148822500	6000	AA	AA	AA	AB	AA	AB	AA	AA	AA	AA	AA	AB	AA	AA	AA	AA	AA	AA	AA	AB	AA	Ad	Ad	AA	AA	AA	AA	AA	AA	AA	AA	AA	AA	AB	AB	AA	AA	AA	AA	AA	AA	AB	AA	AA	AA	AB
chr1B	148979001	148985000	6000	AA	AA	AA	AA	AB	AA	AA	AA	AA	AA	AA	AA	AA	AA	AA	AA	AA	AA	AA	AB	AA	AA	AA	Ad	AA	AA	AA	AA	AB	AA	AA	AA	AA	AA	AB	AA	AA	AB	AA	AA	AA	AA	AA	AA	Ad	AA
chr1B	149037501	149044000	6500	AA	AA	AA	AA	AA	AA	AA	AA	AA	AA	AA	AA	AA	AA	AA	AA	AA	AA	AA	AA	AA	AA	AA	AA	AB	AA	AA	AA	AB	AA	AA	AA	AA	AA	AA	AA	AA	AB	AA	AA	AA	AB	AA	AA	AA	Ad
chr1B	149185001	149192500	7500	AB	AA	AA	dd	AA	Ad	AA	AA	dd	AA	dd	dd	AA	AB	AA	AB	dd	AB	AB	AB	AA	AA	AB	AA	AA	AB	AA	AA	AB	AB	AB	AA	dd	AB	AA	AA	AB	dd	dd	AA	dd	AB	AA	dd	AA	dd
chr1B	149260001	149266500	6500	AA	AA	AA	AA	AB	AA	AA	AA	AA	AA	AA	AA	AA	AA	AB	AA	AA	AA	AA	AA	AA	AA	AA	AA	AA	AA	AA	AA	AA	AA	AA	AA	AA	AA	AA	AA	AA	AB	AA	AA	AA	AA	AA	AA	Ad	AA
chr1B	149354501	149364500	10000	AA	AA	AA	AA	AA	AA	AA	AA	AA	dd	AA	AA	AA	AA	AA	AA	AA	AA	AA	dd	AA	dd	dd	AA	AA	AA	AA	AA	dd	AA	AA	AA	AA	AA	AA	Ad	AA	AA	AA	AA	AA	AA	AA	AA	AA	Ad
chr1B	149413501	149418500	5000	AA	AA	AA	AA	AA	AA	AA	AA	AA	AA	AA	AA	AA	AA	AB	AA	AA	AA	AA	Ad	AA	Ad	AA	AA	AA	AA	AA	AA	Ad	AA	AA	AA	Ad	AA	AA	Ad	Ad	AA	AA	AA	AA	AA	Ad	Ad	AA	Ad
chr1B	149589501	149595000	5500	AA	AA	AA	AA	AA	AA	AA	dd	AA	AA	AA	AB	AA	AA	AA	AA	AA	AA	AA	AA	AA	AA	AA	AA	AA	AA	AA	AA	AB	AA	AA	AA	AA	AA	AA	AB	AB	AB	AA	AA	AA	AA	AA	AA	AA	AB
chr1B	149866501	149871000	4500	AA	AA	AA	AA	AA	AA	AA	AA	AA	AA	AA	AA	AA	AA	AA	AA	AA	AA	AA	AA	AA	AA	AA	AA	AA	AA	AA	AA	AB	AA	AA	AA	AA	AA	Ad	AB	AA	AB	AB	AA	AA	AA	AA	AA	AA	AA
chr1B	149985501	149990000	4500	AB	AB	AB	AA	AA	AB	AA	AA	AA	dd	AA	AA	AA	AA	AB	AA	AA	AA	AA	dd	AA	dd	dd	AA	AB	AA	AA	AA	dd	AA	AA	AA	AA	AA	AA	Ad	AA	AA	Ad	AA	Ad	Ad	AA	AA	Ad	Ad
chr1B	149988001	149994500	6500	AA	AA	AA	AA	AA	Ad	AA	Ad	AA	dd	Ad	AA	Ad	AA	AA	AA	AA	Ad	Ad	dd	AA	dd	dd	AA	Ad	AA	Ad	AA	dd	AA	Ad	Ad	AA	Ad	Ad	Ad	Ad	Ad	Ad	Ad	Ad	Ad	Ad	Ad	Ad	Ad
chr1B	150026501	150034000	7500	AB	AA	Ad	AA	AA	AA	AA	Ad	Ad	Ad	AA	Ad	AA	AA	AA	AA	Ad	AA	AA	Ad	Ad	dd	dd	AA	AA	AA	AA	Ad	Ad	AA	AA	AA	AA	AA	Ad	AA	Ad	Ad	AA	Ad	Ad	Ad	Ad	Ad	Ad	Ad
chr1B	150130501	150135500	5000	AA	AA	AA	AA	AA	AA	AA	AA	AA	AA	AA	AA	AA	AA	AA	AA	AA	AA	AA	AA	AA	AA	AA	AA	AA	AA	AA	AA	AA	AA	AA	AA	AA	AA	AB	AA	AA	AA	AA	AA	AA	AA	BB	AA	AB	AA
chr1B	150171501	150183500	12000	AA	AA	AA	AA	AA	AA	AA	AA	AA	AA	AA	AA	AA	AA	AA	AA	AA	AA	AA	AA	AA	dd	dd	AA	AA	AA	AA	AB	AA	AA	AA	AA	AA	AA	AA	Ad	AB	AA	Ad	AA	AA	AA	AA	AA	AA	AA
chr1B	150384001	150391500	7500	AA	AA	AA	AB	AA	AA	AA	AA	AA	AA	AA	AA	AA	AA	AA	AA	AA	AA	AA	AA	AB	AB	AA	AB	AA	AA	AA	AA	AA	AA	AA	AA	AA	AA	AA	AB	AA	AB	AA	AA	AA	AA	AA	AA	AA	AB
chr1B	150700501	150710000	9500	AA	AA	AA	AA	AA	AA	AA	AA	AA	AA	AA	AA	AA	AA	AA	AA	AA	AA	AA	AA	AA	AA	AA	dd	AA	AA	AA	AA	AB	AA	AA	AA	AA	AA	AA	AA	AA	AB	AA	AA	AA	AB	AA	AA	AB	AA
chr1B	150957001	150962500	5500	AA	AA	Ad	AA	AA	AA	AA	AA	AA	AA	AA	Ad	AA	AA	AA	Ad	AA	AA	Ad	AA	Ad	AA	AA	Ad	AA	AA	AA	AB	AA	AA	AA	AA	AA	AA	AA	dd	AB	AB	Ad	AA	AA	AA	AA	Ad	Ad	AA
chr1B	151024001	151028000	4000	AA	Ad	AA	dd	AA	Ad	AA	AA	dd	AA	dd	dd	AA	AA	AA	AA	dd	AA	AA	AA	AA	AA	AA	AA	AA	AB	AA	AA	AA	AA	AA	AA	dd	AA	AA	AB	AA	dd	dd	AA	dd	Ad	AA	dd	AA	dd
chr1B	151247501	151258000	10500	AA	Ad	Ad	AA	AA	Ad	AA	Ad	AA	Ad	Ad	AA	AA	AA	AA	AA	AA	AA	Ad	AA	AA	AA	Ad	AA	AA	Ad	AA	AA	AA	AA	AA	Ad	AA	AA	AA	AA	Ad	AA	Ad	AA	AA	Ad	AA	AA	Ad	AA
chr1B	151256501	151263000	6500	AA	AA	AB	AB	AA	AA	AA	AA	AA	AB	AA	AA	AA	AA	AA	AA	AB	AA	AA	AA	AA	AA	AA	AA	AA	AA	AA	AB	AB	AA	AB	AA	dd	AB	AA	AA	AB	AA	AA	AA	AA	AA	AA	AA	AA	AB
chr1B	151880501	151885000	4500	dd	AA	AA	AA	AA	AA	AA	AA	AA	AA	AA	AA	AA	AA	AA	AA	AA	AA	AA	AA	AA	AA	AA	AA	AA	AA	AA	AA	AB	AA	AA	AA	AA	AA	AA	AA	AA	AB	AA	AA	AA	AA	AA	AA	AA	AA
chr1B	151951501	151966500	15000	AA	AA	AA	AA	AA	AB	AA	AA	AA	AA	AA	AA	AA	AA	AA	AA	AA	AA	AA	AA	AA	AA	AA	AA	AA	AA	AA	AA	AA	AA	AA	AA	AA	AA	AA	AA	AA	AA	AA	AA	AA	AA	AA	AA	AA	AA
chr1B	151986001	151991000	5000	Ad	Ad	Ad	Ad	Ad	AA	Ad	Ad	Ad	dd	Ad	AA	Ad	Ad	Ad	Ad	Ad	Ad	AA	dd	AA	dd	dd	Ad	Ad	Ad	AA	AA	dd	AA	Ad	Ad	AA	Ad	Ad	Ad	Ad	Ad	Ad	Ad	Ad	Ad	Ad	Ad	dd	Ad
chr1B	152102501	152106500	4000	AA	AA	AA	AA	AA	AA	AA	AA	AA	AA	AA	AA	AA	AA	AA	AA	AA	AA	AA	AA	AA	Ad	Ad	AA	AA	AA	AA	AA	AA	AA	AA	AA	AA	AB	AA	Ad	AA	AB	AA	AA	AA	AA	AA	AA	AA	AA
chr1B	152130001	152135500	5500	AA	AA	AA	AB	AB	AA	AA	AA	AA	AA	AB	AA	AA	AB	AA	AB	AA	AA	AB	AA	AA	AA	AA	AB	AA	AA	AA	AA	AB	AA	AA	AB	AA	AA	AB	AB	AA	AB	AA	AA	AA	AA	AA	AA	AB	AA
chr1B	152176001	152180000	4000	Ad	Ad	Ad	Ad	Ad	Ad	Ad	Ad	AA	Ad	Ad	Ad	Ad	Ad	Ad	AA	Ad	Ad	AA	Ad	Ad	Ad	dd	AA	Ad	Ad	Ad	Ad	AA	Ad	Ad	AA	Ad	Ad	Ad	Ad	Ad	Ad	Ad	AB	Ad	Ad	Ad	Ad	Ad	AA
chr1B	152180501	152184500	4000	AA	AA	AA	AA	AA	AA	AA	Ad	AA	AB	AA	AA	AA	AA	AA	AA	Ad	AA	AA	AA	AA	AA	AB	AA	AA	AA	AA	Ad	AA	AA	AA	AA	AA	AA	AA	AB	AB	AB	AB	AA	AA	AA	AA	AB	AA	AB
chr1B	152193501	152198500	5000	AA	AA	AA	AA	AA	AA	AA	AA	AA	dd	Ad	AA	AA	AA	AA	AA	AA	AA	AA	dd	AA	Ad	Ad	AA	AA	AA	AA	AA	dd	AA	AA	AA	AA	AA	Ad	AA	AB	AA	AA	AA	AA	AA	AA	AA	AA	Ad
chr1B	152209001	152213000	4000	AA	AA	AA	AA	AA	AA	AA	AA	AA	AA	AA	AA	AA	AA	AA	AA	AB	AA	AA	AB	AA	AA	AA	AA	AA	AA	AA	AA	AA	AA	AA	AA	AA	AA	AA	AB	AA	AB	AA	AA	AA	AA	AA	AA	AA	AA
chr1B	152227501	152232000	4500	AA	AA	AA	AA	AA	AA	AA	AA	AA	AA	AA	AA	AA	AA	AA	AA	AA	AA	AB	AA	AA	dd	dd	AA	AA	AA	AA	AA	AB	AA	AA	AA	AB	AA	AA	AB	AA	AA	AB	AA	AA	AA	AA	AA	AA	AB
chr1B	152256501	152262500	6000	AB	AB	AA	AB	AA	AA	AA	AB	AA	AB	AA	AA	AA	AA	AB	AA	AA	AB	AA	AA	AA	dd	dd	AA	AA	AA	AB	AA	AB	AB	AA	AB	AA	AB	AA	AA	AA	AB	Ad	AA	AA	AA	AA	AA	AB	AA
chr1B	152269501	152275000	5500	AB	AB	AA	AA	AA	AA	AA	AA	AA	AA	AA	AA	AA	AB	AB	AA	AA	AB	AA	AA	AA	dd	dd	AA	AA	AA	AA	Ad	AA	AB	AB	AA	AA	AA	AA	AA	Ad	AA	AA	AA	AA	Ad	AA	Ad	Ad	AA
chr1B	152297501	152301500	4000	AA	Ad	AA	AA	AA	AA	AB	AA	AA	AB	AB	AA	AA	AB	AA	AA	AB	AB	AA	AB	AA	dd	dd	AA	AB	AB	AA	AA	AB	AB	Ad	AA	AA	dd	AA	dd	dd	AB	AA	AA	AA	dd	AB	AA	AB	AA
chr1B	152344501	152350500	6000	AA	AA	AA	AA	AA	AA	AA	AA	AA	AA	AA	AA	AA	AA	AA	AA	AA	AA	AA	AA	AA	dd	dd	AA	AA	AA	AA	AA	AA	AA	AA	AA	AA	AA	AA	AA	AA	AA	AA	AA	AA	AA	AA	AA	AA	AA
chr1B	152390001	152394000	4000	AA	AA	AA	AA	AA	AB	AA	AA	AA	AA	AA	AA	AA	AA	AA	AB	AA	AB	AA	AA	AA	dd	dd	AA	AA	AA	AA	AA	AA	AA	AA	AA	AA	AA	AA	AA	AA	AB	AA	AA	AA	AA	AA	AA	AA	AA
chr1B	152409501	152413500	4000	AA	AA	AA	AA	AA	Ad	Ad	AA	AA	Ad	AA	AA	AA	AA	AA	Ad	AA	AA	AA	Ad	Ad	dd	dd	Ad	AA	AA	AA	Ad	Ad	AA	AA	AA	Ad	Ad	Ad	AA	Ad	Ad	Ad	AA	Ad	Ad	Ad	Ad	Ad	Ad
chr1B	152562001	152569500	7500	AA	AA	AB	AA	AA	AA	AB	AB	AA	dd	AA	AA	AA	AB	AB	AA	AA	AA	AA	dd	AA	AA	AA	AA	AA	AB	AA	AA	dd	AB	AB	AB	AA	AA	AA	AB	AB	AA	AA	AA	AA	AA	AA	AA	AA	AB
chr1B	152570001	152579500	9500	AA	AA	AA	AA	AA	AA	AA	AA	AB	BB	AA	AA	AA	AA	AA	AA	AA	AB	AA	AB	AA	AA	AA	AA	AA	AB	AA	AA	BC	AA	AA	AA	AA	AA	AA	AB	AA	AB	AA	AA	AA	AA	AA	AA	AB	AA
chr1B	152638501	152643000	4500	AA	AA	AA	AA	AA	AA	AA	AA	AA	dd	AB	AA	AA	AB	AB	AA	AA	AA	AA	dd	AA	AA	AB	AA	AA	AA	AA	AB	dd	AA	AA	AA	AA	AA	AA	Ad	AA	AA	Ad	AA	AA	AA	AA	AA	AA	AA
chr1B	152688501	152707500	19000	AA	AA	AA	AA	AA	AA	AA	AA	AA	AA	AA	AA	AA	AA	AA	AA	AA	AA	AA	AA	AA	AA	AA	AA	AA	AA	AA	AA	AA	AA	AA	AA	AA	AA	AA	AA	AA	AA	AA	AA	AA	AA	AA	AA	AA	AA
chr1B	152928001	152933500	5500	AA	Ad	AA	AA	AA	AA	AA	AA	AA	AA	AA	AA	Ad	AA	AA	AA	Ad	AA	Ad	Ad	AA	Ad	AA	AA	Ad	AA	AA	AA	AA	AA	AA	AA	Ad	AA	Ad	dd	AB	AA	Ad	AA	AA	AA	AA	AA	AA	AA
chr1B	153019501	153039500	20000	AA	AA	AA	AA	AA	AA	AA	AA	AA	dd	AA	AA	AA	AA	AA	AA	AA	AA	AA	dd	AA	AA	AA	AA	AA	AA	AA	AA	dd	AA	AA	AA	AA	AA	AA	AA	AA	AA	AA	AA	AA	AA	AA	AA	AA	AB
chr1B	153372001	153376000	4000	Ad	AA	AA	AA	AA	AA	AA	AA	AA	AA	AA	AA	AA	AA	AA	AA	AA	AA	AA	AA	AA	AA	AA	AA	AA	Ad	AA	AA	AA	AA	AA	AA	AA	AB	AA	AA	AA	AB	AB	AA	AA	AA	AA	AA	AA	AA
chr1B	153392501	153399500	7000	AA	AA	AA	AA	AB	AA	AA	AA	AA	AB	AA	AA	AA	AA	AA	AA	AA	AA	AA	AA	AA	AA	AA	AA	AA	AA	AA	AA	AA	AA	AA	AA	AA	AB	AA	Ad	AB	AB	AA	AA	AA	AA	AA	AA	AB	AB
chr1B	153437001	153451500	14500	AA	AA	AA	AA	AA	AA	AA	AA	dd	AA	AA	AA	AA	AA	AA	AA	AA	AA	AA	AA	AA	AA	AA	AA	AA	AA	AA	AA	AA	AA	AA	AA	AA	AA	AA	AA	AA	AA	AA	AA	AA	AA	AA	AA	AA	AA
chr1B	153545001	153560000	15000	AA	AA	AA	AA	AA	AA	AA	AA	AA	AA	AA	AA	AA	AA	AA	AA	AA	AA	AA	AA	AA	AA	AA	AA	AA	AA	AA	AA	AA	AA	AA	AA	AA	AA	AA	AA	AA	AA	AA	AA	AA	AB	AA	AA	AB	AA
chr1B	153569501	153578500	9000	AB	AA	AA	AB	AA	AB	AA	AA	AA	AA	AA	AA	AA	AB	AA	AA	AB	AA	AA	AA	AA	AB	AB	AA	AA	AA	AA	AA	AB	AA	AA	AB	AA	AB	AA	AA	AA	AB	AA	AA	AA	AA	AA	AA	AA	AA
chr1B	153584501	153602000	17500	AA	AA	AA	AA	AA	AA	AA	AA	AA	AA	AA	AA	AA	AA	AA	AA	AA	AA	AA	AA	AA	AA	AA	AA	AA	AA	AA	AA	AA	AA	AA	AA	AA	AA	AA	AA	AA	AB	AA	AA	AA	AB	AA	AA	AA	AA
chr1B	153584501	153633000	48500	AA	AA	AA	AA	AA	AA	AA	AA	AA	AA	AA	AA	AA	AA	AA	AA	AA	AA	AA	AA	AA	AA	AA	AA	AA	AA	AA	AA	AA	AA	AA	AA	AA	AA	AA	AA	AA	AB	AA	AA	AA	AA	AA	AA	AA	AA
chr1B	153612501	153633000	20500	AA	AA	AA	AA	AA	AA	AA	AA	AA	AA	AA	AA	AA	AA	AA	AA	AA	AA	AA	AA	AA	AA	AA	AA	AA	AA	AA	AA	AA	AA	AA	AA	AA	AA	AA	AA	AA	AB	AA	AA	AA	AA	AA	AA	AA	AA
chr1B	153655001	153662000	7000	AA	AA	Ad	Ad	Ad	Ad	Ad	AA	AA	dd	Ad	Ad	AA	AA	Ad	AA	AA	AA	Ad	dd	AA	Ad	Ad	Ad	Ad	Ad	Ad	Ad	dd	Ad	Ad	Ad	Ad	Ad	AA	dd	Ad	Ad	Ad	Ad	Ad	Ad	Ad	Ad	dd	Ad
chr1B	153769001	153786000	17000	AA	AA	AA	AA	AA	AA	AA	AA	AA	AA	AA	AA	AA	AA	AA	AA	AA	AA	AA	AA	AA	AA	AA	AA	AA	AA	AA	AA	AA	AA	AA	AA	AA	AA	AA	AA	AA	AB	AA	AA	AA	AA	AA	AA	AA	AA
chr1B	153784001	153789000	5000	AA	AA	AA	AA	AA	AA	AA	AB	AA	dd	AA	AB	AA	AA	AA	AA	AA	AA	AA	dd	AA	AA	AA	AA	AA	AA	AA	AA	dd	AA	AA	AA	AA	AA	AA	AB	AA	AB	AA	AA	AA	AA	AA	AA	AA	AB
chr1B	153908501	153913500	5000	AA	AA	AA	AB	AA	AA	AA	AB	AA	AA	AA	Ad	AB	AA	AA	Ad	AA	AA	AA	AA	AA	AA	AA	AA	AA	AA	AA	AA	AB	Ad	AB	AA	AA	AA	AA	Ad	AB	AA	Ad	AA	AA	AA	AA	AA	AA	AA
chr1B	154045001	154050000	5000	AA	AB	AA	AB	AA	AA	AB	AA	AB	AA	AA	AA	AA	AA	AA	AA	AA	AA	AA	AA	AA	AA	AA	AA	AA	AB	AA	AA	AA	AA	AA	AA	AA	AA	AA	BB	AA	AB	AA	AA	AA	AA	AA	AA	AB	AB
chr1B	154095501	154099500	4000	AA	AA	AA	AA	AA	AA	AA	AB	AB	AA	AA	AA	AA	AA	AA	AA	AA	AA	AA	AA	AA	AA	AA	AA	AA	AA	AA	AA	AB	AA	AA	AA	AA	AB	AA	AB	AA	AB	AB	AA	AA	AA	AA	AA	AA	AA
chr1B	154300001	154307000	7000	AA	AA	AA	AA	AA	Ad	AA	AA	AA	dd	AA	Ad	AA	AA	AA	AA	AA	AA	AA	dd	AA	Ad	Ad	AA	AA	AA	AA	Ad	dd	AA	AA	AA	AA	AA	AA	AA	Ad	AA	Ad	AA	Ad	Ad	Ad	Ad	Ad	AA
chr1B	154358001	154367000	9000	AB	AA	AA	AA	AA	AA	AA	AA	AA	AA	AA	AA	AA	AA	AA	AA	AA	AA	AB	AA	AA	AB	AB	AA	AA	AA	AA	AA	AB	AA	AA	AA	AA	AB	AB	AA	AA	AA	AB	AA	AA	AA	AA	AA	AA	AA
chr1B	154696501	154707500	11000	AA	AA	AA	AA	AA	AA	AA	AA	AA	dd	AA	AA	AA	AA	AA	AA	AA	AA	AA	dd	AA	AA	AA	AA	AA	AA	AA	AA	dd	AA	AA	AA	AA	AA	AA	AB	AA	AA	AB	AA	AA	AA	AA	AA	AA	AB
chr1B	154733001	154737000	4000	AA	AB	AA	AA	AB	AB	AA	AB	AA	dd	AB	AA	AA	AB	AA	AA	AA	AA	AA	dd	AA	AA	AA	AA	AA	AA	AA	BB	dd	AA	AA	AA	AA	AA	AA	AA	BB	AB	AA	AB	AB	AA	AB	AA	AA	BB
chr1B	154954001	154958500	4500	AA	AB	AA	AA	AA	AA	AA	AB	AA	Ad	AA	AB	AA	AA	AA	AA	AB	AA	AA	Ad	AA	AA	AA	AA	AA	AA	AB	Ad	Ad	AA	AA	AA	AA	AA	AA	AA	AA	AA	Ad	AA	AA	AA	AA	AA	AA	AA
chr1B	155117001	155121500	4500	AA	AA	AA	AA	AA	AA	AA	AA	AA	dd	AA	Ad	AA	AA	AA	AB	AA	AA	AB	dd	AB	AA	AA	AA	AA	AA	AA	AA	dd	AA	AA	AA	AA	AA	AA	AA	AA	AA	Ad	AA	Ad	AA	AA	AA	Ad	AA
chr1B	155130001	155137000	7000	AA	AA	AA	AA	AA	AA	AA	AA	AA	AA	AA	AA	AA	AA	AA	AA	AA	AA	AA	AA	AA	AA	AA	AA	AA	AA	AA	AA	AB	AA	AA	AA	AA	AA	AA	AA	AA	AB	AB	AA	AA	AA	AA	AA	AA	AA
chr1B	155179001	155184000	5000	AA	Ad	AA	AA	AA	AA	AA	AA	AA	AA	AA	AA	AA	AA	AA	AA	AA	AA	AA	AA	AA	AA	AA	AA	AA	AA	AA	AA	AA	AB	AB	AA	AA	AA	AA	AA	AA	AB	AA	AA	AA	AA	AA	AA	AA	AA
chr1B	155201501	155206000	4500	AA	AA	AA	AA	AA	AA	AA	AA	AA	Ad	AA	AA	AA	AA	AA	AA	AA	AA	AA	Ad	AA	AA	AA	AA	AA	AA	AA	Ad	AA	AA	AA	AA	AA	Ad	AA	AA	AA	AB	AA	AA	AA	Ad	AA	AA	AA	AA
chr1B	155595501	155601500	6000	AA	AA	AA	AA	AA	AA	AA	AA	AA	AA	AA	AA	AA	AA	AA	AA	AA	AA	AA	AA	AA	AA	AA	AA	AA	AA	AA	AA	AA	AA	AA	AA	AA	AA	AA	AA	AA	AB	AA	AA	AA	AA	AA	AA	AA	AA
chr1B	155776001	155784000	8000	Ad	Ad	Ad	Ad	Ad	Ad	Ad	Ad	Ad	dd	Ad	Ad	Ad	Ad	Ad	Ad	Ad	Ad	Ad	dd	Ad	Ad	Ad	Ad	Ad	Ad	Ad	Ad	dd	Ad	Ad	Ad	Ad	Ad	Ad	dd	Ad	Ad	Ad	Ad	Ad	Ad	Ad	Ad	Ad	Ad
chr1B	156176501	156189500	13000	AA	AA	AA	AA	AA	AA	AA	AA	AA	AA	AA	AA	AA	AA	AA	AA	AA	AA	AA	AA	AA	AA	AA	AA	AA	AA	AA	AA	AA	AA	AA	AA	AA	AA	AA	AB	AB	AB	AA	AA	AA	AA	AA	AA	AA	AA
chr1B	156186001	156190000	4000	AA	AA	AB	AB	AA	AA	AA	AA	AA	Ad	AA	AA	AB	AA	AB	AA	AA	Ad	Ad	Ad	AA	AA	AA	AA	AA	AA	AA	AA	Ad	Ad	AA	AA	AA	AB	AA	AA	AB	AB	AA	AA	AA	AA	AA	AA	AB	AB
chr1B	156356501	156374000	17500	AA	AA	AA	AA	AA	AB	AA	AA	AA	AA	AA	AA	AA	AA	AA	AA	AA	AA	AA	AA	AA	dd	dd	AA	AA	AA	AA	AA	AB	AA	AA	AA	AA	AA	AA	AA	AA	AB	AA	AA	AA	AA	AA	AA	AA	AA
chr1B	156542501	156546500	4000	AA	AB	AA	AA	AA	AA	AA	AA	AA	AA	AA	AA	AA	AA	AA	AA	AA	AA	AA	AB	AA	dd	dd	AB	AA	AA	AA	AA	AB	AA	AA	AA	AA	AA	AA	BB	AA	AB	AB	AA	AB	AA	AA	AA	AA	AB
chr1B	156906501	156912500	6000	AB	AB	AA	AB	AA	AA	AB	AB	AA	AA	AB	AB	AB	AB	AB	AA	AA	AB	AB	AA	AB	dd	Ad	AA	AA	AA	AB	AA	AA	AB	AB	AB	AA	AB	AB	Ad	Ad	AA	Ad	AA	AA	AA	Ad	AA	Ad	Ad
chr1B	157039001	157044000	5000	AA	AB	AA	AB	AA	AA	AA	AA	AA	AA	AA	AA	AA	AA	AA	AA	AA	AA	AA	AA	AA	AA	AA	Ad	AA	AA	AA	AA	AA	AA	AA	AA	AA	AA	AA	AA	AB	AB	AA	AA	AA	AA	AA	AA	AA	AA
chr1B	157120501	157126500	6000	AA	AA	AA	AB	AA	AA	AA	AA	AA	AA	AA	AB	AA	AA	AA	AA	AA	AA	AA	AA	AA	AA	AA	AA	AA	AB	AA	AA	AA	AA	AA	AA	AA	AA	AA	AB	AB	AB	AB	AA	AA	AA	AA	AA	AA	AB
chr1B	157203001	157212500	9500	AA	AA	AA	AA	AA	AB	AA	AA	AA	AA	AA	AA	AA	AA	AA	AA	AA	AA	AA	AA	AA	AA	AA	AA	AA	AA	AB	AA	AA	AB	AA	AA	AA	AA	AA	Ad	AA	AA	AA	AA	AA	AA	AA	AA	AA	AA
chr1B	157618501	157622500	4000	dd	dd	dd	dd	dd	dd	dd	dd	dd	dd	dd	dd	dd	dd	dd	dd	dd	dd	dd	dd	dd	dd	dd	dd	dd	dd	dd	dd	dd	dd	dd	dd	dd	dd	dd	dd	dd	dd	dd	dd	dd	dd	dd	dd	dd	dd
chr1B	158025501	158047500	22000	AA	AA	AA	AA	AA	AA	AA	AA	AA	Ad	AA	AA	AA	AA	AA	AA	AA	AA	AA	Ad	AA	AA	AA	AA	AA	AA	AA	AA	AA	AA	AA	AA	AA	AA	AA	AA	AB	AA	AA	AA	AA	AA	AA	AA	AA	AA
chr1B	158038001	158049500	11500	AA	AA	AA	AA	AA	AA	AA	AA	AA	dd	AA	AA	AA	AA	AA	AA	AA	AA	AA	dd	AA	AA	AA	AA	AA	AA	AA	AB	dd	AA	AA	AA	AA	AA	AB	Ad	AA	AA	Ad	AA	AA	AA	AA	AA	AA	AA
chr1B	158071001	158076000	5000	AA	AA	AA	AB	AA	AA	AA	AB	AA	AA	AA	AA	AA	AA	AA	AA	AA	AB	AA	AA	AA	AB	AA	AA	AA	AA	AA	Ad	AB	AB	AA	AA	AA	AA	AA	BB	AA	AA	AB	AA	AB	AA	AA	AA	AA	AB
chr1B	158091001	158101000	10000	AA	AA	AA	AA	AA	AA	AB	AA	AA	AA	AA	AA	AA	AA	AA	AA	AA	AA	AA	AA	AA	AA	AA	AA	AA	AA	AA	AA	AB	AB	AA	AA	AA	AA	AA	AB	AA	AB	AA	AA	AA	AA	AA	AA	AA	AB
chr1B	158135001	158145000	10000	Ad	AA	Ad	Ad	AA	Ad	Ad	Ad	AA	dd	Ad	Ad	Ad	AA	AA	Ad	Ad	Ad	Ad	dd	Ad	dd	dd	AA	Ad	AA	Ad	Ad	Ad	Ad	Ad	Ad	Ad	Ad	Ad	Ad	Ad	Ad	Ad	Ad	Ad	Ad	Ad	Ad	Ad	Ad
chr1B	158220501	158224500	4000	AA	AA	AA	AA	AA	AA	Ad	AA	AA	AA	AA	AA	AA	AA	AA	AB	AA	AA	AB	AA	AA	AA	AB	AA	AA	AA	AA	AA	AB	AA	AA	AA	AA	AA	AA	Ad	Ad	AB	AA	AA	AA	AB	AA	AA	AB	Ad
chr1B	158262001	158266000	4000	AA	AA	AA	AA	AA	AA	AA	AA	AA	AA	AA	AA	AA	AA	AA	AA	AA	AA	AA	AA	AA	AA	AA	AA	AA	AA	AA	AA	AA	AA	AB	AA	AA	AA	AA	AB	AA	AB	AA	AA	AA	AA	AA	AA	AB	AA
chr1B	158351001	158364000	13000	AA	AA	AA	AA	AA	AA	AA	AA	AA	AA	AA	AA	AA	AA	AA	AA	AA	AA	AA	AA	AA	AA	AA	AA	AA	AA	AA	AA	AA	AA	AA	AA	AA	AA	AA	AA	AA	AB	AA	AA	AA	AA	AA	AA	AA	AA
chr1B	158521001	158528000	7000	Ad	AA	AA	AA	Ad	AA	Ad	AA	AA	AA	AA	Ad	AA	Ad	Ad	AA	AA	AA	AA	Ad	AA	Ad	AA	AA	Ad	Ad	AA	Ad	AA	AA	AA	AA	AA	AB	AA	AA	Ad	AB	AA	AA	AA	Ad	AA	AA	Ad	AA
chr1B	158640001	158654500	14500	AA	AA	AA	AA	AA	AA	AA	AA	AA	AB	AA	AA	AA	AA	AA	AA	AA	AA	AA	AB	AA	dd	dd	AA	AA	AA	AA	AA	AB	AA	AA	AA	AA	AA	AA	AA	AA	AA	AA	AA	AA	AA	AA	AA	AA	AB
chr1B	158649501	158654500	5000	AA	AB	AA	AA	AA	AA	AA	AA	AA	AA	AA	AA	AA	AA	AB	AA	AA	AA	AA	AA	AA	dd	dd	AB	AA	AA	AA	AA	AA	AA	AA	AB	AB	AA	AA	Ad	AA	AB	AA	AA	AA	AB	AA	AA	AB	AA
chr1B	158760001	158766500	6500	Ad	Ad	AA	Ad	AA	AA	Ad	AA	Ad	dd	Ad	AA	AA	AA	AA	Ad	AA	Ad	AA	dd	Ad	Ad	AA	AA	Ad	Ad	Ad	Ad	dd	AA	AA	AA	Ad	AA	AA	Ad	Ad	Ad	Ad	AA	Ad	Ad	Ad	Ad	Ad	Ad
chr1B	158803501	158808500	5000	AA	AA	AA	AA	AA	AA	AA	AA	AA	AA	AA	Ad	AA	AA	AA	AA	AA	Ad	AA	AA	Ad	Ad	AA	AA	AA	AA	AA	AA	AA	AA	AA	AA	AA	AA	AA	AA	AA	AA	AA	AA	AA	AA	AA	AA	AB	AA
chr1B	158842501	158850000	7500	AA	AA	AA	AA	AA	AB	AA	AA	AA	dd	AA	AA	AA	AB	AA	AA	AA	AA	AA	dd	AA	AB	AA	AA	AA	AA	AA	AA	dd	AA	AB	AB	AA	AA	AA	AA	AA	AA	Ad	AA	AA	AA	AA	AA	AA	AA
chr1B	158870001	158874500	4500	AA	AA	AA	AA	AA	AA	AA	Ad	AA	AA	AA	AA	AA	AA	AA	AA	AB	AA	AA	AA	AA	AA	AA	AA	AA	AA	AA	AA	AA	AA	AA	AA	AA	AA	AA	AB	AA	AA	AA	AA	AA	Ad	AA	AA	AA	AA
chr1B	159050501	159054500	4000	AA	AA	dd	AA	AA	AB	AA	AA	AA	AA	AA	AA	AA	AA	AA	AA	AA	AA	AA	AB	AA	AA	AB	AA	AB	AA	AA	AB	AB	AA	AB	AB	AA	AA	AA	AA	AB	AB	Ad	AA	AA	AA	AA	AA	AA	Ad
chr1B	159144001	159150000	6000	AA	AA	AA	AA	AA	AA	AA	AA	AA	AA	AA	AA	AA	AA	AA	AA	AA	AA	AA	AA	AA	AA	AA	AA	AA	AA	AA	AA	AA	AA	AA	AA	AA	AA	AA	AB	AA	AB	AA	AA	AA	AA	AA	AA	AA	BB
chr1B	159501001	159505000	4000	AA	AA	Ad	Ad	Ad	Ad	AA	Ad	Ad	dd	Ad	Ad	Ad	Ad	AA	AA	Ad	Ad	AA	dd	Ad	dd	dd	Ad	AA	Ad	Ad	Ad	Ad	Ad	AA	Ad	Ad	Ad	Ad	AA	Ad	Ad	Ad	AA	Ad	Ad	Ad	Ad	dd	Ad
chr1B	159639501	159647500	8000	Ad	Ad	Ad	Ad	Ad	Ad	Ad	Ad	Ad	dd	Ad	Ad	Ad	Ad	Ad	Ad	Ad	Ad	Ad	dd	Ad	dd	dd	Ad	Ad	Ad	Ad	dd	dd	Ad	Ad	Ad	Ad	Ad	Ad	dd	dd	Ad	dd	Ad	Ad	Ad	dd	dd	dd	dd
chr1B	159727001	159731000	4000	Ad	Ad	Ad	Ad	dd	dd	dd	dd	dd	dd	dd	dd	dd	dd	dd	dd	dd	dd	dd	dd	dd	dd	dd	Ad	dd	dd	dd	Ad	dd	dd	Ad	dd	Ad	dd	dd	dd	Ad	Ad	dd	Ad	dd	dd	dd	dd	dd	dd
chr1B	159896001	159900500	4500	AA	Ad	AA	AA	AB	AA	AA	AA	AA	AA	AA	AA	AA	AA	AA	AA	AA	AA	AA	AB	AA	AB	AA	AA	AA	AA	AA	Ad	AB	AA	Ad	AA	AA	AA	AA	dd	dd	AB	AA	AA	AA	dd	AA	AA	AA	AB
chr1B	160206001	160214000	8000	AB	AA	AB	AA	AA	AB	AB	AA	AA	AA	AB	AA	AA	AA	AA	AA	AB	AA	AA	AA	AA	AA	AA	AA	dd	AA	AA	AA	AB	AA	AA	AA	AB	AB	AA	AB	AA	AA	AA	AA	AA	AA	AA	AA	AA	AA
chr1B	160347501	160351500	4000	AA	AA	AA	AA	AA	AA	AA	dd	dd	AA	AA	AA	dd	AA	AA	AA	AA	AA	AA	AA	AA	AA	AA	AA	AA	AA	AA	AA	AA	dd	Ad	dd	AA	AA	dd	AA	AA	AA	AA	AA	AA	AA	AA	AA	AA	AA
chr1B	160529501	160535500	6000	AB	AA	AA	AB	AB	AB	AB	AB	Ad	AA	AA	AA	AA	AA	AA	AA	AB	AB	AA	AB	AA	AB	AA	AA	AA	AB	AA	AA	AB	AB	AA	AA	AB	AA	AA	AB	AA	AB	AB	AA	AB	AA	AB	AA	Ad	AB
chr1B	160533001	160537000	4000	AB	AA	AA	AB	AA	AA	AA	AA	dd	AA	AA	AA	AA	AA	AA	AA	AA	AA	AA	AB	AA	AA	AA	AA	AA	AA	AA	AA	AA	AA	AA	AA	AB	AA	AA	BB	AA	AB	AB	AA	AB	Ad	AA	AA	Ad	AA
chr1B	160548501	160555000	6500	AB	AA	AA	AA	AA	AA	AA	AA	AA	AA	AA	AA	AA	AA	AA	AA	AA	AA	AA	AA	AA	AA	AA	AA	AA	AA	AA	AA	AA	AA	AA	AA	AA	AA	AA	AA	AA	AB	AA	AA	AA	Ad	AA	AA	Ad	AA
chr1B	160586001	160590500	4500	Ad	Ad	Ad	Ad	Ad	Ad	Ad	Ad	Ad	Ad	Ad	Ad	Ad	Ad	Ad	Ad	Ad	Ad	Ad	Ad	Ad	AB	AA	Ad	Ad	Ad	Ad	Ad	Ad	Ad	Ad	Ad	Ad	Ad	Ad	Ad	Ad	Ad	Ad	Ad	Ad	dd	Ad	Ad	Ad	Ad
chr1B	160681001	160714500	33500	AA	AA	AA	AA	AA	AA	AA	AA	AA	AA	AA	AA	AA	AA	AA	AA	AA	AA	AA	AA	AA	AA	AA	AA	AA	AA	AA	AA	AB	AA	AA	AA	AA	AA	dd	AA	AA	AA	AA	AA	AA	AA	AA	AA	AA	AA
chr1B	160785501	160789500	4000	AA	AA	AA	AA	AA	AA	AA	AA	AA	AA	AA	AA	AA	AA	AA	AA	AA	AA	AA	AA	AA	dd	dd	AA	AA	AA	AA	AA	AA	AA	AA	AA	AA	AA	AA	AA	AB	AA	AA	AA	AA	AA	AA	AA	AA	AA
chr1B	160800501	160804500	4000	AA	AA	AA	AA	AA	AA	AA	AA	AA	AA	AA	AA	AA	AA	AA	AA	AB	AA	AA	AA	AA	dd	dd	AA	AA	AA	AA	AA	AB	AA	AA	AA	AA	AA	AA	Ad	AB	AA	AA	AA	AA	AA	AA	AA	AA	AB
chr1B	160842001	160847500	5500	AB	AA	AA	AB	AA	AA	AA	AA	AA	AA	AA	AA	AA	dd	dd	dd	AA	dd	AA	AA	AB	dd	dd	AA	AA	AA	AA	AB	AB	AB	AA	AA	AA	AA	AA	AA	AA	AA	AA	AA	AA	AA	AA	AA	AA	AA
chr1B	160925001	160930000	5000	AA	AB	AB	AA	AB	AA	dd	AB	AA	AA	AA	AA	AA	AA	AB	AA	AA	AB	AB	AB	AB	dd	dd	AA	AA	AA	AB	AA	AB	AB	AA	AA	AB	AB	AA	Ad	AA	AA	AA	AA	AA	AA	AA	AA	AA	AA
chr1B	160936001	160944000	8000	AA	AA	Ad	AA	AA	AA	AA	AA	AA	dd	AA	AA	AA	AA	AA	AA	AA	AA	AA	dd	AA	dd	dd	AA	AA	AA	AA	AA	dd	AA	AA	AA	AA	AA	AA	AA	AA	AB	AA	AA	AA	AA	AA	AA	AA	AA
chr1B	160984501	160989000	4500	AA	AA	AA	AA	Ad	Ad	Ad	AA	Ad	dd	AA	AA	AA	AA	AA	Ad	AA	Ad	Ad	dd	AA	dd	dd	Ad	AA	Ad	AA	AA	dd	AA	AA	Ad	Ad	AA	Ad	Ad	Ad	AA	Ad	AA	Ad	Ad	Ad	Ad	Ad	Ad
chr1B	161002001	161006500	4500	Ad	AA	AA	AA	AA	AA	AA	AA	AA	AA	AA	AA	AA	Ad	Ad	AA	AA	AA	AA	AA	AA	dd	dd	AA	AA	AA	AA	Ad	AA	Ad	AA	Ad	AA	AA	AA	AA	AA	AA	AA	AA	AA	Ad	AA	AA	Ad	AA
chr1B	161047001	161051500	4500	AA	AA	AA	AA	AA	AA	AA	AA	AA	AA	AA	AB	AB	AB	AA	AA	AA	AA	AA	AB	AA	dd	dd	AA	AA	AA	AA	AB	AB	AA	AA	AA	AA	AA	AA	AA	AA	AB	AA	AA	AB	AA	AA	AA	AA	AB
chr1B	161141001	161152500	11500	AA	AA	AA	AA	AA	AA	AA	AA	AA	AA	AA	AA	AA	AA	AA	AA	AA	AA	AA	AA	AA	AA	AA	AA	AA	AA	AA	AA	AA	AA	AA	AA	AA	AA	AA	AA	AA	AA	AA	AA	AA	AA	AA	AA	AA	AB
chr1B	161391001	161395500	4500	AA	Ad	Ad	AA	Ad	Ad	AA	Ad	AA	dd	AA	AA	AA	AA	Ad	AA	Ad	AA	AA	Ad	Ad	dd	Ad	Ad	AA	Ad	Ad	AA	dd	AA	Ad	Ad	AA	AA	AA	Ad	AA	Ad	Ad	AA	Ad	Ad	Ad	Ad	Ad	Ad
chr1B	161403501	161408000	4500	AA	AA	AA	AA	AA	AB	AA	AA	AA	AA	AA	AA	AA	AA	AA	AA	AA	AA	AA	AA	AB	AA	AA	AA	AB	AB	AA	AA	AA	AB	AA	AA	AA	AA	AA	AA	AA	AB	AB	AA	AA	Ad	AA	AA	AA	AA
chr1B	161418001	161441500	23500	AA	AA	AA	AA	AA	AA	AA	AA	AA	AA	AA	AA	AA	AA	AA	AA	AA	AA	AA	AA	AA	AA	AA	AA	AA	AA	AA	AA	AB	AA	AA	AA	AA	AA	AA	AA	AA	AB	AA	AA	AA	AA	AA	AA	AA	AA
chr1B	161443501	161447500	4000	AA	AA	AA	AA	AA	AA	AA	AA	AA	AA	AA	AA	AA	AB	AA	AA	AA	AA	AA	AB	AA	AA	AA	AA	AA	AA	AA	AB	AB	AA	AA	AA	AA	AA	AA	AA	AA	AA	AA	AA	AA	AA	AA	AA	AA	AA
chr1B	161502001	161507500	5500	AA	AA	AA	AA	AA	AA	AA	AA	AA	AA	AA	AA	AA	AA	AA	AA	AA	AB	AA	AA	AA	AA	AA	AA	AA	AA	AA	AA	AA	AA	AA	AA	AA	AA	AA	AA	AB	AB	AA	AA	AA	AA	AA	AA	AA	AB
chr1B	161569501	161573500	4000	AA	AA	AA	AA	AA	AA	AA	AA	AA	dd	AA	AA	AA	AB	AA	AA	AA	AA	AA	Ad	AA	AA	AA	AA	AA	AA	AA	Ad	Ad	AA	AB	AA	AA	AA	AA	AA	Ad	AA	Ad	AA	Ad	Ad	AA	Ad	Ad	AA
chr1B	162089001	162100000	11000	Ad	Ad	Ad	Ad	Ad	Ad	Ad	Ad	Ad	dd	Ad	Ad	Ad	dd	dd	dd	Ad	dd	Ad	Ad	Ad	dd	dd	Ad	Ad	Ad	Ad	Ad	dd	Ad	Ad	Ad	Ad	Ad	Ad	Ad	dd	Ad	dd	Ad	Ad	Ad	Ad	Ad	Ad	dd
chr1B	162270001	162274000	4000	AB	AA	AA	AA	AA	AA	AA	AB	AA	dd	AA	AA	AB	AA	AB	AA	AA	AA	AA	AA	AA	dd	dd	AA	AA	AA	AA	AA	dd	AA	AA	AA	AA	AA	AA	AA	AA	AA	AA	AA	AA	Ad	AA	AA	AA	Ad
chr1B	162529001	162534500	5500	AA	AA	AA	AA	AA	AA	AA	AA	AA	AA	AA	AA	AA	AA	AA	AA	AA	AA	AA	AA	AA	AA	Ad	AA	AA	AA	AB	AA	AB	AA	AA	AA	AA	AA	AB	AA	AA	AA	AA	AA	AA	AA	AA	AA	AA	AB
chr1B	162560501	162570500	10000	Ad	Ad	AA	Ad	Ad	Ad	Ad	Ad	AA	dd	Ad	Ad	Ad	Ad	Ad	Ad	Ad	Ad	Ad	Ad	Ad	Ad	Ad	Ad	Ad	Ad	Ad	Ad	dd	Ad	Ad	Ad	Ad	Ad	Ad	Ad	Ad	Ad	Ad	Ad	Ad	Ad	Ad	Ad	Ad	Ad
chr1B	162732001	162736000	4000	AA	Ad	AA	AA	AA	AA	AA	AA	Ad	BB	Ad	AA	Ad	Ad	AA	Ad	AA	AA	AA	AB	AA	AA	AA	Ad	Ad	AA	AA	AB	BB	Ad	AA	AA	AA	Ad	Ad	Ad	AB	AA	Ad	AA	AA	AA	AA	AA	AA	AA
chr1B	162749001	162756000	7000	AA	AA	AA	AA	AA	AA	AA	AA	AA	Ad	AA	AA	AA	AA	AA	AA	AA	AA	AA	Ad	AA	AA	AA	AA	AA	dd	AA	AA	Ad	AA	AA	AA	AA	AA	AA	Ad	Ad	Ad	Ad	Ad	Ad	Ad	Ad	Ad	Ad	AA
chr1B	162952501	162960500	8000	AA	AA	AA	AA	AA	AA	AA	AA	AA	AB	AA	Ad	AA	AA	AA	AA	AA	AA	AA	AA	AA	AA	AA	AA	AA	AA	AA	AB	AB	Ad	AA	AB	AA	AA	AA	dd	AA	AA	dd	AA	Ad	Ad	AA	Ad	Ad	Ad
chr1B	163432001	163437500	5500	AA	AA	AA	AA	AA	AA	AA	AA	AA	AA	AA	AA	AA	AA	AA	AA	AA	AB	AA	AA	AA	AA	AA	AA	AA	AA	AA	AB	AB	AA	AA	AA	AA	AB	AA	Ad	AA	AA	AA	AA	AA	AA	AA	AA	AA	AA
chr1B	163851501	163856000	4500	AA	AA	AB	AA	AA	AA	AA	AA	AA	AA	AB	AA	AA	Ad	AA	AA	AA	AA	AA	AA	AA	AA	AA	dd	AA	AA	AA	AA	AB	AA	AA	AA	AA	AA	AA	AA	AA	AA	AA	AA	AA	AA	AA	AA	AB	AA
chr1B	163980501	163989000	8500	AA	AA	AA	AA	AA	AA	AA	AA	AA	dd	AA	AA	AA	AA	AA	AA	AA	AA	AA	Ad	AA	AA	AA	AA	AA	AA	AA	AA	dd	AA	AA	AA	AA	AA	AA	AA	AA	AA	AA	AA	AA	AA	AA	AA	AA	AA
chr1B	164177001	164181500	4500	Ad	Ad	Ad	Ad	Ad	Ad	dd	Ad	Ad	Ad	Ad	Ad	Ad	Ad	Ad	Ad	Ad	Ad	Ad	Ad	Ad	Ad	Ad	Ad	Ad	Ad	Ad	Ad	dd	Ad	Ad	Ad	Ad	Ad	Ad	Ad	Ad	Ad	Ad	AA	Ad	dd	Ad	Ad	dd	dd
chr1B	164200501	164204500	4000	dd	dd	dd	dd	dd	dd	dd	dd	dd	AA	dd	dd	dd	dd	dd	dd	dd	dd	dd	Ad	dd	AB	AB	dd	dd	dd	dd	dd	AB	dd	dd	dd	dd	dd	dd	dd	dd	dd	dd	AA	dd	dd	dd	dd	dd	dd
chr1B	164728001	164741500	13500	AA	AA	AA	AA	AA	AA	AA	AA	AA	AA	AA	AA	AA	AA	AA	AA	AA	AA	AA	AA	AA	AA	AA	AA	AA	AA	AA	AA	AA	AA	AA	AA	AA	AA	AA	AA	AA	AA	AA	AA	AA	AA	AA	AA	AA	Ad
chr1B	164757001	164762500	5500	dd	dd	dd	dd	dd	dd	dd	dd	dd	dd	dd	dd	dd	dd	dd	dd	dd	dd	dd	dd	dd	dd	dd	dd	dd	dd	dd	dd	dd	dd	dd	dd	dd	dd	dd	dd	dd	dd	dd	Ad	dd	dd	dd	dd	dd	dd
chr1B	164977001	164988000	11000	AA	AA	AA	AA	AA	AA	AB	AA	AA	AA	AA	AA	AA	AA	AA	AA	AA	AA	AA	AB	AA	AA	AA	AA	AA	AA	AA	AA	AB	AA	AA	AA	AA	AA	AA	AA	AA	AA	Ad	AA	AA	AA	AA	AA	Ad	AA
chr1B	164997001	165002000	5000	dd	dd	dd	dd	dd	dd	dd	dd	dd	dd	dd	dd	dd	dd	dd	dd	dd	dd	dd	dd	dd	AA	AA	dd	dd	dd	dd	dd	dd	dd	dd	dd	dd	dd	dd	dd	dd	dd	dd	M	dd	dd	dd	dd	dd	dd
chr1B	165002501	165007500	5000	Ad	dd	Ad	Ad	dd	dd	dd	dd	dd	Ad	dd	dd	dd	dd	dd	dd	dd	dd	dd	dd	Ad	BB	BB	dd	dd	dd	Ad	Ad	dd	dd	Ad	dd	dd	dd	dd	dd	dd	dd	dd	M	dd	dd	dd	dd	dd	dd
chr1B	165012001	165023000	11000	dd	dd	dd	dd	dd	dd	dd	dd	dd	dd	dd	dd	dd	dd	dd	dd	dd	dd	dd	dd	dd	Ad	Ad	dd	dd	dd	dd	dd	dd	dd	dd	dd	dd	dd	dd	dd	dd	dd	dd	AA	dd	dd	dd	dd	dd	dd
chr1B	165030001	165037000	7000	dd	dd	dd	dd	dd	dd	dd	dd	dd	dd	dd	dd	dd	dd	dd	dd	dd	dd	dd	dd	dd	AA	AA	dd	dd	dd	dd	dd	dd	dd	dd	dd	dd	dd	dd	dd	dd	dd	dd	AA	dd	dd	dd	dd	dd	dd
chr1B	165182001	165187000	5000	Ad	dd	dd	dd	dd	dd	dd	dd	dd	dd	dd	dd	dd	dd	dd	dd	dd	dd	dd	dd	dd	Ad	AA	dd	dd	dd	dd	dd	dd	dd	dd	dd	dd	dd	dd	dd	dd	dd	dd	AA	dd	dd	dd	dd	dd	dd
chr1B	165273501	165311500	38000	dd	dd	dd	dd	dd	dd	dd	dd	dd	dd	dd	dd	dd	dd	dd	dd	dd	dd	dd	dd	dd	AA	AA	dd	dd	dd	dd	dd	dd	dd	dd	dd	dd	dd	dd	dd	dd	dd	dd	AA	dd	dd	dd	dd	dd	dd
chr1B	165616501	165627000	10500	AA	AA	AA	AB	AA	AB	AA	AA	AA	AA	AA	AA	AA	AA	AA	AA	AA	AA	dd	AA	AA	AA	AA	AA	AA	AA	AA	AB	AB	AA	AA	AA	AA	AB	AA	Ad	AB	AA	Ad	AA	AA	AA	AA	AA	AA	AA
chr1B	165897501	165901500	4000	dd	dd	dd	dd	dd	dd	dd	dd	dd	dd	dd	dd	dd	dd	dd	dd	dd	dd	dd	dd	dd	dd	dd	dd	dd	dd	dd	dd	dd	dd	dd	dd	dd	dd	dd	dd	dd	dd	dd	dd	dd	dd	dd	dd	dd	dd
chr1B	165948501	165953500	5000	AA	AA	AA	AA	AA	AA	AA	AA	AA	AA	AA	AA	AA	AB	AA	AA	AA	AA	AA	AB	AA	AA	AB	AA	AA	AA	AA	AA	AA	AB	AA	AA	AA	AA	AA	AB	AA	AA	AA	AA	AA	AA	AA	AA	AA	AA
chr1B	165994501	165999000	4500	dd	dd	dd	dd	dd	dd	dd	dd	dd	dd	dd	dd	dd	dd	dd	dd	dd	dd	dd	dd	dd	dd	dd	dd	dd	dd	dd	dd	dd	dd	dd	dd	dd	dd	dd	dd	dd	dd	dd	Ad	dd	dd	dd	dd	dd	dd
chr1B	166177001	166181000	4000	dd	dd	dd	dd	dd	dd	dd	dd	dd	AA	dd	dd	dd	dd	dd	dd	dd	dd	dd	Ad	dd	dd	dd	dd	dd	dd	dd	dd	AA	dd	dd	dd	dd	dd	dd	dd	dd	dd	dd	AA	dd	dd	dd	dd	dd	dd
chr1B	166179501	166184000	4500	dd	dd	dd	dd	dd	dd	dd	dd	dd	AA	dd	dd	dd	dd	dd	dd	dd	dd	dd	Ad	dd	dd	dd	dd	dd	dd	dd	dd	AA	dd	dd	dd	dd	dd	dd	dd	dd	dd	dd	AA	dd	dd	dd	dd	dd	dd
chr1B	166209001	166214500	5500	Ad	Ad	Ad	Ad	Ad	Ad	AA	Ad	Ad	Ad	Ad	Ad	Ad	Ad	Ad	AA	AA	Ad	AA	AA	Ad	Ad	AA	AA	AA	Ad	Ad	Ad	AA	AA	AA	AA	AA	AA	AA	Ad	Ad	Ad	Ad	AA	Ad	Ad	Ad	Ad	Ad	Ad
chr1B	166259001	166263000	4000	dd	dd	dd	dd	dd	dd	dd	dd	dd	dd	dd	dd	dd	dd	dd	dd	dd	dd	dd	dd	dd	dd	dd	dd	dd	dd	dd	dd	dd	dd	dd	dd	dd	dd	dd	dd	dd	dd	dd	dd	dd	dd	dd	dd	dd	dd
chr1B	166289001	166295000	6000	AA	AA	AA	AA	AA	AA	AA	AA	AA	AA	dd	dd	AA	AA	AA	AA	AA	AA	AA	AB	AA	AA	AA	AA	AA	AA	AA	Ad	AA	AA	AA	AA	AA	AA	AA	AB	AA	AA	AA	AA	AA	Ad	AA	AA	Ad	AB
chr1B	166311001	166320000	9000	AA	Ad	Ad	Ad	Ad	Ad	Ad	Ad	Ad	Ad	Ad	Ad	Ad	Ad	Ad	Ad	Ad	Ad	Ad	Ad	Ad	Ad	Ad	Ad	Ad	Ad	Ad	Ad	AA	Ad	Ad	Ad	Ad	Ad	Ad	Ad	Ad	Ad	Ad	AA	Ad	Ad	Ad	Ad	Ad	Ad
chr1B	166598001	166602000	4000	dd	dd	Ad	dd	dd	dd	dd	dd	dd	dd	dd	dd	dd	dd	dd	dd	dd	dd	dd	dd	dd	dd	dd	dd	dd	dd	dd	dd	dd	dd	dd	dd	dd	dd	Ad	dd	dd	dd	dd	Ad	dd	dd	dd	dd	dd	dd
chr1B	166626001	166630000	4000	dd	dd	dd	dd	dd	dd	dd	dd	dd	dd	dd	dd	dd	dd	dd	dd	dd	dd	dd	dd	dd	dd	dd	dd	dd	dd	dd	dd	dd	dd	dd	dd	dd	dd	dd	dd	dd	dd	dd	dd	dd	dd	dd	dd	dd	dd
chr1B	166796501	166801000	4500	dd	dd	dd	dd	dd	dd	dd	dd	dd	dd	dd	dd	dd	dd	dd	dd	dd	dd	dd	dd	dd	dd	dd	dd	dd	dd	dd	dd	dd	dd	dd	dd	dd	dd	dd	dd	dd	dd	dd	AA	dd	dd	dd	dd	dd	dd
chr1B	167209001	167213500	4500	dd	dd	dd	dd	dd	dd	dd	dd	dd	dd	dd	dd	dd	dd	dd	dd	dd	dd	dd	dd	dd	dd	dd	dd	dd	dd	dd	dd	dd	dd	dd	dd	dd	dd	dd	dd	dd	dd	dd	dd	dd	dd	dd	dd	dd	dd
chr1B	167462501	167468500	6000	AA	Ad	AA	AA	AA	AA	AB	AA	AA	AA	AA	AA	AA	AA	AB	AA	AA	AA	AA	AA	AA	AB	AA	AA	AA	AA	AA	AA	AB	AA	Ad	AA	AA	AA	dd	dd	dd	AB	AA	AA	AA	dd	AA	AA	AB	AA
chr1B	167499501	167504000	4500	Ad	AA	AA	AA	AA	AA	Ad	Ad	Ad	AA	AA	Ad	Ad	Ad	AA	AA	AA	Ad	Ad	AA	AA	AA	AA	Ad	AA	Ad	Ad	AA	AA	AA	AA	AA	Ad	AA	AA	AA	Ad	AA	AA	AA	AA	Ad	Ad	Ad	Ad	Ad
chr1B	167906501	167911000	4500	dd	dd	dd	Ad	Ad	Ad	dd	dd	dd	Ad	dd	Ad	dd	dd	dd	dd	dd	Ad	dd	Ad	Ad	AA	AA	Ad	dd	dd	dd	dd	dd	dd	Ad	Ad	Ad	dd	Ad	Ad	dd	dd	dd	AA	dd	dd	dd	Ad	Ad	dd
chr1B	167958001	167962000	4000	dd	dd	dd	dd	dd	dd	dd	dd	dd	dd	dd	dd	dd	dd	dd	dd	dd	dd	dd	dd	dd	dd	dd	dd	dd	dd	dd	dd	dd	dd	dd	dd	dd	dd	dd	dd	dd	dd	dd	dd	dd	dd	dd	dd	dd	dd
chr1B	167970001	167975500	5500	dd	dd	dd	dd	dd	dd	dd	dd	dd	dd	dd	dd	dd	dd	dd	dd	dd	dd	dd	dd	dd	dd	dd	dd	dd	dd	dd	dd	dd	dd	dd	dd	dd	dd	dd	dd	dd	dd	dd	dd	dd	dd	dd	dd	dd	dd
chr1B	168125501	168135500	10000	dd	dd	dd	dd	dd	dd	dd	dd	dd	dd	dd	dd	dd	dd	dd	dd	dd	dd	dd	dd	dd	dd	dd	dd	dd	dd	dd	dd	dd	dd	dd	dd	dd	dd	dd	dd	dd	dd	dd	Ad	dd	dd	dd	dd	dd	dd
chr1B	168820501	168824500	4000	dd	dd	dd	dd	dd	dd	dd	dd	dd	Ad	dd	dd	dd	dd	dd	dd	dd	dd	dd	Ad	dd	AA	AA	dd	dd	dd	dd	dd	Ad	dd	dd	dd	dd	dd	dd	dd	dd	dd	dd	AA	dd	dd	dd	dd	dd	dd
chr1B	168838501	168842500	4000	AA	AA	Ad	Ad	AA	AA	AA	AA	AA	AA	AA	AA	AA	AA	AA	AA	Ad	AA	AA	AA	AA	AA	AB	AA	AA	AA	AA	AB	AB	Ad	Ad	AA	AA	AA	AA	dd	AA	AA	Ad	AA	Ad	Ad	Ad	Ad	Ad	Ad
chr1B	169077501	169088500	11000	AB	Ad	AA	AA	dd	AA	dd	Ad	dd	AA	AA	AA	dd	dd	dd	dd	AA	dd	dd	Ad	AA	AA	AA	AA	AA	AA	dd	dd	AB	dd	dd	dd	AA	AA	dd	dd	dd	AA	AA	AA	AA	dd	AA	AA	AA	Ad
chr1B	169237001	169245000	8000	dd	dd	dd	dd	dd	dd	dd	dd	dd	dd	dd	dd	dd	dd	dd	dd	dd	dd	dd	dd	dd	AA	AA	dd	dd	dd	dd	dd	dd	dd	dd	dd	dd	dd	dd	dd	dd	dd	dd	AA	dd	dd	dd	dd	dd	dd
chr1B	169547501	169554500	7000	Ad	Ad	Ad	dd	Ad	Ad	dd	dd	Ad	dd	dd	dd	dd	Ad	dd	Ad	Ad	dd	Ad	dd	Ad	AA	Ad	Ad	Ad	dd	Ad	Ad	Ad	dd	Ad	dd	dd	dd	Ad	Ad	dd	dd	dd	AA	Ad	dd	dd	dd	dd	dd
chr1B	169552501	169557000	4500	dd	Ad	Ad	dd	Ad	dd	Ad	dd	Ad	dd	dd	Ad	dd	Ad	Ad	Ad	Ad	Ad	Ad	dd	Ad	Ad	Ad	Ad	dd	Ad	Ad	Ad	Ad	Ad	Ad	Ad	dd	dd	Ad	dd	dd	dd	Ad	AA	Ad	dd	dd	dd	Ad	dd
chr1B	169592501	169597000	4500	AA	AA	AA	AA	AA	AA	AA	AA	AB	AB	AB	AB	AA	AA	AA	AB	AA	AA	AB	AA	AB	AA	AB	AA	AA	AA	AB	AA	AB	AA	AA	AB	AA	AB	AB	AA	AA	AA	AA	AA	AA	AA	AA	AA	AA	Ad
chr1B	169800501	169805000	4500	AA	AA	AA	AA	AA	AA	AA	AA	AA	AA	Ad	AA	AA	AA	AA	AA	AA	AA	AA	Ad	AA	Ad	Ad	AA	Ad	AA	AA	AA	AA	AA	Ad	Ad	AA	AA	AA	Ad	Ad	AA	Ad	AA	Ad	Ad	Ad	Ad	Ad	Ad
chr1B	170216001	170229000	13000	AA	AA	AA	AA	AA	AA	AA	AA	AA	AA	AA	AA	AA	AA	AA	AA	AA	AA	AA	AA	AA	Ad	dd	AA	AA	AA	AA	AA	AA	AA	AA	AA	AA	AA	AA	AA	AA	Ad	Ad	AA	Ad	Ad	AA	Ad	AA	AA
chr1B	170323501	170327500	4000	Ad	Ad	dd	Ad	Ad	dd	Ad	Ad	Ad	Ad	Ad	Ad	dd	dd	dd	Ad	Ad	dd	Ad	Ad	Ad	dd	dd	Ad	Ad	dd	dd	Ad	Ad	dd	Ad	dd	Ad	Ad	dd	dd	Ad	Ad	dd	AA	dd	dd	Ad	dd	dd	Ad
chr1B	170381501	170408500	27000	AA	AA	AA	AA	AA	AA	AA	AA	AA	AA	AA	AA	AA	AA	AA	AA	AA	AA	AA	AA	AA	dd	dd	AA	AA	AA	AA	AA	AB	AA	AA	AB	AA	AA	AA	AA	AA	AB	AA	AA	AA	AA	AA	AA	AA	AA
chr1B	170643001	170647000	4000	AA	AA	AA	AA	AA	AA	AA	AA	AA	AA	AA	AA	AA	AA	AA	AA	AA	AA	AA	AA	AA	AA	AA	AA	AA	AA	AA	AA	AA	AA	AA	AA	AA	AA	AA	AA	AA	AA	AA	AA	AA	AA	AA	AA	Ad	AA
chr1B	170643001	170654000	11000	AA	AA	AA	AA	AA	AA	AA	AA	AA	AA	AA	AA	AA	AA	AA	AA	AA	AA	AA	AA	AA	AA	AA	AA	AA	AA	AA	AA	AA	AA	AA	AA	AA	AA	AA	Ad	AA	AA	AA	AA	AA	Ad	AA	AA	AA	AA
chr1B	170661501	170669000	7500	AA	Ad	Ad	Ad	Ad	Ad	Ad	Ad	Ad	Ad	Ad	Ad	Ad	Ad	Ad	Ad	Ad	Ad	Ad	Ad	Ad	Ad	Ad	Ad	Ad	Ad	Ad	Ad	Ad	Ad	Ad	Ad	Ad	Ad	Ad	dd	Ad	Ad	dd	AA	Ad	Ad	Ad	Ad	Ad	Ad
chr1B	170764001	170775500	11500	Ad	Ad	Ad	Ad	Ad	Ad	Ad	Ad	AA	Ad	Ad	Ad	Ad	Ad	Ad	Ad	Ad	Ad	Ad	Ad	Ad	dd	dd	Ad	Ad	Ad	Ad	Ad	Ad	Ad	Ad	Ad	Ad	Ad	Ad	Ad	Ad	Ad	dd	AA	Ad	Ad	Ad	Ad	Ad	dd
chr1B	170785501	170791500	6000	AA	AA	AA	AA	AA	AA	AA	AA	AA	AA	AA	AA	AA	AA	AA	AA	AA	AA	AA	AA	AA	AA	AA	AA	AA	AA	AA	AA	AB	AA	AA	AA	AA	AA	AA	AA	AA	AA	AA	AA	AA	AA	AA	AA	AA	AB
chr1B	171172501	171181000	8500	Ad	Ad	Ad	Ad	Ad	Ad	Ad	Ad	Ad	dd	Ad	Ad	Ad	Ad	Ad	Ad	Ad	Ad	Ad	dd	Ad	dd	dd	Ad	Ad	dd	Ad	Ad	dd	Ad	Ad	dd	Ad	Ad	Ad	dd	dd	Ad	dd	Ad	dd	dd	Ad	dd	dd	dd
chr1B	171815501	171819500	4000	Ad	Ad	Ad	Ad	Ad	Ad	Ad	Ad	Ad	dd	Ad	Ad	Ad	Ad	Ad	Ad	Ad	Ad	Ad	Ad	Ad	dd	dd	Ad	Ad	Ad	Ad	Ad	dd	Ad	Ad	Ad	Ad	Ad	Ad	Ad	Ad	Ad	dd	Ad	Ad	Ad	Ad	Ad	dd	Ad
chr1B	172304001	172315000	11000	Ad	AA	AA	AA	AA	AA	AA	AA	Ad	AA	AA	AA	AA	AA	AA	AA	AA	AA	AA	AA	AA	AA	AA	AA	AA	AA	AA	AA	AA	AA	AA	AA	AA	AA	AA	AA	AA	AB	AA	AA	AA	AA	AA	AA	AA	AB
chr1B	172651501	172658000	6500	dd	dd	dd	dd	dd	dd	dd	dd	dd	dd	dd	dd	dd	dd	dd	dd	dd	dd	dd	dd	dd	dd	dd	dd	dd	dd	dd	dd	dd	dd	dd	dd	dd	dd	dd	dd	dd	dd	dd	Ad	dd	dd	dd	dd	dd	dd
chr1B	172815501	172823000	7500	AA	Ad	AA	AA	AA	AA	AA	AA	AA	Ad	AA	AA	AA	AA	AA	AA	AA	AA	AA	AA	AA	Ad	Ad	Ad	AA	AA	AA	Ad	AA	AA	Ad	AA	AA	AA	dd	dd	dd	Ad	Ad	AA	AA	dd	Ad	Ad	Ad	Ad
chr1B	173081501	173126500	45000	AA	AA	AA	AA	AA	AA	AA	AA	AA	AA	AA	AA	AA	AA	AA	AA	AA	AA	AA	AA	AA	AA	AA	AA	AA	AA	AA	AA	AA	AA	AA	AA	AA	AA	AA	AA	AA	AA	AA	AA	AA	AA	AA	AA	AA	AA
chr1B	173448501	173461000	12500	AA	AA	AA	AA	AA	AA	AA	AA	AA	AA	AA	AA	AA	AA	AA	AA	AA	AA	AA	AA	AA	AA	AA	AA	AA	AA	AA	AA	AB	AA	AA	AA	AA	dd	AA	AA	AA	AA	AA	AA	AA	AA	AA	AA	AA	AA
chr1B	173490501	173519000	28500	AA	AA	AA	AA	AA	AA	AA	AA	AA	AA	AA	AA	AA	AA	AA	AA	AA	AA	AA	AA	AA	AA	AA	AA	AA	AA	AA	AA	AA	AA	AA	AA	AA	AA	AA	AA	AA	AA	AA	AA	AA	AA	AA	AA	AA	AA
chr1B	173510501	173520500	10000	Ad	Ad	Ad	Ad	Ad	Ad	Ad	Ad	Ad	dd	Ad	Ad	Ad	Ad	Ad	Ad	Ad	Ad	Ad	Ad	Ad	dd	dd	Ad	Ad	Ad	Ad	Ad	Ad	Ad	Ad	Ad	Ad	Ad	Ad	dd	dd	Ad	Ad	Ad	dd	dd	Ad	dd	dd	Ad
chr1B	173586001	173590000	4000	AA	AB	AA	AB	AA	AA	AA	AA	AA	AB	AB	AA	AB	AA	AA	AA	AB	AA	AA	AA	Ad	AA	AA	dd	AA	dd	AA	AB	AB	AB	AB	AB	AA	AB	AB	AA	AA	AA	AA	AA	AA	AA	AA	AA	AA	AA
chr1B	174019501	174027500	8000	AA	AA	AA	AA	AA	AA	AA	AA	AA	AA	AA	AA	AA	AA	AA	AA	AA	AA	AA	AA	AA	AA	AA	AA	AA	AA	AA	AA	AB	AA	AA	AA	AA	AA	AA	BB	AA	AB	AA	AA	AA	AA	AA	AA	AA	AA
chr1B	174277501	174281500	4000	AA	AA	AA	AA	AA	AA	AA	AA	AA	AA	AA	AA	AA	AA	AA	AA	AA	AA	AA	AB	AA	AA	AA	AA	AA	AA	AA	AA	AB	AA	AA	AB	AB	AA	AA	AA	AA	AA	AA	AA	AA	AA	AA	AA	AA	AA
chr1B	174308501	174313000	4500	dd	Ad	dd	AA	dd	AA	dd	dd	AA	AA	AA	AA	dd	dd	dd	dd	AA	dd	dd	Ad	dd	AA	AA	dd	dd	dd	dd	dd	AB	dd	dd	dd	AB	AA	dd	dd	dd	AB	AB	AA	AB	dd	dd	AA	dd	AA
chr1B	174477501	174487000	9500	AB	BB	BB	BB	BB	BB	BB	BB	BB	AB	BB	BB	BB	BB	BB	BB	BB	BB	BB	BB	BB	BB	BB	BB	BC	BC	AB	BC	BB	AB	BC	BB	BC	BB	BC	AA	AA	AB	AA	BC	AA	AA	AB	AB	AA	AB
chr1B	174743501	174758500	15000	dd	dd	dd	dd	dd	dd	dd	dd	dd	dd	dd	dd	dd	dd	dd	dd	dd	dd	dd	dd	dd	dd	dd	dd	dd	dd	dd	dd	dd	dd	dd	dd	dd	dd	dd	dd	dd	dd	dd	dd	dd	dd	dd	dd	dd	dd
chr1B	174902001	174907000	5000	AA	Ad	AA	Ad	Ad	AA	AA	Ad	Ad	dd	AA	AA	Ad	Ad	Ad	Ad	Ad	AA	AA	AA	Ad	Ad	dd	Ad	AA	AA	Ad	Ad	Ad	Ad	AA	AA	AA	AA	Ad	Ad	Ad	Ad	Ad	Ad	Ad	Ad	Ad	Ad	Ad	Ad
chr1B	174966501	174971500	5000	AA	AA	AA	AA	AA	AA	AA	AA	AA	AA	AA	AA	AA	AA	AA	AA	AA	AA	AA	AA	AA	AA	AA	AA	AA	AA	AA	AA	AA	AA	AA	AA	AA	AA	AA	AB	AA	AB	AB	AA	AA	AA	AA	AA	AA	AA
chr1B	175007501	175018500	11000	Ad	Ad	Ad	Ad	Ad	Ad	Ad	Ad	Ad	Ad	Ad	Ad	Ad	Ad	AA	Ad	Ad	Ad	AA	Ad	Ad	Ad	Ad	Ad	Ad	Ad	Ad	Ad	Ad	Ad	AA	Ad	Ad	Ad	AA	Ad	Ad	Ad	Ad	Ad	Ad	Ad	Ad	Ad	Ad	Ad
chr1B	175095001	175099000	4000	AA	AB	AA	AB	AA	AA	AA	AA	AA	AA	AA	AA	AA	AA	AA	AA	AA	AB	AA	AA	AA	AA	AA	AA	AA	AA	AA	AA	AB	AB	AA	AB	AA	AA	AA	AB	AA	AB	AB	AA	AA	AB	AA	AB	AA	AB
chr1B	175168001	175175500	7500	AA	AA	AA	AA	AA	AA	AA	AA	AA	AA	AA	AA	AB	AA	AA	AA	AA	AA	AA	AA	AA	AA	AA	AA	AA	AA	AA	AA	AA	AA	AA	AB	AA	AA	AA	AA	AA	AA	AA	AA	AA	AA	dd	AA	dd	AA
chr1B	175315501	175320500	5000	AA	AA	AA	AA	Ad	AA	AA	AA	AB	AA	AA	AA	AA	AA	AA	AA	AA	Ad	AA	AA	AA	Ad	Ad	AA	AA	Ad	AA	AA	AA	AA	AA	AA	AA	AA	AA	Ad	Ad	AA	AA	AA	Ad	Ad	Ad	Ad	AA	Ad
chr1B	175811001	175816500	5500	AA	AA	AA	AA	AA	AA	AA	AA	AA	AA	AA	AA	AA	AA	AA	AA	AA	AA	AA	AA	AA	AA	AA	AA	AA	AA	dd	dd	AA	AA	AA	AA	AA	AA	AA	AA	AA	AB	AA	AA	AA	AA	AA	AA	AA	AA
chr1B	176207001	176215000	8000	BC	BB	BB	BC	BB	M	BC	BC	M	BB	BB	BB	BC	BB	BC	BC	BB	BB	BC	BC	BB	Ad	AB	M	BB	BC	BC	BC	BB	BB	BB	BC	BB	M	BC	M	AB	BB	BB	BC	BB	BB	BB	BB	BB	AB
chr1B	176696501	176703000	6500	AA	AB	AA	AA	AA	AA	AB	AA	AA	dd	AA	AA	AA	AA	AA	AA	AA	AA	AA	Ad	AA	AB	AA	AA	AA	AA	AA	AA	dd	AA	AA	AA	AA	AA	AA	AA	AA	AA	AA	AA	AA	AA	AA	AA	AA	AA
chr1B	176771501	176776000	4500	AA	AA	AA	AA	AA	AA	AA	AA	AA	Ad	AA	AA	AA	AA	AA	AA	AA	AA	AA	AA	AA	AA	Ad	AA	AA	AA	AA	AA	AA	AA	AA	AA	AA	AA	AA	AA	Ad	AA	AA	AA	AA	AA	AA	AA	Ad	AA
chr1B	177053001	177060500	7500	AA	AA	AA	AA	AA	AA	AA	AA	AA	AA	AA	AA	AA	AA	AA	AA	AA	AA	AA	AA	AA	AA	AA	AA	AA	AA	AA	AA	AA	AA	AA	AA	AA	AA	AA	AA	AA	AB	AA	AA	AA	AA	AA	AA	AA	AA
chr1B	177137001	177144000	7000	AA	AA	AA	AA	AA	AA	AA	AA	AA	AA	AA	AB	AA	AA	AA	AA	AA	AA	AA	AA	AA	AA	AA	AA	AA	AA	AA	AA	AA	AA	AA	AA	AA	AA	AB	AA	AB	AA	Ad	AA	AA	AA	AA	AA	AA	AB
chr1B	177221001	177225500	4500	AA	AA	AA	AB	dd	AA	AA	AA	AA	AA	AA	AA	AA	AA	AB	AA	AB	AA	dd	AB	AA	AA	AB	AB	AA	AA	AA	Ad	AA	AA	AA	AA	AA	AA	AA	AB	AB	AB	AB	AA	AA	AA	AA	AA	AA	BB
chr1B	177305501	177317000	11500	AA	AA	AA	AA	AB	AA	AA	AA	AB	AA	AA	AA	AA	AA	AA	AA	AA	AA	AA	AA	AA	AA	AA	AA	AB	AA	AB	AA	AB	AA	AB	AA	AA	AB	AA	AB	AA	AA	AA	AA	AA	AA	AA	AA	AA	AA
chr1B	177437001	177443500	6500	AA	AA	AA	AB	AA	AA	AA	AA	AA	AB	AA	AA	AA	AA	AA	AA	AA	AA	AB	AA	AA	AA	AA	AA	AA	AA	AA	AA	AB	AA	AB	AA	AA	AA	AA	AA	AA	AA	AA	AA	AA	AA	AA	AA	AA	AA
chr1B	177549001	177564000	15000	AB	AA	AA	AA	AA	AA	AA	AA	AA	AA	AA	AA	AA	AA	AA	AA	AA	AA	AA	AA	AA	AA	AB	AA	AA	AA	AA	AB	AB	AA	AA	AA	AA	AB	AA	Ad	AA	AA	AA	AA	AA	AA	AA	AA	AA	AA
chr1B	177559501	177565500	6000	AB	AA	AA	AB	AB	AB	AA	AA	AB	AB	AB	AA	AA	AB	AB	AA	AB	AA	AB	AB	AB	AB	AB	AA	AA	AA	AA	AA	AB	AB	AB	AA	AB	AB	AA	AA	AA	AB	AA	AA	AA	AA	AA	AA	AA	AA
chr1B	177705501	177718500	13000	BB	BB	BB	BC	BC	BC	BB	BC	BB	dd	BB	BB	BB	BB	BB	BB	BB	BB	BB	AB	BB	BC	BB	BB	BC	BB	BB	BB	dd	AA	AB	AA	BC	BC	BB	BC	BC	BC	BB	BB	BB	AB	BB	BB	BB	BB
chr1B	177799501	177804000	4500	AA	AA	AA	AA	AA	AA	AA	AA	AA	Ad	AA	AA	AA	AA	AA	AA	AA	AB	AA	AA	Ad	dd	dd	Ad	AA	AA	Ad	AA	Ad	AA	AA	AA	AA	AA	AA	AA	AA	AA	AA	AA	AA	Ad	AA	AA	AA	AA
chr1B	177855001	177860000	5000	BB	BB	AB	AB	BB	BB	BB	AB	AB	AB	AB	AB	BB	AB	AB	BB	BB	AB	AB	AB	AB	AB	AB	AB	AB	BB	AB	AA	BB	BB	BB	AB	BB	BB	BB	AB	AA	AB	AB	AB	AB	AA	AB	AB	Ad	AB
chr1B	177862501	177867500	5000	BB	BB	AB	AB	BB	BB	BB	AB	AB	AB	AB	AB	BB	AB	AB	BB	BB	AB	AB	BB	AB	AB	AB	AB	AB	BB	AB	AA	BB	BB	BB	AB	BB	BB	BB	AB	AA	AB	AB	AB	AB	AB	AB	AB	Ad	AB
chr1B	177892001	177896500	4500	AB	Ad	AA	AA	Ad	Ad	Ad	Ad	AA	dd	AA	AA	AA	AA	AA	AA	AA	Ad	Ad	AA	AA	dd	dd	AA	Ad	AA	AA	AA	dd	AA	AA	AB	AA	AB	AA	Ad	Ad	Ad	AA	Ad	Ad	Ad	Ad	AA	Ad	Ad
chr1B	177896501	177900500	4000	BB	AB	AA	AB	AB	AA	AB	AB	AB	Ad	AB	AB	AA	AB	AB	AA	AA	AA	AA	AB	AB	Ad	dd	AB	AA	AB	AB	AA	Ad	BB	AB	AB	AB	BB	BB	AA	AA	AB	AA	AA	AA	Ad	AA	AA	Ad	AB
chr1B	177899501	177903500	4000	AB	AA	AA	AA	Ad	Ad	Ad	Ad	AA	dd	Ad	AA	AA	Ad	AA	Ad	AA	Ad	Ad	Ad	AA	dd	dd	AA	AA	AA	AA	Ad	dd	Ad	AA	AA	AA	AB	Ad	Ad	Ad	AA	Ad	Ad	Ad	Ad	Ad	Ad	Ad	AA
chr1B	178370001	178379500	9500	AA	AA	AA	AA	AA	AA	AA	AA	AA	AA	AA	AA	AA	AA	AA	AA	AA	AA	AA	AA	AA	AA	AA	AA	AA	AA	AA	AA	AA	AA	AA	AA	dd	AA	AA	AA	AA	AB	AA	AA	AA	AA	AA	AA	AA	AA
chr1B	178398501	178406000	7500	AA	AA	AA	AA	AB	AA	AA	AA	AA	AA	AA	AA	AA	AA	AB	AA	AB	AA	AA	AA	AA	AA	AA	AA	AA	AA	AA	AA	AB	AA	AA	AA	AA	AA	AA	AA	AA	AA	AA	AA	AA	AA	AA	AA	AA	AA
chr1B	178590001	178595000	5000	AA	AA	AA	Ad	AA	AA	AA	AA	AA	Ad	AA	AA	AA	AA	AA	AA	AA	AA	AA	AA	AA	Ad	AA	AA	AA	AA	AA	AA	AA	AA	AA	AA	AA	Ad	Ad	Ad	Ad	Ad	Ad	AA	Ad	Ad	Ad	Ad	Ad	Ad
chr1B	178626501	178633000	6500	Ad	AA	Ad	AA	Ad	Ad	Ad	Ad	Ad	Ad	Ad	Ad	dd	AA	Ad	Ad	Ad	Ad	Ad	Ad	AA	dd	dd	Ad	AA	AA	Ad	Ad	Ad	AA	Ad	Ad	Ad	AA	AA	Ad	Ad	Ad	Ad	Ad	Ad	Ad	Ad	Ad	dd	Ad
chr1B	178627501	178639000	11500	AA	Ad	Ad	AA	Ad	Ad	Ad	AA	AA	Ad	Ad	AA	dd	Ad	AA	AA	AA	Ad	AA	AA	Ad	dd	dd	Ad	AA	AA	Ad	Ad	Ad	AA	Ad	Ad	Ad	AA	Ad	Ad	Ad	Ad	Ad	Ad	Ad	Ad	Ad	Ad	dd	Ad
chr1B	178658501	178665000	6500	AA	AA	AA	AA	AA	Ad	AA	Ad	AA	Ad	AA	AA	AA	AA	AA	Ad	AA	AA	AA	AA	AA	dd	dd	AA	Ad	AA	AA	AA	AA	AA	AA	Ad	AA	AA	AA	Ad	Ad	AA	Ad	AA	Ad	Ad	Ad	Ad	AA	Ad
chr1B	178675501	178679500	4000	AA	Ad	Ad	Ad	Ad	Ad	Ad	Ad	Ad	dd	Ad	Ad	AA	AA	AA	Ad	Ad	Ad	Ad	Ad	Ad	dd	dd	Ad	AA	Ad	Ad	Ad	dd	Ad	Ad	Ad	Ad	AA	Ad	dd	Ad	Ad	Ad	Ad	Ad	Ad	Ad	Ad	Ad	Ad
chr1B	178983001	178987500	4500	AA	AA	AA	AB	AB	AB	AA	AA	AB	AA	AA	AA	AA	AA	AB	AA	AA	AA	AA	AA	dd	AA	AA	AA	AA	AA	AB	AA	AB	AA	AA	AA	AA	AA	AB	AA	AA	AB	AA	AA	AA	AA	AA	AA	AA	AA
chr1B	179033501	179040500	7000	Ad	AA	Ad	AA	Ad	AA	Ad	Ad	Ad	Ad	AA	Ad	Ad	AA	Ad	AA	Ad	AA	Ad	Ad	Ad	Ad	Ad	Ad	Ad	Ad	AA	Ad	Ad	AA	Ad	Ad	Ad	AA	AA	Ad	Ad	Ad	Ad	Ad	Ad	Ad	Ad	Ad	Ad	Ad
chr1B	179173501	179183000	9500	AA	AA	AA	AA	AA	AA	AB	AA	AA	dd	AA	AA	AA	AA	AA	AA	AB	AA	AA	AA	AA	AA	AA	AA	AA	AA	AA	AB	dd	AA	AA	AA	AA	AA	AA	AA	AA	AB	AA	AA	AA	AB	AA	AA	AA	AA
chr1B	179359001	179368500	9500	dd	AA	AA	AB	AA	AA	AA	AA	AB	AA	AA	AA	AA	AA	AA	AA	AA	AA	AA	AB	AA	AA	AA	AA	AA	AA	AA	AA	AA	AB	AA	AA	AA	AB	AA	AA	Ad	AA	AA	AA	AA	AA	AA	AA	AA	Ad
chr1B	179364501	179369500	5000	dd	AA	AA	AA	AA	AA	AA	AA	AA	AA	AB	AA	AA	AA	AA	AA	AA	AA	AA	AA	AA	AA	AA	AA	AA	AA	AA	AA	AB	AB	AA	AA	AA	AB	AB	Ad	Ad	AA	AA	AA	AA	AA	AA	AA	AA	Ad
chr1B	179476501	179482000	5500	AA	AA	AA	AA	AA	AA	AA	AA	AA	AA	AA	AA	AA	AA	AA	AA	AA	AA	AA	AA	AA	AA	AA	AA	AA	AB	AA	AA	AB	AA	AA	AA	AA	AA	AA	AA	AA	AB	AA	AA	AA	AA	AA	AA	AB	AA
chr1B	179958501	179964000	5500	AA	AA	AA	AA	AA	AA	AA	Ad	AA	dd	AA	AA	AA	Ad	AA	AA	AA	Ad	AA	Ad	AA	Ad	AA	AA	AA	AA	AA	AA	dd	AA	AA	AA	AA	AA	AA	Ad	AA	AA	AA	AA	AA	AB	AA	AA	AB	Ad
chr1B	179983001	179987000	4000	AA	AA	AA	AA	AA	AA	AB	AB	AA	AA	AA	AA	AA	AA	AB	AA	AA	AA	AA	AA	AA	AA	AA	AA	AB	AB	AB	AB	AA	AA	AA	AA	AA	AA	AA	AA	AB	AB	AA	AA	AA	AA	AA	AA	AA	AA
chr1B	180111001	180116000	5000	AA	AA	AA	AA	AA	AA	AA	AA	Ad	dd	AA	AA	AA	AA	AA	AA	AA	AA	AA	Ad	AA	AA	Ad	AA	AA	Ad	AA	AB	dd	AA	AA	AA	AA	AA	AA	AA	AB	AB	AA	AA	AA	AA	AA	AA	AA	AA
chr1B	180127501	180132000	4500	AA	AA	AA	AB	AA	AA	AA	AB	AA	dd	AA	AA	AB	AA	AA	AA	AA	AB	AA	Ad	AA	AB	AA	AA	AA	AA	AA	Ad	dd	AA	AB	AB	AA	AB	AA	AA	AA	AB	AA	AA	AB	Ad	AA	AA	AB	AA
chr1B	180142501	180146500	4000	AA	AA	AA	AA	AA	AA	AB	AB	AA	dd	AA	AA	AA	AA	Ad	AA	Ad	AA	AA	Ad	AA	AA	AB	AA	AA	AA	AA	AA	dd	AA	AA	AA	AA	AA	AA	Ad	AA	AB	AA	AA	AA	AA	AA	AA	AB	AA
chr1B	180662001	180673000	11000	AA	AA	AA	AA	AA	AA	AA	AA	AA	AA	AA	AA	AA	AA	AA	AA	AA	AA	AA	AA	AA	Ad	AA	AA	AA	AA	AA	Ad	AA	AA	AA	AA	AA	AA	AA	AA	AA	AA	AA	AA	AA	AA	AA	AA	AA	AA
chr1B	180714001	180719000	5000	Ad	AA	AA	Ad	Ad	Ad	AA	AA	AA	dd	Ad	Ad	Ad	Ad	Ad	Ad	Ad	Ad	Ad	Ad	Ad	Ad	dd	Ad	Ad	Ad	Ad	Ad	Ad	AA	Ad	AA	Ad	Ad	Ad	Ad	Ad	Ad	Ad	Ad	Ad	Ad	Ad	Ad	dd	Ad
chr1B	181407001	181420500	13500	Ad	Ad	Ad	Ad	Ad	Ad	Ad	Ad	Ad	dd	Ad	Ad	Ad	Ad	Ad	Ad	Ad	Ad	Ad	Ad	Ad	dd	dd	Ad	Ad	Ad	Ad	Ad	dd	Ad	Ad	Ad	Ad	Ad	Ad	Ad	Ad	Ad	Ad	Ad	Ad	Ad	Ad	Ad	Ad	Ad
chr1B	181463501	181471500	8000	AA	AA	AA	AA	AA	AA	AA	AA	AA	AA	AA	AA	AA	AA	AA	AA	AA	AA	AA	AA	AA	AA	AA	AA	AA	AA	AA	AA	AA	AA	AA	AB	AA	AA	AA	Ad	AA	AA	AA	AA	AA	AA	AA	AA	AA	AA
chr1B	181498001	181504000	6000	AA	AA	AA	AA	AA	AA	AA	AA	AA	AA	AA	AA	AA	AA	AA	AA	AA	AA	AA	AA	AA	dd	dd	AA	AB	AA	AB	AA	AB	AA	AA	AA	AA	AA	AA	AB	AA	AB	AA	AA	AA	AA	AA	AA	AB	AA
chr1B	181564501	181568500	4000	AB	AA	AA	AA	AA	AB	AA	AA	AA	Ad	AA	AA	AA	AA	AB	AA	AA	AA	AA	AA	AA	AA	AA	AA	AA	AA	AA	AA	dd	AA	AB	AA	AB	AB	AA	Ad	AA	AA	AA	AA	AA	Ad	AA	Ad	AA	Ad
chr1B	181740501	181749000	8500	AA	AA	AA	AB	AB	AB	AA	AA	AA	AA	AA	AA	AA	AA	AA	AA	AA	AB	AA	AA	AA	AA	AB	AA	AA	AA	AA	AA	AB	AB	AA	AA	AA	AB	AA	AA	AA	AA	AA	AA	AA	AA	AA	AA	AA	AA
chr1B	181902001	181912500	10500	AB	AA	AA	AB	AA	AA	AA	AA	AA	AB	AA	AA	AA	AA	AA	AA	AA	AA	AA	AA	AA	AA	AA	AA	AA	AA	AA	AA	AB	AA	AA	AA	AA	AB	AB	AA	AB	AB	AA	AA	AA	AA	AA	AA	AA	AA
chr1B	182367001	182376500	9500	Ad	Ad	Ad	Ad	dd	Ad	Ad	Ad	Ad	dd	Ad	Ad	Ad	Ad	Ad	Ad	Ad	Ad	Ad	Ad	Ad	dd	dd	Ad	Ad	Ad	Ad	Ad	dd	Ad	Ad	dd	dd	Ad	Ad	dd	Ad	Ad	dd	Ad	dd	dd	dd	dd	Ad	dd
chr1B	182465001	182471000	6000	dd	AB	AB	AA	AA	AB	AB	AA	AA	AB	AA	AA	AB	AB	AB	AA	AB	AA	AA	AA	AB	AA	AB	AA	AA	AA	AA	AA	AB	AB	AA	AB	AB	AB	AB	AB	AA	AB	AA	AA	AA	AA	AA	AA	AA	AB
chr1B	182486501	182491000	4500	AA	AA	AA	AA	AA	AA	AA	AA	AA	AA	AA	AA	AA	AA	AA	AA	AA	AA	AA	AA	AA	AA	AA	AA	AA	AA	AA	AA	AA	AA	AA	AA	AA	AA	AA	AA	AB	AB	AA	AA	AA	AA	AA	AA	AA	AA
chr1B	182565001	182581000	16000	Ad	Ad	Ad	Ad	Ad	Ad	Ad	Ad	Ad	dd	Ad	Ad	Ad	Ad	Ad	Ad	Ad	Ad	Ad	Ad	Ad	dd	dd	Ad	Ad	Ad	Ad	Ad	dd	Ad	Ad	Ad	Ad	Ad	Ad	Ad	Ad	Ad	Ad	Ad	Ad	Ad	Ad	Ad	Ad	Ad
chr1B	182595501	182610500	15000	dd	dd	dd	dd	dd	dd	dd	dd	dd	dd	dd	dd	dd	dd	dd	dd	dd	dd	dd	dd	dd	dd	dd	dd	dd	dd	dd	dd	dd	dd	dd	dd	dd	dd	dd	dd	dd	dd	dd	dd	dd	dd	dd	dd	dd	dd
chr1B	182606501	182610500	4000	dd	dd	dd	dd	dd	dd	dd	dd	dd	dd	dd	dd	dd	dd	dd	dd	dd	dd	dd	dd	dd	dd	dd	dd	dd	dd	dd	dd	dd	dd	dd	dd	dd	dd	dd	dd	dd	dd	dd	dd	dd	dd	dd	dd	dd	dd
chr1B	182655501	182661000	5500	Ad	Ad	AA	AA	AA	AA	AA	AA	Ad	Ad	AA	Ad	AA	AA	AA	AA	AA	AA	AB	Ad	Ad	AA	AA	AA	AA	AA	AA	AA	Ad	AA	AA	AA	Ad	Ad	AA	Ad	AA	AA	AA	AA	AA	AA	AA	AA	AA	AA
chr1B	182838001	182842500	4500	AA	AA	AA	AA	AA	AA	AA	AA	AA	AA	AA	AA	AB	AA	AA	AA	AA	AA	BB	AA	AA	Ad	AA	AA	AA	AA	AA	AA	AA	AA	AA	AA	AA	AA	AA	AA	AA	AB	AA	AA	AA	AA	AA	AA	AA	AA
chr1B	182865001	182882500	17500	AA	AA	AA	AA	AA	AA	AA	AB	AA	AA	AA	AA	AA	AA	AA	AA	AA	AA	BB	AA	dd	AA	AA	AA	AA	AA	AA	AA	AA	AA	AA	AA	AA	AA	AA	AA	AA	AA	AA	AA	AA	AA	AA	AA	AB	AB
chr1B	183024001	183028000	4000	AA	AA	AA	AA	AA	AA	AA	AA	AA	AB	AA	AA	AA	AA	AA	AA	AA	AA	BB	AA	AA	AA	AA	AA	AA	AA	AA	AA	AB	AA	AA	AB	AA	AA	AA	BB	AA	AB	AB	AA	AB	AA	AA	AA	AA	AB
chr1B	183095501	183105000	9500	AA	AA	Ad	Ad	AA	AA	AA	Ad	AA	dd	AA	Ad	AA	Ad	Ad	Ad	Ad	AA	AB	AA	AA	dd	dd	AA	AA	Ad	Ad	AA	dd	AA	AA	Ad	Ad	Ad	Ad	Ad	Ad	Ad	Ad	Ad	Ad	Ad	Ad	Ad	Ad	Ad
chr1B	183236001	183247500	11500	AA	AA	AA	AA	AA	AA	AA	AA	AA	AA	AA	AA	AA	AA	AA	AA	AA	AA	AA	AA	AA	AA	AA	AA	AA	AA	AA	AA	AA	AA	AA	AA	AA	AA	AA	AA	AB	AA	AA	AA	AA	AA	AA	AA	AA	AA
chr1B	183403001	183407000	4000	AA	AA	AA	AA	AA	AA	AA	AA	AA	Ad	AA	AA	AA	AA	AA	AA	AA	AA	AA	AA	AA	dd	dd	AA	AA	AA	AA	AA	AA	AA	AA	AA	Ad	AA	AA	Ad	AA	AA	AA	AA	AA	AA	AA	AA	Ad	AA
chr1B	183412501	183416500	4000	Ad	Ad	Ad	AA	Ad	Ad	Ad	Ad	Ad	Ad	Ad	Ad	Ad	Ad	Ad	Ad	AA	Ad	AA	Ad	Ad	Ad	dd	AA	Ad	Ad	Ad	AA	Ad	AA	Ad	AA	Ad	Ad	Ad	Ad	Ad	Ad	Ad	Ad	Ad	Ad	Ad	Ad	Ad	Ad
chr1B	183662001	183666000	4000	dd	dd	dd	dd	dd	dd	dd	dd	dd	dd	dd	dd	dd	dd	dd	dd	dd	dd	dd	dd	dd	dd	dd	dd	dd	dd	dd	dd	dd	dd	dd	dd	dd	dd	dd	dd	dd	dd	dd	dd	dd	dd	dd	dd	dd	dd
chr1B	183766501	183778000	11500	AA	AA	AA	AA	AA	AA	AA	AA	AA	AA	AA	AA	AA	AA	AA	AA	AA	AA	AA	AA	AA	AA	AA	AA	AA	AA	dd	Ad	AA	AA	AA	AA	AA	AA	AA	AA	AA	AA	AA	AA	AA	AA	AA	AA	AA	Ad
chr1B	183941001	183949500	8500	AA	AA	AA	AA	AA	AA	AA	AA	AA	AA	AA	AA	AA	AA	AA	AA	AA	AA	AA	AA	AA	AA	AA	AA	AA	AA	AA	AA	AA	AA	AA	AA	AA	AA	AA	AA	AA	AB	AA	AA	AA	AA	AA	AA	AA	AB
chr1B	183941001	183962000	21000	AA	AA	AA	AA	AA	AA	AA	AA	AA	AA	AA	AA	AA	AA	AA	AA	AA	AA	AA	AA	AA	AA	AA	AA	AA	AA	AA	AA	AA	AA	AA	AA	AA	AA	AA	AA	AA	AA	AA	AA	AA	Ad	AA	AA	AA	AA
chr1B	183953501	183962500	9000	AA	AA	AA	AB	AA	AB	AB	AA	AA	AA	AA	AA	AA	AA	AA	AA	AA	AA	AA	AB	AA	AB	AA	AA	AA	AA	AA	AA	AB	AA	AA	AA	AA	AA	AA	AB	AA	AB	AB	AA	AA	Ad	AA	AA	Ad	AB
chr1B	184054501	184062000	7500	AA	AA	AA	AA	AA	AA	AA	AA	AA	AA	AA	AA	AA	AA	AA	AA	AA	AA	AA	AA	AA	dd	dd	Ad	AA	AA	AA	AA	AA	AA	AA	AA	AA	AA	AA	Ad	AA	AA	Ad	AA	AA	AA	AA	AA	AA	AA
chr1B	184309001	184326000	17000	AA	AA	AA	AA	AA	AA	AA	AA	AA	AA	AA	AA	AA	AA	AA	AA	AA	AA	AA	AA	AA	AA	AA	AA	AA	AA	AA	AA	AB	AA	AA	AA	AA	AA	AA	AA	AA	AA	AA	AA	AA	AA	AA	AA	AA	AB
chr1B	184554001	184564000	10000	AA	AA	AA	AA	AA	AA	AA	AA	AA	AA	AA	AA	AA	AA	AA	AA	AA	AA	AA	AA	AA	AA	AA	AA	AA	AA	AA	AA	AA	AA	AA	AA	AA	AA	AA	AB	AA	AA	AA	AA	AA	AA	AA	AA	AA	AA
chr1B	184619501	184625000	5500	AA	AA	AA	AA	AA	AA	AA	AA	AA	AA	AA	AA	AA	AA	AA	AA	AA	Ad	AA	AA	AA	Ad	AA	Ad	AA	AA	AA	AB	AA	AA	AA	AA	AA	AA	Ad	Ad	AB	AA	Ad	AA	AA	AA	AA	AA	AA	AA
chr1B	184620501	184637000	16500	AA	AA	AA	AA	AA	AA	AA	AA	AA	AA	AA	AA	AA	AA	AA	AA	AA	AA	AA	AA	AA	AA	AB	AA	AA	AA	AA	AA	AA	AA	AA	AA	AA	AA	AA	AA	AB	AB	AA	AA	AA	AA	AA	AA	AA	AB
chr1B	184795501	184811500	16000	Ad	Ad	Ad	Ad	Ad	Ad	Ad	Ad	Ad	dd	Ad	Ad	Ad	dd	Ad	Ad	Ad	Ad	Ad	Ad	Ad	dd	dd	dd	Ad	Ad	Ad	Ad	dd	Ad	Ad	Ad	Ad	Ad	Ad	Ad	dd	Ad	Ad	Ad	Ad	Ad	Ad	Ad	Ad	Ad
chr1B	184859001	184864000	5000	AA	AA	AA	AB	AB	AB	AA	AA	AA	dd	AA	AA	AA	AB	AB	AB	AB	AB	AB	AA	AA	AA	AA	AA	AB	AB	AB	AB	dd	AA	AA	AB	AB	AB	AA	AA	AB	AB	AA	AA	AA	AB	AB	AA	AA	AB
chr1B	185006501	185011000	4500	Ad	AA	Ad	Ad	AA	AA	Ad	Ad	AA	dd	AA	AA	AA	Ad	Ad	Ad	AA	Ad	AA	AA	Ad	dd	Ad	AA	Ad	Ad	Ad	Ad	Ad	Ad	Ad	AA	AA	AA	Ad	dd	Ad	Ad	Ad	Ad	Ad	Ad	Ad	Ad	Ad	Ad
chr1B	185412001	185416500	4500	dd	AA	AA	AA	AA	AA	Ad	AB	AA	AB	AA	AA	AA	AA	AA	AA	AA	AA	AA	AA	AA	AA	AA	AA	AA	AA	AA	AA	AB	AA	AA	AB	AA	AA	AA	AA	AA	AA	AB	AA	AA	AA	dd	AA	dd	AB
chr1B	185472001	185476000	4000	AA	AA	AA	AA	AA	AA	AA	AA	AA	AA	AA	AA	AA	AB	AA	AA	AA	AA	AA	AA	AA	AA	AA	AA	AA	AA	AA	AA	AA	AA	AA	AA	AA	AA	AA	AA	AA	AA	AA	AA	AA	AA	AA	AA	AB	AA
chr1B	185780501	185789500	9000	AA	AA	AB	AA	AA	AA	AA	AA	AA	AA	AA	AA	AA	AA	AA	AA	AA	AA	AA	AA	AA	AA	AA	AB	AA	AA	AA	AA	AA	AA	AA	AA	AA	AA	AA	AA	AA	AB	AA	AA	AA	AB	AA	AA	AA	AA
chr1B	186027001	186031500	4500	AA	AA	AA	AB	AA	AB	AA	AA	AA	AA	AA	AA	AA	AB	AA	AB	AA	AA	AA	AB	AA	AA	AB	Ad	AA	AB	AA	AB	AB	AB	AA	AA	AB	AA	AA	Ad	AB	AA	Ad	AA	AA	AA	AA	AA	AA	AA
chr1B	186894001	186903000	9000	AA	AA	AA	AA	AA	AB	AA	AA	AA	AB	AA	AB	AA	AA	AA	AA	AA	AA	AA	AA	AA	AA	AA	AA	AA	AA	AA	AB	AB	AA	AA	AA	AA	AB	AA	Ad	AB	AA	AA	AA	AA	AA	AA	AA	AA	AA
chr1B	186912001	186919500	7500	AA	AA	AB	AA	AB	AA	AA	AA	AA	AB	AA	AA	AB	AA	AA	AA	AA	AA	AA	AB	AA	AA	AA	AA	AA	AA	AA	AA	AB	AA	AB	AA	AA	AA	AA	Ad	AA	AB	AA	AA	AA	AA	AA	AA	AA	AB
chr1B	187492501	187512000	19500	AA	AA	AA	AA	AA	AA	AA	AA	AA	dd	AA	AA	AA	AA	AA	AA	AA	AA	AA	Ad	AA	AA	AA	AA	AA	AA	AA	AA	dd	AA	AA	AA	AA	AA	AA	AA	AA	AB	AA	AA	AA	AA	AA	AA	AA	AA
chr1B	187872001	187876000	4000	Ad	Ad	Ad	Ad	Ad	Ad	AA	AA	AA	dd	AA	AA	Ad	AA	Ad	Ad	Ad	Ad	Ad	Ad	Ad	Ad	Ad	AA	Ad	AA	AA	AA	dd	Ad	Ad	Ad	Ad	Ad	Ad	AA	Ad	AA	Ad	Ad	Ad	Ad	Ad	Ad	Ad	Ad
chr1B	187873501	187887500	14000	AA	AA	AA	AA	AA	AA	AA	AA	AA	dd	AA	AA	AA	AA	AA	AA	AA	AA	AA	Ad	AA	AA	AA	AA	AA	AA	AA	AA	dd	AA	AA	AA	AA	AA	AA	AA	AA	AA	AA	AA	AA	AA	AA	AA	AA	AA
chr1B	188015001	188019000	4000	AB	AA	M	BB	M	M	BB	BB	BB	Ad	AA	AB	AB	AB	AA	AB	AB	AB	BB	AA	BB	Ad	Ad	BC	M	M	BC	BB	Ad	BB	BB	BB	AA	AA	AA	AA	AB	AA	Ad	BB	AA	AA	AB	Ad	Ad	AA
chr1B	188015001	188026000	11000	AB	AA	M	AA	AB	BB	AB	AB	Ad	Ad	AA	AA	AA	AA	AB	AB	AA	AA	AB	Ad	AB	Ad	Ad	AA	BC	BB	BB	BB	dd	BB	AB	BB	Ad	AA	AA	Ad	AA	AA	Ad	AB	Ad	Ad	AB	Ad	Ad	Ad
chr1B	188206501	188225000	18500	AA	AA	AA	AA	AA	AA	AA	AA	AA	Ad	AA	AA	AA	AA	AA	AA	AA	AA	AA	Ad	AA	dd	dd	AA	AA	AA	AA	AA	Ad	AA	AA	AA	AA	AA	AA	Ad	AA	AA	Ad	AA	AA	Ad	AA	Ad	Ad	Ad
chr1B	188500501	188505500	5000	AA	AA	AA	AA	AA	AA	AA	AA	AA	AA	AA	AA	AA	AA	AA	AA	AA	AA	AA	AA	AA	dd	dd	AA	AA	AA	AA	AA	AA	AA	AA	AB	AA	AA	AA	BB	AA	AA	AB	AA	AB	Ad	AA	AA	Ad	AB
chr1B	188624001	188629500	5500	AA	AA	AA	AA	dd	AA	AA	AA	AA	AA	AA	AA	AA	AA	AA	AA	AA	AA	AA	AA	AA	AA	AA	AA	AA	AA	AA	AA	AA	AA	AA	AA	AA	AA	AA	AA	AA	AA	AA	AA	AA	AA	AA	AA	AA	AB
chr1B	188727001	188731500	4500	AA	AA	AA	Ad	AA	AA	Ad	Ad	AA	dd	Ad	AA	AA	AA	AA	AA	Ad	AA	Ad	Ad	AA	Ad	Ad	Ad	AA	AA	AA	AA	dd	AA	Ad	AA	Ad	Ad	AA	Ad	Ad	Ad	Ad	AA	Ad	Ad	Ad	Ad	Ad	Ad
chr1B	188745501	188751000	5500	AB	AA	AB	AB	AA	AB	AA	AA	AA	AB	AA	AB	AA	AA	AA	AA	AA	AB	AA	AA	AA	AA	AA	AA	AA	AA	AA	AA	AA	AA	AA	AA	AA	AA	AA	AA	AA	AB	AB	AA	AA	AA	AA	AA	AA	AA
chr1B	188867501	188873500	6000	AA	Ad	AA	AA	AA	AA	AA	AA	AA	dd	AA	AA	AA	AA	AA	AA	AA	AA	AA	AA	AA	dd	dd	AA	AA	AA	AA	AA	dd	AA	AA	AA	AA	AA	AA	Ad	AA	AA	AA	AA	AA	Ad	AA	Ad	AA	Ad
chr1B	188966501	188971500	5000	AA	AA	AA	AA	AA	AA	AA	AA	AA	AA	AA	AA	AA	AA	AA	AA	AA	AA	AA	AA	AA	AA	AA	AA	AA	AA	AB	AA	AA	AA	AA	AA	AA	AA	AA	AA	AA	AA	AA	AA	AA	AA	AA	AA	AA	AA
chr1B	189268001	189275500	7500	dd	AA	AA	AA	AA	AA	AA	AA	AA	AB	AA	AB	AA	AA	AA	AB	AA	AA	AA	AA	AA	AA	AA	AA	AA	AA	AA	AB	AA	AA	AA	AA	AA	AB	AA	Ad	AA	AB	AA	AA	AA	AA	dd	AA	dd	AA
chr1B	189284501	189296500	12000	AA	AA	AA	AA	AA	AA	AA	AA	AA	dd	AA	AA	AA	Ad	AA	AA	AA	AA	AA	AA	AA	dd	dd	AA	AA	AA	AA	AA	dd	AB	AA	AA	AA	AA	AA	Ad	Ad	Ad	Ad	AA	Ad	Ad	Ad	AA	Ad	AA
chr1B	189617001	189629000	12000	AA	AB	AA	AA	AA	AB	AA	AA	AA	dd	AA	AA	AA	AA	AA	AA	AA	AA	AA	AA	AA	dd	dd	AA	AA	AA	AA	AA	dd	AA	AA	AA	AA	AB	AA	AA	AA	AA	Ad	AA	AA	AA	AA	AA	AA	AA
chr1B	189727001	189731500	4500	Ad	Ad	Ad	AA	AA	Ad	AA	AA	AA	Ad	AA	Ad	AA	AA	Ad	AA	Ad	AA	AA	Ad	AA	Ad	Ad	Ad	Ad	Ad	Ad	AA	Ad	Ad	Ad	AA	Ad	AA	Ad	Ad	Ad	Ad	Ad	AA	Ad	Ad	Ad	Ad	Ad	Ad
chr1B	190026001	190030000	4000	AA	AA	AA	AB	Ad	AB	AB	AB	AA	AA	Ad	AA	AB	AA	AA	AA	AB	AA	AA	AA	AA	AA	AA	AA	AA	AA	AA	AA	AA	Ad	AA	AA	AA	AB	AA	Ad	AA	AA	AA	AA	AA	Ad	AA	AA	Ad	AA
chr1B	190042501	190051000	8500	AA	AA	AA	AA	AA	AB	AA	AA	AA	dd	AA	AA	AA	AA	AA	AA	AA	AA	AA	Ad	AA	AA	AA	AA	AA	AA	AA	AA	dd	AA	AA	AA	AA	AA	AA	AB	AA	AA	AB	AA	AA	Ad	AA	AA	AA	Ad
chr1B	190425501	190429500	4000	AA	AA	AA	AA	AA	AA	AB	AA	AB	AA	AA	AA	AA	AA	AA	AA	AA	AA	AA	AA	AA	AB	AA	AA	AA	AA	AA	AA	AB	AA	AA	AA	AA	AA	AA	AB	AB	AB	AA	AA	AB	AA	AA	AB	AA	BB
chr1B	190453001	190458500	5500	AA	AA	AB	AA	AB	AA	AA	AA	AA	AA	AA	AA	AA	AA	AA	AA	AA	AA	AA	AA	AA	AB	AA	AA	AA	AA	AB	AA	AB	AA	AA	AA	AA	AB	AB	AA	AB	AB	AA	AA	AA	AA	AA	AA	AB	AB
chr1B	190456001	190471000	15000	AA	AA	AA	AB	AA	AA	AA	AA	AA	AA	AA	AA	AA	AA	AA	AA	AA	AB	AA	AA	AA	AA	AA	AA	AA	AA	AA	AA	AB	AA	AA	AA	AA	AB	AA	AA	AA	AA	AA	AA	AA	AA	AA	AA	AA	AA
chr1B	190688001	190694000	6000	AA	AA	AA	AA	AA	AA	AA	AA	AA	AA	AA	AA	AA	AA	AA	AA	AA	AA	AA	AA	AA	AA	AA	AA	AA	AA	AA	AA	AB	AA	AB	AA	AA	AA	AB	AA	AA	AB	AA	AA	AA	AB	AA	AA	AB	AA
chr1B	190699001	190711000	12000	AA	AA	AA	AA	AA	AA	AA	AA	AA	AA	AA	AA	AA	AA	AA	AA	AA	AA	AA	AA	AA	AA	AA	AA	AA	AA	AA	AA	AA	AA	AA	AA	AA	AA	AA	AA	AA	AB	AA	AA	AA	AB	AA	AA	AB	AA
chr1B	191418001	191431500	13500	AA	AA	AA	AA	AA	AA	AA	AA	AA	AA	AA	AA	AA	AA	AA	AA	AA	AA	AA	AA	AA	dd	dd	AA	AA	AA	AA	AA	AA	AA	AA	AA	AA	AA	AA	AA	AA	AA	AA	AA	AA	AA	AA	AA	AA	AA
chr1B	191792501	191797000	4500	dd	dd	dd	dd	dd	dd	dd	dd	dd	dd	dd	dd	dd	dd	dd	dd	dd	dd	dd	dd	dd	dd	dd	dd	dd	dd	dd	dd	dd	dd	dd	dd	dd	dd	dd	dd	dd	dd	dd	dd	dd	dd	dd	dd	dd	Ad
chr1B	192465001	192479000	14000	AA	AB	AA	AA	AA	AA	AA	AA	AA	AA	AA	AA	AA	AA	AA	AA	AA	AA	AA	AA	AA	AA	AA	AA	AA	AA	AA	AA	AA	AA	AA	AA	AA	AA	AA	AB	AA	AB	AA	AA	AA	AB	AA	AA	AA	AA
chr1B	192504001	192510000	6000	AA	AA	AA	AA	AA	AA	AA	AA	AA	AA	AA	AA	dd	AA	AA	AA	AA	AA	AA	AA	AA	Ad	Ad	AA	AB	AA	AA	AA	Ad	AA	AA	AA	AA	AA	AA	AA	AA	AA	AA	AA	AA	AA	AA	AA	AA	AA
chr1B	192722001	192727000	5000	Ad	AA	Ad	Ad	Ad	Ad	Ad	Ad	Ad	dd	Ad	Ad	Ad	Ad	Ad	Ad	Ad	Ad	Ad	Ad	Ad	dd	dd	Ad	Ad	Ad	Ad	Ad	Ad	Ad	Ad	Ad	Ad	Ad	Ad	dd	Ad	Ad	dd	Ad	Ad	dd	dd	dd	dd	dd
chr1B	192776501	192783000	6500	Ad	Ad	AA	Ad	Ad	Ad	Ad	Ad	AA	dd	Ad	Ad	Ad	Ad	Ad	Ad	Ad	AA	Ad	Ad	Ad	Ad	Ad	Ad	AA	Ad	Ad	Ad	Ad	Ad	Ad	Ad	AA	Ad	AA	Ad	Ad	Ad	Ad	AA	Ad	Ad	Ad	Ad	Ad	Ad
chr1B	192798501	192950500	152000	AA	AA	AA	AA	AA	AA	AA	AA	AA	AA	AA	AA	AA	dd	dd	dd	AA	dd	AA	AA	AA	AA	AA	AA	AA	AA	AA	AA	AA	AA	AA	AA	AA	AA	AA	AA	AA	AA	AA	AA	AA	AA	AA	AA	AA	AA
chr1B	193053001	193061000	8000	AA	AA	Ad	AA	Ad	AA	AA	AA	AA	Ad	Ad	AA	AA	Ad	AA	AA	AA	AA	AA	Ad	Ad	Ad	Ad	AA	AA	Ad	Ad	AA	Ad	AA	AA	AA	AA	Ad	Ad	Ad	AA	AA	AA	AA	Ad	Ad	Ad	Ad	Ad	Ad
chr1B	193082001	193107500	25500	AA	AA	AA	AA	AA	AA	AA	AA	AA	AA	AA	AA	AA	AA	AA	AA	AA	AA	AA	AA	AA	AA	AA	AA	AA	AA	AA	AA	AB	AA	AA	AA	AA	AA	AA	AB	AA	AB	AA	AA	AA	AA	AA	AA	AA	AB
chr1B	193453001	193460000	7000	Ad	Ad	AA	Ad	AA	Ad	Ad	Ad	Ad	Ad	AA	AA	Ad	Ad	Ad	AA	Ad	AA	AA	Ad	Ad	Ad	Ad	Ad	AA	Ad	Ad	Ad	Ad	AA	Ad	Ad	AA	Ad	AA	AA	Ad	Ad	AA	AA	Ad	Ad	Ad	Ad	Ad	Ad
chr1B	193688001	193695500	7500	AA	AA	AA	AA	AA	AA	AA	AA	AA	dd	AA	AA	Ad	Ad	AA	AA	AA	AA	AA	AA	AA	dd	dd	AA	AA	AA	AA	AA	dd	AA	AA	Ad	AA	AA	AA	Ad	AA	Ad	Ad	AA	Ad	AA	Ad	Ad	Ad	Ad
chr1B	193910001	193914000	4000	AB	AB	BB	AB	BB	AB	AB	AA	AA	AA	AA	AB	AB	AB	AB	BB	AB	AA	BB	AA	BB	AB	AA	AA	AB	AB	AA	AA	AB	AA	AA	AB	AB	AA	BB	AB	AA	AB	AB	AB	AB	Ad	AA	AB	AA	BB
chr1B	194256001	194266500	10500	AA	AA	AA	AA	AA	AA	AA	AA	AA	AA	AA	AA	AA	AA	AA	AA	AA	AA	AA	AA	AA	AA	AA	AA	AA	AA	AA	AA	AA	AA	AA	AA	AA	AA	AA	AA	AA	AA	AA	AA	AA	AA	AA	AA	AB	AA
chr1B	194307501	194311500	4000	AA	Ad	AB	AB	AB	AB	AB	AB	AA	AA	AA	AB	AA	AA	AB	AA	AA	AA	AA	AA	AA	AB	AA	AA	AA	AA	AA	AA	AB	AA	Ad	AB	AB	AA	dd	dd	dd	AB	AB	AA	AA	dd	AA	AA	AA	AB
chr1B	194434001	194439500	5500	AA	AA	AA	AA	AA	AA	AA	Ad	AA	Ad	AA	AA	AA	Ad	AA	AA	AA	Ad	AA	AA	AA	Ad	Ad	AA	AA	AA	AA	AA	Ad	AA	AA	AA	Ad	AA	AA	Ad	Ad	AA	Ad	AA	Ad	Ad	Ad	Ad	Ad	Ad
chr1B	194477501	194485000	7500	AA	AA	AB	AB	AA	AA	AA	AA	AA	dd	AA	AA	AA	AA	AA	AA	AA	AA	AA	Ad	AA	AA	AA	AA	AA	AA	AA	AA	dd	AA	AA	AA	AB	AA	AA	AB	AA	AB	AA	AA	AA	AA	AA	AB	AB	AA
chr1B	194563501	194569000	5500	AA	AA	Ad	Ad	Ad	Ad	AA	AA	AA	Ad	AA	Ad	AA	Ad	AA	AA	Ad	AA	Ad	Ad	Ad	dd	Ad	AA	Ad	Ad	Ad	Ad	Ad	AB	Ad	Ad	AA	AA	AA	Ad	Ad	AA	AA	AA	Ad	Ad	Ad	Ad	Ad	Ad
chr1B	194912001	194941000	29000	AA	AA	AA	AA	AA	AA	AA	AA	AA	dd	AA	AA	AA	AA	AA	AA	AA	AA	AA	Ad	AA	AA	AA	AA	AA	AA	AA	AA	dd	AA	AA	AA	AA	AA	AA	AA	AA	AA	AA	AA	AA	AA	AA	AA	AA	AA
chr1B	195218501	195223000	4500	AA	Ad	Ad	AA	Ad	Ad	AA	Ad	AA	dd	Ad	Ad	Ad	Ad	AA	AA	AA	AA	AA	Ad	AA	AA	AA	Ad	AA	Ad	AA	Ad	dd	Ad	AA	AA	Ad	Ad	AA	Ad	AA	Ad	Ad	AA	Ad	Ad	Ad	AA	Ad	Ad
chr1B	195386501	195390500	4000	AA	Ad	Ad	AA	AA	Ad	AA	Ad	Ad	Ad	Ad	Ad	AA	AA	Ad	Ad	Ad	Ad	Ad	AA	Ad	AA	AA	Ad	Ad	AA	Ad	AB	AA	Ad	AA	AA	AA	AA	Ad	Ad	AB	AA	Ad	AA	Ad	AA	AA	Ad	AA	AA
chr1B	195793501	195869500	76000	AA	AA	AA	AA	AA	AA	AA	AA	AA	AA	AA	AA	AA	AA	AA	AA	AA	AA	AA	AA	AA	dd	dd	AA	AA	AA	AA	AA	AB	AA	AA	AA	AA	AA	AA	AA	AA	AA	AA	AA	AA	AA	AA	AA	AA	AA
chr1B	195865501	195870500	5000	Ad	Ad	Ad	Ad	Ad	Ad	Ad	Ad	Ad	dd	Ad	Ad	Ad	Ad	Ad	Ad	Ad	Ad	Ad	Ad	Ad	dd	Ad	Ad	Ad	Ad	Ad	Ad	dd	Ad	Ad	Ad	Ad	Ad	Ad	dd	dd	Ad	Ad	Ad	Ad	Ad	Ad	Ad	Ad	Ad
chr1B	195901001	195906500	5500	AA	AA	AA	AA	AA	AA	AA	AA	AA	AA	AA	AB	AA	AA	AA	AA	AA	AA	AA	AA	AA	AA	AA	AA	AA	AA	AA	AA	AA	AA	AA	AA	AA	AA	AA	AA	AA	AA	AA	AA	AA	AA	AA	AA	AA	AA
chr1B	195962501	195966500	4000	AB	AB	AA	AA	AA	AB	AA	AB	AA	AA	AA	AA	AA	AB	AA	AA	AA	AB	AA	AA	AA	AB	AB	AB	AA	AB	AB	AA	AA	AB	AB	AA	AA	AA	AA	AA	AA	AB	AA	AA	AA	Ad	AA	AA	Ad	AA
chr1B	196098001	196105500	7500	Ad	AA	Ad	AA	AA	AA	Ad	AA	AA	Ad	Ad	AA	AA	AA	Ad	AA	Ad	AA	AA	Ad	Ad	Ad	Ad	AA	AA	AA	Ad	Ad	Ad	Ad	AA	Ad	AA	Ad	AA	AA	Ad	Ad	Ad	Ad	Ad	Ad	Ad	Ad	Ad	AA
chr1B	196174501	196189000	14500	AA	AA	AA	AA	AA	AA	AA	AA	AA	AA	AA	AA	AA	AA	AA	AA	AA	AA	AA	AA	AA	AA	AA	AA	AA	AA	AA	AA	AA	AA	AA	AA	AA	AA	AA	AA	AA	AA	AA	AA	AA	AA	AA	AA	AA	Ad
chr1B	196425501	196430500	5000	AA	AA	AA	AA	AA	AA	AA	AA	AA	AA	AA	AA	AA	AA	AA	AA	AA	AA	AA	AA	AA	AA	AA	AA	AA	AA	AA	AB	AA	AA	AA	AA	AA	AA	AA	BB	AA	AB	AB	AA	AB	AA	AA	AB	AB	AA
chr1B	196692001	196697000	5000	AA	AA	AA	AA	AA	AA	AA	AA	AA	dd	AA	AA	AA	AA	AA	Ad	AA	AA	AA	AA	AA	AA	AA	AA	AA	AA	AA	AA	dd	AA	AA	AB	AA	AA	AB	AA	AA	AA	AA	AA	AA	Ad	AA	AA	AA	AA
chr1B	196808501	196812500	4000	AA	AA	AA	AB	AA	AA	AA	AA	AA	dd	AA	AA	AA	AA	AA	AA	AA	AA	AB	Ad	AA	AA	AA	AA	AA	AA	AA	AA	dd	AA	AA	AA	AB	AA	AA	AA	AA	AB	AA	AA	AA	AA	AA	AA	AB	AA
chr1B	197179001	197183000	4000	AA	AA	AA	AA	AA	AA	AA	AA	AA	dd	AA	AA	AA	AA	Ad	AA	AA	Ad	Ad	AA	AA	AA	AA	AA	AA	AA	AA	Ad	dd	AA	AA	AA	AA	Ad	AA	Ad	Ad	Ad	Ad	AA	Ad	Ad	AA	Ad	Ad	Ad
chr1B	197317001	197321000	4000	AB	AA	AA	AB	AB	AA	AA	AA	AA	AB	AA	AA	AB	AB	AA	AA	AA	AA	AB	AA	AA	dd	dd	AA	AA	AA	AA	AA	AB	AA	AA	AB	AB	AA	AA	BB	AA	AA	AA	AA	AB	AA	AA	AA	AA	AB
chr1B	197614001	197618000	4000	dd	dd	dd	dd	dd	dd	dd	dd	dd	dd	dd	dd	dd	dd	dd	dd	dd	dd	dd	dd	dd	dd	dd	dd	dd	dd	dd	dd	dd	dd	dd	dd	dd	dd	dd	dd	dd	dd	dd	dd	dd	dd	dd	dd	dd	dd
chr1B	197901001	197911500	10500	AA	AA	AA	AB	AA	AA	AA	AA	AA	AA	AA	AA	AA	AA	AA	AA	AA	AA	AA	AA	AA	AA	AA	AA	AA	AA	AA	AA	AA	AA	AA	AA	AA	AA	AA	AB	AA	AB	AA	AA	AA	AA	AA	AA	AA	Ad
chr1B	198225501	198242500	17000	AA	AA	Ad	AA	Ad	Ad	Ad	AA	Ad	dd	Ad	Ad	Ad	AA	AA	Ad	AA	Ad	Ad	Ad	Ad	Ad	Ad	Ad	Ad	Ad	Ad	Ad	dd	AA	Ad	Ad	AA	AA	Ad	Ad	Ad	Ad	Ad	Ad	Ad	Ad	Ad	Ad	Ad	Ad
chr1B	198279001	198284000	5000	AA	AB	AA	AB	dd	Ad	AA	AA	AA	AA	AA	AA	AB	dd	dd	dd	AA	dd	dd	AA	AA	AA	AA	AA	AA	AA	Ad	AA	AA	AA	AA	AA	AA	AA	AA	Ad	AA	AA	AA	AA	AA	AA	AA	AA	AA	AA
chr1B	198430001	198434000	4000	Ad	Ad	dd	Ad	Ad	Ad	Ad	dd	dd	dd	Ad	Ad	Ad	Ad	Ad	Ad	dd	Ad	dd	Ad	Ad	Ad	Ad	dd	dd	dd	Ad	dd	dd	Ad	Ad	Ad	Ad	Ad	Ad	dd	dd	dd	dd	dd	dd	dd	dd	dd	dd	Ad
chr1B	198445001	198450500	5500	dd	dd	dd	dd	dd	dd	dd	dd	dd	dd	dd	dd	dd	dd	dd	dd	dd	dd	dd	dd	dd	dd	dd	dd	dd	dd	dd	dd	dd	dd	dd	dd	dd	dd	dd	dd	dd	dd	dd	dd	dd	dd	dd	dd	dd	dd
chr1B	198490501	198505000	14500	AA	AA	AA	AA	AA	AA	AA	AA	AA	AA	AA	AA	AA	AA	AA	AA	AA	AA	AA	AA	AA	AA	AA	AA	AA	AA	AA	AA	AA	AA	AA	AA	AA	AA	AA	AA	AA	AB	AA	AA	AA	AB	AA	AA	AA	AA
chr1B	198541501	198553000	11500	AA	AA	AA	AA	AA	AA	AA	AA	AA	AA	AB	AA	AA	AA	AA	AA	AA	AA	AA	AA	AA	AA	AA	AA	AA	AA	AA	AB	AA	AA	AA	AA	AA	AB	AA	AA	AB	AB	AA	AA	AA	AA	AA	AA	AA	AA
chr1B	198662001	198729500	67500	AA	AA	AA	AA	AA	AA	AA	AA	AA	AA	AA	AA	AA	AA	AA	AA	AA	AA	AA	AA	AA	AA	AA	AA	AA	AA	AA	AA	AB	AA	AA	AA	AA	AA	AA	AA	AA	AA	AA	AA	AA	AA	AA	AA	AA	AA
chr1B	198821501	198827000	5500	AA	AB	AA	Ad	Ad	AA	AA	Ad	AA	AA	AA	AA	Ad	AA	AA	AA	AA	AA	AA	AA	dd	AA	AA	AA	AA	AA	AA	AA	AB	AA	AA	AA	AA	AA	AB	AA	AA	AB	AA	AA	AA	AB	AA	AA	AB	AB
chr1B	199245501	199251000	5500	Ad	Ad	Ad	AA	Ad	Ad	AA	Ad	AA	dd	Ad	Ad	AA	Ad	Ad	Ad	Ad	Ad	Ad	Ad	AA	Ad	Ad	Ad	Ad	AA	Ad	Ad	Ad	AA	Ad	AA	AA	Ad	Ad	Ad	Ad	AA	Ad	Ad	Ad	Ad	Ad	Ad	Ad	Ad
chr1B	199301001	199306000	5000	AB	AA	AA	AB	AA	AA	AB	AA	AA	AA	AA	AA	AA	AA	AA	AA	AA	AA	AA	AA	AA	AB	AB	AA	AA	AA	AB	AA	AB	AA	AB	AA	AA	AB	AA	AA	AA	AB	AA	AA	AB	AA	AA	AA	AA	AA
chr1B	199353501	199358500	5000	AB	AA	AA	AA	AA	AA	AA	AA	AA	AA	AA	AA	AA	AB	AA	AA	AA	AA	AA	AA	AA	AA	AA	AA	AA	AA	dd	dd	AA	AA	AA	AA	AA	AA	AA	AB	AA	AB	AA	AA	AA	AA	AA	AA	AA	AA
chr1B	199425001	199439500	14500	AA	AA	AA	AA	AA	AA	AA	AA	AA	dd	AA	AA	AA	AA	AA	AA	AA	AA	AA	Ad	AA	AA	AA	AA	AA	AA	AA	AB	dd	AA	AA	AA	AA	AA	AA	AA	AB	AA	AA	AA	AA	AA	AA	AA	AA	AA
chr1B	199883501	199897500	14000	dd	AA	AA	AA	AA	AA	AA	AA	AA	AA	AA	AA	AA	AA	AA	AA	AA	AA	AA	AA	AA	AA	AA	AA	AA	AA	AA	AA	AB	AA	AA	AA	AA	AA	AA	AA	AA	AA	AA	AA	AA	AA	dd	AA	dd	AA
chr1B	199956501	199961000	4500	AA	AA	Ad	AA	AA	AA	Ad	AA	Ad	AA	AA	Ad	AA	AA	AA	Ad	Ad	AA	Ad	AA	AA	AA	AA	AA	AA	AA	Ad	AA	AA	AA	Ad	AA	AA	AA	AA	Ad	Ad	AA	Ad	AA	Ad	AA	Ad	Ad	AA	Ad
chr1B	200027501	200032500	5000	Ad	Ad	AA	Ad	AA	AA	AA	AA	AA	Ad	AA	Ad	Ad	Ad	AA	AA	AA	Ad	AA	AA	AA	AA	AA	Ad	AA	AA	AA	AA	Ad	Ad	AA	AA	AA	AA	AA	AA	AA	AB	AA	AA	AA	AA	AA	AA	AA	Ad
chr1B	200349001	200353000	4000	AA	AA	AA	AB	AA	AB	AA	AA	AA	AB	AA	AA	AA	AB	AA	AA	AA	AA	AA	AA	AA	AA	AA	AA	AA	AA	AA	AA	AB	AA	AA	AA	AA	AA	AA	AB	AA	AB	AA	AA	AB	Ad	AA	AA	AA	AA
chr1B	200544501	200549000	4500	AA	Ad	Ad	Ad	Ad	Ad	Ad	Ad	Ad	dd	Ad	Ad	Ad	Ad	AA	Ad	AA	Ad	Ad	Ad	Ad	dd	Ad	Ad	Ad	Ad	Ad	Ad	dd	Ad	Ad	Ad	AA	AA	Ad	Ad	dd	Ad	Ad	Ad	Ad	Ad	Ad	Ad	dd	Ad
chr1B	200821001	200827000	6000	AA	AA	AA	AA	AA	AA	AA	AA	AA	AA	AA	AB	AA	AA	AB	AA	AA	AA	AA	AA	AA	AA	AA	Ad	AA	AA	AA	AA	AA	AA	AA	AA	AA	AA	AA	AA	AB	AB	AB	AA	AA	AA	AA	AA	AA	AA
chr1B	200973001	200977000	4000	AA	AA	dd	AA	AA	AB	AB	AA	AA	AB	AA	AA	AA	AA	AA	AA	AA	AA	AA	AA	AA	AB	AA	AA	AA	AA	AA	AB	AB	AA	AB	AA	AA	AA	AA	AA	AB	AB	AA	AA	AA	AA	AA	AA	AA	AA
chr1B	201120001	201132500	12500	AA	AA	AA	AA	AA	AA	AA	AA	AA	dd	AA	AA	AA	AA	AA	AA	AA	AA	AA	Ad	AA	AA	AA	AA	AA	AA	AA	AA	dd	AA	AA	AA	AA	AA	AA	Ad	AA	AA	AA	AA	AA	AA	AA	AA	AA	AA
chr1B	201172001	201179000	7000	AA	AA	AA	AA	AA	AA	AA	AA	AA	AB	AA	AA	AA	AA	AB	AA	AA	AA	AA	AA	AA	AA	AA	AA	AA	AA	AA	AA	AB	AA	AA	AA	AA	AA	AA	Ad	AA	AA	Ad	AA	AA	AA	AA	AA	AA	AA
chr1B	201193501	201197500	4000	AA	AA	AA	AA	Ad	AA	AA	AA	AA	AA	AA	AA	AA	AA	AA	AA	AA	AA	AA	AA	AA	AA	Ad	AA	Ad	AA	AA	AA	AA	AA	AA	AA	Ad	AA	AA	Ad	AA	AA	Ad	AA	Ad	AA	Ad	Ad	Ad	AA
chr1B	201253501	201258000	4500	AB	AA	AA	AA	AA	AA	AA	AB	AA	AA	AA	AA	AA	AA	AA	AA	AA	AA	AA	AA	AA	dd	dd	AA	AA	AA	AA	AA	AB	AB	AA	AA	AA	AA	AB	AB	AA	AB	AB	AA	AA	AA	AA	AB	AA	AA
chr1B	201320501	201326500	6000	AA	AA	AB	AA	AA	AA	AA	AA	AB	AA	AA	AA	AA	AA	AA	AB	AA	AA	AA	AA	AA	dd	dd	AA	AA	AA	AA	AA	AA	AA	AA	AA	AA	AA	AA	AA	AA	AA	AA	AA	AA	AA	AA	AA	Ad	AA
chr1B	201480501	201487000	6500	AA	AA	AA	AA	AA	AA	AA	AA	AA	AA	AA	AA	AA	AA	AA	AA	AA	AA	AA	AA	AA	AA	AA	AA	AA	AA	AA	AA	AB	AA	AA	AA	AB	AA	AB	AA	AA	AB	AA	AA	AA	AA	AA	AA	AA	AA
chr1B	201627001	201631500	4500	AA	AA	AA	AA	AA	AA	AA	AA	AA	AA	AA	AA	AA	AA	AA	AA	Ad	Ad	AA	AA	AA	Ad	AA	AA	AA	Ad	AA	AA	AA	AB	AA	AA	AA	AA	AA	AA	AB	AA	AA	AA	AA	AA	AA	AA	Ad	AA
chr1B	201844501	201852000	7500	AA	AA	AA	AA	AA	AA	dd	AA	AA	AA	AA	AA	AB	AA	AA	AA	AA	AA	AA	AA	AA	AA	AA	AA	AA	AA	AA	AA	AA	AA	AA	AA	AA	AA	AA	AB	AA	AA	AA	AA	AA	AA	AA	AA	AA	AA
chr1B	201855001	201862500	7500	AA	AA	AA	AA	AA	AA	dd	AA	AA	AA	AA	AA	AA	AA	AA	AA	AA	AA	AA	AA	AA	AA	AA	AA	AA	AB	AA	AA	AB	AA	AA	AA	AA	AA	AA	AA	AA	AB	AA	AA	AA	AB	AA	AA	AA	AA
chr1B	202190001	202196000	6000	AA	AA	AA	AA	AA	AB	AA	AA	AA	AA	AA	AA	AA	AB	AA	AB	AA	AA	AA	AA	AA	AB	AA	AA	AA	AB	AA	AA	AA	AA	AA	AA	AA	AA	AA	AB	AA	AB	AA	AA	AA	AB	AA	AA	AB	AA
chr1B	202248001	202259500	11500	AA	AB	AA	AA	AA	AA	AA	AA	AA	AA	AA	AA	AA	AA	AA	AA	AA	AA	AA	AA	AA	AA	AA	AA	AA	AA	AA	AA	AB	AA	AA	AA	AA	AA	AA	AA	AA	AB	AA	AA	AA	AA	AA	AA	AA	AA
chr1B	202295501	202302000	6500	dd	dd	dd	dd	dd	dd	dd	dd	dd	dd	dd	dd	dd	dd	dd	dd	dd	dd	dd	dd	dd	dd	dd	dd	dd	dd	dd	dd	dd	dd	dd	dd	dd	dd	dd	dd	dd	dd	dd	Ad	dd	dd	dd	dd	dd	dd
chr1B	202451001	202458500	7500	AA	AB	AA	AA	AA	AA	AA	AA	AA	AA	AA	AA	AA	AA	AA	AA	AA	AA	AA	AA	AA	AA	AA	AA	AA	AA	AA	AA	AB	AA	AA	AA	AA	AA	AA	AA	AA	AB	AB	AA	AA	AA	AA	AA	AA	AB
chr1B	202477001	202481000	4000	dd	dd	dd	dd	dd	dd	dd	dd	dd	dd	dd	dd	dd	dd	dd	dd	dd	dd	dd	dd	dd	dd	dd	dd	dd	dd	dd	dd	dd	dd	dd	dd	dd	dd	dd	dd	dd	dd	dd	dd	dd	dd	dd	dd	dd	dd
chr1B	202594001	202603500	9500	AA	AA	AA	AA	AA	AA	AA	AA	AA	AA	AA	AA	AA	AA	AA	AA	AA	AA	AA	AA	AA	AA	AA	AA	AA	AA	AA	AA	AA	AA	AA	AA	AA	AA	AA	AA	AA	AB	AA	AA	AA	AA	AA	AA	AA	AA
chr1B	202687501	202691500	4000	AA	AA	AA	AB	AA	AB	AA	AA	AB	AB	AB	AA	AB	AB	AA	AA	AA	AB	AA	AA	AA	dd	dd	AA	AA	AB	AA	AB	AB	AA	AB	AA	AB	AA	AA	AA	AA	AA	Ad	AA	AA	AA	AA	AA	AA	AA
chr1B	202701001	202717500	16500	AA	AA	AA	AA	AA	AA	AA	AA	AA	AA	AA	AA	AA	AA	AA	AA	AA	AA	AA	AA	AA	AA	AA	AA	AA	AA	AA	AA	AB	AA	AA	AA	AA	AA	AA	AB	AA	AB	AA	AA	AA	AA	AA	AA	AA	AA
chr1B	202718501	202723000	4500	dd	Ad	AA	AA	AA	AA	Ad	AA	Ad	AA	AA	Ad	Ad	Ad	AA	AA	AA	AA	AA	Ad	AA	Ad	AA	AA	AA	AA	AA	AA	AA	AA	AA	AA	Ad	AA	AA	Ad	Ad	Ad	AA	Ad	AA	Ad	Ad	Ad	Ad	Ad
chr1B	202826001	202831000	5000	AA	AA	Ad	AA	AA	AA	AA	Ad	AA	AA	AA	AA	AA	AA	AA	AA	AA	AA	AA	AA	AA	AA	Ad	AA	AA	AA	AA	AA	AA	AB	AA	AA	AA	AA	AA	Ad	Ad	Ad	Ad	AA	Ad	Ad	AA	Ad	Ad	AA
chr1B	202857501	202862000	4500	AA	AB	AA	AA	AA	AA	AA	AA	AA	AA	AA	AA	AA	AA	AB	AA	AA	AA	AA	AA	AA	AA	AA	AA	dd	AA	AA	AA	AB	AA	AA	AA	AA	AA	AA	AA	AB	AA	AA	AA	AA	AA	AA	AA	AA	AA
chr1B	202892001	202896000	4000	AA	AA	AA	AA	AA	AA	AA	AA	AA	AA	AA	AA	AA	AB	AA	AA	AA	AA	AA	AA	AA	AA	AA	AA	AA	AB	AA	AA	AB	AA	AA	AA	AB	AA	AA	AA	AA	AA	AA	AA	AA	AB	AA	AA	AA	Ad
chr1B	202944001	202950500	6500	AA	AA	AA	AA	AA	AA	AA	AA	AA	Ad	AA	AA	Ad	AA	AA	AA	AA	AA	AA	AA	AA	AA	Ad	AA	Ad	Ad	AA	AA	Ad	AA	AA	AA	AA	AA	AA	AA	Ad	AA	Ad	AA	AA	AA	AA	Ad	Ad	AA
chr1B	203043501	203056000	12500	AA	AA	AA	AA	AA	AA	AA	AA	AA	AA	AA	AA	AA	AA	AA	AA	AA	AA	AA	AA	AA	AA	AA	AA	AA	AA	AA	AA	AA	AA	AA	AA	AA	AA	AA	AA	AB	AB	AA	AA	AA	AA	AA	AA	AA	AB
chr1B	203229001	203233000	4000	AA	AA	AA	AB	AA	AB	AA	AA	AA	AA	AA	AA	AA	AA	AB	AA	AA	AB	AA	AA	AA	Ad	AA	AA	AA	AA	AA	AA	AB	AA	AA	AB	AA	AA	AA	Ad	AA	AB	AA	AA	AA	AA	AA	AA	AB	Ad
chr1B	203336001	203343500	7500	AA	AB	AB	AA	AA	AA	dd	AA	AA	AA	AA	AA	AA	AA	AA	AA	AA	AB	AA	AA	AA	AA	AB	AA	AA	AA	AA	AA	AB	AA	AA	AA	AA	AA	AA	AA	AA	AB	AA	AA	AA	AA	AA	AA	AA	AA
chr1B	203561001	203569500	8500	Ad	Ad	Ad	Ad	Ad	Ad	Ad	Ad	Ad	Ad	Ad	Ad	Ad	Ad	Ad	Ad	Ad	Ad	Ad	Ad	Ad	dd	dd	Ad	Ad	Ad	Ad	Ad	Ad	Ad	Ad	Ad	Ad	Ad	Ad	dd	Ad	dd	dd	Ad	Ad	dd	dd	dd	dd	dd
chr1B	203627501	203641500	14000	Ad	AA	AA	Ad	AA	Ad	Ad	Ad	Ad	Ad	Ad	AA	Ad	Ad	Ad	Ad	Ad	AA	AA	Ad	Ad	AA	AA	AA	Ad	AA	AA	Ad	Ad	Ad	AA	Ad	Ad	AA	Ad	AA	Ad	Ad	Ad	Ad	Ad	AA	Ad	Ad	Ad	Ad
chr1B	203746501	203753000	6500	AA	AB	AA	AA	AA	AA	AA	AA	AA	AA	AA	AA	AA	AA	AA	AA	AA	AA	AA	AA	AA	AA	AA	AA	AA	AB	AA	AA	AB	AA	AA	AA	AA	AA	AB	AA	AA	AB	AB	AA	AB	AA	AB	AA	AB	AB
chr1B	203790001	203802000	12000	AA	AA	AA	AA	AA	Ad	Ad	Ad	AA	Ad	Ad	AA	AA	AA	Ad	AA	AA	AA	AA	AA	AA	Ad	Ad	AA	AA	AA	AA	AA	AA	AA	AA	AA	AA	AA	AA	Ad	Ad	Ad	Ad	Ad	Ad	Ad	Ad	Ad	Ad	Ad
chr1B	203798501	203803000	4500	Ad	AA	Ad	Ad	AA	Ad	AA	Ad	Ad	Ad	AA	AA	AA	Ad	Ad	Ad	Ad	AA	Ad	AA	AA	Ad	Ad	Ad	Ad	Ad	AA	AA	Ad	Ad	Ad	Ad	AA	Ad	Ad	Ad	AA	AA	Ad	AA	Ad	Ad	Ad	Ad	Ad	AA
chr1B	203810001	203817000	7000	AA	AA	AA	AA	AA	AA	AA	Ad	AA	AA	AA	AA	AA	AA	AA	AA	AA	AA	AA	AA	AA	dd	dd	AA	AA	AA	AB	AA	AA	AA	AA	AA	AA	AA	AA	AA	AA	AB	AA	AA	AA	AA	AA	AA	Ad	AA
chr1B	203883001	203889000	6000	AA	AA	AA	AA	AA	AA	AA	AA	AA	AA	AA	AA	AA	AA	AA	AA	AA	AA	AA	AA	AA	AA	AA	AA	AA	AA	AA	AA	AB	AA	AA	AA	AA	AA	AA	AB	AA	AA	AB	AA	AA	AA	AA	AA	Ad	AA
chr1B	204012501	204020000	7500	Ad	Ad	Ad	Ad	Ad	Ad	Ad	Ad	Ad	Ad	Ad	Ad	Ad	Ad	Ad	Ad	Ad	Ad	Ad	Ad	Ad	dd	dd	Ad	Ad	Ad	Ad	Ad	Ad	Ad	Ad	Ad	Ad	Ad	Ad	Ad	Ad	Ad	Ad	Ad	Ad	Ad	Ad	Ad	Ad	Ad
chr1B	204175001	204179500	4500	AA	AA	AA	AA	AA	AA	AA	AA	AA	AA	AA	AA	AA	AA	AA	AA	AA	AA	AA	AA	AA	AA	AA	AA	AA	AA	AA	AA	AA	AA	AA	AA	AA	AA	AA	AA	AB	AB	AA	AA	AA	AA	AA	AA	AA	AA
chr1B	204775001	204783500	8500	AA	AA	AA	AA	AA	AA	AA	AA	AA	AA	AA	AA	AA	AA	AA	AA	AA	AA	AA	AA	AA	AA	AA	AA	AA	AA	AA	AA	AA	AA	AA	AA	AA	AA	AA	AA	AA	AA	AA	AA	AA	AA	AA	AA	AA	AA
chr1B	204795001	204809000	14000	AA	AA	AA	AA	AA	AA	AA	AA	AA	AA	AA	AA	AA	AA	AA	AA	AA	AA	AA	AA	AA	AA	AA	AA	AA	AA	AA	AA	AA	AA	AA	AA	AA	AA	AA	AB	AA	AB	AB	AA	AB	AA	AA	AA	AA	AA
chr1B	204916501	204922000	5500	AA	Ad	AA	AA	AA	AA	AA	AA	AA	AA	AA	AA	AA	AA	AA	AA	AA	AA	AA	Ad	dd	AA	AA	dd	AA	dd	AA	AA	AA	AA	AA	AA	AA	AA	AA	Ad	AA	AA	AA	AA	AA	AA	AA	AA	AA	AA
chr1B	204940001	204945500	5500	AA	AA	AA	AA	Ad	AA	AA	AA	AA	AA	AA	AA	Ad	AA	AA	AA	AA	AA	AA	AA	AA	AA	AA	AA	AA	AA	AA	AA	AB	Ad	AA	AA	AA	AA	AA	Ad	AB	AB	AA	AA	AA	AA	AA	AA	AA	AA
chr1B	205063001	205067500	4500	AA	AA	Ad	Ad	AA	AA	AA	AA	AA	AA	AA	AA	AA	AA	AA	AA	AA	AA	AA	AA	AA	Ad	AA	AA	AA	AA	AA	AA	AA	AA	AA	AA	AA	AA	AA	Ad	Ad	AA	Ad	AA	AA	AA	AA	AA	AA	Ad
chr1B	205077501	205083000	5500	AA	AA	AB	AB	AB	BB	AB	AA	AA	AA	AA	AA	AA	AB	AB	AA	AA	AB	AA	AB	AA	AA	AA	AA	AB	AB	AA	AA	BB	AA	AA	AA	AA	AB	AB	AA	AB	AA	AA	AA	AA	AB	AA	AA	AB	AA
chr1B	205265001	205274000	9000	AA	AA	AA	AA	AA	AA	AA	AA	AA	AA	AA	AA	AA	AA	AA	AA	AA	AA	AA	AA	AA	AA	AA	AA	AA	AA	AA	AA	AA	AA	AA	AA	AA	AA	AA	AA	AA	AB	AA	AA	AA	AA	AA	AA	AA	AB
chr1B	206313501	206322000	8500	AA	AA	AA	AA	AA	AA	AA	AA	AA	AA	AA	AA	AA	AA	AA	AA	AA	AA	AA	AA	AA	AA	AA	AA	AA	AA	AA	AA	AB	AA	AA	AA	AA	AA	AA	Ad	Ad	AA	Ad	AA	Ad	AA	Ad	Ad	Ad	Ad
chr1B	206332001	206338000	6000	AA	AA	AA	AA	AA	AA	AA	AA	AA	AA	AA	AA	AA	AA	AA	AA	AA	AA	AA	AA	AA	AA	AA	AA	AA	AA	AA	AA	AB	AA	AA	AA	AA	AB	AA	AA	AA	AB	AA	AA	AA	AB	AA	AA	AB	Ad
chr1B	206332001	206348500	16500	AA	AA	AA	AA	AA	AA	AA	AA	AA	AA	AA	AA	AA	AA	AA	AA	AA	AA	AA	AA	AA	AA	AA	AA	AA	AA	AA	AA	AB	AA	AA	AA	AA	AA	AA	AA	AA	AB	AA	AA	AA	AB	AA	AA	AA	AA
chr1B	206332001	206366500	34500	AB	AA	AA	AA	AA	AA	AA	AA	AA	AA	AA	AA	AA	AA	AA	AA	AA	AA	AA	AA	AA	AB	AA	AA	AA	AA	AA	AB	AB	AA	AA	AA	AA	AA	AA	AA	AA	AB	AA	AA	AA	AA	AA	AA	AA	AA
chr1B	206358001	206368000	10000	AB	AB	AA	AB	AA	AB	AB	AB	AB	AB	AB	AB	AB	AB	AB	AB	AB	BB	AB	AB	AB	AB	AB	AB	AA	AB	AB	AB	BB	AB	AA	AB	AB	AB	AB	AA	AA	BB	AA	AA	AA	AB	AA	AA	AB	Ad
chr1B	206397501	206407000	9500	dd	dd	dd	dd	dd	dd	dd	dd	dd	dd	dd	dd	dd	dd	dd	dd	dd	dd	dd	dd	dd	dd	dd	dd	dd	dd	dd	dd	dd	dd	dd	dd	dd	dd	dd	dd	dd	dd	dd	dd	dd	dd	dd	dd	dd	dd
chr1B	206493501	206498500	5000	AA	AA	AA	AA	AA	AA	AA	AA	AA	AB	AA	AA	AA	AA	AA	AA	AA	AA	AA	AA	AA	dd	dd	AA	AA	AB	AA	AA	AB	AA	AA	AA	AA	AA	AA	AA	AB	AA	AA	AA	AA	AA	AA	AA	AA	AB
chr1B	206576001	206580500	4500	AA	AA	AA	AA	AA	AA	AA	AB	AB	dd	AA	AA	AA	AA	AA	AA	AA	AA	AA	AA	AA	AB	AA	AA	AA	AA	AB	AA	dd	AA	AA	AA	AA	AA	AA	BB	AA	AA	AB	AA	AA	AA	AA	AA	AA	AA
chr1B	206696501	206703500	7000	Ad	Ad	Ad	AA	AA	AA	AA	AA	Ad	Ad	Ad	AA	AA	AA	AA	AA	AA	Ad	Ad	Ad	AA	Ad	Ad	AA	Ad	Ad	AA	AA	Ad	Ad	AA	AA	AA	AA	Ad	Ad	Ad	AA	Ad	Ad	Ad	AA	Ad	Ad	Ad	AA
chr1B	206884501	206890000	5500	AA	AA	AA	AA	AA	AA	AA	AA	AA	AA	AA	AA	AA	AA	AA	AA	AA	AA	AA	AA	AA	dd	dd	AA	AA	AA	AA	AA	AA	AA	AA	AA	AA	AA	AA	AB	AA	AA	AA	AA	AA	AA	AA	AA	AA	AA
chr1B	207053501	207061500	8000	AA	AA	AA	AA	AA	AA	AA	AA	AA	AA	AA	AA	AA	Ad	AA	AA	AA	AA	AA	AA	AA	AA	AA	AA	AA	AA	AA	Ad	AA	AA	AA	AA	AA	AA	AA	Ad	Ad	AA	Ad	AA	Ad	Ad	Ad	Ad	Ad	Ad
chr1B	207140001	207146000	6000	AA	AA	AA	AA	AA	AA	AA	Ad	AA	AA	AA	Ad	AA	AA	AA	AA	AA	AA	Ad	AA	AA	AA	AA	AA	dd	AA	AB	AA	AA	AA	AA	Ad	AA	AA	AA	AA	AA	AA	AA	AA	AA	AA	AA	AA	AA	AA
chr1B	207381501	207386500	5000	AA	AB	AA	AB	AA	AA	AA	AA	AA	AA	AA	AA	AA	AB	AA	AA	AA	AB	AA	AA	AA	AA	AA	AB	AA	AA	AA	AA	AB	AB	AA	AA	AA	AB	AA	AB	AA	AB	AB	AA	AA	AA	AA	AA	AA	AA
chr1B	207474001	207488500	14500	dd	dd	dd	dd	dd	dd	dd	dd	dd	dd	dd	dd	dd	dd	dd	dd	dd	dd	dd	dd	dd	dd	dd	dd	dd	dd	dd	dd	dd	dd	dd	dd	dd	dd	dd	dd	dd	dd	dd	dd	dd	dd	dd	dd	dd	dd
chr1B	207596001	207605500	9500	AA	Ad	AA	AA	AA	AA	Ad	AA	AA	Ad	AA	Ad	AA	Ad	Ad	Ad	Ad	AA	AA	AA	AA	Ad	Ad	AA	AA	AA	AA	AA	AA	AA	Ad	AA	Ad	Ad	AA	Ad	Ad	Ad	Ad	AA	Ad	Ad	Ad	Ad	Ad	Ad
chr1B	207954001	207965000	11000	AA	AA	AA	AA	AA	AA	AA	AA	AA	AB	AA	AA	AA	AA	AA	AA	AA	AA	AA	AA	AA	AB	AA	AA	AA	AA	AA	AA	AB	AA	AA	AA	AA	AB	AA	AA	AA	AA	AA	AA	AA	AB	AA	AA	AB	AA
chr1B	208228501	208232500	4000	AA	AA	AA	AA	AA	AA	AA	AA	AA	AA	Ad	AA	AA	AA	AA	AA	AA	AA	AA	AA	AA	Ad	AA	Ad	AA	AA	AA	AA	AA	AA	AA	AA	AA	AA	Ad	AA	AA	AA	AA	AA	AA	AA	AA	Ad	AA	AA
chr1B	208435001	208452000	17000	AA	AA	AA	AA	AA	AA	AA	AA	AA	AA	AA	AA	AA	AA	AA	AA	AA	AA	AA	AA	AA	AA	AA	AA	AA	AA	AA	AA	AA	AA	AA	AA	AA	AA	AA	AA	AA	AB	AA	AA	AA	AA	AA	AA	AA	AA
chr1B	208512001	208519000	7000	AA	AA	AA	AA	AA	AA	AA	AA	AA	AB	AA	AA	AA	AA	AA	AA	AA	AA	AA	AB	AA	AA	AA	AA	AA	dd	AA	AA	AB	AA	AA	AA	AA	AA	AA	AA	AA	AA	AA	AA	AA	AA	AA	AA	AA	AA
chr1B	208639501	208667500	28000	dd	dd	dd	dd	dd	dd	dd	dd	dd	dd	dd	dd	dd	dd	dd	dd	dd	dd	dd	dd	dd	dd	dd	dd	dd	dd	dd	dd	dd	dd	dd	dd	dd	dd	dd	dd	dd	dd	dd	dd	dd	dd	dd	dd	dd	dd
chr1B	208685501	208692000	6500	dd	dd	dd	dd	dd	dd	dd	dd	dd	dd	dd	dd	dd	dd	dd	dd	dd	dd	dd	dd	dd	dd	dd	dd	dd	dd	dd	dd	dd	dd	dd	dd	dd	dd	dd	dd	dd	dd	dd	dd	dd	dd	dd	dd	dd	dd
chr1B	208688501	208706500	18000	Ad	AA	AA	Ad	Ad	Ad	Ad	AA	Ad	Ad	Ad	AA	Ad	Ad	Ad	AA	Ad	Ad	AA	Ad	Ad	Ad	Ad	Ad	Ad	Ad	Ad	Ad	Ad	Ad	Ad	AA	Ad	Ad	Ad	Ad	Ad	Ad	Ad	AA	Ad	Ad	Ad	Ad	Ad	Ad
chr1B	208781501	208797500	16000	AA	AA	AA	AA	AA	AA	AA	AA	AA	dd	AA	AA	AA	AA	AA	AA	AA	AA	AA	Ad	AA	AA	AA	AA	AA	AA	AA	AA	dd	AA	AA	AA	AA	AB	AA	AA	AA	AA	AA	AA	AA	AA	AA	AA	AA	AA
chr1B	208946501	208954500	8000	AA	AA	AA	AA	AA	AA	AA	AA	AA	AA	AA	AA	AA	AA	AA	AA	AA	AA	AA	AA	AA	AA	AA	AA	AA	AA	AA	AA	AB	AA	AA	AA	AA	AA	AA	AB	AA	AB	AA	AA	AB	AA	AA	AA	AA	AA
chr1B	208976501	208980500	4000	AA	AA	AA	AA	BB	Ad	AA	AA	AA	AA	AA	AA	AA	AA	AB	AA	AA	AA	AA	AA	AA	AA	AA	AA	AA	AA	AA	AA	AA	AA	AA	AA	AA	AA	AA	AB	AA	AA	AA	AA	AA	AB	AA	AA	AB	AA
chr1B	208984001	208990500	6500	AA	AA	AB	AA	AB	Ad	AA	AA	AA	AA	AA	AA	AA	AA	AA	AA	AA	AA	AA	AA	AA	AA	AA	AA	AA	AA	AA	AA	AA	AA	AA	AA	AA	AA	AA	AA	AA	AA	AA	AA	AA	AA	AA	AA	AA	AA
chr1B	209352501	209361500	9000	AA	AA	AA	AA	AA	AA	AA	AA	AA	AA	AA	AA	AA	AA	AA	AA	AA	AA	AA	AA	AA	dd	dd	AA	AA	AA	AA	AA	AB	AA	AA	AA	AA	AA	AA	AA	AA	AA	AA	AA	AA	AA	AA	AA	AA	AA
chr1B	209403501	209408500	5000	Ad	Ad	Ad	Ad	Ad	AA	Ad	Ad	Ad	Ad	Ad	AA	Ad	Ad	Ad	Ad	AA	Ad	Ad	Ad	Ad	dd	Ad	Ad	Ad	Ad	Ad	Ad	Ad	Ad	AA	Ad	Ad	Ad	Ad	Ad	Ad	Ad	Ad	Ad	Ad	Ad	Ad	Ad	Ad	Ad
chr1B	209558501	209564500	6000	AA	AA	AA	AA	AA	AA	AB	AA	AA	AA	AA	AB	AA	AA	AA	AA	AA	AA	AA	AA	AA	AA	AA	AA	AA	AA	AA	AA	AA	AA	AA	AA	AA	AA	AA	AA	AA	AA	AA	AA	AA	AB	AA	AA	AA	AB
chr1B	209670501	209678000	7500	AA	AA	AA	AA	AA	AA	AA	AA	AA	AB	AA	AA	AA	dd	dd	dd	AA	dd	AA	AA	AA	AA	AA	AA	AA	AA	AA	AA	AA	AA	AA	AA	AA	AA	AA	AA	AA	AB	AA	AA	AA	AA	AA	AA	AA	AA
chr1B	209757001	209762500	5500	Ad	Ad	Ad	Ad	Ad	Ad	dd	Ad	AA	Ad	Ad	AA	Ad	Ad	Ad	Ad	Ad	Ad	Ad	Ad	Ad	Ad	Ad	AA	Ad	Ad	Ad	Ad	Ad	Ad	Ad	Ad	Ad	Ad	Ad	dd	dd	Ad	Ad	Ad	Ad	dd	Ad	Ad	Ad	Ad
chr1B	209781001	209795500	14500	AA	AA	AA	Ad	AA	AA	AA	AA	AA	Ad	Ad	Ad	AA	AA	AA	AA	AA	AA	AA	AA	AA	Ad	Ad	AA	Ad	AA	AA	AA	Ad	AA	AA	Ad	AA	AA	AA	AA	Ad	Ad	Ad	Ad	Ad	Ad	Ad	Ad	Ad	Ad
chr1B	210051001	210067000	16000	Ad	AA	AA	AA	AA	AA	Ad	Ad	Ad	AA	AA	Ad	Ad	AA	Ad	Ad	AA	Ad	Ad	AA	AA	AA	AA	Ad	AA	AA	AA	AA	AA	AA	Ad	AA	AA	AA	Ad	Ad	Ad	Ad	Ad	Ad	Ad	Ad	Ad	Ad	Ad	Ad
chr1B	210088501	210095500	7000	dd	Ad	Ad	Ad	dd	Ad	Ad	Ad	Ad	dd	Ad	Ad	Ad	dd	Ad	Ad	Ad	Ad	Ad	Ad	Ad	dd	dd	Ad	Ad	dd	Ad	Ad	dd	Ad	Ad	Ad	Ad	Ad	Ad	dd	dd	Ad	Ad	Ad	Ad	dd	dd	Ad	dd	Ad
chr1B	210093001	210097500	4500	dd	dd	dd	Ad	Ad	Ad	dd	Ad	Ad	dd	dd	dd	dd	dd	Ad	dd	dd	dd	dd	dd	dd	dd	dd	dd	dd	dd	dd	dd	dd	dd	dd	Ad	dd	Ad	dd	dd	dd	dd	dd	Ad	dd	dd	dd	dd	dd	dd
chr1B	210136001	210140000	4000	AA	AB	AB	AA	AA	AA	AA	AA	AA	AA	AA	AA	AA	AA	AB	AA	AA	AA	AA	AA	AA	AA	AA	AA	AA	AA	AA	AA	AA	AA	AA	AA	AB	dd	AA	AB	AA	AB	AA	AA	AA	AA	AB	AA	AA	AA
chr1B	210191501	210196500	5000	AA	AA	AA	AA	AB	AA	AA	AA	AA	AA	AA	AA	Ad	AA	AA	AA	AA	AA	AA	AA	AA	AA	AA	AA	AA	AA	AB	AA	AB	AA	AA	AA	AA	AA	AA	AA	AA	AA	AA	AA	AA	AA	dd	AA	dd	AA
chr1B	210308501	210323000	14500	AA	AA	AA	AA	AA	AA	AA	AA	AA	AA	AA	AA	AA	AA	AA	AA	AA	AA	AA	AA	AA	AA	AA	AA	AA	AB	AA	AA	AB	AA	AA	AA	AA	AA	AA	AA	AA	AA	AA	AA	AA	AA	AA	AA	AA	AA
chr1B	210337501	210343000	5500	AB	AA	AA	AA	AA	AA	AA	AA	AA	AA	AA	AA	AA	AA	AA	AA	AA	AA	AA	AA	AA	AA	AA	AB	AA	AA	AA	AA	AA	AA	AA	AA	AA	AA	AA	AB	Ad	AB	AB	AA	AB	Ad	AA	AA	Ad	Ad
chr1B	210358001	210367500	9500	AA	AA	AA	AA	AA	AA	AA	AA	AA	AA	AA	AA	AA	AA	AA	AA	AA	AA	AB	AA	AA	AA	AA	AA	AA	AA	AA	AA	AB	AA	AA	AA	AA	AB	AA	AA	AA	AB	AB	AA	AA	AA	AA	AA	AB	AA
chr1B	210380501	210387500	7000	AA	AA	AA	AA	AA	AA	AA	AA	AA	AA	AA	AA	AA	AA	AA	AA	AA	AA	AA	AA	AA	AA	AA	AA	AA	AA	AA	AA	AB	AB	AA	AA	AA	AA	AA	AA	AB	AB	AA	AA	AA	AA	AA	AA	AA	AA
chr1B	210415001	210419000	4000	Ad	Ad	Ad	Ad	Ad	Ad	Ad	Ad	Ad	Ad	AA	Ad	Ad	Ad	Ad	AA	Ad	Ad	Ad	Ad	Ad	Ad	Ad	Ad	Ad	Ad	Ad	Ad	Ad	Ad	Ad	Ad	Ad	AA	Ad	Ad	Ad	Ad	Ad	Ad	Ad	Ad	Ad	Ad	Ad	Ad
chr1B	210447001	210455000	8000	AB	AA	AA	AA	AA	AB	AA	AA	AB	AA	AA	AA	AA	dd	dd	dd	AA	dd	AA	AA	AA	AA	AA	AA	AA	AA	AA	AB	AA	AA	AA	AB	AA	AA	AA	AA	AA	AA	AB	AA	AA	AA	AA	AA	AA	AA
chr1B	210678001	210682000	4000	AB	AA	Ad	AB	AB	AA	AA	AB	AA	dd	AA	AA	AA	AA	AA	AA	AA	AB	AA	AA	AA	dd	dd	AA	AA	AA	AA	AA	dd	AA	AA	AA	AA	AA	AA	AA	AA	AA	AA	AA	AA	Ad	AA	AA	Ad	Ad
chr1B	210678001	210686000	8000	AB	AA	AA	AB	AA	AA	AA	AA	AA	dd	AA	AA	AA	AA	AA	AA	AA	AA	AA	AA	AA	dd	dd	AA	AA	AA	AA	AA	dd	AA	AA	AA	AA	AA	AA	AA	Ad	AA	AA	AA	AA	Ad	AA	AA	Ad	Ad
chr1B	210803001	210808000	5000	AA	AB	AA	AA	AA	AB	AA	AA	AA	AA	AA	AA	AA	AA	AB	AA	AA	AA	AA	AB	AB	AA	AA	AA	AA	AA	AA	AB	AB	AA	AA	AA	AA	AA	AB	Ad	AA	AA	AA	AA	AA	AA	AA	AA	AA	AA
chr1B	211108001	211116000	8000	AA	AA	AA	AA	AA	AA	AA	AA	AA	AA	AA	AA	AA	AA	AA	AA	AA	AA	AA	AA	AA	AA	AB	AA	AA	AA	AA	AA	AB	AA	AA	AA	AA	AA	AA	AA	AA	AB	AA	AA	AA	AB	AA	AA	AA	AA
chr1B	211478001	211489000	11000	AA	AA	AA	AA	AA	AA	AA	AA	AA	AA	AA	AA	AA	AA	AA	AA	AA	AA	AA	AA	AA	AA	AA	AA	AA	AA	AA	AA	AA	AA	AA	AA	AA	AA	AA	AA	AA	AB	AA	AA	AA	AA	AA	AA	AA	AA
chr1B	211498001	211629500	131500	AA	AA	AA	AA	AA	AA	AA	AA	AA	AA	AA	AA	AA	AA	AA	AA	AA	AA	AA	AA	AA	AA	AA	AA	AA	AA	AA	AA	AA	AA	AA	AA	AA	AA	AA	AA	AA	AA	AA	AA	AA	AA	AA	AA	AA	AA
chr1B	211703501	211709500	6000	dd	Ad	Ad	dd	dd	dd	Ad	Ad	Ad	dd	Ad	Ad	Ad	Ad	Ad	Ad	Ad	dd	Ad	dd	Ad	dd	dd	Ad	dd	Ad	Ad	dd	dd	dd	Ad	Ad	Ad	dd	Ad	dd	dd	Ad	dd	Ad	dd	Ad	Ad	dd	Ad	Ad
chr1B	211703501	211716500	13000	dd	Ad	dd	dd	dd	Ad	Ad	Ad	Ad	dd	Ad	Ad	Ad	dd	dd	Ad	dd	dd	Ad	Ad	dd	dd	dd	Ad	dd	Ad	Ad	dd	dd	dd	Ad	Ad	Ad	dd	Ad	dd	dd	Ad	dd	Ad	dd	Ad	dd	dd	dd	dd
chr1B	211713001	211717000	4000	dd	dd	dd	dd	dd	dd	dd	dd	dd	dd	dd	dd	dd	dd	dd	dd	Ad	dd	dd	dd	dd	dd	dd	dd	dd	dd	dd	dd	dd	dd	dd	dd	dd	dd	dd	dd	dd	dd	dd	dd	dd	dd	dd	dd	dd	dd
chr1B	211976001	211990500	14500	Ad	Ad	Ad	Ad	Ad	Ad	Ad	Ad	Ad	dd	Ad	Ad	Ad	Ad	Ad	Ad	Ad	Ad	Ad	Ad	Ad	dd	dd	Ad	Ad	Ad	Ad	Ad	dd	Ad	Ad	Ad	Ad	Ad	Ad	dd	Ad	dd	dd	Ad	Ad	dd	Ad	Ad	dd	dd
chr1B	211999001	212004500	5500	AA	AA	AA	AA	AA	AA	AA	AA	AA	AA	AA	AA	AA	AA	AA	AA	AA	AA	AA	AA	AA	AA	AA	AA	AA	AB	AA	AA	AA	AA	AA	AA	AA	AA	AA	AA	AA	AA	AA	AA	AA	AB	AA	AA	AB	AA
chr1B	212159501	212166000	6500	AA	Ad	AA	AA	AA	AA	AA	AA	AA	Ad	AA	AA	AA	Ad	AA	AA	AA	AA	AA	Ad	AA	Ad	Ad	Ad	AA	Ad	Ad	AA	Ad	Ad	AA	AA	Ad	Ad	AA	Ad	Ad	AA	Ad	AA	AA	Ad	Ad	AA	Ad	Ad
chr1B	212247501	212253500	6000	AA	AA	AA	AA	AA	AA	AA	AA	AA	AA	AA	AA	AA	AA	AA	AA	AA	AA	AA	AA	AA	AA	AA	AA	AA	AA	AA	AA	AB	AA	AA	AA	AA	AA	AA	AA	AA	AA	AA	AA	AA	AA	dd	AA	dd	AA
chr1B	212573501	212590000	16500	AA	AA	AA	AA	AA	AA	AA	AA	AA	AA	AA	AA	AA	AA	AA	AA	AA	AA	AA	AA	AA	AA	AA	AA	AA	AA	AA	AA	AA	AA	AA	AA	AB	AA	AA	AA	AA	AA	AA	AA	AA	AA	AA	AA	AA	AA
chr1B	212859501	212866500	7000	AA	AA	AA	AA	AA	AA	AA	AA	AA	AA	AA	AA	AA	AA	AA	AA	AA	AA	AA	AA	AA	AA	AA	AA	AA	AA	AA	AB	AA	AA	AA	AA	AA	AA	AA	Ad	AB	AA	Ad	AA	AA	AA	AA	AA	AA	AA
chr1B	213173001	213177000	4000	AA	AA	AA	AA	AA	AA	dd	AA	AA	Ad	AA	AA	AA	AA	AA	AA	AA	AA	AA	AA	AA	AA	Ad	AA	AA	AA	AA	AA	Ad	AA	AA	AA	AA	AA	AA	AA	Ad	AA	Ad	AA	Ad	AA	Ad	Ad	AA	Ad
chr1B	213497001	213502000	5000	AA	AA	AA	AA	AA	AA	AA	Ad	AA	AA	AA	AA	AB	AA	AA	AA	AA	AA	AA	AA	AA	AB	AA	AA	AA	AA	AA	AA	AB	AA	AA	AA	AA	AA	AA	AA	AA	AB	AA	AA	AA	AA	AA	AA	AA	AA
chr1B	213703001	213708500	5500	AA	AA	AA	AA	AA	AA	AA	AA	AA	AB	AA	AA	AB	AA	AA	AA	AA	AA	AA	AA	AA	AA	AA	AA	AA	AA	AA	AA	AA	AA	AA	AA	AA	AA	AA	AA	AA	AB	AA	AA	AA	AA	AA	AA	AA	Ad
chr1B	214019001	214461500	442500	AA	AA	AA	AA	AA	AA	AA	AA	AA	AA	AA	AA	AA	AA	AA	AA	AA	AA	AA	AA	AA	AA	AA	AA	AA	AA	AA	AA	AB	AA	AA	AA	AA	AA	AA	AA	AA	AA	AA	AA	AA	AA	AA	AA	AA	AA
chr1B	214604501	214618500	14000	Ad	Ad	Ad	dd	Ad	Ad	Ad	Ad	Ad	Ad	Ad	Ad	Ad	Ad	Ad	dd	Ad	Ad	dd	Ad	Ad	dd	Ad	Ad	Ad	Ad	Ad	Ad	dd	dd	dd	Ad	Ad	Ad	Ad	dd	Ad	Ad	Ad	Ad	Ad	Ad	Ad	Ad	dd	Ad
chr1B	214696001	214703000	7000	AA	AA	AA	AA	AA	AB	AA	AA	AA	dd	AA	AA	AA	AA	AA	AA	AA	AA	AA	Ad	AA	AA	AB	AA	AA	AA	AA	AB	dd	AA	AA	AA	AA	AA	AA	Ad	AA	AA	Ad	AA	AA	AA	AA	AA	AA	AA
chr1B	214732001	214739000	7000	AA	AA	AA	AB	AA	AA	AA	AA	AA	AA	AA	AA	AA	AA	AA	AA	AA	AA	AA	AA	AA	dd	dd	AA	AA	AA	AA	AB	AA	AA	AA	AA	AA	AA	AA	Ad	AB	AA	Ad	AA	AA	AA	AA	AA	AA	AA
chr1B	214886001	214891500	5500	AA	AA	AA	AA	AA	AA	AA	AA	AA	AA	AA	AA	AA	AA	AA	AA	AA	AA	AA	AA	AA	AA	AA	AA	AA	AA	AA	AA	AB	AA	AA	AA	AA	AA	AA	AB	AA	AA	AA	AA	AA	AA	AA	AA	AA	AA
chr1B	214907001	214912500	5500	AB	AA	AA	AA	AA	AA	AA	AB	AA	AA	AA	AA	AB	AA	AA	AA	AB	AA	AA	AA	AA	AA	AA	AA	AA	AA	AA	AA	AA	AA	AB	AA	AA	AA	AB	AA	AB	AB	AA	AA	AA	AB	AA	AA	AA	AA
chr1B	215115001	215120000	5000	AA	AA	AA	AA	AA	AA	AA	AA	AA	dd	AB	AA	AA	AA	AA	AA	AA	AA	AA	Ad	AA	AA	AA	AA	AA	AA	AA	AA	dd	AA	AB	AA	AA	AA	AA	AA	AA	AA	AA	AA	AA	AB	AA	AA	AB	AA
chr1B	215157001	215161500	4500	Ad	Ad	Ad	Ad	Ad	Ad	Ad	AA	Ad	dd	Ad	Ad	Ad	Ad	Ad	AA	Ad	Ad	Ad	Ad	Ad	Ad	Ad	Ad	Ad	Ad	Ad	Ad	dd	Ad	Ad	Ad	Ad	Ad	Ad	Ad	Ad	Ad	Ad	AA	Ad	Ad	Ad	Ad	dd	Ad
chr1B	215452001	215457000	5000	dd	AA	dd	AB	dd	AA	dd	dd	BB	AA	BB	BB	dd	dd	dd	dd	BB	dd	dd	Ad	dd	BB	BC	dd	dd	dd	dd	dd	AA	dd	dd	dd	BB	BB	dd	dd	dd	BB	BB	BB	AB	dd	dd	AB	dd	AA
chr1B	215630001	215637500	7500	AA	AA	AA	AA	AA	AA	AA	AA	AA	AA	AA	AA	AA	AA	AA	AA	AA	AA	AA	AA	AA	AA	AA	AA	AA	AA	AA	AA	AA	dd	Ad	dd	AA	AA	AA	AB	AA	AA	AB	AA	AB	Ad	AA	AA	Ad	AB
chr1B	215670501	215680000	9500	AA	AA	AA	AA	AA	AA	AA	AA	AA	AA	AA	AA	AA	AA	AA	AA	AA	AA	AA	AA	AA	AA	AA	AA	AA	AA	AA	AA	AB	dd	Ad	dd	AA	AA	AA	AA	AA	AA	AA	AA	AA	AA	AA	AA	Ad	AB
chr1B	215784501	215788500	4000	AB	AB	AB	AB	AB	AB	AB	AB	BB	AB	AB	BB	BB	BB	AB	AB	AB	AB	BB	AB	AB	AB	AB	AB	AB	AB	AA	AB	AB	AB	BB	BB	AB	AB	BB	AB	AB	AB	AB	AB	AB	AB	AB	AB	AA	AB
chr1B	216554001	216624000	70000	AA	AA	AA	AA	AA	AA	AA	AA	AA	AA	AA	AA	AA	AA	AA	AA	AA	AA	AA	AA	AA	dd	dd	AA	AA	AA	AA	AA	AA	AA	AA	AA	AA	AA	AA	AA	AA	AB	AA	AA	AA	AA	AA	AA	AA	AA
chr1B	216865001	216870500	5500	AA	AA	AA	AA	AA	AA	AA	AA	AA	AA	AA	AA	AA	AA	AA	AA	AA	AA	AA	AA	AA	AB	AA	AA	AA	AA	AA	Ad	AA	AA	AA	AA	AA	AA	AA	AB	AA	AB	AB	AA	AA	Ad	AA	AA	Ad	AB
chr1B	217151501	217158000	6500	AA	AA	AB	AA	AA	AA	AA	AA	AA	AA	AA	AA	AA	AA	AA	AA	AA	AA	AA	AA	AA	AA	AB	AA	AA	AA	AA	AA	AB	AA	AA	AA	AA	AB	AA	AA	AA	AB	AA	AA	AA	AA	AA	AA	AA	AA
chr1B	217163001	217167000	4000	AB	AA	AA	AA	AB	AA	AA	AA	AA	AA	AA	AA	AB	AB	AA	AA	AB	AA	AA	AB	AA	AA	AA	AB	AA	AB	AA	AA	AB	AA	AA	AA	AA	AB	AA	AB	AA	AB	AB	AA	AB	Ad	AA	AA	AB	AA
chr1B	217505501	217514500	9000	Ad	Ad	Ad	Ad	Ad	AA	Ad	Ad	Ad	Ad	Ad	Ad	Ad	Ad	Ad	Ad	Ad	Ad	Ad	Ad	Ad	Ad	Ad	Ad	Ad	Ad	Ad	Ad	Ad	Ad	Ad	Ad	Ad	AA	AA	dd	Ad	Ad	Ad	Ad	Ad	Ad	Ad	Ad	Ad	dd
chr1B	218043501	218047500	4000	AB	AA	AA	AA	AA	AB	AA	AA	AA	AA	AA	AA	AB	AA	AA	AA	AB	AA	AA	AA	AA	AA	AA	dd	AA	AA	AA	AB	AB	AA	AB	AA	AA	AB	AA	Ad	AA	AA	Ad	AA	AA	AA	AA	AA	AA	AA
chr1B	218150001	218158500	8500	AA	AA	AA	AA	AA	AA	AA	AA	AA	AA	AA	AA	AA	AA	AA	AA	AA	AA	AA	AA	AA	AA	AA	AA	AA	AA	AA	AA	AB	AA	AA	AA	AA	AA	AA	AA	AA	AB	AA	AA	AA	AA	AA	AA	AA	AA
chr1B	218455001	218463500	8500	AA	AA	AA	AA	AA	Ad	AA	AA	AA	AA	AA	AA	AA	AA	AA	AA	AA	AA	AA	AA	AA	AA	AA	AA	AA	AA	AA	AA	AA	AA	AA	AA	AA	dd	AA	AA	AA	AB	AA	AA	AA	AA	AA	AA	AA	Ad
chr1B	218603001	218611500	8500	AA	Ad	Ad	Ad	Ad	Ad	Ad	Ad	Ad	Ad	AA	Ad	Ad	Ad	AA	Ad	Ad	Ad	Ad	Ad	Ad	AA	Ad	Ad	Ad	Ad	Ad	Ad	Ad	Ad	Ad	Ad	Ad	Ad	Ad	Ad	Ad	Ad	Ad	Ad	Ad	Ad	Ad	Ad	Ad	Ad
chr1B	218658501	218664000	5500	AA	AA	AA	AA	AA	AA	AA	AA	AA	AA	AA	AA	AA	AA	AA	AA	AA	AA	AA	AA	AA	AA	AA	AA	AA	AA	AA	AA	AA	AA	AA	AA	AA	AA	AA	AB	AA	AB	AA	AA	AA	AA	AA	AA	AB	AA
chr1B	218773501	218782000	8500	AA	AB	AA	AB	AA	AA	AA	AA	AA	AA	AA	AA	AA	AA	AB	AA	AA	AA	AA	AA	AA	AA	AB	AA	AA	AB	AB	AB	AB	AB	AA	AB	AA	AA	AB	AA	AA	AB	AA	AA	AA	AB	AB	AA	AA	Ad
chr1B	218811501	218826500	15000	AA	AA	AA	AA	AA	AA	AA	AA	AA	AA	AA	AA	AA	AA	AA	AA	AA	AA	AA	AA	AA	dd	dd	AA	AA	AA	AA	AA	AA	AA	AA	AA	AA	AA	AA	AA	AA	AA	AA	AA	AA	AA	AA	AA	AA	AA
chr1B	218820501	218829500	9000	AA	AA	AA	AA	Ad	AA	AA	AA	AA	AA	AA	AA	AA	Ad	AA	AA	AA	AA	AA	AA	AA	dd	dd	AA	AA	AA	AA	AA	AA	AA	AA	AA	AA	AA	AA	Ad	AA	Ad	AA	AA	Ad	AA	AA	Ad	Ad	Ad
chr1B	218874001	218882000	8000	AA	AA	AA	AA	AA	AA	AA	AA	AA	AA	AA	AA	AA	AA	AA	AA	AA	AA	AA	AA	AA	AA	AA	AA	AA	AA	AA	AA	AB	AA	AA	AA	AA	AA	AA	Ad	AA	AA	AA	AA	AA	AA	AA	AA	AB	AA
chr1B	219003501	219518500	515000	AA	AA	AA	AA	AA	AA	AA	AA	AA	AA	AA	AA	AA	AA	AA	AA	AA	AA	AA	AA	AA	AA	AA	AA	AA	AA	AA	AA	AA	AA	AA	AA	AA	AA	AA	AA	AA	AA	AA	AA	AA	AA	AA	AA	AA	AA
chr1B	219608001	219612500	4500	AA	AA	AA	AA	AA	AA	AA	AA	AA	dd	AB	AA	AA	AA	AA	AA	AA	AA	AA	Ad	AA	AA	AA	AA	AA	AA	AA	AA	dd	AA	AA	AA	AA	AA	AA	AA	AA	AB	AA	AA	AA	AA	AA	AA	AA	AA
chr1B	219769001	219781000	12000	AA	AA	AA	AA	AA	AA	AA	AA	AA	AA	AA	AA	AA	AA	AA	AA	AA	AA	AA	AA	AA	AA	AA	AA	AA	AA	AA	AA	AB	AA	AA	AA	AA	AA	AA	AA	AA	AB	AA	AA	AA	AA	AA	AA	AA	AB
chr1B	219847001	219853000	6000	AA	AA	AA	AA	AA	AA	AA	AA	AA	AA	AA	AA	AA	AA	AA	AA	AA	AA	AA	AA	AA	AB	AA	AA	AA	AA	AA	AA	AB	AA	AA	AA	AA	AA	AA	AB	AA	AB	AA	AA	AA	Ad	AA	AA	AA	AA
chr1B	220053501	220057500	4000	Ad	Ad	Ad	Ad	Ad	Ad	Ad	Ad	Ad	dd	dd	Ad	Ad	Ad	Ad	Ad	Ad	Ad	Ad	Ad	dd	dd	dd	Ad	dd	Ad	Ad	Ad	dd	Ad	Ad	Ad	Ad	Ad	Ad	dd	Ad	Ad	Ad	Ad	Ad	Ad	Ad	Ad	Ad	dd
chr1B	220068001	220074500	6500	AA	AA	AA	AA	AA	AA	AA	AA	AA	AA	AA	AB	AA	AA	AA	AA	AA	AA	AA	AA	AA	AA	AA	AA	AA	AA	AA	AA	AA	AA	AA	AA	AA	AA	AA	AB	AA	AA	AA	AA	AA	AA	AA	AA	AA	Ad
chr1B	220162001	220167500	5500	AA	Ad	AA	AA	AA	AA	AA	AA	AA	AA	AA	AA	dd	Ad	Ad	AA	Ad	AA	AA	Ad	AA	Ad	Ad	AA	AA	AA	Ad	AA	AA	Ad	Ad	AA	AA	AA	AA	AA	AA	AA	AA	AA	AA	AA	AA	AA	AA	AA
chr1B	220407501	220412000	4500	AB	AB	AA	AB	AA	AB	AB	AB	AA	AA	AA	AA	AA	AB	AB	AA	AA	AB	AA	AB	AA	AB	AB	AB	AA	dd	AB	AA	AB	AB	AA	AA	AA	AB	AA	AB	AA	AB	AB	AA	AA	AB	AA	AA	AB	AA
chr1B	220927501	220931500	4000	AA	AA	AA	AA	AA	AA	AA	AA	AA	AA	AA	AA	AA	AB	AA	AA	AA	AB	AA	AA	AA	AA	AA	AA	AA	AA	AB	AA	AA	AA	AA	AA	AA	AA	AA	AA	AA	AA	AA	AA	AA	AA	AA	AA	BB	AA
chr1B	220931501	220945500	14000	BB	BB	AB	BB	BB	AB	BB	AB	BB	AA	BB	AB	AB	BB	AB	BB	AB	AA	AA	AA	AA	AA	AA	AA	AB	AA	AB	BB	AB	AB	AB	BB	AB	AB	AB	AB	BB	BB	AA	BC	BB	AB	AB	AA	AB	BB
chr1B	220982501	220987500	5000	AA	Ad	Ad	AA	AA	Ad	Ad	Ad	AA	Ad	Ad	Ad	Ad	Ad	Ad	AA	Ad	Ad	Ad	Ad	Ad	Ad	Ad	Ad	Ad	Ad	Ad	Ad	Ad	Ad	AA	Ad	Ad	Ad	Ad	dd	Ad	Ad	dd	Ad	Ad	Ad	Ad	Ad	Ad	Ad
chr1B	221283001	221301000	18000	AA	AA	AA	AA	AA	AA	AA	AA	AA	AA	AA	AA	AA	AB	AA	AA	AA	AA	AA	AA	AA	AB	AA	AA	AA	AA	AA	AA	AB	AB	AA	AA	AA	AA	AA	AB	AA	AB	AA	AA	AA	AA	Ad	AA	Ad	AA
chr1B	221364001	221370500	6500	AA	AA	AA	AA	AA	AA	AA	AA	AA	AA	AA	AA	AA	AA	AA	AA	AA	AA	AA	AA	AA	AA	AA	AA	AA	AB	AA	AA	AA	AA	AA	AB	AA	AA	AA	Ad	AA	AA	Ad	AA	AA	AA	AA	AA	AA	Ad
chr1B	221414001	221419500	5500	AA	AB	dd	AA	AA	AB	AA	AB	AA	AA	AA	AA	AA	AA	AA	AA	AA	AA	AA	AA	dd	AA	AA	dd	AA	dd	AA	AA	AB	AA	AA	AA	AA	AA	AA	AA	AA	AA	AB	AA	AA	AA	AB	AA	AA	AA
chr1B	221602501	221607500	5000	AA	AA	AA	AA	AA	AA	AA	AA	AA	AA	AA	AA	AA	AA	AA	AA	AA	AA	AA	AA	AA	AA	AA	AA	AA	AA	AA	AA	AA	AA	AA	AA	AB	AA	AA	AB	AA	AA	AB	AA	AA	AA	AA	AA	AA	AB
chr1B	221783001	221793500	10500	AB	AB	AB	AB	AB	AB	AB	AB	AB	AB	AB	BB	BB	AB	AB	BB	AB	AB	AB	AB	AB	AB	BB	AB	AB	AB	AB	AB	AB	BB	BB	AB	AB	BB	AB	AB	AB	BB	AB	AB	AB	AB	AB	AB	AB	AB
chr1B	222403001	222411500	8500	Ad	AA	AA	Ad	AA	Ad	Ad	Ad	AA	Ad	Ad	AA	AA	AA	AA	Ad	AA	AA	Ad	AA	AA	AA	Ad	AA	AA	AA	AA	AA	AA	AA	AA	Ad	AA	AA	AA	AA	Ad	AA	Ad	Ad	Ad	Ad	Ad	Ad	Ad	Ad
chr1B	222974001	222978500	4500	AA	AA	AA	Ad	AA	AA	AA	AA	AA	AA	AA	AA	AA	AA	AA	AA	AA	AA	AA	AA	AA	AA	AA	AA	AA	AA	AA	AA	AA	AA	AA	AA	AA	AA	AA	AA	Ad	AA	AA	AA	AA	AA	AA	AA	AA	AA
chr1B	222983001	222999500	16500	AA	AA	AA	AA	AA	AA	AA	AA	AA	AA	AA	AA	AA	AA	AA	AA	AA	AA	AA	AA	AA	AA	AA	AA	AA	AA	AA	AA	AA	AA	AA	AA	AA	AA	AA	AB	AA	AB	AA	AA	AA	AA	AA	AA	AA	AA
chr1B	223648001	223656500	8500	AA	AA	AA	AA	AA	AA	AA	AA	AB	AA	AA	AA	AA	AA	AA	AA	AA	AA	AA	AA	AA	AB	AA	AA	AA	AA	AA	AA	AA	AA	AA	AA	AA	AA	AA	AB	AA	AB	AA	AA	AA	AA	AA	AA	AA	AB
chr1B	223709001	223718500	9500	Ad	Ad	Ad	Ad	AA	AA	Ad	AA	Ad	Ad	Ad	Ad	Ad	Ad	Ad	Ad	Ad	Ad	Ad	Ad	Ad	dd	dd	AA	Ad	Ad	Ad	Ad	Ad	Ad	Ad	Ad	Ad	Ad	AA	Ad	Ad	Ad	Ad	Ad	Ad	Ad	Ad	Ad	AA	Ad
chr1B	224323001	224327000	4000	AA	Ad	AA	AA	AA	AA	AA	AA	AA	AA	AA	AA	AA	AB	AA	AA	AA	AA	AA	AA	AA	AA	AA	AA	AA	AA	AA	Ad	AA	AA	AA	AA	AA	AB	AA	AA	AA	AB	AA	AA	AA	AA	AA	AA	AA	Ad
chr1B	224518501	224526000	7500	AA	AA	AA	AB	AA	AA	AA	AA	AA	AA	AA	AB	AA	AA	AA	AA	AA	AA	AA	AA	AA	AA	AA	AA	AA	AA	dd	Ad	AB	AA	AA	AA	AA	dd	AA	AA	AA	AA	AA	AA	AA	AB	AA	AA	AB	AA
chr1B	224532001	224544000	12000	AA	AA	AA	AA	AA	AA	AA	AA	AA	AA	AA	AA	AA	AA	AA	AA	AA	AA	AA	AA	AA	AA	AA	AA	AA	AA	dd	dd	AA	AA	AA	AA	AA	dd	AA	AA	AA	AA	AA	AA	AA	AA	AA	AA	AA	AA
chr1B	224633001	224637500	4500	AA	AA	Ad	AA	Ad	AA	AA	AA	Ad	Ad	Ad	AA	AA	Ad	Ad	AA	AA	Ad	AA	Ad	AA	Ad	AA	Ad	Ad	AA	Ad	Ad	Ad	AA	Ad	AA	AA	AA	Ad	Ad	Ad	Ad	AA	Ad	Ad	Ad	Ad	Ad	Ad	Ad
chr1B	225026501	225032000	5500	AB	AA	AA	AB	AA	AB	AA	AB	AA	AA	AA	AA	AA	AA	AA	AA	AA	AA	AA	AA	AB	AA	AA	AA	AA	AA	AA	AB	AB	AA	AA	AB	AB	AA	AA	Ad	AA	AA	AA	AA	AA	AA	AA	AA	AA	AA
chr1B	225045001	225049500	4500	AA	AA	AA	AA	AA	Ad	AA	AA	AA	AA	AA	AA	Ad	AA	AA	AA	AA	AA	AA	AA	AA	AA	AA	AA	AA	AA	AA	AA	AA	AA	AA	AA	AA	Ad	Ad	AA	AA	AA	AA	AA	AA	AA	AA	AA	AA	AA
chr1B	225080001	225085500	5500	BB	BB	BB	BB	BB	BB	AB	BC	BB	BB	BB	BB	BB	AB	BC	BB	AB	BB	AB	AB	BB	BB	BC	BB	BB	BC	BB	AB	BB	BC	BB	BB	BC	BB	BC	BC	BB	BC	BB	BB	BB	BB	BB	BC	BB	BB
chr1B	225124501	225138500	14000	Ad	Ad	Ad	Ad	Ad	Ad	Ad	Ad	Ad	dd	Ad	Ad	Ad	Ad	Ad	Ad	Ad	Ad	Ad	Ad	Ad	dd	dd	Ad	Ad	Ad	Ad	Ad	dd	Ad	Ad	Ad	Ad	Ad	Ad	Ad	Ad	Ad	Ad	Ad	Ad	Ad	Ad	Ad	Ad	Ad
chr1B	225134501	225138500	4000	dd	dd	dd	dd	dd	dd	dd	dd	dd	dd	dd	Ad	dd	dd	dd	dd	dd	dd	dd	dd	dd	dd	dd	dd	dd	dd	dd	dd	dd	dd	dd	dd	dd	dd	dd	dd	dd	dd	dd	Ad	dd	dd	dd	dd	dd	Ad
chr1B	225356001	225362500	6500	AA	AA	AA	AA	AB	AA	AA	AA	AA	AA	AA	AA	AA	Ad	AA	AA	AA	AA	AA	AA	AA	AA	AA	AB	AA	AA	AB	AA	AA	AA	AA	AA	AA	AA	AA	AA	AA	AB	AA	AA	AA	AA	AA	AA	AA	Ad
chr1B	225712001	225728500	16500	AA	AA	AA	AA	AA	AA	AA	AA	AA	AA	AA	AA	AA	AA	AA	AA	AA	AA	AA	AA	AA	AA	AA	AA	AA	AA	AA	AA	AA	AA	AA	AA	AA	AA	AA	AB	AA	AB	AA	AA	AA	AA	AA	AA	AA	AA
chr1B	226224501	226265000	40500	AA	AA	AA	AA	AA	AA	AA	AA	AA	AA	AA	AA	AA	AA	AA	AA	AA	AA	AA	AA	AA	AA	AA	AA	AA	AA	AA	AA	AA	AA	AA	AA	AA	AA	AA	AA	AA	AA	AA	AA	AA	AA	AA	AA	AA	AA
chr1B	226271001	226275000	4000	AA	AA	AA	AA	AA	AA	AA	AA	AA	AA	AA	AA	AA	AA	AA	AA	AA	AA	AA	AA	AA	dd	dd	AA	AA	AA	AA	AA	AB	AA	AA	AA	AA	AA	AA	AB	AA	AB	AB	AA	AA	AA	AA	AA	AA	AB
chr1B	226410001	226417000	7000	AA	AA	AA	AA	AA	AB	AA	AA	AB	AA	AA	AB	AA	AA	AA	AA	AA	AA	AA	AA	AA	AA	AA	AA	AA	AA	AA	AA	AA	AA	AA	AB	AA	AA	AA	AA	AA	AA	AA	AA	AA	AA	AA	AA	AA	Ad
chr1B	226524501	226533500	9000	AA	AA	AA	AA	AA	AA	AA	AA	AA	AA	AA	AA	AA	AA	AA	AA	AA	AA	AA	AA	AA	AA	AA	AA	AA	AA	AA	AA	AA	AA	AA	AA	AA	AA	AA	AA	AA	AA	AA	AA	AA	AA	AA	AA	AA	AA
chr1B	226720501	226724500	4000	AA	AA	AA	AA	AA	AA	AA	AA	AA	AA	AA	AA	AA	AA	AA	AA	AA	AA	AA	AA	AA	AA	AA	AB	AB	AA	AA	AA	AA	AB	AA	AA	AA	AB	AA	Ad	Ad	AA	Ad	AA	AA	AA	Ad	AA	AA	Ad
chr1B	227016501	227030000	13500	AA	AA	AA	AA	AA	AA	AA	AA	AA	AA	AA	AA	AA	AA	AA	AA	AA	AA	AA	AA	AA	AA	AA	AA	AA	AA	dd	Ad	AA	AA	AA	AA	AA	AA	AA	AB	AA	AB	AA	AA	AA	AA	AA	AA	AA	AB
chr1B	227024501	227030500	6000	AA	AA	AA	AA	AA	AA	AA	AA	AA	AA	AA	AA	AA	AA	AA	AA	AA	AA	AA	AA	AA	AA	AA	AA	AA	AA	dd	Ad	AA	AA	AA	AA	AA	AA	AA	AB	AA	AB	AB	AA	AA	AA	AA	AA	AA	AA
chr1B	227163001	227168500	5500	Ad	Ad	Ad	Ad	Ad	Ad	Ad	AA	Ad	Ad	Ad	Ad	Ad	Ad	Ad	Ad	Ad	Ad	Ad	Ad	Ad	Ad	Ad	Ad	Ad	Ad	AA	AA	Ad	Ad	Ad	Ad	Ad	Ad	Ad	Ad	Ad	Ad	Ad	Ad	Ad	Ad	Ad	Ad	Ad	Ad
chr1B	227205501	227210500	5000	AA	AA	AA	AA	AA	AA	AA	AA	AA	AA	AA	AB	AB	AA	AA	AA	AA	AA	AA	AB	AA	AA	AA	AA	AA	AA	AA	AA	AB	AA	AA	AA	AA	AA	AB	AA	AA	AB	AA	AA	AA	AA	AA	AA	AB	AA
chr1B	228031501	228037000	5500	Ad	AA	AA	AA	AA	AA	AA	AA	AA	AA	AA	AA	AA	AA	AA	AA	AA	AA	AA	AA	AA	AA	AA	AA	Ad	AA	AA	AA	AA	AA	AA	AA	AA	AA	AA	AB	AB	AB	AA	AA	AA	Ad	AA	AA	AA	AA
chr1B	228287501	228297500	10000	AA	AA	AA	AA	AA	AA	AA	AA	AA	AA	AA	AA	AA	AA	AA	AA	AA	AA	AA	AA	AA	AA	AA	AA	AA	AA	AA	AA	AA	AA	AA	AA	AA	AA	AA	AA	AA	AB	AA	AA	AA	AA	AA	AA	AA	AA
chr1B	228679501	228685000	5500	dd	AA	AA	AA	AA	AA	AA	AA	AA	AA	AA	AA	AB	AA	AA	AB	AA	AA	AA	AB	AA	AA	AB	AA	AA	AA	AA	AB	AA	AA	AA	AA	AA	AA	AA	Ad	AA	AA	Ad	AA	AA	AA	AA	AA	AA	AA
chr1B	228775501	228780000	4500	AA	AA	AA	AB	AA	AA	AA	AA	AB	Ad	AA	AB	AB	AA	AA	AA	AA	AB	AA	AA	AA	AA	AB	AA	AB	Ad	AA	AA	Ad	AB	AA	AA	AA	AB	AB	AA	Ad	AA	AA	AA	AA	AA	Ad	Ad	AA	Ad
chr1B	228817501	228823000	5500	AA	AA	AA	AA	AA	AA	AA	AA	AA	AB	AA	AA	AA	AA	AA	AA	AA	AA	AB	AA	AA	AA	AA	AA	AA	AA	AA	AA	AB	AA	AA	AA	AA	AA	AB	Ad	AA	AB	AA	AA	AA	Ad	AA	AA	AA	AA
chr1B	228929001	228986000	57000	AA	AA	AA	AA	AA	AA	AA	AA	AA	AA	AA	AA	AA	AA	AA	AA	AA	AA	AA	AA	AA	AA	AA	AA	AA	AA	AA	AA	AA	dd	Ad	dd	AA	AA	AA	AA	AA	AB	AA	AA	AA	AA	AA	AA	AA	AA
chr1B	228995501	229005000	9500	AA	AA	AA	AA	AA	AA	AA	AA	AA	AA	AA	AA	AA	AA	AA	AA	AA	AA	AA	AA	AA	AA	AA	AA	AA	AA	AA	AA	AA	AA	AA	AA	AA	AA	AA	AB	AA	AB	AB	AA	AA	AA	AA	AA	AA	AB
chr1B	229006501	229011500	5000	AA	AA	AA	AA	AA	AA	AA	AA	AA	dd	AA	AA	AA	Ad	AA	AA	AA	AA	AA	Ad	AA	AA	AA	AA	Ad	AA	AA	AA	dd	AA	AA	Ad	Ad	AA	AA	AB	AB	AB	AA	AA	AB	AA	AA	AA	AB	AA
chr1B	229128001	229140500	12500	AA	Ad	AA	AA	Ad	Ad	AA	AA	AA	Ad	Ad	Ad	AA	AA	AA	AA	AA	Ad	AA	Ad	AA	Ad	Ad	AA	AA	Ad	AA	Ad	Ad	Ad	AA	Ad	Ad	AA	AA	AA	Ad	AA	Ad	AA	Ad	Ad	Ad	Ad	Ad	Ad
chr1B	229135501	229140500	5000	Ad	Ad	AA	Ad	Ad	Ad	Ad	Ad	Ad	Ad	Ad	Ad	Ad	Ad	Ad	Ad	Ad	Ad	Ad	Ad	Ad	Ad	Ad	Ad	Ad	Ad	Ad	Ad	Ad	Ad	Ad	Ad	Ad	Ad	Ad	AA	Ad	Ad	Ad	Ad	Ad	Ad	Ad	Ad	Ad	Ad
chr1B	229207001	229214500	7500	Ad	AA	AA	AA	AA	AA	AA	AA	AA	AA	AA	AA	AA	AA	AA	AA	AA	AA	AA	AA	AA	dd	dd	AA	AA	AA	AA	AA	AA	AA	AA	AA	AA	AA	AA	AA	AA	AA	AA	AA	AA	AA	AA	AA	AA	AA
chr1B	229822001	229826000	4000	dd	dd	dd	dd	dd	dd	dd	dd	dd	dd	dd	dd	dd	dd	dd	dd	dd	dd	dd	dd	dd	dd	dd	dd	dd	dd	dd	dd	dd	dd	dd	dd	dd	dd	dd	dd	dd	dd	dd	dd	dd	dd	dd	dd	dd	dd
chr1B	229854501	229862000	7500	Ad	AA	AA	AA	AA	AA	AA	AA	AA	AA	AA	AA	AA	AA	AA	AA	AA	AA	AA	AA	AA	AA	AA	AA	AA	AA	AA	AA	AA	AA	AA	AA	AA	AA	AA	AA	AA	AA	AA	AA	AA	AA	AA	AA	AA	AA
chr1B	230059501	230071000	11500	AA	AA	AA	AA	AA	AA	AA	AA	AA	AA	AA	AA	AA	AA	AA	AA	AA	AA	AA	AA	AA	AA	AA	AA	AA	AA	AA	AA	AB	AA	AA	AA	AA	AA	AA	AA	AA	AA	AA	AA	AA	AA	AA	AA	AA	AB
chr1B	230410001	230419500	9500	dd	dd	dd	dd	dd	dd	dd	dd	dd	dd	dd	dd	dd	dd	dd	dd	dd	dd	dd	dd	dd	dd	dd	dd	dd	dd	dd	dd	dd	dd	dd	dd	dd	dd	dd	dd	dd	dd	dd	dd	dd	dd	dd	dd	dd	dd
chr1B	230525001	230554000	29000	AA	AA	AA	AA	AA	AA	AA	AA	AA	AA	AA	AA	AA	AA	AA	AA	AA	AA	AA	AA	AA	AA	AA	AA	AA	AA	AA	AB	AB	AA	AA	AA	AA	AA	AA	Ad	AA	AA	AA	AA	AA	AA	AA	AA	AA	AA
chr1B	230796501	230806000	9500	AA	AA	AA	AA	AA	AA	AA	AA	AA	AA	AA	AA	AA	AA	AA	AA	AA	AA	AA	AA	AA	AA	AA	AA	AA	AA	AA	AA	AA	AA	AA	AA	AA	AA	AA	Ad	AA	AB	AA	AA	AA	AA	AA	AA	AA	AA
chr1B	231152501	231158500	6000	AA	AA	AA	AA	AA	AA	AA	AA	AA	AA	AA	AA	AA	AA	AA	AA	AA	AA	AA	AA	AA	AA	AA	AA	AA	AA	AA	AA	AB	AA	AA	AA	AA	AA	AA	AA	AA	AB	AA	AA	AA	AA	AA	AA	AB	AA
chr1B	231494501	231501000	6500	AA	AA	AA	AA	AA	AA	Ad	AA	AA	Ad	AA	AA	AA	AA	AA	AA	AA	AA	AA	AA	AA	AA	AA	AA	AA	AA	AA	AA	Ad	AA	AA	AA	AB	AA	AA	Ad	AA	AA	AA	AA	AA	AA	AA	AA	AA	AA
chr1B	231500501	231505000	4500	AA	AA	AA	AA	AA	AA	AA	AA	AA	dd	AA	AA	AA	AA	AA	AA	AA	AA	AB	Ad	AA	AA	AB	AA	AB	AA	AA	Ad	dd	AB	AA	AA	AA	AA	AA	Ad	AA	AA	AA	AA	AA	AA	AA	Ad	AA	Ad
chr1B	231534001	231540000	6000	AA	AA	AA	AA	AA	AA	AA	AA	AA	AA	AA	AA	AA	AA	AA	AA	AA	AA	AA	AA	AA	dd	dd	AA	AA	AA	AA	AA	AA	AB	AA	AA	AA	AA	AA	AB	AA	AB	AB	AA	AB	AA	AA	AA	AA	AA
chr1B	231832501	231837000	4500	AA	AA	Ad	Ad	Ad	AA	AA	Ad	AA	Ad	AA	AA	AA	AA	AA	AA	AA	Ad	AA	Ad	Ad	Ad	Ad	AA	Ad	Ad	Ad	AA	AA	AA	Ad	AA	AA	AA	AA	AA	Ad	Ad	Ad	Ad	Ad	Ad	Ad	Ad	Ad	Ad
chr1B	231837501	231843500	6000	Ad	Ad	Ad	Ad	Ad	Ad	Ad	Ad	Ad	Ad	AA	Ad	Ad	Ad	Ad	Ad	Ad	Ad	Ad	Ad	Ad	Ad	Ad	Ad	Ad	AA	Ad	Ad	Ad	AA	AA	AA	Ad	Ad	Ad	Ad	Ad	Ad	Ad	Ad	Ad	Ad	Ad	Ad	Ad	Ad
chr1B	231847001	231851000	4000	AA	AA	AA	AA	AA	Ad	Ad	AA	AA	AA	AA	AA	AA	AA	AA	AA	AA	AA	AA	AA	Ad	dd	dd	AA	AA	AA	AA	AB	Ad	AA	AA	AA	AA	AA	AA	AA	AB	AB	AA	AA	AA	AA	AA	AA	AA	AA
chr1B	231945501	231955500	10000	AA	AA	AA	AA	AA	AA	AA	AA	AA	AA	AA	AA	AA	AA	AA	AA	AA	AA	dd	AA	AA	AA	AA	AA	AA	AA	AA	AA	AB	AA	AA	AA	AA	AA	AA	AA	AA	AA	AA	AA	AA	AA	AA	AA	AA	AA
chr1B	232384001	232400500	16500	AA	AA	AA	AA	AA	AA	AA	AA	AA	AA	AA	AA	AA	AA	AA	AA	AA	AA	AA	AA	AA	AA	AA	AA	AA	AA	AA	AA	AA	AA	AA	AA	AA	AA	AA	AA	AA	AA	AA	AA	AA	AA	AA	AA	AA	AA
chr1B	232454001	232500500	46500	AA	AA	AA	AA	AA	AA	AA	AA	AA	AA	AA	AA	AA	AA	AA	AA	AA	AA	AA	AA	AA	AA	AA	AA	AA	AA	AA	AA	AA	AA	AA	AA	AA	AA	AA	AA	AA	AA	AA	AA	AA	Ad	AA	AA	AA	AA
chr1B	232454501	234962000	2507500	AA	AA	AA	AA	AA	AA	AA	AA	AA	AA	AA	AA	AA	AA	AA	AA	AA	AA	AA	AA	AA	AA	AA	AA	AA	AA	AA	AA	AA	AA	AA	AA	AA	AA	AA	AA	AA	AA	AA	AA	AA	AA	AA	AA	AA	AA
chr1B	234700501	236180000	1479500	AA	AA	AA	AA	AA	AA	AA	AA	AA	AA	AA	AA	Ad	dd	dd	dd	AA	dd	AA	AA	AA	AA	AA	AA	AA	AA	AA	AA	AA	AA	AA	AA	AA	AA	AA	AA	AA	AA	AA	AA	AA	AA	AA	AA	AA	AA
chr1B	236309501	236315000	5500	AA	AA	AA	AA	AA	AA	AA	AA	AA	AA	AA	AA	AA	AA	AA	AA	AA	AA	AA	AA	AA	AA	AA	AA	AA	AA	AA	AA	AA	AA	AA	AB	AB	AA	AA	Ad	AA	AA	Ad	AA	AA	Ad	AA	AA	AA	AA
chr1B	236319001	236323000	4000	AA	AA	AB	AA	AA	AA	AA	AA	AB	AA	AB	AB	AB	AB	AB	AA	AA	AA	AB	AB	AA	AA	AA	AA	AA	AB	AB	BB	AB	AA	AA	AA	AB	AB	AB	AA	BB	AB	AA	BB	AA	AA	AA	AA	AA	AB
chr1B	236341501	236346500	5000	AA	AA	AA	AA	AA	AA	AA	AA	AA	AA	AA	AA	AA	AA	AA	AA	AA	AA	AA	AA	AA	AA	AA	AA	AA	AA	AA	AA	AA	AA	AA	AA	AA	AA	AA	AA	AA	AB	AA	AA	AA	AA	AA	AA	AA	AA
chr1B	236597501	236604500	7000	AA	AA	AA	AA	AA	AA	AA	Ad	AA	AA	AA	AA	AA	AA	AA	AA	AA	AA	AA	AA	AA	AA	AA	AA	AA	AA	AA	AA	AA	AA	AA	AA	AA	AA	AA	AA	AB	AA	AA	AA	AA	AB	AA	AA	AA	AA
chr1B	236743001	236748500	5500	AB	BC	AA	BB	AA	AA	AB	AA	BC	AA	AA	AA	AA	BC	BB	BB	BC	BC	AA	AB	AB	AA	AA	AA	AA	AA	AB	AA	AB	AA	BB	AB	BB	AB	BB	BB	AB	BB	BB	AA	BB	BC	AA	BB	AB	BB
chr1B	236872501	236877500	5000	AA	BB	AA	BB	AA	AA	AA	AA	BB	AA	AB	BB	AA	BB	BB	BB	BB	BB	AA	AA	AA	AA	AA	AA	AA	AA	AA	AA	AB	AA	AB	AA	BB	AA	BB	BC	BB	BC	BB	AA	BB	BB	AA	BB	AA	BB
chr1B	236976501	236985000	8500	AA	AB	AA	AB	AA	Ad	AA	Ad	AB	Ad	AB	AB	AA	AA	Ad	AA	AB	AA	Ad	Ad	AA	Ad	Ad	Ad	Ad	AA	Ad	AA	Ad	AA	AA	AA	AB	AA	AB	AA	AA	AB	AA	AA	AA	AB	AA	AA	Ad	AA
chr1B	237201501	237206000	4500	AA	AB	AA	AB	AA	AA	AA	AA	AA	AA	BB	AB	AA	AA	AA	AB	BB	AA	AA	AA	AA	AA	AA	AA	AA	AA	AA	AB	AA	AA	AB	AB	AA	AA	BB	AB	AB	BB	AB	AA	AB	BB	AA	AB	Ad	AB
chr1B	237202001	237214000	12000	AA	AB	AA	AB	AA	AA	AA	AA	AA	AA	BB	BB	AA	AA	AA	AA	BB	AA	AA	AA	AA	AA	AA	AA	AA	AA	AA	AA	AA	AA	AB	AA	AA	AA	BB	AB	AB	BB	AB	AA	AB	BB	AA	AB	AA	AB
chr1B	237513001	237517500	4500	dd	dd	dd	dd	dd	dd	dd	dd	dd	dd	dd	dd	dd	dd	dd	dd	dd	dd	dd	dd	dd	dd	dd	dd	dd	dd	dd	dd	dd	dd	dd	dd	dd	dd	dd	dd	dd	dd	dd	dd	dd	dd	dd	dd	dd	dd
chr1B	238161001	238172500	11500	AA	AA	AA	AA	AA	AB	AA	AA	AA	dd	AA	AA	AA	dd	dd	dd	AA	dd	AA	Ad	AA	AA	AA	AA	AA	AB	AA	AA	dd	AA	AA	AA	AA	AA	AA	AA	AA	AB	AA	AA	AA	AA	AA	AA	AA	AA
chr1B	238249001	238312000	63000	AA	AA	AA	AA	AA	AA	AA	AA	AA	AA	AA	AA	AA	dd	dd	dd	AA	dd	AA	AA	AA	AA	AA	AA	AA	AA	AA	AA	AA	AA	AA	AA	AA	AA	AA	AB	AA	AB	AA	AA	AA	AA	AA	AA	AA	AA
chr1B	238314001	238318000	4000	Ad	dd	dd	dd	dd	dd	dd	dd	dd	dd	dd	dd	dd	dd	dd	dd	dd	dd	dd	dd	dd	dd	dd	dd	dd	dd	dd	dd	dd	dd	dd	dd	dd	dd	dd	dd	dd	dd	dd	dd	dd	dd	dd	dd	dd	dd
chr1B	238315501	238321000	5500	AA	AA	AA	AA	AA	AA	AA	AA	AA	Ad	Ad	AA	AA	dd	dd	dd	AA	dd	AA	AA	AA	AA	AA	AA	AA	AA	AA	Ad	AA	AA	AA	Ad	AA	Ad	AA	AA	Ad	AA	AA	AA	AA	Ad	Ad	Ad	Ad	Ad
chr1B	238329001	238376000	47000	AA	AA	AA	AA	AA	AA	AA	AA	AA	AA	AA	AA	AA	dd	dd	dd	AA	dd	AA	AA	AA	AA	AA	AA	AA	AA	AA	AA	AA	AA	AA	AA	AA	AA	AA	AA	AA	AA	AA	AA	AA	AA	AA	AA	AA	AA
chr1B	239101501	239109000	7500	AA	AA	AA	AA	AA	AA	AA	AA	AA	AA	AA	Ad	AA	dd	dd	dd	AA	dd	AA	AA	AA	AA	AA	AA	AA	AA	AA	AA	AA	AA	AA	AA	AA	AA	AA	AA	AA	AA	AA	AA	AA	AA	AA	AA	AA	AA
chr1B	239179501	239185000	5500	AB	AB	AA	AB	AA	AA	AA	AA	AB	dd	dd	dd	AA	dd	dd	dd	AA	dd	AA	Ad	AA	AA	AA	AA	AA	AA	AB	AA	dd	AB	AA	AA	AA	AB	AA	BB	AA	AB	AB	AA	AA	Ad	AA	AA	Ad	AA
chr1B	239340501	239344500	4000	dd	dd	dd	dd	dd	dd	dd	dd	dd	dd	dd	dd	dd	dd	dd	dd	dd	dd	dd	dd	dd	dd	dd	dd	dd	dd	dd	dd	dd	dd	dd	dd	dd	dd	dd	dd	dd	dd	dd	dd	dd	dd	dd	dd	dd	dd
chr1B	239370501	239376000	5500	Ad	AA	AA	AA	AA	AA	AA	Ad	AA	dd	AA	AA	AA	AA	Ad	AA	AA	AA	AA	Ad	Ad	AA	Ad	AA	AA	AA	AA	Ad	dd	AA	AA	AA	Ad	AB	dd	AA	Ad	AA	Ad	AA	Ad	Ad	dd	Ad	dd	dd
chr1B	239379001	239383000	4000	dd	Ad	Ad	Ad	Ad	dd	Ad	Ad	dd	dd	Ad	Ad	Ad	Ad	dd	Ad	Ad	Ad	Ad	dd	Ad	dd	dd	Ad	Ad	Ad	dd	Ad	dd	Ad	Ad	dd	dd	Ad	dd	Ad	dd	Ad	Ad	Ad	Ad	dd	Ad	Ad	dd	dd
chr1B	239390001	239394000	4000	Ad	Ad	AA	AA	Ad	AA	AA	AA	Ad	dd	AA	AA	AA	AA	Ad	AA	Ad	AA	AA	Ad	AA	AA	AA	AA	AA	AA	AA	Ad	dd	AA	AA	AA	AA	AA	dd	AA	Ad	AA	AA	AA	Ad	Ad	Ad	Ad	Ad	Ad
chr1B	239396001	239400000	4000	Ad	Ad	Ad	AA	Ad	Ad	Ad	Ad	AA	dd	Ad	AA	Ad	Ad	Ad	Ad	Ad	Ad	Ad	Ad	Ad	Ad	Ad	Ad	Ad	Ad	AA	AA	dd	Ad	Ad	Ad	AA	Ad	dd	Ad	Ad	AA	AA	Ad	Ad	Ad	Ad	AA	Ad	Ad
chr1B	239396001	239410500	14500	Ad	Ad	Ad	Ad	Ad	Ad	dd	Ad	Ad	dd	Ad	Ad	Ad	Ad	dd	dd	Ad	Ad	Ad	dd	Ad	Ad	Ad	Ad	Ad	Ad	Ad	Ad	dd	Ad	Ad	Ad	Ad	Ad	dd	Ad	Ad	dd	dd	Ad	Ad	Ad	dd	Ad	dd	Ad
chr1B	239405001	239446500	41500	Ad	dd	dd	dd	dd	dd	dd	dd	dd	dd	dd	dd	dd	dd	dd	dd	dd	dd	dd	dd	dd	dd	dd	dd	dd	dd	dd	dd	dd	dd	dd	dd	Ad	Ad	dd	dd	dd	Ad	dd	Ad	dd	dd	dd	dd	dd	dd
chr1B	239424501	239475500	51000	Ad	Ad	Ad	Ad	Ad	Ad	dd	Ad	Ad	dd	Ad	Ad	Ad	Ad	Ad	Ad	Ad	Ad	Ad	Ad	Ad	Ad	dd	Ad	Ad	Ad	Ad	Ad	dd	Ad	Ad	Ad	Ad	Ad	dd	Ad	dd	Ad	Ad	Ad	Ad	dd	Ad	Ad	Ad	dd
chr1B	239514501	239521000	6500	AB	AB	AB	AA	AB	AA	AB	AB	AB	dd	AB	AB	AB	AB	AA	AB	AB	AB	AB	AA	AA	AA	AB	AA	AB	AA	AA	AB	dd	AB	AA	AB	AB	AA	dd	AB	AB	BB	BB	AA	BB	BB	AA	AA	AB	AA
chr1B	239540501	239544500	4000	Ad	Ad	Ad	Ad	Ad	Ad	dd	Ad	Ad	dd	dd	dd	Ad	Ad	AA	AA	Ad	Ad	Ad	dd	AA	Ad	Ad	Ad	Ad	Ad	Ad	Ad	dd	Ad	Ad	Ad	Ad	AA	dd	Ad	Ad	Ad	Ad	Ad	Ad	Ad	Ad	Ad	Ad	dd
chr1B	239561001	239579000	18000	dd	dd	dd	dd	dd	dd	dd	dd	dd	dd	dd	dd	dd	dd	dd	dd	dd	dd	dd	dd	dd	dd	dd	dd	dd	dd	dd	dd	dd	dd	dd	dd	dd	dd	dd	dd	dd	dd	dd	dd	dd	dd	dd	dd	dd	dd
chr1B	239612501	239621000	8500	Ad	Ad	dd	Ad	dd	Ad	Ad	Ad	Ad	dd	dd	Ad	Ad	dd	dd	dd	dd	dd	Ad	dd	dd	dd	dd	Ad	Ad	Ad	Ad	Ad	dd	dd	Ad	Ad	Ad	Ad	dd	dd	dd	dd	dd	dd	Ad	dd	dd	dd	Ad	dd
chr1B	239638501	239642500	4000	dd	dd	dd	dd	dd	dd	dd	dd	dd	dd	dd	dd	dd	dd	dd	dd	dd	dd	dd	dd	dd	dd	dd	dd	dd	dd	dd	dd	dd	dd	dd	dd	dd	dd	dd	dd	dd	dd	dd	dd	dd	dd	dd	dd	dd	dd
chr1B	239666501	239672000	5500	dd	dd	dd	dd	dd	dd	Ad	dd	dd	dd	dd	dd	dd	dd	dd	dd	dd	dd	dd	dd	dd	dd	dd	dd	dd	dd	dd	dd	dd	dd	dd	dd	dd	dd	dd	dd	dd	dd	dd	dd	dd	dd	dd	dd	dd	dd
chr1B	239737501	239742000	4500	AA	Ad	AA	AA	dd	AA	AA	AA	AA	AA	AA	AA	AA	AA	Ad	AA	AA	AA	AA	AA	AA	AA	AA	AA	AA	AA	AA	AA	AA	AA	AA	AA	Ad	AA	AA	Ad	Ad	AA	Ad	AA	Ad	AA	AA	Ad	Ad	Ad
chr1B	239856001	239861500	5500	AA	AA	AA	AA	dd	AA	AA	AA	AA	Ad	AA	Ad	AA	Ad	AA	AA	AA	Ad	AA	AA	AA	Ad	Ad	AA	AA	AA	Ad	AA	Ad	AA	AA	AA	AA	AA	AA	Ad	Ad	Ad	Ad	AA	Ad	Ad	Ad	Ad	Ad	Ad
chr1B	239889501	239893500	4000	dd	dd	dd	dd	dd	dd	dd	dd	dd	dd	dd	dd	dd	dd	dd	dd	dd	dd	dd	dd	dd	dd	dd	dd	dd	dd	dd	dd	dd	dd	dd	dd	dd	dd	dd	dd	dd	dd	dd	Ad	dd	dd	dd	dd	dd	dd
[truncated: 43,233 more rows]
[truncated: 51 more columns]
