# Supplementary material for: Frequent intra- and inter-species introgression shapes the landscape of genetic variation in bread wheat
Source: Genome Biol. 2019 Jul 12;20:136. doi: 10.1186/s13059-019-1744-x (PMC6624984; doi:10.1186/s13059-019-1744-x)
Supplement: Supplementary file 6 — Table S7. The duplicated CNV regions (CNVRs) on A subgenome of wheat based on IWGSC Refseq v1.0. (XLSX 13571 kb) [file 13059_2019_1744_MOESM6_ESM.xlsx]

## Sheet: Table S7
Table S7 The duplicated CNV regions (CNVRs) on A subgenome of wheat based on IWGSC Refseq v1.0. The location and length of each accession are provided. The CNVRs were genotyped, with AA, Ad and dd representing normal, heterozygous, and homozygous samples respectively.
Chr	Start	End	Length	C10	C31	C33	C32	C34	C35	C20	C21	C11	C1	C12	C13	C14	C15	C16	C17	C18	C19	C22	C2	C23	C24	C25	C26	C27	C28	C29	C30	C3	C4	C5	C6	C7	C8	C9	C48	C49	C51	C52	CS	C53	C54	C55	C56	C57	C58
chr1A	4001	8000	4000	M	M	BB	BB	BB	BB	BB	BB	BB	BB	BB	BB	dd	M	BB	BB	BB	M	BB	BB	M	BB	BB	BB	BB	BB	BB	M	BB	BB	BB	BB	BB	dd	BB	BB	M	BB	BB	BB	dd	BB	BB	BB	M	BB
chr1A	16501	22500	6000	M	AB	AA	AA	AB	AB	AA	AA	AA	AA	Ad	AB	dd	M	AA	Ad	AA	M	Ad	AA	AB	AB	AA	AA	AB	AA	AA	AA	AA	AA	AB	AA	AA	dd	AB	Ad	AA	AB	AB	AA	dd	AB	AA	AA	M	AB
chr1A	29501	1889000	1859500	dd	Ad	AA	AA	AA	AA	AA	AA	AA	AA	AA	AA	dd	dd	AA	AA	AA	dd	AA	AA	BB	AA	AA	AA	AA	AA	AA	AA	AA	AA	AA	AA	AA	dd	AA	AA	AA	AA	AA	AA	dd	AA	AA	AA	dd	AA
chr1A	1934501	1952500	18000	dd	dd	dd	AA	AA	dd	AA	dd	dd	dd	Ad	AA	AA	dd	dd	dd	AA	dd	dd	Ad	AA	dd	dd	dd	AA	dd	AA	AA	dd	dd	Ad	dd	dd	BB	dd	AA	AA	AA	AA	AA	AB	AA	AA	AA	dd	AA
chr1A	1984501	1991500	7000	dd	dd	AB	AA	AA	dd	AA	AA	dd	dd	dd	AA	AA	dd	dd	dd	AA	dd	dd	dd	AA	dd	dd	dd	AA	dd	AA	AB	dd	dd	dd	dd	dd	BC	dd	AA	AA	AA	AA	AA	BC	AA	AA	AA	dd	AA
chr1A	2125501	2132000	6500	dd	dd	AB	AA	AA	Ad	AA	AA	dd	dd	Ad	AB	AA	dd	dd	dd	AA	dd	dd	Ad	AA	dd	dd	dd	AB	dd	AA	AB	dd	dd	Ad	dd	dd	BC	dd	Ad	AB	AA	AA	AA	AB	AA	AA	AA	dd	AB
chr1A	2154001	2160000	6000	dd	dd	AA	AA	AA	Ad	AA	AB	dd	dd	Ad	AA	AA	dd	dd	dd	AA	dd	dd	Ad	AA	dd	dd	dd	AA	dd	AA	AB	dd	dd	Ad	dd	dd	AA	dd	AA	AB	AA	AB	AA	AA	AA	AA	AA	dd	AB
chr1A	2162001	2166500	4500	Ad	dd	AA	AA	AA	dd	AA	M	dd	dd	Ad	Ad	AA	dd	dd	dd	AA	dd	dd	Ad	AA	dd	dd	dd	AA	dd	AA	AA	dd	dd	Ad	dd	dd	dd	dd	AA	AB	AA	AA	AA	dd	AA	AA	AA	Ad	AA
chr1A	2236001	2310000	74000	dd	dd	AB	AA	AB	dd	AA	BC	dd	dd	Ad	AA	AA	dd	dd	dd	AA	dd	dd	Ad	AA	dd	dd	dd	AA	dd	AA	AA	dd	dd	Ad	dd	dd	dd	dd	AA	AA	AA	AA	AA	dd	AA	AA	AA	dd	AA
chr1A	2291001	2312500	21500	dd	dd	AB	AA	BB	Ad	AA	BC	dd	dd	Ad	AA	AA	dd	dd	dd	AA	dd	dd	Ad	AA	dd	dd	dd	AA	dd	AA	AA	dd	dd	Ad	dd	dd	dd	dd	AA	AA	AA	AA	AA	dd	AA	AA	AA	dd	AA
chr1A	2401501	2407500	6000	BB	dd	dd	AA	dd	dd	dd	dd	dd	dd	Ad	AA	AA	dd	dd	dd	AA	dd	dd	dd	dd	dd	dd	dd	dd	dd	dd	dd	dd	dd	dd	dd	dd	dd	dd	AA	AB	AA	AA	AA	dd	AA	AA	AA	Ad	AA
chr1A	2439001	2443500	4500	BB	Ad	dd	AA	dd	dd	Ad	dd	dd	dd	Ad	AA	AB	Ad	dd	dd	AA	dd	dd	dd	dd	dd	Ad	dd	dd	dd	dd	dd	dd	dd	Ad	Ad	dd	Ad	dd	AB	AA	AB	AB	AA	dd	AA	AB	AB	Ad	AA
chr1A	2446001	2451000	5000	BB	dd	dd	AA	dd	dd	dd	dd	dd	dd	Ad	AA	AB	dd	dd	dd	AA	dd	dd	dd	dd	dd	dd	dd	dd	dd	dd	dd	dd	dd	dd	dd	dd	dd	dd	BB	AA	AA	AB	AA	dd	AA	AA	AA	dd	AA
chr1A	2453501	2460500	7000	BB	dd	dd	AA	dd	dd	dd	dd	dd	dd	Ad	AA	AA	dd	dd	dd	AA	dd	dd	dd	dd	dd	dd	dd	dd	dd	dd	dd	dd	dd	dd	dd	dd	dd	dd	AA	AA	AA	AA	AA	dd	AA	AA	AA	dd	AA
chr1A	2464501	2472500	8000	M	dd	dd	AA	dd	dd	dd	dd	dd	dd	Ad	AA	AA	dd	dd	dd	AA	dd	dd	dd	dd	dd	dd	dd	dd	dd	dd	dd	dd	dd	dd	dd	dd	dd	dd	AB	AA	AA	AA	AA	dd	AA	AA	AA	dd	AA
chr1A	2475501	2483000	7500	BB	Ad	AB	BB	dd	AA	AB	AB	dd	BC	Ad	AA	AB	Ad	Ad	Ad	AB	AB	dd	BC	dd	dd	dd	Ad	AA	Ad	Ad	dd	BC	AB	AA	AB	dd	AA	AB	BC	AB	AB	AB	AA	Ad	AA	AB	AB	Ad	Ad
chr1A	2545501	2555000	9500	AA	Ad	dd	AA	dd	dd	dd	dd	dd	dd	Ad	AB	AB	AA	dd	dd	AB	Ad	dd	dd	dd	dd	dd	dd	dd	dd	dd	dd	dd	dd	dd	dd	dd	dd	dd	BB	AB	AB	AB	AA	dd	AA	AB	AB	Ad	AA
chr1A	2674501	2679000	4500	BC	AB	AB	AB	BB	AB	AA	AB	BB	AB	AB	M	BC	AB	BB	AB	BC	AB	AB	BB	AA	AB	AB	Ad	AB	AB	AB	AA	AB	AA	AA	Ad	AA	Ad	AA	BB	BB	AB	AB	M	AA	Ad	AB	AA	AB	AB
chr1A	2876001	2885500	9500	dd	Ad	M	AA	Ad	Ad	Ad	M	Ad	Ad	Ad	AA	AA	dd	BB	Ad	AA	dd	Ad	Ad	M	Ad	Ad	Ad	Ad	Ad	Ad	Ad	BC	Ad	Ad	Ad	Ad	Ad	BB	AB	AA	AA	AA	AA	dd	AA	AA	AA	dd	AA
chr1A	2881001	2885500	4500	Ad	BB	M	BB	Ad	AA	AA	M	AA	AB	AB	BB	AA	AA	M	BB	BB	AA	AB	AA	M	BB	AB	AA	Ad	AA	AA	AB	BB	AB	AB	AA	AA	AB	M	BB	BB	BB	BB	BB	AA	BB	BB	BB	AA	BB
chr1A	2894001	2898000	4000	AA	Ad	Ad	Ad	AA	AA	Ad	AA	Ad	AA	AA	AA	AB	AA	AA	AA	AA	Ad	AA	Ad	BC	AA	Ad	AA	AA	Ad	AA	AA	Ad	AA	Ad	Ad	AA	Ad	AA	AB	BB	AA	AB	AA	AA	AB	AB	AB	AA	AB
chr1A	2908001	2913500	5500	Ad	dd	Ad	M	dd	dd	dd	Ad	dd	dd	AB	AB	M	Ad	AB	AB	AB	Ad	Ad	Ad	dd	dd	dd	dd	dd	dd	dd	dd	dd	AB	Ad	Ad	dd	AA	AB	AB	AB	M	M	BC	Ad	BC	M	M	dd	M
chr1A	2925001	2929000	4000	Ad	AA	Ad	M	AA	AA	AA	Ad	AA	AA	AA	AB	M	Ad	Ad	Ad	AA	Ad	AA	AA	Ad	AA	AA	AA	AA	AA	AA	AA	Ad	AA	AA	AA	AB	AA	Ad	AB	BB	M	M	BB	Ad	M	M	M	Ad	M
chr1A	2954001	2958000	4000	dd	dd	dd	AA	dd	dd	dd	dd	dd	dd	Ad	AA	AA	dd	dd	dd	AA	dd	dd	dd	dd	dd	dd	dd	dd	dd	dd	dd	dd	dd	dd	dd	dd	dd	dd	AA	AA	AB	AB	AA	dd	AA	AA	AA	dd	BB
chr1A	3041501	3045500	4000	dd	AB	BC	BB	AB	BB	AB	AB	BB	BC	AB	AA	BC	AA	AB	BB	AB	AA	AA	BC	AB	BC	BB	BB	BC	BB	AB	BB	BC	BB	BB	AB	BC	BC	BC	dd	Ad	BB	BB	BB	AB	BB	BB	AB	Ad	AB
chr1A	3050501	3054500	4000	Ad	AA	AB	BB	AB	AB	AB	AB	AB	AB	AB	AA	BB	Ad	AB	AB	AA	Ad	Ad	AB	AB	AB	BB	AB	AB	AB	AB	AB	AB	AB	BB	AB	BB	AB	AB	AA	AA	BB	AB	AB	AB	AB	AB	AB	AA	AA
chr1A	3507001	3512000	5000	dd	dd	AA	AB	AA	AA	dd	AA	AB	AA	AB	AB	AB	Ad	AB	BB	BB	Ad	Ad	Ad	AA	Ad	Ad	dd	BB	AB	AB	AB	AA	Ad	Ad	Ad	dd	dd	dd	Ad	AA	AA	AA	AA	AA	AA	AA	AA	Ad	AB
chr1A	3550001	3556000	6000	M	M	M	M	M	M	M	M	M	M	M	M	M	M	M	M	M	M	M	M	M	BC	BC	M	M	M	M	M	M	M	M	M	M	BC	M	M	M	M	M	M	M	M	M	M	M	M
chr1A	3676501	3681000	4500	BB	AA	Ad	AA	AA	AA	AA	AA	dd	dd	Ad	dd	AB	AA	dd	dd	dd	AA	Ad	Ad	AA	Ad	Ad	Ad	Ad	dd	AA	AA	Ad	dd	Ad	dd	Ad	Ad	Ad	Ad	dd	dd	AA	AA	Ad	AA	AB	AB	AA	AA
chr1A	3809501	3815500	6000	dd	Ad	AB	AA	AA	AA	AA	AA	AA	Ad	AB	AA	AA	dd	AA	AA	AA	dd	AA	AA	AA	AA	AA	AA	AA	AA	AA	AA	AA	AA	AA	AA	AA	AA	AA	AA	AA	AB	AA	AA	AA	AA	AB	AA	dd	AB
chr1A	3865501	3869500	4000	Ad	AB	AA	AA	AA	AA	AA	AA	AA	BB	AA	AA	AA	Ad	AA	AA	AA	Ad	AB	BC	AA	BB	AB	BB	AA	AA	AA	AA	BC	AB	AA	AB	AB	AB	AA	AB	AA	AA	AA	AA	AA	AA	AA	AA	Ad	AA
chr1A	3968501	3989500	21000	dd	Ad	AA	AA	AA	AA	AA	AA	AA	AA	AA	AA	AA	dd	AA	AA	AA	dd	AA	AA	AA	AA	AA	AA	AA	AA	AA	AA	AA	AA	AA	AA	AA	AA	AA	AA	AA	AA	AA	AA	AA	AA	AA	AA	dd	AB
chr1A	4032001	4036000	4000	AB	AA	Ad	AB	AB	AA	AA	AB	AB	AA	AB	AA	AA	AA	BB	AB	AB	AB	AB	AB	AB	AB	AA	AA	AB	AB	AB	AB	AA	BB	AB	AA	AB	AB	AB	AA	AA	Ad	Ad	AB	Ad	AA	AA	AA	AA	Ad
chr1A	4067501	4078000	10500	AA	AA	AA	AA	AA	AA	AA	AA	AA	AA	AA	AA	AA	AA	AA	AA	AA	AA	AA	AA	AA	AA	AA	AA	AA	AA	AA	AA	AA	AA	AA	AA	AA	AA	AA	AA	AA	AA	AA	AA	AA	AA	AA	AA	AA	AA
chr1A	4093501	4106500	13000	dd	Ad	AA	AA	AA	AA	Ad	AA	AA	AA	AA	AA	AA	dd	AA	AA	AA	dd	AA	AA	AA	AA	AA	AA	AA	AA	AA	AA	AA	Ad	AA	AA	AA	AA	AA	AA	AA	AA	AA	AA	AA	AA	AA	AA	dd	AA
chr1A	4218501	4222500	4000	dd	Ad	Ad	AA	AA	AA	Ad	AA	AA	AA	AB	AA	AA	dd	AA	AA	AA	dd	AA	AA	AA	AB	AB	AA	AA	AA	AA	AB	AA	AA	AA	AA	AA	BB	AB	AA	AA	dd	dd	AA	dd	AA	AB	AB	dd	AA
chr1A	4351501	4355500	4000	AA	AA	Ad	BC	Ad	AA	Ad	BB	Ad	AA	Ad	Ad	BC	Ad	BB	AA	Ad	Ad	Ad	AB	AB	AA	AA	Ad	AB	AB	Ad	Ad	AA	AA	AA	Ad	Ad	AA	Ad	Ad	Ad	Ad	Ad	AA	Ad	AB	AA	AB	Ad	AB
chr1A	4497501	4502000	4500	AA	AB	BC	AA	Ad	Ad	Ad	BB	BB	AB	AB	BB	BB	AA	AB	M	AB	AB	AA	BB	BB	AA	AA	AA	AB	BB	AA	AA	BC	AA	Ad	AA	AB	AA	AA	BB	BC	M	M	BC	BC	AA	BB	BC	AB	AA
chr1A	4506001	4511000	5000	Ad	Ad	AA	AA	AB	AA	AA	AA	AB	AA	AA	AA	AA	Ad	AB	AB	BB	Ad	AA	AA	AB	AB	AB	M	AA	AA	Ad	Ad	AA	AA	AB	AA	AA	AB	BB	AB	AA	AB	AB	AA	AA	AA	AA	AB	Ad	AA
chr1A	4551001	4558000	7000	dd	AA	dd	AA	Ad	dd	dd	AA	BB	AA	AA	AA	AA	AA	AB	AA	Ad	AA	AA	AA	AA	Ad	Ad	dd	AA	AA	Ad	AA	AA	dd	dd	dd	AA	BB	dd	AB	AA	dd	dd	AA	dd	Ad	AA	AA	Ad	AB
chr1A	4686001	4697000	11000	dd	dd	AA	AA	AA	Ad	dd	AA	Ad	Ad	AB	AA	AB	dd	AA	dd	AA	dd	AA	Ad	AA	dd	dd	Ad	AA	AA	AA	Ad	dd	dd	dd	dd	AA	AA	dd	dd	dd	AB	BB	AA	AB	AA	AA	AA	dd	AA
chr1A	4739501	4744500	5000	dd	dd	BB	AB	AB	AA	dd	dd	dd	Ad	AB	AB	AB	dd	AB	dd	AB	dd	AB	dd	BB	dd	dd	Ad	AB	AB	AB	AA	dd	dd	AB	dd	AB	dd	AA	dd	dd	BB	BB	AA	AB	AA	AA	AB	dd	Ad
chr1A	4815501	4819500	4000	dd	Ad	AA	AA	AA	AA	dd	AA	M	AA	AA	AA	AA	dd	AA	M	AA	dd	AA	AA	AA	dd	dd	AA	AA	AA	AA	M	AA	dd	Ad	dd	AA	AA	AA	M	M	AA	BB	AA	AA	AA	AA	AA	dd	Ad
chr1A	4835001	4852500	17500	dd	Ad	AA	AA	AA	Ad	dd	BC	AA	AA	AA	AB	AA	dd	AA	AA	AB	dd	AA	AA	AB	dd	dd	AA	AA	AA	AA	AA	AA	dd	Ad	dd	AA	AB	AA	AB	AB	AB	AB	AA	AB	AA	AB	AB	dd	AB
chr1A	4850001	4857000	7000	AA	AA	AB	BB	AB	Ad	AA	BC	BB	BB	BB	BC	BB	Ad	AB	BC	AB	Ad	BB	AB	AB	Ad	Ad	M	AB	BB	AB	AB	M	AA	AB	AA	AB	BB	M	BC	BC	AB	BB	AA	AB	AB	AB	AB	Ad	AB
chr1A	4988501	5437500	449000	dd	Ad	AA	AA	AA	Ad	Ad	AA	AA	AA	AA	AA	AA	dd	AA	AA	AA	dd	AA	AA	AA	Ad	Ad	Ad	AA	AA	BB	BB	AA	Ad	Ad	Ad	AA	Ad	Ad	AA	AA	AA	AA	AA	AA	AA	AA	AA	dd	AA
chr1A	5415501	5438000	22500	dd	dd	BC	M	BB	dd	dd	Ad	dd	AA	BB	BC	BC	dd	BB	dd	AB	dd	BB	AA	BB	dd	dd	dd	BB	AB	BB	AB	dd	dd	dd	dd	BB	dd	dd	dd	dd	BB	AB	BB	BB	BC	BB	AB	dd	AB
chr1A	5433501	5438000	4500	dd	dd	M	M	M	dd	Ad	Ad	dd	BB	M	M	M	dd	M	dd	M	dd	M	BB	M	dd	dd	dd	M	M	M	M	dd	dd	dd	dd	M	dd	dd	dd	dd	M	M	M	M	M	M	M	dd	M
chr1A	5456501	5462500	6000	dd	Ad	M	M	AB	dd	AB	AA	Ad	BB	BB	BB	M	dd	M	AA	BB	dd	AB	BB	M	BB	AA	dd	M	M	M	M	AA	BB	AA	AB	AB	dd	dd	Ad	Ad	BC	BC	M	BC	M	BC	M	dd	BB
chr1A	5475001	5479000	4000	AA	AA	AB	AB	BB	AB	BB	AB	AB	AB	AB	BB	BB	AA	AB	AB	AB	AA	AB	AB	BB	AB	AB	AB	BB	AB	AB	BB	AB	AA	AB	AB	BB	BC	AB	AA	AA	AB	BB	BB	AB	BC	BB	BB	AA	AA
chr1A	5490501	5497500	7000	Ad	AA	Ad	AA	Ad	AA	Ad	AA	AA	AA	Ad	Ad	AA	AA	Ad	AA	Ad	AA	AA	AA	AA	Ad	AA	AA	AA	AA	Ad	AA	Ad	AA	Ad	AA	AA	AB	Ad	AB	AA	AA	AA	AA	AA	AA	AA	AA	Ad	AA
chr1A	5503001	5576000	73000	dd	dd	AA	dd	AA	dd	dd	dd	dd	Ad	dd	dd	dd	dd	AA	dd	dd	dd	dd	Ad	AA	dd	dd	dd	dd	AA	AA	AA	dd	dd	dd	dd	dd	dd	dd	dd	dd	AA	AA	AA	AA	dd	dd	dd	dd	dd
chr1A	5636001	5640000	4000	dd	dd	AA	dd	Ad	dd	dd	dd	dd	dd	dd	dd	dd	dd	AA	dd	dd	dd	dd	Ad	AA	dd	dd	dd	dd	AA	Ad	AA	dd	dd	dd	dd	dd	dd	dd	dd	dd	AA	Ad	AA	AA	dd	dd	dd	dd	dd
chr1A	5751501	5756000	4500	dd	dd	AB	dd	dd	dd	dd	dd	dd	Ad	dd	Ad	dd	dd	AA	dd	dd	dd	dd	Ad	AA	AA	AA	dd	dd	AA	AA	AA	dd	dd	dd	dd	dd	dd	dd	Ad	dd	AB	AB	AA	AA	dd	dd	dd	dd	dd
chr1A	5890001	5894000	4000	M	M	M	M	M	M	M	M	M	M	M	M	M	M	M	M	BC	M	M	M	M	M	M	M	M	M	M	M	M	M	M	M	M	M	M	M	M	M	M	M	M	M	M	M	M	M
chr1A	5916001	5920500	4500	dd	dd	AB	dd	dd	dd	dd	dd	dd	Ad	dd	dd	dd	dd	AB	dd	dd	dd	dd	Ad	AB	dd	dd	dd	dd	AA	AA	AA	dd	dd	dd	dd	dd	dd	dd	dd	dd	AA	AA	AA	AA	dd	dd	dd	dd	dd
chr1A	5995001	5999000	4000	dd	AA	BB	dd	AA	AA	AA	AA	Ad	AB	AA	Ad	dd	dd	BB	AA	dd	dd	Ad	AA	BB	AA	AA	dd	AA	BB	BB	BB	Ad	AA	AA	AA	AA	AA	Ad	Ad	Ad	BB	AB	AA	AA	AA	AA	Ad	AA	Ad
chr1A	6028501	6042000	13500	dd	dd	AA	dd	dd	dd	dd	dd	dd	Ad	Ad	Ad	dd	dd	AA	dd	Ad	dd	dd	Ad	AA	dd	dd	Ad	Ad	AB	AA	Ad	dd	dd	dd	dd	dd	dd	dd	dd	dd	AB	AB	AA	AB	dd	dd	dd	dd	dd
chr1A	6073501	6077500	4000	BB	BB	BC	BC	BC	BB	BB	BB	BB	BC	BC	BB	BB	AB	BC	BC	BC	BC	AB	BB	M	AB	BB	BC	BC	M	M	M	BC	AB	BB	BB	AB	BB	BB	BB	BC	M	M	M	BC	BB	BB	BB	AB	BB
chr1A	6111001	6117500	6500	dd	dd	AB	dd	dd	dd	dd	dd	dd	Ad	dd	dd	dd	dd	AA	dd	dd	dd	dd	Ad	AA	dd	dd	dd	dd	AA	AB	AA	dd	dd	dd	dd	dd	dd	dd	dd	dd	AB	AB	AA	BB	dd	dd	dd	dd	dd
chr1A	6143001	6165500	22500	dd	dd	BB	dd	dd	dd	dd	dd	dd	Ad	dd	dd	dd	dd	AA	dd	dd	dd	dd	Ad	AA	dd	dd	dd	dd	AA	BB	AB	dd	dd	dd	dd	dd	dd	dd	dd	dd	M	M	AA	M	dd	dd	dd	dd	dd
chr1A	6143001	6199500	56500	dd	dd	BB	dd	dd	dd	dd	dd	dd	Ad	dd	dd	dd	dd	AA	dd	dd	dd	dd	Ad	AA	dd	dd	dd	dd	AA	BB	AB	dd	dd	dd	dd	dd	dd	dd	dd	dd	BC	M	AA	BC	dd	dd	dd	dd	dd
chr1A	6196001	6209000	13000	dd	dd	BC	dd	dd	dd	dd	dd	dd	dd	dd	dd	dd	dd	AA	dd	dd	dd	dd	dd	AA	dd	dd	dd	dd	AA	M	BC	dd	dd	dd	dd	dd	dd	dd	dd	dd	M	M	AA	M	dd	dd	dd	dd	dd
chr1A	6239501	6244000	4500	dd	dd	M	dd	dd	dd	dd	dd	dd	Ad	dd	dd	dd	dd	AA	dd	dd	dd	dd	Ad	AA	dd	dd	dd	dd	AA	M	AB	dd	dd	dd	dd	dd	dd	dd	dd	dd	M	M	AA	M	dd	dd	dd	dd	dd
chr1A	6261501	6274500	13000	dd	dd	BB	dd	dd	dd	dd	dd	dd	Ad	dd	dd	dd	dd	AA	dd	dd	dd	dd	Ad	AA	dd	dd	dd	dd	AA	BB	AB	dd	dd	dd	dd	dd	dd	dd	dd	dd	BB	BB	AA	BB	dd	dd	dd	dd	dd
chr1A	6293501	6298000	4500	dd	Ad	AA	dd	dd	dd	dd	dd	dd	Ad	dd	dd	dd	dd	AA	Ad	dd	dd	dd	Ad	AA	dd	dd	Ad	Ad	AB	AA	AA	dd	dd	dd	dd	Ad	Ad	dd	Ad	Ad	AB	AB	AA	AB	dd	dd	dd	Ad	dd
chr1A	6333001	6349500	16500	dd	Ad	AA	Ad	dd	AA	dd	dd	AA	Ad	AA	Ad	AA	Ad	AA	AA	AA	Ad	AA	AA	AA	dd	dd	AB	AA	AA	AA	AA	AA	dd	Ad	dd	Ad	AA	Ad	AA	AA	AB	AB	AA	AB	Ad	AA	AA	AA	AA
chr1A	6342501	6379000	36500	dd	dd	AA	AA	dd	AA	dd	dd	Ad	Ad	AA	AA	AA	dd	AA	Ad	AA	dd	AA	Ad	AA	dd	dd	AA	AA	AA	AA	AA	Ad	dd	Ad	dd	AA	AA	AA	dd	dd	AA	AA	AA	AA	AA	AA	AA	dd	AB
chr1A	6342501	6431500	89000	Ad	Ad	AA	AA	dd	AA	dd	Ad	Ad	Ad	AA	AA	AA	Ad	AA	AA	AA	Ad	AA	Ad	AA	dd	dd	Ad	AA	AA	AA	AA	Ad	dd	Ad	dd	AA	AA	Ad	Ad	AA	AA	AA	AA	AA	AA	AA	AA	Ad	AA
chr1A	6393501	6442500	49000	AA	AA	AA	AA	dd	AA	dd	dd	AA	AA	AA	AA	AA	AA	AA	AA	AA	AA	AA	AA	AA	dd	dd	dd	AA	AA	AA	AA	AA	dd	Ad	dd	AA	AA	dd	AA	AA	AA	AA	AA	AA	AA	AA	AA	AA	AA
chr1A	6438501	6444000	5500	BC	BB	AA	BB	dd	BB	Ad	Ad	AB	AA	AB	AB	BB	BC	AB	BC	AB	M	AA	AB	Ad	dd	dd	M	Ad	BC	AA	AB	AB	dd	BB	dd	AB	M	M	BC	BB	M	M	AA	M	BB	BB	BB	M	AB
chr1A	6534501	6539500	5000	Ad	BB	M	M	dd	BB	Ad	AA	M	M	Ad	Ad	M	Ad	BB	M	AA	Ad	Ad	M	Ad	Ad	Ad	Ad	M	M	M	M	BB	Ad	Ad	Ad	Ad	AA	AA	M	BB	Ad	Ad	M	Ad	M	M	M	Ad	M
chr1A	6536501	6544500	8000	AA	BB	M	M	dd	M	AA	BB	M	M	Ad	Ad	M	Ad	M	M	AA	AA	AA	M	AA	AA	AA	Ad	M	M	M	M	M	AA	Ad	AA	Ad	Ad	Ad	M	M	Ad	Ad	M	Ad	M	M	M	Ad	M
chr1A	6548001	6553000	5000	Ad	BB	M	M	dd	BB	Ad	AA	M	M	Ad	Ad	M	Ad	BB	M	AA	Ad	Ad	M	Ad	Ad	Ad	Ad	M	M	M	M	BB	Ad	Ad	Ad	Ad	AA	AA	M	BC	Ad	Ad	M	Ad	M	M	M	Ad	M
chr1A	6555501	6560500	5000	Ad	AB	M	M	Ad	BC	Ad	AA	M	BC	Ad	Ad	M	Ad	BC	M	Ad	Ad	Ad	BC	AA	AB	AB	Ad	M	M	M	M	BC	AA	Ad	AA	Ad	Ad	Ad	M	BC	Ad	Ad	M	Ad	M	M	M	Ad	M
chr1A	6717501	6721500	4000	BB	M	AA	AA	dd	AA	AA	AA	AA	AA	AA	AA	AA	M	AA	AA	AA	M	AA	AA	AA	AA	AA	AA	AA	AA	AA	Ad	AA	AA	AA	AA	AA	AA	AA	AA	AA	AA	AA	AA	AA	Ad	AA	AA	M	AA
chr1A	6738501	6743000	4500	BB	AB	AB	BC	dd	AB	AA	AB	BC	AB	AA	AB	AA	BB	BB	AB	Ad	AB	AA	BB	AB	AB	AB	AA	AA	AB	AB	AB	AA	AB	AA	BB	AA	AA	AA	AB	AA	AA	AA	AA	AA	AA	AA	AA	AA	AA
chr1A	6797501	6820000	22500	dd	AB	M	BB	dd	M	M	M	M	M	dd	dd	BB	dd	M	M	dd	dd	dd	M	M	M	M	M	M	M	M	M	AB	M	AB	M	dd	dd	dd	AB	BC	dd	dd	BC	dd	AB	AB	AB	dd	AB
chr1A	6897001	6924000	27000	dd	Ad	AA	AA	dd	AA	BC	AA	AA	AA	dd	dd	AA	dd	AA	AA	dd	dd	dd	AA	AA	AA	AA	AA	AA	AA	AA	AA	Ad	AA	AA	AA	dd	AA	AA	AA	AA	AA	AA	AA	AA	AA	AA	AA	dd	AA
chr1A	7047501	7081500	34000	dd	Ad	AA	AA	dd	AA	AA	AA	AA	AA	dd	dd	AA	dd	M	AA	dd	dd	dd	AA	AA	AA	AA	AA	AA	AA	AA	AA	Ad	AA	AA	AA	dd	AA	AB	AA	AA	AA	AA	AA	AA	AA	AA	AA	dd	AA
chr1A	7113001	7117000	4000	AA	AB	AB	AA	Ad	AA	AB	BB	BB	AB	Ad	Ad	BB	AA	AB	AB	AA	AA	Ad	AB	AB	BB	BB	AA	AB	AB	AB	AB	AA	AB	AB	AB	Ad	BB	AB	BB	BB	BB	BB	AA	BB	BB	BB	BB	Ad	BB
chr1A	7220001	7225000	5000	AA	AA	AA	AA	dd	AA	Ad	AA	AA	AA	AA	AA	AA	Ad	AA	AA	AA	AA	AA	AA	AA	AA	AA	AA	BB	AA	AA	AA	AA	AB	AA	AA	AA	AA	AA	AB	AA	AA	AA	AA	AA	AB	AA	AA	AA	AA
chr1A	7320001	7324000	4000	AA	AA	AB	AA	dd	AA	AA	AA	AA	AA	AA	AA	AA	AA	AA	AA	AA	AA	AA	Ad	AA	AB	AA	AB	AA	AA	AA	Ad	AA	AA	AA	AA	AA	AA	AA	BB	AA	AA	AB	AA	AB	Ad	AA	AA	Ad	AA
chr1A	7634001	7656000	22000	AA	Ad	AA	AA	Ad	Ad	AA	AA	AA	AA	Ad	Ad	AA	Ad	AA	AA	Ad	Ad	AA	AA	AA	AA	AA	AA	Ad	AA	AA	AA	AA	AA	AA	Ad	AA	AA	Ad	AA	AA	AA	AA	AA	AA	AA	AA	AA	Ad	AA
chr1A	7650001	7658500	8500	AA	Ad	Ad	AA	Ad	Ad	AA	AA	AA	AA	Ad	Ad	AA	Ad	Ad	AA	Ad	Ad	AA	AA	AA	AA	AA	AA	Ad	AA	AA	AA	Ad	AA	AA	Ad	AA	AA	Ad	AB	AA	AA	AB	AA	AA	AA	AA	AA	AA	AA
chr1A	7666001	7681500	15500	AA	AA	AA	AA	AA	AA	AA	AA	Ad	Ad	AA	AA	Ad	AA	AA	AA	AA	Ad	AA	AA	AA	AA	AA	AA	AA	AA	AA	AA	Ad	AA	AA	AA	AA	AA	AA	AB	AA	AA	AA	AA	AA	AA	AA	AA	Ad	AB
chr1A	7680501	7684500	4000	Ad	AA	Ad	AA	Ad	AA	AA	Ad	AA	AA	Ad	Ad	AA	AA	Ad	AB	AA	AA	Ad	AA	AA	AA	Ad	AA	Ad	AA	AA	AA	Ad	Ad	AA	AA	AA	AA	AA	BB	Ad	AA	AA	AA	AA	AA	AA	AA	Ad	Ad
chr1A	7731501	7736500	5000	dd	AA	dd	AB	AB	dd	AB	AA	AB	AB	Ad	dd	AB	dd	AB	AB	Ad	Ad	AB	AA	AB	AB	AB	AB	Ad	AB	AB	AB	AA	AB	AB	AB	AB	AB	dd	AB	AB	M	AB	AA	dd	AA	AB	AA	dd	AA
chr1A	7758001	7762000	4000	dd	Ad	dd	AA	AA	dd	AA	Ad	AA	AA	dd	dd	AA	dd	AA	AB	dd	dd	AA	AA	BB	AB	AB	AB	dd	AA	BC	BB	Ad	AB	AA	AA	AA	AB	Ad	AB	AA	AA	AA	AA	dd	AA	AA	AA	dd	AA
chr1A	7780501	7785500	5000	Ad	M	AB	AB	AB	Ad	BB	AA	BB	AA	AB	AB	AB	M	AB	BB	Ad	M	BB	BB	AB	M	M	BB	Ad	BB	AB	AB	AB	M	M	M	AB	BB	M	BB	BB	BB	M	BB	AA	BB	M	M	M	BB
chr1A	7854501	7859000	4500	dd	Ad	dd	AB	Ad	dd	AA	AA	AA	AA	dd	dd	AA	dd	AA	AA	dd	dd	Ad	AA	BB	AA	AA	AA	AA	BB	AA	AA	Ad	AA	AA	AA	AA	AA	dd	AB	AA	BC	BC	AA	AA	AB	AA	AB	dd	AA
chr1A	8199501	8209500	10000	dd	AA	dd	Ad	AB	Ad	AA	AA	AA	BB	dd	dd	Ad	dd	AA	AB	Ad	dd	AB	BB	Ad	Ad	AA	AB	AB	Ad	AB	BC	AB	Ad	AA	AA	BC	BC	dd	Ad	AB	Ad	Ad	AB	AA	Ad	Ad	Ad	dd	Ad
chr1A	8337501	8350000	12500	M	Ad	AA	AA	AA	AA	AA	AA	AA	AA	M	M	AA	dd	AA	AA	BB	dd	AA	AA	AA	AA	AA	AA	AA	AA	AA	AA	AA	AA	BB	AA	AA	M	M	AA	AA	M	AA	AA	AA	AA	AA	AA	dd	AA
chr1A	8348001	8376500	28500	AA	Ad	AA	AA	BB	AA	AA	AA	AA	AA	AA	AB	AA	dd	AA	AA	AA	dd	AA	AA	AA	AA	AA	AA	AA	AA	AA	AA	AA	AA	AB	AA	AA	AB	AB	AA	AA	AA	AA	AA	AA	AA	AA	AA	dd	AA
chr1A	8387001	8391500	4500	AA	Ad	AB	AA	BB	AA	AA	AA	AA	AA	AA	AA	AA	dd	AB	AA	AA	dd	AA	AA	AA	AA	AA	AA	AA	AB	AA	AB	AA	AA	AA	AA	AA	Ad	Ad	AB	AA	AA	AA	AA	AA	AA	AA	AB	dd	Ad
chr1A	8435001	8440000	5000	M	AB	BB	AB	AB	AB	BB	AB	BC	BC	M	M	AB	Ad	BC	BB	M	Ad	BC	BC	AB	AB	AB	AB	AB	AB	AB	BB	BC	AB	M	AB	AB	AB	M	AB	AB	AB	AB	AB	AB	AA	AA	AA	Ad	BB
chr1A	8452501	8456500	4000	M	BB	M	M	BC	M	BC	M	M	M	M	M	M	dd	M	M	M	dd	M	M	M	M	M	M	M	BC	M	BB	M	M	M	M	M	AA	M	M	M	AA	M	M	BC	BB	BB	BC	dd	BB
chr1A	8478501	8482500	4000	BC	BB	M	M	M	M	M	M	M	M	M	M	M	Ad	M	M	M	Ad	M	M	M	M	M	M	M	M	M	M	M	M	M	M	M	AA	BC	M	M	Ad	M	M	M	M	M	M	Ad	M
chr1A	8494001	8499000	5000	AA	AB	BB	BB	AB	BB	AB	BB	BC	BB	AA	AA	BB	AA	BC	AB	AB	AA	BC	BB	BB	BB	AB	BB	BB	BB	BB	BB	BB	AB	BB	BB	AB	AA	AA	BB	AB	AA	BB	BB	BB	AB	AB	BB	AA	AA
chr1A	8520001	8529500	9500	M	BB	M	M	M	M	M	M	M	M	M	M	M	Ad	M	M	M	Ad	M	M	M	M	M	M	M	M	M	M	M	M	M	M	M	AA	M	M	M	AA	M	M	M	BB	M	M	dd	M
chr1A	8527501	8533500	6000	M	BB	M	M	M	M	BC	M	M	M	M	M	M	dd	M	M	M	dd	M	M	M	M	M	M	M	M	M	BB	M	M	M	M	M	AA	M	M	M	AA	M	M	BC	AA	BB	BC	dd	BB
chr1A	8533501	8538500	5000	M	BB	M	M	M	M	M	M	M	M	M	M	M	Ad	M	M	M	Ad	M	M	M	M	M	M	M	M	M	M	M	M	M	M	M	AB	M	M	M	Ad	M	M	M	BB	M	M	Ad	M
chr1A	8534001	8543000	9000	M	BB	M	M	M	M	M	M	M	M	M	M	M	Ad	M	M	M	Ad	M	M	M	M	M	M	M	M	M	M	M	M	M	M	M	AA	M	M	M	AA	M	M	M	M	M	M	Ad	M
chr1A	8542501	8547000	4500	M	BB	M	M	M	M	M	M	M	M	M	M	M	dd	M	M	M	dd	M	M	M	M	M	M	M	M	M	BB	M	M	M	M	M	AB	M	M	M	Ad	M	M	M	AB	BB	M	dd	BB
chr1A	8574001	8579000	5000	AA	AA	AB	AB	AA	BB	AA	AA	BB	AB	AA	AA	AB	Ad	BB	BB	BB	Ad	BB	BB	BB	AB	AA	AB	BB	BB	AA	AB	BB	AB	AB	BC	AB	BC	AA	AB	AB	BC	AB	BB	AB	Ad	AB	BB	Ad	BB
chr1A	8575501	8590500	15000	AA	AA	AA	AB	AB	AB	AA	AA	AB	AB	AA	AA	AA	Ad	AB	AB	AA	Ad	AB	AB	AB	AB	AA	AA	AA	AB	AB	AB	AB	AA	AB	AB	AB	BB	AA	AA	AA	AB	AA	AA	AA	AB	AA	AA	Ad	AA
chr1A	8626501	8632000	5500	AA	AA	AA	AA	AA	AA	AA	AA	BB	AB	AA	AA	AA	Ad	AA	AB	AA	AA	AB	BB	AA	AA	AA	AB	AA	AA	AA	AA	BB	AA	AA	AA	AA	dd	AA	BB	BB	dd	BC	AA	AA	AA	AA	AA	Ad	AA
chr1A	8635001	8639500	4500	Ad	Ad	M	AA	AA	AA	AA	AA	AA	AA	Ad	AA	AA	dd	AA	AA	AA	dd	AA	AA	AA	AA	AA	Ad	AA	AA	AA	AA	AA	AA	AA	AA	AA	AA	Ad	AA	AA	Ad	Ad	AA	AA	AA	AA	AA	Ad	Ad
chr1A	8661001	8665500	4500	AA	AA	AA	AA	AA	AA	AA	AA	AA	AA	AA	AA	AA	Ad	AA	AA	AA	AA	AA	Ad	AA	AA	AA	AA	AA	AA	AA	AA	AA	Ad	AA	AA	AA	Ad	AA	AB	AA	AA	AA	AA	AA	AA	AA	AA	AA	AA
chr1A	8671501	8676500	5000	Ad	AA	AA	AA	AA	AA	AA	AA	AA	AA	AA	AA	AA	AA	AA	AA	AA	AB	AA	Ad	AA	AA	AA	AA	AA	AA	AA	AA	Ad	AA	AA	AA	AA	dd	AA	Ad	AA	dd	AA	AA	AA	AA	AA	AA	AB	AA
chr1A	9088501	9093000	4500	AA	AA	AA	AA	AA	AA	AA	AA	AA	AA	AA	AA	AA	AA	AA	AA	AA	AA	AA	AA	AA	AB	AA	AA	AA	AB	AA	AA	AA	AA	AA	AA	AA	AA	AA	AB	AA	AA	AA	AA	AA	AA	AA	AA	AA	AB
chr1A	9100001	9106500	6500	AA	Ad	Ad	AA	AA	AA	Ad	AA	AB	AA	Ad	AA	AA	AA	AA	AA	AA	AA	AA	AA	AA	AA	AA	AA	AA	AA	AA	AA	AA	AA	AA	AA	AA	Ad	AA	AB	AA	Ad	AB	AA	AA	Ad	AA	AA	Ad	Ad
chr1A	9136501	9184000	47500	dd	dd	dd	M	AA	Ad	AA	AA	dd	dd	dd	dd	M	dd	M	dd	BB	dd	AA	dd	AA	AA	AA	dd	AA	dd	AA	AA	dd	AA	AA	AA	dd	dd	dd	dd	dd	dd	dd	AA	BC	BC	M	BC	dd	dd
chr1A	9177501	9184000	6500	dd	dd	dd	M	AB	Ad	AB	Ad	dd	dd	AB	AB	M	Ad	M	dd	M	Ad	AB	dd	AB	BB	BB	dd	AB	dd	BB	AB	Ad	BB	AB	AB	BB	AB	dd	dd	dd	AA	dd	BC	BC	BC	M	BC	dd	dd
chr1A	9195001	9202500	7500	dd	dd	dd	AA	AA	Ad	AA	Ad	dd	dd	Ad	Ad	AA	dd	AA	dd	AA	dd	AA	dd	AA	AA	AA	dd	AA	dd	AA	AA	dd	AA	AA	AA	Ad	Ad	dd	dd	dd	Ad	dd	AA	AA	AA	AA	AB	dd	dd
chr1A	9217001	9221500	4500	dd	AA	dd	AA	AA	dd	AA	AA	dd	dd	dd	Ad	AA	AA	AA	Ad	Ad	AA	AA	dd	AA	AA	AA	dd	AA	dd	AA	AA	dd	BB	AA	AB	dd	dd	dd	dd	dd	AA	dd	AA	AA	AA	AB	AB	BC	AA
chr1A	9330501	9335000	4500	dd	Ad	dd	AA	AA	Ad	Ad	BB	dd	dd	dd	dd	AA	AA	BC	dd	Ad	M	BB	dd	AA	AA	AA	dd	AA	dd	AA	AA	dd	AA	AA	AA	AB	dd	AB	Ad	AA	dd	AA	AA	BB	M	BB	M	AB	AA
chr1A	9351501	9356500	5000	dd	dd	AA	AA	AA	AA	AA	AA	dd	dd	dd	dd	AA	dd	AA	dd	Ad	Ad	AA	dd	AA	AA	AA	AB	AA	M	AA	AA	dd	Ad	AA	AA	dd	dd	Ad	Ad	Ad	dd	Ad	AA	AA	Ad	AA	AA	Ad	Ad
chr1A	9443001	9448500	5500	dd	dd	AA	AA	AB	AA	AA	AA	dd	dd	AA	AA	AA	dd	AA	dd	AA	dd	AA	dd	AA	AA	AA	dd	AA	dd	AA	AA	Ad	dd	AA	AA	AA	AA	dd	dd	dd	AA	dd	AA	AA	AA	AA	AA	dd	dd
chr1A	9466501	9471000	4500	dd	dd	Ad	AA	AA	AB	Ad	AA	dd	dd	Ad	AA	AA	dd	AA	dd	AA	dd	AA	dd	AA	AA	AA	AA	BB	dd	BC	M	Ad	dd	AB	AA	AA	AA	dd	dd	Ad	AA	dd	AA	AA	AA	AA	AA	dd	dd
chr1A	9494501	9498500	4000	dd	dd	dd	AA	AA	Ad	AA	AB	dd	dd	AA	AA	AA	dd	AA	dd	AA	dd	AB	dd	AB	AA	AB	dd	AA	dd	AA	AB	AA	dd	AB	AA	AA	AA	dd	dd	dd	AA	dd	AA	AA	AA	AA	AA	dd	dd
chr1A	9496501	9515500	19000	dd	dd	dd	AB	AA	Ad	AA	AB	dd	dd	Ad	Ad	AB	dd	AB	dd	AA	dd	AB	dd	AB	AB	AB	dd	AB	dd	AB	AB	Ad	dd	AB	AB	Ad	dd	dd	dd	dd	dd	dd	AA	AA	AB	AB	AA	dd	dd
chr1A	9530001	9541500	11500	dd	dd	Ad	AA	AA	AA	AA	AA	dd	dd	M	M	AA	dd	AA	dd	M	dd	AA	dd	AA	AA	AA	dd	AA	dd	AA	AA	Ad	dd	AA	Ad	M	M	dd	dd	dd	M	dd	AA	AA	AA	AA	AA	dd	dd
chr1A	9536501	9542500	6000	dd	dd	AA	AA	AA	AA	AA	AA	dd	dd	M	M	AA	dd	AA	dd	BC	dd	AA	dd	AA	AA	AA	dd	AA	dd	AA	AA	Ad	dd	AA	AA	M	BC	dd	dd	dd	M	dd	AA	AA	AA	AA	AA	dd	dd
chr1A	9600001	9604000	4000	Ad	dd	AA	AA	AA	Ad	AB	AA	dd	dd	Ad	dd	Ad	dd	AA	dd	Ad	dd	AA	dd	AA	AA	AA	AA	Ad	Ad	AA	AA	Ad	dd	Ad	AA	dd	dd	dd	dd	Ad	dd	dd	AA	AA	AB	AA	AA	dd	dd
chr1A	9749001	9754500	5500	dd	dd	dd	dd	AA	Ad	AA	AA	dd	dd	dd	dd	dd	dd	AA	dd	dd	dd	AA	dd	AA	AA	AA	AB	AA	AA	AA	Ad	dd	dd	AB	AA	dd	Ad	dd	dd	dd	dd	dd	AA	AA	dd	dd	dd	dd	dd
chr1A	9935001	9976000	41000	AA	Ad	AA	AA	AA	AA	AA	AA	AA	Ad	AA	AA	AA	Ad	AA	AA	AA	Ad	AA	Ad	AA	AA	AA	AA	AA	AA	AA	AA	Ad	Ad	AA	AA	AA	AA	AA	AA	AA	AA	AA	AA	AA	AA	AA	AA	Ad	AA
chr1A	10011001	10016500	5500	Ad	AA	AA	AB	AA	Ad	AA	AA	Ad	Ad	Ad	dd	AA	AA	AB	Ad	AA	AA	BB	Ad	AA	BB	AB	Ad	AB	AB	AB	AA	AB	AB	AB	AB	Ad	Ad	AA	Ad	Ad	Ad	Ad	AA	AA	AA	AA	AA	AA	Ad
chr1A	10085501	10095500	10000	AA	Ad	Ad	AA	AA	AA	AA	AA	Ad	Ad	AA	AA	AA	dd	AA	Ad	AA	dd	AA	Ad	AA	AA	AA	AA	AA	AA	AA	AA	Ad	Ad	AB	AA	AA	AA	AA	Ad	Ad	AA	AA	AA	AA	AA	AA	AA	Ad	Ad
chr1A	10132501	10136500	4000	BC	M	AA	AA	AA	BC	M	AB	M	M	M	M	AA	AA	AA	M	BC	AA	BC	M	AA	M	M	AA	AA	AA	M	M	M	AA	M	M	M	AA	AA	M	M	M	M	AA	M	AB	BC	AA	AA	M
chr1A	10141001	10146500	5500	BC	AA	AA	Ad	Ad	BC	M	AB	AA	Ad	AA	AA	Ad	Ad	Ad	AA	AB	AA	AA	AA	AA	M	M	AA	AA	AA	M	BC	AA	Ad	M	M	AA	AA	AA	AB	AB	M	AB	AA	M	Ad	AA	AA	AA	AA
chr1A	10143001	10178000	35000	AA	AA	AA	AA	Ad	AA	AA	AA	AA	AA	AA	Ad	AA	AA	AA	AA	AA	AA	Ad	AA	AA	AA	AA	AA	AA	AA	AA	AA	AA	AA	AA	AA	Ad	AA	AA	AA	AA	AA	AA	AA	AA	AA	AA	AA	AA	Ad
chr1A	10168001	10179000	11000	AA	Ad	Ad	Ad	AA	Ad	Ad	Ad	Ad	Ad	Ad	Ad	AA	AA	Ad	Ad	Ad	Ad	Ad	Ad	Ad	Ad	AA	AA	AA	AA	Ad	AA	AA	AA	AA	Ad	Ad	AA	AA	AA	Ad	AA	AA	AA	AA	AA	AA	AA	Ad	Ad
chr1A	10215001	10241500	26500	Ad	Ad	Ad	AA	AA	AA	Ad	AA	Ad	Ad	Ad	Ad	AA	Ad	AA	Ad	AA	Ad	Ad	Ad	AA	AA	AA	AA	AA	AA	AA	AA	Ad	AA	AA	AA	Ad	AA	Ad	Ad	AA	AA	AA	AA	AA	AA	AA	AA	Ad	Ad
chr1A	10296501	10303500	7000	BB	dd	dd	BC	BC	BC	dd	BC	dd	dd	dd	dd	M	dd	M	dd	BB	dd	dd	dd	M	BC	BC	dd	M	BC	M	BC	dd	BC	M	M	dd	BC	dd	dd	dd	BC	dd	M	M	M	BB	BC	dd	dd
chr1A	10306501	10317500	11000	BB	dd	dd	M	BC	M	dd	BC	dd	dd	dd	dd	M	dd	M	dd	BB	dd	dd	dd	M	M	M	dd	M	M	M	BB	dd	M	M	M	dd	M	dd	dd	dd	BC	dd	M	BC	BC	AB	BC	dd	dd
chr1A	10335001	10340000	5000	BB	dd	dd	M	M	M	dd	BC	dd	Ad	dd	dd	M	dd	M	dd	BC	dd	dd	dd	M	M	M	dd	M	M	M	BC	dd	M	M	M	dd	M	dd	dd	dd	BC	dd	M	M	BC	BB	BC	dd	dd
chr1A	10714501	10719500	5000	AA	AA	AA	AA	AA	AA	AA	AA	AA	AA	AA	AA	AA	AA	AA	AA	AA	AA	AA	AA	AA	AA	AA	AA	AB	AA	AA	AA	AA	AA	AA	AA	AA	AB	AA	AA	AA	AA	AA	AA	AA	AA	AA	AA	AA	AA
chr1A	10714501	10728500	14000	AA	Ad	AA	AA	AA	AA	Ad	AA	AA	Ad	AA	AA	AA	AA	AA	AA	AA	Ad	AA	AA	AA	AA	AA	AA	AB	AB	AA	AA	AA	AA	AA	AA	AA	AB	Ad	AA	AA	AA	AA	AA	AA	AA	AA	AA	AA	AA
chr1A	10742501	10752000	9500	AA	AA	AA	AA	AA	AA	AA	AA	AA	AA	AA	AA	AA	Ad	AA	AA	AA	Ad	AA	AA	AA	AA	AA	AA	AA	AA	AA	AA	AA	AA	AA	AA	AA	AA	AA	AB	AA	AA	AA	AA	AA	AA	AA	AA	Ad	AB
chr1A	10796001	10804000	8000	AA	Ad	AA	AA	AA	AA	AA	AA	AA	AA	AA	AA	AA	Ad	AA	AA	AA	Ad	AA	AA	AA	AA	AA	AA	AA	AA	AA	AA	AA	AA	AA	AA	AA	AA	AA	AA	AA	AA	AA	AA	AA	AA	AA	AA	Ad	AA
chr1A	10867001	10871000	4000	BB	Ad	Ad	Ad	BB	BB	Ad	AB	AA	AA	Ad	Ad	Ad	dd	AB	Ad	Ad	dd	Ad	Ad	BB	AB	AB	Ad	AB	BB	AB	AB	Ad	AB	AB	AB	Ad	BB	Ad	Ad	Ad	Ad	Ad	BB	AB	Ad	AB	Ad	dd	Ad
chr1A	10881501	10887500	6000	BB	Ad	AA	Ad	BB	BB	AA	BB	Ad	AA	AA	AA	Ad	dd	BB	Ad	Ad	dd	Ad	AA	BB	BB	BB	dd	BB	BB	BB	AB	AA	BB	BB	AB	AA	BB	dd	Ad	Ad	Ad	Ad	BB	BB	Ad	BB	Ad	dd	Ad
chr1A	10906501	10911500	5000	AB	Ad	AA	AA	AB	BB	AA	BB	AA	Ad	AA	AA	AA	dd	BB	AA	AA	dd	AA	AA	BB	AB	AB	AA	AB	BB	AB	AB	AA	AB	AB	BB	Ad	BB	AA	AA	AA	Ad	AA	BB	AB	Ad	AB	AA	dd	Ad
chr1A	10912501	10916500	4000	AB	dd	Ad	Ad	AA	AB	dd	AB	Ad	Ad	Ad	Ad	Ad	dd	AA	Ad	Ad	dd	AA	Ad	AB	BB	BB	Ad	AA	AB	AB	AB	Ad	AB	AB	AB	Ad	AA	Ad	Ad	Ad	dd	Ad	AB	AB	Ad	AB	dd	dd	Ad
chr1A	10921501	10925500	4000	BB	Ad	AA	Ad	BB	BB	Ad	BB	AA	AA	Ad	Ad	Ad	dd	BB	Ad	Ad	dd	Ad	Ad	BC	BB	BB	Ad	BB	BB	BB	BB	AA	BB	BB	BB	AA	BC	Ad	AA	Ad	Ad	Ad	BB	BB	dd	AB	Ad	dd	Ad
chr1A	10929001	10935000	6000	BB	Ad	Ad	Ad	BB	BB	AA	BB	Ad	AA	Ad	AA	Ad	dd	BB	Ad	Ad	dd	Ad	AA	AB	BB	BB	dd	BB	BB	AB	AB	AA	BB	BB	AB	AA	BB	dd	Ad	Ad	Ad	Ad	BB	BB	Ad	BB	Ad	dd	Ad
chr1A	10970001	10998000	28000	AB	Ad	AA	AB	AB	AB	AA	AB	AA	Ad	AA	AA	AB	Ad	AB	AA	AA	Ad	Ad	AA	AB	AB	AB	AB	AB	AB	AB	AB	AB	AB	AB	AB	AA	AB	AB	Ad	Ad	AB	AA	AA	AB	AB	AB	AA	Ad	Ad
chr1A	11022001	11029000	7000	BC	AA	AA	BC	BB	BC	AA	BC	BB	BB	AA	AB	BC	AB	BB	AA	BB	AA	BB	BC	BC	BC	BC	M	BC	BB	BC	BC	BC	M	BC	BC	AA	M	M	AB	AA	BC	AA	BB	M	M	BC	BC	AB	BC
chr1A	11041001	11051000	10000	AB	dd	dd	AB	AA	AA	dd	AA	dd	dd	dd	dd	AB	dd	AA	dd	Ad	dd	dd	dd	AA	AB	AA	AB	AA	AA	AB	AA	Ad	AA	AA	AA	dd	AA	AB	dd	dd	AA	dd	AA	AA	AA	AA	AA	Ad	dd
chr1A	11067501	11073500	6000	AA	Ad	AA	AA	AA	AA	AA	AA	AA	AA	AA	AA	AA	dd	AA	AA	AA	dd	AA	AA	AA	AA	AA	AA	AA	AA	AA	AA	AA	AA	AA	AA	AA	AA	AA	AA	AA	AA	AA	AA	AA	AA	AA	AA	dd	AA
chr1A	11144501	11150000	5500	AA	Ad	AB	AA	AA	AA	AA	AA	AA	AB	AA	AA	AA	dd	Ad	AA	Ad	dd	AB	AB	AA	AA	AA	AA	AA	AA	Ad	AA	AB	AA	Ad	AA	AA	AA	AA	AA	BC	AA	AA	AA	AA	AA	AA	AA	dd	AA
chr1A	11179501	11183500	4000	BB	Ad	AA	AA	AA	BB	Ad	AB	AA	AA	AA	AA	AA	dd	AB	AA	AA	dd	AA	AA	BB	BB	AB	BB	BB	BB	AA	AA	AB	BB	BB	BB	AA	BB	BB	Ad	AA	AA	Ad	AA	M	Ad	AA	AA	dd	AA
chr1A	11184501	11188500	4000	BB	dd	dd	dd	AA	AB	dd	AB	dd	dd	dd	dd	dd	dd	BB	dd	dd	dd	dd	dd	BB	BB	BB	Ad	Ad	BB	AA	Ad	Ad	BB	AB	AB	dd	BB	Ad	dd	dd	dd	dd	AA	BC	dd	AA	dd	dd	dd
chr1A	11220001	11224000	4000	AA	Ad	AA	AA	AA	AA	AB	AA	AA	AA	AA	AA	AA	dd	AA	AA	AA	dd	AB	AB	AA	AB	AA	AA	AA	AA	AA	AB	AA	AA	AA	AA	AA	AA	AA	BB	AB	AB	AB	AA	AA	AA	AA	AA	dd	AB
chr1A	11220001	11231500	11500	AA	Ad	AA	AA	AA	AA	AA	AA	AA	AA	AA	AA	AA	dd	AA	AA	AA	dd	AA	AA	AA	AA	AA	AA	AA	AA	AA	AA	AA	AA	AA	AA	AA	AA	AA	AB	AA	AA	AA	AA	AA	AA	AA	AA	dd	AA
chr1A	11229501	11233500	4000	AA	Ad	Ad	Ad	AA	AA	AA	AA	Ad	Ad	AA	Ad	Ad	dd	AA	Ad	Ad	dd	Ad	AA	AA	AB	AA	Ad	AA	AA	AA	Ad	AA	AA	AA	AA	Ad	AA	Ad	Ad	Ad	Ad	Ad	AA	AA	Ad	AA	Ad	dd	Ad
chr1A	11335001	11339000	4000	BC	Ad	AB	AA	BC	BB	dd	BB	AA	dd	dd	AA	AB	Ad	AB	dd	dd	dd	dd	dd	BB	BB	BB	AA	AA	BC	BB	AB	Ad	BC	BC	BC	AB	BB	AA	dd	AA	AA	Ad	BB	AA	dd	BB	Ad	Ad	Ad
chr1A	11384001	11432000	48000	AA	dd	dd	AA	AA	AA	dd	AA	dd	dd	dd	AA	dd	dd	AA	dd	dd	dd	dd	dd	AA	AA	AA	BB	AA	AA	AA	AA	AA	AA	AB	AA	dd	AA	M	dd	dd	AA	dd	AA	AA	AA	AA	dd	dd	dd
chr1A	11419001	11513500	94500	AA	dd	dd	BB	AA	AA	dd	AA	dd	dd	dd	BB	dd	dd	AA	dd	dd	dd	dd	dd	AA	AA	AA	AA	AA	AA	AA	AA	Ad	AA	AA	AA	dd	AA	AA	dd	dd	BB	dd	AA	AA	BB	AA	dd	dd	dd
chr1A	11472001	11514000	42000	AB	dd	dd	BB	AB	AB	dd	AB	dd	dd	dd	BC	dd	dd	AB	dd	dd	dd	dd	dd	AB	AB	AB	AB	AB	AB	AB	AB	Ad	AB	AB	AB	dd	AB	AB	dd	dd	BB	dd	BB	BB	BB	AB	dd	dd	dd
chr1A	11498501	11523000	24500	BB	dd	dd	BB	BB	BB	dd	BB	dd	dd	dd	BB	dd	dd	BB	dd	dd	dd	dd	dd	BB	BB	BB	AA	AA	BB	BB	BB	AA	BB	BB	AB	dd	AB	AA	dd	dd	BB	dd	BB	BB	AB	BB	dd	dd	dd
chr1A	11533501	11538000	4500	AA	AB	AB	AB	AB	AB	AB	AB	AB	BB	AB	BB	AA	AA	BB	AB	AB	Ad	AB	AB	AB	BB	AB	BB	BB	AB	BB	AB	BB	AB	AB	BB	BC	AA	AB	M	AB	AB	BC	BB	BC	AA	BB	BB	AB	AB
chr1A	11573501	11636000	62500	AA	dd	Ad	AA	AA	AA	Ad	AA	dd	dd	Ad	AB	dd	dd	AA	dd	dd	dd	dd	dd	AA	AA	AA	AA	AA	AA	AA	AA	Ad	AA	AA	AA	dd	AA	AA	dd	Ad	BB	dd	AA	AA	AB	AA	dd	dd	dd
chr1A	11801501	11805500	4000	AA	AA	AA	AA	AA	AA	AA	AA	AA	AA	AA	AB	AA	Ad	AA	AA	AA	Ad	AA	AA	AA	AB	BB	AA	AA	AA	AA	AA	Ad	AB	BB	AB	AA	AB	BB	AA	AB	AA	AB	AB	AA	BB	AA	AA	AB	AA
chr1A	11820001	11825000	5000	AB	Ad	AA	AA	AA	AA	AA	AA	AA	AA	AB	AA	AA	AA	AA	AA	AB	AA	AA	AA	AA	AA	AA	AA	AA	BB	AA	AA	AA	AA	BC	AA	AA	AB	AA	AB	AA	AA	AA	AA	AA	Ad	AA	AA	Ad	Ad
chr1A	12129001	12134000	5000	BC	BB	AB	AB	BB	M	dd	M	AB	BB	AB	M	AA	AB	AA	AA	AA	BB	M	BC	AB	AB	AB	BB	M	AB	M	M	BB	M	BB	M	AA	BC	M	AB	BB	AB	BB	AA	AA	AB	M	BB	BB	BC
chr1A	12192001	12197000	5000	AA	Ad	M	AA	AA	dd	Ad	dd	AA	AA	BB	AA	AA	dd	AA	AA	AA	dd	dd	AA	AA	AA	AA	AA	M	AA	M	BB	Ad	M	AA	BB	AA	AA	AA	AA	AB	BB	AA	AA	AA	AB	AA	AA	dd	Ad
chr1A	12195001	12200000	5000	AA	Ad	BC	AA	AA	Ad	Ad	Ad	AA	AA	AA	AA	AA	dd	AA	AA	AA	dd	dd	AA	AA	AA	AA	AA	M	AA	M	BC	AA	M	AB	BB	AA	AA	AA	AA	AA	AB	AB	AA	AA	AA	AA	AA	dd	AA
chr1A	12225001	12231000	6000	BB	BC	M	M	BC	BB	BB	BB	M	M	M	M	BB	BC	BC	M	BB	BC	BC	M	M	M	BB	M	BC	BC	M	M	M	M	BB	M	M	BB	BB	BB	BB	M	BC	M	M	M	BC	BB	BB	AA
chr1A	12263001	12268500	5500	dd	AA	AB	AA	Ad	Ad	AA	Ad	AA	AA	AA	AA	Ad	AA	Ad	AA	AA	Ad	Ad	Ad	AA	dd	dd	AA	AA	AA	AA	AA	Ad	AA	Ad	AA	AA	dd	Ad	AA	Ad	AB	AA	AA	AA	AA	AA	Ad	Ad	Ad
chr1A	12299001	12303000	4000	dd	Ad	AA	Ad	Ad	dd	dd	Ad	AA	Ad	AA	Ad	Ad	dd	Ad	AA	Ad	dd	dd	Ad	AA	dd	dd	Ad	AA	Ad	AA	Ad	Ad	AA	Ad	AA	Ad	dd	Ad	Ad	dd	AA	Ad	AA	AA	Ad	AB	Ad	dd	Ad
chr1A	12409501	12413500	4000	AA	AB	BB	AA	AA	AA	M	AA	AB	AA	BB	AA	AA	BB	AA	AB	AA	BB	AA	AA	AA	AA	AA	AA	AA	AA	AA	AB	AA	AA	AB	AA	AB	AB	AA	AA	BB	BB	AA	AA	AA	AB	AA	AA	BB	AA
chr1A	12417001	12421500	4500	AA	AA	AA	AA	AA	AA	AA	AA	AA	Ad	AA	Ad	AA	AA	AA	Ad	AA	Ad	AA	AA	AA	AA	AA	AA	AA	AA	AA	AA	Ad	AA	AA	Ad	AA	Ad	Ad	Ad	AB	AA	Ad	AA	AA	AA	AA	AA	AA	AB
chr1A	12439001	12443000	4000	AB	AA	Ad	Ad	Ad	Ad	AA	AA	BB	BB	BB	Ad	Ad	Ad	AA	AB	AB	Ad	Ad	BB	AB	AB	AB	AB	AB	AB	AB	BB	BB	AB	BB	AB	AB	BB	Ad	Ad	AA	dd	dd	AA	dd	Ad	dd	dd	Ad	dd
chr1A	12496001	12500000	4000	AA	AA	AA	Ad	AA	AA	AB	AA	AA	AB	AA	Ad	Ad	AA	Ad	BB	AB	AA	AA	AB	AB	AB	AB	AB	BB	BB	BB	AB	AB	AB	AB	AA	AB	AB	Ad	AA	AB	AA	AB	M	AA	dd	AA	Ad	Ad	AA
chr1A	12502501	12506500	4000	BB	AB	AA	AA	AB	BC	AA	AB	Ad	AB	AA	AB	AA	BB	Ad	AA	AA	BC	M	AB	M	AA	AA	BC	AB	AB	BB	BB	AB	BB	AA	BC	AA	BB	AB	AB	AB	BB	M	AA	BB	AB	BC	BC	BC	BB
chr1A	12548001	12571500	23500	Ad	AA	AA	AB	Ad	Ad	AA	AA	BC	BB	BC	AB	Ad	dd	AA	BC	AB	dd	AA	BB	AA	M	M	M	M	AA	BC	BC	BB	AA	Ad	AA	BC	BC	AB	Ad	BC	AA	Ad	AA	AA	AA	Ad	dd	dd	Ad
chr1A	12568001	12573000	5000	AA	AA	AA	BB	Ad	Ad	AA	AA	M	AB	M	BC	Ad	dd	BB	M	AB	dd	Ad	BB	AA	M	M	M	M	AA	M	M	AB	AA	AA	AA	M	M	BC	BB	M	M	AB	AA	M	BB	AA	dd	dd	Ad
chr1A	12579001	12585000	6000	AA	AA	AA	M	AA	AA	AA	AA	M	BB	M	M	AA	dd	M	M	BB	dd	AB	AB	AA	M	M	M	M	AA	M	BB	BB	AA	AA	AA	M	M	M	AA	M	M	AA	AA	BB	M	AA	dd	dd	AA
chr1A	12617001	12637500	20500	Ad	AA	AB	AA	dd	dd	Ad	Ad	M	M	M	AA	dd	dd	Ad	M	AB	dd	dd	M	Ad	dd	Ad	M	BC	AB	AB	AB	M	dd	dd	dd	M	dd	AB	dd	Ad	Ad	dd	BC	Ad	Ad	dd	dd	dd	dd
chr1A	12688001	12701000	13000	AA	Ad	AA	AB	Ad	Ad	AA	AA	BC	AA	M	AB	Ad	dd	AB	BC	AB	dd	AA	AA	AA	Ad	AA	M	M	AA	BB	AB	AA	AA	AA	AA	BC	AA	AB	AA	AA	AB	Ad	AA	AB	AB	Ad	dd	dd	Ad
chr1A	12732001	12740000	8000	AA	AA	AA	AA	AA	Ad	Ad	AA	AA	AA	AA	AA	AA	Ad	AA	AA	AA	Ad	AA	AA	Ad	AA	AA	AA	BC	AA	BB	AB	AA	AA	AA	AA	AA	AA	BB	AA	AA	AA	AA	AA	AA	AA	Ad	AA	Ad	Ad
chr1A	12736001	12740000	4000	AA	AA	AA	AA	AA	AA	AA	AA	AA	AA	AA	AA	AA	AA	AA	AA	AA	AA	AA	AA	AA	AA	AA	AA	BC	AA	BB	AB	AA	AA	AA	AA	AA	AA	BB	AB	AA	AA	AA	AA	AA	AA	AA	AA	AA	AA
chr1A	12743501	12839000	95500	AA	Ad	AA	Ad	Ad	AA	AA	AA	AA	AA	AA	Ad	AA	dd	Ad	AA	AA	dd	AA	AA	AA	AA	AA	AA	AA	AA	AA	AA	AA	AA	Ad	Ad	AA	AA	Ad	AA	Ad	Ad	Ad	AA	Ad	Ad	AA	AA	dd	AA
chr1A	12857001	12862000	5000	AA	Ad	AA	AA	AA	BB	AA	BC	AA	AA	AA	AA	AA	dd	AA	AA	AA	dd	BB	AA	AA	AA	AA	AA	AA	AA	AA	AA	AA	AA	AB	AA	AA	AA	AA	AB	AB	AA	AA	AA	AA	AA	AA	AA	dd	AA
chr1A	12901501	12906000	4500	dd	AA	M	dd	Ad	Ad	dd	Ad	Ad	BB	dd	dd	Ad	dd	dd	dd	Ad	dd	dd	BC	dd	dd	dd	BB	dd	BB	dd	Ad	M	dd	dd	dd	dd	dd	dd	Ad	dd	dd	Ad	BB	dd	dd	Ad	Ad	dd	Ad
chr1A	13115001	13119000	4000	M	M	M	M	BC	BC	M	M	M	M	M	M	BC	BC	M	M	M	M	M	M	BB	M	M	BC	M	M	M	M	M	M	M	M	M	M	M	M	BB	M	M	M	M	BC	BC	BB	M	BC
chr1A	13213501	13218500	5000	Ad	AA	AA	dd	AA	AB	BB	AB	dd	AA	dd	dd	AA	AA	dd	dd	Ad	Ad	AB	AA	AB	AA	AA	AA	Ad	AA	Ad	Ad	AA	AA	AA	AB	dd	AA	dd	AA	AA	dd	AA	AA	dd	dd	AA	Ad	AA	AA
chr1A	13214001	13227000	13000	dd	Ad	AA	dd	dd	Ad	AA	Ad	dd	AA	dd	dd	dd	Ad	dd	dd	dd	Ad	dd	AA	Ad	Ad	dd	AA	dd	AA	Ad	Ad	AA	Ad	Ad	AA	dd	Ad	dd	Ad	Ad	dd	dd	AA	dd	dd	Ad	dd	AA	dd
chr1A	13222001	13227500	5500	dd	AA	AB	dd	dd	Ad	AA	AA	dd	AA	dd	dd	dd	Ad	dd	dd	Ad	AA	dd	AA	AA	AA	dd	AA	Ad	AB	AA	AA	AA	Ad	AA	AA	dd	Ad	dd	Ad	AA	AA	Ad	AA	dd	dd	Ad	dd	AA	dd
chr1A	13405501	13419000	13500	AA	dd	AB	dd	dd	BB	dd	AA	dd	dd	dd	dd	dd	dd	dd	dd	dd	dd	AA	dd	AA	AB	AB	dd	AA	dd	AA	AA	dd	AA	AA	AA	dd	AA	dd	dd	AB	dd	Ad	AA	Ad	dd	Ad	dd	Ad	Ad
chr1A	13425501	13430000	4500	AA	dd	AB	dd	AA	dd	dd	Ad	dd	dd	Ad	dd	AB	dd	dd	dd	Ad	dd	AA	dd	dd	AA	AA	dd	AA	dd	AA	Ad	dd	AA	AA	AA	dd	AA	dd	AB	AB	Ad	AB	AA	dd	dd	AA	dd	dd	AA
chr1A	13497501	13501500	4000	BB	dd	BB	dd	AA	dd	dd	Ad	dd	dd	dd	dd	Ad	dd	dd	dd	Ad	dd	BB	dd	dd	BC	BB	dd	BB	dd	BC	AB	dd	BC	BB	BC	dd	BB	dd	AA	AB	dd	AA	BC	dd	dd	AA	AA	dd	Ad
chr1A	13497501	13542500	45000	BB	dd	BB	dd	AA	dd	dd	AA	dd	dd	dd	dd	Ad	dd	dd	dd	Ad	dd	BB	dd	dd	BB	BB	dd	BB	dd	BB	AB	dd	BB	BB	BB	dd	BB	dd	Ad	AB	dd	Ad	BB	dd	dd	Ad	Ad	dd	Ad
chr1A	13549501	13554000	4500	BC	dd	BC	dd	AA	dd	dd	Ad	dd	dd	dd	dd	AA	dd	dd	dd	Ad	dd	BB	dd	dd	BB	BB	dd	BC	dd	BC	AB	dd	BB	BB	BB	dd	BB	dd	AA	BB	dd	Ad	BB	dd	dd	Ad	AA	dd	AB
chr1A	13565501	13569500	4000	AA	dd	AB	Ad	AA	dd	dd	Ad	dd	dd	AA	AA	AA	dd	Ad	dd	Ad	dd	AB	dd	dd	AB	AB	Ad	BC	AA	BB	AB	Ad	AB	AB	AB	dd	AB	AA	AA	BB	BB	BB	AA	AA	AA	BB	AA	Ad	BB
chr1A	13637501	13645000	7500	AA	dd	M	dd	M	dd	dd	Ad	dd	dd	dd	Ad	Ad	dd	dd	dd	Ad	Ad	M	dd	dd	AA	AA	dd	AA	AA	AA	AA	dd	AA	AA	Ad	dd	Ad	dd	M	AA	dd	BC	AA	AA	dd	M	BC	dd	AA
chr1A	13653501	13658000	4500	AA	dd	dd	dd	dd	dd	dd	Ad	dd	dd	dd	dd	AA	dd	dd	dd	Ad	dd	dd	dd	dd	Ad	AB	dd	AA	dd	dd	dd	dd	AA	AA	AA	dd	AA	dd	dd	BB	dd	AB	AA	dd	Ad	Ad	AA	dd	AB
chr1A	13773001	13783500	10500	AA	Ad	Ad	Ad	Ad	Ad	Ad	AA	dd	Ad	Ad	dd	AB	Ad	AA	dd	AA	dd	Ad	Ad	AB	AA	AA	Ad	AB	Ad	Ad	Ad	dd	Ad	AA	Ad	Ad	AA	AA	Ad	BC	Ad	AB	M	dd	dd	Ad	BC	dd	AB
chr1A	13908501	13912500	4000	Ad	Ad	AA	AA	AA	Ad	AA	dd	Ad	dd	AA	AA	AA	Ad	AA	AA	AA	Ad	dd	Ad	AA	AA	AA	dd	AA	dd	Ad	Ad	dd	AA	Ad	AA	AA	AA	AA	BB	AA	AA	AA	AA	AA	AA	AA	dd	dd	BB
chr1A	14075501	14084500	9000	AA	AB	AA	AA	AA	BB	AA	AA	BB	BB	AA	AA	AA	BC	BC	BC	AA	BB	AA	BB	BB	BC	BC	AA	BC	AA	BB	AB	BB	AA	AA	AA	M	AA	AA	AB	AA	AA	AA	AA	AA	AA	AA	AA	AA	AA
chr1A	14080501	14084500	4000	AA	AB	AA	AA	AA	AB	AA	Ad	AB	AA	Ad	AA	Ad	BB	AB	BB	AB	BB	AA	AA	AB	BB	BB	AA	BB	AA	AB	AB	AA	AA	AA	AA	BC	AA	AA	AB	AA	AA	AA	AA	AA	AA	AA	AA	AA	AA
chr1A	14084001	14091000	7000	AB	AA	AB	Ad	AB	AA	AA	Ad	AB	AB	AA	AA	Ad	AB	BB	AB	AA	AB	AB	AB	BB	BB	BB	AA	BB	AA	AB	AB	BB	AA	AB	AA	BC	AB	Ad	AB	AA	AA	AA	AA	AA	AB	AA	AA	AA	AA
chr1A	14141001	14145000	4000	AA	Ad	AA	AA	AA	AA	AA	AB	AA	Ad	AA	AA	AA	Ad	AA	AA	AA	Ad	AA	Ad	AA	Ad	Ad	AA	AA	AA	AA	Ad	Ad	Ad	AA	Ad	AA	AB	Ad	AA	AB	AB	AB	AA	AB	AA	AA	AA	Ad	AA
chr1A	14464001	14468500	4500	AA	AA	AB	AA	AA	AA	AB	AB	AA	AA	BB	AA	AA	AA	AA	AA	AA	AA	AA	AA	Ad	AA	AA	M	AA	M	AA	AA	AA	AA	Ad	AA	AA	AA	AA	BB	BB	BB	AA	AA	AA	BB	AA	AA	AA	AA
chr1A	14505001	14510000	5000	AA	Ad	AA	AA	Ad	AA	AA	AA	AA	AA	AA	Ad	Ad	AA	Ad	AA	AA	AA	AA	Ad	AA	Ad	AA	AA	AA	AA	AA	AA	Ad	Ad	Ad	Ad	AA	AA	Ad	AA	AB	AA	AB	AA	AA	AA	AA	AA	AA	AA
chr1A	14563001	14572500	9500	AB	Ad	Ad	AB	BB	AA	dd	AA	AA	Ad	BB	BC	Ad	AA	BB	AA	dd	Ad	AA	dd	AB	Ad	Ad	AA	AB	Ad	AB	AA	dd	AA	AB	Ad	Ad	BB	AB	AA	AB	BB	dd	AA	AB	AA	AA	BB	Ad	dd
chr1A	14568501	14573000	4500	AB	AA	AB	BC	BC	AB	AA	BB	AA	AB	BC	M	AA	BB	M	AB	BB	AB	AB	BB	BC	Ad	Ad	BB	BC	AA	BC	BC	AB	BC	BC	AB	AB	M	BC	AA	BB	BC	AA	BC	BC	BB	BB	BC	AA	AA
chr1A	14586501	14606500	20000	AA	Ad	dd	Ad	Ad	Ad	AA	AA	AA	Ad	AA	Ad	dd	Ad	AA	AA	Ad	Ad	dd	Ad	AA	Ad	Ad	AA	AA	AA	AA	AA	Ad	Ad	Ad	Ad	AA	AA	Ad	AA	AB	AB	Ad	AA	AA	AA	AA	AA	Ad	Ad
chr1A	14725001	14749500	24500	AB	BC	AA	AB	AA	AA	AB	AA	AA	BB	AB	AB	AA	BC	AB	AA	AB	BB	AA	BC	AA	BC	BB	AA	AA	AB	AB	AB	BB	AB	AB	BB	AA	AA	BB	AB	AB	AB	AB	AA	AA	AB	AA	AA	AB	AB
chr1A	14763001	14772000	9000	AA	dd	dd	BB	AA	Ad	AA	AA	dd	dd	AA	BB	BB	dd	AB	dd	AA	dd	dd	dd	AA	dd	dd	AA	AA	AA	AA	AA	dd	dd	AA	dd	dd	AA	dd	Ad	AB	BB	AB	AA	AB	BB	dd	BB	dd	BB
chr1A	14788001	14792000	4000	AA	BB	BB	M	BC	Ad	AA	AA	BB	AB	BC	M	M	AB	M	BB	M	BB	BC	BB	M	BC	M	M	AA	BC	BB	BB	Ad	BB	BC	BB	AB	M	BC	AA	M	M	M	AA	M	M	AB	M	AB	M
chr1A	14833001	14840500	7500	AA	dd	AA	AA	AA	BC	AA	AA	BC	AA	AB	AA	AA	dd	AA	M	BB	dd	AA	Ad	AA	dd	dd	AA	AA	AA	AA	AA	AA	dd	AA	dd	BC	AA	dd	AA	AA	AA	AA	AA	AA	AA	M	AA	dd	AA
chr1A	14964001	14969000	5000	AA	AA	AA	AB	AA	AA	AA	AA	dd	AA	AA	BB	AB	AA	AA	dd	AA	AA	AA	Ad	AA	Ad	AA	AA	AB	AA	AA	AA	AA	AA	AA	AA	dd	AA	AA	AA	AA	AB	AB	AA	AB	AA	dd	AA	Ad	AA
chr1A	14992501	14999500	7000	AA	Ad	AA	BB	AA	AA	AA	AA	Ad	Ad	AA	BB	AB	dd	AA	AA	AB	dd	Ad	Ad	AA	dd	dd	AA	AA	AA	AA	AA	Ad	dd	Ad	dd	AA	AA	dd	AB	AA	AB	AA	AA	AB	AB	Ad	AA	dd	AA
chr1A	14996001	15000000	4000	AA	Ad	AA	BB	AA	AA	AA	AA	Ad	Ad	AA	BB	AB	dd	AA	AA	AB	dd	Ad	AA	AA	dd	dd	AA	AA	AA	AA	AA	Ad	dd	Ad	dd	AA	AA	dd	AA	AA	AB	AA	AA	AB	AB	AA	AA	dd	AA
chr1A	15011001	15016500	5500	AA	dd	dd	dd	AB	Ad	AB	Ad	dd	dd	AA	dd	dd	dd	AB	dd	dd	dd	dd	dd	BB	dd	dd	AB	AA	AA	AA	AA	dd	dd	AA	dd	dd	AA	dd	AA	AA	dd	dd	AA	dd	dd	dd	dd	dd	dd
chr1A	15020501	15043500	23000	BB	dd	Ad	Ad	AB	AA	AB	AA	Ad	Ad	AA	Ad	Ad	dd	AB	Ad	Ad	dd	Ad	Ad	BC	dd	dd	AB	AB	BB	AB	AA	Ad	dd	AB	dd	Ad	BB	dd	BB	AB	Ad	Ad	AA	Ad	Ad	Ad	Ad	dd	Ad
chr1A	15078501	15086500	8000	M	dd	AA	AB	BC	BB	M	AA	AA	Ad	BB	AA	AB	dd	BC	AA	AA	dd	AA	Ad	M	dd	dd	BC	M	M	M	BB	Ad	dd	BC	dd	AA	BC	dd	M	BC	AA	AA	BC	AA	AA	AA	Ad	dd	AA
chr1A	15171001	15181500	10500	AA	Ad	BB	AA	AA	BB	AA	Ad	AA	Ad	AA	Ad	Ad	Ad	AA	Ad	AA	Ad	AA	Ad	AA	Ad	Ad	AA	Ad	AA	AA	AA	Ad	Ad	Ad	Ad	Ad	Ad	Ad	AB	AA	AA	AA	AA	Ad	AA	AA	AA	Ad	AA
chr1A	15240001	15244000	4000	M	dd	AA	AA	M	BB	M	M	dd	Ad	BB	AA	M	dd	M	dd	BB	dd	AA	Ad	M	dd	dd	M	M	BC	M	M	Ad	dd	M	dd	dd	M	dd	M	M	AA	M	AA	AA	Ad	dd	AA	dd	M
chr1A	15285001	15290000	5000	M	dd	Ad	AB	M	BB	M	M	dd	Ad	BB	AA	BB	dd	M	dd	AB	dd	Ad	Ad	M	dd	dd	M	M	AB	M	BB	Ad	dd	M	dd	dd	M	dd	M	M	AA	M	AA	AA	Ad	dd	AA	dd	M
chr1A	15286501	15300000	13500	M	dd	AA	AB	M	AB	M	M	dd	Ad	AB	AA	M	dd	M	dd	AB	dd	AA	Ad	M	dd	dd	M	M	AB	M	M	Ad	dd	M	dd	dd	M	dd	M	M	AA	M	AA	AA	AA	dd	AA	dd	M
chr1A	15293501	15300500	7000	M	Ad	AB	AB	M	AB	M	M	Ad	AA	BC	BC	M	Ad	M	Ad	AB	Ad	AB	Ad	M	Ad	Ad	M	M	BC	M	M	AA	Ad	M	Ad	Ad	M	Ad	BC	M	AB	BC	AB	AB	AB	Ad	AB	Ad	BC
chr1A	15307001	15338000	31000	M	dd	AA	AA	M	AB	M	M	dd	Ad	BB	AA	M	dd	M	dd	AB	dd	AA	Ad	M	dd	dd	M	M	AB	M	M	Ad	dd	M	dd	dd	M	dd	M	M	AA	M	AA	AA	AA	dd	AA	dd	M
chr1A	15344501	15357000	12500	M	AA	AA	AA	M	BB	M	M	AA	AA	BC	AA	BC	AA	M	AA	BB	AA	AA	AA	M	AA	AA	M	M	M	M	M	AA	AA	M	AA	AA	M	AA	M	M	AA	M	AA	AA	AA	AA	AA	AA	M
chr1A	15370501	15374500	4000	M	dd	AA	AA	M	AB	M	M	dd	Ad	AB	AA	M	dd	M	dd	AB	dd	AA	Ad	M	dd	dd	M	M	AB	M	M	Ad	dd	M	dd	dd	M	dd	M	M	AA	M	AA	AA	AA	dd	AA	dd	M
chr1A	15389501	15394500	5000	AA	dd	BB	AA	AA	BB	AB	AA	dd	AB	Ad	AA	AA	dd	AA	dd	Ad	dd	AA	AA	AA	dd	dd	AA	AA	AA	AB	AA	AA	dd	Ad	dd	dd	AA	dd	AA	AA	AA	AB	AA	AA	AA	dd	AA	dd	AA
chr1A	15504501	15511500	7000	AA	Ad	AA	AA	AA	AA	AA	Ad	dd	AA	Ad	AA	AA	dd	AA	dd	AB	dd	AA	AA	AA	Ad	dd	AA	Ad	AA	AA	AA	AA	dd	Ad	Ad	dd	Ad	dd	AA	AA	AB	AB	AA	AA	AB	dd	AA	Ad	AA
chr1A	15688001	15696500	8500	AA	Ad	AA	AB	AB	AA	AA	AA	Ad	AA	AB	AB	AA	Ad	AA	AA	AB	Ad	AA	AA	AB	Ad	Ad	AA	AA	AA	AA	AB	BB	Ad	AA	Ad	Ad	AA	AA	AB	AA	AA	AB	AA	AB	AB	Ad	AB	Ad	AA
chr1A	15706001	15713000	7000	AB	Ad	BB	AB	AA	BB	AA	AA	dd	BB	AA	AA	AA	dd	AB	dd	AB	dd	AB	M	AA	dd	dd	AA	AA	AA	Ad	AA	BC	dd	AB	dd	dd	BC	dd	AB	AA	AA	AA	AA	AA	AB	dd	AA	Ad	AA
chr1A	15716501	15721500	5000	AA	Ad	BB	AA	AA	AB	AA	AA	dd	BB	Ad	AA	AA	dd	AA	dd	AB	dd	AA	M	AA	dd	dd	AA	AA	AA	AA	AA	BC	dd	AB	dd	dd	BB	dd	AA	AA	AA	AA	AA	AA	AA	dd	AA	dd	AA
chr1A	15723501	15727500	4000	AB	Ad	BB	AB	AA	BB	AB	AA	dd	BB	Ad	AA	AB	dd	AA	dd	BB	dd	AA	M	AA	dd	dd	AA	AA	AB	AA	AA	BB	dd	AB	dd	Ad	BB	dd	AA	AA	AA	AA	AA	AA	AA	dd	AA	dd	AA
chr1A	15727001	15734000	7000	AA	Ad	BC	AA	AA	BC	AA	AA	dd	BC	Ad	AA	AA	dd	AA	dd	AB	dd	AA	M	AA	dd	dd	AA	AA	AB	AA	AA	M	dd	AB	dd	dd	BC	dd	AA	AA	AA	AA	AA	AA	AA	dd	AA	dd	AA
chr1A	15862001	15866000	4000	BB	dd	dd	BB	BB	Ad	dd	dd	dd	dd	BB	BB	BC	dd	BB	dd	AA	dd	BC	dd	BB	dd	dd	dd	BB	BB	dd	dd	dd	dd	dd	dd	dd	dd	dd	BB	M	BB	BB	M	BB	BB	dd	BB	dd	BC
chr1A	15889501	15895000	5500	AA	Ad	AA	AA	AA	AA	AA	AA	Ad	AA	AA	AA	AA	Ad	AA	Ad	AA	Ad	AA	AA	AA	dd	dd	AA	AA	AA	AA	Ad	AA	dd	Ad	dd	Ad	AA	dd	AB	AA	AA	AB	AA	AA	AA	Ad	AA	Ad	AB
chr1A	15904501	15916000	11500	AA	Ad	AA	AA	AA	AA	AA	AA	dd	AA	AA	AA	AA	dd	AA	dd	AA	dd	AA	AA	AA	dd	dd	AA	AA	AA	AA	AA	AA	dd	Ad	dd	dd	AA	dd	AA	AA	AA	AB	AA	AA	AA	dd	AA	dd	Ad
chr1A	15918501	15927000	8500	AA	AA	AA	AA	AA	AA	AA	AA	AA	AA	AA	AA	AA	AA	AA	AA	AA	AA	AA	AA	AA	dd	dd	AA	AA	AA	AA	AA	AA	dd	Ad	dd	AA	AA	dd	AB	AA	AA	AB	AA	AA	AA	AA	AA	AA	Ad
chr1A	15960001	15967000	7000	BB	Ad	dd	AB	AA	Ad	AA	AA	dd	dd	AB	AA	AA	dd	BB	dd	Ad	dd	AA	dd	AB	dd	dd	AA	AA	dd	Ad	AA	Ad	dd	dd	dd	dd	dd	dd	BC	M	AA	AB	AA	AB	AB	dd	AB	dd	AB
chr1A	15976501	16013500	37000	AB	AA	Ad	AA	AA	Ad	BB	BB	dd	Ad	AA	AA	AA	dd	AB	dd	Ad	dd	AA	Ad	AA	dd	dd	BB	AA	AA	BB	BB	AA	dd	Ad	dd	dd	Ad	dd	BB	AA	AA	AA	AA	AA	AA	dd	AA	dd	AA
chr1A	16016001	16020500	4500	AA	AA	BB	AA	AB	AA	AB	BB	dd	AA	AA	AA	AA	dd	AA	dd	AA	dd	AA	AA	AA	Ad	dd	AB	AA	AA	M	AA	AB	Ad	AA	Ad	dd	AB	Ad	BB	AA	AA	AB	AA	AB	AA	dd	AA	dd	AA
chr1A	16070501	16111000	40500	AA	Ad	Ad	AA	AA	AB	Ad	Ad	dd	AA	Ad	AA	AA	dd	AA	dd	AA	dd	AA	AA	AA	dd	dd	Ad	AA	AA	Ad	Ad	AA	dd	AA	dd	dd	BB	dd	AA	AA	AA	AA	AA	AA	AA	dd	AA	dd	AA
chr1A	16154001	16158000	4000	BC	Ad	Ad	BC	BB	AB	Ad	AA	Ad	BB	BB	BB	BB	Ad	BC	Ad	AB	Ad	BB	BB	BB	Ad	Ad	Ad	BC	BB	Ad	Ad	AB	AA	AA	dd	dd	AA	Ad	M	BB	BB	BB	BB	BC	BB	dd	BC	Ad	AA
chr1A	16190001	16195000	5000	AA	AA	AA	AA	AA	AA	AB	AA	AA	AA	BB	AA	AA	AA	AB	AA	AB	AA	AA	AA	AA	dd	dd	AA	AA	AA	AA	AA	AA	dd	Ad	dd	Ad	AA	dd	dd	AA	AA	dd	AA	AA	BB	Ad	AB	Ad	AB
chr1A	16302001	16308000	6000	AA	Ad	AA	AA	AA	AA	AA	AA	dd	AA	AA	AA	AA	dd	AB	dd	AA	dd	AA	AA	AA	dd	dd	AA	AA	AA	AA	AB	AA	dd	Ad	dd	dd	AA	dd	Ad	AA	AA	Ad	AA	AA	AA	dd	AA	dd	AA
chr1A	16365501	16369500	4000	AA	Ad	AA	AA	AA	AA	AA	AA	dd	AA	Ad	AA	AA	dd	AA	dd	AA	dd	AA	AA	AA	dd	dd	AA	AA	AA	AA	AB	BC	dd	Ad	dd	dd	AA	dd	AB	AA	AA	AB	AA	AA	Ad	dd	AA	dd	AB
chr1A	16433501	16437500	4000	dd	AA	AB	Ad	Ad	Ad	AB	Ad	AA	AA	AA	Ad	AA	AA	AA	AA	AA	AA	AA	AA	AA	AA	Ad	AA	Ad	AA	AB	AA	Ad	AB	Ad	AA	Ad	AA	Ad	Ad	Ad	AB	AA	AA	AB	Ad	AB	AB	AA	AA
chr1A	16613001	16631000	18000	dd	dd	AA	dd	dd	Ad	BB	dd	dd	dd	dd	dd	dd	dd	dd	dd	dd	dd	dd	dd	dd	dd	dd	AA	dd	dd	AA	Ad	dd	dd	dd	dd	dd	dd	dd	dd	dd	dd	dd	BB	dd	dd	dd	dd	dd	dd
chr1A	16736501	16745500	9000	dd	dd	AA	dd	dd	AA	AA	dd	dd	dd	dd	dd	dd	dd	dd	dd	dd	dd	dd	dd	dd	dd	dd	AA	dd	dd	AA	AA	dd	dd	dd	dd	dd	dd	dd	dd	dd	dd	dd	AA	dd	dd	dd	dd	dd	dd
chr1A	16832501	16874000	41500	AA	Ad	AA	AA	AA	AA	AA	AA	dd	AA	Ad	AA	AA	dd	AA	dd	AA	dd	AA	AA	AA	dd	dd	AA	AA	AA	AA	AA	AA	dd	Ad	dd	dd	AA	dd	Ad	AA	AA	AA	AA	AA	AA	dd	AA	dd	AA
chr1A	16914001	16918500	4500	AA	AB	AA	AA	AA	AA	AA	AA	AA	AA	AA	AA	AA	AA	AA	AA	AA	AA	AA	AA	AA	AA	AA	AA	AB	AA	AA	AA	AA	AA	AA	AA	AA	AA	AA	AB	AA	AB	AB	AA	AA	AA	AA	AA	AA	AA
chr1A	16993001	17000000	7000	AB	Ad	AA	AA	AA	AA	AA	BC	AB	AA	AA	AA	AA	AA	AA	AB	AA	Ad	BC	AA	AA	dd	dd	AA	AA	AA	AA	AA	AA	dd	Ad	dd	BB	AB	dd	M	BB	AA	M	AA	AA	AA	AB	AA	Ad	AA
chr1A	17008001	17012000	4000	AB	Ad	AA	Ad	AA	AA	Ad	M	AB	AA	AB	AA	Ad	Ad	AA	BB	AB	Ad	M	AA	AA	Ad	Ad	AA	AA	AA	AB	AB	Ad	Ad	Ad	Ad	BC	BB	Ad	BC	AB	AA	M	AA	Ad	Ad	BB	AA	Ad	AA
chr1A	17101001	17119000	18000	AA	Ad	AA	AA	AA	AA	AA	AA	AA	AA	AA	AA	AA	dd	AA	AA	AA	dd	AA	AA	AA	dd	dd	AA	AA	AA	AA	AA	AA	dd	Ad	dd	AA	AA	dd	AA	AA	AA	AA	AA	AA	AA	AA	AA	dd	AA
chr1A	17125501	17131500	6000	AA	Ad	AA	AA	AA	AA	AA	AA	AA	AA	AA	AA	AA	dd	AA	AA	AA	dd	AA	AA	AA	dd	dd	AA	AA	AA	AA	AA	AA	dd	Ad	dd	AA	AA	dd	AB	AB	AA	AA	AA	AA	AB	AA	AA	dd	AA
chr1A	17254001	17258500	4500	Ad	AA	AB	AA	AA	AA	AA	Ad	AA	AA	Ad	Ad	Ad	AA	AA	AA	AA	Ad	Ad	Ad	Ad	BC	BC	AA	Ad	AA	AA	AA	AA	BB	AB	BB	AA	AA	AB	AB	AB	AB	AA	AA	AA	AA	AA	AA	Ad	AB
chr1A	17318501	17322500	4000	AB	Ad	AA	AA	AA	AB	AA	AA	AA	AA	AA	AA	AA	dd	AA	AA	AA	dd	AA	AA	AA	dd	dd	AB	AA	AB	BB	AB	AA	dd	AA	dd	AA	AA	dd	AA	AB	AA	AA	AA	AA	AA	AA	AA	dd	AA
chr1A	17332501	17347000	14500	AA	Ad	AA	AA	AA	AB	AA	AA	AA	AA	AA	AA	AA	dd	AA	AA	AA	dd	AA	AA	AA	dd	dd	BB	AA	AA	BB	AB	AA	dd	Ad	dd	AA	AA	dd	AA	AA	AA	AA	AA	AA	AA	AA	AA	dd	Ad
chr1A	17342501	17347000	4500	AA	Ad	AA	AA	AA	BB	AA	AA	AA	AB	AA	AA	AA	dd	AA	AA	AA	dd	AA	AA	AA	dd	dd	AB	AA	AA	BB	BB	AA	dd	Ad	dd	AA	AA	dd	AA	AA	AA	AA	AA	AA	AA	AA	AA	dd	Ad
chr1A	17643501	17648000	4500	BC	AA	BB	M	M	AA	BB	M	BC	AB	M	M	M	dd	BB	BB	M	dd	M	BB	M	dd	dd	Ad	M	M	Ad	Ad	BC	dd	AA	Ad	BB	BB	dd	M	AB	M	BC	BC	M	M	BB	BC	dd	AB
chr1A	17727501	17736000	8500	AA	Ad	AA	AA	AA	AA	AA	BB	AA	AA	AA	AA	AA	dd	AA	AA	AA	dd	BB	AA	AA	dd	dd	AA	AA	AA	AA	AA	AA	dd	AA	dd	AA	AA	dd	BC	AA	AA	BB	AA	AA	AA	AA	AA	dd	AA
chr1A	17741501	17746000	4500	AA	AA	AA	AA	AA	AA	AA	AA	AA	AA	AA	AA	AA	AB	AA	AB	AA	AA	AA	AA	AA	AA	AA	AA	AA	AA	AA	AA	AA	AA	AA	AA	AA	AA	AA	AB	AA	AB	AB	AA	AB	AA	AA	AA	AA	AA
chr1A	17742001	17752500	10500	AA	AA	AA	AA	AA	AA	AA	AA	AA	AA	AA	AA	AA	AA	AA	AA	AA	AA	AA	AA	AA	AA	AA	AA	AA	AA	AA	AA	AA	AA	AA	AA	AA	AA	AA	AA	AB	AA	AA	AA	AA	AA	AA	AA	AA	AA
chr1A	17761501	17765500	4000	AB	AA	AA	AA	AB	AA	AA	AA	AB	AB	AB	AA	AB	Ad	AB	AB	AA	Ad	AA	AA	AB	Ad	Ad	AA	AA	AB	AA	AA	AA	Ad	AA	Ad	AA	AA	Ad	AB	AA	AA	AA	AB	AA	AA	AA	AA	Ad	AA
chr1A	17895001	17901500	6500	AA	Ad	AA	AA	Ad	AB	AA	AA	AA	AA	AA	AA	AA	Ad	AA	Ad	AA	AA	AA	AA	AB	Ad	Ad	AB	BB	BB	AB	AB	Ad	Ad	Ad	Ad	AA	Ad	Ad	AA	Ad	Ad	Ad	BB	AA	Ad	Ad	Ad	Ad	AA
chr1A	17977501	17985500	8000	AB	Ad	AB	AB	AB	AB	AB	AB	AB	AB	AB	AB	AB	dd	AB	AB	AB	dd	AB	AB	AB	dd	dd	AB	AB	AB	AA	AB	AA	dd	AA	dd	AA	AA	dd	AB	BB	AB	AB	AA	AB	AB	AA	AB	dd	BB
chr1A	18043501	18056000	12500	AA	AA	AA	AA	AA	Ad	AA	AA	AA	AA	AA	AA	AA	AA	AA	AA	AA	Ad	AA	AA	Ad	Ad	Ad	AA	AA	AA	Ad	AA	AA	Ad	Ad	Ad	AA	AA	AA	AB	AA	AA	AA	AA	AA	Ad	AA	AA	Ad	AA
chr1A	18043501	18069500	26000	AA	AA	AA	AA	AA	AA	AA	AA	AA	AA	AA	AA	AA	AA	AA	AA	AA	AA	AA	AA	AA	Ad	AA	AA	AA	AA	AA	AB	AA	AA	AA	AA	AA	AA	AA	AA	AA	AA	AA	AA	AA	AA	AA	AA	Ad	AA
chr1A	18132501	18137000	4500	Ad	Ad	Ad	Ad	AA	BB	Ad	Ad	Ad	Ad	Ad	Ad	Ad	dd	Ad	Ad	AA	Ad	Ad	AB	BC	dd	Ad	M	BC	BC	BC	BB	Ad	dd	Ad	dd	Ad	Ad	dd	dd	AA	Ad	Ad	BB	Ad	Ad	Ad	Ad	Ad	Ad
chr1A	18195001	18201000	6000	AA	Ad	AA	AA	AA	AA	AA	AA	AB	AA	AA	AA	AA	dd	AA	AA	AA	dd	AA	AA	AA	dd	dd	AA	AA	AA	AA	AA	AB	dd	Ad	dd	AA	AA	dd	AA	AA	AA	AA	AA	AA	AA	AA	AA	dd	Ad
chr1A	18198501	18203500	5000	AA	Ad	AA	AA	AA	AA	AA	AA	AA	AA	AA	AA	AA	Ad	AA	AA	AA	dd	AA	AA	AA	dd	dd	AA	AA	AA	AA	AA	AA	dd	AA	dd	AA	AA	dd	AA	AA	AA	AA	AA	AA	AA	AA	AA	dd	Ad
chr1A	18275001	18280000	5000	BB	BB	AB	BB	BB	AB	BC	M	BB	M	BC	BB	BC	AA	BC	BB	BB	AA	M	M	AA	AA	AA	AA	AA	AB	AB	AB	M	AA	AB	AA	BC	BB	AA	M	AB	BB	M	AA	BB	AB	BB	BC	Ad	BB
chr1A	18621001	18625000	4000	BB	AA	BB	BB	AB	AB	dd	AB	BB	AB	BB	BB	BB	dd	AB	AB	AB	dd	BB	AB	dd	dd	dd	dd	dd	dd	dd	dd	AB	dd	AA	dd	AB	BB	dd	BB	AB	AB	BB	BB	AB	AA	AB	AB	dd	BB
chr1A	18703001	18707500	4500	AB	Ad	AB	AA	AA	AB	dd	AA	AB	AB	AB	AA	AA	dd	AB	AB	AB	dd	AA	AA	Ad	dd	dd	dd	Ad	dd	dd	Ad	AA	dd	Ad	dd	AA	AA	dd	BB	BC	BB	AA	AB	AA	AA	AA	AB	AA	BC
chr1A	18728501	18736000	7500	M	AB	M	M	M	M	dd	BC	M	M	M	M	M	dd	M	M	M	dd	M	M	dd	dd	dd	dd	dd	dd	dd	Ad	M	dd	AB	dd	M	M	dd	M	BC	BC	M	M	M	BB	M	M	dd	M
chr1A	18807001	18816500	9500	BB	AB	BC	BC	BC	BC	dd	BB	BC	BC	BC	M	BB	dd	BB	BC	BC	dd	BC	M	dd	dd	dd	dd	dd	dd	dd	AA	M	dd	AB	dd	M	BC	dd	BC	AB	BB	BB	BC	BB	BB	BB	BB	dd	BB
chr1A	18821001	18860000	39000	M	AB	M	M	M	M	dd	M	M	M	M	M	M	dd	M	M	M	dd	M	M	dd	dd	dd	dd	dd	dd	dd	AA	M	dd	BB	dd	M	M	dd	M	BC	BC	BC	M	BC	M	BC	BC	dd	M
chr1A	18907001	18911000	4000	M	BB	M	M	M	M	dd	M	M	M	M	M	M	dd	M	M	M	dd	M	M	dd	dd	dd	dd	dd	dd	dd	AA	M	dd	BB	dd	M	M	dd	BC	M	BC	BC	M	BC	M	M	BC	dd	M
chr1A	18920001	18924000	4000	M	BB	M	M	M	M	Ad	M	M	M	M	M	M	dd	M	M	M	dd	M	M	Ad	dd	dd	dd	dd	dd	dd	Ad	M	dd	BB	dd	M	M	dd	M	BB	M	M	M	M	BB	M	M	dd	M
chr1A	18934501	18943000	8500	M	AA	M	M	M	M	dd	BB	M	M	M	M	M	dd	M	M	M	dd	M	M	dd	dd	dd	dd	dd	dd	dd	AA	M	dd	AB	dd	M	M	dd	M	BC	BC	BC	BC	BB	M	BC	BB	dd	BC
chr1A	18940501	18944500	4000	M	AA	M	BC	BC	M	dd	AB	M	BC	M	M	BC	dd	BC	M	M	dd	BC	BC	dd	dd	dd	dd	dd	dd	dd	AA	BC	dd	AB	dd	M	M	dd	M	BB	BC	BC	BC	BB	BC	BC	BC	dd	AB
chr1A	18949501	18956000	6500	BC	AB	M	M	BC	BC	dd	BC	M	BC	M	M	M	dd	BC	BC	BC	dd	M	M	dd	dd	dd	dd	dd	dd	dd	Ad	M	dd	AB	dd	BC	M	dd	BB	BB	BB	AB	BC	AB	BC	BB	BB	dd	BC
chr1A	18960501	18964500	4000	M	BB	M	M	M	M	dd	M	M	M	M	M	M	dd	M	M	M	dd	M	M	dd	dd	dd	dd	dd	dd	dd	Ad	M	dd	AB	dd	M	M	dd	M	BC	M	M	M	M	BC	M	M	dd	M
chr1A	18996001	19009500	13500	M	AB	M	M	M	M	dd	M	M	M	M	M	M	dd	M	M	M	dd	M	M	dd	dd	dd	dd	dd	dd	dd	AA	M	dd	AB	dd	M	M	dd	BB	BC	BB	BB	BC	AB	M	BB	BB	dd	BC
chr1A	19002501	19024000	21500	M	AB	M	M	M	M	dd	M	M	M	M	M	M	dd	M	M	M	dd	M	M	dd	dd	dd	dd	dd	dd	dd	AA	M	dd	AB	dd	M	M	dd	M	BC	BC	BC	M	BC	BC	BC	BC	dd	M
chr1A	19024501	19034500	10000	BB	AB	M	M	M	BC	dd	AB	M	M	BB	BC	BC	dd	M	M	BC	dd	M	BC	dd	dd	dd	dd	dd	dd	dd	AA	M	dd	AB	dd	M	M	dd	BB	BB	BB	BB	BB	BB	BC	BB	BB	dd	BB
chr1A	19031001	19045000	14000	BC	AA	BC	BC	BC	BC	dd	BB	BC	M	BC	BC	BC	dd	BC	BC	BC	dd	BC	BC	dd	dd	dd	dd	dd	dd	dd	dd	BC	dd	AB	dd	M	BC	dd	BC	BB	BB	BB	BC	BB	BC	BB	BC	dd	BB
chr1A	19119501	19124500	5000	M	AB	M	M	M	AB	AA	M	M	M	M	M	M	dd	M	M	M	dd	M	M	AA	dd	dd	AA	AA	AA	AA	AB	M	dd	BB	dd	M	M	dd	M	M	M	M	AA	M	M	M	M	dd	M
chr1A	19120001	19129500	9500	M	AB	M	M	M	AB	AA	BC	M	M	BC	BC	BC	dd	M	M	M	dd	M	M	AA	dd	dd	AA	AA	AA	AA	AB	M	dd	BB	dd	M	BC	dd	M	M	M	M	AA	M	M	M	M	dd	M
chr1A	19125001	19130500	5500	BC	BB	M	M	M	AB	BB	BC	M	M	BC	BC	BC	Ad	M	M	M	Ad	BC	M	AB	dd	dd	AB	BB	AB	AB	BC	M	Ad	BB	Ad	M	BC	Ad	M	M	M	M	AB	BC	M	M	BC	Ad	M
chr1A	19157001	19162500	5500	AB	AA	BB	AB	AB	AA	M	BC	AB	AA	BB	BC	AB	dd	BB	AB	AB	dd	BB	AB	M	dd	dd	M	M	M	M	M	AB	dd	AA	dd	AB	AA	dd	BC	AB	AB	AB	AA	BB	AA	AB	BC	dd	BC
chr1A	19160001	19164000	4000	AA	AA	BB	AB	AB	AA	M	BC	AB	AA	BB	BC	AB	dd	AB	BB	AB	dd	BB	AB	M	dd	dd	M	M	M	M	M	AB	dd	AA	dd	AB	AA	dd	BC	AB	AB	BB	AA	BB	AA	AB	M	dd	BC
chr1A	19232501	19237500	5000	M	BC	M	M	M	M	M	M	M	M	M	M	M	dd	M	M	M	dd	M	M	M	dd	dd	M	M	M	M	M	M	dd	M	dd	M	M	dd	M	M	M	M	BC	M	M	M	M	dd	M
chr1A	19259501	19274500	15000	AA	Ad	AA	AA	AA	AA	AB	AA	AA	AA	AA	AA	AA	dd	AA	AA	AA	dd	AA	AA	AA	dd	dd	AA	AA	AA	BB	AB	AA	dd	Ad	dd	AA	AA	dd	AA	AA	AA	AA	AA	AA	AA	AA	AA	Ad	AA
chr1A	19348001	19354000	6000	AA	Ad	AA	AA	AA	AB	BB	AB	AA	Ad	AA	AA	AA	dd	AA	AA	AA	dd	BB	AA	AB	dd	dd	AB	AB	AB	BB	AB	AA	dd	Ad	dd	AA	AA	dd	AB	AA	AA	BB	M	AA	AA	AA	AA	dd	AA
chr1A	19364001	19368500	4500	AA	Ad	AA	AA	AA	AA	M	BB	AA	AA	AA	AA	AB	dd	AA	AA	AA	dd	M	AA	BB	dd	dd	BB	AA	AB	M	M	Ad	dd	Ad	dd	AA	AA	dd	BB	AA	AA	BB	BB	AA	AA	AA	AA	dd	AA
chr1A	19372501	19377500	5000	AA	Ad	AA	AA	AA	BB	AB	BB	AB	Ad	AA	AA	AA	dd	AA	AA	Ad	dd	BB	AA	AB	dd	dd	AB	AB	AA	BB	AB	AA	dd	Ad	dd	AA	AA	dd	BB	AA	AA	BB	M	AA	AA	AA	AA	dd	AA
chr1A	19457501	19461500	4000	AA	Ad	AB	AA	AA	BC	BB	BB	AA	Ad	AB	AA	AA	dd	AA	AA	AA	dd	BB	AA	AB	dd	dd	BB	BB	AB	BB	BB	AA	dd	Ad	dd	AB	AB	dd	AB	AA	AA	AB	M	AA	AB	AA	AA	dd	AA
chr1A	19552001	19559500	7500	M	AB	M	M	M	AB	BC	M	BC	M	M	M	M	dd	BC	BC	BC	dd	M	M	AB	dd	dd	AB	AB	AB	AB	BB	M	dd	AB	dd	BC	M	dd	M	M	M	M	AB	M	AB	BB	M	dd	M
chr1A	19572501	19583000	10500	BB	AA	BB	M	BB	BB	AA	BC	M	M	M	M	M	dd	M	M	BB	dd	M	M	AB	dd	dd	AA	AA	AA	AA	AA	BC	dd	AB	dd	BB	BC	dd	M	BB	BC	M	AA	M	BB	AB	BB	dd	M
chr1A	19589501	19596000	6500	AA	dd	Ad	AA	AA	AA	dd	Ad	AA	AA	AA	AA	AA	dd	AA	AA	AA	dd	Ad	AA	dd	dd	dd	dd	dd	dd	dd	Ad	Ad	dd	Ad	dd	AA	Ad	dd	AB	AA	AA	AA	AB	AA	AA	Ad	AA	dd	AB
chr1A	19623001	19627000	4000	AB	AA	BB	AA	AA	BB	BB	AA	AA	AA	AA	AA	AA	AA	AA	AA	AA	AA	AB	AB	AA	AA	Ad	AA	AA	AA	AA	AA	AA	AA	AA	AA	AA	AA	AA	AA	AB	BB	AB	M	AA	Ad	AA	AA	AA	Ad
chr1A	19641001	19653000	12000	AA	Ad	AA	AA	AA	AA	BC	AA	AA	AA	AA	AA	AA	dd	AA	AA	AA	dd	AA	AA	AA	dd	dd	AA	AA	AA	AA	AA	AA	dd	Ad	dd	AA	AA	dd	AA	AA	AA	AA	AA	AA	AA	AA	AA	dd	AA
chr1A	19658501	19666500	8000	AB	AA	AA	AA	AA	AB	BB	AB	AB	AB	AA	AA	AB	dd	AB	AB	AB	dd	AA	AB	AB	dd	dd	BB	AB	BB	AB	AB	AB	dd	AA	dd	AA	AA	dd	AA	AA	AA	AA	AB	AA	AB	AA	AA	dd	AA
chr1A	19679001	19695500	16500	AA	Ad	AA	AA	AA	AA	AA	AA	AA	AA	AA	AA	AA	dd	AA	AA	AA	dd	AA	AA	AA	dd	dd	AA	AA	AA	AA	AA	AA	dd	Ad	dd	AA	AA	dd	AA	AA	AA	AA	AA	AA	AA	AA	AA	dd	AA
chr1A	19718001	19724000	6000	AA	Ad	AA	AA	AA	AB	AA	AA	AA	AA	AA	AA	AA	dd	AA	AA	AA	Ad	AA	AA	AA	Ad	Ad	AA	AA	AA	AA	AA	AA	Ad	AA	Ad	AA	AA	Ad	AA	Ad	AA	AA	AA	Ad	AA	AA	AA	dd	Ad
chr1A	19750001	19756500	6500	AA	Ad	AA	AA	AA	AA	BB	AA	AA	AA	AA	AA	AA	dd	AA	AA	AA	dd	AA	AA	AA	dd	dd	AA	AA	AA	AA	AA	AA	dd	Ad	dd	AA	AA	dd	AA	AA	AA	AA	AA	AA	AA	AA	AA	dd	AA
chr1A	19774501	19799000	24500	dd	dd	dd	dd	dd	AA	AB	dd	dd	dd	Ad	Ad	dd	Ad	dd	dd	dd	Ad	dd	Ad	Ad	Ad	dd	AA	AA	dd	AA	AA	dd	Ad	Ad	Ad	Ad	dd	Ad	dd	dd	dd	dd	AA	dd	dd	dd	dd	dd	dd
chr1A	19816501	19826500	10000	Ad	dd	Ad	Ad	Ad	AA	dd	Ad	Ad	Ad	Ad	Ad	Ad	dd	Ad	Ad	Ad	dd	Ad	Ad	Ad	dd	dd	dd	dd	Ad	dd	dd	Ad	dd	dd	dd	Ad	Ad	dd	dd	dd	dd	dd	BC	Ad	dd	Ad	dd	dd	dd
chr1A	19846501	19851500	5000	Ad	Ad	Ad	Ad	Ad	AB	dd	Ad	Ad	Ad	Ad	Ad	Ad	dd	Ad	Ad	Ad	dd	Ad	Ad	Ad	dd	dd	dd	dd	Ad	dd	dd	Ad	dd	dd	dd	Ad	Ad	dd	Ad	dd	Ad	Ad	BC	Ad	Ad	Ad	Ad	dd	Ad
chr1A	19904501	19909000	4500	BC	AB	BC	AB	AB	BB	AA	BB	BB	BB	BC	BB	AB	AA	BC	BC	BB	AA	BC	AB	M	AA	AA	AB	AB	BB	AA	AA	AB	AB	BB	AA	BB	BB	AA	AA	AA	AB	AA	BB	AA	BB	AA	AA	Ad	AA
chr1A	20183001	20190000	7000	AA	AA	AA	AA	BB	AA	AA	BB	AA	AA	AB	AA	Ad	Ad	AA	AA	AA	AA	AB	AA	Ad	Ad	Ad	Ad	Ad	AA	AA	AA	Ad	Ad	AA	Ad	AA	AA	Ad	BC	Ad	AA	BB	AA	AA	AA	AA	AB	Ad	AB
chr1A	20186501	20191500	5000	AB	AA	AA	AA	BB	AA	AA	BB	AB	AA	BB	AA	AB	AA	AA	AA	AB	AA	AB	AB	Ad	Ad	AA	AA	AA	AB	AA	AA	Ad	Ad	AA	AA	AB	AA	Ad	M	AA	AA	BB	AA	AB	AB	AA	AB	AA	BB
chr1A	20204501	20210000	5500	AA	AA	BB	AB	AA	AB	AB	AA	AA	AB	AB	AB	AA	AA	AB	AA	AB	AB	AA	AA	AA	AA	AA	AA	AA	AB	AA	AA	AA	AA	AA	AA	AB	AB	AA	AB	AB	BB	AB	AA	AB	AA	AB	AA	AA	AA
chr1A	20274501	20279000	4500	Ad	AA	AA	AA	AA	AA	AA	AA	AA	Ad	AA	AA	BC	AA	AA	BB	BB	AA	AA	AA	AA	Ad	Ad	AA	AA	AA	Ad	AA	AA	Ad	Ad	Ad	AA	AA	Ad	AB	Ad	AA	AA	AA	BB	AA	BB	AA	AA	AA
chr1A	20339501	20343500	4000	Ad	AA	AA	AA	AA	AA	AA	AA	AA	Ad	AA	Ad	Ad	AA	Ad	Ad	AA	AA	Ad	Ad	AA	dd	dd	AA	AA	AA	AA	Ad	AA	dd	Ad	dd	Ad	Ad	dd	BB	dd	Ad	AA	AA	Ad	Ad	Ad	Ad	AA	AA
chr1A	20402001	20414000	12000	AA	AA	AB	AA	AA	AA	AB	AA	AA	AA	AA	AA	AA	AA	AA	AA	AA	AA	AA	AA	AA	Ad	Ad	AA	AA	AA	AA	AA	BB	Ad	AA	Ad	AA	AA	Ad	AB	AA	AB	AA	AA	AA	AA	AA	AA	AA	AA
chr1A	20422001	20427000	5000	AA	AA	AA	Ad	AA	AA	AA	AA	AA	AA	AA	AA	Ad	AA	AA	AA	Ad	AA	AB	Ad	AA	dd	dd	AA	Ad	AA	AA	AA	AA	dd	Ad	dd	AA	AA	dd	AB	dd	AA	AA	AA	AA	Ad	AA	AA	AA	AA
chr1A	20440501	20444500	4000	M	BB	M	BB	BB	BB	AA	BB	M	BB	BB	BC	M	BC	M	M	AB	BB	M	BB	BB	Ad	Ad	AA	AA	AA	AA	BB	M	AA	BB	AA	BB	BB	AA	BB	BB	BC	BB	BC	BB	BC	M	M	BB	AA
chr1A	20461501	20466000	4500	AA	AA	AA	AA	AA	dd	AA	AA	AA	AA	AA	AA	AB	AA	AA	AA	AA	AA	AA	AA	AA	dd	dd	Ad	AA	AA	AA	AA	AA	dd	Ad	dd	Ad	AA	dd	AA	dd	AA	AA	AA	AA	AA	AA	AA	AA	AA
chr1A	20546501	20550500	4000	AA	AA	AB	AA	AA	Ad	AA	AA	AB	AA	AA	AA	AA	AA	AA	AA	AA	AA	AA	AA	AA	dd	dd	AA	AA	AA	AA	AA	AA	dd	AA	dd	AA	AA	dd	AB	dd	AA	AA	AA	AA	AA	AA	AA	AA	AA
chr1A	20557501	20563500	6000	M	M	M	M	M	M	M	M	M	M	M	M	M	M	M	M	M	M	M	M	M	M	M	M	M	M	M	M	M	M	M	M	M	M	M	M	M	M	M	M	M	M	M	M	M	M
chr1A	20625501	20631000	5500	BC	AB	BC	AA	BC	Ad	AB	BB	AB	BB	BB	AA	AA	AA	AA	AA	AB	AA	BB	BB	Ad	dd	dd	BB	BB	BB	AB	BB	AB	dd	Ad	dd	AA	AA	dd	BB	dd	AA	BB	AB	AA	Ad	AA	Ad	Ad	AA
chr1A	20712501	20724000	11500	M	BB	M	BB	BC	AA	AB	BC	M	BC	BB	AB	AB	AB	BC	AB	AB	AB	BC	BC	AA	dd	Ad	AA	AA	AB	AB	AB	M	dd	AA	dd	AB	AB	dd	BC	dd	AA	BB	BC	AA	AA	AA	AA	AA	Ad
chr1A	20760501	20765000	4500	AA	AA	AA	AA	AA	dd	AA	Ad	AA	AA	AA	AA	AA	AA	AA	AA	AA	AA	AA	AA	AA	dd	dd	AA	AA	AA	Ad	AA	AA	dd	Ad	dd	AA	AA	dd	BB	dd	AA	AA	AA	AA	Ad	AA	AA	AA	AA
chr1A	20823001	20828500	5500	AA	AA	AA	AA	AA	Ad	AA	AA	AA	AA	AA	AA	AA	AA	AA	AA	AA	AA	AA	AA	AA	AA	AA	AA	AA	AA	AA	AA	AA	AA	AA	AA	AA	AA	AA	AB	AA	AA	AA	AA	AA	AA	AA	AA	AA	AA
chr1A	20861501	20870000	8500	AB	AA	AB	AB	AA	AB	Ad	AA	AB	BB	AB	AA	AA	Ad	AB	AB	AA	Ad	AA	AB	AB	AA	AA	AA	AA	Ad	AA	AA	AB	Ad	Ad	Ad	AA	AA	Ad	AB	dd	Ad	AB	AA	AA	Ad	AB	AA	AB	Ad
chr1A	20933501	20944000	10500	AA	AA	AA	AA	AA	AA	AA	AA	AA	AA	AA	AA	AA	AA	AA	AA	AA	AA	AA	AA	AA	AA	AA	AA	AA	AA	AA	AA	AA	Ad	AA	AA	AA	AA	AA	AA	AA	AA	AA	AA	AA	AA	AA	AB	AA	AA
chr1A	21036001	21044500	8500	AA	AB	AA	BB	AA	Ad	AA	AA	AA	AA	AA	BB	AA	AA	AA	AB	AA	AA	AB	AA	AA	AA	AA	AB	AA	AB	AB	AA	AA	AA	AA	AA	AB	AB	Ad	BC	AA	AB	BB	AA	AB	AA	AA	AB	AA	AA
chr1A	21052001	21058500	6500	AA	AA	AA	BB	AA	AA	AA	AA	M	AA	BB	BB	AA	AA	AA	M	dd	AA	AA	AA	AA	dd	dd	AA	AA	AA	AA	AA	AA	dd	Ad	dd	AA	AA	dd	AB	dd	AA	AA	AA	AA	BC	AA	AA	AA	AA
chr1A	21076001	21080500	4500	AA	M	M	M	AA	AA	M	M	AA	M	AA	M	M	BC	AA	AA	dd	BC	M	M	M	dd	dd	BC	M	M	M	BC	M	dd	AB	dd	M	M	dd	M	dd	AB	M	BC	BC	AA	M	M	AB	BC
chr1A	21083501	21090000	6500	M	M	M	M	M	M	M	M	AA	M	M	M	M	M	M	AA	AA	M	M	M	M	AA	AA	M	M	M	M	M	M	AA	AA	AA	M	M	AA	M	AA	M	M	AB	M	AA	M	M	M	M
chr1A	21095001	21101000	6000	BB	M	M	M	M	M	M	M	AA	M	M	M	M	M	M	AA	AA	M	M	M	M	AA	AA	M	M	M	M	M	M	AA	BB	AA	M	M	AA	M	AA	M	M	AA	M	AA	M	M	M	M
chr1A	21267001	21289000	22000	AA	AA	AA	BB	AA	AA	AA	AA	AA	AA	AA	BB	AA	AA	AA	AA	AA	AA	AA	AA	AA	AA	AA	AA	AA	AA	AA	AA	AA	AA	AA	AA	AA	BC	AA	AB	AA	AA	AB	AA	AA	Ad	AA	AA	AB	AA
chr1A	21299001	21317500	18500	AA	AA	AA	BB	AA	AA	AA	AA	AA	AA	Ad	BB	AA	AA	AA	AA	dd	AA	AA	AA	AA	dd	dd	AA	AA	AA	AA	AA	AA	dd	Ad	dd	AA	BB	dd	AA	dd	AA	AA	AA	AA	AA	AA	AA	AA	AA
chr1A	21309001	21317500	8500	AA	AA	AA	BB	AA	AB	AA	AB	AB	AA	Ad	BB	AA	AA	AA	AA	dd	AA	AA	AA	AA	dd	dd	AA	AA	AA	AA	AA	AA	dd	Ad	dd	AB	BB	dd	AB	dd	AA	AA	AA	AA	AA	AA	AA	AA	AA
chr1A	21327001	21334500	7500	AA	AA	AA	BB	AA	AA	AA	AA	AA	AA	AA	BB	AA	AA	AA	AA	AA	AA	AA	AA	AA	AA	AA	AA	AA	AA	AA	AA	AA	AA	AA	Ad	AA	BB	Ad	BC	AA	AA	AB	AA	AB	Ad	AA	AA	AA	AA
chr1A	21413001	21418000	5000	AA	AA	AA	Ad	AA	AA	AA	AA	AA	Ad	AA	AA	AA	AA	AA	AA	AA	Ad	AA	Ad	AA	AA	AA	AA	AA	AA	AA	AA	AA	Ad	AA	AA	AB	AA	Ad	AA	AA	AA	AA	AA	AA	AA	BB	AA	AA	AA
chr1A	21503501	21511000	7500	AA	AA	AA	AA	AA	AA	AB	AA	AA	AA	dd	AA	AA	AA	AA	AA	dd	AB	AB	AA	AA	dd	dd	AA	AB	AA	AA	Ad	AA	dd	AB	dd	AA	AA	dd	AA	dd	AA	AB	AA	AA	Ad	AA	AA	AA	AB
chr1A	21512501	21517000	4500	AA	AA	AA	AA	AA	AA	AA	AA	AA	AA	AA	AA	AA	AA	AA	AA	AA	AA	AA	AA	AA	AA	AA	AA	AA	AA	AA	AA	AA	AA	BB	AA	AA	AA	AA	AB	AA	AA	AA	AA	AA	AA	AA	AA	AA	AA
chr1A	21564001	21573500	9500	AA	AA	AA	AA	AA	AA	AA	AA	AA	AA	Ad	AA	AA	AB	AB	AA	dd	AB	AA	AA	AA	dd	dd	AA	AA	AA	AA	AA	AA	dd	Ad	dd	AA	AA	dd	AA	dd	BB	AA	AA	BB	AA	AA	AA	AB	AA
chr1A	21685501	21690500	5000	Ad	Ad	Ad	Ad	Ad	Ad	Ad	Ad	Ad	Ad	Ad	AA	Ad	dd	Ad	AA	dd	Ad	AA	AA	Ad	dd	dd	Ad	Ad	Ad	Ad	Ad	Ad	dd	dd	dd	Ad	Ad	dd	AA	dd	Ad	AA	BC	Ad	dd	Ad	dd	dd	dd
chr1A	21707001	21711000	4000	Ad	AA	AB	AA	AA	AA	AA	AA	Ad	AA	Ad	AA	AA	AA	AA	AA	dd	AA	BB	AA	AA	dd	dd	AA	AA	AA	AA	Ad	AA	dd	Ad	dd	BB	BB	dd	AB	dd	AA	AA	AA	AA	Ad	AA	AA	Ad	Ad
chr1A	21777001	21781000	4000	AA	AA	AA	AA	AA	Ad	AA	Ad	AA	AA	Ad	AA	Ad	AA	AA	AA	dd	AA	AA	AA	AA	dd	dd	BB	AA	Ad	AA	AA	AA	dd	Ad	dd	AA	AA	dd	AA	dd	AA	AA	AA	AA	AA	AA	AA	AA	Ad
chr1A	21870001	21875000	5000	AA	AA	AA	AA	AB	AA	AA	AA	AB	AA	AA	AB	AA	Ad	AB	AA	AA	AA	AA	AA	AA	AA	AB	AB	AA	AB	AB	Ad	AA	Ad	AA	AA	AA	AA	AB	AB	Ad	AA	AA	AA	AA	AA	AA	AA	AA	AB
chr1A	21950501	21961500	11000	AA	BC	BC	BC	BC	BC	BB	M	BB	BC	AA	BC	BC	BC	BC	BC	dd	BC	BC	BC	BC	dd	dd	BC	BC	BC	BC	BC	M	dd	AB	dd	M	M	dd	M	dd	BC	BC	BC	BC	BB	BC	BC	BB	BB
chr1A	21984001	21998000	14000	AA	AA	AA	AA	AA	AA	AA	AA	AA	AA	AA	AA	AA	AA	AA	AA	Ad	AA	AA	AA	AA	BC	M	AA	AA	AA	AA	AA	AA	Ad	AA	AA	AA	AA	BB	AA	Ad	AA	AA	AA	AA	AA	AA	AA	AA	AA
chr1A	21992501	21998500	6000	AA	AA	AB	AA	AA	AA	AB	AA	AA	AA	AA	AA	AA	AA	AA	AA	AA	AA	AA	AA	AA	M	M	AA	AA	AA	AA	AA	AA	AA	AA	AA	AA	AA	BC	AB	AA	AB	AB	AA	AA	AA	AA	AB	AA	AA
chr1A	22133001	22137500	4500	dd	AB	BC	BC	AA	Ad	AB	AA	AB	AA	AA	M	AB	AA	AB	BB	AA	AB	M	AB	AB	dd	dd	BC	AB	BB	AB	AB	BB	dd	AA	dd	BB	AB	dd	M	dd	BB	BC	M	BB	BB	AB	M	BB	AA
chr1A	22133001	22158000	25000	dd	BC	M	M	BB	Ad	BC	BC	BC	BC	AA	M	BC	BB	BC	M	AA	BC	M	M	M	dd	dd	M	M	BC	BC	BB	BC	dd	AA	dd	BC	BB	dd	M	dd	BB	BB	M	BB	BB	AA	M	BB	AA
chr1A	22152501	22161500	9000	dd	BC	M	M	M	AB	M	M	M	M	BC	M	M	BC	M	M	AB	M	M	M	M	dd	dd	M	M	M	M	M	M	dd	AB	dd	M	M	dd	M	dd	BB	M	M	BC	AB	AB	M	BC	AB
chr1A	22242501	22263000	20500	AA	AA	AA	AA	AA	AA	AA	AA	AA	AA	AB	AA	AA	AA	AA	AA	AA	AA	AA	AA	AA	AA	AA	AA	AA	AA	AA	AA	AA	AA	AA	AA	AA	AB	AA	AB	AA	AA	AA	AA	AA	AA	AA	AA	AA	Ad
chr1A	22330501	22334500	4000	AA	AA	AB	AA	M	BB	AB	M	M	M	BB	AA	M	AA	AA	M	BB	AA	M	M	AA	AA	Ad	AA	AA	M	Ad	BB	M	Ad	AA	AA	Ad	M	Ad	M	Ad	AA	M	AA	AB	M	AA	M	Ad	M
chr1A	22337501	22341500	4000	AA	AA	AA	AA	M	BB	AA	BB	M	M	BB	AA	M	AA	AA	M	AA	AA	M	M	AA	dd	dd	AA	AA	M	AA	BB	M	dd	dd	dd	AA	M	dd	M	dd	AA	M	AA	AA	M	AA	M	AA	M
chr1A	22345001	22349500	4500	Ad	AA	AB	Ad	AA	AA	AA	AA	AA	AA	AA	Ad	AA	Ad	AA	AB	Ad	Ad	AA	AA	AA	Ad	Ad	AA	AA	AA	AA	AB	AB	dd	Ad	Ad	AA	AA	dd	AB	dd	AA	AB	AA	AA	AA	AA	AA	Ad	AB
chr1A	22352501	22367000	14500	AA	AA	AA	AA	AA	AA	BC	AA	AA	AA	BB	AA	AA	AA	AA	AA	Ad	AA	AA	AA	AA	AA	Ad	AA	AA	AA	AA	AA	AA	dd	AA	Ad	AA	AA	dd	AB	dd	AA	AB	AA	AA	Ad	AA	AA	AA	AA
chr1A	22455501	22473500	18000	AA	AA	AA	BB	AA	AA	AA	AA	AA	AA	AA	BB	AA	AA	AA	AA	Ad	AA	AA	AA	AA	dd	dd	AA	AA	AA	AA	AA	AA	dd	Ad	dd	AA	AA	dd	AA	dd	AA	AA	AA	AA	AA	AA	AA	AA	AA
chr1A	22566501	22571000	4500	BB	BB	AB	AB	AB	BC	BB	AB	BB	AB	AA	AA	BC	M	AB	M	BC	M	BC	AB	AB	BC	AB	BB	BB	AB	BB	AB	AB	AB	AB	AA	AA	BB	AB	AA	dd	AA	AB	M	AA	AA	dd	AA	AA	dd
chr1A	22578501	22586000	7500	AA	AA	M	AA	AA	M	BC	AA	AA	AA	AA	AA	AA	AA	AA	AA	Ad	AA	AA	AA	AA	dd	dd	AA	AA	AA	AA	AA	AB	Ad	Ad	dd	AA	AB	dd	AB	Ad	AA	AA	AA	AA	AB	AA	AA	AB	AB
chr1A	22584001	22589000	5000	AA	AA	BB	AA	AA	M	BB	AA	AA	AB	AA	AA	AB	AB	AB	AA	AA	AB	AA	AB	AA	Ad	Ad	AB	BB	AB	AA	BB	AB	Ad	Ad	Ad	AA	AA	Ad	BB	Ad	AB	AA	AA	AA	AB	AA	AA	AB	BB
chr1A	22620001	22638500	18500	AA	AA	AA	AA	AA	AA	AA	AA	AA	AA	AB	AA	AA	AA	AA	AA	Ad	AA	AA	AA	AA	dd	dd	AA	AA	AA	AA	AA	AA	dd	Ad	dd	AA	AA	dd	AB	Ad	AB	AB	AA	AB	AA	AA	AB	AB	AB
chr1A	22687001	22691500	4500	AA	AA	AA	AB	AA	AA	AA	AA	AA	AB	AA	AB	AA	AA	AA	AA	Ad	AA	AA	AA	AA	dd	dd	AB	AA	AA	AA	Ad	AB	dd	Ad	dd	AA	AA	dd	AB	dd	AA	AB	AA	AA	Ad	AA	AA	Ad	AB
chr1A	22754501	22758500	4000	AA	AB	AA	BC	AA	AA	AB	AB	AB	AA	BB	AB	AB	AB	AB	AA	AA	AA	AA	AA	AA	Ad	Ad	AA	AB	AA	AB	AB	AA	Ad	AA	Ad	AB	AA	dd	BB	AA	AB	AA	AA	AB	AB	AA	AA	AB	AB
chr1A	22760001	22764500	4500	AA	AB	AB	BB	AA	AA	AA	BC	BB	AA	AB	AB	AA	AB	AB	Ad	Ad	AB	AA	AA	AA	Ad	Ad	AA	AA	AB	AA	AA	AA	Ad	AA	Ad	AA	AA	dd	BC	AA	AA	AA	AA	AB	AB	AA	AA	AA	AA
chr1A	22784001	22788000	4000	M	AB	M	M	AA	M	BB	M	AA	M	BB	AB	BB	M	AA	AB	BB	M	AB	M	AB	BB	AB	BB	M	BB	M	BB	M	BC	BC	AA	BB	BB	AB	BB	M	AB	AA	AB	BB	AA	BB	BB	AA	AB
chr1A	22807001	22811000	4000	AA	AA	AB	AB	AA	AB	AB	AA	Ad	AB	AA	AB	AB	Ad	Ad	Ad	AA	Ad	Ad	AB	AA	dd	dd	AA	AB	AA	AA	AA	BB	Ad	AA	dd	AB	AB	dd	Ad	dd	Ad	Ad	AA	AB	Ad	AA	AA	Ad	AA
chr1A	22853501	22857500	4000	M	M	M	BB	BC	M	M	M	M	M	M	M	M	M	BC	M	M	M	M	M	M	BB	BB	M	M	M	M	M	M	BB	BC	BC	M	M	BB	M	M	BB	M	M	BC	BB	M	M	BB	M
chr1A	22910501	22919000	8500	AA	AA	AA	AA	AB	AA	AA	AB	AB	AA	AB	AA	AB	AA	AA	AB	AA	AA	AA	AA	AA	dd	dd	AA	AB	AB	AB	AB	AA	dd	AA	dd	AA	AA	dd	AB	dd	AA	AA	AA	AA	AA	AA	AA	AB	AB
chr1A	22916001	22920500	4500	AA	AA	AA	AA	BB	AB	AA	BB	BB	AA	BC	AA	AB	AA	AA	AB	AA	AB	AB	AA	AA	dd	dd	AB	BB	AB	BB	BB	AA	dd	AA	dd	AA	AA	dd	AA	dd	AA	AA	AA	AA	AA	M	AA	AB	BB
chr1A	23015501	23024500	9000	AA	AA	AA	AA	AA	AA	AA	AA	AA	AA	AA	AA	AA	AA	AA	AA	AA	AA	AA	AA	AA	AA	AA	AA	AA	AA	AA	AA	AA	AA	AA	AA	AA	AA	AA	AA	AA	AA	AA	AA	AA	AA	AA	AA	AA	AA
chr1A	23021501	23037500	16000	AA	AA	BB	AA	AA	AA	AA	AA	AA	AA	AA	AA	AA	AA	AA	AA	AA	AA	AA	AA	AA	AA	AA	AA	AA	AA	BB	AB	AA	AA	AA	AA	AA	AA	AA	AA	AA	AA	AA	AA	AA	AA	AA	AA	AA	AA
chr1A	23057501	23062000	4500	AA	AA	AA	AA	AA	AB	AA	AA	AA	AA	AA	AA	AA	AA	AA	AA	AA	AA	AA	AA	AA	AA	AA	AA	AA	AA	AA	AA	AA	AA	AA	AA	AA	AA	Ad	AA	AA	AA	AA	AA	AA	AA	AA	AA	Ad	AA
chr1A	23065001	23073000	8000	AA	AA	AA	AA	Ad	M	AA	AA	AA	AA	AA	AA	AA	AA	AA	AA	AA	AA	AA	AA	AA	AA	AA	AA	Ad	AA	AA	AA	AA	AA	AA	Ad	AA	AA	Ad	AA	AA	AA	AA	AA	AA	Ad	AA	AA	AA	AA
chr1A	23065001	23159500	94500	AA	AA	AA	AA	AA	M	AA	AA	AA	AA	AA	AA	AA	AA	AA	AA	AA	AA	AA	AA	AA	AA	AA	AA	AA	AA	AA	AA	AA	AA	AA	AA	AA	AA	AA	AA	AA	AA	AA	AA	AA	AA	AA	AA	AA	AA
chr1A	23294501	23298500	4000	AA	AB	AB	AB	AB	AB	AA	AB	AA	AB	AB	AB	AB	AB	AB	AB	AB	AB	AB	AB	AB	AB	AB	AB	AB	AB	AB	AA	AB	BB	BB	AB	AB	AB	AA	AB	AB	AA	AB	AB	AB	Ad	AB	AB	AA	AB
chr1A	23314501	23319500	5000	AA	AA	AA	AA	AA	AB	AB	AA	AA	AA	AA	AB	AB	AB	AA	AB	AB	AA	AA	AA	AA	AB	AB	AA	AB	AB	AB	M	AA	AA	AB	AA	AA	AB	AB	Ad	AB	AB	AA	AA	AA	Ad	AA	AA	AB	AB
chr1A	23366501	23370500	4000	Ad	BB	BB	BC	BB	M	BC	BC	M	BC	BC	M	BB	M	BC	M	BB	M	BC	BC	BB	M	M	BB	BC	BC	BC	BC	BC	BB	M	BB	BC	BB	BB	M	AB	AB	BC	BC	BB	dd	dd	BB	BC	BB
chr1A	23578501	23583500	5000	AA	AA	AA	AA	AA	AA	AA	AA	AA	AA	AA	AA	AA	AA	AA	AA	AA	AA	AA	AA	AA	AA	AA	AA	AA	AA	AA	AA	AA	AA	AA	AA	AA	AA	AA	AA	AA	AA	AA	AA	AA	AA	AA	AA	Ad	AA
chr1A	23608001	23613000	5000	AA	AA	AA	AA	AA	AA	AA	AA	AA	AA	AA	AA	AA	AA	AA	AA	AA	AA	AA	AA	AA	AA	AA	AA	AA	AA	AA	AA	AA	AA	AA	AA	AA	AA	AA	AA	AA	AA	AA	AA	AA	AB	AA	AA	AB	AA
chr1A	24449001	24454500	5500	AA	BB	AB	BB	BB	BB	BB	BB	BB	BB	BB	BB	AB	BB	BB	BC	BB	BB	BB	BB	BB	AA	AB	BB	BB	BB	AB	BB	AB	AB	AB	AA	BB	BB	AA	M	BC	BB	BC	BB	BB	BB	BB	BC	AB	BB
chr1A	24514001	24529500	15500	AA	BB	AB	BB	BC	BC	BB	AA	BB	BB	BC	BB	AA	BC	BB	BB	AB	BB	AA	AB	AB	AA	AA	AA	AA	BC	AA	AB	AB	AA	AA	AA	AA	AA	AA	AA	BB	AA	AA	BB	BB	BB	BB	BB	AA	AA
chr1A	24571501	24576000	4500	dd	Ad	AB	AA	AA	AA	AA	dd	AA	AA	AA	AA	dd	AA	AA	AA	AA	AA	AA	Ad	dd	dd	dd	AA	dd	AA	dd	Ad	Ad	dd	dd	Ad	AA	M	dd	dd	AA	dd	dd	AA	AA	AA	AA	AA	dd	dd
chr1A	24591501	24596000	4500	dd	AB	BC	M	M	BB	BC	dd	BC	BC	M	M	dd	M	M	M	AB	M	dd	AB	dd	dd	dd	BC	dd	M	dd	AA	Ad	dd	dd	dd	dd	dd	dd	dd	M	dd	dd	M	M	M	M	BC	dd	dd
chr1A	24636001	24640000	4000	dd	M	M	M	M	M	M	dd	M	M	M	M	dd	M	M	M	M	M	dd	BC	dd	dd	dd	M	dd	M	dd	AA	AA	dd	dd	dd	dd	dd	dd	dd	M	dd	dd	M	M	M	M	M	dd	dd
chr1A	24636001	24654500	18500	dd	BB	M	M	M	M	M	dd	M	M	M	M	dd	M	M	M	BC	M	dd	BB	dd	dd	dd	M	dd	M	dd	AA	AA	dd	dd	dd	dd	dd	dd	dd	M	dd	dd	M	M	M	M	M	dd	dd
chr1A	24681501	24693000	11500	dd	BB	M	M	M	M	M	dd	M	M	M	M	dd	M	M	M	M	M	dd	BB	dd	dd	dd	M	dd	M	dd	AA	AB	dd	dd	dd	dd	dd	dd	dd	M	dd	dd	M	M	M	M	M	dd	dd
chr1A	24721001	24731000	10000	dd	BB	M	M	M	M	M	dd	M	M	M	M	dd	M	M	M	BB	M	dd	BB	dd	dd	dd	M	dd	M	dd	AA	AA	dd	dd	dd	dd	dd	dd	dd	M	dd	dd	M	M	M	M	M	dd	dd
chr1A	24721501	24752000	30500	dd	AB	M	M	M	M	M	dd	M	M	M	M	dd	M	M	M	BB	M	dd	AB	dd	dd	dd	M	dd	M	dd	AA	AA	dd	dd	dd	dd	dd	dd	dd	M	dd	dd	M	M	M	M	M	dd	dd
chr1A	24746501	24752500	6000	Ad	BC	M	M	M	M	M	Ad	M	M	M	M	Ad	M	M	M	M	M	Ad	BC	Ad	Ad	Ad	M	Ad	M	Ad	AA	AA	Ad	Ad	Ad	Ad	Ad	Ad	Ad	M	Ad	Ad	M	M	M	M	M	Ad	Ad
chr1A	24798001	24802000	4000	AB	AA	AA	AB	AA	AA	AB	Ad	AA	AA	AB	AA	dd	AA	AA	AB	Ad	AA	Ad	Ad	dd	AB	dd	AA	Ad	AB	Ad	Ad	Ad	AA	AA	AA	Ad	Ad	AA	BB	AA	Ad	dd	AA	AB	AA	AB	AA	Ad	Ad
chr1A	24806001	24810500	4500	AA	Ad	AA	AA	AB	AA	AA	dd	AA	AB	AB	AA	dd	AB	AB	AB	AA	AA	dd	Ad	dd	BC	BB	AA	Ad	AA	dd	Ad	dd	BB	AA	AA	dd	dd	AA	AA	AB	Ad	dd	AA	AB	AA	BC	AB	dd	dd
chr1A	24983001	24987000	4000	Ad	AB	Ad	BC	BC	AA	BC	Ad	BC	BC	BC	BB	Ad	BC	BB	BC	AB	BC	Ad	AB	Ad	AA	Ad	Ad	Ad	BC	Ad	AA	AB	AA	Ad	Ad	AB	AA	Ad	Ad	BB	Ad	Ad	BB	BB	BB	BB	BB	Ad	Ad
chr1A	25242501	25247000	4500	M	BC	BC	BC	BC	BB	BC	BB	BC	BC	BC	BC	BB	M	BB	BC	BC	BC	AB	BC	BC	BB	BC	AB	BB	BC	AB	BB	BC	BB	BB	BC	AB	BB	BC	AB	BB	AB	AB	BB	BB	M	BB	BB	BB	AA
chr1A	25473001	25478000	5000	BC	BC	AB	BB	BB	BB	BB	M	BB	BB	BC	BB	BB	BB	BB	BC	M	BC	BC	BC	BC	BB	BC	BC	M	BC	M	M	M	BB	BC	BB	M	BC	BB	M	BC	M	M	BB	BC	BC	BB	BB	M	BB
chr1A	25561501	25566000	4500	Ad	AA	Ad	AA	Ad	Ad	Ad	BB	AA	Ad	AA	AA	Ad	Ad	Ad	AA	Ad	AA	Ad	Ad	Ad	Ad	AA	Ad	Ad	AA	Ad	AB	Ad	AA	Ad	Ad	AA	Ad	AA	Ad	AB	Ad	Ad	AA	AA	AA	AA	AA	Ad	Ad
chr1A	25576501	25581000	4500	BB	BB	AB	BB	AB	BB	M	BB	M	BB	BC	BC	BB	M	BC	M	BB	BC	BB	BB	BB	AB	BB	M	BC	BB	BB	M	BB	AB	AB	BB	BB	BB	AB	AA	BC	AA	AB	M	BB	BB	BB	BC	BB	AB
chr1A	25605001	25609000	4000	BB	AA	AA	AA	AA	AA	AA	AA	AA	AA	AA	AA	AA	AA	AA	AA	AA	AA	AB	AA	AA	AB	AA	AA	AA	AA	AA	AA	AA	BB	AB	BB	AA	AA	AB	AB	AA	AA	AA	AA	AB	AA	AA	AA	AA	AA
chr1A	25672001	25678000	6000	Ad	AA	AA	AA	AA	AA	AB	AA	AB	AA	AA	AA	AB	AA	AA	AA	AA	AA	AB	AA	AB	Ad	AA	AA	AA	AB	AA	AA	AB	Ad	Ad	Ad	AA	AB	Ad	BB	M	AA	AB	BB	AB	AB	AB	AA	AA	AB
chr1A	26003001	26008500	5500	M	M	M	M	M	M	M	M	M	M	M	M	M	M	M	M	M	M	M	BC	M	BC	M	M	M	M	M	BC	M	M	M	M	M	M	M	M	M	M	M	M	M	M	M	BC	M	M
chr1A	26056501	26066000	9500	AA	AA	AA	AA	AA	AA	AB	AA	AA	AA	AA	AA	AA	AA	AA	AA	AA	AA	AA	AA	BB	AB	AA	AA	AA	AB	AA	AA	AA	AA	AA	AB	AA	AA	AB	AA	AB	AA	AA	AA	AA	AA	AA	AA	AA	AA
chr1A	26351001	26355000	4000	AA	AB	AA	AB	AB	AA	AA	AB	AA	AB	AA	AA	AB	AB	AA	AA	AB	AB	AB	AB	AB	AA	AA	AA	AB	AA	AB	AA	BB	AA	AB	AA	AB	AB	Ad	AB	AA	AA	AB	AA	AB	AA	AA	AB	AA	AB
chr1A	26454001	26459000	5000	M	M	M	M	M	M	M	M	M	M	M	M	M	M	M	M	M	M	M	M	M	BC	M	M	M	BC	M	M	M	M	M	M	M	M	BC	BC	M	BC	BC	M	M	M	M	M	M	M
chr1A	26461501	26465500	4000	M	M	M	M	M	M	M	M	M	M	M	M	M	M	M	M	M	M	M	M	M	M	M	M	M	M	M	M	M	M	M	M	M	M	M	AB	M	BC	AB	M	BC	M	M	M	BC	M
chr1A	26745501	26751000	5500	dd	dd	dd	BB	dd	Ad	AB	dd	BB	AA	BB	BB	dd	BB	AB	BB	AA	BB	dd	dd	dd	dd	AB	dd	dd	dd	dd	Ad	dd	dd	dd	dd	dd	dd	dd	dd	AB	dd	dd	AB	BB	BB	BB	dd	dd	dd
chr1A	26754501	26759000	4500	Ad	Ad	Ad	BB	Ad	Ad	AB	AA	BB	AA	BB	BB	Ad	BB	BB	AB	AA	AB	Ad	Ad	Ad	Ad	BB	Ad	Ad	Ad	Ad	AA	Ad	Ad	Ad	Ad	Ad	Ad	Ad	Ad	BB	Ad	Ad	BB	BB	BB	BB	Ad	Ad	Ad
chr1A	26784001	26791000	7000	Ad	Ad	Ad	BB	Ad	Ad	AB	Ad	BB	AA	BB	AB	Ad	BB	BB	BB	AA	AB	Ad	Ad	Ad	Ad	BB	Ad	Ad	Ad	Ad	AA	Ad	Ad	Ad	Ad	Ad	Ad	Ad	Ad	AB	Ad	Ad	BB	AB	BB	AB	Ad	Ad	Ad
chr1A	26843501	26847500	4000	M	M	M	M	M	M	M	BC	M	BC	M	M	M	M	M	M	M	M	M	BC	M	M	M	M	M	M	BC	M	M	M	M	M	M	M	M	M	M	M	M	M	M	M	M	M	M	M
chr1A	26877001	26881000	4000	BB	Ad	Ad	AB	AA	AA	BC	AA	BB	AB	BB	BC	Ad	BC	BC	AB	AB	BC	Ad	Ad	Ad	BC	BC	Ad	Ad	AA	AA	AA	Ad	BB	AB	BB	AA	AA	AB	Ad	AB	Ad	AA	BB	BB	AB	BB	Ad	Ad	AA
chr1A	27048001	27053000	5000	AA	AA	AA	AA	AA	AA	AA	AA	AA	AA	AA	AA	AA	AA	AA	AA	AA	AA	AA	AA	AA	AA	AA	AA	AA	AA	AA	AA	Ad	AA	AA	AA	AA	AA	AA	AB	AA	AA	AA	AA	AA	AA	AA	AA	AA	AA
chr1A	27194001	27198000	4000	BB	AB	BC	BC	BC	BB	BC	BB	BB	BB	BB	BC	BB	BB	BB	BB	BB	BB	BB	BB	BB	AB	BB	BB	AB	BB	AB	AB	BB	BC	AB	BB	BC	BB	BB	AB	BB	BC	BB	BC	AB	AB	BB	AB	BB	AB
chr1A	27203501	27207500	4000	BC	M	M	BB	BC	BB	M	BC	M	BC	M	M	M	BC	M	M	BC	BC	BC	BC	AB	M	M	M	BB	BB	M	BC	BC	BB	BC	BC	M	M	M	M	M	M	BC	BB	M	BB	M	M	M	M
chr1A	27210501	27218000	7500	AB	AB	AA	AA	AA	AA	AB	AB	AA	AA	AA	AA	AA	AB	AA	AA	AA	AB	AB	AB	AA	AB	AB	AB	AA	AA	AA	AA	AB	AB	AB	AB	AB	AB	AA	BB	AA	AA	BB	AA	AB	AA	AA	AA	AA	AA
chr1A	27389001	27393500	4500	BC	BB	BC	M	BC	BC	BC	M	AB	BC	BC	BC	M	BC	BB	BB	M	AB	BB	BC	BB	BC	BC	BC	BB	M	M	BB	M	BC	BC	BB	BC	BC	BB	AB	BC	AB	BC	M	BB	AB	BB	BB	AB	AB
chr1A	27389001	27412500	23500	AA	AB	AA	AA	AA	AA	AA	AB	AA	AA	AA	AA	AA	AA	AA	AA	AB	AA	AA	AB	AA	AB	AA	AA	AA	AB	AA	AA	AA	AA	AA	AA	AA	AA	AB	AB	AA	AA	AB	AA	AA	AA	AA	AA	AA	AA
chr1A	27449001	27453500	4500	BB	BB	BB	BC	BB	AB	BB	AB	M	BC	M	BB	BB	BC	AA	AA	BC	AB	AB	BC	AB	BC	BB	BB	AB	BB	AB	AB	BB	BC	BB	BB	AB	BC	BB	BB	BB	AB	BB	BB	AA	AA	AA	AB	AB	BB
chr1A	27611501	27646500	35000	BC	Ad	BB	BB	BB	AA	BB	Ad	Ad	BB	Ad	AB	BB	BB	Ad	Ad	AB	AB	Ad	BB	Ad	BB	BB	BB	Ad	BB	Ad	Ad	BB	BB	AB	BB	Ad	BB	BC	Ad	AB	Ad	Ad	BB	Ad	Ad	Ad	Ad	Ad	AB
chr1A	27675001	27679000	4000	BB	Ad	BB	BB	BB	Ad	BB	Ad	Ad	BB	Ad	BB	BB	BB	Ad	Ad	AB	BB	Ad	BB	Ad	BB	BB	BB	Ad	BB	Ad	Ad	BB	BB	AB	BB	Ad	BB	AB	Ad	AB	Ad	Ad	BB	Ad	Ad	Ad	Ad	Ad	Ad
chr1A	28129501	28133500	4000	BB	dd	BB	BB	BB	Ad	BB	dd	AA	AB	AA	AB	BB	BB	BB	BB	AB	AB	dd	BB	dd	BB	BB	BB	dd	BB	dd	Ad	BB	AB	AA	BB	dd	BB	BB	dd	BB	dd	dd	BB	BB	dd	dd	dd	dd	BB
chr1A	28303001	28314500	11500	AA	Ad	AB	AB	BB	AA	AB	Ad	AA	BB	Ad	AB	AB	AB	Ad	AA	AA	AB	Ad	AB	Ad	AB	AB	AB	Ad	AB	Ad	AA	BB	AB	AA	AB	Ad	AB	Ad	Ad	AA	Ad	Ad	AB	Ad	Ad	Ad	Ad	Ad	AA
chr1A	28321501	28325500	4000	AA	Ad	AB	AB	BB	Ad	BB	Ad	Ad	AB	Ad	BB	AB	BB	AA	Ad	AA	AB	Ad	BB	Ad	BB	BB	AB	Ad	AB	Ad	Ad	AB	BB	AA	AB	Ad	BB	Ad	dd	AB	dd	dd	AB	Ad	dd	dd	Ad	Ad	AA
chr1A	28418501	28422500	4000	AA	AB	AA	AA	AA	AA	AA	AB	AA	AA	Ad	AA	AA	Ad	AA	AA	AA	AA	AB	AA	AB	AA	AA	AA	AB	AA	AB	AB	Ad	AA	AA	AA	AA	AA	AA	AB	AA	AB	AB	AA	AA	Ad	AB	AB	Ad	Ad
chr1A	28463501	28468000	4500	M	M	M	M	M	M	M	M	M	M	M	M	M	BC	BC	BC	M	M	M	M	M	M	BC	M	M	M	M	M	M	M	M	M	M	M	BC	BC	BC	AB	M	M	BC	BC	AB	BC	AB	BC
chr1A	28678001	28683500	5500	M	M	M	M	M	M	M	M	M	M	M	M	BC	BC	BC	M	BC	M	BC	M	M	M	M	M	M	M	M	BC	M	M	BC	M	M	M	M	M	BC	BB	BC	M	M	AB	BB	BC	AB	BC
chr1A	28709501	28715500	6000	Ad	AA	AA	Ad	AA	AA	AA	AA	AA	AA	AA	Ad	AA	AA	Ad	AA	AA	AA	Ad	Ad	AA	Ad	AA	AA	Ad	AA	AA	AA	Ad	AA	AA	Ad	AA	AA	Ad	AB	AA	AA	AB	AA	AA	AA	AA	AA	AA	Ad
chr1A	28796001	28800500	4500	BC	AB	M	BC	BC	BB	AB	BB	BB	BB	BB	BC	BC	BB	BB	BB	AB	BC	BB	BB	BB	BB	M	AB	BB	M	AB	AB	BB	BB	BC	BC	BB	BC	BC	BB	BB	AB	BC	BB	BB	AB	AB	AB	AB	BC
chr1A	28800001	28805500	5500	BB	AB	BC	BB	AB	BB	BB	BB	BB	BB	BB	BC	BB	AB	AB	AB	BB	BC	AB	BB	BB	BB	BB	AB	AB	BC	AB	BC	BB	BC	BB	M	BB	BB	BB	AA	BB	BB	AB	BB	BB	BB	AB	AB	AB	AB
chr1A	28809501	28813500	4000	BC	M	M	BC	BC	M	M	M	M	BC	BC	M	BC	BC	M	M	M	BC	BC	M	M	M	BC	BB	M	M	M	M	M	M	BC	M	M	M	M	BC	BC	BC	BC	BC	BC	M	M	BB	BC	BB
chr1A	28902501	28907500	5000	AB	AB	M	M	M	M	AB	M	AB	BB	AA	M	BB	AB	BB	AA	AB	BB	AB	BB	M	BB	BB	M	M	M	M	M	M	BB	M	M	AA	M	BB	BB	M	M	BB	M	AA	M	M	M	AB	BB
chr1A	29030001	29035000	5000	BC	AB	BC	AB	BC	BB	BB	AB	BB	BB	BB	BB	BC	BC	BB	BB	BB	BB	BB	BB	AA	BB	AB	AA	BB	BB	AB	AA	BB	AB	BB	BB	AB	BB	BB	AB	AB	AB	AB	AB	AB	AA	AB	BB	BB	AB
chr1A	29077001	29081000	4000	BC	AB	AB	AB	AB	AB	AB	AB	AB	BB	AB	AB	AB	AB	BC	AB	AB	AB	AB	AB	AB	BB	AB	BB	AB	AB	AB	AA	BB	AB	AB	BB	AB	AB	AB	AB	AB	AB	AB	AB	AB	AA	Ad	AA	Ad	AB
chr1A	29085501	29092000	6500	BB	BB	AB	AB	AB	BC	BC	BB	BB	BC	BC	AA	AB	AB	BC	BC	BB	AB	BB	BC	AA	BB	BB	BC	BC	AB	AA	AA	BB	BC	BB	BB	BC	BB	BC	M	AB	BB	BB	BB	BC	AA	AB	BB	BB	AA
chr1A	29222501	29226500	4000	M	M	M	M	M	M	M	M	BC	M	BC	M	M	M	M	M	M	M	M	M	BC	M	M	M	M	M	M	M	M	M	M	M	BC	M	M	M	M	BC	M	M	M	AB	BC	M	BC	M
chr1A	29508001	29512500	4500	AA	BB	BB	BB	BB	BB	AB	BB	AB	BC	Ad	BB	BB	BB	BB	BC	BB	BB	AB	BB	AB	BB	BC	BC	AA	BC	AA	BB	BB	AB	BB	BB	AA	BB	BB	AA	AB	AB	BB	BB	BB	BC	BB	AA	AA	BB
chr1A	29579001	29583000	4000	Ad	AB	AA	AB	AA	AA	Ad	AA	Ad	BB	Ad	AB	AA	AA	AB	AA	AA	AA	Ad	AB	Ad	AB	AB	AA	Ad	AB	Ad	Ad	AB	AB	AA	AB	Ad	AB	AB	Ad	dd	Ad	AA	AA	AA	AA	AB	Ad	Ad	AA
chr1A	29702001	29706000	4000	AB	AB	BB	BB	BB	AB	Ad	BC	Ad	BB	Ad	BB	BB	BB	BB	BB	AB	BB	Ad	BC	AB	BC	BB	BB	Ad	BB	Ad	Ad	BB	BB	AB	BB	Ad	BB	BC	Ad	Ad	Ad	AB	BB	BB	BC	BB	Ad	Ad	BB
chr1A	29718501	29722500	4000	AB	BB	BC	BC	AB	AB	AA	BB	AA	M	BB	BB	BB	AB	M	M	BC	AB	AB	BC	AA	BC	BC	M	M	M	BC	M	M	BB	BC	BB	AB	M	M	AA	BC	BB	AA	BC	BC	M	AB	Ad	Ad	BB
chr1A	29813001	29821500	8500	AA	AA	AA	AA	AA	Ad	Ad	AA	Ad	AA	Ad	AA	AA	AA	AA	AA	AA	AA	Ad	AA	Ad	AB	AB	AB	Ad	AB	Ad	Ad	AA	AB	AA	AA	AA	AB	AB	AA	Ad	Ad	AB	AA	AA	AA	AB	Ad	Ad	BB
chr1A	29835001	29839000	4000	BB	BB	M	M	M	BC	BB	M	AA	M	AB	BC	M	M	M	M	M	M	BB	M	AB	M	M	M	AA	M	AA	AB	M	M	BC	M	BB	M	M	BC	AB	AB	M	M	M	BC	M	AA	AB	BC
chr1A	29873001	29878000	5000	Ad	AA	AA	AA	AA	Ad	Ad	AA	Ad	AA	Ad	Ad	AA	AA	AA	AA	AA	Ad	Ad	AA	Ad	AA	AA	AA	Ad	AA	Ad	Ad	AA	AB	Ad	Ad	Ad	AA	AA	Ad	Ad	Ad	AB	AA	AA	Ad	AA	Ad	Ad	Ad
chr1A	29959001	29965000	6000	AA	AA	BC	BC	BC	BB	BB	BC	BB	BB	AB	BC	BB	BB	BC	BC	BB	BB	BC	BC	AA	BB	BC	BC	BB	BB	BB	BB	BB	BB	BB	BC	BB	BB	BB	BC	AA	Ad	BC	BB	BB	AA	Ad	AB	Ad	BB
chr1A	29967501	29972000	4500	AB	AA	M	M	BC	BC	M	BC	BC	BC	BB	BC	M	M	M	M	BC	M	M	BC	AB	M	M	M	BC	M	BC	M	M	M	BB	M	M	BB	M	M	BB	AA	M	M	M	AA	AA	BC	AA	BB
chr1A	29982001	29989000	7000	BC	BC	BB	BB	BB	BB	BB	BC	BC	BC	AB	BB	BB	AB	AB	M	M	AB	AB	M	BB	BB	AB	BB	M	BB	BB	BC	BB	BB	BC	BC	BB	M	BB	M	BC	BB	M	BB	M	BB	BB	BB	M	BC
chr1A	30033001	30037500	4500	AB	AB	AB	BB	AB	AB	AA	AB	AB	AB	AB	BB	BB	AB	AB	AB	AB	AB	AA	AB	AB	BB	BB	AB	AA	BB	AB	AB	BB	BC	AB	BB	AB	AB	BB	AA	Ad	AB	AB	BB	AB	AB	AB	AA	AB	BB
chr1A	30113001	30117000	4000	AA	AA	Ad	Ad	Ad	Ad	AA	Ad	AA	AA	AA	Ad	Ad	AA	Ad	AA	AA	AA	AA	AA	Ad	Ad	Ad	Ad	Ad	Ad	AA	AA	Ad	AA	AA	AA	AA	AA	AA	AA	AA	AA	AA	AA	AA	AA	AA	AA	AA	AA
chr1A	30247501	30252000	4500	BC	BB	AA	AA	AA	AA	AA	AA	AA	M	AA	AB	BC	BC	BC	AA	BC	M	AA	AB	AA	BC	M	AA	AA	AA	AA	AA	BC	BC	AB	AA	BC	AA	BC	M	AB	AA	BC	AA	BB	AA	AA	AA	AA	BC
chr1A	30305501	30309500	4000	AB	AA	AA	AA	AA	AA	AA	AA	AA	BB	AA	AA	AA	AB	AB	AA	AA	BB	AB	AA	AA	AA	AA	AB	AA	AA	AA	AA	AA	AA	AA	AA	BB	AA	AA	BB	AA	AA	AA	AA	AA	AA	AA	AA	AA	AA
chr1A	30383001	30398000	15000	AA	AA	AA	AA	AA	Ad	Ad	AA	Ad	AA	AA	AA	AA	AA	AA	AA	Ad	AA	Ad	AA	AA	AA	AA	AA	Ad	AA	AA	AA	AA	AA	AA	AA	Ad	AA	AA	AA	Ad	AA	AA	AA	AA	AA	AA	Ad	AA	AA
chr1A	30560501	30565000	4500	AA	AA	AA	AA	AA	AA	AA	AA	AA	AA	AA	AA	AA	AA	AA	AA	AA	AB	AA	AA	AA	AA	AA	AA	M	AA	AA	AA	AA	AA	AA	AA	BB	AA	AA	AA	AA	AA	AB	AA	AA	AA	AA	AA	AA	AA
chr1A	30570501	30581000	10500	AA	AA	AB	AA	AA	AB	AA	AA	AA	AA	AA	AA	AA	AB	AA	AA	AA	AA	AA	AA	AA	AA	AA	AB	M	AA	AA	AA	AA	AA	AA	AA	BB	AA	AA	AB	AA	AA	AB	AA	AA	AA	AB	AA	AA	AA
chr1A	30856001	30860500	4500	AA	AA	AA	AA	AA	AA	AA	AA	AA	AA	AA	AA	AA	AA	AA	AA	AA	AA	AA	AA	AA	AA	AA	AA	AA	AA	AA	AA	AA	AA	AA	AA	AA	AA	Ad	AA	AB	AA	AA	AA	AA	AB	AA	AA	AB	AA
chr1A	30865501	30870000	4500	Ad	AA	Ad	AA	Ad	AA	Ad	AA	AA	Ad	AA	AA	AA	AA	AA	AB	AA	AA	AA	Ad	Ad	Ad	Ad	AA	AA	AA	Ad	Ad	Ad	Ad	Ad	Ad	Ad	Ad	Ad	AB	Ad	AA	AA	AA	AA	AA	AA	AA	BB	AA
chr1A	31150001	31160000	10000	AA	AA	AA	AA	AA	AA	AA	AA	AB	AA	AA	AA	AA	AA	AA	AA	AA	AA	AA	AA	AA	AA	AA	AA	AA	AA	AA	AB	AA	AA	AA	Ad	AB	AA	AA	AA	AB	AA	AA	AA	AB	AA	AA	AA	AB	AB
chr1A	31174001	31180000	6000	AA	AA	AA	AA	AA	AA	AA	AA	AA	AA	AA	Ad	AA	AA	AA	AA	AA	AA	AA	AA	AA	AA	AA	AA	AA	AA	AA	AA	AA	Ad	AA	AA	AA	AA	AA	AB	AA	AA	AA	AA	AA	AA	AA	AA	AA	AA
chr1A	31531501	31537000	5500	AA	AA	AA	AA	AA	AA	AA	AA	AA	AA	AA	AA	AA	AA	AA	AA	AA	AA	AA	AA	AA	AA	AA	AA	AA	AA	AA	Ad	AA	AA	AA	AA	AB	AA	AA	AB	AA	AA	AA	AA	AA	Ad	AA	AA	AA	AA
chr1A	31809001	31813000	4000	AA	AB	AA	AA	AB	AA	AA	AA	AA	AA	AA	AA	AA	AA	AA	AA	AA	AA	AA	AA	AA	AA	AA	AA	AA	AA	AA	AA	AA	AA	AA	AA	AA	AA	AA	AA	AB	AA	AA	AA	AA	AA	AB	AA	AA	AB
chr1A	31843001	31847000	4000	Ad	AA	AA	AA	Ad	AA	AA	Ad	AA	AA	AA	AA	Ad	AA	AA	AA	AA	Ad	AA	AA	AA	AA	AA	AA	AA	AA	AA	Ad	AA	AA	AA	AA	AA	AA	AA	AA	AA	AA	AA	AA	AA	Ad	AA	AA	Ad	AA
chr1A	31902501	31909000	6500	AA	Ad	AA	AA	AA	AA	AA	AA	AA	Ad	AA	AA	AA	AA	Ad	AA	Ad	AA	AA	Ad	AA	AA	Ad	AA	AA	AA	AA	Ad	AA	AA	AA	Ad	AA	Ad	AA	AB	AB	AA	AA	AA	AA	AA	AA	AA	AA	AA
chr1A	31903501	31925000	21500	AA	AA	AA	AA	AA	AA	AA	AA	AA	AA	AA	AA	AA	AA	AA	AA	AA	AA	AA	AA	AA	AA	AA	AA	AA	AA	AA	AA	AA	AA	AA	AA	AA	AA	AA	AA	AA	AA	AA	AA	AA	AA	AA	AA	AA	AA
chr1A	31958501	31968000	9500	AA	AA	AA	AA	AA	AA	AA	AA	AA	AA	AA	AA	AA	AA	AA	AA	AA	AA	AA	AA	AA	AA	AA	AA	AA	AA	AA	AA	AA	AA	AA	AA	AA	AA	AA	AB	AA	AA	AA	AA	AA	AA	AB	AA	AA	AA
chr1A	31985001	31989000	4000	AA	AB	AA	Ad	AA	AA	Ad	AA	AA	AA	AB	AB	AA	AA	AA	AA	AA	AA	AA	Ad	AA	AA	AA	AB	Ad	AA	AA	AA	AA	AA	AA	AA	AA	AA	AA	AA	AA	AA	AA	AA	AA	AB	AA	AB	AA	AA
chr1A	32009501	32016500	7000	AB	BB	BB	BC	BB	AB	AA	BC	AA	BC	AA	BC	BB	BC	AA	AA	BB	BB	AA	BB	BC	BB	AB	BB	AB	M	M	BB	BC	BB	AB	BB	BB	BB	BB	AA	AB	AA	AA	BB	AB	BB	BB	AA	BC	M
chr1A	32019001	32023000	4000	Ad	AA	AA	AA	AA	AA	AA	AA	AA	Ad	AA	AA	AA	AA	Ad	AA	AA	AA	AA	AB	AA	AA	Ad	AA	AA	AA	AA	AA	AB	AA	Ad	AA	AA	AA	AA	AA	AA	AA	AA	AA	Ad	AA	AA	AA	AB	AA
chr1A	32094501	32110500	16000	AA	AA	AA	BC	AA	AA	AA	AA	AA	AA	AA	M	M	BC	AA	AA	BB	BC	AA	AA	AA	AA	AA	M	AA	M	AA	AA	AA	AA	AA	AA	AA	AA	AA	AA	AA	AA	AA	M	AA	AA	AA	AA	AA	M
chr1A	32298001	32302000	4000	Ad	Ad	Ad	AA	AA	Ad	Ad	Ad	Ad	Ad	AA	AA	AA	AA	AA	Ad	AA	AA	AA	Ad	Ad	AA	AA	AA	AA	Ad	AA	AB	AA	Ad	AA	Ad	Ad	Ad	Ad	AA	AB	AA	Ad	AA	AA	AA	AA	Ad	AA	AA
chr1A	32529001	32533500	4500	BB	BC	AB	AB	BB	BB	AB	BB	AB	BB	AB	AB	BB	AB	BC	BB	BB	BB	BB	AB	BB	BB	AB	BB	BB	BB	BB	AB	BB	BB	BB	AB	BB	BC	BB	BC	BB	BB	M	BB	BC	AB	M	BB	BB	M
chr1A	33067001	33073000	6000	BC	M	M	BB	M	M	AB	M	AB	M	AB	M	BB	M	BC	BB	AB	M	BC	M	AB	M	AB	BB	M	AB	AB	BB	M	BC	M	BC	M	M	M	M	BB	BB	BB	BB	BB	M	M	AB	AB	M
chr1A	33091501	33096500	5000	Ad	Ad	dd	dd	AA	Ad	AB	Ad	AA	AA	AB	dd	dd	dd	dd	dd	Ad	Ad	dd	Ad	AA	dd	AA	AB	dd	AB	AB	AB	Ad	dd	Ad	dd	Ad	dd	dd	dd	AB	Ad	Ad	AA	dd	dd	dd	dd	AA	dd
chr1A	33270001	33275500	5500	AB	AB	AA	AA	BB	AB	AB	AA	M	BB	BC	AA	AA	AA	AA	AA	AB	AB	AA	AA	BC	AB	BB	BB	AA	AA	BB	AB	BB	AB	AB	BB	M	BB	M	AB	BC	BB	BB	BB	AA	AA	AB	AA	BB	AB
chr1A	33310001	33333000	23000	AB	BC	AB	BC	M	AB	BC	AB	M	BB	M	BB	BB	BB	AB	BB	BB	BC	BB	BB	M	M	M	M	AB	AA	M	BC	BB	M	M	M	M	M	BB	AA	BC	BC	BC	M	AB	Ad	AA	AB	BC	AA
chr1A	33366001	33370000	4000	M	Ad	M	Ad	Ad	AA	Ad	Ad	AA	Ad	Ad	Ad	Ad	Ad	AA	Ad	AA	Ad	AA	AA	AA	AA	AA	AA	AA	Ad	Ad	AB	Ad	Ad	AA	Ad	Ad	Ad	AA	Ad	AA	AA	Ad	AA	Ad	AA	AA	Ad	AA	AA
chr1A	33389001	33397000	8000	M	BB	BC	AB	BB	M	BB	BB	AB	AB	BB	BB	BB	BB	BB	BB	AB	AB	BC	BB	BB	BB	BB	BB	BC	BB	BB	AB	BB	BB	AB	AB	BC	BB	AB	BC	AB	BB	BB	BB	BC	AB	AB	BC	BB	AB
chr1A	33529501	33533500	4000	BC	BB	BB	M	BC	BC	BC	BC	BB	BC	BB	BB	BB	BC	BC	BC	BC	BC	BC	BB	BB	BC	BC	M	BC	BC	BC	BB	BC	BC	BC	BC	BC	BC	BB	M	BB	BC	M	BC	M	BB	BC	BC	BB	BB
chr1A	33637001	33642000	5000	AA	AA	AA	AA	AA	Ad	AA	AA	AA	AA	AA	AA	AA	AA	AA	AA	AA	AA	AA	AA	AA	AA	AA	AB	AA	AA	AA	AA	AA	AA	AA	AA	AA	AA	AA	AA	AA	AA	AA	AA	AA	AA	AA	AA	AB	Ad
chr1A	33786501	33791500	5000	AB	BB	BB	BB	AB	AB	BB	BB	BB	BB	BB	BB	BB	BB	BB	BB	BB	AB	BB	BB	AB	AB	AB	BB	BB	BC	BB	BB	AB	BB	AB	BB	BB	AB	BB	AB	AB	AB	AB	BB	AB	BB	BB	AB	BB	AA
chr1A	33803001	33809000	6000	BC	BB	BB	BC	BB	AB	BB	BB	BB	BC	BB	BB	BC	M	BB	BB	BC	BC	BB	BC	BB	BB	BB	BC	BC	M	BC	BB	BC	BC	BC	BB	BB	BB	BB	M	BB	AB	BB	BB	AB	BC	BB	AB	BC	AB
chr1A	33994001	33999500	5500	AB	AB	AB	BB	BB	BB	BB	BB	BB	AB	BB	BB	AB	BB	BB	BB	AB	AB	AA	BB	BB	BB	AB	AB	AB	BB	AB	BB	BB	BB	BB	BB	AB	BB	BB	BB	BB	AB	BB	BB	AB	AB	BB	AB	BB	BB
chr1A	34035001	34039000	4000	AB	BC	AB	AB	AB	BB	BB	AB	AB	AB	AB	BB	BB	AB	BB	BB	AB	BB	AB	BC	BB	BB	BB	AB	AB	AB	AB	BC	BB	BB	BB	BB	AB	AB	BB	BB	BC	BB	AB	AB	AA	AB	AB	AB	AB	BB
chr1A	34141501	34149500	8000	BB	BB	M	AB	BB	AB	BB	BB	AB	AB	AB	BB	AB	AB	BB	BB	BB	BB	BB	AB	BB	BB	BB	BC	BB	BB	BB	BC	AB	BB	BB	AB	BB	BB	BB	BB	BB	BB	BC	AA	BB	BB	BB	BC	BC	AB
chr1A	34182501	34188000	5500	AA	AA	AA	AA	AA	Ad	AA	Ad	Ad	AA	Ad	AA	AA	Ad	AA	AA	AA	Ad	AA	AA	BB	Ad	Ad	AA	AA	AA	BB	BB	AA	AA	AA	AA	Ad	AA	AA	Ad	AB	AA	AA	AA	AA	AB	AA	Ad	AA	AA
chr1A	34185501	34204000	18500	AA	AA	AA	AA	AA	AA	AA	AA	AA	AA	AA	AA	AA	AA	AA	AA	AA	AA	AA	AA	BB	AA	AA	AA	AA	AA	BB	BB	AA	AA	AA	AA	AA	AA	AA	AA	AA	AA	AA	AA	AA	AA	AA	AA	AB	AA
chr1A	34229501	34234000	4500	BC	BB	BC	BC	BC	M	BC	BB	BC	BC	BB	BC	BC	BC	BC	BC	BC	BC	BB	AB	BC	BB	AA	BC	BC	BC	AB	BC	BC	BB	BC	BC	M	BC	BB	AB	AB	AB	BB	BB	BB	M	BC	AB	BB	AB
chr1A	34269001	34273000	4000	AA	AA	AA	AA	AA	AA	AA	Ad	AA	Ad	Ad	Ad	Ad	AA	AA	AA	Ad	Ad	Ad	Ad	Ad	AA	Ad	AA	Ad	AA	Ad	AB	AA	AA	AA	AA	Ad	AA	AA	AA	AB	AA	Ad	AA	AA	AA	AA	Ad	Ad	AB
chr1A	34347001	34351000	4000	M	BC	BC	BC	BB	BB	BC	BC	BC	BC	BC	BC	BC	M	BC	BC	BC	BC	BC	BB	BC	BC	BB	M	BC	BC	M	BB	BC	BC	BC	BB	BC	BC	BB	M	BC	M	M	M	M	AB	BC	BC	AB	AB
chr1A	34449001	34514500	65500	Ad	BC	Ad	BC	Ad	AA	BC	BB	BB	BC	BB	AB	BB	BB	BB	BB	BB	BB	Ad	BB	BB	BB	BC	AB	Ad	BB	AB	BC	BC	BB	BB	BB	Ad	BC	AB	Ad	BB	AB	AA	BB	Ad	AB	AB	Ad	AB	AB
chr1A	34516001	34536500	20500	AA	AA	AA	AA	AA	AA	AA	AA	AA	AA	AA	AA	AA	AA	AA	AA	AA	AA	AA	AA	AA	AA	AB	AA	AA	AA	AA	AA	AA	AA	AA	AA	AA	AA	AA	AA	AA	AA	AA	AA	AA	AA	AA	AA	AA	AA
chr1A	34547501	34554000	6500	AB	AB	AA	AB	AA	Ad	AB	AA	AA	AA	AB	AA	AA	AA	AB	AA	AB	AB	AB	AA	AA	AB	AB	AA	AB	AA	AB	BB	AA	AA	BC	AB	AA	AB	AA	AB	BC	AA	AA	AA	AA	AA	AA	Ad	AA	BB
chr1A	34551001	34555500	4500	AB	AA	AA	AA	AA	AA	AA	AA	AA	AA	AB	AA	AA	AA	AA	AA	AA	AA	AB	AA	AA	AA	AA	AA	AA	AA	AB	AB	AA	AA	BB	AB	AA	AA	AA	AB	BB	AA	AA	AA	AA	AA	AA	AA	AA	BB
chr1A	34730501	34764000	33500	AA	AA	AA	AB	AA	AA	AB	AB	AB	AB	AB	AA	AA	AA	AA	AB	AB	AA	AA	AB	AB	AB	AB	AA	AA	AB	AB	AA	AB	AB	AB	AA	AA	AB	AA	BB	AB	AB	AB	AA	AA	AA	AB	AA	AA	AA
chr1A	34832501	34839000	6500	AA	AA	Ad	Ad	Ad	AA	AA	AA	AA	AA	AA	AA	AA	Ad	AA	AA	AA	Ad	Ad	Ad	AA	AA	AA	AA	AA	AA	AA	AA	AA	AA	AA	AA	AA	AA	AA	AB	AA	AA	AA	AA	AA	AA	AA	AA	Ad	AA
chr1A	34836501	34843000	6500	AA	AA	AA	AA	AA	AA	AA	AA	AA	AA	AA	AA	AA	AA	AA	AA	AA	AA	AA	AA	AA	AA	AA	AA	AA	AA	AA	AA	AA	AA	AA	AA	AA	AA	AA	AA	AB	AA	AA	AA	AA	AA	AA	AA	AA	AA
chr1A	34845501	34849500	4000	AA	AA	Ad	AA	Ad	AA	AA	AA	AA	Ad	Ad	Ad	AA	AA	AA	AA	AA	AA	Ad	AA	AA	AA	AA	Ad	AA	AA	AA	AB	AA	Ad	AA	Ad	AA	AA	AA	Ad	AB	AA	AA	AA	AA	AA	AA	AA	AA	AA
chr1A	34851001	34862500	11500	AA	AA	AB	AA	AA	AA	AA	AA	AA	AA	AA	AA	AA	AA	AA	AA	AA	AB	AA	AA	AA	AA	AA	AA	AA	AB	AA	AA	AA	AA	AA	AA	AA	AA	AA	AA	AA	AA	AB	AA	AA	AA	AA	AA	AA	AA
chr1A	34872501	34876500	4000	AA	AA	AB	AA	AA	AA	AA	AA	AA	AA	AA	AA	AB	AB	AA	AA	AA	AA	AA	AA	AB	AB	AA	AA	AA	AA	AA	AA	AA	AA	AB	AB	AA	AA	AA	AB	AA	AA	AB	AA	AA	AA	AA	AA	AA	AA
chr1A	34908001	34923500	15500	BC	BC	BC	M	BB	M	BC	BC	BC	BC	BC	BB	BC	BB	BC	BC	M	BC	BC	M	M	M	M	BC	BB	BC	M	M	BC	M	BC	BC	BC	M	M	M	BC	M	M	M	AB	AB	BC	AA	BB	M
chr1A	34930501	34934500	4000	AA	AA	AA	AA	AB	AA	AA	AA	AA	AA	AA	AA	AA	AA	AA	AA	AA	AA	AB	Ad	AA	AA	AA	AB	AA	AA	AA	AA	AA	AA	AA	AA	AB	AA	AA	AB	AA	AA	AA	AA	AB	AA	AA	AB	AA	AB
chr1A	34944001	34948000	4000	AA	AB	Ad	AA	Ad	AA	AA	AA	AB	AA	AA	AB	AA	AB	AA	Ad	AA	AA	Ad	AA	AA	AA	AA	AA	Ad	AA	AA	BC	AA	AA	AB	AA	Ad	AA	AA	Ad	AB	AA	Ad	AA	Ad	Ad	AA	Ad	AA	Ad
chr1A	34947501	34951500	4000	AA	AB	Ad	AB	Ad	AA	AB	AB	BB	AB	AB	AB	AB	BB	AB	AB	AB	AB	Ad	BB	AB	AB	BB	AB	Ad	AB	AB	AB	BB	AB	BB	AB	Ad	BB	BB	AA	AB	AA	AA	AA	Ad	AA	AA	Ad	AA	AA
chr1A	35168001	35172000	4000	AA	AA	AA	AA	AA	AA	AA	AA	AA	AA	AA	AA	AA	AA	AA	Ad	AA	AA	AA	AA	AA	AA	AA	Ad	AA	AA	AA	AA	AA	AA	AA	AA	AA	AA	AA	AA	AA	AA	AA	AA	AA	AB	AA	AA	AA	AA
chr1A	35202001	35206000	4000	AA	AA	AA	AA	AB	AA	AA	AA	AA	AA	AA	AA	AA	AB	AA	AA	AB	AA	AA	AA	AA	AA	AB	AA	AA	AA	AA	AA	AA	AA	AA	AA	AA	AA	AA	AB	AA	AA	AA	AA	AA	AB	AA	AA	AB	AA
chr1A	35328501	35333000	4500	AA	AA	AA	AB	AB	Ad	AB	AA	AA	AA	AA	AA	AA	AA	AA	AA	AA	AA	AA	AA	AA	AA	AA	Ad	AA	AA	AA	AA	AB	AA	AB	AB	AB	AA	AA	AA	AB	AA	AA	AA	AA	AA	AA	Ad	AA	AB
chr1A	35338501	35344500	6000	AB	AA	AA	AB	AA	AA	AA	AA	AA	AB	AB	AB	AA	AA	AA	AB	AB	AB	AA	AB	AA	AB	AB	AB	AA	AB	AA	AB	AB	AB	AA	AB	AA	AB	AB	AA	BB	AA	AA	AA	AA	AB	AA	AA	AA	BB
chr1A	35380501	35386000	5500	AA	AA	Ad	AA	AA	Ad	AA	AA	AA	AB	AA	AA	AA	AA	AA	AA	AA	AB	AA	AB	AA	AB	AA	AA	AA	AA	AB	Ad	AA	AA	AA	AA	AA	AA	AA	BB	AA	AA	AB	AA	Ad	Ad	AA	Ad	AA	AB
chr1A	35495001	35499000	4000	BB	BB	BB	BB	AB	BB	BB	BB	BB	BB	BB	BB	BB	BB	BB	BB	BC	BC	BB	BC	BB	BB	BB	BB	BB	BB	BB	BB	BB	BB	BB	BB	BB	BB	BB	BB	BB	BB	BC	BB	BB	AB	BC	BB	BB	AB
chr1A	35621501	35625500	4000	AA	BB	Ad	AB	Ad	AB	AB	BB	BC	AB	AB	BB	BB	BC	BB	AB	AA	AA	Ad	AB	AB	AA	Ad	AB	dd	AB	AA	AB	AB	AB	BB	BB	Ad	AB	AB	Ad	AA	AA	AA	AA	dd	AA	AA	Ad	AA	AA
chr1A	35622501	35630500	8000	AB	AB	AA	AB	dd	AB	BB	BB	BC	BB	BB	BB	BB	BB	BB	BB	AB	BB	dd	AB	AB	AB	AA	AB	dd	AB	AA	AB	BB	AB	BB	BB	AA	BB	BB	AA	AB	AB	AA	AA	dd	AB	AB	AA	AB	AA
chr1A	35728501	35826000	97500	AA	AA	AA	AA	AA	AA	AA	AA	AA	AA	AA	AA	AA	AA	AA	AA	AA	AA	AA	M	AA	AA	AA	AA	AA	AA	AA	AA	AB	AA	AA	AA	AA	AA	AA	AA	AA	AA	AA	AA	AA	AA	AA	AA	AA	AA
chr1A	35933001	35937500	4500	AB	BB	AB	BB	AB	AB	BB	BB	BB	BB	BB	AB	BB	BC	BB	BB	BB	BC	AB	BB	BB	BB	BB	BB	AB	AA	BB	AB	BB	BC	BB	BB	BC	BB	AB	BB	AB	BB	BC	BB	BB	AA	BB	BB	BC	BB
chr1A	36064501	36068500	4000	BB	BB	BB	BC	AB	BC	BB	BB	BB	BB	BC	BB	BB	BC	BC	BB	BB	BC	BB	BC	BB	AB	BB	BB	BB	BB	BB	BB	BB	BC	BC	BB	AB	BB	BC	BC	BB	BC	BB	BB	AB	BB	BB	BB	BB	BC
chr1A	36166501	36172500	6000	AA	AA	AA	Ad	Ad	AA	AA	AA	AA	AA	AA	AA	AA	AA	AA	AA	AA	AA	AA	AA	AA	AA	AA	AA	AA	AA	AA	AA	AA	AA	AA	AA	AA	AA	AA	AB	AA	AA	AB	AA	AA	Ad	AA	AA	Ad	Ad
chr1A	36171001	36176500	5500	AA	AA	AA	AA	AA	Ad	AA	AA	AA	AA	AA	AA	AA	AA	AA	AA	AA	AA	Ad	AA	AA	AA	AA	AA	AA	AA	AA	AA	AB	AA	AA	AA	AA	AA	AA	AA	AA	AA	AB	AA	AA	AA	AA	AA	AA	AA
chr1A	36181501	36187000	5500	AB	AA	AA	AA	AA	AA	AA	AA	AA	AA	AA	Ad	AA	AA	AA	AA	AA	AA	Ad	AA	AA	AA	AA	Ad	AA	AA	AA	AA	AA	AA	AA	AA	AA	AA	Ad	AA	AA	AA	AB	AA	Ad	AA	AA	AA	AA	AB
chr1A	36285001	36289000	4000	Ad	AB	Ad	AB	Ad	AA	AA	AB	AB	BB	AB	AB	AB	AB	AA	AB	AB	AB	AA	AB	AB	AB	AB	AB	Ad	AB	AB	AB	AA	AB	AB	AB	Ad	AB	AB	BB	BB	AB	AB	AA	Ad	AB	AB	AB	BB	AB
chr1A	36290501	36294500	4000	AA	AA	AA	AA	AA	AA	AA	AA	AA	AA	AA	AA	AB	AA	AA	AB	AA	AA	AA	AA	AA	AA	AA	AA	AA	AA	AA	AA	AA	AA	AA	AA	AA	AA	AA	BB	AA	AA	AA	AA	AA	AA	AA	AA	AB	AB
chr1A	36387501	36394500	7000	AA	AA	AA	AA	AA	AA	AA	AA	AA	AA	AA	AA	AA	AA	AA	AA	AA	AA	AA	AA	AA	AA	AA	AA	AA	AA	AA	AA	AA	AA	AA	AA	AA	AA	AA	AA	AA	AA	BB	AA	AA	AA	AA	AA	AA	Ad
chr1A	36534001	36538000	4000	BB	BB	BB	BB	AA	AB	BB	M	BB	BB	BB	BB	AB	BC	BB	BB	BB	AB	BB	BB	AB	BB	M	BB	AB	BB	AB	AB	BB	BB	BB	AB	BB	BC	AB	BB	AA	AB	BB	AB	BB	AB	AB	AB	AB	Ad
chr1A	36932001	36937000	5000	M	M	M	M	M	M	M	M	M	M	BB	M	M	M	M	M	M	M	BC	BB	M	M	M	M	M	M	M	M	BC	M	M	M	M	M	M	BC	M	BB	BC	M	AB	BB	BB	AB	M	BB
chr1A	37101001	37107000	6000	BB	BB	BB	BB	AB	AB	BB	BB	BC	BB	BB	AB	AB	BB	BC	BB	AB	BB	BC	BB	BB	BB	BB	BB	BB	BB	BB	BB	BB	BC	BB	BC	AB	BB	BB	BB	BB	BB	BB	BB	AB	BB	BB	AB	BC	BB
chr1A	37406501	37413000	6500	AA	AA	AA	AA	AA	AA	AA	AA	AA	AA	AA	AA	AA	AA	AA	AA	AA	AA	AA	AA	AA	AA	AA	AA	AA	AA	AA	AA	AA	Ad	AA	AA	AA	AA	AA	AB	AB	AA	AA	AA	AA	AA	AA	AA	AB	AB
chr1A	37422001	37426000	4000	M	M	M	M	M	M	M	M	M	M	M	M	M	M	M	M	M	M	M	M	M	M	M	M	M	M	M	M	M	M	M	M	BC	M	M	BC	BC	M	BB	BC	BC	M	M	BB	M	M
chr1A	37544501	37549500	5000	BB	BB	BB	BB	BB	BB	AA	BB	BB	BB	BB	BB	BB	BB	BB	BB	BB	BB	BB	BB	AA	BB	BB	AA	BB	BB	BB	BB	BB	BB	BB	BB	BB	BB	BB	BB	AB	BB	BB	BB	BB	BB	AB	BB	BC	AA
chr1A	37555001	37559000	4000	M	M	M	M	M	M	M	M	M	M	M	M	M	M	M	M	M	M	M	M	M	M	M	M	M	M	M	M	M	M	M	M	M	M	M	M	BC	M	M	M	BC	AB	M	BB	M	M
chr1A	37619501	37627000	7500	AB	AB	AB	BB	AB	AB	AA	AB	AB	AA	AB	AB	AB	AB	AB	BB	AB	AB	AB	AB	AA	AB	AB	AA	AB	AB	AB	AA	AB	AB	AB	AB	AB	AB	BB	BB	AB	AB	AB	BB	AB	AB	AB	AB	AB	Ad
chr1A	38052501	38056500	4000	AA	AA	AA	AA	AA	AA	AA	AA	AA	AA	AA	AA	AA	AA	AA	AA	AA	AA	AA	AA	AA	AA	AA	AA	dd	AA	AA	AA	AA	AA	AA	AA	AA	AA	AA	AB	AA	AA	AB	AA	AA	AA	AA	AA	AA	BB
chr1A	38361001	38365500	4500	AB	AB	AB	AB	AB	AB	AB	AA	AA	AA	AB	AA	AA	AA	AB	AB	AA	AA	AB	AA	AB	BB	AB	AB	AB	AA	AB	M	AA	AB	AB	AA	AA	AB	AB	AB	BB	AB	AA	AB	BB	BB	AB	AB	BB	BB
chr1A	38546501	38550500	4000	M	M	M	M	M	BC	M	BC	M	M	M	M	M	M	M	M	M	M	BC	M	M	M	M	M	BB	M	BB	BB	M	M	M	M	M	M	M	M	M	M	M	M	BC	BB	M	BB	M	BB
chr1A	38559501	38573000	13500	BB	AA	AA	AA	AA	AB	AA	AA	AA	AA	AA	AA	AA	AA	AA	AA	AA	AA	AA	AA	AA	AA	AA	Ad	BB	AA	AB	AA	AA	AA	AA	AA	AA	AA	M	AB	AA	AA	AA	BB	AA	AA	AA	Ad	Ad	AA
chr1A	38560001	38617500	57500	AB	AA	AA	AA	AA	AB	Ad	AA	AA	AA	Ad	AA	AA	AA	AA	AA	AA	AA	Ad	AA	Ad	AA	AA	Ad	AB	AA	AB	AB	AA	AA	AA	AA	AA	AA	BC	AB	AA	AA	AA	BB	Ad	AA	AA	Ad	AA	AA
chr1A	38631001	38635500	4500	AB	AA	AA	AA	AA	AB	dd	AA	Ad	Ad	Ad	AA	AB	AB	AA	Ad	AA	AA	AA	Ad	dd	AA	AA	dd	AB	Ad	AB	AB	Ad	AB	AA	AA	Ad	AB	BC	AA	AA	AA	Ad	BB	AA	AA	AA	Ad	AA	AB
chr1A	38659001	38663000	4000	AB	AB	AA	AB	AB	AB	AB	AB	AB	BB	AB	AB	AB	AB	AB	AB	AB	BB	AB	BB	AB	BB	BB	AB	AB	BB	AB	BB	BB	AB	AA	AB	AB	AB	BB	AB	BC	BB	AB	BB	AB	BC	AB	AB	BC	BB
chr1A	38767001	38771500	4500	AB	Ad	AB	Ad	Ad	Ad	Ad	Ad	Ad	Ad	AA	Ad	Ad	AB	AA	Ad	Ad	AB	AB	Ad	AA	Ad	dd	AA	Ad	Ad	Ad	Ad	Ad	AA	Ad	Ad	Ad	AA	AA	dd	dd	dd	dd	AA	AA	dd	dd	AA	dd	dd
chr1A	38842501	38849500	7000	AA	M	AA	AA	AA	AA	AA	AA	M	M	AB	M	M	AA	AA	M	M	AA	AA	BC	AA	AA	AB	AA	AA	M	AA	AA	AA	AA	BC	AA	AA	AA	AA	M	AA	M	AA	AA	AA	M	M	AA	M	AA
chr1A	38855501	38866500	11000	AA	M	AA	AA	AA	AA	AA	AA	M	M	BB	M	M	AA	AA	M	M	AA	AA	BB	AA	AA	AB	AA	AA	M	AA	AA	AA	AA	M	AA	AA	AA	AA	M	AA	M	AB	AA	AA	M	M	AA	M	AA
chr1A	39324001	39332500	8500	dd	Ad	Ad	Ad	Ad	Ad	Ad	Ad	Ad	Ad	AA	Ad	Ad	AA	Ad	Ad	Ad	AA	AA	Ad	Ad	Ad	Ad	Ad	Ad	Ad	Ad	Ad	Ad	Ad	Ad	Ad	Ad	Ad	AA	Ad	Ad	Ad	Ad	AA	AA	Ad	Ad	AA	Ad	Ad
chr1A	39752001	39758500	6500	AA	AA	AA	AA	AA	AA	AA	AA	AA	AA	AA	AA	AA	AA	AA	AA	AA	AA	AA	AA	AA	AA	AA	AA	AA	AA	AA	AA	AA	AA	AA	AA	AA	AA	AA	AA	Ad	AA	AA	AA	AA	Ad	AA	AA	AA	Ad
chr1A	39779501	39786000	6500	AA	AA	AA	AA	AA	AA	AA	AA	AA	AA	AA	AA	AA	AA	AA	AA	AA	AA	AA	AA	AA	AA	AA	AA	AA	AA	AA	AA	AA	AA	AA	AA	AA	AA	AA	AA	AA	AA	AA	AA	AA	AA	AA	AA	AA	AA
chr1A	39804501	39809000	4500	AA	AA	AA	AA	AA	AA	Ad	AA	AA	AA	AA	AA	AA	AA	AA	AA	AB	AA	AA	AA	AA	AA	AA	AA	AA	AA	AA	AA	Ad	AA	AA	AA	AA	AA	AA	AA	AA	AA	AA	AA	AA	AA	AA	AA	AA	AA
chr1A	39812001	39817500	5500	BC	M	BC	BB	BB	AA	AB	AB	BB	AB	M	AA	AB	BB	BC	AB	BB	BB	AB	AA	AB	BC	BB	BC	BB	AB	AB	BB	AA	BC	BC	M	AB	M	M	M	M	BB	BB	M	BC	M	AB	BC	BB	BB
chr1A	39864501	39889000	24500	AA	AA	AA	AA	AA	AA	AA	AA	AA	AA	AA	AA	AA	AA	AA	AA	AA	AA	AA	AA	AA	AA	AA	AA	AA	AA	AA	AA	AB	AA	AA	AA	AA	AA	AA	AB	AA	AA	AA	AA	AA	AA	AA	AA	AA	AA
chr1A	40345001	40354000	9000	BB	AA	BB	BB	BB	BB	AB	BB	BB	BB	BB	BB	BB	BB	BB	BB	AB	AB	BB	BB	BB	BB	BB	BB	BB	BB	AB	BB	BB	BB	AB	AB	AB	AB	BB	AB	AB	AB	AB	BB	BB	BB	BB	BB	BB	AB
chr1A	40558001	40564500	6500	AB	BB	BC	BC	BC	BC	BC	BB	BC	BB	AB	BB	BB	BB	BB	BC	BC	BB	BB	BB	BB	BB	BC	BC	BC	BB	BC	BB	BC	BC	BC	BB	BC	BC	AB	BC	BB	BB	BC	BB	BC	AB	BB	BC	AB	AB
chr1A	41039501	41093500	54000	AA	BB	AA	AA	AB	AB	BB	AA	BB	BB	AB	AB	BB	AA	AA	AB	BB	AA	AA	AB	AA	AB	AB	AA	AB	BB	BB	AB	AB	AB	BB	AB	AB	AB	AA	AB	AB	AB	AA	AA	AA	AA	AB	AA	AB	AA
chr1A	41319001	41327000	8000	BB	BC	BB	BB	BC	BB	BB	BB	M	BB	BC	M	M	BB	BB	M	BC	BB	BB	BB	BB	M	BB	BB	BB	BB	BB	BB	BB	M	BC	M	M	M	BB	M	BB	M	BB	BB	BB	BB	M	BB	M	AB
chr1A	41335001	41339000	4000	BC	AB	BB	BC	AB	AB	AB	BC	AB	AB	BB	AA	AA	AB	BB	AB	AB	BB	BC	AB	M	AB	AB	M	AB	AB	AB	AB	AB	AB	AB	AB	AB	AB	BC	AB	AA	AA	AA	BC	BB	AB	AB	BC	AA	AA
chr1A	41341501	41346500	5000	BC	AA	BB	BC	AA	AB	AA	BB	AA	AA	AA	AA	AA	AB	BC	AA	AA	AB	BC	AA	M	AA	AA	M	AA	AA	AA	AA	AA	AA	AA	AA	AA	AA	BC	AA	AA	Ad	Ad	BC	BB	Ad	Ad	BC	Ad	Ad
chr1A	41386001	41390000	4000	AA	AB	AA	AB	AA	AA	AA	AA	AB	AA	AA	AA	AA	AA	AA	AA	AA	AA	AA	AB	AA	AA	AA	AA	AA	AA	AA	AA	AA	AA	AA	AA	AA	AA	AA	AB	AA	AA	AA	AA	AA	AA	AA	AA	AA	AA
chr1A	41398501	41429500	31000	BB	BB	BB	BB	BC	AB	AB	AB	BC	BB	BB	BC	BC	AB	BB	M	BB	AB	BB	BB	BB	BC	AB	BB	AB	AB	AB	AB	AB	BC	BB	BC	M	BC	BB	BC	AB	BC	BB	BB	BB	AA	BC	BB	BB	AB
chr1A	41426001	41430000	4000	BC	BC	BB	BB	M	BB	AB	M	M	BB	BB	M	M	BB	BB	M	BC	BB	BB	BB	BC	M	BB	BB	BB	BB	BB	AB	BB	BC	BB	M	M	BC	BC	M	BB	BC	BB	BB	BB	AA	M	BB	AB	BC
chr1A	41442501	41446500	4000	AA	AB	AA	AB	AB	BB	AB	AA	BB	BB	AB	BB	BB	AA	AA	AB	AB	AA	AA	AB	AA	BB	BB	AA	BB	BB	AB	AB	BB	AB	AB	BB	BB	BB	AA	BB	AB	BB	AB	AA	AA	BB	AB	AA	AB	AB
chr1A	41474001	41479000	5000	AB	BB	AB	AB	AB	AB	AB	AB	BB	AB	AB	AB	AB	AB	AB	AB	AB	AB	AB	AB	AB	BB	AB	AB	BB	AB	AB	AA	AB	AB	AB	BB	AB	AB	AB	BB	AA	AB	BB	AB	BB	Ad	AB	AB	Ad	AB
chr1A	41514001	41521500	7500	AA	AB	AA	AA	BC	AA	AA	AA	BB	AA	AA	BB	BB	AA	AA	BB	AB	AA	AA	AA	AA	BC	AA	AA	AA	AA	AA	AA	AA	BC	AB	BB	BC	BC	AA	BC	AA	BB	AA	AA	AA	AA	BB	AA	BB	AA
chr1A	41531001	41536000	5000	AA	AB	AA	AA	BB	AA	AA	AA	BB	AA	AB	BB	BB	AA	AA	BB	AB	AA	AA	AA	AA	BB	AA	AA	AA	AA	AA	AA	AA	BB	AB	BB	BB	BB	AA	BC	AA	BB	AA	AA	AA	AA	BB	AA	BB	AA
chr1A	41540501	41551000	10500	AA	AB	AB	AB	BB	AB	AB	AA	BB	AA	AB	BB	BB	AA	AB	BB	AB	AA	AB	AA	AB	BB	AA	AB	AA	AA	AA	AB	AA	BB	AB	BB	BB	BB	AB	BC	AB	BB	AA	AA	AA	AA	BB	AB	BB	AA
chr1A	41546501	41553000	6500	AB	AB	BB	BB	AB	AB	AB	AB	BC	BB	AB	BB	BC	BB	AB	BB	AB	AB	AB	AA	BB	BC	AB	AB	AB	AA	AA	AA	AB	BB	AB	BB	AB	BB	AB	M	AA	BB	BB	BB	BB	AA	BB	AB	AB	AA
chr1A	41736001	41740000	4000	BB	BB	BC	BB	M	BB	BB	BB	BB	M	BB	BB	BB	BB	BB	BB	BC	BB	BB	BC	BB	BB	BB	BB	BB	BC	BB	BB	M	BB	BC	M	BC	BB	BB	M	M	BB	M	M	BB	BB	BC	M	BB	BC
chr1A	41794001	41798500	4500	M	M	BC	M	M	M	M	M	M	M	M	M	M	M	M	M	M	M	M	M	M	M	M	M	M	M	M	BC	M	M	M	M	M	M	M	M	M	M	M	M	BC	M	M	M	M	M
chr1A	41919501	41924000	4500	AB	AB	AA	AA	AA	M	M	AB	M	M	M	AB	AB	AB	AB	AA	AB	AB	M	M	AA	AB	AB	AA	M	M	M	M	M	AB	M	AB	M	AB	AA	AB	M	AB	M	AA	AB	M	AB	AB	AB	M
chr1A	41933001	41939500	6500	BB	dd	Ad	Ad	Ad	Ad	Ad	Ad	Ad	Ad	Ad	Ad	Ad	Ad	Ad	Ad	Ad	Ad	AA	Ad	Ad	Ad	Ad	AA	Ad	Ad	Ad	Ad	Ad	Ad	dd	Ad	Ad	Ad	BC	Ad	Ad	Ad	Ad	BC	Ad	Ad	Ad	Ad	Ad	Ad
chr1A	42100501	42105500	5000	AB	AA	AB	AA	AA	AA	AB	AA	AA	AA	AA	AA	AA	AA	AA	AA	AB	AA	AA	AB	AA	AA	AA	AA	AB	AA	AA	AA	AA	AA	AA	AA	AB	AB	AA	BB	AA	AA	AB	AA	AA	AA	AA	AB	AA	AA
chr1A	42198001	42229500	31500	AA	AA	AA	AA	AA	M	AB	AA	BC	BC	BB	AA	AA	AA	AA	AA	AA	AA	BC	BC	AA	AA	AA	AA	M	AA	M	M	BC	AA	BB	AA	BC	AA	AA	AA	M	AA	BC	AA	AA	BC	AA	BC	AA	BC
chr1A	42385501	42389500	4000	BB	BB	AB	BB	AB	AA	AA	BB	AA	AA	AA	AB	BB	AB	AB	AB	BB	BB	AA	AA	AB	BB	AB	BB	AA	AB	AA	AA	AA	BB	AB	AB	AA	AB	AA	BB	AA	AB	AA	AA	AB	AA	AB	AA	BB	AA
chr1A	42388001	42395000	7000	AB	BB	AB	BB	AB	AA	AA	BB	Ad	AA	AA	BB	AB	BB	AB	AB	BB	BB	AA	AA	AB	BB	AB	BB	AA	BB	AA	AA	AA	BB	AB	BB	AA	AB	AA	BB	Ad	AB	AA	AA	AB	Ad	AB	AA	AB	Ad
chr1A	42441501	42445500	4000	BC	M	M	M	BC	BC	M	M	M	M	M	BC	M	M	M	M	M	M	M	M	M	M	M	M	M	M	M	BC	M	M	M	M	M	BC	M	M	BC	M	M	M	M	BB	M	M	BC	BC
chr1A	42476501	42501500	25000	dd	dd	dd	AA	dd	Ad	dd	dd	dd	AA	dd	AA	AA	dd	dd	AA	Ad	dd	dd	AA	dd	Ad	dd	dd	dd	dd	dd	dd	dd	AA	dd	dd	dd	dd	AA	dd	dd	dd	dd	BB	AA	dd	dd	AA	dd	dd
chr1A	42507501	42511500	4000	AB	AB	AA	AB	AA	AA	AA	AA	AA	AA	AA	AB	AA	AA	AB	AB	AB	AB	AA	AA	AA	AB	AA	Ad	AA	AA	AA	AA	AA	AA	AA	AA	AA	Ad	AA	AB	AA	AB	AB	AA	AB	Ad	AA	AA	AA	AA
chr1A	42668001	42692000	24000	M	BC	M	BB	BB	BC	BB	M	BC	BB	BC	BC	BB	BB	BB	BC	BC	BC	BC	BC	M	BB	BB	M	BC	M	M	BC	BB	BC	BC	BB	BB	BC	BB	M	BB	BC	BC	BB	BC	BB	BB	BC	BB	BB
chr1A	42710501	42719000	8500	BB	AB	BC	AB	AB	AB	AB	AB	AB	AB	AB	AB	BB	AB	AB	BB	AB	AA	AA	AA	BB	AB	AA	BC	AA	BB	BB	BB	AB	AB	AA	AB	AA	AA	AA	Ad	AB	AA	AA	AA	AB	AB	AA	AA	AB	AB
chr1A	42716001	42722000	6000	AB	AB	AB	AB	AB	AB	AB	AB	AB	AB	AB	AB	AB	AB	AB	AB	AB	AB	AB	AB	AB	AB	AA	BB	AB	AB	AB	M	AB	AB	AB	AA	AB	AB	AA	AA	AB	AB	AB	AA	AB	AA	AB	AB	AB	AB
chr1A	43135001	43140500	5500	AB	AA	AA	AA	AA	AA	AA	AA	AA	AA	AA	AA	AA	AA	AA	AA	AA	AA	AA	AB	AB	AA	AA	AA	AA	AA	AA	AA	AA	AA	AA	AB	AA	AA	AA	AA	AA	AA	AA	AA	AA	AA	AA	AA	AA	AA
chr1A	43237501	43242500	5000	AA	AA	AA	AA	AA	AA	AA	AA	AA	AA	AA	AA	AA	AA	AA	AA	AA	AA	AA	AA	AA	AA	AA	AA	AA	AA	AA	AA	AA	AA	AA	AA	AA	Ad	AA	AA	AA	AA	AA	AA	AA	AB	AA	AA	AA	Ad
chr1A	43252501	43258000	5500	AA	AA	AA	AA	Ad	AA	AA	AA	AA	Ad	AA	AA	AA	AA	AA	AA	AA	AA	AA	AA	AA	AA	AA	AA	AA	AA	AA	AA	AA	AA	AA	AA	AA	AA	AA	Ad	AA	AA	AA	AA	AA	BB	AA	AA	AA	AA
chr1A	44057501	44062500	5000	AB	BC	BC	AB	BB	BB	BC	AB	BC	BB	BC	BC	AB	AB	AB	BC	BC	AB	BC	BB	AB	M	BC	M	AB	BB	BC	BB	BB	BB	BC	M	BC	BC	BC	M	BC	M	M	BB	M	AB	BB	BB	AB	AB
chr1A	44322501	44327500	5000	AA	BC	AA	BC	AB	AA	AB	BC	BC	BB	BB	AB	AB	BC	BC	AB	BB	AB	BC	BC	AA	AB	BC	AA	AB	AA	AA	AA	BC	AB	BB	AA	BB	AB	BC	BB	BC	AB	M	BC	BC	BC	AB	BC	AB	BB
chr1A	44368001	44378000	10000	AA	AA	Ad	Ad	AA	AA	Ad	AA	AA	Ad	Ad	Ad	AA	AA	AA	Ad	Ad	AA	Ad	AA	AA	AB	AA	AA	Ad	AA	AA	AA	AA	AB	AA	AB	AA	AB	AB	Ad	AB	AA	AA	AA	AA	Ad	AA	AA	Ad	AA
chr1A	44378001	44382000	4000	BB	BB	BC	BC	BB	BB	BB	AB	BB	BC	BB	BB	AB	BC	AB	BB	AB	BC	AB	BC	BB	M	BB	BB	BB	BC	BB	AB	BB	BB	BC	BC	BB	M	M	BB	AB	AB	BC	BB	BB	AA	AB	BB	AB	AA
chr1A	44401001	44405500	4500	BB	BB	BB	BB	BB	BB	BB	BB	BB	BB	BB	BB	BB	BB	BB	BB	BC	BB	BC	BB	BB	M	BC	BB	BB	BB	BB	BB	BB	BC	M	BB	BB	M	M	M	BB	BB	BC	BB	BB	BB	BB	BB	BC	AB
chr1A	44514001	44518000	4000	M	M	M	M	M	BB	M	M	M	M	BC	M	M	M	BC	M	M	M	M	M	M	M	M	M	M	M	M	M	M	M	M	M	BC	M	M	BC	BB	BB	BB	M	BB	M	BC	BB	BB	BC
chr1A	44533001	44537500	4500	AA	AA	AA	AA	AA	AA	Ad	Ad	AA	AA	AA	AA	AA	Ad	AA	AA	Ad	Ad	AA	AA	AA	BB	AA	AA	AA	Ad	AA	Ad	AA	BB	AA	BB	Ad	BB	BB	Ad	Ad	Ad	Ad	BB	Ad	Ad	Ad	Ad	Ad	Ad
chr1A	44533001	44544500	11500	AA	AA	AA	AA	AA	AA	Ad	Ad	AA	AA	AA	AA	AA	Ad	AA	AA	Ad	Ad	AA	Ad	AA	BB	AA	AA	Ad	AA	AA	Ad	AA	AB	AA	AB	Ad	BB	AB	Ad	Ad	Ad	AA	BB	Ad	Ad	Ad	Ad	Ad	Ad
chr1A	44576001	44580000	4000	Ad	AA	Ad	Ad	AA	AA	AA	Ad	AA	AA	AA	AA	AA	AA	AA	Ad	AA	Ad	AA	AA	AA	BB	Ad	Ad	AA	AA	Ad	Ad	Ad	AB	AA	BB	Ad	AB	BB	Ad	Ad	Ad	AA	AB	AA	Ad	Ad	Ad	Ad	AA
chr1A	44577501	44583000	5500	Ad	AA	Ad	Ad	Ad	Ad	Ad	Ad	Ad	AA	AA	AA	AA	AA	AA	Ad	Ad	AA	AA	Ad	Ad	BB	Ad	Ad	AA	Ad	Ad	Ad	Ad	AB	AA	BB	Ad	AB	AB	AA	Ad	Ad	Ad	AB	Ad	Ad	Ad	Ad	AA	Ad
chr1A	44591001	44602500	11500	AA	AB	AA	AA	AA	AA	Ad	Ad	AA	AA	AA	AA	AA	Ad	AA	AA	AA	Ad	AA	Ad	AA	BB	AA	AA	Ad	AA	AA	Ad	AA	AB	AB	AB	Ad	BB	AB	Ad	Ad	Ad	AA	BB	Ad	Ad	Ad	Ad	Ad	Ad
chr1A	44600001	44605000	5000	AA	AB	AA	AA	AA	AA	AA	AA	AA	AA	AA	AA	AA	AA	AA	Ad	AA	AA	AA	Ad	Ad	BB	AA	AA	AA	AA	AA	AA	AA	BB	AB	BB	AA	BB	BB	AA	AA	Ad	AA	BB	AA	Ad	AA	AA	AA	AA
chr1A	44608001	44613000	5000	AA	AB	AA	AA	AA	AA	AB	AA	AB	AA	AA	AA	AA	AA	AB	AA	AB	AB	AB	AA	AA	BB	AA	AA	AA	AA	AA	AA	AA	BC	BB	BB	AA	BB	BC	BB	AA	AA	AA	BB	AA	AA	AA	AA	AB	AA
chr1A	44636501	44641500	5000	Ad	AB	AA	Ad	Ad	Ad	Ad	AA	AA	AA	AA	AA	AA	AA	AA	AA	Ad	AA	AA	AA	AA	AB	Ad	AA	AA	Ad	Ad	AA	AA	BB	AB	BB	AA	BB	AB	Ad	AA	Ad	Ad	BB	Ad	AA	Ad	Ad	AA	AA
chr1A	44642501	44646500	4000	Ad	AA	Ad	Ad	AA	AA	AA	Ad	AA	AA	AA	AA	AA	AA	AA	Ad	AA	Ad	AA	AA	AA	BB	Ad	Ad	AA	AA	Ad	Ad	Ad	AB	AA	BB	Ad	AB	BB	Ad	Ad	Ad	AA	AB	AA	Ad	Ad	Ad	Ad	AA
chr1A	44644001	44649500	5500	Ad	AA	Ad	Ad	Ad	Ad	Ad	Ad	Ad	AA	AA	AA	AA	AA	AA	AA	Ad	AA	AA	Ad	Ad	BB	Ad	Ad	AA	Ad	Ad	Ad	Ad	AB	AA	BB	Ad	AB	AB	AA	Ad	Ad	Ad	AB	Ad	Ad	Ad	Ad	AA	Ad
chr1A	45339001	45355000	16000	AB	AB	AB	AA	AA	AA	AA	AA	AA	AA	AA	AA	AA	AA	AA	AA	AA	AA	Ad	AA	AB	BB	AA	AB	AA	AB	AB	AB	AA	BB	AB	BB	AA	BB	BB	AA	AA	AA	Ad	BB	AA	AA	AA	AA	AA	Ad
chr1A	45614501	45636500	22000	AA	AA	AA	AA	AA	AA	AA	AA	AA	AA	AA	AA	AA	AA	AA	AA	AA	AA	AA	AA	AA	AA	AA	AA	AA	AA	AA	AA	AA	AA	AA	AA	AA	AA	AA	AB	AA	AA	AA	AA	AA	AA	AA	AA	AA	AA
chr1A	45633501	45650000	16500	AB	AB	M	BB	AB	BB	AB	BB	BB	AB	AB	BB	BB	BC	AB	BC	BC	BB	BB	AB	AB	M	BB	AB	AB	BB	BB	BB	BB	M	BC	M	BB	M	AB	M	AB	BB	BB	BC	BB	BC	BB	BC	AB	BC
chr1A	45683001	45687500	4500	AA	AA	AA	AA	AA	AA	AA	AA	AA	AA	Ad	AA	Ad	AA	Ad	AA	Ad	AA	AA	Ad	Ad	BC	Ad	Ad	AA	Ad	Ad	Ad	AA	BB	AB	BB	Ad	BB	BC	Ad	Ad	Ad	AA	BB	AA	AB	Ad	Ad	Ad	AA
chr1A	45763501	45767500	4000	AB	AA	AA	AB	AB	AB	AB	AB	AA	AA	AB	AB	AB	AA	AA	AA	AB	AB	AB	BB	AB	AA	AA	AA	AA	AA	AA	AB	AA	AA	AA	AA	AA	AA	AB	AA	AB	AA	AB	AA	AB	AA	AB	AB	AB	AB
chr1A	45766001	45774000	8000	AA	AA	AA	AA	AA	AA	AB	AA	AA	AA	AB	AB	AA	AA	AB	AB	AA	AA	AB	AB	AB	AB	AB	AA	AA	AA	AB	AB	AB	AB	AB	AB	AA	AA	AA	AB	AB	AB	AA	AA	AB	AA	AB	AB	Ad	AA
chr1A	45824001	45829000	5000	AA	AA	AA	AA	AA	AA	AA	AA	AA	AA	AA	AA	AA	AA	AA	AA	AA	AA	AA	dd	AA	AA	AA	AA	AA	AA	AA	AA	AA	AA	AA	AA	AA	AA	AA	AA	AA	AA	AA	AA	AA	AA	AA	AA	AB	AA
chr1A	45907501	45912000	4500	AA	AA	AA	AA	AA	AA	AA	AA	AA	AA	AA	AA	AA	AA	AA	AA	AA	AA	AA	AA	AA	AA	AA	AA	AA	AA	AA	Ad	AA	AA	AA	AA	AA	AA	AA	AA	AA	AA	AA	AA	AA	AA	AA	AA	AA	AB
chr1A	46102501	46106500	4000	AA	AB	Ad	AB	BB	AB	Ad	AB	Ad	Ad	AB	AB	AB	AB	BB	BB	AB	BB	Ad	Ad	Ad	BB	Ad	Ad	BB	Ad	Ad	Ad	Ad	BB	AB	BB	Ad	BB	BB	AB	Ad	AB	Ad	BB	AB	AB	AB	Ad	AB	Ad
chr1A	46161001	46165000	4000	BB	M	BB	M	BC	M	AB	M	BB	BB	M	M	M	M	M	M	M	M	BB	BB	BC	M	BB	BB	M	BC	BC	BB	BC	BC	M	BC	BB	M	M	BC	AA	BB	BB	M	BC	BB	BC	AA	BC	AA
chr1A	46201001	46205500	4500	AB	AB	AB	AA	AB	AB	BB	AB	AB	AB	AB	AB	AB	AB	BB	AA	AA	BB	AB	AB	AB	BC	AB	AB	AB	AB	BB	AA	BB	BB	AB	AB	BB	AB	AB	BB	AB	BB	BB	AB	AB	AA	AB	AB	AA	AA
chr1A	46211001	46223500	12500	AB	AB	BB	AB	AB	AB	AB	AB	AB	AB	BB	BB	AB	AB	AB	AB	AB	AB	AB	AB	AB	BB	AB	BB	BB	BB	AB	AB	AB	BB	AB	AB	AB	AB	AB	BB	AB	BB	BB	AA	BB	AA	AB	AB	AB	Ad
chr1A	46223501	46228000	4500	Ad	AA	AA	AA	Ad	AA	Ad	AA	AA	Ad	AA	Ad	Ad	AA	AA	AA	Ad	AA	Ad	AA	AA	AA	AA	Ad	AA	AA	AA	AA	AA	AA	AA	AA	Ad	AA	AA	Ad	AB	AA	AA	AA	AA	AA	AA	AA	AB	AA
chr1A	46234001	46242000	8000	AA	AA	AA	AA	AA	AA	AB	AA	AA	AA	AA	AA	AA	AA	AA	AA	AA	AA	AA	AA	AA	AA	AA	AA	AA	AA	AA	AA	AA	AA	AA	AA	AA	AA	AA	AB	AA	AA	AB	AA	AA	AA	AA	AA	AA	AA
chr1A	46254001	46262500	8500	BB	AB	BB	AB	AB	AB	BB	AA	BB	BB	AB	AA	AB	AB	AA	AA	AB	AB	AB	BB	BB	AB	BB	BB	AB	BB	BB	AA	BB	AB	BB	AB	BB	AB	AB	BB	AB	AB	BB	AA	AA	AA	AA	BB	AA	Ad
chr1A	46266001	46271000	5000	Ad	AA	AA	AA	AA	AA	AA	AA	AB	AA	AA	AA	AA	AA	AA	dd	AA	AA	AA	AB	Ad	AA	AA	Ad	AA	Ad	Ad	AB	AA	AA	AA	AA	AB	AA	Ad	AA	BC	AA	AA	AA	AA	AB	AA	AB	AB	BB
chr1A	46273001	46304000	31000	AB	AB	AB	AA	AA	AA	AB	AA	AA	AA	AA	AA	AA	AB	AA	dd	AA	AA	AB	AA	AB	AA	AB	AA	AA	AB	AB	AA	AB	AA	AB	AA	AB	AA	AA	AB	AB	AA	AB	AA	AA	AA	AA	AA	AA	AA
chr1A	46297001	46304000	7000	BB	AB	BB	AA	AA	AB	BB	AB	BB	BB	AB	AA	AA	AB	AA	dd	AB	AA	AB	AB	BB	AA	BB	BB	AA	BB	BB	AB	BB	AB	AB	AA	BB	AB	AB	BB	AB	AA	BB	AA	AA	AA	AA	BB	AA	AB
chr1A	46533001	46539000	6000	Ad	AA	Ad	AB	AB	AB	AA	AA	AA	AB	Ad	AA	AB	AB	AB	AB	AB	AA	AA	AB	AA	AB	AA	AB	Ad	AA	AB	BB	Ad	BB	AB	BC	AA	AB	AB	BB	AB	AB	AA	BB	AB	BC	AA	AA	AB	AA
chr1A	46554501	46558500	4000	Ad	Ad	Ad	Ad	Ad	Ad	Ad	Ad	Ad	dd	Ad	Ad	Ad	AA	Ad	BB	Ad	Ad	Ad	Ad	Ad	AB	Ad	dd	AA	Ad	Ad	Ad	Ad	BB	AA	BB	Ad	AB	BC	Ad	dd	Ad	dd	BB	Ad	BB	Ad	Ad	AA	dd
chr1A	46740001	46744000	4000	Ad	Ad	dd	AA	AA	Ad	dd	AA	dd	dd	AA	AA	AA	AA	AA	BB	AA	AA	Ad	dd	dd	AB	dd	Ad	AA	dd	Ad	dd	dd	AB	AA	AB	dd	AB	BB	Ad	dd	AA	Ad	BB	AA	BC	Ad	Ad	AB	dd
chr1A	47186501	47193000	6500	BB	BB	BB	BB	BB	BB	AB	BB	BB	BC	BB	BB	AB	BB	BB	BB	BB	BB	BB	BC	BB	AB	AB	BB	BB	BB	BB	AB	BB	BB	AB	AB	BB	AB	AB	M	M	BC	M	BB	BB	AB	BC	BB	AB	M
chr1A	47872001	47877000	5000	Ad	BC	Ad	BB	BC	AB	AA	BB	AB	AB	AA	AB	BB	BC	AB	BB	BB	BC	AA	BB	AA	AB	AB	Ad	AB	Ad	AB	AA	AB	BC	AB	AB	AA	AB	BB	BB	BB	BC	BC	BC	BC	AB	AB	BC	AB	BC
chr1A	47997001	48001000	4000	dd	AA	dd	AB	AB	AA	dd	AA	AA	AA	AA	AA	AA	AA	AB	AA	AA	AB	AA	AA	dd	AA	AA	dd	AA	dd	dd	dd	AA	AB	AA	AA	AA	AA	AB	AA	AA	AA	AA	AA	AA	AA	AA	AA	AA	AB
chr1A	48709001	48716000	7000	AB	AB	BB	BB	AB	AB	AB	AB	AB	AA	AB	AB	AB	AB	BB	BB	BB	AB	AA	AB	AB	BB	AB	AB	AB	AB	AB	BC	AB	BB	AB	AB	AB	AB	AB	AB	AA	BB	AA	AB	BB	AB	BB	AA	AB	AB
chr1A	48713501	48717500	4000	M	M	M	M	M	M	M	M	M	M	M	M	M	M	M	M	M	M	M	M	M	M	M	M	M	M	M	M	M	M	M	M	M	M	M	M	M	M	BB	M	M	M	M	BB	M	BB
chr1A	48719001	48723000	4000	AB	BC	BC	BC	AB	BB	BB	BC	AB	AA	BB	BB	M	BC	BB	BB	BC	BB	AB	AB	AB	BB	AB	BB	AB	BC	BB	M	AB	M	AB	AB	AB	BB	BB	BB	AA	BC	AA	AB	M	BB	BC	AB	BB	AA
chr1A	48844501	48852000	7500	BB	AB	BB	BB	AB	BB	AB	AB	Ad	AA	AA	AB	BB	AB	BB	AB	AB	AB	Ad	Ad	AB	BB	Ad	AB	AB	AB	BB	AB	AA	BB	AA	BB	AA	AB	BB	BB	Ad	BB	Ad	BB	BB	AB	AB	Ad	AB	AA
chr1A	49113001	49117000	4000	BC	BC	BC	BC	BC	BC	BC	BC	BC	BB	BC	BC	BC	BC	BC	BC	BC	BC	AB	AB	BC	BC	M	BC	BC	BC	BC	BB	BB	BC	BC	BC	BC	BC	BC	M	BC	BC	BC	BC	BC	BC	BC	BC	BB	BB
chr1A	49405001	49411000	6000	Ad	Ad	BB	Ad	BB	BB	BB	AA	Ad	Ad	Ad	Ad	Ad	Ad	Ad	Ad	AA	Ad	Ad	Ad	Ad	BB	BB	Ad	BB	BB	BB	AB	Ad	BB	AB	BB	Ad	BB	BB	Ad	Ad	Ad	Ad	BB	Ad	BB	Ad	Ad	Ad	Ad
chr1A	49417501	49422000	4500	BC	BC	BC	BC	BC	M	M	BC	AB	BB	BB	BB	BC	M	AB	BB	BC	BC	BB	BB	BB	BC	BC	BB	M	M	BC	BC	BC	M	BC	M	BB	BC	M	BB	AB	BB	BC	M	BC	AB	BB	BB	Ad	BB
chr1A	49448001	49452000	4000	BC	BC	BC	BC	M	M	M	BC	BC	BC	BC	BB	BC	M	BB	BC	M	BC	BB	BC	BB	M	M	BB	M	M	BC	BC	BC	M	M	M	BB	M	M	BB	BC	BB	BC	M	BC	AB	BC	BB	AB	BC
chr1A	49908001	49921000	13000	AA	AA	AA	AA	AA	AA	AA	AA	AA	AA	AA	AA	AA	AA	AA	AA	AA	AA	AA	AA	AA	AB	AA	AA	AA	AA	AA	AA	AA	AA	AA	AA	AA	AA	AA	AA	AA	AA	AA	AA	AA	AA	AA	AA	AA	AA
chr1A	49993501	50011500	18000	Ad	Ad	AA	AA	Ad	AA	AA	AA	AA	AA	AA	AA	AA	AA	AA	AA	AA	AA	AA	AA	AA	AA	AA	AA	AA	AA	AA	AA	Ad	AA	AA	AA	AA	AA	AA	AA	AA	AA	AA	AA	AA	AA	AA	AA	AA	AA
chr1A	50109501	50119500	10000	AB	AB	AA	AB	AB	AB	AB	AB	AB	AB	AB	AA	AB	AB	AA	AB	AB	AB	AB	AA	AA	AB	AA	AA	AB	AB	AA	AA	AB	AA	AB	AB	AA	AB	AB	AB	AB	AB	AB	AA	AB	AA	AB	AA	AA	AB
chr1A	50143501	50148000	4500	BC	AB	BC	BC	BB	AB	BB	BB	BC	AB	BB	BB	AB	BB	BC	AB	BB	BB	AB	BB	AB	AB	BB	BB	AB	BB	BC	M	AB	AB	AB	BC	BB	BB	BB	BC	M	BB	BC	BC	AB	AB	BB	AB	AB	BC
chr1A	50146501	50151500	5000	BC	BB	BB	BB	BB	BB	BB	BB	BB	AB	AB	BB	AB	BB	BB	BB	BB	BB	AB	BB	AB	BB	AB	BB	BB	BB	BC	BB	AB	BB	BC	BC	BB	BC	BB	BB	BC	BB	BB	BB	AB	BB	BC	AB	AB	BB
chr1A	50161501	50165500	4000	BC	M	M	M	M	M	M	M	M	BC	BC	M	M	M	M	M	M	M	M	BC	M	M	M	M	M	M	M	M	M	M	M	M	M	M	M	M	BC	M	M	M	M	BC	BC	BC	BC	AA
chr1A	50173501	50181000	7500	AA	AB	AB	AB	AB	AB	AB	AB	AB	AB	AA	AA	AB	AB	AB	AB	AB	AA	AB	AA	AB	AB	AA	AB	AB	AB	AA	AB	AB	AA	AB	AB	AA	AB	AB	AB	AA	AA	AA	AB	AA	AA	AA	AB	AA	Ad
chr1A	50173501	50202000	28500	AA	AB	AB	AB	AB	AA	AA	AA	AB	AB	AA	AA	AA	AB	AB	AB	AB	AA	AB	AA	AB	AB	AA	AB	AB	AB	AA	AB	AA	AA	AA	AB	AB	AA	AB	AB	AA	AA	AA	AB	AA	AA	AA	AB	AA	AA
chr1A	50219001	50227500	8500	BB	AB	BB	BB	BB	AB	BB	AB	BB	BB	AB	BB	BB	BB	BB	BB	BB	BB	BC	BC	BB	BB	BB	BB	AB	BC	M	BB	AB	BB	BB	BB	BB	BB	AB	M	BB	BB	BC	BC	BC	AB	BB	BB	AA	BB
chr1A	50230501	50234500	4000	BB	AB	BB	BB	BB	BB	AB	AA	BB	AB	BC	AB	AB	AB	BB	AB	AB	AB	AB	AB	AB	AB	AB	BB	AB	AB	AB	AB	AB	AB	BB	BB	BB	BB	AB	M	BB	AB	BC	BB	BC	AA	AB	BB	AA	BB
chr1A	50255501	50260000	4500	BC	M	M	M	M	M	M	M	M	BC	M	M	M	M	M	M	M	M	M	M	M	M	M	M	BC	M	M	M	M	M	M	M	BC	M	M	M	BC	M	M	M	M	BC	BC	BC	BC	AA
chr1A	50284501	50289000	4500	AB	AB	BB	BB	AB	BB	AB	AB	BB	AB	AB	AA	AB	AA	AB	AB	BB	AB	AB	BB	BB	AB	BB	BB	AB	M	BC	AB	AB	AB	AB	BB	AB	BB	BB	BB	BB	AB	BC	BB	BB	AB	AB	BB	AB	AB
chr1A	50311501	50320000	8500	AA	AA	AA	AA	AB	AA	AB	AA	AB	AA	AA	AB	AB	AA	Ad	AA	AA	AA	AA	AA	AA	AA	AA	AA	AA	AA	AA	AB	AA	AB	AA	AA	AA	AA	AA	Ad	AA	AA	AA	AA	AA	AB	AA	AA	AB	AA
chr1A	50324001	50334000	10000	AA	AA	AA	AA	AA	AA	AA	AA	AA	AA	AA	AA	AA	AA	AA	AA	AA	AA	AA	AA	AA	AA	AA	AA	AA	AA	AA	AA	AA	AA	AA	AA	AA	AA	AA	AA	AA	AA	AB	AA	AA	AA	AA	AA	AA	AA
chr1A	50496501	50501500	5000	BB	AB	BB	BC	AB	BB	BB	BB	AB	BB	BB	BC	AB	BB	BB	AB	AB	AB	BB	AB	AB	AB	AB	BB	BB	AB	BB	AB	AB	BB	AB	AB	AB	AB	BB	AB	AB	AB	BC	BB	AB	AA	AB	BB	AB	AB
chr1A	50532001	50537500	5500	AB	BB	AB	BC	AB	AB	AA	AB	BC	AA	BB	AB	AB	AB	AB	AB	AB	AB	AB	AB	AB	AB	AA	AB	AB	AB	AA	AA	AB	AB	AA	AB	AA	AA	AB	M	AA	AB	AB	BB	AA	AA	AA	AB	AB	AA
chr1A	50705501	50712000	6500	AA	AA	AA	AA	AB	AB	AB	AA	AA	AA	AA	AA	AA	AA	AA	AA	AA	AA	AA	AA	AA	BB	AA	AA	dd	AA	AB	AB	AA	AB	AA	AA	AA	AB	AA	AB	AA	AA	AA	AA	AA	AA	AA	AA	AA	Ad
chr1A	50713501	50719500	6000	AA	AA	AA	AA	AA	AA	AA	AA	AA	AA	AA	AA	AA	AA	AA	AA	AA	AA	AA	AA	AA	AA	AA	AA	dd	AA	BB	AB	AA	AA	AA	AA	AA	AA	AA	AA	AA	AA	AA	AA	AA	AA	AA	AA	AA	AA
chr1A	50743501	50750500	7000	BB	BB	AA	BB	AA	AA	AA	AB	BB	BB	BB	AB	AB	AB	BB	AB	AA	BB	BB	BB	BB	AA	AA	BB	dd	AA	AA	AA	BB	AA	AB	AA	BB	AA	AA	BB	AB	BB	BB	AA	BB	AA	BB	BB	BB	AA
chr1A	50770001	50775500	5500	AA	AB	AA	AB	AB	AB	AB	AA	AB	AA	AA	AA	AA	AB	AB	AA	AA	AA	AB	AB	AB	AB	AB	AA	dd	AA	AA	AB	AA	AB	AB	AA	AA	AB	AA	BB	AB	AB	AB	AA	AB	AB	AB	AA	AA	BB
chr1A	50908001	50936500	28500	AA	AA	AA	AA	AA	AA	AA	AA	AA	AA	AA	AA	AA	AA	AA	AA	AA	AA	AA	AA	AA	AA	AA	AA	dd	AA	AA	AA	AA	AA	AA	AA	AA	AA	AA	AA	AA	AA	AA	AA	AA	AA	AA	AA	AA	AA
chr1A	50944501	50951000	6500	AA	AA	AB	AA	AA	AA	AA	AA	AA	AA	AA	AA	AA	AA	AA	AA	AA	AA	AA	AA	AA	AA	AA	AA	dd	AA	AA	AA	AA	AA	AA	AA	AA	AA	AA	AB	AA	AA	AA	AA	AA	AA	AA	AA	AA	AB
chr1A	51002001	51006500	4500	BB	BC	BC	BB	BC	BB	M	BC	M	BB	BC	M	BC	M	BC	BB	BC	BC	BC	BB	BC	BB	BC	BB	AA	BC	BC	BC	M	BC	BB	M	BC	BC	BC	BB	BB	BB	BC	BB	BC	BB	BC	BB	M	BB
chr1A	51223001	51227000	4000	AA	BC	AA	AA	M	M	M	AA	AA	AA	AA	AA	AA	M	AA	AA	AB	M	AA	AA	AA	M	M	AA	AA	AA	AA	AA	AA	M	AA	AA	AA	M	AA	AA	AA	AA	M	AA	M	AA	M	M	M	AA
chr1A	51400501	51409500	9000	AA	AA	AA	AA	AA	AA	AA	AA	AA	AA	AA	AA	AA	AA	AB	AA	AA	AA	AA	AA	AA	AA	AA	AA	AA	AA	AA	AA	AA	AA	AB	AA	AA	AA	AA	AA	AA	AA	AA	AA	AA	AA	AA	AA	AA	AA
chr1A	51415501	51454000	38500	AA	AA	AA	AA	AA	AA	AA	AA	AA	AA	AA	AA	AA	AA	AA	AA	AA	AA	AA	AA	AA	AA	AA	AA	AA	AA	AA	AA	AA	AA	AA	AA	AA	AA	AA	AA	AA	AA	AA	AA	AA	AA	AA	AA	AA	AA
chr1A	51788001	51793500	5500	AA	AB	AA	AA	AA	AA	AA	AA	AA	AA	AA	AB	AA	AA	AA	AA	AA	AA	AA	AA	AA	AA	AA	AA	AA	AB	AA	AA	AA	AA	AA	AA	AA	AA	AA	BB	AA	AA	AA	AA	AA	AA	AA	AA	AB	AB
chr1A	51895501	51903000	7500	AB	AB	BC	AB	AB	BC	AB	AB	AB	AB	AB	AB	AB	AB	AB	AB	AB	AB	Ad	AB	AB	BC	BC	BC	AB	BC	BC	AB	AB	AB	AB	M	AB	AB	BB	AB	AB	Ad	AA	M	AA	BB	Ad	AB	Ad	AB
chr1A	52037001	52041500	4500	M	BB	M	BC	BB	BC	BB	BC	BB	BC	BC	BC	M	M	BC	BC	M	M	M	BB	BB	BC	M	M	BC	M	M	M	BB	BC	M	M	BC	M	BB	AB	BB	BC	BB	BB	AB	M	BB	M	BB	AB
chr1A	52482501	52486500	4000	AB	AB	AB	AA	AB	AB	AB	AB	AB	AB	AA	AA	AB	AB	AA	AB	AA	AA	AB	AA	AB	AB	AB	AB	AB	AB	AB	AB	AA	AB	AB	AA	AB	AB	AB	BC	AB	AB	BB	AB	BB	AA	AB	AB	AA	AA
chr1A	52594001	52598500	4500	AB	AB	AB	AB	AA	AA	AB	AB	AB	AB	AA	AA	AB	AB	AB	AB	AA	AB	AB	AB	AA	AB	AB	AA	AB	AB	AA	AB	AB	AB	AB	AB	AB	BC	AB	Ad	AA	AA	Ad	AA	AA	AA	AA	AA	AA	AA
chr1A	52766001	52770000	4000	AB	BB	BB	AB	AB	BB	AB	AB	BB	BB	BB	BB	AB	AB	AB	BB	AB	AB	AB	AB	AB	BB	BB	BB	BB	AB	BB	AB	BB	AB	AB	AB	AB	AB	BB	AB	BB	AB	AB	AB	AB	BB	AB	AB	BB	BB
chr1A	52860001	52865000	5000	BC	BC	BB	BC	BC	BC	BB	BC	BC	BB	BC	BC	BB	BC	BC	M	BC	BC	BC	BB	BB	BB	BC	BC	BB	BC	BB	BC	BB	M	BB	BC	BB	BC	M	BB	BC	BC	BC	BC	BC	BB	BC	BB	BB	BB
chr1A	53169001	53175500	6500	BB	AB	AB	BC	BB	AB	AB	BC	AB	BB	AA	AB	BC	AB	AB	AA	BC	AB	AB	AB	AB	AB	AB	BB	AB	BC	AB	AB	BC	BC	BC	M	BB	BC	AB	AB	AB	AB	AB	M	BB	BC	AB	AB	AA	AB
chr1A	53654501	53668500	14000	AA	AA	AA	AA	AA	AA	AA	AB	AA	AA	AA	AA	AA	AA	AA	AA	AA	AA	AA	AA	AA	AA	AA	AA	AA	AA	AA	AA	AA	AA	AA	AA	AA	AA	AA	BB	AA	AB	AB	AA	AA	AB	AA	AA	AA	AA
chr1A	53905001	53909000	4000	AA	AA	AA	AA	AA	AA	AA	AA	AA	AA	AA	AA	AA	AA	Ad	AA	AA	AA	AA	AA	AA	AA	AA	AB	AA	AA	AA	AA	Ad	AA	AA	AA	AB	AA	AA	AB	AA	AA	AB	AA	AB	Ad	AA	AA	AA	AA
chr1A	53983001	53987000	4000	AA	AB	AA	AB	AA	AB	AB	AB	AB	AB	AA	AB	AB	AB	AB	AA	AB	AA	AB	AB	AB	AA	AB	AA	AA	AB	AA	AA	AA	AA	AA	Ad	AA	AA	Ad	AB	AA	AA	AA	AA	AB	AA	AB	AA	AB	BB
chr1A	54005501	54010000	4500	Ad	AA	BB	AA	AB	AB	AB	AA	AA	AA	AA	AA	AA	AA	AA	AA	AA	AA	AA	AA	AA	AA	AA	AB	AA	AA	AB	AA	AA	AA	AA	AA	AA	AA	AA	BB	AA	AB	AB	AA	AB	Ad	AB	AB	AA	AB
chr1A	54100001	54104000	4000	AA	BB	AB	BB	BB	AA	AB	AB	BB	BB	BB	BB	AB	AB	BB	BB	BB	AB	BB	BB	AB	Ad	AB	BB	BB	BB	AA	AA	AB	Ad	AA	AA	BB	AA	AA	AB	AB	AB	AB	AB	AB	Ad	AB	AB	BB	AA
chr1A	54136001	54140000	4000	BC	M	BC	M	M	BB	M	M	M	M	BC	M	M	M	M	M	M	BC	M	M	M	BC	M	M	BC	M	BB	BB	BC	BC	BC	BC	M	BC	BC	M	BC	M	M	M	M	AB	BC	BC	M	M
chr1A	54464001	56580000	2116000	AA	AA	AA	AA	AA	AA	AA	AA	AA	AA	AA	AA	AA	AA	AA	AA	AA	AA	AA	AA	AA	AA	AA	AA	AA	AA	AA	AA	AA	AA	AA	AA	AA	AA	AA	AA	AA	AA	AA	AA	AA	AA	AA	AA	AA	AA
chr1A	56664001	56669000	5000	dd	AA	AA	AA	AA	AA	AB	AA	AB	AB	AA	AA	AB	AA	AA	AA	AA	AB	AB	AA	AA	AA	AB	AB	AB	AB	AA	AA	AA	AA	AB	AA	AA	AA	AA	BB	AB	AA	AA	AA	AA	Ad	AA	AA	AA	AB
chr1A	57318001	57322000	4000	BB	AB	BB	AB	BB	BB	AB	BB	AB	BB	BC	BC	BB	AB	BB	BB	BB	BB	AB	BB	BB	BB	BC	BB	AB	BB	BB	AB	BB	BB	BC	BB	BB	BB	AB	AB	AA	AA	AB	AA	AB	AB	AB	AB	AB	AA
chr1A	57326501	57331000	4500	BB	BC	AB	BB	BB	BB	BC	BB	AB	BC	BB	BB	AB	BB	BC	AB	BB	BB	AB	BC	BC	BC	BB	AB	BB	BC	BB	BB	BC	BC	BC	AB	AB	BB	BB	BB	AB	AB	AB	AB	AB	BB	BB	AB	BC	BB
chr1A	57369001	57374000	5000	AA	AA	AB	AA	AA	Ad	AB	Ad	BB	AB	Ad	Ad	AA	AA	Ad	BC	AA	AA	AA	Ad	Ad	AA	AA	AA	Ad	Ad	Ad	AB	AA	AA	AA	AA	AA	AA	Ad	BC	M	AA	AA	AA	AA	BB	AA	AA	AB	AA
chr1A	57382001	57389000	7000	AA	AA	AA	AA	AA	AA	AA	AA	AA	AA	AB	AA	AA	Ad	AA	AB	AA	AA	AA	AA	AA	AA	AA	AA	AA	AB	AA	AB	AA	AA	AA	AA	AB	AA	AA	AB	BB	AA	AB	AA	AA	AB	AA	AA	AB	AB
chr1A	57446501	57451000	4500	Ad	AB	AA	AB	AB	AB	AB	AB	AB	AB	AB	AB	AB	AB	AB	AB	AB	AB	AB	AB	AB	AA	AB	AA	AB	AB	AA	AB	AB	AB	AB	AB	AB	AB	AB	BB	AB	AA	AB	AA	AB	AB	AA	AA	BC	AB
chr1A	57741501	57748500	7000	Ad	AA	AA	AA	AA	AA	AA	AA	AA	AA	AA	AA	AA	AA	AA	AA	AA	AA	AA	AA	AA	AA	AA	AA	AA	AA	AA	Ad	BB	AA	AA	Ad	AA	AB	AA	AB	AA	AA	AA	AA	AA	AA	AA	AA	AB	AA
chr1A	57888501	57893000	4500	AB	AB	AB	AB	AB	AB	AB	AB	AA	BB	BB	AB	AB	AA	AB	AB	BB	AB	AA	AB	BB	AB	BB	AB	AB	BB	BB	AB	BB	BB	BB	BB	AB	AB	AB	BC	AB	BB	AB	AB	AB	AB	AB	AA	BB	AB
chr1A	58158001	58162000	4000	AB	AA	AA	AA	AA	AA	AA	Ad	AA	AA	Ad	Ad	AA	AA	Ad	AA	AA	AA	AA	AA	Ad	AA	AA	AA	AA	AA	AA	AA	AA	AA	AA	AA	AA	AA	AA	AB	AA	AA	AB	AA	AA	Ad	AA	AA	Ad	AA
chr1A	58242001	58246000	4000	BB	BB	AA	BB	BB	BB	BB	BB	AB	BB	AB	BB	BB	BB	AB	BB	BB	BB	AB	BC	BB	AB	BB	BB	BB	BB	AB	AA	BB	BB	BB	BB	BB	BB	AB	BC	AB	AB	AB	AB	BB	AB	AB	AB	AA	BB
chr1A	58249501	58253500	4000	AA	AA	AA	AB	AB	AB	AB	AB	Ad	AA	AA	AA	AA	AB	AA	AA	AA	AA	AA	AB	AA	AA	AA	Ad	BB	BB	BB	AB	Ad	AA	AB	Ad	AA	AB	AA	AB	AB	AA	AA	AA	AA	AB	BB	AB	AB	AA
chr1A	58378501	58385000	6500	AB	AA	AB	AA	AA	AB	AA	AA	AB	AA	AA	AA	AA	AA	AB	AA	AA	AA	AA	AA	AA	AA	AB	AA	AA	AA	AA	AA	AA	AB	AA	AA	AA	AA	AA	AB	AA	AA	AB	AA	AA	AB	BB	AB	BB	AA
chr1A	58690501	58696500	6000	Ad	AB	AB	AB	AA	AA	AB	AA	AA	AA	AB	AA	AA	AA	AA	AA	AA	AA	AA	AA	AA	AA	AA	AA	AB	AA	AA	AA	AA	AA	AA	AA	AA	AB	AB	BB	AA	AA	AB	AA	AA	AA	AA	AA	AA	AA
chr1A	58804001	58811000	7000	AA	AB	AA	AA	AB	AA	AB	AA	AB	AB	AB	AA	AB	AB	AB	AA	AB	AA	AB	AB	AB	AB	AB	AA	AA	AA	AB	AB	AB	AA	AB	AB	AA	AB	AA	BB	AA	AB	AB	AA	AB	AB	AB	AA	AB	AA
chr1A	58840001	58846000	6000	AB	AA	AA	AA	AA	AB	AA	AA	AA	AA	AA	AA	AA	AA	AA	AA	AA	AA	AA	AB	AA	AB	AB	AA	AA	AA	AB	AA	AB	AA	AA	AA	AA	AA	AA	AA	AA	AB	AA	AA	AA	AA	BB	AA	AB	AA
chr1A	59063001	59067000	4000	AA	AA	AA	AA	AA	AA	AA	AA	AA	AA	AA	AA	AA	AA	AA	AA	AA	AA	AA	AA	AA	AA	AA	AA	AA	AA	AA	AA	AA	AB	AA	AA	AA	AA	AA	AB	AA	AA	AA	AA	AA	AA	AA	AA	AA	BB
chr1A	59067001	59071000	4000	AA	AA	AA	AA	AA	AA	AA	AA	AA	AA	AB	AA	AA	AA	AA	AA	AA	AA	AA	AA	AA	AA	AA	AA	AA	AA	AA	AA	AA	AA	AA	AA	AA	AA	AA	BB	AA	AA	AB	AA	AA	Ad	AA	AA	Ad	AA
chr1A	59934001	59948000	14000	AA	AA	Ad	Ad	AA	AA	AA	AA	AA	AA	AA	AA	AA	AA	AA	AA	AA	Ad	AA	AA	AA	AA	AA	AA	AA	BB	AA	AA	AA	AA	AA	AA	AA	AA	Ad	AB	AA	AA	AB	AA	AA	AA	AA	AA	AA	Ad
chr1A	59943501	59948000	4500	Ad	Ad	Ad	AA	AA	AA	Ad	Ad	Ad	Ad	AA	AA	AA	Ad	Ad	Ad	AA	Ad	AA	AA	AA	AA	AA	AA	AA	BB	Ad	AA	AA	AA	AA	AA	Ad	AA	Ad	AB	AA	AA	AB	AA	AA	AA	AA	AA	Ad	Ad
chr1A	59989001	59993000	4000	AB	AA	AA	AA	AA	AA	AA	AB	AA	AA	AA	AA	AA	AB	AA	AA	AA	AA	AA	AA	AA	AB	AA	AA	AA	BB	AB	AA	AA	AA	AA	AB	AA	AB	AA	AA	AB	AA	AB	AA	AB	AA	AA	AA	AA	AA
chr1A	60003001	60009000	6000	AA	AA	AA	AA	AA	AA	AA	AA	AA	AA	AA	AA	AA	AA	AA	AA	AA	AA	AA	AA	AA	AA	AA	AA	AA	AA	AA	BB	AA	AA	AA	AA	AA	AA	AA	dd	AA	AA	Ad	AA	AA	AA	AA	AA	AA	AA
chr1A	60104501	60157500	53000	AA	AA	AA	AA	AA	AA	AA	AA	AA	AA	AA	AA	AA	AA	AA	AA	AA	AA	AA	AA	BB	AA	AA	AA	AA	AA	AA	AA	AA	AA	AA	AA	AA	AA	AA	AA	AA	AA	AA	AA	AA	AA	AA	AA	AA	AA
chr1A	60196501	60200500	4000	AB	BB	BB	BB	BB	BB	BB	AB	AB	BB	BB	AB	AB	AB	BB	BB	AB	BB	BB	AB	AB	BB	BB	AB	AB	AB	BC	AB	BB	BB	BB	AB	BC	BB	BB	BC	AB	BB	BB	BB	AB	AA	AB	BB	AB	AA
chr1A	60215501	60219500	4000	AB	AB	BB	BB	AB	BB	BB	AB	AB	BB	AB	AB	AB	AB	BB	BB	AB	AB	BB	AB	AB	AB	BB	AB	AB	AB	BB	AB	AB	AB	BB	AB	BB	BB	BB	BB	AB	AB	BB	BB	AB	AA	AB	BB	AB	AA
chr1A	60390501	60394500	4000	M	M	M	M	M	M	M	M	M	M	M	M	M	M	M	M	M	M	M	M	M	M	M	M	M	BC	M	M	M	M	M	M	M	M	M	AB	BB	BC	BB	BC	BB	BC	BC	BB	BC	BC
chr1A	60709001	60717500	8500	Ad	AA	AA	AA	AA	Ad	AB	AA	AA	AA	AA	AA	AA	AA	Ad	AA	AB	AB	AA	AA	AA	AA	AA	AA	AA	AA	AA	Ad	AA	Ad	Ad	Ad	AA	Ad	AA	AA	AA	AA	AA	AA	AA	Ad	AA	AA	AA	AA
chr1A	60786501	60790500	4000	AA	AA	AA	AA	AA	AA	AA	AA	AA	AA	AA	AA	AA	AA	AA	AA	AA	AA	AA	AA	AA	AA	AA	AB	Ad	AA	AA	Ad	AA	AA	AA	AA	AA	AA	AA	AB	AA	AA	AA	AA	AA	AA	AA	AA	AA	BB
chr1A	60850501	60855500	5000	BB	BB	BB	BB	BB	BB	AB	BB	BB	BB	BB	BB	BB	BB	BB	BB	BB	BB	BC	AB	BB	BB	BB	BB	BB	AB	BB	BB	AB	BB	AA	BC	BB	AB	BB	M	AA	BB	BC	BB	BC	AA	BB	BB	AB	AB
chr1A	61029001	61033500	4500	AA	AA	AB	AB	AA	AA	AA	AA	AB	AB	AA	AA	AA	AA	AA	AB	AB	AA	AB	AA	AA	AA	AA	AB	AA	AB	AA	AB	AA	AB	AB	AA	AA	AB	AA	AB	AB	AB	AA	AA	AA	AA	AB	AB	AA	AB
chr1A	61090501	61095500	5000	AA	BB	AB	AB	BC	AB	AB	AB	AB	AB	AA	AA	AB	AA	AB	AB	BB	AA	BB	AB	BB	BB	AB	AB	AB	BC	AB	AB	BB	AA	AB	AB	BB	AB	AB	AB	AB	BB	AB	AB	BB	Ad	BB	BB	Ad	BB
chr1A	61776001	61783000	7000	M	BC	BC	M	AB	AB	BC	BC	BC	M	BC	M	M	M	M	BC	M	M	BC	BC	M	M	BC	BB	BC	M	BC	BB	M	BC	M	BC	M	M	M	BC	BC	BC	BB	M	M	BC	BB	AB	BB	BC
chr1A	62718001	62726500	8500	BC	M	M	M	BC	BC	BC	M	M	M	M	M	M	M	M	M	BC	M	BC	BC	M	M	M	M	BC	BB	BC	BB	M	BC	M	M	M	BC	BB	M	BB	BC	M	BC	M	AA	BC	BC	BB	AB
chr1A	62998001	63002000	4000	AB	AA	AB	AA	AA	AB	AA	Ad	AA	AA	AA	AA	AA	AA	AA	AB	AA	AA	AB	AA	AB	AA	AA	AB	AA	AA	AB	M	AA	AA	AA	AA	AA	AB	AA	Ad	BB	AA	AA	AB	AB	AB	AA	AA	AB	AB
chr1A	62999501	63005000	5500	AA	AA	Ad	AA	Ad	AA	Ad	AA	AA	Ad	Ad	AA	AA	Ad	AA	AA	AA	AA	AA	AA	Ad	Ad	AA	AA	Ad	AA	AA	BB	AA	AA	AA	AA	AA	AA	AA	Ad	AB	AA	AA	AA	AA	AA	AA	AA	AA	AA
chr1A	63186501	63193500	7000	AA	AA	AA	AA	AA	AA	AA	AA	AA	AA	AA	AA	AA	AA	AA	AA	AA	AA	AA	AA	AA	AA	AA	AA	AA	AA	AA	AA	AA	AA	AA	AA	AA	AA	AA	AB	AA	AA	AA	AA	AA	AA	AA	AA	AA	BB
chr1A	63455001	63459000	4000	AB	M	AB	BC	BB	AB	M	M	BC	M	M	M	BC	BC	AB	BC	M	M	BB	M	BB	AB	BC	AB	AB	M	AA	AA	M	BB	BB	AA	BC	AB	AB	BB	BB	BC	BC	AB	BB	AA	BC	BB	BB	AB
chr1A	63520001	63530000	10000	AA	AA	AA	AA	AA	AA	AA	AA	AA	AA	AA	AA	AA	AA	AA	AA	AA	AA	AA	AA	AA	AA	AA	AA	AA	AA	AA	AA	AA	AA	AA	AA	AA	AA	AA	AA	AA	AA	AA	AA	AA	AA	AA	AA	AA	AA
chr1A	63534001	63540500	6500	AA	AA	AA	AA	AA	AA	AA	AA	AA	AA	AA	AA	AA	AA	AA	AA	AA	AA	AA	AA	AA	AA	AA	AA	AA	AA	AA	AA	AA	AA	AA	AA	AA	AA	AA	AA	AA	AA	AA	AA	AA	AA	AA	AA	AA	AA
chr1A	63543001	63561500	18500	AA	AA	AA	AA	AA	AA	AA	AA	AA	AA	AA	AA	AA	AA	AA	AA	AA	AA	AA	AA	AA	AA	AA	AA	AA	AA	AA	AA	AA	AA	AA	AA	AA	AA	AA	AA	AA	AA	AA	AA	AA	AA	AA	AA	AA	AA
chr1A	63656501	63661500	5000	M	BB	BC	M	BB	M	BB	BB	BC	M	BC	BC	BC	M	BC	BC	BB	BB	M	BC	BC	BC	M	M	BB	BB	BB	BB	BB	BC	M	M	BB	BB	BB	BC	BB	M	M	BC	BC	M	BB	BC	M	AA
chr1A	63862001	63866000	4000	BB	BB	BB	BB	AB	AB	BB	BB	AB	AB	BB	AB	BB	BB	AB	BB	BB	BB	BB	BB	BB	BB	AB	BB	BB	BB	AB	AB	BB	AB	AB	BB	AB	BB	BB	AB	AB	BB	AB	BB	AB	AB	BB	BB	BB	AA
chr1A	63904501	63912000	7500	AA	AA	AA	AA	AA	AA	AA	AA	AA	AA	AA	AA	AA	AA	AA	AA	AA	AA	AA	AA	AA	AA	AA	AA	AA	AA	AA	AA	AA	AA	AA	AA	AA	AA	AA	AA	AA	AA	AA	AA	AA	AB	AA	AA	AA	AA
chr1A	64188001	64192500	4500	AA	AA	AA	AA	AA	AA	AA	AA	AA	Ad	AA	AA	AA	AA	AA	Ad	Ad	AA	AA	Ad	AA	AA	Ad	AA	Ad	AA	Ad	AA	Ad	AA	AA	AA	AA	AA	AA	AA	AB	AA	AA	AA	AA	AA	AA	AA	Ad	AB
chr1A	64237001	64241000	4000	BB	BB	BC	BB	BB	BB	BB	BB	AB	BC	BB	BB	AB	BB	BC	BC	BB	BB	BB	BC	BB	BB	BB	BB	BB	BB	BB	AB	BB	BB	BB	BB	BC	BB	BB	M	BC	BB	BC	BB	BC	AA	BC	BC	AB	M
chr1A	64441501	64446000	4500	Ad	AA	Ad	Ad	AA	AA	AA	Ad	AA	AA	Ad	AA	Ad	AA	AA	Ad	Ad	AA	Ad	AA	Ad	AA	AA	AA	AA	AA	Ad	AA	AA	AA	AA	AA	AA	Ad	AA	AA	AB	AA	AA	AA	AA	AA	AA	AA	AA	AA
chr1A	64453501	64459000	5500	AB	AA	AA	AA	AA	AB	AA	AA	AA	AB	AA	AA	AA	AA	AA	AB	AB	AA	AA	AA	AA	AA	AA	AA	AB	AB	AA	AB	AA	AA	AA	AA	AB	AB	AA	dd	AB	AA	Ad	AA	AA	AA	AA	AA	AA	AA
chr1A	64478501	64491500	13000	AA	AA	AB	AA	AA	AA	AA	AA	AA	AA	AA	AA	AA	AA	AA	AA	AA	AB	AA	AA	AA	AA	AA	AA	AA	AA	AA	AA	AA	AA	AA	AA	AA	AA	AA	AA	AA	AA	AA	AA	AA	AA	AA	AA	AA	AA
chr1A	64520501	64538000	17500	AA	AA	AA	AA	AA	AA	AA	AA	AA	AA	AA	AA	AA	AA	AA	AA	AA	AA	AA	AA	AA	AA	AA	AA	AA	AA	AA	AA	AA	AA	AA	AA	AA	AA	AA	AA	AA	AA	AA	AA	AA	AA	AA	AA	AB	AA
chr1A	64531001	64539000	8000	AA	AA	AA	AA	AA	AA	AA	AA	AA	AA	AA	AA	AA	AA	AA	AA	AA	AA	AA	AA	AA	AA	AA	AA	AA	AA	AA	AA	AA	AA	AA	AA	AA	AA	AA	AA	AA	AA	AB	AA	AA	AA	AA	AB	AA	AA
chr1A	64547501	64552500	5000	AA	AA	AA	AA	AA	Ad	Ad	AA	AA	Ad	Ad	Ad	Ad	AA	AA	AA	AA	AA	AA	Ad	AA	AA	Ad	Ad	AA	AA	AA	AA	AA	AA	Ad	Ad	Ad	AA	AA	AB	AA	AA	AA	AA	AA	AB	AA	AA	AA	Ad
chr1A	64574001	64578000	4000	AB	BB	BC	AB	BC	BC	AB	BB	BC	BB	BB	BB	BC	BB	AB	BB	BC	BB	BB	BB	BB	BB	BB	BB	BC	BB	AB	BB	BB	BB	BC	BB	BB	BB	BB	AB	AB	BB	AB	BB	BB	BC	BB	BB	BB	BB
chr1A	64770001	64774500	4500	AA	AA	AA	AA	AA	AA	AA	AA	AA	AA	Ad	AA	AA	AA	AA	AA	AB	AA	AA	AA	AA	AA	AB	AA	AA	AA	AA	AA	AA	AA	AA	AA	AA	AA	AA	BB	AA	AA	AA	AA	AA	Ad	AA	AA	AA	BB
chr1A	64874501	64880000	5500	M	BC	BB	BB	BB	BC	BC	BB	BC	BC	BB	BC	BB	BC	BC	BB	BB	BC	BC	BC	M	BB	BC	BC	BB	BC	BB	BB	BB	BC	BC	BB	M	BB	BC	M	AB	BC	AB	BB	BB	M	BC	BB	BC	AB
chr1A	64878501	64883500	5000	AB	AB	AB	AA	AB	AB	AA	AA	AB	AB	AA	AB	AA	AA	AB	AB	AB	AB	AA	AA	AA	AA	AA	AB	AA	AB	AA	AA	AA	AB	AB	AB	AB	AB	AB	AA	AA	AA	AA	AA	AA	AB	AA	AA	AB	AA
chr1A	64886501	64891000	4500	AB	AB	AA	AA	BB	AA	AA	AB	AA	M	AA	AA	BB	AB	AA	AA	BB	AB	AB	AB	AA	AA	AA	AA	AA	AA	AA	AA	BB	AA	AA	AA	AB	AA	AA	AA	Ad	Ad	AA	AA	AA	AA	AB	Ad	AA	AA
chr1A	64901001	64908500	7500	BB	BC	BC	BB	BB	BC	M	M	BC	BB	BB	BC	BB	AB	BC	BC	BB	BB	BB	BB	BB	BB	BC	BB	BC	BB	BB	AB	BC	BC	BC	BB	BC	BB	BC	M	BB	M	BC	BB	BC	AB	BC	BC	BB	BC
chr1A	64966001	64970500	4500	BB	BB	BB	BB	AB	BB	BB	BB	BB	BB	BB	BB	BB	BB	BB	BC	BB	BB	BB	AB	BB	BB	BB	BC	BC	AB	BB	AB	AB	BB	AB	BB	BC	AB	BB	BC	BB	BB	BC	BB	BB	BB	BB	BB	BC	BC
chr1A	65050501	65085000	34500	BC	BC	BC	BC	BC	BC	BB	BC	BC	BC	BC	BC	BC	BB	BC	BC	BC	BC	BC	BC	BC	BB	BB	BC	BC	BC	BC	BB	BB	BB	BC	BC	BC	BC	BB	M	BC	BB	BC	BB	BC	BB	BC	BB	BB	BC
chr1A	65094001	65100000	6000	M	M	M	M	M	M	M	M	M	M	M	M	M	M	M	M	M	M	M	M	M	M	M	M	M	M	M	M	M	M	M	M	M	M	M	M	M	M	M	M	M	BC	M	M	M	M
chr1A	65117501	65121500	4000	M	M	M	M	M	M	M	M	M	M	M	M	M	M	M	M	M	M	M	M	M	M	M	M	M	M	M	M	M	M	M	M	M	M	M	M	M	M	M	M	M	BC	M	M	M	M
chr1A	65330001	65338000	8000	BB	BB	BB	BB	BC	BB	BB	BB	BC	BB	BC	BB	BC	BB	BB	BB	BC	BB	BB	BB	BB	BB	BB	BB	BB	BB	BB	BB	BB	BB	BB	AB	BB	BB	BB	BB	BB	BB	BB	BB	BB	BB	BB	BC	M	BC
chr1A	65334001	65338000	4000	BB	BB	BB	BC	BC	BB	BB	BB	BC	BB	BC	BB	BB	BB	BB	BB	BC	BB	BB	BB	BB	BB	BB	BB	BB	BB	BC	BB	BB	BB	BB	BB	BB	BB	BB	BB	BB	BB	BB	BB	BB	BB	BB	BC	BC	BC
chr1A	65358501	65363500	5000	BB	AB	BB	BB	BB	BB	BB	BB	BB	AB	BB	BB	BB	BB	BC	BB	BB	BC	BB	BB	BB	BB	BB	BB	BB	BB	BB	BB	AB	BB	BB	BB	BB	BB	BB	BB	BC	BB	BC	BB	BB	BB	BB	BB	BB	BB
chr1A	65489501	65499000	9500	AA	AA	AA	AB	AA	AB	AB	AA	AB	AA	AA	AB	AA	AB	AA	AA	AA	AA	AA	AA	AA	AB	AA	AB	AA	AA	AA	AA	AB	AB	AB	AA	AA	AA	AA	AA	AA	AA	AB	AA	AA	AA	AA	AA	AA	AB
chr1A	65522001	65526000	4000	AA	AA	AA	AB	AA	AA	AA	AA	AA	AA	AB	AA	AA	AA	AA	AB	AA	AA	AA	AA	AA	AA	AA	AA	AB	AA	AA	AA	AA	AA	AA	AA	AA	AA	AA	BB	AA	AA	AB	AA	AB	Ad	AA	AA	AA	AA
chr1A	65744501	65748500	4000	M	M	M	M	M	M	M	BC	M	M	M	M	M	BC	M	M	M	M	M	M	M	M	M	M	M	M	M	M	M	M	M	M	M	M	M	BB	BB	M	BB	BC	BC	M	BC	BC	BC	BB
chr1A	65776001	65781500	5500	AB	AA	AB	AB	AA	AB	BB	AA	AA	AB	AB	AB	AB	AB	AB	AB	AB	AB	AB	BB	AB	AB	AB	AB	AB	AB	AB	AB	AB	AA	AB	AB	AB	BB	AB	AA	BB	AA	AA	AB	AB	AB	AB	AB	AB	BB
chr1A	65829501	65835500	6000	AA	AA	AA	AA	AA	AA	AA	AA	Ad	AA	AA	AA	AA	AA	Ad	AA	AA	AA	AA	AA	Ad	AA	AA	Ad	Ad	AA	AA	AA	AA	AA	AA	Ad	AA	AA	Ad	Ad	AB	AA	AA	AA	Ad	AA	AA	AA	AA	AA
chr1A	66012001	66016000	4000	AB	AB	AB	AA	AB	AB	AB	AB	AB	BB	AB	AB	AB	AB	AB	AB	AB	AB	AB	BB	AB	AB	BB	AB	AB	AB	AB	AB	BB	AB	AB	AB	AB	BB	AB	Ad	AA	AA	AA	AA	AA	AB	AA	AA	AB	AA
chr1A	66113001	66124500	11500	AA	AA	AA	AA	AA	AA	AA	AA	AA	AA	AA	AA	AA	AA	AA	AA	AA	AA	AA	AA	AA	BB	AA	AA	AA	AA	AA	AA	AA	BC	AB	BB	AA	BB	BB	AB	AA	AA	AB	AA	AA	BB	AA	AA	AA	AA
chr1A	66119501	66132000	12500	AA	AA	AA	AA	Ad	AA	AA	AA	AA	AA	AA	AA	AB	AA	AA	AA	AA	AA	AA	AA	AA	BB	AA	AA	AA	AA	AA	AA	AA	BB	AB	BB	AA	BB	BB	AA	AA	AA	AA	AA	AA	M	AA	AA	AA	AA
chr1A	66134501	66138500	4000	AA	AA	AA	AA	AA	AA	AB	AA	AA	AA	AA	AA	AA	AA	AB	AA	AA	AB	AA	AA	AA	AB	AA	AA	AA	AA	AA	AA	AA	BC	BB	BB	AA	BB	BB	AA	AA	AA	AA	AA	AA	BC	AA	AA	AB	AA
chr1A	66135501	66161000	25500	AA	AA	AA	AA	AA	AA	AA	AA	AA	AA	AA	AA	AA	AA	AA	AA	AA	AA	AA	AA	AA	BB	AA	AA	AA	AA	AA	AA	AA	BB	AB	BB	AA	BB	BB	AA	AA	AA	AA	AA	AA	BB	AA	AA	AA	AA
chr1A	66168001	66172000	4000	AA	AA	AA	AA	AA	AA	AA	AA	AA	AA	AA	AA	AA	AB	AA	AA	AA	AA	AA	AB	AA	BB	AA	AA	AA	AA	AA	AA	AA	BB	AB	BB	AA	BB	BB	AA	AA	AA	AA	AA	AA	BB	AA	AB	AA	AB
chr1A	66177501	66188500	11000	AA	AA	AA	AA	AA	AA	AA	AA	AA	AA	AA	AA	AA	AA	AA	AA	AA	AA	AA	AA	AA	BB	AA	AA	AA	AA	AA	AA	AA	BB	AB	AB	AA	BB	BB	Ad	AA	AA	Ad	AA	AA	BB	AA	AA	AA	AA
chr1A	66428501	66435500	7000	AA	AA	AA	AA	AA	AA	AA	AA	AA	AA	AA	AA	AA	AA	AA	AA	AA	AA	AA	AA	AA	AA	AA	AA	AA	AA	AA	AA	AA	AA	AA	AA	AA	AA	AA	AB	AA	AA	AA	AA	AB	AA	AA	AA	AA	Ad
chr1A	66667501	66673500	6000	AB	AB	BB	AB	AB	BB	BB	AB	AB	BB	BB	BB	AB	BB	AB	BB	BB	BB	AB	BB	BB	BB	BB	BB	AB	BB	BB	AB	AB	AB	BB	BB	AB	AB	BB	AB	AB	AB	BB	AB	AB	AB	AB	BB	AB	AB
chr1A	66892001	66896000	4000	AB	AB	AB	AB	BB	AB	BB	AB	AB	AB	AB	AB	AB	AB	AB	AB	BB	AB	AB	AB	AA	AB	AB	BB	AB	BB	BB	AB	AA	AB	AB	AB	BB	BB	AA	BB	AB	BB	BC	BB	BB	AA	BB	BB	AA	AA
chr1A	67010001	67018000	8000	M	M	M	M	M	M	M	BC	M	BC	M	M	M	M	M	M	M	M	M	M	M	M	M	M	M	M	M	M	M	M	M	M	M	M	M	M	BC	M	M	M	M	BC	BC	M	BC	AA
chr1A	67023001	67028000	5000	M	M	M	M	M	M	M	M	M	M	M	M	M	M	M	M	M	M	M	M	M	M	M	M	M	M	M	M	M	M	M	M	M	M	M	M	M	M	M	M	M	AB	M	M	BB	BB
chr1A	67023501	67067000	43500	AA	AA	AA	AA	AA	AA	AA	AA	AA	AA	AA	AA	AA	AA	AB	AB	AB	AA	AA	AB	AA	AA	AA	BB	BB	AA	AA	AA	AB	AA	AA	AA	AA	AA	AA	AB	AA	AA	AB	AA	AB	AA	AA	AA	AA	AB
chr1A	67125501	67129500	4000	BB	BB	BB	BB	BB	BB	BB	BB	BB	BB	BB	BC	BC	BB	BB	BB	BC	BB	BB	BB	BC	BB	BB	M	M	BB	BB	BC	AB	BC	AB	BB	AB	BC	BB	BB	BB	BB	BB	BB	BB	BB	BB	BB	BB	AB
chr1A	67132501	67138000	5500	Ad	Ad	AA	AA	AA	AA	AA	Ad	AA	AA	AB	AA	Ad	AA	AA	AA	AA	Ad	AA	AA	AA	AA	AA	AB	AB	AA	Ad	AB	Ad	AA	AA	AA	AA	Ad	AA	BB	BB	AB	BB	AA	AB	BC	AA	AA	AA	AB
chr1A	67511501	67518000	6500	AA	AA	AA	AA	AA	AA	AA	AA	AA	AA	AA	AA	AA	AA	AA	AA	AA	AA	AA	AA	AA	AA	AA	AA	AA	AA	AA	AA	AA	AA	AB	AA	AA	AA	AA	AB	AA	AA	AA	AA	AA	AA	AA	AA	AB	BB
chr1A	67662001	67666000	4000	M	M	M	M	M	M	M	M	M	M	M	M	M	M	M	M	M	M	M	M	M	M	M	M	M	M	M	M	M	M	M	M	M	M	M	M	BC	M	BC	M	M	M	M	M	M	AB
chr1A	67672501	67676500	4000	AA	AB	AA	AB	AB	AB	AA	AB	AB	AB	AB	AB	AB	AB	AB	AB	AB	AB	AB	AB	AB	AB	AB	AB	AB	AA	AB	AB	AB	AB	AA	AB	AA	AB	AB	BB	AA	AA	AB	AA	AA	AA	AA	AA	AA	Ad
chr1A	67735001	67739500	4500	AB	AB	AB	AB	BB	AB	BB	AB	AB	AB	AB	BB	BB	AB	AA	AB	BB	AB	AB	AB	AB	AB	BB	AB	AB	BB	BB	AB	AB	AB	AB	AB	AB	BB	BB	AA	AB	AB	AB	BB	AB	AB	AB	AB	AB	AB
chr1A	67868501	67873000	4500	AA	AA	AA	AA	AA	AA	AA	AA	AA	AA	AA	Ad	AA	AA	AA	AA	AA	AA	AA	AA	AA	AA	AA	AA	AA	AA	AA	AA	AB	AA	AA	AA	AA	AA	AA	AA	AA	AA	AB	AA	AA	Ad	AA	AA	AA	BB
chr1A	68785501	68789500	4000	BB	BB	AA	AA	AA	BB	AA	BB	AA	AA	AB	AB	AA	AA	AA	AB	AA	AA	BB	AA	BB	AA	AA	AA	BB	AA	BB	BB	AA	AA	AB	AA	BB	AA	BB	M	AA	BC	BC	AA	AA	AB	BC	BC	BB	AA
chr1A	69308001	69312000	4000	AA	AA	AA	AA	AA	AA	AA	AA	AA	AA	AA	AA	AA	AA	AB	AA	AA	AA	AA	AA	AA	AA	AA	AA	AA	AA	AA	AA	AA	AA	AA	AA	AA	AA	AA	BB	AA	AA	AA	AA	AA	Ad	AA	AA	Ad	AA
chr1A	69327001	69332500	5500	BC	BB	BC	BC	BB	BB	AB	BB	BB	BB	AB	BB	BB	BB	BB	BB	BC	BB	BB	BB	BB	BC	BB	BB	BB	BB	AB	BB	BB	BB	BB	BB	BB	BB	BB	BB	M	BB	BB	BB	BB	BB	BB	BB	BC	BC
chr1A	69433501	69438000	4500	AA	AB	AA	AA	AA	AB	AA	AB	AA	AA	AA	AA	AA	AA	AA	AA	AA	AA	AA	AA	AA	AA	AB	AB	AA	AA	AA	AA	AA	AA	AA	AA	AA	AA	AA	AB	AB	AA	AA	AA	AA	AB	AA	AA	AA	BB
chr1A	69509501	69513500	4000	M	BC	BC	M	BC	BC	BC	BC	BC	BC	BC	BC	BC	BC	BC	BC	BC	BC	M	BC	BC	M	BC	M	M	BC	M	BB	BC	BC	M	BC	M	BC	BB	M	BC	BC	M	M	M	BC	BC	BC	BC	BB
chr1A	69555001	69562000	7000	BC	BB	BB	BC	BB	BB	BC	BB	BB	BB	AB	BB	BB	BB	BB	BB	BB	BB	AB	BB	BB	BC	BB	BC	BB	BB	BB	AB	BB	BB	BC	BB	BC	BC	BB	BB	AB	AB	AB	BB	AB	BB	BB	BB	BB	BB
chr1A	70206001	70218500	12500	BB	AB	BB	BB	BB	BB	BB	BB	BB	BB	AB	AB	BB	AB	AB	BB	BB	AB	BB	BB	AB	BB	BB	BB	BB	BB	BB	AB	BB	BB	BB	BB	AB	BB	BB	BC	BB	BB	BB	BB	BB	AB	BB	BB	AB	M
chr1A	70248501	70253000	4500	M	BB	BB	BB	M	BC	M	BB	M	BC	BC	M	BC	BC	M	M	AB	AB	BB	BC	AB	M	BC	M	BB	BB	BB	AB	BC	BC	M	BC	BC	BB	BC	M	BC	M	M	BB	BB	AA	M	M	AB	BB
chr1A	70346001	70350000	4000	AB	BB	AB	AB	AB	AB	BB	AA	AB	AB	AB	AB	AB	AB	AA	AA	AB	AA	AB	AB	M	AB	AB	AB	AB	AB	M	BB	AB	AB	AB	AB	AB	AA	AB	BC	AB	AB	AB	AB	AB	AA	AB	AB	AB	AB
chr1A	70912501	70920000	7500	BB	BB	BB	BB	AB	AB	AB	AB	BB	AB	AB	BB	M	M	AB	BB	AB	M	AB	AB	AB	BB	BB	BB	BB	AB	AB	AB	BB	M	M	M	AB	BB	AB	BB	AB	AB	AB	AB	BB	BB	AB	AB	BC	AA
chr1A	70917501	70921500	4000	BB	BB	BB	AB	AB	AB	AB	AB	AB	AB	AB	BB	M	M	AB	BB	AB	M	AB	AB	AB	BB	BB	BB	BB	AB	AB	BB	BB	M	M	M	AB	BB	AB	AB	AB	AB	AB	BB	BB	BB	BB	BB	BB	AA
chr1A	71063501	71068500	5000	BB	AA	AB	AA	AB	AB	AA	AA	AA	AA	AA	AA	AA	AA	AB	AA	AA	AA	AB	AA	AA	AA	AB	AA	AA	AA	AB	AA	AA	AA	AA	AA	AA	AA	AA	AB	AB	AB	AB	BB	AA	AA	AB	AA	AA	AA
chr1A	71216501	71222000	5500	BB	AB	BB	AB	AB	AB	BB	AB	AB	BB	AB	AB	BB	AB	BB	AB	BB	AB	AB	BB	AB	BB	BB	AB	AB	BB	AB	AB	BB	BB	BC	BB	BB	AB	BB	BB	AB	AB	AB	AB	AB	AB	AB	AB	AB	AB
chr1A	71382001	71386000	4000	M	M	BC	M	BC	BC	M	BC	BB	BB	BC	BC	M	M	BC	BC	BC	BC	BC	M	BC	BC	BC	BC	BC	M	BC	M	BC	BC	M	M	BC	M	BC	BB	M	M	BB	BC	BC	BC	BC	BB	BC	M
chr1A	71548501	71553500	5000	AA	AA	AA	AA	AA	AA	AA	AA	AA	Ad	AA	AA	AA	AA	Ad	AA	AA	AA	AA	AA	AA	AA	AA	AA	AA	AA	AA	AA	AA	AA	AA	Ad	AA	AA	AA	AB	AA	AA	AB	AA	AA	AA	AB	AA	AA	AB
chr1A	71588501	71594000	5500	M	M	M	M	M	M	M	M	M	M	M	M	M	M	M	M	M	M	M	M	M	M	M	M	M	M	M	M	M	M	M	M	M	M	M	M	M	BC	BC	M	M	M	BC	BC	M	BC
chr1A	71591501	71596500	5000	BC	BC	M	M	BC	M	M	BC	BC	M	M	BC	BC	BC	M	M	M	BC	BC	BC	M	M	BC	M	M	BC	M	M	M	M	BC	M	M	M	BC	BB	M	BC	BC	M	M	M	BC	BC	M	BC
chr1A	71596501	71602000	5500	M	M	M	M	M	M	M	M	M	M	M	M	M	M	M	M	M	M	M	M	M	M	M	M	M	M	M	BC	M	M	M	M	M	M	M	M	BC	BC	BC	M	M	BC	BC	BC	M	BC
chr1A	71755001	71759500	4500	Ad	AA	AB	BC	AB	AB	AB	AB	AB	AB	AB	AB	AB	AB	Ad	AB	AB	AB	AB	AB	BC	Ad	AB	BC	AB	BB	Ad	Ad	AB	Ad	AA	Ad	Ad	Ad	Ad	AB	Ad	AB	AB	AA	AA	Ad	AA	AA	AA	AA
chr1A	71835501	71839500	4000	M	M	M	M	M	M	M	M	M	M	M	M	M	M	M	M	M	M	M	M	M	BC	BB	BC	BC	BC	M	M	BC	M	M	M	M	M	M	M	M	M	M	M	M	BB	M	M	BC	M
chr1A	71852501	71857000	4500	AA	AA	AA	AA	AA	AA	AA	AA	AA	AA	AA	AA	AA	AA	AA	AA	AA	AA	AA	AB	AA	AA	AA	AA	AA	AA	Ad	AA	AB	AA	AA	AA	AB	AA	AA	AA	AA	AA	AA	AA	AA	AA	AA	AA	AA	AB
chr1A	72249501	72254000	4500	AB	AB	AA	AA	AA	AB	AA	AA	AA	AB	AB	AB	AA	AA	AA	AB	AB	AB	AA	AB	AB	AA	AA	AB	AA	AA	AB	AA	AB	AB	AB	AB	AB	AA	AB	BB	AA	AA	AB	AA	AB	AA	AA	AB	AB	AA
chr1A	72712001	72716000	4000	M	M	M	M	M	M	M	M	BC	M	M	M	M	M	M	M	M	M	M	M	M	M	M	M	M	M	M	M	M	M	M	M	M	M	M	M	BB	BC	M	M	M	M	BC	BC	M	BB
chr1A	72726501	72730500	4000	BB	BB	AB	BC	BB	AB	AB	AB	BB	BB	AB	BB	AB	BB	BB	BB	BB	BB	BC	AB	BB	AB	AB	AB	BB	AB	AB	BB	BB	AA	BB	AB	BC	BB	BB	AB	BB	BB	BB	BB	AB	BB	AB	AB	AB	AB
chr1A	72758501	72762500	4000	AB	BB	BB	AB	BB	BB	BB	BB	BB	AB	BC	M	BB	AB	BC	BB	BC	AB	BB	AB	BB	M	BC	BC	AB	BB	BB	BB	AB	BB	BB	BB	M	BC	BB	M	BB	M	M	BB	M	BB	M	BB	BC	BC
chr1A	72854501	72858500	4000	AA	AA	AB	AA	AA	AA	AB	AA	AA	AA	AA	AA	AA	AA	AA	AA	AA	AA	AA	AA	AA	AA	AA	AB	AB	AA	AA	AA	AA	AA	AB	AA	AA	AB	AA	AA	AB	AA	AB	AA	AA	AB	AA	AA	AB	AB
chr1A	73203501	73209000	5500	AA	AB	BB	BB	AB	AB	BB	AB	AB	BC	AA	AB	AB	AB	AB	AB	AB	BC	AB	BC	AB	AB	AB	BB	BB	AB	AB	BB	BB	BB	AB	BB	AB	BB	AB	AB	AB	AA	AA	AA	AA	BB	AB	AA	AB	AB
chr1A	73207001	73213500	6500	AB	AB	AB	BB	AB	AB	AB	AA	AA	BB	AB	AB	AB	AB	AA	AB	AB	BC	AB	BB	AB	AB	AB	AB	BB	AB	AB	AB	AB	AB	AB	AB	AB	BB	AB	AB	AA	AA	AA	AA	AA	BB	AA	AB	AB	AA
chr1A	73245001	73254000	9000	AA	AA	AA	AA	AA	AA	AA	AA	AA	AA	AA	AA	AA	AA	AA	AA	AA	AA	AA	AA	AA	BB	AA	AA	AA	AA	AA	AA	AA	BB	AB	BB	AA	BB	BB	AA	AA	AA	AA	AA	AA	BC	AA	AA	AA	AB
chr1A	73338501	73343000	4500	BB	M	AB	BC	M	BC	BB	M	BC	BB	M	BC	M	M	BB	M	BC	BC	BC	BB	M	BC	BB	M	M	BC	M	M	BB	BC	M	M	BB	BC	BC	BB	BB	BB	BB	M	BB	AB	BC	BB	BB	BB
chr1A	73864501	73886500	22000	AA	AA	AA	AA	AA	AB	AA	AA	AA	AA	AA	AA	AA	AA	AA	AA	AA	AA	AA	AA	AA	AA	AA	AA	AA	AA	AA	AA	AB	AB	AA	AA	AA	AA	AA	AA	AA	AA	AA	AA	AA	AA	AA	AA	AA	AA
chr1A	73944001	73951000	7000	AA	AB	AB	AB	AA	AA	AB	AA	AA	AA	AA	AB	AA	AB	AB	AA	AA	AB	AA	AB	AA	AA	AA	AA	AA	AB	AA	AA	AB	AA	AA	AA	AA	AB	AB	BB	AA	AA	AB	AA	AA	AA	AA	AA	AA	BB
chr1A	74091001	74095000	4000	BB	BB	BB	AB	AB	AB	AB	AB	BB	AB	BB	AB	BB	BB	AB	BB	BB	BB	AB	BB	BB	BB	AB	BC	AB	BB	AB	BB	AB	BC	BB	AB	BB	BB	BB	BC	BC	BB	BB	BB	BB	AB	BB	BB	AA	M
chr1A	74113001	74117500	4500	BB	BC	BB	BB	BB	BC	AB	BC	AB	AA	BB	BC	BC	BB	BC	BC	BB	BC	BC	BB	AB	M	BB	BC	BB	BB	BB	AB	BC	BC	BC	BB	BB	BC	BC	BB	AB	BB	BC	BB	BB	AB	AB	AB	AB	AB
chr1A	74250001	74255000	5000	AA	BC	AB	AB	BB	BB	BC	BB	BB	AA	BB	BB	BB	AB	AB	BB	BB	BB	BC	AB	BC	AA	AB	BB	AB	BB	AB	AB	AA	BB	AB	BB	BB	BB	AB	M	AB	BC	BC	BC	BC	AA	BB	BB	AA	AA
chr1A	74426001	74430000	4000	Ad	AA	Ad	Ad	Ad	Ad	Ad	Ad	AA	Ad	AA	Ad	Ad	Ad	AB	Ad	Ad	Ad	AA	Ad	Ad	Ad	Ad	AA	Ad	Ad	Ad	AB	Ad	Ad	Ad	Ad	Ad	Ad	Ad	Ad	BB	AA	AB	AA	AB	AA	AA	AA	AA	AA
chr1A	74739001	74754500	15500	BB	BB	AB	BB	BB	BB	AB	BB	BB	BB	BB	BB	BB	BB	BB	BC	BC	BB	BB	BB	BB	BB	BB	AB	BB	BB	BB	AB	BB	BC	BB	BB	BB	BB	BB	BB	BB	BB	BB	BB	BB	AB	BB	BB	AB	BB
chr1A	74748001	74754500	6500	BC	M	M	BB	BC	BC	M	M	BB	M	BC	BB	M	BC	BC	M	M	BB	M	BC	M	BC	M	M	M	M	BC	BC	BC	BC	M	M	BC	BC	BB	BB	M	BB	BC	M	M	BB	BC	BB	BB	M
chr1A	75026001	75032000	6000	AA	AA	AA	AA	AA	AB	AA	AA	AA	AA	AA	AA	AA	AA	AA	AA	AA	AA	AA	AA	AA	AA	AA	AA	AA	AA	AA	AA	AA	AB	AA	AA	AA	AA	AA	Ad	AB	AA	AA	AA	AA	AA	AA	AA	AA	AA
chr1A	75129001	75133000	4000	BC	M	M	BC	M	M	M	BC	M	M	M	M	M	BC	M	M	M	M	M	M	M	AA	BC	M	M	M	BB	BB	BC	BB	BC	BC	BC	AB	BB	BC	AB	AB	BB	BC	BC	AB	BC	BC	AB	BB
chr1A	75731501	75738000	6500	AA	AB	AB	AA	AB	AB	AB	AB	AB	AB	AB	AA	AB	AB	AB	AB	AB	AB	AB	AA	AB	AB	AA	AB	AB	AB	AB	AB	AB	AB	AA	AB	AA	AB	AB	AB	BB	AB	AA	AB	AB	AB	AB	AB	AB	AB
chr1A	75823001	75830500	7500	AA	AA	AA	AA	AA	AA	AA	AB	AA	AB	AA	AA	AA	AB	AA	AA	AA	AB	AA	AA	AB	AA	AA	AA	AA	AA	AA	AA	AA	AA	AB	AA	AB	AB	AA	AB	AA	AA	AA	AA	AA	AA	AA	AA	AA	BC
chr1A	75861001	75866000	5000	AA	AB	AB	AA	AA	AB	AA	AA	AB	AA	AB	AA	AB	AA	AA	AA	AB	AB	AA	AB	AA	AB	AB	AA	AA	AA	AA	AB	AA	AA	AA	AA	AA	AA	AA	AA	BB	AA	AA	AA	AA	AB	AA	AA	AA	AA
chr1A	76026001	76030500	4500	AB	AB	AA	AB	AB	AB	AB	AB	AA	AA	AB	AA	AA	AB	AB	AB	AB	AB	AB	AB	AB	AB	AB	AB	AB	AB	AB	AA	AA	AB	AB	AB	AB	AB	AB	BC	AB	BB	BC	AB	BB	AA	AB	BB	AA	AB
chr1A	76264501	76268500	4000	BB	BB	BB	BB	BB	BB	BC	BB	AB	BB	BB	AB	AB	BB	AB	BB	BB	AB	AB	AB	AB	BB	BB	AB	BB	BB	AB	AB	BB	BB	BB	AB	BB	AB	BB	AB	AB	AB	AB	AB	AB	AB	BB	AB	AB	AB
chr1A	76670501	76680000	9500	AB	AB	AA	AB	AB	AA	AA	BB	AB	AA	AA	AB	AB	AA	AA	AA	AB	AB	AA	AB	AA	AA	AB	AA	AA	AB	AA	AA	AB	AB	AB	AA	AB	AB	AB	BB	AB	AA	AB	AA	AB	AA	AA	AA	AB	BB
chr1A	77464501	77469000	4500	M	M	M	M	M	M	M	M	M	M	M	M	M	M	M	M	M	M	M	M	M	M	M	M	M	M	M	M	M	M	M	M	M	M	M	BC	M	M	M	M	BC	BC	M	BC	AB	M
chr1A	77547001	77554500	7500	AA	AA	AA	AA	AB	AA	AA	AA	AA	AA	AA	AA	AA	AA	AA	AA	AA	AA	AA	AA	AA	AB	AB	AA	AA	AA	AA	AA	AA	AA	AB	AA	AA	AA	AA	AB	AB	AA	AA	AA	AA	AB	AB	AA	AB	BB
chr1A	78027501	78031500	4000	AA	AA	AA	AA	AA	AB	AA	AA	AA	AA	AB	AA	AA	AA	AA	AA	AA	AA	AA	AB	AA	AA	AB	AA	AA	AA	AA	Ad	AA	AA	AA	AA	AA	AA	AA	BB	AA	AA	AB	AA	AB	AB	AA	AA	AB	BB
chr1A	78190001	78194500	4500	AB	AA	AA	AA	AA	AA	AA	AB	AA	AA	AB	AA	AA	AB	AA	AB	AB	AA	AA	AA	AA	AB	AB	AA	AA	AA	AB	AA	AA	AB	AA	AA	AB	AA	AA	BB	AA	AA	AB	AA	AB	AA	AA	AB	AA	BB
chr1A	78456001	78460500	4500	AA	AA	AA	AB	AA	AA	AA	AA	AB	AB	AA	AB	AA	AA	AB	AA	AA	AA	AA	AA	AA	AA	AA	AA	AA	AB	AA	AB	AA	AA	AB	AB	AA	AA	Ad	Ad	AB	AA	Ad	AA	AA	AA	AA	Ad	Ad	AA
chr1A	78542501	78547000	4500	Ad	AA	AA	Ad	AA	AA	AA	Ad	AA	Ad	Ad	AA	Ad	AA	AA	AA	AA	AA	AA	AA	AA	AA	Ad	Ad	AA	AA	AA	AA	AA	AA	AA	AA	AA	AA	Ad	Ad	AB	AA	AA	AA	AA	AA	AA	AA	AA	AA
chr1A	78743501	78751500	8000	AA	AA	AA	AA	AA	AB	AA	AA	AA	AA	AA	AA	AA	AA	AA	AA	AA	AA	AA	AA	AB	AA	AB	AA	AA	AA	AA	AB	AA	AA	AA	AA	AB	AA	AA	Ad	BB	AA	AA	AA	AA	AA	AA	AA	AA	AB
chr1A	78891001	78895500	4500	BC	BB	BB	M	M	M	M	BB	BB	BB	M	BB	BC	BB	BB	BB	M	M	M	AB	M	AB	AB	M	M	M	M	M	BB	M	BB	BC	M	BB	BB	BB	BB	BB	AB	M	AB	AB	AB	BB	M	BB
chr1A	79107001	79115500	8500	AB	AA	AA	AA	AA	AA	AA	AA	AB	AB	AA	AA	AB	AA	AA	AB	AB	AB	AA	AB	AB	AA	AA	AA	AA	AA	AA	AB	AB	AA	AA	AA	AB	AA	AA	AA	BB	AB	AA	AB	AB	AA	AB	AA	BB	BB
chr1A	79112001	79116500	4500	M	M	M	M	M	M	M	M	M	M	M	M	M	M	M	M	M	M	M	M	M	M	M	M	M	M	M	M	M	M	M	M	M	M	M	M	M	M	M	M	M	M	M	M	M	M
chr1A	79311501	79316000	4500	M	M	M	M	M	M	M	M	M	M	M	M	M	M	M	M	M	M	M	M	M	M	M	M	M	M	M	M	M	M	M	M	M	M	M	M	M	M	M	M	M	M	M	M	M	BC
chr1A	79679001	79683000	4000	M	BC	M	M	M	BC	M	M	BB	M	M	M	BC	M	BC	M	BC	BC	AB	M	BC	M	BB	BB	M	M	M	BC	M	M	M	M	BC	M	BC	BC	AB	BC	BC	BC	AB	AB	BB	BB	BB	AB
chr1A	79713501	79732500	19000	AA	AA	AA	AA	AA	AA	AA	AA	AA	AA	AA	AA	AA	AA	AA	AA	AA	AA	AA	AA	AA	AA	AA	AA	AA	AA	AA	AA	AA	AA	AA	AA	AA	AA	AA	AA	AA	AA	AA	AA	AA	AA	AA	AA	AA	AA
chr1A	80087501	80092000	4500	BB	AA	AA	Ad	AA	AA	AA	AA	AA	AB	AA	AA	AA	AA	AA	AA	AA	AA	AA	AA	AA	BB	AA	AA	AA	AA	AA	AA	AA	AB	AB	BB	AA	BB	BB	Ad	Ad	AA	AA	AA	AA	BB	AA	AA	AA	Ad
chr1A	80125501	80130500	5000	BB	BB	BB	AB	AB	AB	AB	AB	AB	BB	BB	BB	BB	AB	BB	BB	BB	BB	AB	AB	BB	BB	BB	AB	BB	BB	AB	AB	AB	BB	BB	BB	AB	BB	BB	BB	BB	BB	BC	AB	BB	BB	BB	BB	BB	AB
chr1A	80488501	80492500	4000	AA	AA	AA	AA	AA	AA	AA	AA	AA	AA	AB	AA	AA	AA	AA	AA	AA	AA	AA	AA	AA	AA	AA	AA	AA	AA	AA	AA	AA	AA	AA	AA	AB	AA	AA	AA	AA	AA	AA	AA	AA	AA	AA	AA	Ad	BB
chr1A	80521001	80525500	4500	BB	BB	BB	AB	BB	AB	BC	BB	M	BC	M	BC	BB	AB	AB	BB	BB	BB	BB	BB	BB	BB	BB	M	AB	BB	BB	AB	M	BB	BB	BB	BB	AA	AB	M	AB	AB	M	BB	BB	AA	BB	BB	AA	BB
chr1A	80534501	80539500	5000	BC	BC	BC	BC	BC	BB	BB	M	BC	BC	M	M	BB	M	M	M	BB	BC	BC	M	M	M	BC	BC	M	BC	M	BC	BC	BC	M	M	BC	BC	M	BC	BB	BB	BB	BC	BB	BC	BB	BB	BB	BB
chr1A	80631501	80636000	4500	AA	AA	AA	AA	AA	AA	AA	AA	AA	AA	AA	AA	AA	AA	AA	AA	AA	AA	AA	AA	AA	AA	AA	AA	AA	AA	AA	AA	AA	AA	AA	AA	AA	AA	AA	AB	AA	AA	AA	AA	AA	AA	AA	AA	AA	AA
chr1A	81148501	81158500	10000	AA	AA	AA	AA	AA	AA	AA	AA	AA	AA	AA	AA	AA	AA	AA	AA	AA	AA	AA	AA	AA	AA	AA	AA	AA	AA	AA	AA	AA	AA	AA	AA	AA	AA	AA	AA	AA	AA	AA	AA	AA	AA	AA	AA	AA	AA
chr1A	81153501	81158500	5000	AA	AA	AA	AA	AA	AA	AA	AA	AA	AA	AA	AA	AA	AA	AA	AA	AA	AA	AA	AA	AA	AA	AA	AB	AA	AA	AA	AA	AA	AA	AA	AA	AA	AA	AA	AA	AA	AA	AA	AA	AA	AB	AA	AA	AB	AA
chr1A	81726501	81732500	6000	AA	AA	AA	AA	AA	AA	AA	AA	AA	AA	AA	AA	AA	AA	AA	AA	AA	AA	AA	AA	AA	AA	AA	AA	AA	AA	AA	AA	AA	AA	AA	AA	AA	AA	AA	AA	AA	AA	AA	AA	AA	AA	AA	AB	AA	AA
chr1A	81743501	81749500	6000	AA	AA	AA	AA	AA	AA	AA	AA	AA	AA	AA	AA	AA	AA	AA	AA	AA	AA	AA	AA	AA	AA	AA	AA	AA	AA	AA	AA	AA	AA	AA	AA	AA	AA	AA	AB	AA	AA	AA	AA	AA	AA	AA	AA	AA	AB
chr1A	81753001	81759500	6500	AA	AA	AA	AA	AA	AA	AA	AA	AA	AA	AA	AA	AA	AA	AA	AA	AA	AA	AA	AA	AA	AA	AA	AA	AA	AA	AA	AA	AA	AA	AA	AA	AA	AA	AA	AA	AA	AA	AA	AA	AA	Ad	AA	AA	AA	AB
chr1A	81909501	81914500	5000	AB	AB	AB	AB	AB	BB	BB	AB	BB	AB	BB	BB	BB	BB	AB	BB	BB	BB	BC	BB	AB	BB	AB	BB	BB	BB	BB	BB	BB	AB	BB	BB	AB	BB	BB	M	AB	BB	M	BB	BC	AA	BB	BB	AA	AA
chr1A	82014501	82018500	4000	BB	BB	BC	BC	BC	AB	BC	BB	BB	BC	BB	AB	BC	AB	AB	AB	BB	BB	BB	AB	BB	BC	BB	BB	AB	BB	AB	BC	BB	BB	BB	BC	BB	BC	BC	AA	AB	AB	AB	BB	AB	BB	AB	AB	BC	BB
chr1A	82059501	82067500	8000	M	M	M	M	M	M	M	M	M	M	M	M	M	M	M	M	M	M	M	M	M	M	M	M	M	M	M	M	M	M	M	M	M	M	M	BC	M	M	M	M	M	M	M	M	M	BC
chr1A	82091501	82095500	4000	M	BC	BB	BB	BB	BC	BB	BC	BC	BB	BB	BC	BC	BB	BB	BC	BC	BC	BB	BC	BB	BB	BB	BB	BB	BB	BB	BC	BB	AB	BC	BC	BB	BB	BC	AB	BB	BB	AB	BB	BB	BC	BB	BB	BC	BB
chr1A	82114001	82118500	4500	AA	AB	AA	AA	AB	AB	AA	AB	AB	AA	AA	AA	AA	AB	AA	AB	AB	AA	AB	AB	AB	AB	AB	AB	AB	AB	AB	AA	AB	AA	AB	AA	AB	AA	AB	BB	AA	AA	AA	AA	AA	AA	AB	AA	AA	AB
chr1A	82236501	82240500	4000	AA	AA	AA	AA	AA	AA	AA	AA	AB	AA	AA	AA	AA	AA	AB	AA	AA	AA	AA	AA	AA	AA	AA	AB	AA	AA	AA	AA	AB	AA	AA	AA	AA	AA	AA	BB	AA	AB	AB	AA	AB	Ad	AA	AB	AA	AA
chr1A	83447001	83477000	30000	AA	AA	AA	AA	AA	AA	AA	AA	AA	AA	AA	AA	AA	AA	AA	AA	AA	AA	AA	AA	AA	AA	AA	AA	AA	AA	AA	AA	AA	AA	AA	AA	AA	AA	AA	AA	AA	AA	AA	AA	AA	AA	AA	AA	AA	AA
chr1A	83447501	83532500	85000	AA	AA	AA	AA	AA	AA	AA	AA	AA	AA	AA	AA	AA	AA	AA	AA	AA	AA	AA	AA	AA	AA	AA	AA	AA	AA	AA	AA	AA	AA	AA	AA	AA	AA	AA	AA	AA	AA	AA	AA	AA	AA	AA	AA	AA	AA
chr1A	84027001	84031500	4500	AB	AB	AA	AA	AA	AB	AA	AA	AA	AB	AA	AA	AA	AB	AB	AA	AB	AA	AB	AA	AA	AA	AB	AB	AA	AB	AB	AB	AA	AB	AB	AB	AB	AA	AB	AB	AB	AB	AB	AA	AB	BB	AA	AA	AB	AB
chr1A	84391001	84395000	4000	AB	AA	AA	AA	AA	AA	AB	AA	AA	AA	AA	AA	AA	AA	AB	AA	AA	AA	AA	AA	AA	Ad	AB	AA	AA	AA	AA	BC	AA	AB	AB	AA	AA	AA	AA	Ad	AA	Ad	Ad	AA	AA	AA	AA	AA	AA	AA
chr1A	84683501	84688500	5000	AA	AA	AA	AA	AA	AA	dd	AA	AA	AA	AA	AA	AA	AA	AA	AA	AA	AA	AA	AA	AA	AA	AA	AB	AA	AA	AA	Ad	AA	AA	AA	AA	AA	AA	AB	AB	AB	AA	AB	AA	AA	Ad	AA	AB	AA	AB
chr1A	84798501	85005500	207000	AA	AA	AA	AA	AA	AA	AA	AA	AA	AA	AA	AA	AA	AA	AA	AA	AA	AA	AA	AA	AA	AA	AA	AA	AA	AA	AA	AA	AA	AA	AA	AA	AA	AA	AA	AA	AA	AA	AA	AA	AA	AA	AA	AA	AA	AA
chr1A	85634501	85640500	6000	BB	M	BC	BC	BC	M	M	M	BB	BB	BC	M	BC	M	BC	AB	BC	BC	BC	M	BC	BB	BB	BC	BB	BC	M	M	BB	BB	BB	BC	BB	BC	BB	AB	BC	AB	AB	BC	AB	BB	BB	BB	BC	BB
chr1A	85869501	85877000	7500	AB	AB	AA	AB	AB	AB	AB	AB	AB	AB	AB	AA	AB	AA	AB	AB	AA	AB	AA	AA	AB	AB	AB	AA	AA	AB	AA	AA	AB	AB	AB	AB	AB	AB	AB	AB	AB	AA	AB	AA	AA	AA	AA	AA	Ad	AB
chr1A	86101501	86106500	5000	M	BC	M	M	M	M	M	M	M	M	M	BC	M	BC	M	BC	M	M	M	M	M	M	M	BC	BC	BC	M	BC	M	M	M	BC	M	M	BC	M	BC	M	M	BC	M	BC	M	M	BC	BC
chr1A	86134501	86145000	10500	AA	AA	AA	AA	AA	AA	AA	AA	AA	AA	AA	AA	AA	AA	AB	AA	AA	AA	AA	AA	AA	AA	AA	AA	AA	AA	AB	AA	AA	AA	AA	AA	AB	AA	AA	AB	AA	AA	AB	AA	AA	AA	AA	AA	AA	AA
chr1A	86141001	86145000	4000	AA	Ad	AA	AA	AA	AB	AA	AA	AA	AA	AA	AA	AA	Ad	AB	AA	AA	AA	AA	AA	AA	AA	AA	AA	AA	AA	BB	AB	AA	AA	AA	AA	BB	Ad	AA	AB	AA	AA	AA	AA	AA	Ad	AA	AA	AB	AA
chr1A	86867501	86874000	6500	BB	BC	BB	BC	BB	BC	BB	BB	BB	BB	BB	BB	BB	BB	BB	BC	AB	BB	AB	BB	BC	BB	BC	BB	BB	BB	BB	BC	BB	BB	BC	BC	BC	BC	BC	Ad	BB	AB	AB	BB	AB	BB	BB	AB	AB	BB
chr1A	86964501	86968500	4000	AB	BC	BB	AB	AB	AA	AB	BB	AB	M	BB	AA	BC	AB	AB	BB	BB	BC	AB	BB	AB	AA	BB	AB	AB	AB	AB	AB	BB	BC	AB	AA	BB	AB	AB	AA	AB	AA	AA	AA	AA	AA	BC	AB	AA	BB
chr1A	87368501	87372500	4000	AB	AB	BB	BB	BB	BB	BB	BB	BB	AA	BB	BB	BB	BB	BB	BB	BB	BB	BB	AA	BB	BC	BB	AB	BB	BB	AB	AA	AA	AB	BB	BB	BB	BB	BB	BB	BB	BB	BB	BB	BB	AA	BB	BB	AA	BB
chr1A	87381501	87386000	4500	BB	BC	BB	M	AB	BC	BC	BB	BB	BB	BB	AB	BB	BB	BC	BB	BB	BB	AB	BC	AB	BB	BC	AB	BB	BB	BB	AB	AB	BB	BB	BB	BB	BB	AB	BC	BB	BB	BB	BB	BC	AB	BB	AB	AB	M
chr1A	88623001	88627500	4500	AA	AA	AA	AA	AA	AA	AA	AA	AA	AA	AA	AA	AA	AA	AA	AA	AA	AA	AA	AA	AA	AA	AA	AA	AA	AA	AA	AA	AA	AA	AA	AA	AA	AA	AA	AB	AA	AA	AA	AA	AA	Ad	AA	AA	AA	AA
chr1A	88702001	88706000	4000	AB	BB	AB	AB	AB	BB	BB	AB	BB	BB	AB	AB	AB	AB	BB	AB	AB	AB	BB	AB	BB	BB	AB	AB	BB	AB	BB	BB	AB	AB	AB	BB	BB	AB	BB	AB	BC	AB	AB	BB	BB	AB	AB	BB	BB	BC
chr1A	88715501	88720000	4500	BB	BB	BB	BB	BB	BB	BB	BB	BB	BB	BB	BB	BC	BC	BB	BB	BB	BB	BB	BC	BB	BB	BB	BB	BB	BB	BB	BB	BB	BB	BB	BB	BC	BC	AB	BC	AB	BB	AB	BB	BB	BB	BB	BB	BB	AB
chr1A	88730501	88734500	4000	AB	AB	AB	AB	AB	AB	AB	AB	AB	AB	AB	AB	AB	AB	AB	AB	AB	AB	AB	AB	AB	AB	AB	AB	AB	AB	AB	AB	AB	AB	AB	AB	AB	AB	AB	AB	BB	AB	AB	AB	AB	AB	AB	AB	AB	BB
chr1A	88733501	88741500	8000	BC	BC	BB	BB	BB	BB	BB	BB	BB	BB	BB	BB	BB	BB	BB	BB	BB	BB	BB	BB	BB	BB	BB	BB	BB	BB	BB	BB	BB	BC	BB	BB	BB	BB	BC	AB	BB	BB	AB	BB	AB	AB	BB	BB	BB	BB
chr1A	89402001	89406500	4500	BB	BB	BB	AB	BB	BB	AB	BB	AB	AB	AA	BB	AB	BB	BB	BB	AB	AB	BB	AB	AB	BB	BB	BB	AB	BB	AB	AB	BB	BB	BB	BB	BC	BB	BB	BB	BC	BC	BC	BB	BB	AA	BB	BC	AB	BC
chr1A	89416001	89422000	6000	AA	AA	AA	AB	AA	AA	AA	AA	AA	AA	AB	AA	AA	AA	AB	AA	AA	AA	AA	AB	AA	AA	AA	AA	AA	AA	AA	AA	AA	AA	AA	AA	AA	AA	AA	AA	AB	AA	AA	AA	AA	AA	AA	AB	AA	AB
chr1A	89440001	89444000	4000	Ad	Ad	Ad	AA	AA	AA	AA	AA	M	M	AB	AA	Ad	Ad	Ad	AA	AA	AA	Ad	M	AA	AA	AA	Ad	M	AA	Ad	AA	M	Ad	Ad	Ad	Ad	AA	Ad	AB	AA	AA	AA	AA	M	Ad	AA	AA	AA	AB
chr1A	89456501	89460500	4000	AA	AB	AA	AB	AB	AB	AB	AA	AA	AA	AA	AB	AA	AB	AB	AB	AB	AB	AA	AA	AA	AB	AB	AA	AA	AB	AA	AA	AB	AB	AB	AB	AB	AB	AA	BB	AA	AA	AB	AA	AB	AA	AA	AB	AA	BB
chr1A	89540501	89545000	4500	AB	AA	AB	AB	BB	AA	BB	AB	AB	BB	AA	AA	AA	AB	AA	AA	AB	AB	AB	AB	AB	AB	AB	AA	AB	AB	AB	AA	AB	AA	AB	AB	AA	AA	AB	BB	AB	AA	AB	AA	AA	AA	AA	AA	Ad	AB
chr1A	89578001	89582500	4500	AA	AA	AB	AB	AA	AB	AA	AA	AA	AA	AA	AA	AA	AA	AA	AB	AB	AB	AB	AA	AA	AA	AB	AB	AA	AA	AA	AA	AB	AB	AB	AA	AA	AB	AB	AB	AA	AB	AA	AA	AA	AA	AA	AA	AB	AB
chr1A	89584001	89591000	7000	AA	AA	AA	AA	AA	AA	AA	AA	AA	AA	AA	AA	AA	AA	AA	AA	AA	AA	AA	AA	AA	AA	AA	AA	AA	AA	AA	AA	AA	AA	AA	AA	AA	AA	AA	AA	AA	AA	AA	AA	AA	AA	AA	AA	AA	AA
chr1A	89594501	89602000	7500	AA	AA	AA	AA	AA	AA	AA	AA	AA	AA	AA	AA	AA	AA	AA	AA	AA	AA	AA	AA	AA	AA	AA	AA	AA	AA	AA	AA	AA	AA	AA	AA	AA	AA	AA	AB	AA	AA	AA	AA	AA	AA	AA	AA	AA	AB
chr1A	89608501	89615000	6500	AA	AA	AA	AA	AA	AA	AA	AA	AA	AA	AA	AA	AA	AA	AA	AA	AA	AA	AA	AA	AA	AA	AA	AA	AA	AA	AA	AA	AA	AA	AA	AA	AA	AA	AA	AA	AA	AA	AA	AA	AA	AA	AA	AA	AA	Ad
chr1A	89619501	89625000	5500	AA	AA	AA	AA	AA	AA	AA	AB	AB	AA	AA	AA	AA	AA	AA	AA	AB	AA	AA	AA	AA	AB	AA	AA	AA	AB	AA	AA	AA	AA	AA	AA	AA	AA	AA	AA	AA	AA	AA	AA	AA	AA	AA	AA	AB	AA
chr1A	89625001	89629500	4500	AA	AA	AA	AA	AA	AA	AA	AA	AA	AA	AA	AA	AA	AA	AA	AA	AB	AA	AA	AA	AA	AA	AA	AA	AA	AA	AA	AA	AA	AA	AA	AA	AA	AA	AA	AB	AA	AA	AA	AA	AA	AA	AA	AA	AA	AA
chr1A	89660501	89687000	26500	BB	BC	BB	BB	BB	BB	BB	BB	BB	BB	BB	BB	BB	BB	BB	BB	BB	BB	BB	BB	BB	BB	BB	BB	BB	BB	BB	BB	BB	BB	BB	BB	BB	BB	BB	BC	BB	BB	BC	BB	BB	BB	BB	BB	BB	BC
chr1A	89680001	89687000	7000	BB	BC	BB	BC	BB	BC	BC	BB	BB	BB	BB	BB	BB	BB	BC	BB	BC	BB	BB	BC	BB	BB	BB	BB	BB	BB	BB	BB	BB	BB	BB	BC	BC	BC	BC	M	BC	BB	M	BB	BC	BB	BB	BC	BB	M
chr1A	90118501	90123500	5000	Ad	AA	AA	AA	AA	AA	AA	AA	AA	AA	AA	AA	AA	AA	AA	AA	AA	AA	AA	AA	AA	AA	AA	AA	AA	AA	AA	Ad	AA	AA	AA	AA	AA	AA	AA	AB	AA	AA	AB	AA	AA	AA	AA	AA	AA	AB
chr1A	90411001	90416000	5000	BB	BB	BC	BC	BC	BC	M	BC	BC	BC	M	M	BC	BC	M	BC	BC	BC	BC	BB	BC	BB	BB	BC	M	BC	M	BB	BB	BB	BB	BB	BB	BB	BC	BC	BC	BB	BB	BB	BC	BC	BC	BC	M	BC
chr1A	90483001	90487500	4500	BB	BC	BB	BC	BB	BB	BB	BB	BB	BB	BB	BB	BB	BB	BC	BB	BB	BB	BB	BB	BB	BB	BB	AB	BB	BB	BB	BB	BB	BC	BC	BC	BB	BC	BB	BB	BB	BB	BB	BB	BB	BC	BC	BC	BC	BB
chr1A	90490001	90494000	4000	AB	BB	AB	BC	BB	BB	BB	BC	BB	AB	BB	BB	BB	BB	BB	BB	BB	BB	BB	BB	BB	BB	BB	AB	AB	AB	BB	AB	BB	AB	BB	BB	BB	BB	BB	BB	BB	BB	BB	AB	BB	BB	BB	BB	AA	BC
chr1A	90762001	90766500	4500	AB	AB	AB	AA	AB	AB	AB	AB	AB	AB	AB	AB	AB	AB	AB	BB	AA	AB	AB	AA	AB	AA	BB	BB	AB	AB	BB	AB	AB	AB	AB	AB	BB	AB	AA	M	AB	BC	BC	BB	BC	AA	BB	BC	BB	AB
chr1A	91306501	91311500	5000	M	M	M	M	M	M	M	BC	BC	M	M	BC	M	M	M	M	M	M	M	M	M	M	M	M	M	M	M	BB	M	M	M	M	M	M	M	M	BC	BC	M	M	M	AB	M	M	BC	BC
chr1A	91474501	91478500	4000	AA	AA	AA	AB	AB	AA	AA	AB	AA	AA	AA	AA	AB	AB	AA	AA	AA	AA	AA	AB	AA	AB	AA	AA	AA	AA	AA	AA	AA	AB	AA	AA	AA	AB	AA	AA	AA	AB	AA	AA	AA	AB	AA	AA	AB	AA
chr1A	91580001	91584000	4000	AB	AB	AB	BB	AB	AB	AB	BC	AB	AB	BC	BB	BC	BB	BB	BB	M	AB	AB	BB	BC	AB	AB	AB	AB	BC	BB	AB	BB	BB	BB	BB	AB	BC	BB	BB	BB	AB	BC	AB	BB	BB	BB	BB	BB	AB
chr1A	91620501	91624500	4000	AA	AA	AA	AA	AA	AA	AA	AA	AA	AA	AA	AA	AA	AA	AA	AA	Ad	AA	AA	AA	AA	AA	AA	AA	AA	AA	AA	AB	AA	AA	AA	AA	AA	AA	AA	Ad	AB	AA	AA	AA	AA	AA	AA	AA	AA	AA
chr1A	91877001	91883500	6500	AA	BB	BB	BB	BB	BB	BB	BB	BB	BB	AB	BB	BB	BB	AB	BB	AB	BB	BB	BB	BB	AA	BB	BB	AB	AA	BB	BB	BB	Ad	AB	Ad	BB	Ad	AA	AB	BB	AB	AB	BB	AB	AA	AB	AB	AB	BB
chr1A	91889001	91893000	4000	AB	BC	M	M	BB	M	BC	BC	M	M	M	M	M	BB	BC	BC	M	BC	BC	M	BC	BB	BC	BC	BC	BC	M	BC	BC	BC	BC	BB	BC	BC	BB	BC	BB	BC	M	BC	BC	AB	BC	BC	BB	BB
chr1A	91891501	91896500	5000	AA	AB	AB	AB	AB	BB	AB	AB	AB	AB	AB	AB	AB	AB	AB	AB	AB	BB	AB	AB	AB	Ad	BB	BB	AB	Ad	AB	AB	AB	AA	AB	AA	AB	AA	Ad	Ad	AA	AA	AA	AB	AA	Ad	AA	AA	AA	AA
chr1A	91917001	91921000	4000	AB	BB	BB	BC	BB	BC	BB	BC	BC	BC	BC	BB	BC	AB	BC	BB	BC	BB	BB	BC	BB	AB	BC	BB	BB	AB	BC	BB	BC	AB	BB	AB	BB	AB	AB	BC	AB	BB	BC	BB	BB	AA	BB	BB	BB	BB
chr1A	91922501	91926500	4000	AA	BB	AB	BB	AB	BB	BB	BB	BB	AB	AB	AB	BB	BB	AB	AB	AB	BB	AB	AB	BB	Ad	BB	BB	AB	Ad	BB	AB	AB	AA	AB	AA	BB	AA	Ad	Ad	AA	AA	AA	AB	AA	Ad	AA	AA	AA	AA
chr1A	92737501	92743000	5500	Ad	Ad	Ad	Ad	Ad	Ad	Ad	Ad	Ad	Ad	Ad	Ad	Ad	Ad	Ad	Ad	Ad	Ad	Ad	Ad	Ad	Ad	Ad	Ad	Ad	Ad	Ad	AB	Ad	Ad	Ad	Ad	Ad	AA	Ad	Ad	AB	AA	Ad	AA	AA	AA	AA	Ad	AA	AA
chr1A	93223001	93227000	4000	BC	BB	BC	M	M	BC	BC	BC	BC	M	M	BC	BC	BC	BC	M	BC	BC	BC	BC	M	BC	BC	BC	BC	M	BC	M	BC	BC	BC	BC	BB	BC	BC	BC	BB	BC	BB	BC	BC	M	BC	BC	M	AA
chr1A	93368501	93373000	4500	AA	AA	AA	AA	AA	AB	AA	AA	AA	AA	AA	AA	AA	AB	AA	AA	AA	AA	BB	AA	AA	AA	AA	AB	AA	AA	AB	AB	AA	AA	AA	AA	AA	AA	AA	AB	AB	AA	AB	AA	AB	AB	AB	AA	AB	AB
chr1A	93384501	93388500	4000	M	M	M	M	M	M	BC	M	M	M	M	M	M	M	M	M	M	M	M	M	M	M	M	M	M	M	M	M	BC	M	M	M	M	M	M	M	M	M	M	M	M	BC	M	BC	M	BC
chr1A	93424001	93429500	5500	AA	AA	AA	AA	AA	AA	AA	AA	AA	AA	AA	AA	AA	AA	AA	AA	AA	AA	AA	AA	AA	AA	AA	AA	AA	AA	AA	AA	AA	AA	AA	AA	AA	AA	AA	BB	AA	AA	AB	AA	AA	AA	AA	AA	AA	AB
chr1A	93950501	93954500	4000	AB	AB	AA	AA	AA	AA	AA	AA	AB	AA	AB	AA	AA	AA	AB	AA	AA	AA	AA	AA	AA	AB	AA	AA	AA	AA	AA	AA	AA	AA	AA	AB	AB	AA	AA	BB	AB	AA	AA	AA	AB	AB	AA	AA	AB	BB
chr1A	93976501	93980500	4000	AA	AA	AA	AA	AA	AA	AA	AA	AA	AA	AA	AA	AA	AA	AA	AA	AA	AA	AA	AA	AA	BB	AA	AA	AA	AA	AA	AA	AB	BC	AA	AA	AA	BB	BB	AA	AB	AA	AB	AA	AA	BB	AA	AA	AA	AA
chr1A	94035001	94041000	6000	BB	BB	BB	BC	M	BC	AB	BB	BC	BC	BB	BC	BC	BB	BC	BB	BC	BB	BC	BC	AB	BB	BB	AB	BB	BB	BB	BB	BB	BC	BB	BB	BB	BB	BB	BC	BB	BB	BB	BB	BB	BB	BB	BB	BB	BC
chr1A	94052001	94062000	10000	BB	BB	BB	BB	BB	BB	BB	BB	BB	BB	BB	BB	BB	BB	BB	BB	BB	BB	BB	BC	BB	BB	BB	BB	BB	BB	BB	AB	BB	BB	BB	AB	BB	BB	BB	BB	BB	BB	BB	BB	BB	AB	BB	AB	AB	BC
chr1A	94282001	94287000	5000	M	M	M	M	M	M	M	M	M	M	M	M	M	M	M	M	M	M	M	M	M	M	M	M	M	M	M	M	M	M	M	M	M	M	M	M	M	M	M	M	M	M	M	M	M	M
chr1A	94330501	94334500	4000	AA	AA	AA	AA	AA	Ad	AA	AA	AA	AA	AA	AA	AA	AA	AA	AA	AA	AA	AA	AA	AA	AA	AA	AA	AA	AA	AA	AB	AA	AA	AA	AA	AA	AA	AA	Ad	AB	AA	Ad	AA	AA	AA	AA	AA	AB	AA
chr1A	94376501	94380500	4000	BB	AB	BB	AB	AB	AB	AB	AB	AB	BB	AB	AB	BB	AB	BB	BB	AB	AB	BB	AB	AB	AB	AB	AA	BB	AB	AA	BB	AB	AA	BB	AB	BB	AB	AB	AA	BB	AA	AA	BB	AB	AA	AB	AA	AA	AB
chr1A	94378001	94383000	5000	AB	AB	AB	AB	AB	AB	AB	AB	AA	AB	AB	AA	AB	AB	AB	AB	AA	AA	AB	AB	AB	AB	AA	AA	AB	AA	AB	AB	AB	AA	AB	AA	AB	AA	AA	AA	AB	AA	AA	AB	AA	AA	AA	AA	AA	AB
chr1A	94502501	94507000	4500	AA	AA	AA	AA	AA	AB	AA	AA	AA	AA	AB	AA	AA	AA	AA	AB	AA	AA	AA	AB	AA	AB	AA	AA	AA	AA	AB	AA	AB	AA	BB	AA	AB	AB	AA	AB	BB	AA	AA	AA	AA	AA	AB	AA	AA	BB
chr1A	94559001	94563500	4500	M	M	M	M	M	M	M	M	M	M	M	M	M	M	M	M	M	M	M	M	M	M	M	M	M	M	M	BC	M	M	M	M	M	M	M	M	BC	M	M	M	M	BC	BC	M	M	AA
chr1A	94745001	94749000	4000	BB	BB	BB	BB	BB	BB	BB	BC	BC	BB	AB	BB	BB	BC	BC	BC	BB	BC	BB	BB	BB	BB	BC	AB	BC	BB	AB	BB	BB	BC	BC	BB	M	BC	BC	M	AB	BB	BB	AB	AB	AB	AB	BB	BC	AA
chr1A	94840501	94853500	13000	BB	AB	BB	BB	BB	BB	BB	BB	BB	BB	BB	BB	BC	BB	AB	BB	BB	BB	AB	BB	BB	BB	BB	AB	BB	BB	BB	BB	BB	BB	BB	BB	AB	BB	BB	Ad	BB	AA	Ad	AB	AB	AB	AB	AB	AB	AB
chr1A	94883501	94887500	4000	BB	BB	AB	BB	AB	BB	BB	AB	AB	AB	BB	BB	BB	AB	BB	AB	AB	AB	AB	BB	AB	AB	BB	BB	AB	BB	AB	BB	BB	AB	AB	BB	AB	BB	BB	BB	AA	AB	BB	AB	BB	AA	AA	BB	BB	AB
chr1A	94889501	94893500	4000	AB	BB	AB	BB	BB	BB	AB	BB	BB	BB	AB	AB	AB	AB	BB	BB	BB	BB	AB	BB	AB	BB	BB	BB	AB	BB	BB	AB	BB	AB	BB	AB	BB	BB	BB	AA	BB	BB	BB	AB	BB	AB	AB	AB	AA	M
chr1A	94914001	94918000	4000	AB	AB	AB	BB	AB	BB	AB	AB	AB	AB	BB	AB	BB	AB	BB	AB	AB	AB	AB	BB	AB	AB	BB	BB	AB	BB	AB	AB	BB	AB	AB	BB	AB	AB	AB	BB	AA	AB	BB	AB	BB	AA	AA	AB	BB	AB
chr1A	94920001	94924000	4000	AB	BB	AB	BB	BB	BB	AB	BB	BB	BB	AB	AB	AB	AB	BB	BB	BB	BB	AB	BC	AB	BB	BB	BB	AB	BB	BB	BB	BB	AB	BB	AB	BB	BB	BB	AA	BB	BB	BB	AB	BB	AB	AB	AB	AA	M
chr1A	95095501	95100000	4500	AA	AA	M	M	BB	M	BB	BB	BC	BB	BB	AA	AA	AA	BC	M	M	AA	M	BB	BC	AA	AA	AB	BC	M	M	M	BC	AA	AA	AA	AA	AA	AA	BC	M	BC	M	AA	M	BC	M	BC	AA	M
chr1A	95193501	95197500	4000	AB	BB	BB	BB	BB	BB	BB	AB	BB	BC	BB	BC	BC	AB	BB	BC	BB	BB	BB	BB	BC	BB	AB	AB	BC	BB	BB	AB	BC	AB	BB	BB	BB	BB	BB	AB	AA	AB	AB	BB	AB	AB	AB	AB	AB	AA
chr1A	95222001	95226000	4000	BB	BB	BC	BB	BC	BB	BB	BB	BB	M	BB	BC	BB	BB	BB	BB	BB	BB	BB	BB	BB	BB	BC	BB	BC	BC	BB	BC	BB	BC	BB	BB	BC	BB	BC	BB	BB	BB	BC	BB	BB	M	BC	BB	BB	BB
chr1A	95680501	95684500	4000	BB	BB	BC	BB	BB	AB	BB	BB	BB	BB	BB	BB	BB	BB	AB	BB	BB	AB	BB	BB	BB	BB	BB	BB	BC	BB	BB	BB	AB	BB	AB	BB	BB	BB	BC	BB	AB	BB	BB	BB	BB	BC	BB	BB	BC	BB
chr1A	95707001	95711000	4000	BB	AB	BB	BB	BB	AB	BB	BB	AB	BC	BC	AB	BB	AB	BB	BB	BB	BC	AB	BB	BB	BB	BB	BC	BB	BB	BB	AB	BB	BB	BB	BB	BB	BB	BB	BB	AB	AB	AB	BB	BB	AB	AB	BB	AB	BC
chr1A	95906001	95911000	5000	BB	AB	BB	BC	BB	BB	BB	BC	BC	BC	BC	BC	BB	BC	BC	BC	BB	BC	BC	BC	BC	AB	BB	BB	BB	BC	BC	BB	BC	AB	BC	AB	BC	BB	BB	BC	BB	BC	BB	BB	BB	AB	BB	BC	BC	AB
chr1A	96119001	96123000	4000	AA	AA	AA	AA	AB	AA	AA	AA	AA	AA	AA	AA	AA	AA	AA	AA	AA	AA	AA	AA	AA	AA	AA	AA	AA	AA	AA	AA	AA	AA	AA	AA	AA	AA	AA	AA	AA	AA	AA	AA	AA	AA	AA	AA	AB	AA
chr1A	96340001	96344000	4000	AA	AB	AA	AA	AA	AA	AA	AA	AA	AA	AA	AA	AA	AA	AA	AA	AA	AA	AA	AA	AA	AA	AA	AA	AA	AA	AA	AB	AA	AA	AA	AA	AA	AB	AA	AA	AA	AA	AA	AA	AA	AA	AA	AA	AA	AA
chr1A	96346501	96353000	6500	AA	AA	AA	AA	AA	AA	AA	AA	AA	AA	AA	AA	AA	AA	AA	AA	AA	AA	AA	AA	AA	AA	AA	AA	AA	AA	AA	AA	AA	Ad	AA	AA	Ad	AA	Ad	AA	AB	AA	AB	AA	AA	Ad	AA	AA	AA	AB
chr1A	96704001	96709000	5000	AA	AA	AA	AA	AA	AA	AA	AA	AA	AA	AA	AA	AA	AA	AA	AA	AA	Ad	AA	AA	AA	AA	AA	AA	AA	AA	AA	AA	AA	AA	AA	AA	AA	AA	AA	BB	AA	AA	AB	AA	AA	AA	AA	AA	Ad	AA
chr1A	96730501	96737500	7000	AA	AA	AA	AA	AB	AA	AA	AA	AA	AA	AB	AA	AA	AA	AA	AA	AA	AA	AA	AB	AA	AB	AA	AA	AA	AA	AA	AB	AA	AA	AA	AA	AA	AA	AA	AB	AB	AA	AB	AA	AB	AA	AB	AA	AA	AA
chr1A	96739501	96746000	6500	AA	Ad	AA	AA	AA	AA	AA	AA	AA	AA	Ad	AA	AA	AA	AA	AA	AA	AA	AA	AA	AA	AA	AA	Ad	AA	AA	Ad	AA	AA	AA	AA	Ad	AA	AA	Ad	BB	AA	AA	AA	AA	AA	AA	AA	AA	AA	AA
chr1A	96950001	96955500	5500	AA	BB	BB	AB	AB	BB	AB	AB	BB	AB	BB	BB	BB	BB	BB	BB	BB	AB	BB	BB	BB	AB	BB	BB	BB	AB	AB	AB	BB	BB	AB	BB	BB	AB	BB	AB	AB	BB	BB	BB	BB	AB	AB	AB	BB	BB
chr1A	97160001	97164000	4000	AB	AB	AA	AA	AA	AA	Ad	AA	AA	AB	AA	AA	Ad	AA	AA	Ad	AB	AA	AA	AA	AA	AA	AA	AA	AA	AA	AA	AA	AA	AA	AB	AA	AA	AA	AA	AB	AB	AA	AB	AA	AA	AA	AB	AA	AB	AB
chr1A	97193501	97197500	4000	AB	AB	BB	AB	AB	AB	AB	BB	AB	BB	AB	BB	AB	AB	BB	BB	BB	AB	AB	AB	BB	AB	BB	BB	BB	BB	AB	AB	AB	AB	AB	BB	AB	AB	BB	AB	AB	BB	BB	AB	BB	BB	AB	BB	BB	BB
chr1A	97208001	97215000	7000	AA	AB	AA	AA	AB	AA	AB	AA	AA	AA	AA	AB	AA	AA	AA	AA	AB	AA	AA	AA	AA	AA	AA	AB	AA	AB	AA	AB	AA	AA	AA	AB	AA	AA	AA	AB	AB	AB	AB	AA	AA	AA	AB	AA	AB	AB
chr1A	97236501	97242000	5500	AB	Ad	AA	AA	AA	AA	AA	AA	AA	AA	AA	AA	AA	AA	AA	AA	AB	AA	AA	AA	AA	AA	AA	AA	AA	AA	AA	AA	AA	Ad	AA	AA	AA	AA	AA	AA	AA	AA	AA	AA	AA	AA	AA	AA	AA	AA
chr1A	97386501	97394000	7500	AA	AA	AA	AA	AA	AA	AA	AA	AA	AB	AA	AA	AA	AB	AA	AA	AA	AA	AA	AA	AA	AA	AA	AA	AA	AA	AA	AA	AA	AA	AA	AA	BC	AB	AA	AA	AA	AA	AA	AA	AA	AA	AA	AA	AA	Ad
chr1A	97397501	97424500	27000	AA	AA	AA	AA	AA	AB	AA	AA	AA	AA	AA	AA	AA	AA	AA	AA	AA	AA	AA	AA	AA	AA	AB	AA	AA	AA	AA	AB	AA	AA	AA	AA	AA	AB	AA	AB	AA	AA	AA	AA	AA	AA	AA	AA	AB	AA
chr1A	97510501	97514500	4000	BC	M	BC	BC	M	M	BC	BC	M	M	BB	BC	M	BC	BC	BC	BC	M	M	BC	M	BC	BC	BC	M	BC	BC	M	BC	M	M	M	BC	M	M	BB	BC	BC	BC	M	BC	BC	BC	BC	M	AA
chr1A	97578001	97595500	17500	AA	AA	AA	AA	AA	AA	AA	AA	AA	AA	AA	AA	AA	AA	AA	AB	AA	AA	AA	AA	AA	AA	AA	AA	AA	AA	AA	AA	AA	AA	AA	AA	AA	AA	AA	AA	AA	AA	AA	AA	AA	AA	AA	AA	AA	AA
chr1A	97620001	97628000	8000	BB	AA	AA	AA	AA	AA	AA	AA	AA	AA	AA	AA	AA	AA	AA	AA	AA	AA	AA	AA	AA	AA	AA	AA	AA	AA	AA	AA	AA	AA	AA	AA	AA	AA	AA	AA	AA	AA	AA	AA	AA	AA	AA	AA	AA	Ad
chr1A	97798501	97803000	4500	AA	AB	Ad	AA	AA	AA	AA	AA	AB	Ad	Ad	Ad	AB	AB	AA	AA	AA	AB	AA	AA	AA	AA	AA	AA	Ad	AA	AA	AA	AA	AA	AA	AA	AA	AA	Ad	BB	AA	AA	AA	AA	AA	Ad	AB	AA	AA	AA
chr1A	97807001	97812500	5500	AA	AB	AA	AA	AA	AA	AA	AB	AB	AA	AA	AA	AB	AB	AA	AA	AB	AB	AA	AA	AA	AB	AA	AA	AA	AA	AA	AA	AB	AB	AA	AA	AA	AA	AA	BC	AB	AA	AB	AA	AA	AA	BC	AA	AB	AA
chr1A	98459001	98463000	4000	M	M	M	M	M	M	M	M	M	M	M	M	M	M	M	M	M	M	M	M	M	M	M	M	M	M	M	M	M	M	M	M	M	M	M	M	M	M	M	M	M	M	M	M	M	M
chr1A	98540501	98544500	4000	M	M	M	M	M	M	M	M	M	M	M	M	M	M	M	M	M	M	M	M	M	M	M	M	M	M	M	M	M	M	M	M	M	M	M	M	M	M	M	M	M	BC	M	M	M	M
chr1A	98772001	98790500	18500	AA	AA	AB	AA	AA	AA	AA	AA	AA	AA	AA	AA	AA	AA	AA	AB	AA	AA	AA	AA	AA	AA	AA	AA	AA	AA	AA	AA	AA	AA	AA	AA	AA	AA	AA	AA	AA	AA	AA	AA	AA	AA	AA	AA	AB	AA
chr1A	98799501	98805000	5500	AA	AA	AA	AA	AB	BB	AA	AB	AB	AA	AB	AA	AB	AB	AA	AA	AB	AA	AA	AB	AA	AB	AB	AA	AA	AA	AB	AA	AB	AA	AA	AB	AA	AB	AA	AB	AB	AA	AB	AA	AB	AA	AB	AB	AB	AB
chr1A	98877501	98882500	5000	AA	AA	AA	AA	AA	AA	AA	AA	AA	AA	AA	AA	AA	AB	AA	AA	AA	AA	AA	AA	AA	AA	AA	AA	AA	AA	AA	AA	AA	AA	AA	AA	AA	AA	AB	AA	AB	AA	AA	AA	AA	AA	AA	AA	Ad	AA
chr1A	98879501	98886500	7000	AA	AA	AA	AA	AA	AA	AB	AA	AA	AA	AA	AA	AA	AA	AA	AA	AA	AA	AA	AA	AA	AA	AA	AA	AA	AA	AA	AA	AB	AA	AA	AA	AA	AA	AA	AB	AB	AA	AA	AA	AA	AA	AA	AA	AA	AB
chr1A	98888001	98932500	44500	AA	AA	AA	AA	AA	AA	AA	AA	AA	AA	AA	AA	AA	AA	AA	AA	AA	AA	AA	AA	AA	AA	AA	AA	AA	AA	AA	AA	AA	AA	AA	AA	AA	AA	AA	AA	AA	AA	AA	AA	AA	AA	AA	AA	AA	AA
chr1A	99131501	99135500	4000	AB	AA	AB	AA	AA	AB	AA	AA	AB	AA	AA	AB	AA	AA	AB	AB	AA	AB	AA	AA	AB	AA	AB	AA	AA	AA	AB	AB	AA	AA	AA	AB	AB	AB	AB	BB	AA	AB	AA	AA	AB	AA	AA	AB	AA	AA
chr1A	99314501	99319000	4500	AA	AA	AA	AA	AA	AA	AB	AB	AA	AA	AA	AA	AA	AA	AA	AA	AA	AA	AA	AA	AA	AB	AB	AA	AB	AB	AB	BC	AA	AA	AB	AB	AA	AA	AB	AA	AB	AA	AA	AA	AA	AA	AA	AA	AA	AA
chr1A	99526501	99532000	5500	AA	AA	AA	AB	AA	AA	AA	AA	AA	AA	AA	AA	AB	AA	Ad	AA	AB	AA	AA	AB	AA	AB	AA	AA	AB	AA	AA	BC	AA	AB	AA	AA	AA	AA	Ad	AA	AB	AB	AA	AB	AA	AB	AA	AA	BC	AA
chr1A	99620501	99657000	36500	dd	Ad	dd	AA	dd	dd	dd	dd	dd	dd	dd	dd	AA	AA	AA	AB	AA	AA	dd	dd	dd	dd	dd	dd	dd	dd	dd	dd	AA	dd	dd	dd	dd	dd	AA	dd	dd	dd	dd	AA	AA	dd	dd	dd	AB	dd
chr1A	99679501	99685000	5500	AA	AB	AA	AA	AA	Ad	AA	AA	AA	Ad	AA	AA	BC	AA	BB	BC	BB	AA	AA	AA	dd	AA	AA	AA	AA	AA	AA	AA	BB	AA	dd	dd	AA	AA	AA	AA	AA	AA	AA	AA	AA	AA	AA	AA	AA	Ad
chr1A	99710001	99717000	7000	M	AA	AA	M	AA	dd	AA	AA	AA	Ad	AA	AA	AA	M	AA	AA	AA	M	AA	AA	dd	AA	AA	AA	AA	AA	AA	AA	AA	AA	dd	dd	AA	AA	AA	AB	AA	AB	AB	AA	M	AA	AA	AA	M	AA
chr1A	99710001	99757500	47500	M	AA	AA	M	AA	dd	AA	AA	AA	Ad	AA	Ad	AA	M	AA	AA	AA	M	AA	AA	dd	AA	AA	AA	AA	AA	AA	AA	AA	AA	dd	dd	AA	AA	AA	AA	AA	AA	AA	AA	M	AA	AA	AA	M	AA
chr1A	99906501	99910500	4000	AA	AA	AA	AB	Ad	AA	AB	AA	AA	AA	AA	AA	AB	AA	AA	AA	AB	AA	AA	AA	AA	AA	Ad	AA	AA	AA	AA	Ad	AA	AA	AA	AA	AA	AA	AA	AB	AA	AA	AB	AA	AA	AB	AA	AB	BB	Ad
chr1A	99953001	99958000	5000	BC	BB	BB	BB	BB	BC	BB	BC	BC	BC	BB	BB	BB	AB	BC	BC	BB	BB	BB	BC	BB	BB	BC	AB	BC	BB	BB	AB	BC	BC	BB	BB	BB	BB	BB	M	BB	BC	BC	BB	BB	BB	BB	BB	AB	BB
chr1A	100696501	100701000	4500	AB	AB	AB	AB	AB	AB	AB	AB	AB	BB	BB	AB	AB	AB	AB	AB	BB	AB	AB	AB	AB	AA	AB	AB	AA	AB	AA	AB	BC	AB	AB	AB	AB	AB	BB	AB	AB	AA	AA	AA	AB	AB	AB	AB	AB	AB
chr1A	100913001	100920500	7500	AA	AA	AA	AA	AA	AA	AA	AA	AA	AA	AA	AA	AA	AA	AA	AA	AA	AA	AA	AA	AA	AA	AA	AA	AA	AA	AA	AA	AA	AA	AA	AA	AA	AA	AA	AB	AA	AA	AA	AA	AA	AA	AA	AA	AA	Ad
chr1A	100930001	100944000	14000	AA	AA	AA	AA	AA	AA	AA	AA	AA	AA	AA	AA	AA	AA	AA	AA	AA	AA	AA	AA	AA	AA	AA	AA	AA	AA	AA	AA	AA	AA	AA	AA	AA	AA	AA	AA	AA	AA	AA	AA	AA	AA	AA	AA	AA	AA
chr1A	100950501	100954500	4000	Ad	Ad	AA	AA	AA	Ad	AA	AA	AA	AA	AA	AA	AA	AA	AA	AA	AA	AA	Ad	AA	AA	AA	AA	AA	AA	AA	AA	AA	AA	AA	AA	AA	AA	AA	AA	AA	AA	AA	AA	AA	AA	AA	AA	AA	AA	Ad
chr1A	101044501	101049000	4500	BB	BB	BB	BB	M	AB	BB	BB	AB	AA	Ad	BB	BB	BB	BB	AB	AA	BB	AA	AA	Ad	BB	AB	AA	BB	BB	BB	AB	AA	Ad	Ad	Ad	AB	AA	AB	BC	BB	BB	BC	BB	M	AA	BB	BB	AA	AB
chr1A	101121001	101125000	4000	AB	AA	BB	AB	AB	BB	BC	BB	BB	BC	BB	BB	AB	AB	BC	BB	AB	AA	BC	BC	BB	BB	BC	BB	BB	BB	BB	AB	AB	BB	BB	AB	AB	BB	BB	AA	AB	AA	AB	BB	AB	AB	BB	AB	BB	AA
chr1A	101327501	101339000	11500	AA	AA	AA	AA	AA	AA	AA	AA	AA	AA	AA	AA	AA	AA	AA	AA	AA	AA	AA	AA	AA	AA	AA	AA	AA	AA	AA	AA	AA	AA	AA	AA	AA	AA	AA	AA	AA	AA	AA	AA	AA	AA	AA	AA	AA	AA
chr1A	101348001	101352000	4000	M	M	M	M	M	M	M	M	M	M	M	M	M	M	M	M	M	M	M	M	M	M	M	M	M	M	M	M	M	M	M	M	M	M	M	M	M	M	M	M	M	BC	M	M	M	M
chr1A	101588001	101592000	4000	M	M	BC	M	M	M	M	M	M	M	BC	M	M	M	M	BC	M	M	BB	M	M	M	M	M	BC	BC	M	BC	M	M	M	BC	M	M	M	BC	BB	BC	BC	BC	BC	M	M	BC	M	BC
chr1A	101773501	101784500	11000	AA	AA	AA	AA	AA	AA	AA	Ad	AA	AA	AA	AA	AA	Ad	AA	AA	AA	AA	AA	AA	AA	AA	AA	AA	AA	AA	AA	AA	AA	AA	AA	AA	AA	Ad	AA	AA	AA	AA	AA	AA	AA	AA	AA	AA	AA	AA
chr1A	102378001	102383500	5500	AA	AA	AA	AA	AA	AA	AA	Ad	Ad	AA	Ad	Ad	AA	AA	AA	Ad	Ad	AA	Ad	Ad	Ad	AA	AA	AA	Ad	AA	AA	AA	Ad	AA	AA	AA	AA	Ad	Ad	AA	AB	AA	AA	AA	AA	AA	AA	AA	AA	AB
chr1A	102388501	102392500	4000	AA	AB	AB	AB	AB	AB	AB	AB	AB	BB	AB	AB	BB	AB	BB	AB	AB	AB	AB	AB	AB	AB	AB	AB	AB	AB	AB	AA	AB	AB	AB	AB	AA	AB	AB	BB	AA	AB	AB	AB	AA	AA	AB	AB	AA	AA
chr1A	102413501	102446000	32500	AA	AA	AA	AA	AA	AA	AA	AA	AA	AA	AA	AA	AA	AA	AA	AA	AA	AA	AA	AA	AA	AA	AA	AA	AA	AA	AA	AA	AA	AA	AA	AA	AA	AA	AA	AA	AA	AA	AA	AA	AA	AA	AA	AA	AA	AA
chr1A	102434501	102446000	11500	AA	AA	AA	AA	AA	AA	AA	AA	AA	AA	AA	AA	AB	AA	AB	AA	AB	AA	AA	AA	AA	AA	AB	AA	AA	AA	AA	AB	AA	AA	AA	AA	AB	AA	AA	AA	AA	AA	AA	AA	AA	AA	AA	AA	AB	AB
chr1A	102663501	102668500	5000	AA	AA	AA	AA	AA	AA	AB	AA	AA	AB	AA	AA	AA	AA	AA	AB	AA	AA	AA	AA	AA	AA	AA	AA	AA	AA	AA	AA	AA	AA	AA	AA	AA	AA	AA	AB	AB	AA	AA	AA	AA	AA	AA	AA	AA	AB
chr1A	102670001	102674500	4500	BC	BB	M	AB	M	BC	BC	BC	BB	BC	BC	M	M	M	BC	BB	M	BC	BB	M	BC	M	BC	BB	BB	BC	BB	BC	BC	BC	BC	BC	BB	BC	BC	BB	BB	BB	AB	BB	BB	BC	BC	BB	BC	BB
chr1A	103129001	103133000	4000	AB	BB	BB	BB	AB	AB	AB	BB	BB	AB	AB	BB	BB	BB	M	AB	AB	BB	AA	BB	AA	BB	AB	AB	AB	AB	AB	AB	BB	BC	AB	BC	AB	BB	BC	BB	AB	AA	AA	AB	AB	AB	AB	AB	AB	AB
chr1A	103211501	103215500	4000	AB	BB	BB	AB	BB	BB	AB	BB	BB	BB	BC	BB	BB	BB	BB	BB	BB	BB	AB	BB	BB	BB	BB	BC	BB	AB	BB	AB	BB	BB	BB	BB	BB	BB	BB	BC	BC	BB	BB	BB	BB	BB	BB	BB	BC	BC
chr1A	103288001	103297000	9000	AA	AA	AA	AB	M	AB	AB	AB	AB	BB	AA	AB	AB	BB	AB	AA	AA	BB	AB	AB	AA	AA	AB	AA	AB	AA	AA	AB	AB	AB	AB	BB	BB	AA	AB	AB	AA	AA	AA	AA	AB	AB	AA	AA	BB	AB
chr1A	103628501	103633000	4500	AA	AA	AA	AA	AA	AA	AA	AA	AA	AA	AA	Ad	AA	AA	AA	AA	AA	AA	Ad	AA	AA	AA	AA	AA	AB	AA	AA	BB	AA	AA	AA	AA	AA	Ad	AA	AA	BB	AB	AB	BB	AB	AA	AB	AA	AB	AB
chr1A	103658501	103662500	4000	BB	BB	AB	AB	AB	BB	AB	BB	AB	BB	AB	BB	BB	BB	BB	AB	BB	AB	AB	AB	AB	AB	BB	AB	BB	AB	AB	AB	BB	AB	BB	BB	AB	BB	AB	AB	AB	AB	AB	BB	AB	AA	AB	AB	AB	BB
chr1A	103821501	103826000	4500	AB	AA	AB	AB	AB	AA	AA	AA	AB	AA	AB	AB	AA	AB	AA	AA	AB	AB	AA	AA	AA	AB	AB	AB	AB	AA	AA	AB	AA	AB	AB	AA	AA	AA	AB	AA	AB	AA	AA	AA	AA	AA	AA	AB	AA	AB
chr1A	103826001	103837500	11500	AB	AA	AA	AA	AA	AA	AA	AA	AA	AA	AA	AA	AA	AA	AA	AA	AA	AA	AA	AA	AA	AA	AA	AA	AA	AA	AA	AA	AA	AA	AA	AA	AA	AA	AA	AB	AA	AA	AA	AA	AB	AA	AA	AA	AA	AA
chr1A	103856001	103876000	20000	AA	AA	AA	AA	AA	AA	AA	AA	AA	AA	AA	AA	AA	AA	AA	AA	AA	AA	AA	AA	AA	AA	AA	AA	AA	AA	AA	AA	AA	AA	AA	AA	AA	AA	AA	AA	AA	AA	AA	AA	AA	AA	AA	AA	AA	AA
chr1A	103933001	103937500	4500	AB	AB	BC	BB	AB	BB	BC	BC	BB	BB	BC	BC	AB	BB	BB	BC	BB	AB	BB	BC	AB	AB	BB	AB	BB	AB	BB	M	BB	AB	BB	AB	BB	BC	BC	BC	BC	AB	AB	BC	AB	AB	BB	BC	AB	BC
chr1A	104087001	104091500	4500	M	BC	M	BC	BC	M	M	M	M	M	M	M	M	M	M	M	M	BC	M	M	M	M	M	M	M	M	M	M	M	BC	M	BC	BC	M	BC	M	M	M	M	BC	BC	BC	BC	M	M	BC
chr1A	104089501	104093500	4000	M	M	M	M	M	M	M	BC	M	M	M	M	M	BC	M	M	M	M	M	M	M	BC	BC	M	M	M	M	M	M	M	M	M	M	M	M	M	BC	BC	BC	BC	M	M	BC	BC	M	BB
chr1A	104387001	104394500	7500	AA	AA	AA	AA	AA	AA	AA	AA	AA	AA	AA	AA	AA	AA	AA	AA	AA	AA	AA	AA	AA	AA	AA	AA	AA	AA	AA	AA	AA	AA	AA	AA	AA	AA	AA	AB	AA	AA	AB	AA	AA	AA	AA	AB	AB	AB
chr1A	104515001	104565000	50000	AA	AA	AA	AA	AA	AA	AA	AA	BB	AA	AB	AA	AA	AA	AA	AA	AA	AA	AA	AA	AA	AA	AA	AA	AA	AA	AA	AA	AA	AA	AA	AA	AA	AA	AA	AA	AA	AA	AA	AA	AA	AA	AA	AA	AA	AA
chr1A	104516001	104637500	121500	AA	AA	AA	AA	AA	AA	AA	AA	BB	AA	AB	AA	AA	AA	AA	AA	AA	AA	AA	AA	AA	AA	AA	AA	AA	AA	AA	AA	AA	AA	AA	AA	AA	AA	AA	AA	AA	AA	AA	AA	AA	AA	AA	AA	AA	AA
chr1A	104672001	104677000	5000	M	BB	BC	BC	BB	BB	BB	BB	BB	BB	BB	BB	BB	BB	BB	BC	BB	BB	BC	BC	BC	BC	BB	BC	BB	BB	BC	BB	BC	BC	BB	BB	BB	AB	BC	BB	BB	BB	BB	BB	BB	BB	BC	BB	BB	BB
chr1A	104814501	104818500	4000	AB	BB	BB	AB	BB	AB	AB	AB	AB	BB	AB	AB	AB	AB	AB	AB	BB	AB	BB	AB	BB	AB	AB	AB	BB	AB	AB	AB	AB	AB	BB	BB	BB	AB	AB	BC	AB	AB	BB	AB	BB	Ad	AB	AB	AB	BB
chr1A	104927001	104931000	4000	AA	AA	AA	AA	AA	AA	AB	AA	AA	AA	AA	AA	AA	AA	AA	AA	AA	AA	AA	AA	AA	AA	AA	AA	AA	AA	AA	AB	AA	AA	AA	AA	AA	AA	AA	AA	AA	AA	AA	AA	AA	AA	AA	AA	AB	AA
chr1A	104935501	104980000	44500	AA	AA	AA	AA	AA	AA	AA	AA	AA	AA	AA	AA	AA	AA	AA	AA	AA	AA	AA	AA	AA	AA	AA	AA	AA	AA	AA	AA	AA	AA	AA	AA	AA	AA	AA	AB	AA	AA	AA	AA	AA	AA	AA	AA	AA	AA
chr1A	105025001	105029000	4000	M	BC	M	BB	M	M	M	M	M	BC	BB	M	M	M	M	BC	M	M	BC	BC	BB	BC	M	BC	M	BC	M	M	M	M	M	BB	M	M	BC	AA	M	BB	AA	BB	BB	BC	BC	BB	BC	BB
chr1A	105523001	105547500	24500	AA	AA	AA	AA	AA	AA	AA	AA	AA	AA	AA	AA	AA	AA	AA	AA	AA	AA	AA	AA	AA	AA	AA	AA	AA	AA	AA	AA	AA	AA	AA	AA	AA	AA	AA	AA	AA	AA	AA	AA	AA	AA	AA	AA	AA	AA
chr1A	105542501	105548000	5500	AA	AA	AA	AA	AA	AA	AA	AA	AA	AA	AA	AA	AA	AA	AA	AB	AA	AA	AA	AA	AA	AA	AA	Ad	AA	AA	AA	AA	AA	AA	AA	AA	Ad	AA	AA	Ad	AA	AA	AA	AA	AA	AA	AA	AA	AA	Ad
chr1A	105676001	105680000	4000	AA	BC	BB	BB	BC	BB	BB	BB	BC	BB	BC	BC	BC	BC	AA	M	BB	BC	AB	BC	BC	AA	BC	BC	BC	AB	AA	AB	AB	AA	AB	AA	AA	AA	AA	BB	M	BC	BC	BC	BC	AA	BB	BC	M	M
chr1A	105677501	105688000	10500	AA	BC	BB	BC	BC	BB	BB	BC	BC	BB	BC	M	BC	BB	AA	M	BB	BC	BC	BC	BC	AA	BC	BC	M	BB	BC	BC	BC	AA	BB	AA	AA	AA	AA	BB	M	BC	BC	BC	BC	AA	BB	BB	M	M
chr1A	105684001	105688000	4000	AB	M	BC	M	M	BC	BC	M	BC	BC	M	M	BC	BC	AA	M	BC	M	BC	BC	M	AA	M	M	M	BC	BC	M	BC	AB	BC	AB	AB	AA	AA	AB	M	BC	BC	M	BC	AA	BC	BC	M	M
chr1A	105903501	105908500	5000	AB	AB	AA	AA	AA	AA	AB	AB	AA	AA	AA	AA	AB	AA	AB	AB	AA	AA	AA	AA	AA	AA	AB	AB	AA	AA	AA	AA	AA	AA	AA	AA	AA	AA	AB	BC	AA	AB	BB	AB	BB	Ad	AB	AB	AA	AA
chr1A	106246001	106423000	177000	AA	AA	AA	AA	AA	AA	AA	AA	AA	AA	AA	AA	AA	AA	AA	AA	AA	AA	AA	AA	AA	AA	AA	AA	AA	AA	AA	AA	AA	AA	AA	AA	AA	AA	AA	AA	AA	AA	AA	AA	AA	AA	AA	AA	AA	AA
chr1A	106674501	106678500	4000	BB	AB	BB	BB	AB	BB	AB	AB	AB	AB	BB	BB	AA	BB	AB	AB	BB	AB	AB	AB	BB	AB	AB	AB	AB	BB	AB	AB	AB	BB	AB	AB	BB	BB	AB	BC	BB	AB	BB	AB	BB	AB	BB	AB	BB	BB
chr1A	106834001	106839000	5000	AB	AB	AB	AB	AB	AB	AB	AB	AB	AB	AB	AB	AB	AB	AB	AB	AB	AB	AB	AB	AA	AB	AB	AB	AB	AB	AB	BB	AB	AB	AB	AB	AB	AB	AB	AB	AB	AB	AB	AB	AB	AB	AB	AB	AB	BB
chr1A	107289001	107293000	4000	BC	BB	BB	BC	BB	BB	BB	BC	BB	BB	BB	BB	BB	M	BB	BC	BC	BB	BB	BC	BB	AB	BB	BB	BB	BC	BB	BC	AB	BB	BC	BC	BC	BC	BC	M	BB	BB	M	BC	BC	BB	BC	BB	BC	BB
chr1A	107294001	107298000	4000	AA	AA	AA	AA	AA	AA	AA	AA	AA	AB	AB	AA	AA	AA	AA	AA	AA	AA	AB	AB	AA	AA	AA	AA	AA	AA	AA	AA	AA	AA	AA	AA	AA	AA	AA	BB	AB	AA	AA	AA	AA	AB	AA	AB	AB	AB
chr1A	107526001	107536000	10000	AA	AA	AA	AA	AA	AA	AA	AA	AA	AA	AA	AA	AA	AA	AA	AA	AA	AA	AA	AA	AA	AA	AA	AA	AA	AA	AA	AA	AA	AA	AA	Ad	AA	AA	AA	AB	BB	AA	AA	AA	AA	AA	AA	AA	AA	BB
chr1A	107549001	107555000	6000	BB	BB	BC	BB	BC	BC	BC	BB	BC	BB	BC	BC	BC	BC	BB	BC	BB	BC	BC	BC	BC	BB	BB	BC	BC	BC	BC	BC	BC	BC	BC	BC	BB	BC	BC	BC	BC	BB	BC	BB	BC	BB	BC	BC	BB	BC
chr1A	107808501	107819500	11000	AA	AA	AA	AA	AA	AA	AA	AA	AA	AB	AA	AA	AA	AA	AA	AA	AA	AA	AA	AA	AA	AA	AA	AA	AA	AA	AA	AA	AA	AA	AA	AA	AA	AA	AA	AB	Ad	AA	AA	AA	AA	AA	AA	AA	AA	AA
chr1A	107857001	107866500	9500	AA	AA	AA	AA	AA	AA	AA	AA	AA	AA	AA	AA	AA	AA	AA	AA	AA	AA	AA	AA	AA	AA	AA	AA	AA	AA	AA	AA	AA	AA	AA	AA	AA	AA	AA	AB	AA	AA	AA	AA	AA	AA	AA	AA	AA	AA
chr1A	108005001	108012000	7000	BB	BC	BB	BB	BB	BB	BB	BB	BB	BB	BB	AB	BB	BB	BB	BB	BB	AB	BB	BB	BB	BB	BB	BC	BB	BB	BB	BB	AB	BB	BB	AB	BB	BB	BB	BB	BB	BB	BB	BB	BB	BB	BB	BB	BB	BB
chr1A	108026501	108030500	4000	BC	BC	M	BB	M	BC	BC	BC	M	BC	BC	BC	BC	BC	BC	BC	M	M	M	BC	BC	BB	BC	M	BC	BC	M	BC	BC	BC	M	BB	BC	BC	BC	M	BC	M	M	BC	BC	AA	M	BC	BC	M
chr1A	108051001	108060500	9500	BB	BB	BB	BC	BB	BC	BB	M	BB	BB	M	M	BC	BB	BB	BC	BB	BB	BC	BC	BC	BB	BC	BC	BB	BB	BB	AB	BB	BB	BB	BB	BB	BB	M	BB	BB	BB	BB	BB	BB	BB	BB	BB	BB	AB
chr1A	108097501	108102500	5000	Ad	AA	AA	AA	AA	AA	AA	AA	AA	AA	AA	AA	AA	AA	AA	AA	AA	AA	AA	AA	AA	Ad	dd	AA	AA	AA	AA	AA	AA	AA	Ad	Ad	AA	AA	Ad	Ad	AA	AA	AA	AA	AA	Ad	AA	AA	AA	Ad
chr1A	108270001	108274000	4000	AB	AB	BB	BB	AB	AB	AB	AB	BB	BB	AB	AB	BB	AB	AB	AB	AB	AB	AB	AB	AB	AB	BB	AB	AB	AB	AB	AB	BB	BB	BB	AB	BB	AB	AB	AA	AA	AA	AA	AA	AA	AB	AA	AA	AB	AB
chr1A	108399501	108403500	4000	M	BC	BC	BC	M	BC	BC	BC	M	M	M	BC	BC	BC	BC	BC	BC	BC	BC	M	BC	M	M	M	BC	M	M	BC	BC	M	M	BC	M	M	BC	BB	BB	BC	BC	BC	BC	BC	BC	BC	BB	AB
chr1A	108627501	108631500	4000	M	BC	M	M	M	BC	M	BC	BB	M	M	M	M	M	BC	M	M	BC	M	BC	M	M	BC	BC	M	BC	BC	BC	M	M	BC	M	M	M	M	BC	M	BC	BC	M	M	M	BC	BC	M	AB
chr1A	108670501	108675000	4500	BB	AB	AB	AB	BB	AB	BB	AA	AB	AB	AB	AB	AB	BB	AB	AB	AB	AB	AB	AB	AB	BC	AB	AB	AA	AB	AB	BB	AB	AB	BB	BB	AB	BB	BB	BC	AB	AB	BB	AA	AB	AB	AB	AB	BB	AB
chr1A	108822001	108826500	4500	AB	BB	AB	BB	BB	AB	AB	BB	AB	BB	BC	BB	AB	AB	BB	AB	BB	AB	BB	BC	BB	BB	BB	AB	BB	BB	AB	BB	BB	BB	AB	BB	BB	BB	BC	BB	AA	BB	AB	BB	AB	AB	BB	BB	BB	BB
chr1A	109425501	109431000	5500	AA	AB	AB	AB	AB	AB	BB	AB	AB	AB	BB	AA	AB	AA	AB	AA	BB	AB	AA	AB	AB	AB	AB	BB	AB	AB	AB	AB	AA	AB	AB	AB	AB	AB	AB	BC	BC	AB	AB	BB	BB	AA	AB	BB	AB	BC
chr1A	109673001	109677000	4000	AB	AA	AA	AB	AB	AA	AA	AA	AB	AA	AB	AA	AB	AB	AA	AB	AB	AA	AA	AB	AB	AA	AB	AB	AB	AA	AB	AB	AB	AA	AB	AA	AB	AB	AB	AB	AB	AA	AA	AA	AA	AA	AA	AA	AA	AB
chr1A	109777001	109781500	4500	AA	Ad	AA	AA	AA	AA	AA	AA	AA	AA	AA	AA	AA	AA	AA	AA	Ad	AA	AA	AA	AA	AA	AB	Ad	Ad	AA	AA	AA	AA	AA	AA	AA	AA	AA	AA	AA	AB	AA	AA	AA	AA	Ad	AA	AA	AA	AA
chr1A	109838001	109842000	4000	M	M	M	M	M	M	M	BC	M	M	M	M	M	M	M	M	BC	BC	M	M	M	BC	M	BC	M	BC	BC	M	M	M	M	M	M	M	M	AA	M	BB	AA	BC	BB	BC	BC	BB	BB	BC
chr1A	109883001	109887000	4000	AB	AA	AA	AA	AB	AA	AA	AA	AA	AA	AA	AA	AA	AA	AA	AA	AA	AA	AA	AB	AA	AB	AA	AA	AA	AA	AA	AA	AB	AA	AA	AB	AA	AA	AA	BB	AA	AA	AA	AA	AA	AA	AA	AB	AA	AA
chr1A	109896501	109900500	4000	M	M	BC	M	M	M	BC	BC	BC	BC	M	M	M	BC	M	M	M	BC	M	M	BC	BB	BC	BC	BC	M	BC	BC	BC	BC	BB	AB	M	BC	BC	BC	BB	M	M	M	BC	AB	BC	BC	BB	BC
chr1A	111125001	111130500	5500	AA	AB	AB	AB	AB	AA	AB	AB	AB	AA	AB	AB	AA	AB	AB	AA	BB	AA	AB	AA	AA	AA	AA	AB	AB	AB	AB	AA	AB	AA	AB	AB	AB	AB	AB	BC	AB	AB	BB	BB	BB	AA	BB	AB	AB	AB
chr1A	111619501	111624000	4500	AA	AA	AA	AA	AA	AA	AA	AA	AA	AA	AA	AA	AA	AA	AA	AA	AA	AA	AA	AA	AA	AB	AA	AA	AA	AA	AA	AA	AA	AA	AA	AA	AA	AA	AA	AA	AA	AA	AA	AA	AA	AB	AA	AA	BB	Ad
chr1A	111689001	111693000	4000	AB	AA	AA	AA	AA	AA	AA	AA	AA	AA	AA	AA	AA	AA	AA	AA	AA	AA	AA	AA	AA	AB	AA	AA	AA	AA	AA	AA	AA	AA	AA	AA	AA	AA	AB	AB	AA	AA	AB	AA	AA	AA	AA	AA	AA	BB
chr1A	112166001	112174000	8000	AA	AA	AA	AB	AA	AA	AA	AB	AA	AA	AA	AA	AA	AA	AA	AA	AA	AA	AA	AA	AA	AA	AA	AA	AA	AB	AA	AA	AA	AB	AA	AA	AA	AA	AA	AB	AA	AA	AA	AA	AA	AA	AA	AA	AA	AA
chr1A	112389501	112393500	4000	M	M	M	M	M	M	M	M	M	M	M	M	M	M	M	M	M	M	M	M	M	M	M	M	M	M	M	M	M	M	M	M	M	M	M	M	M	M	M	M	M	M	M	M	M	M
chr1A	112457001	112464000	7000	AB	AB	BB	BB	BC	BB	BB	AB	BB	AB	BB	AB	AB	BC	BB	AB	BB	AB	BB	AB	BB	AB	AB	AB	BB	BB	AB	BB	BB	AB	BB	AB	AB	AB	AB	AB	BC	BB	BB	AB	AB	AB	BC	BB	AB	BC
chr1A	112551001	112555000	4000	M	M	M	M	M	M	BC	BC	M	M	BC	M	M	BC	M	M	M	M	M	M	M	M	M	M	M	M	BC	M	M	M	M	M	M	M	M	M	BC	M	M	M	M	BB	M	M	BC	M
chr1A	112612001	112620000	8000	AA	AA	AA	AA	AA	AA	AA	AA	AA	AA	AA	AA	AA	AA	AA	AA	AA	AB	AA	AA	AA	AA	AA	AA	AA	AA	AA	AA	AA	AA	AA	AA	AA	AA	AA	AA	AA	AA	AA	AA	AA	AA	AA	AA	AA	AA
chr1A	112662001	112666000	4000	AA	AA	AA	AA	AB	AA	AA	Ad	AA	AA	AA	AA	AA	AA	AA	AA	AA	AA	Ad	AA	AB	AA	AA	AA	AA	AA	AA	AA	AA	AA	AA	Ad	AA	AA	Ad	AB	AB	AA	AA	AA	AA	AA	AA	AA	AA	AB
chr1A	112764501	112768500	4000	BC	BB	BB	BC	BB	BC	BC	BB	BB	BB	BB	BB	BC	BC	BB	BB	BC	BC	BC	BC	BB	BC	BC	BB	BB	BB	BC	BB	BB	BC	BC	BC	BB	BB	BB	BC	BB	BB	BC	BB	BB	AA	BB	BC	AB	BC
chr1A	112807501	112811500	4000	M	M	BC	M	M	M	M	M	M	BC	M	M	BC	M	BC	M	M	BC	M	M	M	BC	BC	BC	BC	M	M	BC	BC	M	BC	M	M	M	M	M	BB	BC	M	M	M	BC	BC	BC	M	BC
chr1A	112956001	112960000	4000	AA	BC	BB	BC	BC	AB	AB	BB	BC	BB	BC	BC	BB	BB	AA	BB	BC	BB	BB	BC	BB	AB	BC	BC	BB	BB	BB	AB	BC	AB	AB	AA	AB	AA	AA	AB	BB	BB	BB	AA	BB	AA	BB	BB	AB	AB
chr1A	113457501	113462500	5000	AA	AA	AA	AA	AA	AA	AA	AA	AA	AA	AA	AA	AA	AA	AA	AA	AA	AA	AA	AA	AA	AA	AA	AA	AA	AA	AA	AA	AA	AA	AA	AA	AA	AA	AA	AA	AB	AA	AA	AA	AA	AA	AA	AA	AA	AB
chr1A	113520501	113528000	7500	AA	AA	AA	AA	AA	AA	AA	AA	AA	AA	AA	AA	AB	AA	AA	AA	AA	AA	AA	AB	AA	AB	AA	AA	AA	AA	AA	Ad	AA	AA	AA	AA	AA	AA	AA	AB	AA	AA	AB	AA	AA	AA	AA	AA	AA	AB
chr1A	113684001	113695000	11000	AA	AA	AB	AA	AA	AA	AA	AA	AA	AA	AA	AA	AA	AA	AA	AA	AA	AA	AA	AA	AA	AA	AA	AA	AA	AA	AA	AA	AA	AA	AA	AA	AA	AA	AA	AB	AB	AA	AB	AA	AA	AA	AA	AA	AA	AB
chr1A	113713001	113729000	16000	AA	AA	AA	AA	AA	AA	AA	AA	AA	AA	AA	AA	AA	AA	AA	AA	AA	AA	AA	AA	AA	AA	AA	AA	AA	AA	AA	AA	AA	AA	AA	AA	AA	AA	AA	AA	AA	AA	AA	AA	AA	AA	AA	AA	AA	AA
chr1A	113840001	113844000	4000	BB	BC	BC	BB	AB	BC	BB	BB	AB	BC	BB	BB	BB	BC	BB	BC	BC	BB	BB	BC	BC	BC	BC	BB	BB	BB	BB	BB	BB	BC	BC	BC	BB	BB	BC	BC	BB	BB	BC	BB	BC	BB	AB	BB	BB	BC
chr1A	114142501	114147000	4500	BB	AB	AB	BB	AB	BB	BB	AB	AB	AB	BB	AB	AB	AB	BB	AB	AB	BB	AB	BB	AB	BB	AB	AB	AB	AB	AB	AB	BB	AB	AB	AB	BB	AB	BB	BB	AB	AB	BB	AB	BB	AB	AB	AB	AB	BC
chr1A	114364501	114380500	16000	BC	BB	BB	BC	BB	BB	BC	BB	BB	BC	BC	BB	BB	BB	BB	BC	BB	BB	BB	BC	BB	BC	BB	BC	BB	BC	BB	BB	BC	BC	BB	BC	BB	BB	BB	BB	AB	BB	BB	BB	BB	BB	BB	BB	BC	BB
chr1A	114400001	114404000	4000	AA	AA	AA	AA	AA	AA	AA	AA	AB	AA	AB	AA	AA	AA	AA	AA	AB	AA	AA	AA	AA	AB	AB	AA	AA	AA	AA	AA	AB	AA	AB	AA	AA	AA	AA	AB	AB	AA	AB	AA	AA	AA	AA	AA	AA	BB
chr1A	114652501	114656500	4000	AB	AB	AA	AA	AA	AA	AA	AA	AA	AA	AA	AA	AA	AA	AA	AA	AA	AA	AA	AA	AA	AA	AA	AA	AA	AA	AA	AA	AA	AB	AB	AA	AB	AA	AA	AB	AB	AA	AA	AA	AA	AA	AA	AA	AA	AB
chr1A	114839001	114846000	7000	AA	AA	AA	AA	AA	AA	AA	AA	AB	AA	AB	AA	AA	AA	AA	AA	AA	AB	AA	AA	AA	AA	AB	AA	AA	AA	AA	Ad	AA	AA	AA	AA	AA	AA	AA	AB	AA	AA	AB	AA	AA	AA	AA	AA	AA	BB
chr1A	115052001	115058000	6000	AA	AA	AA	AA	AA	AA	AA	AA	AA	BB	AA	BB	BB	AA	AA	BB	AB	AA	AA	BB	AA	AA	AA	AA	AA	AA	AA	AA	BB	AA	AA	AA	AA	AA	AA	BC	AA	BB	BC	AA	BB	AA	BB	BB	BB	BC
chr1A	115248501	115259000	10500	BB	AB	BC	BB	BB	BB	BB	AB	BB	BB	BB	BC	BB	BB	AB	BB	BB	BB	AB	BB	BB	AB	BB	BB	BB	BB	BC	AB	BB	BB	BB	BB	BB	AA	AB	BC	BB	BB	BC	BB	BB	AB	BB	BB	BB	BC
chr1A	115300001	115304500	4500	AB	AB	BB	AB	AB	AA	AB	AB	BB	AB	AB	AB	AB	BB	BB	AB	AB	AB	AB	AB	AB	AB	BB	AB	AB	AA	AB	M	AB	AB	AB	AB	AB	AB	BB	Ad	BB	AA	AA	AA	AA	AA	AB	AA	AA	AB
chr1A	115896501	115900500	4000	AB	BB	BB	AB	BB	BB	AB	BB	AB	AB	AA	AA	AB	BB	BB	AB	AB	BB	BB	AB	AB	BB	BB	AB	AB	BB	AB	AB	AB	BB	BB	AB	AB	BB	BB	BB	AA	AB	AB	AB	AB	AB	AB	AB	AB	AA
chr1A	116300501	116304500	4000	M	M	M	M	M	M	BC	M	M	M	M	M	BC	M	BB	M	M	M	M	M	M	M	M	BB	M	M	M	BC	M	BC	M	M	BC	M	M	AB	BB	BB	BB	BB	BB	BB	BB	BB	BB	BB
chr1A	116416501	116421000	4500	AA	AB	BB	AB	AB	AB	BB	AB	BC	AB	BB	AB	AB	AB	AB	BC	BB	AB	BB	BB	BB	AB	AB	AA	AA	BB	AA	AB	AB	AA	AA	AB	AA	AA	Ad	BB	AB	BB	BB	BC	BB	Ad	AB	BB	AB	BC
chr1A	116505001	116509000	4000	AA	AA	AA	AA	dd	AA	AA	AA	AA	AA	AA	AA	AA	AA	AA	AA	AA	AA	AA	AA	AA	AA	AA	AA	AA	AA	AA	Ad	AA	AA	AA	AA	AA	AA	AA	AB	AA	AA	AA	AA	AA	Ad	AA	AA	Ad	BB
chr1A	116546501	116551500	5000	AA	AB	BB	AB	dd	BB	AB	AB	AB	AB	BB	AB	AB	AB	AA	AB	AB	AB	AB	BB	AB	Ad	BB	AB	BB	BB	AB	AB	AB	Ad	AA	AA	Ad	Ad	AA	BB	AB	AB	AB	BB	BB	Ad	BB	AA	AB	AB
chr1A	116978501	116983000	4500	BB	BB	BC	BB	AB	BB	BB	BB	BB	BB	BB	BB	BB	BB	BB	BB	BB	BC	BC	BB	BB	BB	BB	BB	BB	BB	BB	BB	BC	BB	BC	BB	BB	AB	BB	BC	BB	BB	BB	BB	BB	AB	BB	BB	BB	BB
chr1A	116992001	116996500	4500	BB	BC	BC	AB	AB	BB	BB	BB	BB	AB	BB	BB	AB	BB	BB	BB	BB	BC	BC	AB	BB	BB	BB	BB	BB	BB	BB	AB	BB	BB	BB	BB	AB	AB	BB	BB	AB	BB	BC	BB	BB	AA	AB	BC	AB	BB
chr1A	117053001	117112500	59500	AA	AA	AA	AA	AA	AA	AA	AA	AA	AA	AA	AA	AA	AA	AA	AA	AA	AA	AA	AA	AA	AA	AA	AA	AA	AA	AA	AA	AA	AA	AA	AA	AA	AA	AA	AA	AA	AA	AA	AA	AA	Ad	AA	AA	AA	AA
chr1A	117108501	117112500	4000	AB	AB	AA	AB	AA	AA	AB	AA	AA	AA	AB	AA	AB	AB	AB	AA	AB	AB	AA	AA	AB	AB	AB	AA	AA	AB	AA	AA	AB	AB	AB	AB	AB	BB	AA	AA	AA	AA	AA	AA	AA	AA	AA	AA	AA	AA
chr1A	117233501	117238000	4500	M	M	M	M	M	M	M	M	M	M	M	M	M	M	M	M	M	M	M	M	M	M	M	M	M	M	M	M	M	M	M	M	M	M	M	M	M	M	M	M	M	BB	M	M	M	M
chr1A	117534501	117539500	5000	BC	M	M	M	M	M	BC	M	M	M	M	M	M	M	M	M	M	M	M	M	M	BC	M	M	M	M	BC	BC	M	BC	BC	BC	BC	BC	BC	M	M	BC	M	M	M	M	M	M	M	M
chr1A	117540501	117545500	5000	BB	BC	M	M	M	BC	M	BC	M	M	M	M	M	M	BB	M	M	M	M	M	M	BB	BC	M	M	BC	M	BC	M	BC	M	BC	BB	BB	BC	M	M	BC	BC	M	M	M	M	M	M	M
chr1A	117549501	117555000	5500	BC	BB	M	M	M	BC	BC	BC	BC	BC	BC	BC	M	BC	BB	M	M	BC	BC	BC	BC	BB	BC	BC	BC	BC	BC	BC	M	BB	BB	BC	BB	BB	BB	BC	M	BC	M	M	BC	BB	M	BC	BC	M
chr1A	117563501	117590000	26500	BC	BC	M	M	M	BC	M	BC	M	M	M	M	M	M	BC	M	M	BC	M	M	M	BC	M	M	M	BC	BC	BC	M	BC	BC	BC	BC	BC	BC	BC	M	BC	BC	M	M	BC	M	M	BC	M
chr1A	117652501	117657000	4500	BB	BB	BB	AB	BC	AB	BB	BB	BB	BB	BB	BB	BB	BB	BB	BB	BB	BB	BB	BB	AB	BB	BB	BC	BB	AB	AB	AB	BB	AB	AB	BB	BB	BB	AB	BB	AB	AB	BB	BB	BB	AA	BC	BB	BB	AB
chr1A	117654001	117660500	6500	BB	BC	BC	BC	BC	BB	M	BB	BC	BC	BC	BC	M	BC	BB	BB	BB	BC	BC	M	BB	BB	BC	M	BC	BC	BB	BB	BC	BB	BC	BB	BC	BB	AB	BC	BB	BB	BC	BB	BB	AB	BC	BB	BB	BB
chr1A	117817001	117821000	4000	AA	AA	AA	AA	AA	AA	AA	AA	AA	AA	AB	AB	AA	BB	AA	AA	AA	Ad	AA	AA	AA	BB	BB	AA	AA	AA	AA	AA	AA	AA	AA	AA	AA	AA	AA	BB	Ad	AA	AA	AA	AA	AA	AA	AA	AB	Ad
chr1A	118018501	118026000	7500	AA	AA	AA	AA	AB	AA	AA	AA	AB	AA	AA	AA	AA	AA	AA	AA	AA	AA	AA	AA	AB	AA	AA	AA	AA	AA	AA	AA	AA	AA	AA	AA	AA	AA	AB	AA	AB	AA	AB	AA	AA	AA	AB	AA	AA	AB
chr1A	118024501	118031000	6500	AA	AA	AA	AA	BB	AA	AA	AA	AA	AA	AA	AA	AA	AA	AA	AB	AA	AA	AA	AA	AA	AA	AA	AB	AA	AA	AB	AA	AA	AA	AA	AA	AA	AA	AA	AA	AA	AA	AA	AA	AA	AA	AA	AA	AA	Ad
chr1A	118632501	118700500	68000	AA	AA	AA	AA	AA	AA	AA	AA	AA	AA	AA	AA	AA	AA	AA	AA	AA	AA	AA	AA	AA	AA	AA	BB	AA	AA	AA	AA	AA	AA	AA	AA	AA	AA	AA	AB	AA	AA	AA	AA	AA	AA	AA	AA	AA	AB
chr1A	118725001	118730500	5500	AB	AA	AB	AB	AA	AA	AB	AB	AA	AB	AA	AA	AA	AB	AB	AB	AB	BB	AA	AA	AB	AB	AB	AA	BB	AB	AA	AA	AB	AA	AA	AB	AA	AA	AB	BB	AB	AA	AB	AA	AB	AA	AB	AA	AB	AB
chr1A	118764501	118770000	5500	AA	AA	AB	AA	AA	AA	AB	AB	AA	AA	AA	AA	AB	AA	AA	AB	AB	AA	AB	AB	AA	AA	AB	AA	AA	AA	AA	AA	AB	AA	AB	AA	AA	AA	AA	AB	AB	AA	AB	AA	AB	AA	AA	AA	AA	AB
chr1A	118973501	118978000	4500	M	M	M	M	M	M	M	M	M	M	M	M	M	M	M	M	M	M	M	M	M	M	M	M	M	M	M	M	M	M	M	M	M	M	M	M	M	M	M	M	M	M	BC	M	M	BC
chr1A	119303001	119308500	5500	M	M	M	M	M	M	M	M	M	M	M	M	M	M	M	M	M	M	M	M	M	M	M	M	M	M	M	M	M	M	M	M	M	M	M	M	M	M	M	M	M	M	M	M	M	M
chr1A	119316501	119322000	5500	M	M	M	M	M	M	M	M	M	M	M	M	M	M	M	M	M	M	M	M	M	M	M	M	M	M	M	M	M	M	M	M	M	M	M	BC	BC	BC	BC	BC	BC	BC	BC	AB	M	AB
chr1A	119351501	119355500	4000	BC	M	M	M	M	M	M	M	M	M	M	M	M	M	BC	M	M	M	BC	BC	M	M	M	M	M	M	M	M	M	M	M	M	BC	M	M	M	BB	BC	BC	BC	BC	M	BC	BC	M	BB
chr1A	119362001	119369000	7000	M	M	M	M	M	BC	M	M	BC	M	M	M	M	BC	BC	M	BC	M	M	BC	BC	M	BC	BC	M	BC	M	M	M	M	M	M	M	M	M	BC	BB	BC	BC	BC	BC	M	BC	BC	M	BC
chr1A	119488501	119492500	4000	AA	AA	AA	AA	AA	AA	AA	AB	AA	AA	AA	AA	AB	AA	AA	AA	AA	AA	AA	AA	AB	AA	AA	AA	AA	AB	AA	BB	AB	AA	AA	AA	AA	AA	AA	AA	AB	AA	AA	AA	AA	AA	AA	AA	AA	AA
chr1A	119990501	119994500	4000	BB	BB	BC	BB	BB	BB	BB	BB	BB	BB	BB	BB	BB	BC	BC	BB	BB	BB	BB	BB	BC	BB	BB	BC	BB	BB	BB	BB	BB	BC	BB	BB	BB	BB	BC	BC	BB	BB	BC	BB	BB	AB	BB	BC	BC	BB
chr1A	120004501	120008500	4000	AB	AB	AB	AB	AB	AB	AB	AB	AB	AB	AB	AB	AB	AB	AB	AB	AB	AB	AB	AB	AB	AB	AB	AB	AB	AB	AB	BC	AB	AB	BB	AB	AB	BB	AB	AB	BC	BB	AB	AB	BB	BB	BB	BB	AB	BC
chr1A	121111001	121115000	4000	BB	BB	BB	BB	BB	BC	AB	AB	AB	M	M	AB	BB	BB	BB	BB	M	BC	BB	BC	BB	BB	BB	BB	BC	BB	AB	BB	BB	AB	AB	BC	BB	BC	M	M	BB	BB	BB	BB	BC	BB	BB	BB	BC	AB
chr1A	121409501	121424000	14500	dd	BB	BB	BB	BB	BB	BB	BB	BC	BB	BB	BB	BB	BC	AB	BB	BB	BB	BB	BB	BB	BB	BB	BB	BB	BB	BB	BB	BB	BB	BB	AB	AB	BB	BB	AA	BB	AB	AB	BB	AB	AB	BB	AB	BB	BB
chr1A	122410501	122415000	4500	AB	BB	AB	AB	BC	BC	AB	AB	AB	AB	AB	AB	AB	AB	AA	AB	AA	AB	AB	BB	BC	BC	AB	BB	BB	BC	BC	BC	AB	BB	AB	BB	BB	AB	BC	AA	AB	AA	AA	BC	AA	AB	AB	AB	AB	AA
chr1A	122432001	122438500	6500	AB	AB	AA	AB	AA	AB	AB	AA	AB	AB	AA	AA	AA	AB	AA	AA	AB	BB	AB	BB	AA	AB	AB	AB	AA	AB	AB	AB	AB	AB	AB	AB	AA	AB	AA	AA	AA	AA	AA	AA	AA	AA	AA	AA	AA	AA
chr1A	122605001	122610000	5000	AA	AB	AB	AB	AB	AB	AB	AB	AB	AB	AB	AB	AB	AB	AB	AB	AB	AB	AA	AB	AA	AB	AB	AB	AB	AB	AB	AB	AB	AA	AB	AB	AB	AB	AB	AB	BB	AB	AB	AB	AB	AB	AB	AB	BB	BB
chr1A	122776501	122780500	4000	AB	AA	AA	AB	AA	AB	AB	AB	AB	AA	BB	AB	AA	AB	AB	AB	AA	AB	AA	AA	AA	AB	AB	AA	AA	AB	AB	AB	AA	AA	AB	AB	AB	BB	AB	AA	BB	AA	AA	AA	AA	AA	AA	AA	AB	AB
chr1A	123175501	123182500	7000	AA	AB	AA	AB	AA	AA	AA	AA	AA	AA	AA	AB	AA	AA	AB	AA	AA	AA	AB	AA	AA	AA	AA	AA	AA	AA	AA	AA	AB	AB	AB	AA	AA	AA	AA	AB	AB	AA	AA	AA	AA	AB	AA	AA	AB	AA
chr1A	123245501	123251000	5500	AB	BB	AB	BB	AB	BB	AB	AB	AB	AB	BB	BB	AB	AB	AB	AB	AB	AB	AB	AB	BB	AB	AB	AB	AB	BB	AB	AB	BB	AA	AB	AB	AB	AB	AA	AA	AB	AB	AB	AB	AB	AB	AB	AB	AB	AB
chr1A	123378501	123382500	4000	M	M	M	M	M	M	M	M	M	M	M	M	M	M	M	M	M	M	M	M	M	M	M	M	M	M	M	M	M	M	M	M	M	M	M	M	BC	M	M	M	M	BC	BC	BC	M	AB
chr1A	123734501	123764500	30000	AA	AA	AA	AA	AA	AA	AA	AA	AA	AA	AA	AA	AA	AA	AA	AA	AA	AA	AA	AA	AA	AA	AA	AA	AA	AA	AA	AA	AA	AA	AA	AA	AA	AA	AA	AA	AA	AA	AA	AA	AA	AA	AA	AA	AA	AA
chr1A	123856001	123861000	5000	AA	AA	AB	AA	AA	AA	AA	AA	AB	AA	AA	AA	AA	AA	AB	AA	AA	AA	AA	AA	AA	AA	AB	AA	AA	AA	AA	AA	AA	AA	AA	AA	AA	AA	AA	AA	AB	AA	AA	AA	AA	Ad	AA	AA	AA	AA
chr1A	123942001	123946000	4000	AA	AA	AB	AA	AA	AA	AA	AA	AA	AB	AA	AA	AA	AB	AA	AA	AA	AA	AB	AA	AA	AA	AA	AA	AA	AA	AA	AA	AB	AA	AB	AA	AA	AB	AA	AA	AA	AA	AA	AA	AA	AA	AA	AA	AA	BB
chr1A	124175501	124181000	5500	AA	AA	AA	AA	AA	AA	AA	AA	AA	AB	AA	AA	AA	AA	AA	AA	AA	AA	AB	AA	AA	AA	AA	AA	AB	AA	AA	AB	AA	AA	AA	AA	AA	AA	AA	AB	AB	AB	AA	AA	AA	AB	AA	AA	AA	AB
chr1A	124473001	124477500	4500	AA	AA	AA	AA	AA	AA	AA	AA	AA	AA	AA	AA	AA	AA	Ad	Ad	AA	AA	AA	AA	Ad	AA	AA	AA	AA	AA	AA	AB	AA	AA	AA	AA	AA	AA	AA	Ad	AA	AA	AA	AA	AA	AA	AA	AA	AA	AA
chr1A	124509001	124513000	4000	AA	AA	AA	AA	AA	AA	AA	AA	AA	AA	AA	AA	AB	AA	AA	AA	AB	AA	AA	AA	AA	AA	AA	AA	AA	AA	AA	AA	AA	AA	AA	AA	AA	AA	AA	AA	AA	AA	AA	AA	AA	AA	AA	AA	AA	BB
chr1A	124687501	124692000	4500	BB	BB	AB	AB	BB	BB	AB	AB	BB	BB	BB	BB	AB	BB	BB	BB	BB	AB	AB	BB	AB	AB	AB	BB	BB	BB	AB	BB	AB	BB	AB	BB	AB	AB	BB	AB	AB	BB	BB	BB	BB	AB	BB	AB	BB	AB
chr1A	124997001	125018500	21500	AA	AA	AA	AA	AA	AA	AA	AA	BB	AA	BB	AA	AA	AA	AA	AA	AA	AA	AA	AA	AA	AA	AA	AA	AA	AA	AA	AA	AA	AA	AA	AA	AA	AA	AA	AA	AA	AA	AA	AA	AA	AA	AA	AA	AA	AA
chr1A	125440001	125444000	4000	AA	AA	AA	AA	AA	AA	AA	AA	AA	AA	AA	AA	AA	AA	AA	AA	AB	AA	AA	AA	AA	AA	AA	AA	AA	AA	AA	AA	AA	AA	AA	AA	AA	AA	AA	AA	AA	AA	AA	AA	AA	AA	AA	AA	AA	AA
chr1A	126417501	126442500	25000	AA	AA	AA	AA	AA	AA	AA	AA	AA	AA	AA	AA	AA	AA	AA	AA	AA	AA	AA	AA	AA	AA	AA	AA	AA	AA	AA	AA	AA	AA	AA	AA	AA	AA	AA	AA	AA	AA	AA	AA	AA	AA	AA	AA	AA	AB
chr1A	126439501	126444500	5000	BB	BB	AB	BB	AB	BC	BB	BB	AB	AB	AB	BB	AB	AB	AB	AB	BB	BB	AB	AB	AB	BB	AB	BB	AB	AB	BB	BC	AB	AB	AB	BB	AB	BB	AB	AA	AA	AB	AB	BB	BB	AB	AB	AB	BB	AB
chr1A	126505501	126509500	4000	AB	BB	AA	AB	AA	AB	AB	BB	AB	AB	AA	AB	AA	AA	AB	AA	AB	AB	AB	AB	AB	AB	AB	AA	AB	AB	BB	AA	AB	AB	BB	AA	BB	AB	AA	AB	AA	BB	AB	AA	AA	BC	BB	AB	BB	AA
chr1A	127295501	127300500	5000	M	BC	BC	M	BC	M	BC	M	M	BB	BB	BC	BC	BC	BC	BC	BC	M	BC	M	BC	M	BB	BC	BB	M	M	BB	BC	BC	M	BC	M	M	BC	M	BC	BB	BC	BB	BC	AB	BC	BB	BC	BC
chr1A	127476501	127487000	10500	AA	AA	AA	AA	AA	AA	AA	AA	AA	AA	AA	AA	AA	AA	AA	AA	AA	AA	AA	AA	AA	AA	AA	AA	AA	AA	AA	AA	AA	AA	AA	AA	AA	AA	AA	Ad	AA	AA	Ad	AA	AA	AA	AA	AA	AA	AA
chr1A	127790001	127809000	19000	AA	AB	AB	AB	AB	AA	AA	AB	AB	AB	AB	AB	AB	AA	AA	AB	AB	AB	AB	AA	AB	AA	AB	AA	AB	AB	AB	AB	AA	AA	AB	AB	AA	AB	AB	AB	AA	AA	AB	AA	AA	AB	AA	AA	AB	AA
chr1A	128007001	128020500	13500	AA	AB	AA	BB	AA	AA	AA	AB	AA	BB	AA	BB	BB	BB	AA	BB	BB	BB	BB	BB	AA	AA	AA	AA	AA	AA	AA	AA	BB	AA	AA	AA	AA	AA	AA	BC	AA	BB	BB	AA	BB	AA	BB	BB	BC	BB
chr1A	128017501	128026500	9000	BB	BB	AA	BC	AA	AA	AA	BB	AB	BC	AA	BC	BC	BC	AA	BB	BC	BC	BC	BC	AA	AB	AB	AA	AA	AB	AB	AA	BC	AB	AB	AA	AB	AA	AA	BC	AA	BC	BC	AA	BC	AB	BB	BC	BC	BC
chr1A	128024501	128029000	4500	BC	M	AB	BC	BB	BB	BB	M	BB	M	AB	M	M	M	BB	M	BC	M	BC	M	AB	BB	AB	BB	AB	BC	AB	AB	BC	BB	BC	BB	BC	BB	AB	M	AB	M	M	BC	M	AB	M	M	AB	M
chr1A	128031001	128035000	4000	AA	AB	AA	BB	AA	AA	AA	BB	AA	BB	AA	BC	BB	BB	AA	BB	BC	BB	BB	BC	AA	AA	AA	AA	AA	AA	AA	AA	BB	AA	AA	AA	AA	AA	AA	BC	AA	BB	BB	AA	BB	AA	BB	BB	BB	BC
chr1A	128052001	128074500	22500	AA	AB	AA	BB	AA	AA	AA	AB	AA	BB	AA	BB	BB	BB	AA	BB	BB	BB	BB	BB	AA	AA	AA	AA	AA	AA	AA	AA	BB	AA	AA	AA	AA	AA	AA	BB	AA	BB	BB	AA	BB	AA	BB	BB	AB	BB
chr1A	128078001	128083000	5000	AA	AB	AA	BC	AA	AA	AB	BB	AA	BC	AA	BB	BC	BB	AA	BB	BB	BB	BB	BB	AA	AA	AA	AA	AA	AA	AA	AA	BC	AA	AA	AA	AB	AB	AA	M	AA	BB	BB	AA	BB	AA	BB	BC	BB	BB
chr1A	128085001	128159000	74000	AA	AB	AA	BB	AA	AA	AA	BB	AA	BB	AA	BB	BB	BB	AA	BB	BB	BB	BB	BB	AA	AA	AA	AA	AA	AA	AA	AA	BB	AA	AA	AA	AA	AA	AA	AB	AA	BB	AB	AA	BB	AA	BB	BB	BB	BB
chr1A	128140501	128195500	55000	AA	AB	AA	BB	AA	AA	AA	BB	AA	BB	AA	BB	BB	BB	AA	BB	BB	BB	BB	BB	AA	AA	AA	AA	AA	AA	AA	AA	BB	AA	AA	AA	AA	AA	AA	BC	AA	BB	BC	AA	BB	AA	BB	BB	BB	BB
chr1A	128194501	128202000	7500	AA	AB	AA	BB	AA	AA	AA	BB	AA	BC	AA	BC	BC	BC	AA	BB	BB	BC	BB	BC	AA	AA	AA	AA	AA	AA	AA	AB	BC	AA	AA	AA	AA	AB	AA	AA	AA	AB	AA	AA	AB	AA	BB	BB	BB	BB
chr1A	128203501	128208500	5000	AA	BB	AA	BC	AA	AA	AA	BB	AA	BC	AA	BB	BB	BB	AA	BB	BB	BB	BB	BC	AA	AA	AA	AA	AA	AA	AA	AA	BC	AB	AA	AA	AA	AA	AA	AA	AB	BB	AB	AA	BB	AA	BB	BB	BB	BB
chr1A	128236501	128242000	5500	AA	AB	AA	BB	AA	AA	AA	AB	Ad	BB	AA	BB	BB	BB	AA	BC	BB	BB	BB	BB	AA	AA	AA	AA	AA	AA	AA	Ad	BB	AA	AA	Ad	AA	AA	Ad	BC	AA	BB	BC	AA	BC	Ad	BC	BC	AA	BB
chr1A	128240001	128245500	5500	AA	BB	AB	BC	AA	AA	AA	BB	AA	BC	AA	BB	BB	BB	AA	BC	BB	BB	BB	BB	AA	AA	AA	AA	AA	AA	AA	AA	BC	AB	AA	AA	AA	AA	AA	BC	AA	BB	BC	AA	BC	AA	BB	BC	BB	AB
chr1A	128250501	128256000	5500	AA	AB	AA	BB	AA	AA	AA	AB	AA	BC	AA	BB	BB	BB	AA	BB	BB	BB	BB	BB	AA	AA	AA	AA	AA	AA	AA	AA	BB	AA	AA	AA	AA	AA	AA	AB	AA	BB	AB	AA	BB	AA	BB	AB	BB	BB
chr1A	128357001	128361000	4000	AB	AB	AB	AA	AB	AB	AA	AA	AB	AA	AA	AB	AB	AA	AB	AA	AA	AA	AB	AA	AA	AA	AA	AA	AA	AA	AB	AA	AA	AA	AB	AB	AB	AA	AA	BB	AA	AA	AB	AA	AB	AA	AB	AB	AB	AA
chr1A	128361001	128365500	4500	AA	AA	AA	AA	AA	AA	AA	AA	AA	AA	AA	AA	AA	AA	AA	AA	AB	AA	AA	AA	AA	AA	AA	AA	AA	AA	AA	AA	AA	AA	AB	AA	AA	AB	AA	AA	BB	AA	AA	AA	AA	AA	AA	AA	AA	AB
chr1A	128517001	128522000	5000	AB	BB	AB	AB	AB	AB	AA	AB	AA	AB	AB	AB	AB	AB	AB	BB	AB	AB	BB	AA	AB	BB	BB	AB	AB	AB	BB	AA	AB	AA	AA	AB	AB	AB	BB	BB	AA	BB	BB	BB	AB	BC	AB	BB	BC	AA
chr1A	128721001	128725000	4000	BB	BC	BB	BB	AB	BB	BB	BB	BB	BB	BB	BB	BB	BB	BB	AB	BB	BB	AB	BC	BB	BB	BB	BB	BB	AB	BB	BC	BC	BB	BB	BB	BB	BC	BB	Ad	AB	AA	Ad	AA	AA	AA	AA	AB	AA	AB
chr1A	129115501	129124000	8500	BC	M	M	M	BC	BC	M	M	M	M	M	BC	M	M	BC	M	M	M	BC	M	M	M	M	M	M	M	BC	M	M	BC	BC	M	BC	M	M	AB	BB	BC	AB	M	BC	M	BC	M	M	AB
chr1A	129237001	129241000	4000	M	M	M	M	M	M	M	M	M	M	M	M	M	M	M	M	M	M	M	M	M	M	M	M	M	M	M	M	M	M	M	M	M	M	M	M	M	M	M	M	M	BC	M	M	M	BC
chr1A	129434501	129438500	4000	M	M	M	M	M	M	M	M	M	M	M	M	M	M	M	M	M	M	M	M	M	BC	M	M	M	M	M	M	M	M	M	M	M	M	M	BC	BC	BC	AB	BC	BC	BC	BC	BC	BC	M
chr1A	129641501	129645500	4000	M	M	BB	M	M	M	M	BC	M	M	M	M	M	M	M	M	BC	M	M	M	M	M	BC	BB	M	M	M	M	BC	M	BC	M	M	M	M	AB	M	BB	BC	M	BB	BB	BB	AB	BB	BB
chr1A	129995501	129999500	4000	BB	BB	BB	BC	BB	BB	BB	BB	BB	BB	BB	BB	BB	BB	BC	BB	BB	AB	AB	BB	BB	BB	BC	BB	BB	AB	BB	AB	AB	BB	BB	BB	BB	AB	BB	M	BB	BC	M	BB	BC	AA	BC	BC	AB	BC
chr1A	130062501	130070500	8000	AA	AB	AA	AB	AB	AA	AA	AA	AA	AB	AB	AA	AB	AA	AA	AA	AA	AA	AA	AB	AB	AB	AA	AB	AA	AA	AA	AA	AA	AA	AB	BB	AB	BB	AA	AB	AA	AB	AB	AA	AA	AA	AA	AA	AB	AA
chr1A	130163001	130196500	33500	AA	AA	AA	AA	AA	AA	AA	AA	AA	AA	AA	AA	AA	AA	AA	AA	AA	AA	AA	AA	AA	AA	AA	AA	AA	AA	AA	AA	AA	AA	AA	AA	AA	AA	AA	AA	AA	AA	AA	AA	AA	AA	AA	AA	AA	AA
chr1A	130204501	130210500	6000	AA	AA	AA	AA	AA	AA	AA	AA	AA	AA	AA	AA	AA	AA	AA	AA	AA	AA	AA	AA	AA	AA	AA	AA	AA	AA	AA	AA	AA	AA	Ad	AA	AA	AA	AA	AB	AA	AA	AB	AA	AB	Ad	AA	AA	AA	AB
chr1A	130381501	130385500	4000	BC	M	M	M	BB	M	M	M	M	M	M	M	M	M	BB	M	M	M	M	M	BB	BC	BB	M	M	M	M	M	M	M	M	M	M	BC	M	BB	AB	BB	M	M	BB	BB	M	M	BC	AB
chr1A	130474001	130478000	4000	BB	BB	BB	AB	BB	BB	BB	BB	AB	BB	AB	AB	BB	BB	BB	BB	BB	AB	BB	BB	AB	BB	BC	BB	BB	BB	BB	AB	AB	BB	AB	AB	BB	BB	AB	BC	BB	BB	BB	BB	BB	AB	BB	BB	BB	BC
chr1A	130535001	130539000	4000	AB	AB	AB	BB	AB	AB	AB	AB	AB	AB	AB	AB	AA	AB	AB	AA	AA	AB	AB	BB	AA	AB	AA	AB	AA	AB	AB	AB	AB	AB	AB	AA	AA	AB	AB	AA	AA	AA	AA	AA	AA	AB	AA	AA	AA	AB
chr1A	130539001	130543500	4500	BB	BC	AA	BC	AB	AB	BB	AB	BB	BB	AB	AB	BB	BB	AB	AB	BB	BB	AB	BB	AB	AB	BB	AB	AB	BB	M	AB	BB	BB	BC	BB	BC	AB	AA	AA	BC	AB	AB	BB	AB	AA	BB	BB	AB	BB
chr1A	130569501	130573500	4000	BB	BC	BB	BB	BB	AB	BB	BB	BB	BB	BB	BC	AB	BB	BB	BB	BB	BC	BB	BB	BB	BB	BB	BB	BB	BB	BB	BB	BB	BB	BC	BB	BB	BB	AB	AB	AB	BB	BB	BB	BB	AB	BB	BB	BB	BB
chr1A	130614001	130619500	5500	AB	AB	BB	BB	BC	BB	AB	BB	BB	AB	BC	AB	BB	BB	AB	BB	AB	BB	BB	BB	AB	BB	BB	BC	BB	BB	AB	AB	BB	BB	AB	BB	BB	AB	BB	AB	AA	AB	AB	AB	AB	BC	BB	BB	BB	AB
chr1A	131079001	131083000	4000	AA	Ad	AA	AA	AA	AA	AA	AA	AA	AA	AA	AA	AA	AA	AA	AA	AA	AA	AA	AA	AB	AA	AA	AA	AA	AA	AA	AA	AA	AA	AA	AA	AA	AB	AA	AA	AB	AA	AA	AA	AA	AA	AA	AA	AA	AB
chr1A	131219001	131227500	8500	AA	AA	AA	AA	AA	AA	AA	AA	AA	AA	AA	AA	AA	AA	AA	AA	AA	AA	AA	AA	AA	AA	AA	AA	AA	AA	AA	AA	AB	AA	AA	AA	AA	AA	AA	AB	AA	AA	AA	AA	AA	AA	AA	AA	AA	AB
chr1A	131246001	131250500	4500	AA	AA	AA	AA	AA	AA	AA	AA	AA	AA	AA	AA	AA	AA	AA	AA	AA	AA	AA	AA	AA	AA	AA	AA	AA	AB	AA	AA	AA	AA	AA	AA	AA	AA	AA	AB	AA	AA	AA	AA	AA	AA	AB	AA	AA	AB
chr1A	131265001	131269000	4000	M	M	M	M	M	M	M	M	M	BC	M	M	M	M	M	M	M	M	M	M	M	M	M	M	M	M	M	M	M	M	M	M	M	M	M	M	M	M	M	M	M	BB	M	BC	BC	BB
chr1A	131403001	131410000	7000	AA	AA	AA	AA	AA	AA	Ad	AA	AA	AA	AA	AA	AA	AA	AA	AA	AA	AA	AA	AB	AA	AA	AA	AA	AA	AA	AA	AB	AA	AA	AA	AA	AB	AA	AA	AB	AA	AA	AA	AA	AA	AA	AA	AA	AA	AA
chr1A	131888501	131894000	5500	M	M	BC	M	M	M	M	M	M	M	BC	M	BC	BC	BC	M	M	M	M	M	M	M	M	M	M	M	BC	M	M	BC	M	M	BC	BC	M	M	M	M	M	M	M	BC	M	M	M	BC
chr1A	131948001	131952000	4000	AB	BB	BB	BB	BB	BC	BB	BB	BB	BB	BC	BB	BC	M	BB	BB	BB	BC	BC	BC	BB	BB	BB	BC	BC	BC	BB	BB	BB	BB	BB	BB	BB	BC	BB	AB	BB	AB	BB	BC	AB	BB	AB	BB	BB	BB
chr1A	132284001	132288500	4500	AB	AB	AB	AB	AB	AB	AB	AA	AA	AA	AA	AB	AB	AA	AB	AA	AA	AA	AB	BB	AB	AB	AA	AB	AA	AA	AA	AA	AB	AA	BB	AB	AB	AB	AA	BB	AB	AB	AA	AA	AA	AA	AA	AA	AB	BB
chr1A	132648501	132654000	5500	AA	BB	AA	BB	AB	AB	AB	AB	AB	AA	AA	AB	AB	AB	AB	AA	AB	AA	AB	AA	AB	AA	AB	AA	AB	AB	AB	AB	AB	AB	AB	AA	AA	AA	Ad	AB	AA	AA	AA	AA	AA	Ad	AA	AA	Ad	AA
chr1A	132711001	132715000	4000	M	M	M	M	BC	M	M	M	M	M	M	M	M	M	M	M	M	M	M	M	M	M	M	M	M	M	M	M	M	M	M	M	M	M	BC	BC	BC	BC	M	M	BC	M	M	M	BB	M
chr1A	133443501	133448000	4500	AB	AA	AA	AB	AA	AB	AA	AA	AA	AB	AA	AA	AA	AA	AB	AB	AB	AA	AA	AA	AA	AB	AA	AA	AA	AB	AA	AA	AA	AA	AA	AB	AA	AB	AA	AB	AB	AA	AA	AA	AA	AA	AA	AA	AA	BB
chr1A	134023001	134029500	6500	AA	AA	AA	AA	AA	AA	AA	AA	AB	AA	AB	AA	AA	AA	AA	AA	AA	AA	AA	AA	AA	AA	AA	AB	AA	AA	AA	AA	AA	AA	AA	AB	AA	AA	AB	AA	Ad	AA	AA	AA	AA	AA	AA	AA	BB	Ad
chr1A	134282501	134286500	4000	AB	BB	BB	BC	BB	AB	BB	BB	BB	BB	AB	BB	BB	BB	AB	BB	AB	AB	BB	BB	BC	AB	AB	BB	BB	BB	BB	AB	AB	AB	BB	AB	AB	AB	AB	BB	AB	AB	BB	BB	AB	AA	AB	AB	AB	AB
chr1A	134293501	134300500	7000	AB	BB	BB	BB	BC	BB	BB	AB	BC	BB	BB	BB	BB	BB	AB	BB	BB	BB	BB	BB	BC	AB	BB	BB	BC	BC	BB	AB	BB	AB	BB	AB	AB	AB	AB	AB	AB	AB	BB	BB	AB	AA	AB	AB	AA	AB
chr1A	134420501	134434000	13500	AB	M	M	BC	BB	BC	M	BC	BC	BC	BC	BC	BC	M	AA	M	BC	M	M	BC	M	AB	M	M	M	M	BC	BC	M	AA	AB	AA	AB	AA	AA	BC	BC	BB	BB	M	BC	Ad	BC	BC	BB	BB
chr1A	134690501	134695000	4500	M	BC	BC	M	M	M	M	M	M	BC	M	M	M	M	M	BC	M	M	M	M	BC	M	M	BC	M	M	M	BB	M	M	M	BC	M	M	M	BC	BC	M	BC	BC	BC	AB	BC	BC	AB	M
chr1A	134833501	134883000	49500	AA	AA	AA	AA	AA	AA	AA	AA	AA	AA	AA	AA	AA	AA	AA	AA	AA	AA	AA	AA	AA	AA	AA	AA	AA	AA	AA	AA	AA	AA	AA	AA	AA	AA	AA	AA	AA	AA	AA	AA	AA	AA	AA	AA	AA	AA
chr1A	134918501	134922500	4000	AB	AA	AB	AA	AA	AA	AB	AA	BC	AA	BB	AA	AA	AA	AA	AA	AA	AA	AA	AB	AA	AA	AB	AA	AA	AA	AA	AA	AA	AA	AB	AA	AA	BB	AB	AA	AA	AA	Ad	AA	AB	AA	AA	AA	AB	AB
chr1A	134944501	134948500	4000	AA	AA	AA	AA	AA	AA	AB	AA	AA	AA	AA	AA	AA	AA	AA	AB	AA	AA	AA	AA	AA	AA	AA	AA	AA	AA	AA	AA	AA	AA	AA	AA	AA	AA	AA	BB	AA	AA	AB	AA	AB	AA	AA	AA	AA	AB
chr1A	135056001	135060000	4000	AA	AA	AA	AA	AA	AA	AA	AA	AA	AA	AB	AB	AB	AA	AA	AA	AA	AA	AB	AA	AB	AB	AB	AA	AA	AA	AA	AA	AB	AA	AA	AA	AA	AA	AB	BB	AA	AA	AB	AA	AB	Ad	AA	AA	AB	AA
chr1A	136252001	136256500	4500	BB	M	BB	BB	BC	BC	BC	BB	BC	BB	BC	BB	BC	BB	M	BB	BC	BC	BB	BB	BC	BC	BC	BB	BC	BC	BB	BC	BB	M	BB	BB	BC	BB	BC	BB	BC	BB	BB	BB	BB	BB	BB	BB	BB	BB
chr1A	136252501	136263500	11000	BC	M	BC	BB	BC	M	BC	BC	M	BC	BB	BC	BC	BC	BC	BC	BC	M	BB	BC	BC	BC	BC	BB	BC	BC	BB	M	M	M	BC	BC	M	M	BC	BC	BC	BB	AB	BC	BB	BB	BB	BB	BB	BB
chr1A	136866001	136872000	6000	AA	AA	AA	AA	AA	AA	AA	AA	AA	AA	AA	AA	AA	AA	AA	AA	AA	AA	AA	AA	AA	AA	AA	AA	AA	AA	AA	AA	AA	AA	AA	AA	AA	AA	AA	AB	AA	AA	AA	AA	AA	AA	AA	AA	AA	AB
chr1A	136892001	136898500	6500	M	M	M	BB	M	BC	BB	BC	BC	M	BB	BC	BB	BC	BC	BC	BC	BB	BB	BC	BC	BC	BC	BC	BC	M	BC	BC	BC	M	M	BC	BC	BC	M	BB	BC	BC	BC	BC	BB	AB	AB	AB	BB	BC
chr1A	137085501	137091500	6000	AA	M	BB	BC	M	BB	M	M	M	M	M	BC	BB	BC	AB	M	BC	BC	BC	M	M	AA	BC	BC	BB	M	BC	AB	BC	AB	AA	AA	AA	AA	AA	AB	AB	AB	AB	BC	BB	AA	AB	AB	AA	AB
chr1A	137119501	137125000	5500	AA	AA	AA	AB	AA	AA	AA	AA	AA	AA	AA	AA	AB	AB	AA	AA	AA	AA	AA	AA	AA	AA	AA	AA	AA	AA	AA	AA	AA	AA	AA	AA	AB	AA	AA	AB	AA	AA	AB	AA	AA	AA	AA	AA	AA	AB
chr1A	137689001	137693500	4500	BB	BC	M	BC	AB	BC	BB	BB	M	BB	M	M	BC	BC	AB	M	BC	M	BC	AB	BC	BC	BC	BC	AB	BC	M	BB	M	BC	M	BC	BC	BC	BC	M	BC	M	M	AB	BC	AA	BC	AB	AB	BB
chr1A	137743501	137756000	12500	AA	AA	AA	AA	AA	AA	AA	AA	AA	AA	AA	AA	AA	AA	AA	AA	AA	AA	AA	AA	AA	AA	AA	AB	AA	AA	AA	AA	AA	AA	AA	AA	AA	AA	AA	AB	AA	AA	AA	AA	AA	AA	AA	AA	AA	AA
chr1A	137848501	137852500	4000	AA	AA	AA	AB	AA	AA	AA	AA	AA	AA	AB	AB	AA	AB	AB	AB	AB	AA	AA	AA	AB	AB	BB	AB	AA	AB	AB	AA	AB	AB	AA	AB	AA	AB	AA	AB	AB	AA	AB	AA	AB	AA	AA	AB	AA	AA
chr1A	138197501	138203000	5500	AB	AB	AB	AB	AB	AA	AA	AA	AB	AA	AB	AB	AA	AA	AB	AA	AA	AA	AA	AB	AA	AB	AA	AB	AA	AA	AA	AB	AA	AB	AB	AA	AB	BB	AA	Ad	AB	AA	Ad	AA	AA	AA	AA	AA	AA	AA
chr1A	138334001	138338500	4500	AA	AA	AA	AA	AA	AA	AA	AA	AA	AB	AB	AB	AB	AA	AA	AB	AA	AA	AB	AB	AB	AA	AB	AB	AA	AB	AA	AA	AB	AA	AA	AA	AB	AB	AB	AA	AB	AA	AB	AA	AA	AB	AA	AA	AA	BB
chr1A	138953501	138959000	5500	AA	AB	AA	AA	AA	AA	AA	AB	AA	AA	AA	AA	AA	AA	AA	AA	AB	AA	AA	AA	AA	AA	AA	AA	AA	AA	AA	AA	AA	AA	AA	AA	BB	AA	AA	BB	AA	AA	AB	AA	AA	AA	AA	AA	AA	AA
chr1A	138965001	138979500	14500	AA	AA	AA	AA	AA	AA	AA	AA	AA	AA	AA	AA	AA	AA	AA	AA	AA	AA	AA	AA	AA	AA	AA	AA	AA	AA	AA	AA	AA	AA	AA	AA	BC	AB	AA	AA	AA	AA	AA	AA	AA	AA	AA	AA	AA	AA
chr1A	139388001	139394000	6000	M	BC	BB	M	BC	BC	M	BB	BC	BC	BC	BC	BC	M	M	BC	BC	BC	M	M	BB	M	AB	BC	BC	BC	BB	BC	BC	M	M	M	M	M	M	M	AB	BB	BB	BC	BB	BB	BB	BB	AB	BB
chr1A	139875501	139887500	12000	AA	AA	AA	AA	AA	AA	AA	AA	AA	AA	AA	AA	AA	AA	AA	AA	AA	AA	AA	AA	AA	AA	AA	AA	AA	AA	AA	AA	AA	AA	AA	AA	AA	AA	AA	AB	AA	AA	AA	AA	AA	AA	AA	AA	AA	AB
chr1A	139899001	139918000	19000	AA	AA	AA	AA	AA	AA	AA	AA	AA	AA	AA	AA	AA	AA	AA	AA	AA	AA	AA	AA	AA	AA	AA	AA	AA	AA	AA	AA	AA	AA	AA	AA	AA	AA	AA	AB	AA	AA	AA	AA	AA	AA	AA	AA	AA	AB
chr1A	139930501	139943000	12500	AA	AA	AA	AA	AA	AA	AA	AA	AA	AA	AA	AA	AA	AA	AA	AA	AA	AA	AA	AA	AA	AA	AA	AA	AA	AA	AA	AA	AA	AA	AA	AA	AA	AB	AA	AA	AA	AA	AA	AA	AA	AA	AA	AA	AA	AA
chr1A	140365501	140371000	5500	AA	AB	AB	AB	AA	AB	AB	AB	AB	AB	BB	AA	AB	BB	BC	BB	BB	BB	BC	AB	AB	AB	AA	AA	AB	AB	AA	AA	AB	BB	AA	AA	BB	BB	AA	AB	BB	AA	AB	AA	BB	BC	BC	AB	M	BB
chr1A	140550501	140557000	6500	AA	AB	AB	AA	AB	AB	AA	AA	AA	AB	AA	AA	AA	AA	AB	AB	AB	AA	AA	AA	AB	AA	AA	AA	AB	AB	AA	AB	AB	AA	AA	AA	AA	AB	AA	AA	AB	AA	AA	AA	AA	AA	AA	AA	AB	AB
chr1A	140760501	140764500	4000	AA	AA	AA	AB	dd	AB	AA	AB	AA	AB	AA	AB	AB	AA	AA	AB	AB	AB	AB	AB	AB	AA	BB	AA	AA	AB	AA	AA	AB	AA	AB	AA	AB	AB	AA	AB	AA	AA	AA	AA	AA	AA	AA	AA	AB	AA
chr1A	141419001	141425500	6500	AA	AA	AA	AA	AA	AA	AA	AA	AA	AA	AA	AA	AA	AA	AA	AA	AA	AA	AA	AA	AA	AA	AA	AA	AA	AA	AA	AA	AA	AA	AA	AA	AA	AB	AA	AB	AA	AA	AA	AA	AA	AA	AA	AA	AA	AA
chr1A	141428501	141432500	4000	AA	AA	Ad	AA	AA	AA	AA	AA	AA	Ad	AA	Ad	AA	AA	AA	AA	AA	AA	AA	AA	AA	AA	AA	AA	AA	AA	AA	AA	AA	AA	AA	AA	AA	AA	AA	AA	AA	AA	AA	AA	AA	AB	AA	AA	AA	AA
chr1A	141456501	141460500	4000	AA	AA	AB	AA	AA	AA	AA	AA	AA	AB	AA	AA	AA	AA	AA	AA	AA	AB	AA	AB	AA	AB	AA	AA	AA	AA	AA	AA	AB	AB	AA	AA	BB	AA	AA	AB	AA	AA	AA	AA	AA	AA	AA	AA	Ad	AB
chr1A	141975501	141979500	4000	AA	AA	AA	AA	Ad	AA	AA	AA	AA	AA	AA	AA	AA	AA	AA	AA	AA	AA	AA	AB	AA	AA	AA	AA	AA	AB	AA	AA	AA	AA	AA	AB	AA	AA	AA	BB	AA	AA	AB	AA	AA	AA	AA	AA	AB	BB
chr1A	142055001	142061000	6000	M	M	M	M	M	M	M	M	M	M	M	M	M	M	M	M	M	M	M	M	M	M	M	M	M	M	M	M	M	M	M	M	M	M	M	M	BC	M	M	M	M	M	M	M	M	BC
chr1A	142119001	142123000	4000	BB	BC	BC	BC	BB	BB	BB	BC	BC	BB	BC	BC	BB	BB	BB	BB	BB	BC	BB	BB	BB	AB	BB	BB	BB	BB	BB	BB	BB	BB	BB	AB	BB	BB	AB	BB	BB	BB	BB	BB	BB	BB	BB	AB	BC	AB
chr1A	142211001	142215000	4000	AA	AB	AA	AA	AA	Ad	AA	AA	AB	AA	AA	AA	AA	AA	AA	AA	AA	AB	AA	AA	AA	AA	AA	AA	AA	AA	AA	Ad	AA	AA	AA	AA	AA	AA	AA	BB	AB	AA	AB	AA	AB	Ad	AA	AA	Ad	BB
chr1A	142301501	142306500	5000	BC	BB	BC	BC	BC	BC	BB	M	BC	BC	M	BC	BC	BC	BC	BC	BC	BC	BC	M	BC	BC	BC	M	M	BC	M	BC	M	BC	BC	BC	BC	BC	BC	AA	AB	BC	AB	BB	BB	M	BC	BC	BC	AA
chr1A	142517001	142521000	4000	AB	AA	AA	AA	AB	AA	AA	AA	AB	AA	AA	AA	AA	AA	AA	AA	AA	AA	AA	AA	AA	AA	AA	AA	AA	AB	AA	AA	AA	AA	AA	AA	AA	AA	AA	AB	AA	AA	AA	AA	AA	AA	AA	AA	Ad	AA
chr1A	142944501	142948500	4000	BB	BB	BB	BB	BC	M	BB	BB	BC	BC	BB	BB	BC	BC	BB	BC	AB	BC	BB	BB	BC	AB	BB	M	M	M	BC	M	AB	BB	BB	BC	BC	BB	BB	AA	BC	AB	AA	BC	AB	BB	BB	BB	BB	AB
chr1A	143393001	143397000	4000	M	M	M	M	M	M	M	M	M	M	M	M	M	M	M	M	M	M	M	M	M	M	M	M	M	M	M	M	M	M	M	M	M	M	M	M	M	M	M	M	M	AB	M	M	BC	BC
chr1A	143687501	143692000	4500	AB	BC	BC	BB	BB	BC	BC	BC	BC	BC	BC	BC	BC	BC	BB	BC	BC	M	BC	BB	BC	AA	BB	BB	BB	BC	BB	BB	BC	AA	BB	AB	BB	AB	AB	BC	BB	AB	BB	BC	BB	AA	BB	BB	BB	AB
chr1A	143749001	143753500	4500	AB	AB	AB	AB	AB	AB	AB	AB	AB	AB	AB	AB	AB	AB	AB	AB	AB	AB	BB	AB	BB	AB	AB	BB	AB	BB	AB	AB	AB	AB	AB	AB	AB	AB	AB	M	BB	BB	BB	BB	BB	AB	BB	BB	AB	AB
chr1A	143805001	143809000	4000	BB	AB	AB	AB	AB	AB	AB	AB	AB	AB	BB	AB	BB	AB	BB	AB	BB	BB	AB	AB	BB	AB	AB	BB	AB	AB	AB	AB	BB	AB	AB	AB	AB	AB	AB	BC	AB	BB	BC	BB	BC	Ad	AB	BB	AB	BB
chr1A	143935501	143939500	4000	BC	AA	AA	AB	AA	AB	AB	AA	AA	AA	AA	AA	AA	AA	BC	AB	AB	AA	AB	AA	AA	BC	AA	AA	AA	AA	AA	AA	AB	AB	AB	BB	BC	BC	BB	AA	AA	AA	AA	AA	AA	AA	AA	AA	AA	Ad
chr1A	143943501	143948500	5000	BC	AB	AB	BB	BB	BC	AB	BB	BB	AB	AB	AA	AA	AB	AB	AB	AA	AA	AB	AB	BB	BB	BC	BB	AB	BB	BB	BB	BB	BB	BC	AB	BB	BB	BB	AA	AB	AB	AA	AB	AA	AB	AB	AA	AB	AB
chr1A	143946001	143950000	4000	M	AA	M	BC	M	M	BC	BC	M	BB	BB	AA	AB	BB	AB	BC	AA	AB	BB	BB	BC	BC	M	M	BC	M	M	M	BC	BC	BC	BC	M	M	M	AB	AB	AB	AA	BC	AA	BB	AB	AB	AB	AB
chr1A	144283001	144287500	4500	BC	M	M	BC	M	BC	M	M	M	M	BC	M	M	M	BC	M	BC	BC	M	BC	M	BC	M	M	BC	M	BC	M	M	M	BC	M	M	BC	M	M	M	M	M	M	M	BC	M	M	M	M
chr1A	144464001	144469000	5000	AA	AA	AA	AA	AA	AA	AA	AA	AA	AA	AA	AA	AA	AA	AA	AA	AA	AA	AA	AA	AA	AA	AA	AA	AA	AA	AA	AA	AA	AA	AA	AA	AA	AB	AA	AA	AB	AA	AA	AA	AA	AA	AA	AA	AA	AB
chr1A	144467001	144500000	33000	AB	AA	AA	AA	AA	AA	AA	AA	AA	AA	AA	AA	AA	AA	AA	AA	AA	AA	AA	AA	AA	AA	AA	AA	AA	AA	AA	AA	AA	AA	AA	AA	AA	AA	AA	AA	AA	AA	AA	AA	AA	AA	AA	AA	AA	AA
chr1A	144630501	144634500	4000	M	BC	BC	BC	M	BC	M	M	M	BC	M	M	BC	BC	M	BC	M	BC	BC	M	M	BC	BC	BC	M	BC	BC	BB	BC	BC	M	BB	BC	BC	BC	BC	BC	M	BC	M	BC	BB	M	BC	BB	M
chr1A	144700001	144704000	4000	AA	AA	AA	AA	AA	Ad	AA	AA	AA	AA	AA	AA	Ad	AA	Ad	AA	AA	AA	AA	AA	AA	AA	AA	AA	AA	AA	AA	AA	AA	AA	Ad	AA	AA	AA	AA	AA	AB	AA	AA	AA	AA	AA	AA	AA	AB	AB
chr1A	145044501	145050000	5500	Ad	AA	AA	AA	AA	AA	AA	AA	AA	Ad	AA	AA	Ad	Ad	AA	AA	AA	AA	AA	Ad	AA	AA	AA	AA	AA	AA	AA	Ad	AA	AA	AA	AA	Ad	AA	AA	AA	AA	AA	AA	AA	AA	AA	AA	AA	AA	BB
chr1A	145625501	145629500	4000	Ad	AA	AA	Ad	AA	AA	AA	AA	AA	AA	AA	Ad	AA	AA	AA	AA	AA	AA	AA	AA	AA	Ad	AA	AB	AA	AA	AA	AA	Ad	AA	Ad	AA	AA	AA	AA	BC	AA	AA	AB	AA	AB	Ad	AA	AA	Ad	AB
chr1A	145888001	145892500	4500	AB	AB	AB	AA	AA	AB	AB	AB	BB	AB	BB	AB	AB	BB	BB	BB	BB	AB	AB	AB	AA	AB	BB	BB	AB	AB	AB	BB	BB	AB	BB	AB	BB	AB	AB	BC	BB	BB	BC	BB	BB	AA	BB	BB	AA	AB
chr1A	146016001	146022000	6000	BB	BC	BB	BC	BC	BB	BB	BC	BB	AB	BB	AB	BC	BC	BC	AB	BC	BC	AB	BB	BB	BC	BB	BB	BB	BB	AB	AB	BC	BB	BB	BB	BB	BB	BC	BB	BB	BB	BC	BB	BC	AB	BB	BB	AB	BC
chr1A	146151501	146157500	6000	AA	AA	AA	AA	AA	AA	AA	AA	AA	AA	AA	AA	AA	AA	AA	AA	AA	AA	AA	AB	AA	AA	AA	AA	AA	AA	AA	AA	AA	AA	AA	AA	AB	AA	AA	AA	AA	AA	AA	AA	AA	AA	AA	AA	AA	AB
chr1A	146415501	146421500	6000	BC	M	M	M	BC	BC	M	BC	BC	M	BC	BC	M	BC	BC	M	BC	M	M	M	M	BB	BC	M	M	M	BC	BC	BB	M	BC	BC	BC	BB	BC	M	BC	M	M	M	M	BB	BC	M	M	AB
chr1A	146424501	146430000	5500	BB	BB	BB	BB	BB	BB	BB	BB	BB	BB	BB	BB	BB	BB	BB	BB	BB	BC	BC	BB	BB	BB	BB	BB	BC	BB	BB	BB	BB	BB	AB	BB	BB	BB	BB	BB	BB	BB	BB	BB	BB	BB	BB	BB	BC	AB
chr1A	146432501	146436500	4000	M	M	M	M	M	M	BC	BC	BC	M	M	M	M	M	M	M	BC	M	M	M	M	M	M	BC	M	M	M	BC	M	M	M	M	BC	M	M	M	M	M	M	M	M	BC	M	BC	BC	M
chr1A	146565501	146569500	4000	BB	BB	BB	BB	BC	BB	BB	BC	BC	BB	BB	BB	BB	BB	BC	AB	BB	AB	BC	BC	BB	BC	BB	BB	BB	BB	BB	AB	BC	BB	BB	BB	BB	BB	BC	BB	M	BB	BB	BB	BB	AB	BB	BB	BB	BC
chr1A	146691001	146700000	9000	BB	BC	BB	BB	AA	M	BC	BB	AB	BB	AB	BB	BB	BC	AB	BB	BB	BB	BB	BB	BB	AB	BB	M	BB	BB	BC	BB	BB	BB	BB	AB	AA	AA	AA	AB	BB	AB	AB	BB	AB	AA	AB	AB	AA	AB
chr1A	146759001	146764500	5500	AA	AA	AA	AA	AA	AA	AA	AA	AA	AA	AA	AA	AA	AA	AA	AA	AA	AA	AA	AA	AA	AA	AA	AA	AA	AA	AA	AA	AA	AA	AA	AA	Ad	AA	AA	AA	AA	AA	AA	AA	AA	AA	AA	AA	AA	AA
chr1A	147070001	147074000	4000	BB	AB	BB	BB	BB	AB	BB	AB	AB	BB	AB	AB	AB	AB	BB	BB	BB	AB	BB	BB	BB	AB	BB	BB	AB	BB	BB	AB	AB	AB	AB	BB	BB	AB	BB	BB	BB	BB	BB	BB	BB	Ad	AB	BB	AB	BB
chr1A	147071501	147076500	5000	BB	AB	AB	BB	AB	AB	AB	AB	AB	AB	AB	AB	AB	AB	AB	AB	BB	AB	BB	BB	BB	AB	BB	BB	AB	AB	AB	AA	AB	AB	AB	BB	BB	AB	AB	BB	AB	AB	BB	AB	BB	AA	AB	AB	AB	BB
chr1A	147206001	147210000	4000	AA	AB	AA	AA	BB	AB	BB	BB	BB	AA	BB	BB	BB	BB	BB	BB	BB	BB	BB	AA	AA	AA	AA	AA	AA	BB	AA	AA	AA	AA	AA	AA	AB	AA	AA	BB	AB	BB	BB	BB	BB	AB	AB	AB	AB	AB
chr1A	147208001	147214500	6500	AA	AB	AA	AA	BB	AB	BB	BB	BB	AA	AB	BB	BB	AB	BB	BB	AB	BB	AB	AA	AA	AA	AB	AA	AA	BB	AA	AA	AA	AA	AA	AA	AB	AB	AA	AA	BB	BB	BB	BB	BB	AB	AB	BB	BB	AB
chr1A	147318001	147322500	4500	AB	AB	AB	BB	AB	AA	AB	BB	AB	AB	BB	BB	AB	AB	AA	AB	AA	BB	AB	BB	AB	AB	BB	AA	AA	BB	AA	AB	BB	AA	AB	AB	AB	AB	AB	AB	AB	AB	AB	AA	AB	AB	AB	AB	BC	AB
chr1A	147573501	147578000	4500	AA	AA	AA	AA	AA	AA	AA	AA	AA	AA	AA	AA	AA	AA	AA	AA	AA	AA	AA	AA	AA	AA	AA	AA	AA	AA	AA	AA	AA	AA	AA	AA	AA	AA	AA	AB	AA	AA	AA	AA	AA	AA	AA	AA	AA	AB
chr1A	147700001	147704000	4000	M	M	M	M	M	BC	BB	M	M	BC	BC	BC	M	BC	BC	M	M	BC	M	BC	M	BB	BB	M	BC	BC	M	M	BB	BC	M	BC	M	M	M	BC	BB	BC	BC	M	BC	BC	BC	M	BC	BB
chr1A	147880001	147884000	4000	BB	AB	AB	AB	BB	BB	BB	BB	BB	AB	BB	BB	BB	AB	AB	BB	AB	BB	BB	BC	BB	BB	BB	BB	AB	BB	BB	AB	AB	BB	BB	AB	BB	BB	BB	BC	AB	BB	BC	BB	BC	AB	BB	BB	AB	BB
chr1A	147891501	147895500	4000	BB	BB	BB	AB	BB	BB	BB	BB	BB	BB	BB	BB	BB	AB	AB	BB	BB	BB	BB	BC	BB	BB	BB	BB	BB	BB	BB	AB	AB	BB	BB	AB	BB	BB	BB	BC	AB	BB	BC	BB	BC	AA	BB	BB	AB	BB
chr1A	147961501	147965500	4000	AA	AA	AA	AA	AA	AB	AA	AA	AA	AA	AA	AA	AA	AA	AB	AA	AA	AA	AA	AA	AA	AA	AA	AA	AA	AA	AA	AA	AA	AA	AA	AA	AA	AA	AA	BB	AB	AA	AA	AA	AA	Ad	AA	AA	AA	AB
chr1A	148335501	148339500	4000	AB	AA	AA	AA	AA	Ad	Ad	AA	AA	AA	AA	AA	AA	AA	AA	AA	AA	AA	AA	AA	AA	AA	AA	AA	AA	AA	AA	AB	AA	AA	AA	AB	AA	AA	AA	AA	AA	AA	AA	AA	AA	AA	AB	AA	AA	AB
chr1A	148547001	148551000	4000	BB	BB	BC	BB	M	BC	BC	M	BC	BC	BC	AB	BB	BC	BC	AB	BB	BC	BC	BC	BC	BC	BC	BC	BC	BC	BB	BC	BC	BC	BC	BC	BC	BC	BB	AB	M	AB	AB	M	AB	BB	AB	AB	BB	BB
chr1A	148640001	148644000	4000	BB	BB	BB	AB	AB	AB	AB	BB	BB	AA	AB	AB	AB	BB	AB	BB	AB	BB	AB	AB	AB	BB	BB	AB	AB	AB	AB	BB	AB	BB	BB	AB	BC	BB	AB	AA	AB	AA	AA	AA	AA	AA	AA	AB	AA	AB
chr1A	148994001	149000500	6500	AA	AA	AA	AB	AA	AA	AA	AA	AA	AA	AA	AA	AA	AA	AA	AA	AA	AA	AA	AA	BB	AA	AA	AA	AA	AA	AA	AA	AA	AA	AA	AA	AA	AA	AA	AA	AA	AA	AA	AA	AA	AA	AA	AA	AA	AA
chr1A	149064001	149069000	5000	M	M	M	M	M	M	BC	M	BC	M	M	M	BC	M	BC	M	M	M	M	M	M	M	M	M	M	M	M	BC	M	BC	M	M	M	BC	M	M	M	M	M	M	M	M	M	M	M	BC
chr1A	149267001	149272500	5500	BC	BC	BB	BC	BC	BC	BB	BB	BB	BB	BB	BC	BC	BB	BC	M	BB	BB	BC	BC	BB	BB	BC	BB	BC	BB	BC	BC	BC	BC	BC	BB	BC	BC	BB	AB	AB	BB	BB	BB	AB	BC	BB	BB	BC	AB
chr1A	149441001	149447500	6500	BC	BC	M	BC	M	M	BC	M	M	M	BC	M	M	M	M	M	BC	BC	M	M	BC	M	M	BC	BC	M	BC	M	M	BC	M	BC	BC	M	M	BB	BC	BC	BB	BC	BC	M	BC	BC	M	BB
chr1A	149754501	149759000	4500	AB	BB	BC	BB	BC	BC	BB	BC	BC	BB	BB	BB	BC	BC	AB	M	BB	BB	AB	BB	BB	BC	BB	BB	BC	BB	BC	M	M	BB	BB	BB	BB	BB	BB	AB	BC	BB	AB	M	BB	AB	BB	BB	BB	BB
chr1A	149817501	149823000	5500	AB	AA	AB	AB	AA	AB	AA	AA	AB	AB	AB	AB	AB	AB	AA	AB	AB	AA	AB	AA	AB	AB	AB	AA	AB	AA	AA	AA	AB	AB	AB	AA	AA	AB	AA	AA	AA	AA	AA	AA	AA	AA	AA	AA	AB	AA
chr1A	150682001	150690500	8500	M	BC	AB	BC	M	M	BB	BB	M	M	M	M	M	BC	BC	BB	BC	M	BB	M	BB	BB	BC	BB	BC	AA	BC	M	BC	BC	BB	M	BC	BC	BC	AB	M	BB	AA	BC	BB	AB	BB	BB	BB	BC
chr1A	150885501	150889500	4000	Ad	Ad	AA	Ad	Ad	Ad	Ad	Ad	Ad	Ad	Ad	Ad	Ad	Ad	Ad	Ad	Ad	Ad	Ad	Ad	Ad	AA	Ad	Ad	Ad	Ad	Ad	AA	Ad	Ad	AA	Ad	AA	AA	Ad	Ad	AB	AA	Ad	AA	Ad	AA	AA	Ad	AA	AA
chr1A	151267001	151271000	4000	BB	BB	BB	BC	AB	BB	BB	BB	BB	BB	BB	BB	BB	BC	BB	BB	BB	BB	BB	BB	AB	BB	BB	BB	AB	BB	BC	AB	BC	AB	BC	BB	BB	AB	AB	BB	BB	BB	AB	BB	BB	AB	BB	BB	BB	BB
chr1A	151286001	151290000	4000	BC	BB	BB	BC	AB	BC	AB	BC	BB	BB	BB	BB	BB	BC	BB	BB	BB	BC	AB	BB	AB	BB	BC	BB	BB	BB	BC	AB	BC	AB	BC	BC	BB	BB	AB	BB	BB	BB	AB	BB	BB	AB	BB	BB	BB	BC
chr1A	151318001	151323500	5500	AA	AA	AA	AA	AA	AA	AA	AA	AA	AB	AA	AA	AA	AA	AA	AA	AA	AB	AB	AA	AB	AA	AB	AA	AA	AA	AA	AA	AA	AA	AA	AA	AA	AA	AA	AB	AA	AA	AB	AA	AA	AA	AA	AA	AA	AA
chr1A	151335501	151340000	4500	AA	AA	AA	AA	AA	AA	AA	AA	AA	AA	AA	AA	AA	AA	AA	AA	AA	AA	AA	AA	AA	AA	AA	AA	AA	AA	AA	AA	AA	AA	AA	AA	AA	AA	AA	AA	AA	AA	AA	AA	AA	AA	AA	AA	AA	AA
chr1A	151391501	151399500	8000	M	AB	AB	AB	AA	AA	AB	AB	AB	AA	AB	AB	AB	AB	BC	AA	AB	AA	AA	AA	AA	BC	AB	AB	AB	AB	AA	AB	AB	BC	AB	BB	BC	BB	BC	AB	AA	AA	AB	AA	AA	BB	AA	AB	AA	AB
chr1A	151424001	151428000	4000	M	AA	AA	AA	AA	AA	AA	AA	AA	AA	AA	AA	AA	AA	BB	AA	AA	AA	AA	AA	AA	BB	AA	AA	AA	AA	AA	AB	AA	BB	AA	BB	BB	BB	BB	Ad	AA	AA	Ad	AA	AA	BB	AA	AA	AA	AA
chr1A	152222001	152226500	4500	AB	M	M	M	M	M	BC	M	M	M	M	M	M	M	BB	M	M	M	M	M	M	AB	M	M	M	M	M	M	M	BB	M	AB	BB	AB	AA	M	BC	M	M	M	M	AA	M	M	AB	BC
chr1A	152454501	152462000	7500	M	M	M	BC	M	M	M	BC	M	M	M	M	M	M	M	M	M	M	M	BC	M	BC	M	M	M	M	M	BC	M	BC	BC	M	M	BC	M	BC	M	M	M	M	M	M	M	BC	BC	M
chr1A	152513001	152519000	6000	AA	AB	AA	AB	AA	AA	AB	AB	AA	AA	AA	AA	AA	AA	AA	AA	AA	AA	AA	AA	AA	AA	AA	AA	AA	AA	AA	AA	AA	AA	AA	AA	AA	AA	AA	AA	AA	AA	AA	AA	AA	AA	AA	AA	AA	AB
chr1A	152568501	152573500	5000	M	M	M	M	M	BC	M	BC	BC	BC	M	M	M	M	BC	M	M	BC	M	BC	M	M	M	M	M	M	BC	M	M	M	M	M	M	M	M	BC	BB	BB	BB	BC	BC	M	BC	BB	M	BB
chr1A	152582001	152601000	19000	AA	AA	AA	AA	AA	AA	AA	AA	AA	AA	AA	AA	AA	AA	AA	AA	AA	AA	AA	AA	AA	AA	AA	AA	AA	AA	AA	AA	AA	AA	AA	AA	AA	AA	AA	AB	AA	AA	AA	AA	AA	AA	AA	AA	AA	Ad
chr1A	153059501	153063500	4000	BC	AB	BC	BC	BB	BB	AB	AB	BC	BC	BC	BB	BB	BB	AB	BB	BB	BC	BB	AB	BC	BB	BB	BB	BC	BB	BB	AB	AB	BB	BB	BB	BB	BB	AB	M	AB	AB	BB	BB	BB	AA	AB	BB	AB	BB
chr1A	153059501	153070000	10500	BB	AB	BB	BB	AB	BB	AB	AB	BB	BB	BC	BB	BB	BB	AB	BB	AB	BB	BB	AB	BB	AB	BB	BB	BC	BB	AB	AB	AB	BB	AB	AB	AB	BB	AB	BC	AB	AB	BB	BB	BB	AA	AB	AB	BB	BB
chr1A	153066001	153070000	4000	BC	AB	BC	BB	BB	BB	AB	AB	BC	BB	BC	BB	BB	BB	AB	BB	BB	BC	BB	AB	BC	BB	BB	BB	BC	BB	AB	AB	AB	BB	BB	BB	BB	BB	AB	BC	AB	AB	BB	BB	BB	AA	AB	BB	AB	BB
chr1A	153174501	153225000	50500	AA	AA	AA	AA	AA	BB	AA	AA	AA	AA	AA	AA	AA	AA	AA	AA	AA	AA	AA	AA	AA	AA	AA	AA	AA	AA	AA	AA	AA	AA	AA	AA	AA	AA	AA	AA	AA	AA	AA	AA	AA	AA	AA	AA	AA	AA
chr1A	153364501	153368500	4000	BB	AB	AB	BB	BB	BB	AB	AB	AB	AB	AB	AB	AB	AB	AB	AA	AB	AB	AB	BB	AB	AB	AB	AB	AB	AB	AB	AB	AB	AB	AA	AB	BB	AB	AB	AB	AB	AB	AB	AA	AB	AA	AB	AA	AB	AA
chr1A	153436001	153443000	7000	M	M	M	M	M	M	M	M	M	M	M	M	M	M	M	M	M	M	M	M	M	M	M	M	M	M	M	M	M	M	M	M	M	M	M	M	M	M	M	M	M	AB	M	M	BC	M
chr1A	153525501	153562500	37000	AA	AA	AA	AA	AA	AA	AA	AA	AA	AA	AA	AA	AA	AA	AA	AA	AA	AA	AA	AA	AA	AA	AA	AA	AA	AA	AA	AA	AA	AA	AA	AA	M	M	AA	AA	AA	AA	AA	AA	AA	AA	AA	AA	AA	AA
chr1A	153570001	153575000	5000	M	BC	BC	M	M	M	M	BC	BC	M	M	BC	M	BB	BC	M	M	BC	M	M	BC	M	M	M	M	M	M	BB	M	M	BC	BC	M	M	M	M	BB	M	M	M	M	BB	BC	M	AB	BC
chr1A	153583001	153587500	4500	Ad	AA	AA	Ad	AA	Ad	AA	AA	Ad	AA	AA	Ad	AB	Ad	Ad	AA	AA	Ad	Ad	AA	AA	Ad	Ad	AA	AA	AA	AA	AA	Ad	AA	Ad	Ad	AA	AA	Ad	AB	AB	AA	AA	AA	AA	AA	AA	AB	AA	AB
chr1A	154087001	154093500	6500	M	BC	BC	AB	BB	M	BB	BB	BB	BC	BB	BB	AB	BB	BC	AB	BB	BC	BB	BB	AB	BB	BC	AB	BB	AB	AB	M	BB	M	M	BB	BC	BB	BB	AB	BC	AA	AA	BB	AA	AA	AB	AB	AB	AB
chr1A	154172001	154185000	13000	M	M	M	M	M	M	M	M	M	M	M	M	M	M	M	M	M	M	M	M	M	M	M	M	M	M	M	M	M	M	M	M	M	M	M	BC	M	M	M	M	M	M	BC	BB	BC	BB
chr1A	154308501	154313000	4500	M	M	M	M	M	M	M	M	M	M	M	M	M	M	M	M	M	M	M	M	M	M	M	M	M	M	M	M	M	M	M	M	M	M	M	M	M	M	M	M	M	M	M	M	M	M
chr1A	154407501	154412000	4500	BC	BB	BC	BB	BC	BB	BC	M	BC	BC	BC	BC	BB	BB	BC	BC	BB	BC	BC	BB	BB	BB	BC	BC	BC	BC	BC	BB	BB	BC	BB	M	BB	M	BC	M	BB	BC	BC	BB	BC	BC	BB	BC	BC	BB
chr1A	154442001	154446000	4000	BC	BB	BC	BC	BC	BB	BC	M	BC	AB	BC	BC	BB	BB	BC	BC	BB	BB	BC	BB	BC	BB	BC	BC	BC	BC	BC	BC	AB	BC	BB	M	BB	M	BC	M	BB	BC	BC	BC	BC	BB	BB	BB	BC	AB
chr1A	154522001	154532500	10500	BB	M	BB	M	BC	BC	BB	M	M	BC	BC	M	M	BC	BC	BC	BC	BC	BB	BC	M	BC	M	BC	BC	BC	BC	BB	BC	M	BB	BC	BC	BC	BB	BC	BB	BC	BC	BB	BC	M	BB	BB	M	BC
chr1A	154607501	154613000	5500	AA	AA	AA	AA	AA	AA	AA	AA	AA	AA	AA	AA	AA	AA	AA	AA	AA	AA	AA	AA	AA	AA	AA	AA	AA	AA	AA	AA	AA	AA	AA	AA	AA	AA	AA	AA	AB	AA	AB	AA	AA	AA	AA	AA	AA	AB
chr1A	154895501	154899500	4000	BB	AA	AA	AA	AA	AA	AA	AA	AA	AA	AA	AB	AA	AA	BB	AB	AA	AA	AA	AA	AA	AB	AA	AA	AA	AA	AA	AA	AA	BB	AB	BB	BB	BB	BC	BB	AA	AA	AB	AA	AA	BC	AA	AB	BB	AA
chr1A	154964501	154970500	6000	AB	AA	AB	AA	AA	AA	AA	AA	AA	AA	AA	AA	AA	AA	AA	AA	AA	AA	AA	AA	AA	AA	AA	AA	AA	AA	AA	AA	AA	AA	AA	AA	AA	AA	AA	AB	AA	AA	AB	AA	AB	AA	AA	AA	AA	AA
chr1A	154996001	155000500	4500	M	M	M	M	M	M	M	M	M	M	M	M	BC	M	M	BC	M	M	M	BC	M	M	M	M	BC	M	M	M	M	M	M	M	M	M	M	BC	BC	M	M	M	M	BC	M	M	M	BC
chr1A	155201001	155206500	5500	BB	BB	AB	BB	BB	BB	BB	BB	BB	BB	AB	BB	AB	BC	BB	BB	AB	BB	AB	BB	BB	AB	BB	AB	AB	AB	BB	BB	BB	BB	BB	AB	AB	AB	AB	BB	BB	BB	BB	BB	BB	AB	BB	BB	BB	BB
chr1A	155639001	155643000	4000	AB	AB	AB	AB	BB	AB	BB	AB	AB	AB	BB	AB	AB	AB	AB	AB	AB	AB	AB	BB	BB	AB	AB	AB	AB	AB	AB	BB	AA	AB	AB	BB	AA	AB	BB	AB	BB	AB	AB	AB	AB	AB	AB	AB	AB	BB
chr1A	155705501	155715000	9500	M	M	BC	M	M	M	M	M	M	M	M	M	M	M	M	M	M	M	M	M	M	M	M	M	M	M	M	M	M	M	M	M	M	M	M	M	M	M	M	M	M	M	M	M	M	BC
chr1A	155723001	155729500	6500	AA	AA	AA	AA	AA	AA	AA	AB	AA	AA	AA	AA	AA	AA	AA	AA	AA	AA	AA	AA	AA	AA	AA	AA	AA	AA	AA	AA	AA	AA	AA	AA	AA	AA	AA	AA	AB	AA	AA	AA	AA	AA	AA	AB	AA	AB
chr1A	155801001	155805000	4000	AA	AA	AA	AA	AA	AB	AA	AA	AB	AB	AA	AA	AA	AA	BB	AA	AB	AA	AA	AB	AA	BB	AB	AA	AA	AA	AA	AA	AA	BB	AB	BC	AB	AB	BB	AB	AA	AA	AB	AA	AA	BC	AA	AA	AA	AA
chr1A	156048501	156071500	23000	AA	AA	AA	AA	AA	AA	AA	AA	AA	AA	AA	AA	AA	AA	AA	AA	AA	AA	AA	AA	AA	AA	AA	AA	AA	AA	AA	AA	AA	AA	AA	AA	AA	AA	AA	AA	AA	AA	AA	AA	AA	AA	AA	AA	AA	AB
chr1A	156327001	156332000	5000	AA	AA	AA	AA	AA	AA	Ad	AA	AA	AA	AA	AA	AA	AA	AA	AA	Ad	AA	Ad	Ad	AA	AA	Ad	AA	AA	AA	AA	AA	AA	AA	AA	AA	AA	AA	AA	AA	AB	AA	AA	AA	AA	AA	AA	AA	AA	AB
chr1A	156569501	156576000	6500	AA	AA	AA	AA	AA	AA	AA	AB	AA	AA	AA	AA	AA	AA	AA	AA	AA	AA	AA	AA	AA	AA	AA	AA	AA	AA	AA	AA	AA	AA	AA	AA	AA	AA	AA	AB	AA	AA	AB	AA	AA	AA	AA	AA	AB	AA
chr1A	156613001	156618500	5500	AA	AB	AB	AB	AB	AB	AA	AA	AA	AB	AB	AA	AB	AB	AA	AA	AB	AA	AB	AB	AA	AA	AB	AB	AA	AA	AB	AA	AB	AB	AB	AA	AA	AB	AA	AB	AA	AB	AA	AA	AA	AA	AA	AA	AA	AA
chr1A	156626001	156632000	6000	AA	AB	AA	AB	AB	AB	AB	AA	AB	AA	AB	AB	AA	AB	AA	AB	AB	AB	AB	AB	AA	AB	AB	AA	AA	AB	AB	AA	AB	AA	AB	AA	AA	AB	AA	AA	AA	AA	AA	AA	AA	AA	AA	AA	AA	AA
chr1A	156731501	156736000	4500	AA	AB	AB	AB	BB	BB	BB	BB	AB	BB	AB	AB	AB	BB	BB	BB	AB	BB	AB	AB	AB	BB	AB	AB	BB	AB	BB	M	BC	AB	BB	BB	AB	BB	AB	AA	BC	AB	AA	BB	AB	AA	AB	AB	BB	AB
chr1A	156813501	156817500	4000	M	M	M	M	M	M	M	M	M	M	M	M	M	M	M	M	M	M	M	M	M	M	M	M	M	M	M	M	M	M	M	M	M	M	M	M	BC	M	M	M	M	M	M	M	M	M
chr1A	156847001	156851500	4500	AB	AB	AB	AA	AA	AB	AB	AB	AB	AB	AA	AB	AB	AB	AA	AA	AB	AB	AA	AB	AB	AB	AA	AA	AB	AB	AB	AA	BB	AA	AB	AB	AB	AB	AA	BC	AB	AA	AB	AA	AB	AA	AA	AA	AA	AA
chr1A	157471501	157475500	4000	BB	AB	AA	AB	AB	AB	AB	AA	AB	AB	AB	AA	AB	BB	AA	AB	AB	AA	AA	AB	AA	AA	AB	AA	AB	AA	AA	AA	BB	AA	AB	AB	AB	AA	AA	AA	AA	AA	AA	AA	AA	Ad	AA	AA	AA	AA
chr1A	157612501	157619500	7000	BB	BB	AB	BB	BB	AB	BB	BB	AB	AB	AB	BB	AB	BB	BB	BB	BB	AB	BB	BB	BB	BB	AB	BB	AB	BB	BB	AB	AB	BB	BB	BB	AB	AB	AB	M	BB	BB	BC	BB	BB	AB	BB	BB	BB	M
chr1A	157661001	157665000	4000	AA	BB	AB	AB	AB	BB	AB	AA	AB	AB	AA	AB	AB	BC	AA	AA	BB	BB	BB	AB	BB	AB	AA	BB	BB	AA	BC	AB	AB	AA	AB	AA	AA	AB	AA	AA	AA	AA	AB	BB	AA	Ad	AB	AA	AA	AA
chr1A	157798501	157804000	5500	AB	BC	BB	BB	BC	BB	BB	BC	AB	BB	AB	BC	BB	AB	BB	BB	AB	BB	BB	AB	BB	BB	BB	BB	BB	BB	BB	BB	BB	BB	AB	BB	AB	AB	AB	M	BC	BB	BC	BB	BC	BB	BC	BC	BB	BC
chr1A	157953501	157958500	5000	AB	AB	BB	AA	AB	AB	AB	AB	AB	AB	AB	AB	AB	AB	AB	AB	AB	AB	AB	AB	AB	AA	AA	AA	AB	AB	AB	AB	AA	AB	AA	AB	AB	AB	AB	AB	AA	AB	AB	AA	AB	AB	AB	AB	BB	AA
chr1A	158283001	158288000	5000	M	M	M	M	M	M	M	M	M	M	M	M	M	M	M	M	M	M	M	M	M	M	M	M	M	M	M	M	M	M	M	M	M	M	M	BC	M	M	AB	M	BC	BC	M	M	BC	M
chr1A	158332001	158338000	6000	BB	BB	AA	BB	AB	BB	BB	BB	BB	AA	BB	BB	BB	BB	BB	BB	BB	BB	BB	AB	AB	AB	BB	BB	BB	BB	BB	AB	AB	BB	BB	BB	BB	BB	AB	BC	BB	BB	BC	BB	BB	Ad	BB	BB	BB	BC
chr1A	158341001	158345000	4000	BC	BB	AA	BC	AB	BB	BC	BB	BB	AA	BB	BB	BC	BB	BB	BB	BB	BC	BB	AB	AB	BB	BC	BB	BC	BC	BC	BB	AB	BB	BC	BC	BC	BB	BB	BC	BC	BB	BC	BB	BC	AB	BB	BC	BB	BC
chr1A	158463001	158468000	5000	AA	AA	AA	AA	AA	AA	AA	AA	AA	AA	AA	Ad	AA	AA	AA	AA	AB	AA	AA	AA	AA	AA	AA	AA	AA	AA	AA	AA	AA	AA	AA	AA	AA	AA	AA	AB	AB	AA	AA	AA	AA	AA	AA	AA	AA	AB
chr1A	158765001	158772000	7000	BB	BB	AB	BB	AB	BB	BB	BB	AB	BB	BB	BB	BB	BB	AB	BB	BB	BB	AB	AB	AB	AB	BB	BB	BB	BB	AB	AB	BB	AB	BB	AB	AB	AB	AB	BB	BB	BB	AA	AB	AB	AB	BB	AB	BB	BB
chr1A	159151001	159155500	4500	AA	AA	AA	AA	AA	AA	AA	AA	AA	AA	AA	AA	AA	AA	AA	AA	AA	AA	AA	AA	AA	AA	AA	AA	AA	AA	AA	AA	AA	AA	AB	AA	AA	AA	AA	BB	AA	AA	AB	AA	AB	AA	AA	AA	AA	AB
chr1A	159264001	159268000	4000	BC	M	M	M	M	M	M	M	M	M	M	M	M	M	BB	M	BC	M	M	M	M	AB	M	M	M	M	M	M	M	M	BB	BC	M	AB	BC	BC	BC	M	M	M	M	BB	M	M	M	BC
chr1A	159405001	159409000	4000	M	BC	M	M	M	M	M	M	BC	M	M	M	M	M	M	M	M	BC	M	M	M	M	M	M	M	M	M	M	M	M	BC	M	M	M	M	M	BB	BB	M	M	M	M	BC	BC	M	BB
chr1A	159525001	159536500	11500	AA	AA	AA	AA	AA	AA	AA	AA	AA	AA	AA	AA	AA	AA	AA	AA	AA	AA	AA	AA	AA	AA	AB	AA	AA	AA	AA	AA	AA	AA	AA	AA	AA	AA	AA	AA	AA	AA	AA	AA	AA	AB	AA	AA	AA	AA
chr1A	159904001	159908000	4000	AA	AA	AB	AA	AB	AA	AB	AB	AA	AB	AB	AB	AB	AB	AA	AB	BB	AB	BB	AB	AB	AA	BB	AA	AB	AB	AB	AB	AB	AA	AA	AA	AA	AA	AA	AA	AB	AA	AA	AB	AB	AB	AB	AB	AB	AB
chr1A	160117001	160122000	5000	BC	BB	BB	BB	BB	BB	BB	BB	AB	BB	BB	BB	AB	BB	AB	BB	BB	BB	BB	BC	AB	BB	BB	AA	BB	BB	BB	BB	BB	BB	BC	BB	BB	BC	AB	AB	BB	BB	BB	AB	BB	BB	BB	BB	BB	BB
chr1A	160319501	160323500	4000	AB	BB	AB	BB	BB	BB	BB	BB	AB	BB	BC	AB	AB	AB	AA	BC	BB	BC	AB	BB	BC	AA	AB	BC	AB	AB	AB	AB	BB	AB	AB	AA	AA	AA	AA	AB	AB	AB	BB	AB	AB	AA	AB	AB	AB	AB
chr1A	160592501	160596500	4000	AB	M	M	M	AA	BC	AA	M	M	M	M	M	AA	AB	M	M	AA	AA	M	M	M	AA	AA	M	M	M	M	M	M	AA	AB	AB	AA	AB	AB	AA	M	M	BC	M	M	AA	M	M	M	M
chr1A	160671501	160679500	8000	BB	BB	BB	BB	BC	BC	BB	BC	BC	BB	BC	BC	BB	BB	BC	BB	BC	BB	BB	BB	BC	BB	BB	BC	BC	BC	BC	BC	BB	BC	BC	BC	BB	BB	BB	BB	BB	BB	BC	BB	BB	BC	BB	BC	BC	BB
chr1A	161196001	161200500	4500	M	BC	BC	BC	BC	M	BC	BC	BC	M	BC	M	BC	BC	BB	BC	BC	BC	BC	M	M	BC	BC	M	BC	AB	BC	M	M	BC	BC	BB	BC	BC	BC	BC	BC	BC	M	BC	BC	AB	BC	BC	BC	BB
chr1A	161311001	161329000	18000	AB	BB	BC	BC	BC	BB	BB	BB	BC	BC	M	M	BC	BC	BB	BC	BB	BC	M	BC	M	AB	BC	M	BC	BC	BB	BC	BB	BB	BC	BB	BB	AB	BB	M	BB	M	M	BC	BC	BB	AB	M	M	M
chr1A	161571501	161577500	6000	BB	BB	M	BB	M	BC	BC	BC	BB	BC	BB	BB	BC	BC	BC	M	BB	M	M	M	M	BB	BC	M	M	BC	M	BB	BB	BB	BB	BB	BB	BB	BB	BB	BB	BB	BB	BB	BB	AA	BB	BB	BB	BB
chr1A	161964501	161968500	4000	AB	AB	AB	AB	AB	AB	AB	AB	AB	BB	AB	BB	AB	AB	AB	BB	AB	AB	AB	AB	AB	BB	AB	AB	AB	AB	AB	AA	AB	AA	AB	BB	AB	AB	BB	BB	AA	AB	AB	AB	AB	AB	AB	AB	BB	AA
chr1A	162138001	162142000	4000	AA	AA	AA	AA	AA	AA	AA	AA	AA	AA	AA	AA	AA	AA	AA	AA	AA	AA	AA	AA	AA	AA	AA	AA	AA	AA	AA	AA	AA	AA	AA	AA	AA	AA	AA	AB	AB	AA	AB	AA	AB	AA	AB	AA	AA	AB
chr1A	163116001	163120000	4000	dd	AA	AB	AA	AA	AA	AA	AA	AA	AA	AA	AA	AA	AA	dd	AA	AA	AA	AA	AA	AA	dd	AA	AA	AA	AB	AA	AA	AA	dd	Ad	dd	dd	dd	dd	AB	AA	AA	AA	AA	AA	dd	AA	AA	AA	AA
chr1A	163191001	163197000	6000	M	M	M	M	M	M	M	M	M	M	M	M	M	M	M	M	M	M	M	M	M	M	M	M	M	M	M	M	M	M	M	M	M	M	M	M	M	M	M	M	M	M	M	M	M	BC
chr1A	163426501	163432000	5500	BB	BB	BB	BC	BC	BC	BC	BC	BC	BC	BB	BB	BB	BC	BC	BC	BC	BC	AB	BB	BC	BB	BB	BC	BB	BC	BC	BB	AB	BC	BC	AB	BC	BC	BC	AB	BB	AB	AB	BB	BB	AB	BB	BB	BB	BB
chr1A	163432001	163440500	8500	AB	BB	AA	BB	AA	BB	AA	AB	AB	BB	BB	AB	AB	AB	AA	AB	AB	BB	AB	AB	AB	AB	BB	AB	AB	AA	AA	AB	BB	AA	BB	AB	AB	AB	AB	AA	AB	AA	AA	AA	AA	AA	AA	AA	AA	AB
chr1A	163735501	163743500	8000	AA	AB	AA	AA	AA	AA	AA	AA	AA	AA	AA	AA	AA	AA	AA	AA	AA	AA	AA	AA	AB	AA	AA	AA	AA	AA	AA	AA	AA	AA	AB	AA	AB	AA	AA	AA	AB	AA	AA	AA	AA	AB	AA	AA	AA	AA
chr1A	164249001	164255000	6000	M	M	BC	M	M	M	M	M	BC	M	M	M	M	BC	BC	M	M	M	M	M	BC	M	M	M	BC	M	BC	M	M	M	M	BC	M	M	M	M	BC	M	BC	M	BC	BC	BC	BC	M	BB
chr1A	164350501	164354500	4000	AA	AA	AB	BB	AA	AB	AB	AB	AB	AB	AB	AB	AA	BB	AA	AA	AB	AB	AA	AB	AA	AA	AB	AA	AA	AB	AA	BB	AB	AA	AB	AB	AB	AA	AA	AB	BB	AB	AB	BB	AA	AB	AB	AB	BB	AB
chr1A	164359001	164365500	6500	AA	AA	AA	AB	AA	AA	AA	AA	AA	AA	AA	AA	AA	AA	AA	AA	AA	AA	AA	AA	AA	AA	AA	AA	AB	AA	AA	AA	AA	AA	AA	AA	AA	AB	AB	AA	BB	AA	AB	AA	AB	AA	AB	AA	AA	AB
chr1A	164525501	164529500	4000	AA	AA	AA	AA	AA	AA	AA	AA	AA	AB	AA	AA	AA	AA	AA	AA	AA	AA	AA	AA	AA	AB	AA	AA	AA	AA	Ad	AA	AA	AA	AA	AA	AA	AA	AA	AB	BB	AA	AA	AA	AA	Ad	AA	AA	Ad	AA
chr1A	164544501	164548500	4000	BB	BB	AB	BB	BB	BB	BB	BC	BC	BB	BB	BC	BB	BB	BB	BB	BB	BB	BB	BC	BB	BC	BC	BB	BB	BB	BB	BB	BB	BB	BB	BB	BB	BC	BB	AB	BB	BB	BB	BB	BB	AB	BB	AB	BB	BB
chr1A	165151001	165155000	4000	AB	BB	BB	BB	BB	AB	BB	BB	AB	AB	AB	BB	BC	BB	BB	AB	BC	BB	AB	BC	BB	BB	AB	AB	AB	AB	BB	AB	BB	BB	AB	AB	BC	BB	AA	BB	AB	AB	AB	AB	AB	AB	BB	BB	BB	AB
chr1A	165154001	165159500	5500	BB	BC	BB	BC	BC	BC	BC	BC	BB	BC	BB	AB	BB	BC	BB	BB	BC	BC	BB	BC	BB	BC	BB	BB	BB	BB	BB	BB	BB	BC	BC	BC	BC	M	BB	BB	M	BB	BB	BB	BB	BC	BB	BB	BB	BC
chr1A	165177501	165182500	5000	BB	BC	BB	BC	BB	BC	BC	BB	AB	BB	BB	AB	BB	BB	BB	BB	BC	BB	BC	M	BC	AB	BC	BB	BB	M	BC	BB	BB	AB	BB	AB	BB	AB	BB	M	BB	BB	BB	BC	BB	AA	BB	BB	BC	BB
chr1A	165186501	165193500	7000	M	BB	BB	BC	BC	BC	BC	BB	BC	BB	BB	BC	BC	BB	BC	BC	BB	BC	BC	BB	BB	BC	BB	BB	BC	BB	BC	BB	BB	BC	M	BB	M	BC	BC	BB	BB	BB	BB	BB	BB	BB	BB	BB	M	BB
chr1A	165200001	165206500	6500	BB	M	BB	M	BC	M	BC	BC	BB	BB	BB	BB	BB	BC	BB	BC	M	BC	M	M	BC	BB	M	BC	BC	M	BC	BB	BC	AB	BB	BB	AB	AB	BB	M	BC	BB	BC	BC	BB	BB	BB	BC	BC	BB
chr1A	165654501	165658500	4000	AB	BB	M	BB	BB	M	BB	BB	BB	BC	BB	BB	BB	BB	AB	BC	BB	BB	BB	BC	BB	AB	BB	BB	BB	BB	BB	BB	BC	AB	BB	BB	AB	BB	AB	AA	BB	BB	AA	BB	BB	AA	BB	BB	BB	BB
chr1A	165707001	165711500	4500	AA	AA	AA	AA	AA	AA	AA	AA	AA	AB	AA	AA	AB	AA	AA	AA	AA	AA	AA	AA	AA	AA	AA	AA	AA	AA	AA	AA	AA	AA	AA	AA	AA	AA	AA	AB	AA	AB	AA	AA	AA	AB	AA	AB	AB	Ad
chr1A	165907001	165911500	4500	M	M	M	M	M	M	M	M	M	M	M	M	M	M	M	M	M	M	M	M	M	M	M	M	M	M	M	M	M	M	M	M	M	M	M	M	M	M	M	M	M	M	M	M	M	M
chr1A	165932501	165937000	4500	AB	BB	BB	BC	AB	M	BB	AB	BC	BB	BB	BB	BC	BB	BB	M	BC	BC	BB	BC	BB	BB	BB	BB	AB	AB	BC	M	BC	AB	BC	AB	BB	BC	AB	AA	BC	AB	AA	BB	AB	AB	BB	AB	BC	AB
chr1A	166102501	166107000	4500	AA	AA	AA	AA	AA	AA	AA	AA	AB	AA	AA	AA	AA	AA	AA	AA	AA	AA	AA	AA	AA	Ad	AA	AA	AA	AA	AA	AA	AA	AA	AA	Ad	AA	AA	AA	Ad	AA	AA	Ad	AA	AA	AA	AA	AA	AA	AA
chr1A	166124501	166129000	4500	AA	AA	AA	AA	AA	AA	AA	AA	AA	AA	AA	AA	AA	AA	AA	AA	AA	AA	AA	AA	AA	Ad	AA	AB	AA	AA	AA	AA	AA	AA	AA	Ad	AA	AA	AA	BB	AA	AA	AB	AA	AA	Ad	AA	AA	Ad	AA
chr1A	166445501	166453000	7500	AA	AA	AA	AB	AA	AA	AA	AA	AA	AA	AA	AA	AA	AA	AA	AB	AA	AA	AA	AA	AA	AA	AB	AA	AA	AA	AA	AB	AA	AA	AB	BC	AA	AA	AA	AA	AA	AA	AA	AA	AA	AA	AA	AA	AA	AA
chr1A	166799501	166808500	9000	M	M	M	M	M	M	M	M	M	M	M	M	M	M	M	M	M	M	M	M	M	M	M	M	M	M	M	M	M	M	M	M	M	M	M	M	M	M	M	M	M	BC	M	M	M	M
chr1A	167149001	167156000	7000	AB	AB	AA	AB	AA	AB	AB	AA	BB	AB	BB	AB	AA	AB	BB	AA	AA	AB	AB	AB	AA	AA	AA	AA	AB	AA	AA	AB	AB	AB	AA	AA	AA	AA	AA	AB	AB	BB	AB	AA	AB	AB	BB	BB	AA	AB
chr1A	167595501	167600000	4500	AA	AA	AA	AA	AA	AA	AA	AA	AA	AA	AA	AA	AA	AA	AA	AA	AB	AA	AA	AA	AA	AA	AA	AA	AA	AA	AA	AA	AA	AA	AA	AA	AA	AA	AA	BB	AA	AA	AA	AA	AA	Ad	AA	AA	Ad	AA
chr1A	167758001	167762500	4500	M	M	M	M	M	M	M	M	M	M	M	M	M	M	M	M	M	M	M	M	M	M	M	M	M	M	M	M	M	M	M	M	M	M	M	M	M	M	M	M	M	BB	M	M	M	M
chr1A	168022001	168026000	4000	BC	BC	BC	BC	BC	BC	BC	BC	BC	BB	BC	M	BC	BC	BC	BC	BC	BC	M	BC	BC	BC	BC	BC	M	BC	BC	M	BC	BC	M	BC	BC	M	M	AB	BB	BC	BB	BB	BC	BB	BB	BC	BC	AB
chr1A	168251001	168259000	8000	BB	BB	BB	BB	BB	BB	BB	BB	BB	BB	BB	BB	BB	BB	BB	BB	AB	AB	BB	AB	BB	BB	AB	BB	BB	AB	BB	BB	BB	BB	BB	BB	BB	BB	BB	AB	BB	BB	BB	BB	BB	BB	BB	BB	AB	BB
chr1A	168443001	168449000	6000	AA	AB	AA	AA	AA	AA	AA	AA	AB	AA	AA	AB	AA	AA	AA	AA	AB	AA	AA	AA	AB	AA	AA	AA	AB	AA	AA	AA	AB	AA	AB	AA	AA	AB	AA	BB	AA	AA	BB	AA	AA	AA	AA	AB	AB	AA
chr1A	168447501	168451500	4000	AA	AB	AA	AA	AA	AA	AA	AA	AB	AA	AA	AA	AA	AA	AA	AA	AB	Ad	AB	AA	AB	AA	AA	AA	AA	AA	AA	Ad	AB	AA	AA	AA	AB	AB	AA	BB	AA	AA	AB	AA	AA	AA	AA	AA	AA	AA
chr1A	168548001	168552000	4000	BB	AA	AA	AA	AA	AA	AA	AA	AA	AA	AA	AA	AA	AA	Ad	AA	AA	Ad	AA	AA	AA	AA	AA	AA	AA	AA	AA	AA	AA	AA	AA	AA	AA	Ad	AA	AB	AA	AA	AA	AA	AA	Ad	AA	AA	AA	AA
chr1A	168629001	168633000	4000	M	M	M	M	M	M	M	M	M	M	M	M	M	M	M	M	M	M	M	M	M	M	M	M	M	M	M	M	M	M	M	M	M	M	M	M	BB	M	M	M	BB	M	M	M	M	M
chr1A	168657001	168661000	4000	AB	AA	AB	AA	AA	AA	AA	AA	AA	AA	AA	AA	AA	AB	AA	AB	AA	AA	AA	AA	AB	AB	AB	AB	AA	AB	AA	AB	AA	AA	AB	AB	AA	AA	AB	AB	AB	AA	AA	AA	AA	AB	AB	AA	AB	BB
chr1A	168720001	168726000	6000	AB	AA	AB	AB	AB	AB	AB	AA	AB	AB	AB	AB	AA	AA	AA	AA	AB	AB	AA	AA	AB	AB	AB	AB	AB	AB	AA	AB	AA	AA	AB	AB	AB	AA	AA	BB	AB	AA	AB	AB	AB	AB	AB	AB	AB	AB
chr1A	169162501	169171500	9000	AA	AA	AA	AA	AA	AA	AA	AA	AA	AA	AA	AA	AA	AA	AA	AA	AA	AA	AA	AA	AA	AA	AA	AA	AA	AA	AA	AA	AA	AA	AA	AA	AA	AA	AA	AA	AB	AA	AB	AA	AA	Ad	AA	AA	AA	AB
chr1A	169352501	169357000	4500	AB	BC	AB	BB	BC	BB	BB	BB	BB	BC	BB	BB	BB	BB	BC	BB	BB	BC	BC	BB	M	AB	BC	BB	BB	BB	BC	BB	BB	BC	M	BB	BC	AB	BB	BC	AB	BB	BB	BB	AB	AB	BB	AB	BB	BB
chr1A	169480501	169526000	45500	AA	AA	AA	AA	AA	AA	AA	AA	AA	AA	AA	AA	AA	AA	AA	AA	AA	AA	AA	AA	AA	AA	AA	AA	AA	AA	AA	AA	AA	AA	AA	AA	AA	AA	AA	AA	AA	AA	AA	AA	AA	AA	AA	AA	AA	AA
chr1A	169615001	169629000	14000	AA	AA	AA	AA	AA	AA	AA	AA	AA	AA	AA	AA	AA	AA	AA	AA	AA	AA	AA	AA	AA	AA	AA	AA	AA	AA	AA	AA	AA	AA	AA	AA	AA	AA	AA	AA	AA	AA	AA	AA	AA	AA	AA	AA	Ad	AB
chr1A	169666501	169671000	4500	AB	AB	BB	BC	BB	BB	BB	BB	AB	BB	BB	BB	BB	BB	BB	BC	BC	BB	AB	BB	AB	BB	BB	BB	BB	BC	BB	BB	BB	BB	BC	BB	BB	BB	AB	BC	BC	BB	BB	AB	BB	BB	BB	AB	M	BB
chr1A	169758501	169763500	5000	AB	AB	AA	AB	AA	AB	AA	AB	AB	AB	AA	AA	AB	AA	AA	AB	AA	AB	AA	AB	AA	AA	AB	AA	AA	AB	AB	AB	AA	AB	AB	AB	AA	AB	AB	AB	AB	AA	AB	AA	AB	AA	AB	AB	AA	BC
chr1A	170500001	170506500	6500	AA	AA	AA	AA	AA	AA	AA	AA	AA	AB	AA	AA	AB	AA	AA	AA	AA	AA	AA	AA	AA	AA	AA	AA	AA	AA	AA	AA	AA	AA	AA	AA	AA	AA	AA	AA	AB	AA	AA	AA	AA	AA	AA	AA	AA	AA
chr1A	170652501	170657500	5000	AA	AA	AA	AA	AA	AA	AA	AA	AA	AA	AA	AA	AA	AA	AA	AA	AA	AA	AA	Ad	AA	AA	AA	AA	AA	AA	Ad	AA	AA	AA	AA	AA	AA	AA	AA	AA	AA	AA	AA	AA	AA	AA	AA	AA	AA	AA
chr1A	170683001	170688000	5000	AA	AA	AA	AA	AA	AA	AA	AA	AA	AA	AA	Ad	AA	AA	AA	AA	AA	AA	AA	AA	AA	AA	AA	AA	AA	AA	AA	AA	AA	AA	AA	AA	AA	AA	AA	AB	AB	AA	AA	AA	AA	Ad	AA	AA	AB	AB
chr1A	171271501	171280000	8500	AA	AB	BC	AB	AB	AB	AB	AB	AB	AB	BB	AB	AB	AB	AA	AB	AB	AB	AB	BB	BB	AA	AA	M	AB	BC	M	BB	AA	AA	AB	Ad	AA	AA	AB	AB	AA	AA	AA	AB	BB	AA	AA	AB	AA	AB
chr1A	171401001	171405500	4500	BB	AB	BB	BC	BC	BB	BB	BB	BC	BB	AB	AB	BB	BB	BB	BC	BC	BC	BB	AB	BB	BB	BB	BC	BB	BB	BB	BB	BC	BB	BC	BB	BB	BB	BB	BC	BC	BC	BB	BB	BB	AB	BC	BC	BB	BC
chr1A	171454001	171458000	4000	BC	BC	BB	BB	BB	BC	BC	BC	BC	BB	BB	AB	BB	BC	BB	BC	BC	BB	BC	BC	BC	BB	BC	BC	BB	BC	BB	BC	BB	BB	BB	BC	BB	BC	BC	M	BC	BC	M	M	M	BC	BC	M	AB	AB
chr1A	171507001	171512000	5000	AA	AA	AB	AB	AA	AB	AA	AB	AA	AB	AA	AA	AA	AB	AA	AA	AA	AA	Ad	AA	AB	AB	AA	AA	AA	AA	AB	AB	AA	AB	AB	AB	AA	AB	AA	AB	AB	AA	AA	AA	AB	AA	AA	AA	AA	AB
chr1A	171706501	171711000	4500	AA	AA	AA	AA	AA	AB	AB	AA	AA	AA	AB	AB	AB	AA	AA	AA	AA	AB	AA	AA	AA	AA	AB	AA	AA	AA	AA	AA	AB	AA	AA	AA	AA	AA	AB	AA	AA	AA	AA	AA	AA	AA	AA	AA	AA	AA
chr1A	172139001	172143000	4000	M	M	M	M	M	M	M	M	M	M	M	M	M	M	M	M	BC	M	BC	M	M	M	M	M	M	BC	M	M	M	M	M	M	BC	M	M	M	BB	BC	M	M	M	BC	BB	M	BC	BB
chr1A	172425501	172430000	4500	AB	BC	BB	BB	BC	BC	BC	BC	BC	BC	BC	BC	BC	BC	AA	BB	BB	BC	BC	BB	BB	AA	BB	BB	BB	BC	BB	BB	BC	AA	BB	AB	AB	AB	AA	AB	BB	AB	AB	BB	AB	Ad	AB	BB	AB	AB
chr1A	172624501	172629000	4500	AB	BB	BB	BB	BB	BB	AB	BB	AB	BB	BB	BB	BB	BB	AB	BB	BB	BB	AB	BB	BB	BB	BB	BB	BB	BB	BB	BB	AB	AB	AB	BB	BB	AB	BB	BB	BB	AB	BB	BB	AB	AA	AB	AB	AB	BB
chr1A	172633501	172638500	5000	AB	BB	BB	AB	AB	AB	BB	BB	BB	BB	AB	BB	BB	BB	BB	BB	BB	BB	BB	BB	BB	BB	BB	AB	AB	BB	BB	AB	AB	BB	BB	AB	AB	AB	AB	AB	AB	AB	AB	AB	AB	AB	BB	AB	AB	AB
chr1A	172656001	172660500	4500	AB	BB	BB	BB	BB	BB	AB	BB	AB	BB	BB	BB	BB	BB	AB	BC	BB	BB	AB	BB	BB	BB	BB	BB	BB	BB	BB	BB	AB	AB	BB	BB	BB	AB	BB	BB	BB	AB	BB	BB	AB	AA	AB	AB	AB	BB
chr1A	172701001	172705000	4000	M	M	M	M	M	M	M	M	M	M	M	M	M	M	M	M	M	M	M	M	M	M	M	M	M	M	M	M	M	M	M	M	M	M	M	M	M	M	M	M	M	BC	M	M	M	M
chr1A	172720001	172729000	9000	M	M	M	M	M	M	M	M	M	M	M	M	M	M	M	M	M	M	M	M	M	M	M	M	M	M	M	M	M	M	M	M	M	M	M	M	M	M	M	M	M	BB	M	M	M	M
chr1A	173080501	173085000	4500	AA	AA	AA	AA	AA	AA	AA	AA	AA	AA	AA	AA	AA	AA	AA	AA	AA	AB	AA	AA	AA	AA	Ad	AA	AA	AA	AA	AA	AA	AA	AA	AA	AA	AA	AA	AA	AB	AA	AA	AA	AA	AA	AA	AA	AB	AB
chr1A	173137001	173142500	5500	M	M	M	M	M	M	M	M	M	M	M	M	M	M	BC	M	M	M	M	M	M	BC	M	M	M	M	M	M	M	M	M	M	M	M	M	M	M	M	M	M	M	BB	M	M	M	BB
chr1A	173182501	173189500	7000	AA	AB	BB	AB	BB	BB	BB	AB	AB	BB	AB	AB	AB	BB	AA	BB	AB	BB	BB	BB	AB	AA	BB	AB	BB	AB	BB	AB	BB	AA	AB	Ad	AA	AA	AA	AA	AA	AB	AB	BB	AB	AA	AB	AB	BB	AA
chr1A	173389001	173393500	4500	AA	AA	AA	AA	AA	AA	AA	AA	AA	AA	AA	AA	AA	AA	AA	AA	AA	AA	Ad	AA	AA	Ad	AA	AA	AA	Ad	Ad	AA	AA	Ad	AA	AA	AA	AA	AA	AA	AB	AA	AA	AA	AA	AA	AA	AA	AB	AA
chr1A	173483001	173487000	4000	BC	M	M	M	BC	M	BC	M	M	M	M	M	M	M	M	M	M	M	M	M	M	BC	BC	M	M	M	M	BC	M	M	BC	M	M	M	BC	BC	BB	BC	M	BC	M	BB	M	M	M	BB
chr1A	174000001	174004500	4500	AA	AA	AA	AA	AA	AA	Ad	Ad	AA	AA	AA	AA	AA	AA	AA	AA	Ad	AA	AA	AA	AA	AA	AA	Ad	AA	AA	Ad	BB	AA	AA	AA	AA	AA	AA	AA	Ad	AA	AA	Ad	AA	AA	AA	AA	AA	AA	AA
chr1A	174259501	174264500	5000	AA	BB	BB	BB	BC	BB	BC	BB	BB	BB	BC	BC	BB	BB	AA	BB	BB	BB	BB	BB	BB	AA	BC	BB	BC	BB	BB	BB	BC	AA	AB	AA	AA	AA	AA	BB	AB	BB	BB	BB	BB	AA	BB	BB	BB	BB
chr1A	174725001	174729000	4000	AB	AB	AB	AB	AB	AB	AB	AB	AB	AB	AB	AB	AB	AB	AB	AB	AB	AB	AB	AB	AB	AB	AB	AB	AB	AB	AB	AB	AB	AB	AB	AB	AA	AB	AB	AB	BB	AB	AB	AB	BB	AA	AB	AB	AB	AB
chr1A	174732001	174738000	6000	AB	BB	BB	BB	AB	BB	AB	BB	BB	BB	BB	BB	AB	BB	BB	BB	AB	AB	BB	BB	AB	AB	AB	AB	BB	AB	BB	BB	AB	AB	AB	BB	BB	BB	BB	BB	AB	AB	BC	AB	BB	BB	BB	BB	BC	AB
chr1A	174833501	174838000	4500	AA	AA	AA	AA	AA	AA	AA	AB	AA	AA	AA	AA	AA	AA	AA	AA	AA	AA	AA	AA	AA	AA	AA	Ad	AA	AA	AA	AA	AA	AA	AA	AA	AA	AA	AA	AA	AA	AA	AA	AA	AA	AA	AA	AA	AA	AB
chr1A	175031501	175035500	4000	AA	AA	AB	AB	AA	AA	AA	AA	AA	AA	AA	AA	AA	AB	AA	AA	AA	AA	AB	AA	AA	AA	AB	AA	AA	AB	AA	AA	AA	AA	AA	AA	AA	AA	AA	BB	AA	AA	AB	AA	AB	AA	AA	AA	AA	AB
chr1A	175297501	175303000	5500	AA	AA	AB	AA	AA	AA	AA	AA	AA	AA	AA	AA	AA	AA	AA	AA	AA	AA	AA	AA	AA	AA	AA	AA	AA	AA	AA	AA	AA	AA	AA	Ad	AA	AA	AA	AA	AB	AA	AA	AA	AA	AA	AA	AA	AA	AB
chr1A	175685501	175689500	4000	dd	M	BC	M	BC	BC	M	M	BC	BC	M	M	BC	M	dd	M	BC	M	M	M	BC	dd	M	BC	BC	BC	BC	AB	M	dd	AB	dd	dd	dd	dd	AB	BC	AB	BB	BC	BB	dd	BB	BB	BC	BB
chr1A	175876001	175880000	4000	AA	AA	AA	AA	AA	AA	AA	AA	AA	AA	AA	AA	AA	AB	Ad	AA	AA	AA	AA	AA	AA	AA	AA	AA	AA	AA	AB	AA	AA	AA	AA	AA	AB	AA	AA	AA	AA	AA	AA	AA	AA	AA	AA	AA	AA	AB
chr1A	176110501	176115000	4500	AB	BC	M	BC	BC	BC	AB	BC	BB	BC	BB	BB	M	BC	AB	BB	M	BB	BB	BB	BC	AB	BB	BC	BC	BC	BC	AB	BC	AA	AB	AB	AA	AB	AA	AA	AA	AA	AB	M	AB	AA	BB	AB	AB	AA
chr1A	176132001	176150500	18500	AB	BC	BB	BC	BC	BC	BC	BC	BC	BC	BC	BC	BC	BC	AB	BC	BC	BC	BB	BC	BC	AB	BC	BC	BC	BC	BC	BB	BC	AB	BB	AB	AB	AB	AB	BB	BB	AB	BB	BC	BB	AA	BB	BB	BB	BB
chr1A	176153501	176159500	6000	AB	BC	BC	BC	BC	BC	BC	BC	BC	BC	BC	M	BC	BC	AB	BC	M	BC	BC	M	BC	AB	BC	BC	BC	BC	BC	BB	M	AB	BC	AB	AB	AB	AB	M	BC	BC	M	BC	BC	AB	BC	BC	BC	M
chr1A	176173501	176185500	12000	AA	BC	BB	BB	BB	BB	BB	BB	BB	BB	BB	BB	BB	BB	AA	BB	BB	BB	BB	BB	BB	AA	BB	AB	BB	BB	BB	BB	BB	Ad	AB	AB	AA	AA	AA	Ad	BB	AB	Ad	BB	AB	Ad	AB	AB	AA	AB
chr1A	176230001	176235500	5500	AA	BB	AB	AB	BB	BB	BB	AB	AB	BB	AB	AB	BB	BB	AA	AB	AB	BB	AB	AB	BB	AA	AB	AB	BB	AB	AB	BC	AB	AA	AB	AA	AA	AA	Ad	Ad	AB	AB	Ad	BB	AA	Ad	AB	AA	AB	AB
chr1A	176294001	176301500	7500	AB	BC	BC	BC	M	BC	BC	BB	BC	BC	BB	BC	M	BC	AB	BC	BC	BC	BC	BC	BB	AB	BC	BC	BC	BC	BB	BC	BC	AB	BB	AB	AB	AB	AB	BB	BB	BB	BB	BC	BB	BB	BB	BB	BC	BB
chr1A	176410001	176415000	5000	AB	AB	AB	BB	AB	AB	BB	BB	AB	AB	AB	AB	AB	BB	AB	AB	AB	AB	AB	AB	BB	BB	AB	AB	BB	AB	AB	AB	AB	AB	AB	AB	AB	AB	AB	BC	AB	AB	BB	BB	BB	AA	BB	BB	AB	AB
chr1A	176560501	176568000	7500	AA	AA	AA	AA	AA	AA	AA	AA	AA	AA	AA	AA	AA	AA	AA	AA	AA	AA	AA	AA	AA	AA	AA	AA	AA	AA	AA	AA	AA	AA	AA	AA	AA	AA	AA	AB	AA	AA	AA	AA	AA	AA	AA	AA	AA	BB
chr1A	176721001	176726000	5000	AA	AA	AA	AA	AA	AA	AA	AA	AA	AA	AA	AA	AA	AA	AA	AA	AA	AA	AA	AA	AB	AA	AA	AA	AA	AA	AA	Ad	AA	AB	AA	AA	AA	AA	AA	AA	AB	AA	AB	AA	AA	AA	AA	AA	AA	AB
chr1A	176734001	176738500	4500	BB	BC	BC	M	BC	BC	BB	BB	BB	BC	BB	BC	BC	BB	BB	BB	BB	BC	BC	BC	BC	AB	M	BB	BC	BB	BC	M	BC	BC	BB	BC	BB	BB	BC	Ad	BC	AB	AB	BB	BB	AB	BB	BB	AB	BB
chr1A	176744001	176758500	14500	AA	AB	AA	AA	AA	AA	AA	AA	AA	AA	AA	AA	AA	AA	AA	AA	AA	AA	AA	AA	AA	AA	AA	AA	AA	AA	AA	AA	AA	AA	AA	AA	AA	AA	AA	AB	AA	AA	AB	AA	AA	AA	AA	AA	AA	AA
chr1A	176891501	176895500	4000	BC	BB	BB	BB	BB	BC	BB	BB	BB	BB	AB	AB	AB	BB	BB	BB	BB	BC	AB	BC	BB	BB	BB	AB	AB	AB	AB	BC	BC	AB	BB	AB	AB	BB	AB	AA	BC	AB	AA	AB	AB	AA	BB	AB	BB	AB
chr1A	176980501	176985500	5000	AA	AA	AB	AA	AA	AA	AA	AA	AA	AA	AA	AA	AA	AA	AA	AA	AA	AA	AA	AA	AA	AA	AA	AA	AA	AA	AA	AA	AA	AA	AA	AA	AA	AA	AA	AA	AA	AA	AA	AA	AA	AA	AA	AA	AA	AB
chr1A	177420501	177460000	39500	AA	M	M	M	AA	AA	M	BC	AA	M	AB	M	M	M	AA	M	M	M	M	M	AA	AA	BB	M	M	M	AA	AA	M	AA	AA	AA	AA	AA	AA	BC	BC	M	M	AA	M	AA	M	M	BC	M
chr1A	177463501	177467500	4000	Ad	BC	BC	BC	Ad	AA	BC	BB	AA	BC	AA	BC	BC	BC	Ad	BC	BC	BC	BC	BC	AA	Ad	BB	M	BC	BC	Ad	AA	BB	Ad	AA	Ad	AA	AA	AA	M	BC	M	M	AA	M	AA	BC	M	M	M
chr1A	177470001	177494000	24000	AA	M	BC	BC	AA	AA	BC	BC	AA	BC	AB	M	M	BC	AA	M	M	BC	M	M	AA	AA	AB	M	M	M	AA	AA	BC	AA	AB	AA	AA	AA	AA	M	BC	M	M	AA	M	AA	M	M	M	M
chr1A	177489001	177498000	9000	Ad	M	BC	M	AA	AA	M	BC	AA	M	AB	M	M	M	Ad	M	M	M	BC	M	AA	AA	BB	M	M	M	AA	AA	M	Ad	AB	Ad	Ad	AA	Ad	BB	BB	BC	BB	AA	BC	AA	BC	BC	BC	BC
chr1A	177505501	177511000	5500	AA	M	M	M	AA	AA	M	M	AA	M	AB	M	M	M	AA	BC	M	M	BC	M	AA	AA	BB	M	M	BC	AA	AA	M	AA	AB	AA	AA	AA	AA	M	BC	M	M	AA	M	AA	M	M	M	M
chr1A	177505501	177538500	33000	AA	M	M	M	AA	AA	M	M	AA	M	AB	M	M	M	AA	M	M	M	M	M	AA	AA	BB	M	M	M	AA	AA	M	AA	AB	AA	AA	AA	AA	M	BC	M	M	AA	M	AA	M	M	M	M
chr1A	177525001	177545000	20000	AA	M	M	M	AA	AA	M	BC	AA	M	AB	M	M	M	AA	M	M	M	M	M	AA	AA	BB	M	M	M	AA	AA	M	AA	AB	AA	AA	AA	AA	M	BB	M	M	AA	M	AA	M	M	M	BC
chr1A	178348501	178355000	6500	BB	BC	BC	BB	BC	BB	M	BB	BC	BC	BB	BC	M	M	BC	BB	BC	BB	AB	BC	BB	BB	BC	BC	M	BB	BB	BB	BC	BC	M	M	BC	BB	BB	BC	AB	AB	BC	BB	BB	BB	BB	BC	BB	AA
chr1A	178709501	178715000	5500	BC	M	M	M	BC	M	M	M	M	M	M	M	M	M	M	M	M	M	M	M	M	M	M	BC	M	M	M	M	M	M	M	M	M	BC	M	BC	BB	BC	BC	BC	BC	BC	BC	M	BC	BC
chr1A	178885501	178893500	8000	AA	AA	AB	AA	AB	AA	AA	AA	AA	AA	AA	AA	AA	AA	AA	AA	AA	AA	AB	AA	AA	AA	AA	AA	AA	AA	AB	AA	AA	AA	AA	AA	AA	AA	AA	AA	AA	AA	AA	BB	AA	AA	AA	AA	AA	AA
chr1A	178909001	178915500	6500	AA	AA	AA	AA	AA	AA	AA	AA	AA	AA	AA	AA	AA	AA	AA	AA	AB	AA	AA	AA	AB	AA	AA	AA	AA	AA	AA	AA	AA	AA	AA	AA	AA	AA	AA	Ad	AA	AA	AA	BB	AA	AA	AA	AA	AA	AA
chr1A	179141001	179145000	4000	BB	BB	AB	BB	AB	BB	AB	BB	AB	BB	AB	AB	AB	BB	BB	BB	BB	BB	AB	AB	AB	AB	BB	BB	AB	AB	BB	BB	BC	AB	BB	AB	AB	AB	AB	AB	AA	AB	AA	AB	AB	AB	AB	AB	AB	BB
chr1A	179230501	179255500	25000	AA	AA	AA	AA	AA	AA	AA	AA	AA	AA	AA	AA	AA	AA	AA	AA	AA	AA	AA	AA	AA	AA	AA	AA	AA	AA	AA	AA	AA	AA	AA	AA	AA	AA	AA	AA	AA	AA	AA	AA	AA	AA	AA	AA	AB	AA
chr1A	179510001	179515500	5500	AB	BB	AA	BC	AB	AB	AA	BB	AB	AA	AB	BB	BB	BB	BB	BB	BB	BB	AB	AA	AB	AA	AA	BB	AB	BB	AB	AB	AA	AB	BB	BB	BB	BB	BB	M	BB	BC	BC	AA	BC	AB	BB	BB	AB	AA
chr1A	179514001	179521500	7500	AB	AA	AA	AB	AB	AA	AB	AB	AB	AA	AA	AA	AB	AA	AA	AB	AB	AA	AB	AA	AA	AB	AB	AA	AA	AB	AB	AA	AA	AB	AB	AA	AA	AB	AA	AB	AB	AB	AB	AA	AB	AA	AB	AB	AB	AB
chr1A	179781501	179789500	8000	BB	BC	BB	BB	BC	BB	BB	BB	BB	BC	BC	BC	AA	BB	BC	BC	BB	BB	BB	BC	BB	BB	BC	BB	BC	BB	BB	BB	BC	BB	BB	BC	BB	BB	BC	M	BB	BC	M	BB	BC	AA	BB	BC	BB	BB
chr1A	179860001	179864000	4000	AA	AA	AA	AA	AA	AA	AA	AA	AA	AA	AA	AA	AB	AA	AB	AA	AA	AA	Ad	AA	AA	AB	AA	AA	AA	AA	AB	Ad	AA	AA	AA	AA	AA	AB	AA	AA	AA	AA	AB	AA	AB	Ad	AA	AA	AA	BB
chr1A	180334501	180338500	4000	AB	AA	AB	AB	AA	AB	AA	AA	AB	AA	AA	AA	AA	AB	AB	AA	AA	AA	AB	AB	AA	AA	AB	AB	AA	AA	AB	AA	AB	AA	AA	AB	AA	AA	AA	AB	AB	AB	AB	AA	AA	AA	AA	AA	AB	AB
chr1A	181321001	181325000	4000	AA	AA	AA	AA	AA	AA	AA	Ad	AA	AA	AA	AA	AA	AA	AA	AA	AA	AA	AA	AA	AA	AA	AA	AA	AA	AA	AA	Ad	AA	AA	AA	AA	AA	AA	AA	AA	AA	AA	AA	AA	AA	AA	AA	AA	AA	BB
chr1A	181411001	181421000	10000	AA	AA	AA	AA	AA	AA	AA	AA	AA	AA	AA	AA	AA	AA	AA	AA	AA	AA	AA	AA	AA	AA	AA	AA	AA	AA	AA	AA	AA	AA	AA	AA	AA	AA	AA	AB	BB	AA	AA	AA	AA	AA	AA	AA	AA	AA
chr1A	181779001	181792500	13500	AA	AA	AA	AA	AA	AA	AA	AA	AA	AA	AA	AA	AA	AA	AA	AA	AA	AA	AA	AA	AA	AA	AA	AA	AA	AA	AA	AA	AA	AA	AA	AA	AA	AA	AA	AA	AA	AA	AA	AA	AA	AA	AA	AA	AA	AA
chr1A	182528001	182539500	11500	M	M	M	M	M	M	M	M	M	M	M	M	M	M	M	M	M	M	M	M	M	M	M	M	M	M	M	M	M	M	M	M	M	BC	M	M	M	M	M	M	M	BC	M	M	M	BC
chr1A	183253501	183288500	35000	AA	AA	AA	AA	AA	AA	AA	AA	AA	AA	AA	AA	AA	AA	AA	AA	AA	AA	AA	AA	AA	AA	AA	AA	AA	AA	AA	AA	AA	AA	AA	AA	AA	AA	AA	AA	AA	AA	AA	AA	AA	AA	AA	AA	AA	AA
chr1A	184054001	184058000	4000	AA	AA	AA	AA	AA	AA	AA	AA	AA	AA	AA	AA	AA	AA	AA	AA	AA	AA	AA	AA	AB	AA	AA	AA	AA	AA	AA	AB	AA	AA	AA	AA	AA	AA	AA	AA	AA	AA	AA	AA	AA	AA	AA	AA	AA	AA
chr1A	184933501	184939000	5500	BC	BC	M	M	M	M	M	M	BC	M	M	M	M	M	M	M	M	BC	BC	M	M	BC	BC	M	M	M	M	BC	M	BC	M	BC	M	M	BC	BC	BB	M	M	M	M	AA	BB	M	M	BB
chr1A	185225001	185229000	4000	BC	BB	M	BC	BC	M	BC	M	M	M	BC	M	BC	M	AB	M	BC	M	M	BC	BB	BC	BC	BC	M	M	M	BB	M	BC	BC	M	BB	BB	BC	BC	BC	BB	BC	BC	BC	BB	BC	BC	M	BB
chr1A	185364001	185370000	6000	AA	AA	AA	AA	AB	AA	AA	AA	AA	AA	AA	AA	AA	AB	AA	AA	AA	AB	AA	AB	AA	AA	AA	AA	AA	AA	AA	AB	AA	AB	AA	AB	AA	AB	AA	AA	AB	AA	AA	AA	AA	AA	AA	AA	AA	AA
chr1A	185521001	185526500	5500	AB	BC	AB	BC	BB	AB	BB	AB	AB	BB	BB	AB	AB	AB	BB	AB	BB	AB	AB	AB	AB	AB	BB	BB	AB	BB	BB	AB	BB	AB	BB	AB	BB	AB	AB	M	BB	BB	M	BB	BC	AA	BC	BC	AA	BB
chr1A	185603501	185608500	5000	M	M	M	M	M	M	M	M	M	M	M	M	M	M	M	M	M	M	M	M	M	M	M	M	M	M	M	M	M	M	M	M	M	M	M	M	M	M	M	M	M	M	M	M	M	BB
chr1A	185727501	185738500	11000	BB	AA	AA	AA	AA	AA	AA	AA	AA	AA	AA	AA	AA	AA	BC	AA	AA	AA	AA	AA	AA	BB	AA	AA	AA	AA	AA	AB	AA	BB	AB	BC	BB	BB	BC	AA	AA	AA	AA	AA	AA	BB	AA	AA	AA	AB
chr1A	185736001	185746000	10000	BB	AB	AB	AB	AB	BB	BB	BB	BB	AB	AB	BB	AB	AB	BB	BB	AB	AB	BB	AB	BB	BB	AB	BB	AB	BB	AB	BB	AB	BB	BB	BB	BB	BB	BB	AB	AB	BB	BB	BB	AB	AB	AB	AB	AB	BB
chr1A	185775501	185780000	4500	AA	AA	AA	AA	AB	AA	AA	Ad	AA	AA	AA	AA	AA	AA	AA	AA	AA	AA	AA	Ad	AA	Ad	AA	AA	AA	AA	AA	AB	AA	AA	AA	AA	AA	AA	AA	Ad	AB	AA	Ad	AA	Ad	AA	AA	AA	AA	AA
chr1A	185986501	185995500	9000	AA	AA	AA	AA	AA	AA	AA	AA	AA	AA	AA	AA	AA	AA	AA	AA	AA	AA	AA	AA	AA	AA	AA	AA	AA	AA	AA	AA	AA	AA	AA	AA	AA	AA	AA	AA	AA	AA	AA	AA	AA	AA	AA	AA	AA	AA
chr1A	186138001	186143500	5500	BB	BB	BB	BB	BC	BC	BB	BC	BC	BB	BB	BB	BB	BC	BB	BC	BB	BC	BB	BB	BB	BB	BC	BB	BB	BC	BB	BB	BB	BB	M	AB	BB	BC	BC	BC	BB	BB	BB	AB	BB	BB	BB	BB	BC	BB
chr1A	186169001	186173500	4500	M	M	M	M	M	M	M	M	M	M	M	M	M	M	BC	M	M	M	M	M	M	M	M	M	M	M	M	M	M	M	M	M	M	M	BC	M	BC	M	M	M	M	BC	M	M	M	BC
chr1A	186493001	186497500	4500	AA	BB	BB	BC	BC	BB	BB	BB	BB	BB	BB	BC	BB	BB	AA	BB	BB	BB	BB	BB	BB	AA	BB	BB	AB	BB	BB	AB	BB	AA	AB	AA	AA	AA	AA	BB	BB	AB	BC	BB	BB	Ad	BC	BB	BB	AB
chr1A	186567501	186579000	11500	BC	BC	M	BC	BC	BC	BC	M	M	BC	M	M	M	BC	BC	BC	M	M	BC	BC	BC	BC	BC	AB	AB	BB	BC	BC	BC	BC	BC	M	BB	M	M	BC	BB	BC	M	BC	M	BC	M	BC	BC	AB
chr1A	186574001	186579000	5000	M	M	M	M	M	M	M	M	M	M	M	M	M	M	M	BC	M	M	M	M	M	M	M	BC	BC	M	M	M	M	M	M	M	M	M	M	M	M	M	M	M	M	M	M	BC	M	AB
chr1A	186666001	186670500	4500	AA	AA	AA	AA	AA	AA	AA	AA	AA	AA	AA	AA	AA	AA	AA	AA	AA	AA	AB	AA	AA	AA	AA	AA	AA	AA	AA	AB	AA	AA	AA	AA	AA	AA	AA	AA	AB	AA	AA	AA	AA	AA	AA	AA	AB	AA
chr1A	186692001	186697500	5500	M	M	M	M	M	M	M	M	M	M	M	M	M	M	M	M	M	M	M	M	M	M	M	M	M	M	M	M	M	M	M	M	M	M	M	M	M	M	M	M	M	M	M	M	M	M
chr1A	186702001	186706000	4000	M	M	M	M	M	M	M	M	M	M	M	M	M	M	M	M	M	M	M	M	M	M	M	M	M	M	M	M	M	M	M	M	M	M	M	M	BC	M	M	M	M	M	M	M	M	BC
chr1A	186722001	186755000	33000	AA	AA	AA	AA	AA	AA	AA	AA	AA	AA	AA	AA	AA	AA	AA	AA	AA	AA	AA	AA	AA	AA	AA	AA	AA	AA	AA	AA	AA	AA	AA	AA	AA	AA	AA	AB	AB	AA	AA	AA	AA	AA	AA	AA	AB	AB
chr1A	186807501	186814000	6500	BB	M	BC	M	M	BB	AB	AB	M	M	BC	BC	M	M	BB	M	M	M	M	M	M	BB	BC	BB	M	BC	M	M	M	AB	BC	BB	AB	BC	BB	M	BC	M	BC	BC	M	BB	BB	BB	M	M
chr1A	186834501	186839500	5000	BC	BC	M	BC	M	M	BC	BC	BC	M	M	BC	BC	BC	M	BC	BC	BC	M	M	BC	BC	BC	BB	M	M	BC	BC	BC	BC	M	BC	M	M	M	BB	BB	BC	BB	BC	BC	M	BB	BC	BC	BB
chr1A	186876501	186880500	4000	AB	AA	AA	AA	Ad	AA	AA	AA	AA	AA	AA	AA	AA	AA	AA	AA	AA	AA	AA	AA	AA	AB	AA	Ad	AA	AB	AA	Ad	AA	AA	AA	AA	AA	AA	AA	AB	AA	AA	AB	AA	AA	AA	AA	AA	AA	BB
chr1A	186940501	186944500	4000	M	M	M	M	M	M	M	M	M	M	M	M	M	M	M	M	M	M	M	M	M	M	M	M	M	M	M	M	M	M	M	M	M	M	M	M	M	M	M	M	M	M	M	M	M	M
chr1A	186947501	186951500	4000	AA	AA	AA	AB	AA	AA	AA	AA	AA	AA	AA	AA	AA	AA	AA	AA	AA	AA	AA	AA	AA	AA	AA	AA	AA	AA	AA	AA	AA	AA	AB	AA	AA	AA	AA	AB	AB	AA	AB	AA	AB	AA	AA	AA	AA	BB
chr1A	186954501	186960500	6000	BB	BC	BB	BB	BB	AB	BB	BB	BB	BC	BB	BB	BB	BB	BB	BB	BB	BB	BB	BB	BC	BB	BC	BB	BB	BB	BB	AB	BC	BB	BB	BC	AA	AB	AB	BB	AB	BB	BC	BB	BC	AB	BB	BB	BC	BB
chr1A	186957501	186973500	16000	BB	BB	BC	BB	BB	BB	BB	BB	BB	BB	BB	BC	BB	BB	BB	BC	BB	BB	BC	BB	BB	BB	BB	BB	BB	BB	BB	BB	BB	BB	BB	BC	AA	BB	BB	BC	BB	BB	BB	BB	BC	AB	BB	BB	BB	AB
chr1A	186966001	186973500	7500	BB	BC	BC	BB	BB	BB	BB	BB	BC	BC	BB	BC	BB	BB	BB	BC	BB	BC	BC	BB	BC	BB	BC	BC	BB	BB	BC	AB	BC	BB	BB	BC	AA	AB	BB	BC	BB	BB	BC	BB	BC	AB	BC	BB	BB	AB
chr1A	187073001	187077000	4000	BC	BC	BB	BC	BC	BC	BB	BC	BB	BC	BB	BC	BC	BB	BB	BB	BC	BC	BB	M	BC	BB	BB	BB	BB	BC	BC	BB	BC	BB	BC	BC	BB	BB	BB	AB	BB	BB	BB	BB	AB	AB	BB	BB	BB	BB
chr1A	187107501	187111500	4000	AA	BB	BB	BC	BC	M	BC	BC	BB	BB	BB	AB	BB	BC	AA	BC	BC	BC	BC	BB	BC	AA	BC	BB	AB	BC	AB	AB	BC	AB	BB	AA	AA	AA	AA	AB	BB	AB	AB	AB	AB	AA	AB	AB	AB	AB
chr1A	187109501	187122000	12500	AA	BB	BB	BC	BC	BC	BC	BC	BC	BC	BC	BC	BC	BC	AB	BC	BC	BC	BC	BC	BB	AB	BC	BC	BC	BC	BC	AB	BC	AB	AB	AA	AA	AA	AA	BB	BB	AB	BC	BB	BC	AA	BB	BB	BC	BC
chr1A	187145501	187191500	46000	AA	AA	AA	AA	AA	AA	AA	AA	AA	AA	AA	AA	AA	AA	AA	AA	AA	AA	AA	AA	AA	AA	AA	AA	AA	AA	AA	AA	AA	AA	AA	AA	AA	AA	AA	AA	AA	AA	AA	AA	AA	AA	AA	AA	AB	AA
chr1A	187184001	187191500	7500	M	M	M	M	M	M	M	M	M	M	M	M	M	M	M	M	M	M	M	M	M	M	M	M	M	M	M	M	M	M	M	M	M	M	M	M	M	M	M	M	M	BC	M	M	M	M
chr1A	187237501	187242000	4500	M	M	M	M	M	M	M	M	M	M	M	M	M	M	M	M	M	M	M	M	M	M	M	M	M	M	M	M	M	M	M	M	M	M	M	M	M	M	M	M	M	M	M	M	M	M
chr1A	187514501	187520000	5500	BB	BB	BC	BB	BC	BC	BC	BB	BB	BB	BB	BC	BB	BC	BC	BC	BB	BC	BC	M	BB	BB	BB	BB	BC	AB	BC	BB	AB	BB	BC	BB	BB	BB	BB	BB	AB	AB	BB	BB	BB	AB	AB	AB	BB	AB
chr1A	187695001	187699000	4000	AA	AA	AA	AA	Ad	AA	AA	AA	AA	AA	AA	AA	AA	AA	AA	AA	AA	AA	AA	AA	AA	AA	AA	AA	AA	Ad	AA	AA	AA	AA	AA	AA	AA	AA	AA	AA	AA	AA	AA	AA	AA	Ad	AA	AA	Ad	BB
chr1A	187994001	187998500	4500	M	M	M	BB	BB	M	M	M	BC	BC	M	M	M	M	BB	M	M	BC	M	M	BC	M	M	BB	M	M	BC	M	BC	M	M	BC	M	M	M	M	BC	M	M	M	M	AB	M	M	BC	BC
chr1A	188088501	188093000	4500	AA	AA	AA	AA	AA	AA	AA	AA	AA	AA	AA	AA	AA	AA	AA	AA	AA	AA	AA	AA	AA	AA	AA	AA	AA	AA	AA	AB	AA	AA	AA	AA	AA	AA	AA	Ad	AB	AA	AA	AA	AA	AA	AA	AA	AA	AB
chr1A	188500501	188504500	4000	M	M	M	M	M	M	M	M	M	M	M	M	M	M	M	M	M	M	M	M	BC	M	M	M	M	M	M	M	M	M	M	M	M	M	M	BC	BC	M	M	M	M	M	M	M	M	M
chr1A	188620501	188624500	4000	AA	Ad	AA	AA	Ad	Ad	AA	AA	Ad	AA	AA	AA	Ad	AA	AA	AA	AA	Ad	Ad	AA	AA	AA	AA	AA	Ad	Ad	AA	AA	AA	Ad	AA	AA	AA	AA	AA	AB	AB	AA	AA	AA	AA	AB	AA	AA	AA	BB
chr1A	188630001	188640500	10500	AA	AA	AA	AA	AA	AA	AA	AA	AA	AA	AA	AA	AA	AA	AA	AA	AA	AA	AA	AA	AA	AA	AA	AA	AA	AA	AB	AA	AA	AA	AA	AA	AA	AA	AA	AB	AA	AA	AA	AA	AA	AA	AA	AA	AA	AA
chr1A	189326001	189330000	4000	AA	AB	AA	AB	AB	AB	AB	AB	AB	AA	BB	AA	AB	AB	AB	AB	AB	AB	AB	AB	AB	AB	AB	AB	AB	AB	AA	AA	AA	BB	AA	AA	AB	AA	AB	BC	AB	AB	AB	AB	BB	AA	AB	AB	AA	BB
chr1A	189354501	189358500	4000	M	BC	BC	BC	M	M	BC	M	M	BC	M	BC	BC	M	BC	M	BC	BC	BC	BC	BC	M	M	M	BC	M	BC	M	M	M	M	BC	M	M	BC	M	M	BC	M	BC	BC	BC	M	BC	M	M
chr1A	189363501	189368500	5000	M	M	M	M	BC	M	M	BC	M	BC	M	M	BC	BC	M	M	M	M	M	M	M	M	BC	M	M	M	M	BC	M	BC	M	M	M	BC	M	M	BC	M	M	M	M	BC	M	M	BC	BB
chr1A	189448001	189452500	4500	M	BB	BC	BC	BB	BC	M	BC	BC	BC	BC	BB	BC	BB	BC	BC	BC	AB	BC	BB	M	M	M	M	M	BC	BC	AB	BC	M	BC	M	M	BC	BC	BB	BB	BB	BC	BB	BC	AA	BB	BC	AB	M
chr1A	189601501	189606500	5000	AA	AA	AA	AA	AA	AA	AA	AA	AA	AA	AA	AA	AA	AA	AA	AA	AA	AA	AA	AA	AA	Ad	AA	AA	AA	AA	AA	AA	AA	AA	AA	AA	AA	AA	AA	AA	AA	AA	AA	AA	AA	AA	AA	AA	AA	AA
chr1A	189894501	189898500	4000	BC	BB	BB	BB	BB	BB	BB	BC	BB	BB	BB	BB	BC	BC	BB	BB	BB	BB	AB	BB	BB	BC	BB	BB	BC	BB	BB	AB	BB	BB	BB	BC	BB	BC	BC	BB	BB	AB	BB	BB	BB	AA	BB	BB	AB	AB
chr1A	189894501	189913000	18500	M	BC	BB	BC	BC	BC	BC	M	BC	BC	M	M	M	BC	M	BC	BC	M	BB	BB	BB	M	M	BC	BC	BC	BC	BB	BB	M	BC	M	M	M	M	BB	BB	BB	BC	BC	BC	AB	BB	BC	AB	AB
chr1A	189907501	189923500	16000	AA	BC	AB	M	AA	AB	AB	M	AB	BC	AB	M	M	M	AB	M	M	M	M	BC	AA	AB	AB	AB	AB	AB	AB	AB	BC	AB	AB	AA	AA	AB	AB	M	AA	M	M	AA	M	AA	M	M	BC	M
chr1A	190123001	190127000	4000	AB	AB	AA	BB	AB	AB	BB	AB	BB	BB	AB	AA	AB	AB	BB	BB	AB	AB	AB	BB	AB	BB	AB	AA	AB	AB	AB	AA	AB	AB	BB	AB	BB	AB	AA	BB	AB	AB	BB	AB	BB	AA	AB	AB	AA	BB
chr1A	190194501	190198500	4000	Ad	BB	BB	BB	BB	AB	BB	BB	BB	BB	BB	BB	BB	BB	AA	BB	BB	BB	BB	BB	BB	AA	BB	AB	BB	BB	BB	AB	AB	AA	AB	AA	AA	Ad	AB	BB	AB	BB	BB	BB	BB	AA	BB	BB	BB	AA
chr1A	190257001	190264000	7000	M	M	M	M	M	M	M	M	M	M	M	M	M	M	M	M	M	M	M	M	M	M	M	M	M	M	M	M	M	M	M	M	M	M	M	M	M	M	M	M	M	M	M	M	M	M
chr1A	190424501	190432500	8000	AA	AA	AA	AB	AA	AA	AA	AA	AA	AA	AA	AA	AA	AA	AA	AA	AA	AA	AA	AA	AA	AA	AB	AA	AA	AB	AA	AA	AA	AA	AA	AA	AA	AA	AA	AA	AA	AA	AA	AA	AA	AA	AA	AA	AA	AA
chr1A	190845001	190849500	4500	AA	AA	AA	AA	AA	AA	AA	AA	AB	AA	AA	AA	AA	AA	AA	AA	AA	AB	AA	AA	AA	AA	AA	AA	AA	AA	AA	AA	AA	AA	AB	AA	AA	AA	AA	AB	AB	AA	AA	AA	AA	AA	AA	AA	AA	AB
chr1A	190993501	191001000	7500	AA	AA	AA	AA	AA	AA	AA	AA	AA	AA	AA	AA	AA	AA	AA	AA	AA	AA	AA	AA	AA	AA	AA	AA	AA	AA	AA	AA	AA	AA	AA	AA	AA	AA	AA	AA	AA	AA	AA	AA	AA	AA	AA	AA	AA	AA
chr1A	191467001	191485000	18000	AA	AA	AA	AA	AA	AA	AA	AA	BC	AA	BB	AA	AA	AA	AA	AA	AA	AA	AA	AA	AA	AA	AA	AA	AA	AA	AA	AA	AA	AA	AA	AA	AA	AA	AA	AA	AA	AA	AA	AA	AA	AA	AA	AA	AA	AA
chr1A	191490001	191497000	7000	AB	AB	AA	AA	AA	AA	AB	AB	BC	AB	BB	AA	AB	AB	AB	AA	AA	AA	AA	AA	AB	AA	AA	AA	AA	AA	AA	AB	AB	AA	AA	AB	AB	AA	AA	AB	AA	AB	AA	AA	AA	AB	AA	AA	BB	AA
chr1A	191505001	191515000	10000	AA	AA	AA	AA	AA	AA	AA	AA	BB	AA	AB	AA	AA	AA	AA	AA	AA	AA	AA	AA	AA	AA	AA	AA	AA	AA	AA	AA	AA	AA	AA	AA	AA	AA	AA	AB	AA	AA	AA	AA	AA	AA	AA	AA	AA	AA
chr1A	192105501	192111500	6000	BB	BB	BB	BC	BB	BC	BB	BB	BC	BB	BB	BB	AB	BB	AB	BB	BB	BB	BB	AB	BB	AB	BB	AA	BC	BB	BB	BB	AB	BB	AB	BB	BB	BB	BB	BB	M	BB	BB	BB	BC	BB	BB	BB	BB	BC
chr1A	192296001	192300000	4000	AA	AA	AA	AA	AA	AA	AA	AB	AA	AA	AA	AA	AA	AA	AA	AA	AA	AA	AA	AA	AA	AA	AA	AA	AA	AA	AB	AA	AA	AA	AA	AA	AA	AA	AA	AB	AB	AA	AA	AA	AA	AA	AA	AA	AA	AB
chr1A	192613501	192620000	6500	AA	AA	AA	AA	AA	AA	AA	AA	AA	AA	AA	AB	AA	AA	AB	AA	AA	AA	AA	AA	AA	AA	AA	AA	AB	AA	AA	AA	AA	AA	AA	AA	AA	AA	AA	AB	AB	AA	AA	AA	AA	AB	AB	AA	AA	AB
chr1A	192622001	192627500	5500	BB	BC	BC	BB	BC	BB	BC	M	M	BC	BC	BC	BB	BC	BB	M	BB	BB	BC	BC	BC	BB	BC	BC	BB	BB	BB	BC	BC	BB	BB	BB	BC	BB	BC	BB	BB	BC	BC	BB	BB	BB	BB	BB	BC	AB
chr1A	192665501	192681000	15500	AA	AA	AA	AA	AA	AA	AA	AA	AA	AA	AA	AA	AA	AA	AA	AA	AA	AA	AA	AA	AA	AA	AA	AA	AA	AA	AA	AA	AA	AA	AA	AA	AA	AA	AA	AA	AA	AA	AA	AA	AA	AA	AA	AA	AA	AA
chr1A	193039501	193043500	4000	AA	AA	AA	AA	AB	AA	AA	AB	AA	AA	AA	AA	AA	AA	Ad	AA	AA	Ad	AA	AA	AA	AA	AA	AA	AA	AA	AA	AA	AA	AA	AA	AA	AA	AA	Ad	AA	AB	AA	AB	AA	AA	AA	AB	AA	AA	AB
chr1A	193189001	193193000	4000	AA	AA	AB	AA	AB	AA	AA	AA	AA	AA	AA	AA	AA	AA	AA	AA	AA	AA	AA	AB	AA	AA	AB	AA	AA	AB	AA	AB	AA	AA	AA	AB	AA	AA	AA	AB	BB	AA	AA	AA	AA	AB	AA	AA	AA	AA
chr1A	193415001	193420500	5500	M	M	M	M	BC	M	M	M	BC	M	M	M	M	M	M	BC	BC	M	BB	BB	M	M	M	M	M	BC	BC	M	M	BC	M	M	M	BC	M	M	BC	BC	BC	BB	BC	BC	M	BC	M	M
chr1A	193491001	193499000	8000	BC	BC	BB	M	M	BC	M	BC	M	BC	BC	BB	BB	BB	M	BB	BB	BC	BC	BC	BB	BC	BC	M	BB	BC	BC	BB	BC	BB	M	BB	BC	BB	BB	BB	BB	BB	AB	BB	BB	BC	BB	BB	BB	BB
chr1A	193654001	193659000	5000	AA	AA	AA	AA	AA	AA	AA	AA	AA	AA	AA	AA	AA	AA	AA	AA	AA	AA	AA	AA	AA	AA	AB	AB	AA	AA	AA	AA	AA	AB	AA	AA	AA	AA	AA	BB	AA	AA	AA	AA	AB	AA	AA	AA	AB	AA
chr1A	193744501	193749500	5000	M	BC	BB	BC	BC	BC	BC	AB	BB	BB	BB	BC	BB	BB	M	BC	BB	BB	BC	BC	BB	M	AA	BB	BB	BB	AB	BB	BB	M	M	M	M	M	M	BB	AA	BB	AB	BC	BB	BC	BB	BB	AA	BB
chr1A	194048501	194052500	4000	BB	BC	BB	AB	BB	BB	BC	BB	BC	BB	BC	BC	BC	BC	BB	BC	BC	BB	BC	BB	BB	BC	BB	AB	BB	BC	BB	BC	BB	BB	BB	BB	BC	BB	AB	AB	BB	AB	AB	AB	AB	AA	BB	AB	BB	BB
chr1A	194801501	194806500	5000	BB	M	M	BC	M	M	M	M	M	M	M	M	M	M	AB	M	BC	M	BC	M	M	BB	M	M	M	BC	M	BB	M	BB	BB	BB	BB	AB	AB	M	BC	BC	M	BC	M	AA	M	M	M	BB
chr1A	194847501	194855500	8000	BB	BB	BB	AB	BB	BB	BB	BB	BB	BB	AB	AB	BB	BB	BB	BB	BB	AB	BB	AB	BB	BB	AB	BB	AB	BB	BB	BB	AB	BB	BB	BB	BB	BB	AB	AB	BB	BB	BB	BB	BB	AB	BC	BB	BB	BB
chr1A	195138001	195142500	4500	AB	AA	AA	AA	AA	AA	AA	AA	AA	AA	AA	AA	AA	AA	AB	AA	AA	AA	AA	AA	AA	AB	AA	AA	AA	AA	AA	AB	AA	AB	AA	AB	AB	AB	AB	AB	AB	AA	AB	AA	AA	BB	AA	AA	AA	AA
chr1A	195198001	195202000	4000	AA	AA	AA	AA	AA	AA	AA	AA	AA	AA	AA	AA	AA	AA	AA	AA	AA	AA	AA	AA	AB	AA	AA	AA	AA	AA	AA	AA	AA	AA	AA	AA	AA	AA	AA	AA	AA	AA	AA	AA	AA	AA	AA	AA	AA	AA
chr1A	195227501	195232000	4500	AA	AA	AA	AA	AA	AA	AA	AA	AA	AA	AA	AA	AA	AA	Ad	AA	AA	AA	AA	AA	AA	AA	AA	AA	AA	Ad	AA	AA	AA	AA	AB	AA	AA	AA	AA	AA	AB	AA	AA	AA	AA	AA	AA	AA	AA	AB
chr1A	195275001	195279000	4000	AA	AA	AB	AA	AA	AA	AA	AA	AB	AA	AB	AA	AA	AA	AA	AA	AA	AA	AA	AA	AA	AA	AB	AB	AA	AA	AA	AB	AA	AA	AA	AA	AA	AA	AB	AA	BB	AA	AB	AA	AA	AB	AA	AB	AB	AB
chr1A	195374001	195378000	4000	BC	BB	AB	AB	BC	BC	BC	BB	BB	BB	AB	AB	AB	AB	BC	BC	BB	AB	BB	AB	BB	M	AB	BB	AB	BB	BB	AB	AB	BC	BC	BC	BC	BC	M	BC	BB	BB	BC	AB	BC	BB	BC	BB	BC	AB
chr1A	195393501	195397500	4000	BB	BB	BB	BB	BB	BB	BB	BB	BB	BB	BB	BB	BB	BB	AB	BB	BB	BB	BB	BB	BB	BB	BB	BB	BB	BB	BB	AB	BB	BB	BB	AB	BB	BB	BB	BC	BB	BB	BC	BB	BB	AB	BB	BB	AB	BB
chr1A	195450501	195454500	4000	BB	M	BB	BC	BB	BC	BB	BB	BB	AB	BB	AB	BC	BB	BB	BB	BB	BB	BB	BB	BB	BB	BB	BB	BB	BB	BB	BB	BB	AB	AB	AB	BB	BC	BB	M	M	BB	M	BB	BC	BB	M	BC	BC	M
chr1A	195466001	195471000	5000	AB	AB	AA	AB	AA	AB	AA	AB	AA	AA	AB	AA	AB	AA	AB	AA	AB	AA	AA	AB	AA	AB	AB	AB	AB	AA	AB	AA	AB	AA	AB	AB	AA	AA	AA	BB	AA	AB	AB	AA	AA	AB	AB	AB	AA	BB
chr1A	195537501	195541500	4000	AB	AB	AB	AB	AB	AB	AB	AB	AB	AB	AB	AB	AB	AB	AB	AB	AA	AB	AB	AB	AB	AB	AB	AB	AB	AB	AB	AB	AB	AB	AB	AB	AB	AB	AB	BB	BB	AB	AB	AB	BB	AB	BB	AB	AA	BB
chr1A	195540001	195544000	4000	AA	AB	AB	AA	AA	AA	AA	AA	AA	AA	AA	AA	AA	AA	AB	AA	AA	AA	AA	AA	AA	AA	AA	AB	AA	AA	AA	AB	AA	AA	AA	AA	AB	AA	AA	AA	BB	AA	AA	AA	AA	AA	AA	AA	AB	AB
chr1A	195560501	195564500	4000	AB	AB	AB	AA	AB	AA	AA	AB	AA	AB	AA	AA	AA	AB	AA	AB	AA	AA	AA	AB	AB	AA	AA	AB	AB	AB	AA	AB	AA	AA	AA	AA	AA	AA	AA	AB	BB	AA	AA	AA	AA	AB	AA	AA	AA	AB
chr1A	195723001	195729500	6500	BB	AA	AA	AA	AA	AA	AA	AA	AA	AA	AA	AA	AA	AA	BB	AA	AA	AA	AA	AA	AA	BB	AA	AA	AA	AA	AA	AB	AA	AB	AB	AB	BB	BB	BB	AA	AA	AA	AA	AA	AA	BB	AA	AA	AA	AA
chr1A	195972501	195977000	4500	BC	AB	BB	BB	BB	BB	AB	BB	BB	BB	BB	BC	AB	BB	AB	BB	AB	BB	AB	BC	AB	AB	BB	BB	BC	BB	BB	M	BB	BB	BB	AB	AB	BC	AB	AA	M	AB	AA	BB	AB	AA	AB	BB	BB	AB
chr1A	196185001	196190500	5500	BC	BB	BC	BB	BB	BB	AB	BB	BB	BB	BB	BB	BB	BB	BC	AB	BB	BB	BB	AB	BB	AB	BB	BB	BB	BB	BB	BC	BB	BC	BB	BB	BB	BB	BB	BC	BC	BB	BC	BB	BC	AB	M	BB	BB	BB
chr1A	196242001	196251000	9000	AA	AA	AA	AA	AA	AA	AA	AA	AA	AA	AA	AA	AA	AA	AA	AA	AA	AA	AA	AA	AA	AA	AA	AA	AA	AA	AA	AA	AA	AA	AA	AA	AA	AA	AA	AA	AA	AA	AA	AA	AA	AA	AA	AA	AA	AA
chr1A	196538001	196542000	4000	AA	AA	AA	AA	AA	AA	AA	AA	AB	AB	AB	AA	AA	AA	AA	AA	AA	AA	AA	AB	AA	AA	AA	AA	AA	AA	AA	AB	AA	AA	AA	AA	AA	AA	AB	AA	AB	AA	AA	AA	AA	AA	AA	AA	AB	AB
chr1A	196836001	196840500	4500	BB	BB	AB	BB	BB	BB	BB	BB	BB	AB	AB	AB	BB	AB	BB	BB	BB	BB	BB	BB	AB	BB	BB	BB	BB	BB	BB	BB	AB	AB	BB	BB	BB	BB	AB	BB	AB	BB	BB	BB	BB	AA	AB	BB	BB	AA
chr1A	197041001	197053500	12500	M	M	M	M	M	M	M	M	M	M	M	M	M	M	M	M	M	M	M	M	M	BC	M	M	M	M	M	BC	M	BC	M	M	M	M	M	BC	M	M	BC	M	BC	BC	BC	M	M	BC
chr1A	197111501	197116500	5000	AB	AA	AA	AA	AB	AA	AA	AA	AA	AB	AA	AA	AB	AA	BB	AB	AB	AA	AA	AA	AB	BB	AA	AA	AA	AA	AB	AA	AA	BB	AB	BB	BB	BB	BB	BB	AB	AB	BB	AA	AB	AA	AA	AB	AA	Ad
chr1A	197237001	197250000	13000	BB	BB	AB	AB	BB	AB	AB	AB	AB	AB	AB	BB	AB	BB	AB	AB	BB	AB	AB	BB	AB	BB	BB	BB	AB	BB	AB	AB	BB	AB	AB	AB	AB	BB	AB	AB	BB	AB	AB	BB	AB	AB	BB	AB	AB	AB
chr1A	197278501	197284500	6000	AA	AA	AA	AA	AA	AA	AA	AA	AA	AA	AA	AA	AA	AA	AA	AB	AA	AA	AA	AA	AA	AA	AA	AA	AA	AA	AA	AB	AA	AB	AA	AA	AA	AA	AA	AA	AB	AA	AA	AA	AA	AA	AA	AA	AA	AB
chr1A	197359001	197363000	4000	AA	AA	AA	AA	AA	AA	AA	Ad	AA	AA	AA	AA	AA	AA	AA	AA	AA	AA	AA	AA	AA	AA	AB	AA	AA	AA	AA	AA	AA	AA	AA	AA	AA	AA	AA	AA	AA	AA	AA	AA	AA	AA	AA	AA	AA	AA
chr1A	197603001	197607000	4000	AB	BC	BC	BC	BB	BC	BC	BB	BB	BB	BB	BB	BB	M	BB	AB	AB	BB	BC	BC	BC	BC	BC	BB	BC	BB	BC	BC	BC	BC	BB	BB	BB	BB	BC	BB	BB	BB	AB	BB	BB	BB	AB	AB	BC	AB
chr1A	197832001	197839500	7500	AA	AA	AA	AA	AA	AA	AA	AA	AA	AA	AA	AB	AB	Ad	AA	AA	AA	AA	AA	AA	AA	AA	AA	AA	AA	AA	AA	AA	AA	AA	AA	AA	Ad	Ad	AA	BB	AA	AA	AB	AA	AA	AB	AA	AA	BC	AA
chr1A	197882001	197886000	4000	AA	AA	AA	AA	AA	AA	AA	AA	AA	AA	AA	AA	AA	AA	AA	AA	AB	AA	AA	AA	AB	AA	AA	AA	AA	AA	AA	AA	AA	AA	AA	AA	BB	AA	AA	AB	AA	AA	AA	AA	AA	AA	AA	AA	AA	AA
chr1A	197975501	197979500	4000	AB	AB	BB	AB	AB	AB	AB	AB	AB	AB	AB	AB	AB	AB	AA	AB	AB	AB	BB	AB	AB	AB	AB	AB	AB	AB	AB	AB	AB	AB	AB	AB	AB	AB	AB	BC	AB	AB	BB	AB	AB	AB	AB	AB	AB	AA
chr1A	197998001	198004000	6000	Ad	AA	AA	AA	AA	AA	Ad	AA	AA	AA	AB	AA	AA	Ad	Ad	AB	AA	AA	AB	AB	AA	Ad	AA	AB	AA	AA	AA	Ad	AA	Ad	Ad	Ad	Ad	Ad	Ad	AA	Ad	AA	AA	AB	AA	Ad	Ad	AA	AB	Ad
chr1A	198099501	198103500	4000	BB	M	BC	M	BC	M	BB	M	BC	BC	BC	BB	BC	M	AB	BC	BC	BC	BB	BC	BC	AB	BC	BC	BC	BC	BC	BC	M	BB	BC	AB	AB	BB	AB	BB	M	BC	BB	BC	BC	AB	BC	BB	BC	BC
chr1A	198125501	198129500	4000	AA	AA	AA	Ad	AA	AA	AA	AA	AA	AA	Ad	AA	AA	AA	AA	AA	AA	AA	AA	AA	AA	AA	AA	AA	AA	AA	AA	AA	AA	AA	AA	AA	AA	AA	AA	AB	AB	AA	AB	AA	AA	AA	AA	AA	AA	AA
chr1A	198166001	198170500	4500	M	M	BC	M	BC	M	M	M	M	M	M	M	M	M	M	M	M	M	M	BB	M	M	M	M	M	M	M	M	M	M	M	M	BC	BC	M	BC	M	M	BC	BC	BC	BC	BC	M	M	BC
chr1A	198382001	198386000	4000	AA	AB	AB	AB	AB	AB	AB	AB	AB	AB	AB	AB	AB	AB	AA	AB	AB	AB	BB	AB	AB	AA	AB	BB	AB	AB	AB	AA	AB	AB	AB	AA	AA	AA	AA	BB	AB	AB	BB	AB	AB	AA	AB	AB	AB	BB
chr1A	198468501	198475000	6500	dd	AA	AA	AA	AA	AA	AA	AA	AA	AA	AA	AA	AA	AA	dd	AA	AA	AA	AA	AA	AA	dd	AA	AA	AA	AA	AA	AA	AA	dd	Ad	dd	dd	dd	dd	AA	AA	AA	AA	AA	AA	dd	AA	AA	AA	AA
chr1A	198836501	198840500	4000	BB	BC	BC	BC	BC	BB	BB	BC	BB	BC	BB	BB	BC	BB	BB	BB	M	M	BB	BC	M	BC	M	BB	BB	BB	BC	BB	BC	BB	BB	BB	BB	M	BC	BB	BB	BB	BB	BB	BC	BB	BB	BC	BB	AB
chr1A	199015001	199020000	5000	AA	AA	AB	AB	AA	AA	AA	AA	AA	AA	AA	AB	AB	AA	AA	AB	BB	AA	AA	AA	AA	AB	AA	AB	AA	AA	AA	AA	AB	AA	AB	AA	AA	AA	AB	AA	AA	AA	AB	AA	AA	AA	AA	AA	AA	Ad
chr1A	199035001	199040500	5500	AA	AA	AA	AA	AA	AA	AA	AA	AA	AA	AA	AA	AA	AA	AA	AA	AA	AA	AA	AA	AA	AA	AA	AA	AA	AA	AA	AA	AA	AA	AA	AA	AA	AA	AA	AA	AA	AA	AA	AA	AA	AA	AA	AA	AA	AA
chr1A	199056001	199062000	6000	AA	AA	AA	AA	AA	AA	AB	AA	AA	AA	AA	AA	AA	AA	AA	AA	AA	AA	AA	AA	AA	AA	AB	AA	AA	AA	AA	AA	AA	AA	AA	AA	AA	AA	AA	AA	AB	AA	AA	AA	AA	AA	AA	AA	AA	AA
chr1A	199392001	199396500	4500	AB	BC	BC	BB	BC	BC	BB	BB	BB	BB	BC	BC	BB	BC	BC	M	BC	BB	BC	BB	BC	BB	BB	BC	BC	BB	BC	BB	BB	BB	BB	BB	BB	BB	BB	M	BB	BB	BC	BC	BC	BB	BB	BC	M	AB
chr1A	199535501	199539500	4000	AA	AA	AB	AA	AB	AA	AB	AB	AB	AA	AA	AA	AB	AA	AA	AA	AB	AB	AB	AA	AB	AA	AA	AB	AB	AA	AA	AB	AA	AA	AB	AA	AA	AA	AA	AA	AB	AB	AA	AA	AA	AA	AB	AB	AB	AB
chr1A	200012001	200016000	4000	M	M	BC	M	M	M	M	M	M	M	M	M	M	M	M	M	M	M	M	M	M	M	M	M	M	M	M	M	M	M	M	M	BC	M	BC	M	BB	M	M	M	M	BB	BC	BC	M	M
chr1A	200401001	200406000	5000	AA	AB	BB	BB	AB	BB	BB	BB	AB	BB	AB	BB	BB	BB	AA	BB	BB	BB	AB	AA	AB	AA	AB	AB	AB	AB	BB	BB	BB	Ad	AB	Ad	AA	Ad	Ad	BC	AA	BC	BC	BB	BB	Ad	BB	BB	BB	BC
chr1A	200705001	200710500	5500	M	M	M	M	BC	M	BC	M	M	M	M	M	M	M	M	M	M	M	M	M	M	M	M	M	M	BC	M	BC	M	BC	BC	BC	BC	M	BC	BC	BC	BC	M	BC	BC	AB	M	BC	BC	BB
chr1A	200866001	200870000	4000	AA	AA	AA	AA	AB	AA	AA	AB	AA	AA	AB	AA	AA	AB	AA	AA	AB	AA	AA	AA	AB	AB	AA	AA	AA	AA	AB	AB	AA	AA	AA	AB	AA	AB	AA	AB	AB	AA	AB	AA	AB	AA	AB	AA	AB	AB
chr1A	200911501	200917000	5500	AA	AA	AA	AA	AA	AA	AA	AA	AA	AA	AA	AA	AA	AA	AA	AA	AA	AA	AA	AA	AA	AA	AB	AA	AA	AA	AA	AB	AA	AA	AA	AA	AA	AA	AA	AB	AB	AB	AB	AA	AB	AA	AB	AA	AA	AB
chr1A	200930001	200934500	4500	AA	AA	AA	AA	AA	AA	AA	AA	AA	AA	AA	AA	AA	AA	AA	AA	AA	AA	AA	AA	AA	AA	AA	AA	AA	AA	AA	AA	AA	AA	AA	AB	AA	AA	AA	AA	AA	AA	AB	AA	AB	AA	AA	AA	AA	AB
chr1A	201120501	201126500	6000	AB	AB	AB	AB	AB	AB	AB	AB	BB	AB	AB	AB	BB	AB	AB	AB	AB	BB	AB	AB	AA	AB	AA	AA	AB	AB	AB	AB	AB	AB	AB	AA	AB	AB	AB	AB	AB	AB	AB	AB	BB	AB	AB	AB	AB	AA
chr1A	201369501	201373500	4000	AB	BC	AB	BB	BB	BB	AB	BB	BB	BC	AB	BB	BB	BB	BB	BC	BB	BB	AB	BC	BC	BB	BB	AB	AB	AB	AB	M	BB	BC	BB	AB	AB	BC	BB	Ad	BC	AB	AA	BB	AB	AA	AB	AA	AB	BB
chr1A	201398001	201402000	4000	AA	AA	AA	AA	AA	AA	AA	AA	AA	AA	AB	AA	AA	AA	AA	AA	AB	AA	AA	AA	AA	AA	AA	AA	AA	AB	AB	Ad	AA	AA	AA	AA	AA	AA	AA	BB	AA	AA	AA	AA	AA	Ad	AA	AA	AA	AA
chr1A	201482001	201488000	6000	BC	AA	AA	AA	AA	AA	AA	AA	AB	AA	AA	AA	AB	AA	BB	AA	AA	AB	AA	AA	AB	AB	AB	AA	AA	AA	AA	AB	AA	BB	AA	AB	AB	BB	BB	BB	AA	AA	AB	AA	AB	AA	AA	AA	AA	AA
chr1A	201806501	201815500	9000	AA	AB	AA	AB	AB	AB	AB	AB	AB	AA	AA	AB	AA	AB	AB	AA	AB	AB	AA	AB	AA	AA	AA	AA	AB	AA	AA	AB	AA	AA	AA	AA	AB	AA	AA	AB	AA	AA	AA	AA	AA	AA	AA	AA	AA	AA
chr1A	201854501	201859500	5000	AA	AB	AB	AB	AA	AB	AA	AA	AA	AA	AA	AA	AA	AB	AA	AB	AA	AA	AA	AA	AB	AB	AB	AA	AA	AA	AA	AB	AA	AB	AB	AB	AB	AA	AA	BB	BB	AB	AB	AB	AB	AB	AB	AB	AB	AB
chr1A	202020001	202024500	4500	AA	AA	AA	AA	AA	AB	AB	AA	AB	AA	AA	AA	AA	AA	AA	AA	AA	AA	AA	AB	AA	AA	AA	AA	AB	AA	AA	AA	AA	AA	AA	AA	AB	AA	AA	AA	AB	AA	AB	AA	AA	AA	AA	AA	AA	AB
chr1A	202027501	202031500	4000	AA	BB	BB	BC	BC	BC	AA	BB	M	BB	M	BB	BC	BB	BC	BB	BC	BB	BB	BC	BB	AB	AA	BC	BB	BB	BB	AB	BC	AA	AA	AA	BB	BC	BB	BB	AA	BB	BB	BB	BB	AA	BC	BB	BB	BC
chr1A	202176001	202180000	4000	M	M	M	M	M	M	M	M	M	M	BC	M	M	M	M	M	M	M	M	M	M	M	M	M	M	M	M	M	M	M	M	M	M	M	BC	M	M	M	M	M	M	M	M	M	M	M
chr1A	202410501	202414500	4000	BB	AB	BB	AB	AB	AB	BB	AB	AB	BB	AB	AB	BB	AB	AB	BB	AB	AB	AB	BB	BB	AB	BB	AB	BB	AA	BB	AB	BB	AB	AB	AB	BB	AB	AB	BC	AA	AB	BB	AB	AB	Ad	AB	AB	Ad	AB
chr1A	202473001	202477500	4500	BB	BB	BB	AB	AB	AB	AB	BB	BB	AB	AB	BB	BB	BB	AB	BB	BB	AB	BB	AB	BB	BB	AB	AB	AB	AB	BB	AB	BB	BB	BB	AB	AB	AB	BB	BB	AB	AB	BB	BB	BB	AA	AB	AB	AB	AB
chr1A	202566501	202572500	6000	AB	AB	AB	AB	AB	AB	BB	AB	AB	AB	AB	AB	AB	BB	AB	AB	AB	AB	AB	AB	AB	AB	AB	AB	AB	AB	AB	AB	AB	AB	AB	AB	AB	AB	AB	BB	AB	AB	BB	AB	AB	AB	AB	AB	BB	AB
chr1A	202719501	202723500	4000	AA	AA	AA	AB	AB	AA	AA	AB	AA	AA	AA	AA	AA	AB	AA	AA	AA	AA	AA	AB	AB	AB	AA	AA	AA	AA	AA	AA	AB	AA	AB	AA	AA	AB	AA	AA	BC	AA	AA	AA	AA	AB	AA	AA	AB	BB
chr1A	202722001	202726500	4500	AA	BB	BB	BB	BB	BC	BC	AB	BB	BC	AB	BB	BB	BB	AB	BB	BB	BC	AB	BB	BB	BB	BC	BB	BB	AB	BB	M	BC	AB	BB	AB	BB	AB	AB	AA	BC	BB	AB	BB	BB	AA	BB	BB	BB	AB
chr1A	203310501	203316000	5500	dd	AA	AA	AA	AA	AA	AA	AA	AA	AA	Ad	AA	AA	AA	dd	AA	AA	AA	AA	AA	AA	dd	AA	AA	AA	AA	AA	Ad	AA	dd	Ad	dd	dd	dd	dd	AB	AA	AA	AA	AA	AA	dd	AA	AA	Ad	BB
chr1A	203320501	203324500	4000	BC	BC	BC	BC	BB	BC	BB	BB	BC	BC	BC	AB	BC	BB	BC	BC	BC	BC	M	BC	BC	BC	BC	BC	BC	BC	BC	BC	BB	BC	BB	BB	BC	BB	BC	M	BC	BC	M	BC	M	AB	BC	BC	AB	BB
chr1A	203354001	203358000	4000	AA	AA	AB	AB	AA	AA	AB	AA	AB	AB	AB	AB	AA	AB	AB	AA	AA	AA	AB	AA	AA	AB	AA	AB	AB	AB	AB	AB	AB	AB	AA	AB	AA	AB	AA	AA	AB	AA	AB	AA	AA	AB	AA	AA	BB	AA
chr1A	203947501	203951500	4000	AA	AB	AA	AA	AA	AB	AB	AB	AA	AA	AB	AA	AA	BB	AA	AB	AB	AA	AA	AA	AB	AB	AB	AB	AA	AB	AA	AA	AB	AA	AB	AB	AB	AA	AA	BB	AA	AA	AB	AA	AB	AA	AB	AB	AB	AB
chr1A	204044501	204049000	4500	AB	AA	AA	AA	AA	AB	AA	AA	AA	AA	AA	AA	AA	AA	AA	AA	AB	AA	AA	AA	AA	AA	AA	AB	AA	AA	AA	AA	AA	AA	AB	AA	AA	AB	AA	Ad	AA	AA	AA	AA	AA	AA	AA	AA	AB	AA
chr1A	204129001	204133500	4500	BB	BB	M	BC	BB	BB	BB	BB	BB	AB	BB	BB	BB	BC	BB	BB	BC	BB	BB	BB	BC	AB	BB	BC	BB	BB	BB	BB	BC	BB	BB	BB	BB	BB	AB	BC	BC	BC	AB	BC	BB	BB	BB	BB	BB	BB
chr1A	204129001	204138000	9000	BB	BC	M	BC	BC	BC	BC	BC	M	M	BC	M	M	M	BB	M	M	M	M	M	M	AB	M	BC	BC	M	BC	M	BC	BB	BB	BB	BB	AB	BB	M	BC	M	M	BC	M	BB	M	M	BC	BC
chr1A	204149001	204153000	4000	M	BB	BC	BC	BB	BC	AB	AB	BC	M	BC	BC	BB	BB	BC	M	BB	BB	BB	AB	BB	BC	BC	BC	AB	BB	BB	BC	BB	BC	M	BC	M	M	M	BC	AB	BB	BB	BB	BB	M	AB	BB	M	Ad
chr1A	204177001	204182000	5000	BC	BC	BB	BC	BC	BC	BB	BB	BC	BC	BC	BC	BB	BC	BC	BC	BC	BB	BC	BB	BB	BB	BB	BC	BB	BB	BB	BC	BB	BC	BC	BC	M	BB	BC	BB	AB	BB	BB	BB	BB	BC	BB	BB	BC	Ad
chr1A	204487501	204493000	5500	BB	BC	BB	BB	BC	BC	BB	BC	BC	BC	BB	BB	M	BB	BC	BB	BC	BC	AB	BB	BB	M	BC	BB	BB	BB	BB	BB	BB	BC	BB	BB	BB	BB	BB	BC	BC	BB	M	BB	BC	BB	BC	BC	BC	BB
chr1A	204631001	204635000	4000	AB	BB	AB	AB	AB	BB	BB	AB	AB	AB	BB	AB	BB	AB	AB	BB	AB	AB	AB	BB	BB	AB	BB	AB	AB	AB	AB	M	BB	AB	BB	AB	AB	BB	AB	AA	M	AB	AA	BB	AB	AA	AB	AB	BB	BB
chr1A	204891501	204899500	8000	AA	AA	AA	AA	AA	AA	AA	AA	AA	AA	AA	AA	AA	AA	AA	AA	AA	AA	AA	AA	AA	AA	AA	AA	AA	AA	AA	AA	AA	AB	AA	AA	AA	AA	AA	AB	AB	AA	AA	AA	AA	AA	AA	AA	AA	AB
chr1A	204967001	204975500	8500	AB	BB	BB	AB	AB	BB	BB	BB	BB	BB	BB	AB	BB	AB	AB	BB	BB	AB	BB	BB	BB	BB	BB	AB	AB	BB	BB	BB	BB	BB	BB	AB	AB	AB	BB	AB	BB	BB	AB	BB	BB	BB	BB	BB	BB	AB
chr1A	205467001	205476500	9500	AA	AA	AA	AB	AB	AA	AB	AA	AA	AB	AA	AA	AB	AA	AA	AA	AA	AA	AA	AB	AA	AB	AB	AA	AB	AB	AB	AA	AB	AA	AB	AB	AA	AA	AB	AB	AB	AA	AB	AA	AA	AA	AA	AA	AA	AB
chr1A	205483001	205490000	7000	Ad	BC	M	BC	M	M	BC	M	BC	BC	BC	BC	BC	BC	dd	BC	BC	M	BC	BC	BC	dd	BC	BC	BC	BC	BB	AB	BC	dd	AB	dd	dd	dd	Ad	BC	BB	BB	BB	BC	BB	dd	AB	AB	BB	BB
chr1A	205845001	205856000	11000	AA	BB	BB	BC	BB	BB	BB	BB	BB	BB	BB	BB	BB	BC	AA	BB	BB	BB	AB	BB	BB	AA	BB	BB	AB	BC	BB	AB	BB	AA	BB	AA	AA	AA	AA	BC	BB	BB	BB	BB	BB	AA	BB	BB	AB	BB
chr1A	205852001	205856000	4000	BB	M	M	M	M	M	M	M	M	M	M	M	M	M	BB	M	M	M	M	M	M	BC	M	M	M	M	M	M	M	BC	M	M	BB	BB	BC	M	M	BC	M	M	M	AA	M	M	AB	BC
chr1A	206038001	206042000	4000	BC	BC	BB	BB	BC	BB	BC	BB	BB	BC	BB	BB	BC	BB	BB	BB	BC	BC	BB	BC	BB	BC	BB	BC	BB	BB	BB	BB	BC	BC	BB	BC	M	BC	BC	M	BC	BB	BC	BB	BC	BC	BC	BB	M	BB
chr1A	206063001	206067500	4500	M	M	M	M	M	M	BC	BC	M	M	M	M	M	M	M	M	BC	BC	M	BC	BC	BC	BC	M	M	M	M	BB	M	BC	M	M	M	BC	M	M	BC	M	M	M	M	AB	BC	M	BB	BC
chr1A	206281501	206286500	5000	BB	AB	BB	BB	BB	BC	BB	BB	BB	BB	AB	BB	BB	BB	BB	BC	BB	BB	BB	BB	BC	BB	BB	BB	BB	BB	BB	AB	BB	BB	BB	BB	BB	BB	BB	BB	BB	BB	BB	BB	BB	BC	BB	BB	BB	BC
chr1A	206688501	206733000	44500	AA	AA	AA	AA	AA	AA	AA	AA	AA	AA	AA	AA	AA	AA	AA	AA	AA	AA	AA	AA	AA	AA	AA	AA	AA	AA	AA	AA	AA	AA	AA	AA	AA	AA	AA	AA	AA	AA	AA	AA	AA	AA	AA	AA	AA	AA
chr1A	207203001	207209500	6500	AA	AA	AB	AB	AA	AA	AB	AB	AB	AA	AA	AB	AB	AA	BB	AB	Ad	AA	AA	AA	AA	BB	AA	AB	AA	AB	AA	AA	AB	BB	AB	BB	BB	BB	BB	AA	AA	AA	AB	AA	AB	AB	AB	AB	AB	AB
chr1A	207427001	207435000	8000	BB	AA	AA	AA	AB	AA	AA	AA	AA	AA	AA	AA	AA	AA	BB	AA	AA	AA	AA	AA	AA	BB	AB	AA	AA	AA	AA	AA	AA	BB	AB	BB	BB	BB	BB	AA	AA	AA	AA	AA	AA	AB	AA	AA	AA	AA
chr1A	207668501	207674500	6000	M	M	M	M	M	M	M	M	M	M	M	M	M	M	BC	BC	BC	M	M	M	BC	M	M	BC	M	BC	M	M	M	M	M	M	M	BC	M	AA	BB	BB	AB	BC	BB	BC	BB	BB	BC	BB
chr1A	208018001	208026000	8000	AB	AA	AA	AA	AA	AA	AA	AA	AA	AA	AA	AA	AA	AA	BB	AA	AA	AA	AB	AA	AA	AB	AA	AA	AA	AA	AA	AB	AA	AB	AB	AB	AB	AB	AB	AB	AA	AA	AB	AA	AA	BB	AA	AA	AB	AB
chr1A	208055501	208059500	4000	AB	AA	AA	AB	AB	AB	AB	AB	AA	AB	AA	AA	AB	AB	AA	AB	AB	AA	AB	AA	AB	AB	AB	BB	AB	AB	AA	AA	AA	AA	AB	AA	AA	AA	AB	AB	AA	AA	AB	AA	AB	AA	AA	AA	AB	AA
chr1A	208062501	208066500	4000	BB	BC	BB	BB	BB	BB	BB	BB	BC	BC	BB	BB	BB	BB	BB	BB	BC	BB	BC	BB	BC	BC	BB	BC	BC	BB	AB	BC	BB	BB	BB	BB	BB	BB	BC	BB	AB	BB	BB	BB	BB	BB	BB	BB	M	AA
chr1A	208131001	208136000	5000	AA	Ad	AA	Ad	AA	AA	AA	AA	AA	Ad	AA	AA	AA	AA	AA	AA	AA	AA	Ad	AA	AA	AA	AA	AA	Ad	AA	Ad	AA	AA	AA	AA	AA	AA	AA	AA	AA	AB	AA	AA	AA	AA	AA	AA	AA	AA	BB
chr1A	208209501	208215500	6000	BB	BC	BB	AB	AB	AB	BB	BB	AB	AB	AB	AB	AB	BB	BB	BB	AB	BB	BB	BB	BB	BB	BB	BC	BB	BB	BB	BB	BB	AB	AB	BB	AB	BB	AB	BC	BB	BB	M	BB	BC	AB	BB	BC	BB	AA
chr1A	208410001	208414000	4000	M	BB	M	BC	AB	M	AB	BC	BC	BC	BB	BB	M	M	M	M	M	BC	BC	M	AB	M	AB	M	BC	M	AB	BB	BB	M	BC	M	M	M	M	M	AB	BB	BC	BB	BC	M	BB	BB	M	BB
chr1A	208518001	208524000	6000	AB	AB	BB	AB	AB	BB	BB	AB	BB	AB	AB	AB	BB	BB	AB	AB	BB	AB	BB	BB	AB	AB	AB	AB	BB	AB	BB	BB	AB	AB	BB	BB	AB	BB	AB	AA	BB	AB	AB	AB	AB	BB	BB	AB	BB	AB
chr1A	208641501	208645500	4000	AA	AA	AA	AB	AA	AA	AA	AA	AA	AA	AA	AB	AB	AA	AA	AA	AA	AA	AA	AA	AB	AA	AA	AA	AA	AA	AB	AA	AA	AA	AA	AA	AA	AA	AA	AA	AA	AA	AB	AA	AA	AB	AA	AB	AB	Ad
chr1A	208705001	208712000	7000	AB	Ad	BB	AB	AA	AB	AB	BC	BB	BB	BB	AB	BB	Ad	BB	BC	BB	Ad	BC	AA	BC	Ad	AA	BC	BB	BB	BB	AB	AB	AA	AB	AA	BB	BB	AA	BB	AB	BB	BC	BB	BB	AA	BB	M	Ad	AA
chr1A	208789501	208793500	4000	M	M	M	M	M	M	M	M	M	M	M	M	M	M	M	M	M	M	M	M	M	M	M	M	M	M	M	M	M	M	M	M	M	M	M	M	M	BC	BC	M	BC	BC	BC	BC	M	M
chr1A	208899501	208904500	5000	BC	AB	AB	AA	AB	AB	AA	AA	AB	AB	AB	AA	AA	AA	AA	AB	AB	AA	AB	AB	AA	AA	AA	AB	AB	AA	AA	AB	AB	AA	AA	AA	AB	AA	BC	AB	BB	AB	AB	AA	AB	AA	AB	AB	AB	BB
chr1A	208902001	208910500	8500	AA	AA	AB	AA	AA	AB	AB	AA	AB	AA	AB	AA	AB	AA	AB	AB	AB	AA	AB	AB	AA	AB	AA	AB	AB	AB	AB	AB	AA	AB	AB	AB	AB	AB	AA	BC	BB	BB	BB	BB	BB	AA	AB	BB	AB	BB
chr1A	209052001	209057500	5500	BC	BB	BC	M	BC	M	BC	M	M	M	M	M	M	M	BC	M	BB	M	BC	M	M	BC	M	M	M	M	BB	BC	BC	M	BC	M	M	M	M	BC	BC	BC	M	BC	M	BB	BC	BC	M	BB
chr1A	209382001	209424000	42000	M	M	M	M	M	M	M	M	M	M	M	M	M	M	M	M	M	M	M	M	M	M	M	M	M	M	M	M	M	M	M	M	M	M	M	M	M	M	M	M	M	M	M	M	M	M
chr1A	209452501	209457000	4500	AB	BC	BB	BC	BB	BB	BC	BB	BB	BC	BB	BC	BB	BC	AA	BC	BB	BC	BC	BC	BB	AA	BC	BB	BB	BB	BC	AB	BC	AA	AB	AA	AA	AA	AA	BB	BB	BB	BB	BB	BB	Ad	BB	BB	BB	BB
chr1A	210396501	210402000	5500	dd	AA	AB	AA	AB	AA	AA	AA	AA	AA	AA	AA	AA	AB	dd	AA	AB	AA	AA	AA	AA	dd	AB	AA	AA	AA	AA	AA	AA	dd	Ad	dd	dd	dd	dd	AA	AB	AA	AB	AA	AB	dd	AB	AA	AB	AA
chr1A	211087001	211091000	4000	AA	AA	AA	AA	AA	Ad	AA	AA	AA	AA	AA	AA	AA	AA	AA	AA	AA	AA	AA	AA	AA	AA	AA	AA	AA	AA	AA	AA	AA	AA	AA	AA	AA	AA	AA	AB	AA	AA	AA	AA	AA	AA	AA	AA	AA	AB
chr1A	211123501	211129000	5500	AA	AB	AA	AA	AB	Ad	AA	AA	AA	AA	AA	AB	AA	AB	AA	AB	AA	AA	AA	AA	AA	AB	AA	AA	AB	AA	AA	AB	AA	AA	AA	AB	AA	AB	AB	AB	AB	AA	AA	AA	AB	AA	AB	AA	AA	AA
chr1A	211346001	211350000	4000	BB	AB	BB	BC	AB	Ad	AB	BB	AB	BC	BB	BB	AB	BC	BB	BB	BC	BB	BC	AB	dd	BB	BB	AA	BB	BB	dd	Ad	BB	BB	BB	AB	AB	BC	AB	BC	BC	BB	BB	AB	BB	BB	BB	BC	BB	AB
chr1A	211551501	211560500	9000	AA	Ad	AA	AA	AA	AA	dd	AA	AA	AA	AA	AA	AA	AA	Ad	AA	AA	AA	AA	AA	dd	AA	dd	AA	AA	AA	dd	dd	AA	AA	Ad	AA	AA	AA	AA	AA	dd	AA	AA	AA	AA	Ad	AA	AA	AA	Ad
chr1A	211642001	211646500	4500	M	M	M	M	M	M	M	M	M	M	M	M	M	M	M	M	M	M	M	M	M	M	M	M	M	M	M	M	M	M	M	M	M	M	M	M	BB	M	M	M	M	BB	M	M	M	M
chr1A	212039501	212049000	9500	AB	Ad	AA	AA	AA	AA	dd	AA	AA	AB	Ad	AA	AA	AB	AA	AA	AA	AB	AA	AA	dd	AA	dd	AA	AB	AB	dd	Ad	AA	AA	Ad	AA	AA	AB	AA	AB	dd	AA	AB	AA	AB	AA	AA	AA	AB	Ad
chr1A	212039501	212072500	33000	AA	Ad	AA	AA	AA	AA	dd	AA	AA	AA	Ad	AA	AA	AA	AA	AA	AA	AA	AA	AA	dd	AA	dd	AA	AA	AA	dd	Ad	AA	AA	Ad	AA	AA	AA	AA	AA	dd	AA	AA	AA	AA	Ad	AA	AA	AA	AA
chr1A	212088501	212097000	8500	AA	AA	AB	AA	AA	AA	dd	AA	AA	AA	AA	AB	AA	AA	AA	AA	AA	AA	AA	AA	dd	AA	dd	AA	AA	AA	dd	Ad	AA	AA	AA	AB	AA	AA	AB	AA	dd	AA	AA	AA	AA	AB	AA	AA	AB	AB
chr1A	212112001	212116000	4000	AA	Ad	AA	AA	AA	AA	dd	AA	AA	AA	AA	AA	AB	AA	AA	AB	AA	AA	AA	AA	dd	AA	dd	AA	AA	AA	dd	Ad	AA	AA	Ad	AA	AA	AA	AA	AA	dd	AA	AA	AA	AA	AA	AA	AA	AA	AA
chr1A	212115501	212121500	6000	AA	Ad	AA	AA	AA	AA	dd	AA	AA	AA	Ad	AA	AA	AA	AA	AA	AA	AA	AA	AA	dd	AA	dd	AA	AA	AA	dd	Ad	AA	AA	Ad	AA	AA	AA	AA	AA	dd	AA	AA	AA	AA	AA	AA	AA	AA	AA
chr1A	212133001	212139000	6000	AA	Ad	AA	AA	AA	AB	dd	AA	AA	AA	AA	AB	AA	AA	AA	AA	AA	AA	AB	AB	dd	AA	dd	AA	AA	AA	dd	Ad	AA	AA	Ad	AA	AA	Ad	AA	AA	dd	AA	AA	AA	AA	AA	AA	AA	AA	AA
chr1A	212151001	212161500	10500	AA	Ad	AB	AA	AA	AA	dd	AA	AA	AA	Ad	AA	AA	AA	AA	AA	AA	AA	AB	AA	dd	AA	dd	AA	AA	AA	dd	Ad	AA	AA	Ad	AA	AA	AA	AB	AB	dd	AA	AB	AA	AA	AB	AB	AA	AB	AB
chr1A	212517001	212524500	7500	dd	Ad	AA	AA	AA	AA	dd	AA	AA	AA	Ad	AA	AA	AA	dd	AA	AA	AA	AA	AA	dd	dd	dd	AA	AA	Ad	dd	dd	Ad	dd	dd	dd	dd	dd	dd	AB	dd	AA	AB	AA	AA	dd	AA	AA	AA	AA
chr1A	212533501	212537500	4000	dd	AA	AA	AA	AB	BB	dd	BB	AB	AB	AA	AB	AB	BB	dd	AB	AB	AB	AB	AB	dd	dd	dd	BB	AB	BB	dd	dd	AB	dd	dd	dd	dd	dd	dd	AB	dd	AB	AB	AB	AA	dd	AA	AA	BB	Ad
chr1A	212570001	212578000	8000	dd	Ad	AA	AA	AA	AA	dd	AA	AA	AA	Ad	AA	AA	AA	dd	AA	AA	AA	AA	AA	dd	dd	dd	AA	BB	AA	dd	dd	AA	dd	dd	dd	dd	dd	dd	AA	dd	AA	AA	AA	AA	dd	AA	AA	AA	AA
chr1A	212588501	212593500	5000	dd	Ad	Ad	Ad	Ad	AA	dd	Ad	Ad	Ad	Ad	AA	Ad	AA	dd	AA	Ad	Ad	AA	Ad	dd	dd	dd	AA	BC	AA	dd	dd	AA	dd	dd	dd	dd	dd	dd	AA	dd	Ad	Ad	Ad	Ad	dd	Ad	Ad	AA	Ad
chr1A	212740001	212744500	4500	AA	Ad	AB	AB	dd	AA	dd	AB	AA	AB	AA	AB	AA	AA	AA	AA	AB	AA	AB	AB	dd	AA	dd	AA	AA	AA	dd	dd	AA	AA	Ad	AB	AA	Ad	AA	AB	dd	AB	AB	AA	AB	AB	AB	AB	AB	AB
chr1A	213236001	213241000	5000	AB	Ad	AB	AB	AB	AB	dd	AB	AB	AB	AA	AB	AB	BB	dd	AB	AB	AB	AB	AB	dd	dd	dd	BB	BB	AB	dd	Ad	AB	dd	dd	dd	AB	dd	dd	BB	dd	AB	BB	AA	AB	dd	AB	AA	AA	AB
chr1A	213599501	213605000	5500	M	M	M	M	M	M	M	M	M	M	M	M	M	M	BC	M	M	M	M	M	M	M	M	M	M	M	M	M	M	M	M	M	M	M	M	M	M	M	M	M	M	M	M	M	M	BC
chr1A	214395501	214400000	4500	dd	AA	AA	AA	AA	AA	AA	AA	AA	AA	AA	AA	AA	AA	dd	AA	AA	AA	AA	AA	AA	dd	dd	AA	AA	AA	AA	Ad	AA	dd	dd	dd	dd	dd	dd	AA	AA	AA	AB	AA	AA	dd	AA	AA	AA	AA
chr1A	214759001	214763500	4500	AA	AB	AA	AA	AA	AA	AA	AA	AA	AA	AA	AA	AB	AA	AA	AA	AA	AA	AA	AA	dd	AA	BB	AA	AA	AA	AA	AA	AA	AA	AA	Ad	AA	AA	AA	AB	AA	AA	AA	AA	AA	Ad	AA	AA	AA	Ad
chr1A	214769501	214781000	11500	Ad	AA	AA	AA	AA	AA	AA	AA	AA	AA	AA	AA	AA	AA	Ad	AA	AA	AA	AA	AA	dd	Ad	BB	AA	AA	AA	AA	AA	AA	Ad	AA	Ad	Ad	Ad	Ad	Ad	AA	AA	AA	AA	AA	dd	AA	AA	AA	AA
chr1A	214889501	214898500	9000	AA	AA	AA	AA	AA	AA	AA	AA	AA	AA	AA	AA	AA	AA	AA	AA	AA	AA	AA	AA	dd	AA	BB	AA	AA	AA	AA	AA	AA	AA	AA	AA	AA	AA	AA	AB	AA	AA	AA	AA	AA	AA	AA	AA	AA	AA
chr1A	215055501	215059500	4000	AB	AA	AA	AA	AB	AA	AA	AA	AA	AA	AA	AA	AA	AA	AA	AA	AA	AA	AA	AA	dd	AA	BB	AA	AA	AA	Ad	Ad	AB	AA	AA	AA	Ad	AA	AB	AB	AA	AA	AA	AA	AA	AA	AA	AA	AA	AA
chr1A	215148001	215152000	4000	AB	AA	AA	AA	AA	AA	AA	AA	AA	AA	AA	AA	AA	AA	AA	AA	AA	AA	AA	AA	dd	AA	BB	AA	AA	AA	AA	AA	AA	AA	AA	AA	dd	AA	AA	AA	AA	AA	AA	AA	AA	AA	AA	AA	AA	AA
chr1A	215269001	215275000	6000	BB	AA	AA	AA	AA	AA	AA	AA	AA	AA	AA	AA	AA	AA	AA	AA	AA	AA	AA	AA	dd	AA	BB	AA	AA	AA	AA	AA	AA	AA	AA	AA	dd	AA	Ad	AB	AA	AA	AB	AA	AA	AA	AA	AA	AA	AA
chr1A	215320001	215324500	4500	M	BB	BB	BC	BB	BC	BB	BC	BB	BC	BB	BB	BC	BC	BB	BC	BC	BC	BC	BC	AA	BB	M	BB	BB	BC	BC	BC	BC	BB	BB	BB	AA	BB	BB	BC	BB	BC	BB	BB	BC	BB	BC	BB	AB	BB
chr1A	215362501	215373500	11000	AB	AA	AA	AA	AA	AA	AA	AA	AA	AA	AA	AA	AA	AA	AA	AA	AA	AA	AA	AA	dd	AA	BB	AA	AA	AA	AA	AA	AA	AA	AA	AA	dd	AA	AA	AA	AA	AA	AA	AA	AA	AA	AA	AA	AA	AA
chr1A	215459001	215465500	6500	dd	AA	AA	AA	AA	AA	AA	AA	AA	AA	AA	AA	AA	AA	AA	AA	AA	AA	AA	AA	dd	AA	BB	AA	AA	AA	AA	AA	AA	AA	AA	AA	dd	AA	AA	AA	AA	AA	AB	AA	AA	AA	AA	AA	AA	AA
chr1A	215519001	215524500	5500	dd	AA	AA	AA	AA	AA	AA	AA	AA	AA	AA	AA	AA	AA	dd	AA	AA	AA	AA	AA	dd	dd	BB	AA	AA	AA	AA	Ad	AA	dd	Ad	dd	dd	dd	dd	AB	Ad	AA	AA	AA	AA	dd	Ad	AA	AA	AA
chr1A	215564501	215571500	7000	Ad	AB	AB	BB	AB	BB	BB	BB	BB	AB	AB	AB	BB	AB	AB	AB	AB	AB	AB	BB	AA	AB	M	AB	AB	BB	BB	AB	BB	BB	BB	AB	Ad	AB	AB	BB	AB	AB	AB	AB	AB	AB	AB	AB	BB	AB
chr1A	215661001	215667000	6000	AB	AA	AA	AA	AA	AA	AA	AA	AA	AA	AA	AA	AA	AA	AA	AA	AA	AA	AA	AA	AA	AA	BB	AA	AA	AA	AA	AA	AA	AA	AA	Ad	dd	AA	AA	AA	AA	AA	AA	AA	AA	AA	AA	AA	AB	Ad
chr1A	215672001	215677000	5000	AA	AA	AA	AA	AA	AA	AA	AA	AA	AA	AA	AA	AA	AA	Ad	AA	AA	AA	AA	AA	AA	Ad	BB	AA	AA	AA	AA	AA	AA	Ad	Ad	Ad	dd	Ad	Ad	AA	Ad	AA	AA	AA	AA	Ad	Ad	AA	Ad	Ad
chr1A	215691501	215696500	5000	BB	AA	AA	AA	AA	AA	AA	AA	AA	AA	AA	AA	AA	AA	AA	AA	AA	AA	AA	AA	AA	AA	BB	AA	AA	AA	AA	AA	AA	AA	AA	AA	dd	AA	AA	AB	AA	AA	AB	AA	AA	AA	AA	AA	AA	AA
chr1A	215729001	215734000	5000	AA	AA	AA	AA	AA	AA	AA	AA	AA	AA	AA	AA	AA	AA	Ad	AA	AA	AA	AA	AA	AA	Ad	BB	AA	AA	AA	AA	AA	AA	Ad	AA	Ad	dd	AA	Ad	AA	AA	AA	AA	AA	AA	Ad	AA	AA	AA	Ad
chr1A	215785501	215792000	6500	BB	AA	AA	AA	AA	AA	AA	AA	AA	AA	AA	AA	AA	AA	AA	AA	AA	AA	AA	AA	AA	AA	BB	Ad	AA	AA	AA	AA	AA	Ad	AA	Ad	dd	AA	AA	AA	AA	AA	AA	AA	AA	AA	AA	AA	AA	AA
chr1A	215804501	215821500	17000	BB	AA	AA	AA	AA	AA	AA	AA	AA	AA	AA	AA	AA	AA	AA	AA	AA	AA	AA	AA	AA	AA	BB	AA	AA	AA	AA	AA	AA	AA	AA	AA	dd	AA	AA	AB	AA	AA	AA	AA	AA	AA	AA	AA	AA	AA
chr1A	215846501	215851500	5000	dd	AA	AA	AA	AA	AA	AA	AA	AA	AB	AA	AA	AA	AA	Ad	AA	AA	AA	AA	AA	AA	Ad	BB	AA	AA	AA	AA	AA	AA	Ad	AA	Ad	dd	AA	Ad	AB	AA	AA	AA	AA	AA	Ad	AA	AA	AA	AA
chr1A	215888501	215896000	7500	BB	AA	AA	AA	AA	AA	AA	AA	AA	AA	AA	AA	AA	AA	AA	AA	AA	AA	AA	AA	AA	AA	BB	AA	AA	AA	AA	AA	AA	AA	AA	AA	AA	AA	AA	AA	AA	AA	AA	AA	AA	AA	AA	AA	AA	Ad
chr1A	215915501	215924500	9000	BB	AA	AA	AB	AA	AA	AA	AA	AA	AA	AA	AA	AA	AA	AA	AA	AA	AA	AA	AA	AA	AA	BB	AA	AA	AA	AA	AA	AA	AA	AA	Ad	AA	Ad	Ad	AB	Ad	AA	AA	AA	AA	AA	Ad	AA	AB	dd
chr1A	215943001	215957500	14500	BB	AA	AA	AA	AA	AA	AA	AA	AA	AA	AA	AA	AA	AA	AA	AA	AA	AA	AA	AA	AA	AA	AB	AA	AA	AA	AA	AA	AA	AA	AA	AA	AA	AA	AA	AB	AA	AA	AA	AA	AA	AA	AA	AA	AA	AA
chr1A	215982001	215999000	17000	BB	AA	AA	AB	AA	AB	AA	AA	AA	AA	AA	AA	AA	AA	AA	AA	AA	AA	AA	AA	AA	AA	BB	AA	AA	AA	AA	AA	AA	AA	AA	AA	AA	AA	AA	AA	AA	AA	AA	AA	AA	AA	AA	AA	AA	AA
chr1A	216099501	216104500	5000	BB	AA	AA	AA	AA	AA	AA	AA	AA	AA	AB	AA	AB	AA	AA	AA	AA	AA	AB	AA	AA	AA	AA	AA	AB	AA	AA	AB	AA	AA	AA	AA	AA	AA	AA	AA	dd	AA	AA	AA	AA	AB	AA	AA	AB	AA
chr1A	217432501	217438500	6000	AB	AB	BB	AB	AA	AB	AA	AB	AB	AB	BB	AB	AB	AB	AB	AB	AB	AB	AA	AB	AB	AB	AB	AB	AB	AB	AB	AA	AA	AB	AB	AB	AA	AB	AB	BC	AB	AB	BB	AB	AB	AA	AB	AB	AA	BB
chr1A	218276001	218282000	6000	AA	AA	AA	AA	AA	AA	AA	AA	AA	AA	AA	AA	AA	AA	AA	AA	AA	AA	AA	AA	AA	AA	AA	AA	AA	AA	AA	AA	AA	AA	AA	AA	AA	AA	AA	AA	AA	AA	AA	AA	AA	AA	AA	AA	AA	AA
chr1A	218537501	218542500	5000	AB	AB	AB	AA	AA	AB	AB	AB	AB	AB	AB	AB	AA	AB	AB	AB	AB	AB	AB	AB	AB	BB	AB	AB	AB	AB	AB	AB	AB	AA	AB	AB	AB	AB	AB	AB	AB	AB	AB	AB	AB	AB	AB	AB	BB	AB
chr1A	218589501	218594000	4500	AB	AB	AB	BB	AB	BB	AB	BB	BB	BB	BB	AB	BB	AB	BB	AB	AB	AB	AB	AB	AB	AB	BB	AB	AB	BB	AB	AB	AB	BB	AB	BB	BB	AB	BB	BC	AB	BB	BB	BB	BB	AA	BB	BB	AB	AB
chr1A	218719001	218723000	4000	AB	AB	AA	AB	AA	AB	AA	AB	AA	AA	AA	AA	AA	AB	AA	AA	AB	AA	AA	AB	AB	AB	AB	AA	AB	AB	AA	AB	AA	AA	AB	AB	AA	AA	AB	AB	AB	AA	AB	AB	AA	AB	AB	AB	AA	AB
chr1A	218779001	218783500	4500	AA	AA	AB	AA	AA	AA	AA	AB	AB	AA	AB	AA	AB	AA	AA	AB	AA	AA	AA	AB	AB	AA	AA	AA	AA	AA	AB	AA	AB	AA	AB	AA	AB	AB	AA	AB	AB	AB	AB	AA	AA	AB	AA	AA	AA	AB
chr1A	219152501	219157500	5000	AB	AB	AB	AB	AA	AB	AB	AA	BB	BB	AB	AB	BB	AA	AB	AB	AB	AA	AB	AB	AB	BB	AB	BB	AB	AB	BB	AB	BB	BB	BB	BB	AB	AB	AB	BC	AA	AB	BB	AB	AB	AA	AB	AB	AB	AB
chr1A	219361501	219366000	4500	AA	AB	AB	AB	AA	AB	AA	AB	AB	AA	BB	AA	AA	AB	AB	AA	AA	AA	AA	AA	AB	AA	AA	AB	AB	AB	BB	AA	AB	AA	AA	AA	AB	AB	AA	AB	AB	AA	AB	AA	AA	AB	AB	AB	AB	BB
chr1A	219365001	219369000	4000	AB	BB	BB	BB	BB	BB	AB	BB	BB	AB	BC	BB	BB	BB	BB	BB	AB	AB	BC	BB	BB	BB	BB	BC	BB	BB	BB	BB	BC	BB	BB	BB	BB	AB	BB	BB	BB	BB	BC	BB	BC	BB	M	BB	BB	BB
chr1A	219408001	219412000	4000	M	M	M	M	M	M	M	M	M	M	M	M	M	M	M	M	M	M	M	M	M	M	M	M	M	M	M	M	M	M	M	M	M	M	M	BC	BC	M	M	M	M	M	M	M	M	M
chr1A	219545501	219552000	6500	AA	AA	AB	AB	AA	AB	AA	AA	AA	AA	AA	AB	AA	AA	AB	AA	AA	AA	AB	AA	AA	AA	AA	AA	AA	AA	AA	AA	AB	AB	AA	AA	AA	AA	AB	BB	AA	AA	AB	AA	AA	AA	AA	AA	AA	Ad
chr1A	219647001	219651000	4000	Ad	AA	AA	AB	AA	AA	AA	AA	AA	AA	Ad	AA	AA	AA	AA	AA	AA	AA	AA	AA	AA	AA	AA	AA	AA	AA	AA	Ad	AA	AA	AA	AA	AA	AB	AA	AA	AA	AA	AB	AA	AA	AA	AA	AA	AA	AB
chr1A	219705501	219709500	4000	M	M	M	M	M	M	M	M	M	M	M	M	M	M	M	M	M	M	M	M	M	M	M	M	M	M	M	M	M	M	M	M	M	M	M	M	M	M	M	M	M	M	M	M	M	BC
chr1A	220004001	220008500	4500	M	M	M	M	M	M	M	M	M	M	M	M	M	M	M	M	M	M	M	M	M	M	M	M	M	M	M	M	M	M	M	M	M	M	M	M	M	M	M	M	M	BC	M	M	M	M
chr1A	220146001	220151500	5500	AB	AB	BB	BB	AB	AB	AB	AB	BB	BC	AB	AB	BB	AB	AB	BB	BB	BB	BB	BB	BB	BB	BB	BB	BB	BB	BC	BB	AB	BB	BB	BB	BB	BB	AB	BC	AB	BB	M	BB	BC	AB	BC	BC	AB	BB
chr1A	220183501	220189500	6000	AA	AA	AA	AB	AA	AA	AA	AA	AA	AA	AA	AA	AA	AB	AA	AA	AA	AA	AA	AA	AA	AA	AB	AB	AA	AA	AB	AB	AA	AA	AA	AA	AA	AA	AA	AA	AB	AA	AA	AA	AA	AA	AB	AA	AA	AB
chr1A	220188501	220193500	5000	AA	AA	AA	AA	AA	AA	AA	AA	AB	AA	AA	AA	AA	AB	AA	AA	AA	AA	AB	AA	AA	AB	AA	AA	AA	AA	AA	AA	AB	AA	AA	AB	AA	AB	AB	AB	AB	AA	AA	AA	AA	AA	AA	AA	AB	AA
chr1A	220296001	220302500	6500	AA	AA	AB	AA	AA	AB	AB	AB	AA	AA	AA	AA	AB	AB	AA	AB	AA	AA	AA	AA	AA	AB	AA	AB	AB	AA	AB	AB	AB	AB	AB	AB	AB	AB	AB	AA	AB	AA	AA	AA	AA	AB	AB	AA	AB	AB
chr1A	220456001	220460500	4500	AA	AB	BB	BB	BB	BB	BB	BB	AB	BB	AB	BC	BC	BC	AA	BB	BB	BC	BB	BB	BB	AA	BB	BB	BB	AB	BB	BB	AB	AA	AA	AB	AA	AA	AB	BB	AA	BB	BB	BB	AB	AA	BB	AB	AB	AA
chr1A	220558501	220564000	5500	BB	AA	AA	AA	AA	AA	AA	AA	AA	AA	AA	AA	AA	AA	BB	AB	AA	AA	AA	AA	AA	BB	AA	AA	AA	AA	AA	AA	AA	BB	AB	BB	BB	BB	BB	AB	AA	AA	AA	AA	AA	AA	AA	AA	AA	AB
chr1A	220750501	220754500	4000	BC	AA	AA	AA	AA	AB	AA	AA	AA	AA	AA	AA	AA	AA	BB	AA	AA	AA	AA	AA	AA	BB	AA	AA	AA	AA	AA	AB	AB	BC	AB	BB	BB	BB	BB	AA	AA	AA	AA	AA	AA	BB	AA	AA	AA	AA
chr1A	220751501	220761500	10000	BC	AA	AA	AA	AA	AA	AA	AA	AA	AA	AA	AA	AA	AB	BC	AA	AA	AA	AA	AA	AA	BB	AA	AA	AA	AA	AA	AB	AA	BC	AB	BB	BB	BB	BB	Ad	AA	AA	AA	AA	AA	BC	AA	AA	AA	AA
chr1A	221207501	221241000	33500	AA	AA	AA	AA	AA	AA	AA	AA	AA	AA	AA	AA	AA	AA	AA	AA	AA	AA	AA	AA	AA	AA	AA	AA	AA	AA	AA	AA	AA	AA	AA	AA	AA	AA	AA	AA	AA	AA	AA	AA	AA	AA	AA	AA	AA	AA
chr1A	221453001	221459000	6000	M	M	M	M	M	M	BC	M	M	M	M	M	M	M	M	M	M	M	M	M	BB	M	BB	M	M	M	BC	M	M	M	M	M	M	M	M	M	M	M	M	M	M	M	M	M	M	M
chr1A	221700001	221706000	6000	Ad	AA	AA	AA	AA	AA	AA	Ad	AA	AA	AA	AA	AA	AA	AA	AA	AA	AA	AA	AA	AA	AA	AA	AA	AA	AA	AA	AA	AA	AA	Ad	AA	AA	AA	Ad	AA	BB	AA	AA	AA	AA	AA	AA	AA	AA	AB
chr1A	221750001	221754500	4500	AA	AA	AB	AA	AA	AA	AA	AA	AA	AB	AA	AA	AA	AA	AA	AA	AA	AA	AA	AB	AB	AA	AB	AB	AA	AB	AA	AB	AB	AB	AA	AA	AA	AB	AA	AB	AB	AB	AA	AA	AA	AA	AA	AA	AB	AB
chr1A	221796501	221802000	5500	BB	AA	AA	AB	AB	AA	AA	AA	AA	AB	AA	AA	AB	AA	AA	AA	AB	AA	AA	BB	BB	AB	AA	AB	AA	AA	AA	AA	AB	AA	BB	AB	AA	AB	BC	AB	BC	AA	AB	AA	AB	AA	AB	AB	AB	AB
chr1A	222165001	222169500	4500	AA	AB	AA	AA	AA	AA	AA	AA	AA	AA	AA	AA	AA	Ad	AA	AA	AA	AA	Ad	AA	AA	AA	AA	AA	AA	AA	AA	AA	AA	AA	AA	AA	AB	AA	AA	AA	AB	AA	AB	AA	AA	AA	AA	AB	AA	AB
chr1A	222375001	222379000	4000	BB	BC	BC	BB	BB	BB	BB	BC	BB	BC	BB	AB	BB	BB	BB	BC	M	BC	BB	BB	BB	BB	BB	BC	BB	BB	BB	BB	BB	BB	BB	BB	BB	BB	BB	BB	BC	BB	BC	BC	BC	BB	BC	BB	BC	BC
chr1A	222831501	222835500	4000	M	M	M	M	M	M	M	M	M	M	M	M	M	M	M	M	M	M	M	M	M	M	M	M	M	M	M	M	M	M	M	M	M	M	M	M	BC	M	M	M	M	M	M	M	M	M
chr1A	223315001	223319500	4500	AA	AA	AA	AA	AA	AA	AA	AA	AA	AA	AA	AA	AA	AA	AA	AA	AA	AA	AA	AA	AB	AA	AA	AA	AA	AA	AA	AA	AA	AA	AA	AA	AA	AA	AA	AA	AB	AA	AA	AA	AA	AA	AA	AA	AA	AB
chr1A	223815501	223821000	5500	BB	AB	AA	AB	AB	AB	BB	AB	AB	AA	BB	AA	AB	AB	AA	AB	AB	AB	AB	AA	AA	AB	AA	AA	AA	AB	BB	BB	AB	AB	AA	AA	AA	AB	AB	AB	AB	AB	AB	AB	AB	BB	AB	AB	AB	AA
chr1A	223824501	223828500	4000	BB	BC	BC	BC	BC	BB	BC	BB	BC	BB	BB	BB	BB	BB	BB	BC	BC	BC	BC	BC	BB	BB	BB	BB	BC	BC	BB	BB	BB	BC	BC	BC	BC	BB	BB	BC	M	BC	M	BC	M	AB	BC	BC	BB	BB
chr1A	223895001	223900500	5500	BC	BB	BC	BC	BB	BB	BC	BC	BB	BC	BB	BC	BC	BC	BB	BC	BB	BB	BC	BB	BB	BB	BC	BC	BB	BB	BB	BC	BB	BB	BB	BB	BC	BB	BB	BB	BC	BB	BB	BB	BB	AB	BC	BB	BB	M
chr1A	224318501	224322500	4000	AB	AB	AA	AB	Ad	AA	AA	AA	AA	AA	AB	Ad	AB	AA	AA	AA	AA	AB	AA	AA	AA	Ad	AA	AA	AA	Ad	AA	BC	AA	AB	AB	AA	AA	AA	AA	AA	AB	AA	AA	AA	AA	AA	AA	AA	AA	AB
chr1A	224399501	224403500	4000	BB	BB	BB	AB	BC	BB	BB	AB	BC	AB	BB	BB	BB	BB	BB	BB	BB	AB	BB	BB	BB	BB	BB	BB	BB	BB	BB	AB	AB	BB	BB	BB	BB	AB	BB	BC	AB	BB	BC	BB	BB	AB	BB	BB	AB	BB
chr1A	224400001	224410500	10500	BB	BB	BB	BB	BC	BB	BB	AB	BC	AB	BB	BB	BB	BB	BB	BB	AB	AB	BB	BB	BB	BB	BB	BB	BB	BB	BB	AB	AB	BB	BB	BB	BB	AB	BB	BC	AB	BB	BC	BB	BB	AB	BB	BB	BB	BB
chr1A	224674001	224683500	9500	AB	AB	BB	BB	AB	BB	BB	BB	BB	BB	BB	AB	BB	AB	AB	BB	BB	AB	BB	AB	AB	AB	BB	BB	BC	BB	BB	AB	BB	AB	BB	AB	AB	AB	AB	BC	BB	BB	BC	BB	BC	AA	BB	BB	AA	M
chr1A	224679501	224684000	4500	BB	BC	M	BC	BB	M	BC	BB	BC	BB	BB	BC	BC	BB	BB	BC	BC	BB	BC	BB	BC	BB	M	BC	BC	BC	BB	BB	BC	BB	BB	BB	AB	AB	BB	M	M	BC	BC	BC	BC	BB	BC	BC	BC	M
chr1A	224905001	224909000	4000	Ad	Ad	AA	AA	Ad	Ad	AA	AA	AA	AA	Ad	Ad	AA	Ad	Ad	Ad	AA	Ad	AA	Ad	Ad	AA	Ad	Ad	AA	AA	Ad	AA	Ad	AA	Ad	Ad	Ad	Ad	Ad	AA	AB	AA	AA	AA	AA	Ad	AA	AA	AA	AA
chr1A	226453501	226458000	4500	AB	AA	AA	AA	AA	AA	AA	AA	AA	AB	AA	AA	AA	AA	AA	AA	AA	AA	AA	AA	AA	AA	AA	AA	AA	AA	AA	AA	AB	AA	AA	AA	AA	AA	AA	AB	AA	AA	AB	AA	AA	AA	AA	AA	Ad	AA
chr1A	226531501	226537500	6000	BC	BB	BC	BB	AB	BB	BB	BB	BB	BB	BB	BC	BC	BB	BB	BB	BC	BB	AB	BB	BB	BC	BC	BB	BB	BB	BC	M	BB	BB	BC	BB	BB	BC	BB	AB	M	BC	BB	BB	BB	BB	BB	BB	BC	M
chr1A	226536501	226542000	5500	BC	BC	M	M	BC	M	M	BC	M	M	M	M	M	BC	M	M	BC	M	BC	M	M	BB	BC	BC	M	M	M	M	BC	BC	M	M	BC	M	M	BC	M	M	M	M	M	BC	M	M	M	M
chr1A	227046501	227050500	4000	AB	AB	AB	AB	BB	AB	AB	AB	AB	AA	AB	AB	AB	AB	BB	AB	AB	AB	BB	BB	AA	AA	AB	BB	AB	AB	AB	AA	AB	AB	AA	AB	AB	AB	AB	BC	AB	AB	BB	AB	BB	Ad	AB	AB	Ad	AB
chr1A	227054001	227058500	4500	AB	BB	BB	BB	BB	AB	AB	AB	BB	AB	AB	AB	BB	BB	BB	BB	AB	BB	BB	BB	AB	BB	AB	BB	AB	BB	BB	AB	BB	AB	AB	AB	AB	AB	AB	M	AB	AB	BC	BB	BB	AA	BB	BB	AA	M
chr1A	227519501	227524000	4500	AA	BB	BB	BC	AB	BB	BB	BB	BB	BB	BB	BB	BB	BB	AA	BB	BB	BB	BB	AB	BB	AA	AB	BC	BB	BB	BC	BB	BB	AA	AB	AA	AA	AA	AA	BB	BB	BB	BB	BB	BB	AA	BB	BC	BB	BB
chr1A	227722001	227726000	4000	M	M	M	M	M	BC	M	M	M	M	M	M	M	M	M	M	M	M	M	M	M	BC	M	M	M	M	M	M	M	M	M	M	M	M	M	M	M	BC	M	M	M	BC	M	M	M	M
chr1A	227880501	227884500	4000	AA	AA	AA	AA	AA	AA	AA	AA	AA	AA	AA	AA	AA	AA	AA	AA	AA	AA	Ad	AA	AA	AA	AA	AA	Ad	AA	AA	AA	AA	AA	AA	AA	AA	AA	AA	AA	AB	AA	AB	AA	AA	AA	AA	AA	AA	AB
chr1A	228114001	228121000	7000	AA	AB	AA	AA	AA	AB	AB	AA	AA	AA	AA	AA	AB	AB	AA	AB	AA	AA	AA	AA	AA	AB	AB	AB	AA	AA	AA	AA	AB	AB	AA	AA	AA	AA	AA	AB	AA	AA	AB	AA	AA	AB	AA	AA	AA	AB
chr1A	228592001	228596000	4000	AA	AA	AA	AA	AA	Ad	AA	AA	AA	AA	AA	AA	AA	AA	AA	AA	AA	AA	AA	AA	AA	AB	AA	AA	AA	AA	AA	AA	AA	AA	AA	AA	AA	AA	AA	BB	AA	AA	AB	AA	AB	Ad	AA	AA	AA	AA
chr1A	228675501	228681500	6000	AA	BB	AA	BB	BB	BC	BB	BB	BB	BB	BB	AB	AB	BB	AA	AB	AB	BB	AB	AB	AA	Ad	BB	AB	AB	AB	AB	BB	BB	AA	AB	AA	AA	AA	Ad	Ad	AB	AA	Ad	AB	AA	Ad	AA	AA	AA	AA
chr1A	228773001	228777500	4500	Ad	BB	BB	BB	BB	BB	BB	BB	BB	BB	AB	AB	BB	BB	AB	BB	BB	BB	BB	AB	BB	AA	AB	AB	BB	BB	AB	BB	AB	Ad	AB	AA	AA	Ad	Ad	AA	AB	AB	AB	AB	AB	AB	BB	AB	BB	AB
chr1A	229481001	229485000	4000	M	M	M	M	M	M	M	M	M	M	M	M	M	M	M	M	M	M	M	M	M	M	M	M	M	M	M	M	M	M	M	M	BC	M	M	AB	M	M	AB	M	BC	BC	M	M	M	BC
chr1A	229638501	229646000	7500	M	M	M	M	M	M	M	M	M	BC	BB	BC	M	M	M	BC	M	M	M	M	M	M	M	M	M	M	BC	M	BB	BB	M	M	M	M	BB	BB	M	BC	AA	M	BB	BB	BC	BB	BC	M
chr1A	229655001	229660000	5000	AB	BB	BC	BC	AB	BC	BC	BC	BC	BB	BB	BC	M	BC	AB	BC	BB	BC	BC	BB	BB	AB	BC	BB	BB	M	BC	BB	BC	AB	BC	AB	AB	AB	AB	BB	BB	AB	BB	BC	BB	AB	BC	BB	AB	BB
chr1A	229860501	229865500	5000	AB	AB	AB	AB	AA	AA	AB	AB	AB	AA	BB	AB	AA	AB	AA	AB	AB	AB	AA	AB	AB	AA	AB	AB	AB	AA	AB	AA	AB	AB	AB	AB	AB	AB	AB	AB	AB	AA	AB	AA	AA	Ad	AA	AA	Ad	AA
chr1A	229944501	229949000	4500	AA	AA	AA	AB	AA	AA	AB	AA	AA	AB	AA	AA	AA	AA	AA	AA	AB	AA	AA	AA	AA	Ad	AB	AA	AA	AA	AA	AA	AA	Ad	AA	AA	AA	Ad	Ad	AB	AB	AA	AA	AA	AA	Ad	AA	AA	AA	BB
chr1A	229983501	229988500	5000	BC	BB	BB	BB	BC	BB	BB	BB	BB	BB	BB	BC	BB	BB	BC	BC	BB	BB	BB	BB	AB	BB	BB	BB	BC	BB	BB	M	BB	BC	BC	BC	BC	BC	M	BC	BC	BB	BC	BB	BB	M	BB	BB	BB	BB
chr1A	230222001	230227500	5500	AA	AB	AA	AB	AB	AA	AB	AA	AA	AB	AB	AA	AB	AA	AB	AA	AA	AA	AA	AA	AA	AA	AA	AB	AA	AA	AA	AA	AA	AA	AB	AA	AB	AA	AA	AB	BB	AA	AA	AA	AA	AB	AA	AA	AB	AB
chr1A	230417501	230421500	4000	Ad	AA	AA	AA	AA	AA	AA	AA	AA	AA	AA	AA	Ad	AA	AA	AA	AA	AA	AA	AA	AA	AA	AA	AA	AA	AA	AA	AA	AA	Ad	AA	AA	AA	AA	AA	AB	AB	AA	AA	AA	AA	AA	AA	AA	AA	AA
chr1A	230447001	230453000	6000	AA	AA	AB	AA	AA	AA	AA	AB	AA	AB	AA	AA	AB	AA	AA	AB	AA	AB	AA	AA	AB	AB	AA	AA	AA	AA	AB	AA	AA	AA	AA	AA	AA	Ad	AA	AB	AA	AA	AA	AA	AA	AA	AB	AA	AB	AB
chr1A	230854001	230858000	4000	BB	BB	BB	AB	AB	BB	AB	BB	AB	AB	BB	AB	BB	AB	AB	BB	BB	BB	AA	BB	BB	AB	AB	BB	AB	AB	BB	BB	BB	BB	BB	BB	BB	BB	BB	BC	BB	BB	BB	BB	BB	BB	BB	BB	BB	AB
chr1A	231138001	231143500	5500	AA	AA	AB	AA	AA	AA	AA	AA	AA	AA	AB	AB	AA	AA	AA	AB	AA	AA	AB	AA	AA	AA	AA	AB	BB	AA	AB	AA	AA	AA	AA	AB	AA	AA	AA	AB	Ad	AA	AA	AA	AA	AA	AA	AA	BB	Ad
chr1A	231337001	231341000	4000	AA	AA	AA	AA	Ad	AA	AA	AA	AA	AA	AA	AA	AA	Ad	AA	AA	AA	Ad	AA	AA	AA	AA	AA	AA	AA	AA	AA	Ad	AA	AA	Ad	AA	Ad	AA	AA	AA	Ad	AA	AA	AA	AA	AB	AA	AA	BB	AA
chr1A	231848501	231855000	6500	AA	AA	AA	AA	AA	AA	AA	AA	AA	AA	AA	AA	AA	AA	AA	AA	AA	AA	AA	AA	AA	AA	AA	AA	AA	AA	AA	AA	AA	AA	AA	AA	AA	AA	AA	AA	AB	AA	AA	AA	AA	AA	AA	AA	AA	AB
chr1A	231930001	231934000	4000	AA	AA	AA	AA	AA	AA	AA	AA	AA	AA	AA	Ad	AA	AA	AA	AA	AA	AA	AA	AA	AA	AA	AA	AA	AA	AA	AA	AA	AA	Ad	AA	AA	AA	AA	Ad	AA	AB	AA	AA	AA	AA	AA	AB	AA	AA	AA
chr1A	232028501	232032500	4000	AA	AA	AA	AA	AA	AA	AA	AA	AA	AA	AA	AA	AA	AA	AA	AA	AA	AA	AA	AA	AA	AA	AA	AA	AA	AA	AA	AA	AA	AA	AA	AA	AA	AA	AA	AA	AA	AA	AA	AA	AA	AA	AA	AA	AA	AB
chr1A	232075001	232079000	4000	AB	BB	AA	BC	AA	AA	AA	AB	AB	BB	BB	AB	BB	AA	BB	AB	AB	AB	BB	AA	AA	AA	BB	AA	AB	AA	AA	AB	BB	AB	AB	AA	AA	BB	AB	BB	BB	BC	AB	AA	AB	M	BB	AB	AA	AA
chr1A	232076501	232081500	5000	AA	AA	AB	AA	AA	AA	AA	AA	AA	AA	AB	AA	AA	AA	AA	AB	AA	AA	AA	AA	AA	AA	AA	AA	AB	AA	AA	AA	AA	AB	AA	AA	AA	AA	AA	AB	AB	AA	AB	AA	AB	AB	AB	AB	AB	AB
chr1A	232374001	232378000	4000	M	BC	M	M	M	M	M	M	M	M	M	M	BC	M	M	M	M	M	M	BC	M	BC	M	M	M	M	M	M	M	BC	BC	BC	M	BC	M	M	BC	M	M	M	M	BC	M	BC	M	BB
chr1A	232374501	232382000	7500	M	BC	M	M	M	M	M	M	M	BC	M	M	BC	M	M	M	M	M	M	M	M	BC	M	M	M	M	M	M	M	BC	BC	BC	BC	BC	BC	M	M	M	M	M	M	BC	M	BC	M	M
chr1A	232473001	232479500	6500	AA	AA	AA	AA	AA	AA	AA	AA	AA	AA	AA	AA	AA	AA	AA	AA	AA	AA	AA	AA	AA	AA	AA	AA	AA	AA	AA	AA	AA	AA	AA	AA	AA	AA	AA	AA	AB	AA	AA	AA	AA	AA	AA	AA	AA	AB
chr1A	233077001	233081000	4000	BC	M	M	M	M	M	M	M	BC	BB	BC	BB	M	M	BC	M	M	M	M	M	M	BC	BC	M	M	M	M	M	BC	BB	BC	BC	BC	M	M	BC	BB	BC	M	M	BC	BB	M	BC	BB	BC
chr1A	233496501	233500500	4000	BB	AB	AA	AA	AB	AB	AA	AB	AA	AB	AA	AB	AB	AB	AB	AB	AA	AA	AB	AB	AB	BB	AB	AB	AA	AA	AB	AB	AB	BB	BB	BB	BB	BB	BB	AB	AB	AA	AA	AB	AA	AB	AA	AA	AB	AB
chr1A	233865001	233869000	4000	AA	AA	AB	AA	AA	AA	AA	AB	AA	AA	AA	AA	AA	AB	AA	AA	AA	AA	AB	AB	AA	AA	AA	AA	AB	AB	AA	AA	AB	AA	AA	AA	AA	AB	AA	AB	AB	AA	AB	AA	AA	AA	AA	AA	AB	BB
chr1A	233945001	233949500	4500	dd	BB	AB	AB	BB	AB	M	AA	AA	AB	M	BC	AB	M	BC	BC	AB	M	AB	AB	dd	dd	AB	AB	AB	AB	AA	AB	AB	dd	BC	dd	dd	Ad	BB	AA	AB	AA	Ad	AA	AB	dd	BC	AA	AB	Ad
chr1A	234206001	234213000	7000	BB	AA	AA	AA	AA	AA	AB	AA	AA	AA	AB	AA	AA	AA	BB	AB	AA	AA	AA	AA	AA	BB	AA	AA	AA	AA	AB	AB	AA	BB	AB	AA	BB	AB	BB	AB	AB	AA	AA	AA	AB	BB	AB	AB	AA	AB
chr1A	234236501	234241500	5000	Ad	AA	AA	AA	AA	AB	AA	AB	AA	AB	AA	AA	AA	AA	AA	AB	AB	AA	AA	AA	AA	AA	AB	AA	AB	AA	AA	AB	AA	AA	AA	AA	AA	AA	AB	BB	BC	AB	BB	AA	AB	AB	BB	AB	AB	BB
chr1A	234390501	234396500	6000	M	M	BC	M	M	M	M	M	M	M	M	M	M	M	M	M	M	M	M	M	M	M	M	M	M	M	M	M	M	BC	M	M	BC	BC	M	M	M	M	M	M	M	BC	M	M	M	M
chr1A	234749501	234753500	4000	AB	AB	AB	AB	AB	AB	AA	AA	AB	AB	AA	AB	AB	AB	AA	AB	AB	AB	AB	AB	AB	AA	AB	AB	AA	AB	BB	AA	AB	AB	AB	AB	AB	AB	AB	BC	AB	AB	BB	AB	AA	Ad	AB	AB	AA	AA
chr1A	234943001	234957500	14500	BB	BB	BB	BB	BB	BB	BB	BB	BB	AB	AB	BB	BB	BB	BB	AB	AB	BB	AB	BB	BB	BB	BC	BB	BC	BB	BB	BC	AB	BC	BB	BB	AB	BB	AB	AB	M	BB	AB	BB	BB	BB	BB	BB	BB	BC
chr1A	234953501	234957500	4000	BC	BC	BB	BC	BC	BC	BC	BC	BC	BC	BB	BC	BC	BC	BC	BC	M	BB	BB	BB	BC	BB	BC	M	BC	M	BC	BC	BB	M	BC	BC	BB	BC	BC	M	M	BC	BC	BC	BC	BC	BC	BC	BC	BC
chr1A	235077001	235082000	5000	AA	AA	AA	AA	AA	AA	AA	AA	AA	AA	AA	AA	AA	AA	AA	AA	AA	AA	AA	AA	AA	AA	AA	AA	AA	AA	AA	AA	AA	AA	AB	AA	AA	AA	AA	AB	AA	AA	AA	AA	AA	AA	AA	AA	AA	AB
chr1A	235566001	235570000	4000	AB	AB	BB	BB	AB	AB	AB	AB	AB	AB	BB	AA	BB	AB	BB	AB	BB	AB	AB	AB	AB	AB	BB	AB	AB	AB	AB	AA	BB	AB	AB	BB	AB	BB	AB	BC	AB	AB	AB	AB	AB	Ad	AB	BB	AB	BB
chr1A	235654001	235658500	4500	AA	AA	AA	AA	AA	AA	AA	AA	AA	AA	AA	Ad	AA	AA	AA	AA	AA	AB	AA	AA	AA	AA	AA	AB	AA	AA	AA	AA	AA	AA	AA	AA	AA	AA	AA	BB	AA	AA	AB	AA	AB	AA	AA	AA	AA	Ad
chr1A	235671001	235675000	4000	Ad	AA	Ad	Ad	Ad	AA	Ad	AA	Ad	AA	AA	Ad	Ad	AA	Ad	AA	AA	AA	AA	Ad	AA	AA	AA	AA	Ad	AA	Ad	AA	Ad	AA	Ad	Ad	AA	AA	Ad	AA	AA	AA	AA	AA	AA	AA	AA	AA	AA	AB
chr1A	235753001	235757000	4000	M	M	M	M	M	M	M	M	M	M	M	M	M	M	M	M	M	M	M	M	M	M	M	M	M	M	M	M	M	M	M	M	M	M	M	M	M	M	M	M	M	BC	M	M	M	BC
chr1A	235913501	235918000	4500	M	M	M	BB	BC	M	BC	M	M	M	M	BB	BB	M	M	BC	BB	BC	BC	BB	BC	M	M	BC	M	BB	M	BC	M	BC	M	M	M	M	M	AB	M	AB	AA	AB	AB	BB	BB	BB	AB	BB
chr1A	236400501	236405000	4500	AB	AA	AA	AA	AA	AA	AA	AA	AA	AA	AA	AA	AA	AA	BB	AA	AA	AA	AA	AA	AA	BB	AA	AA	AA	AA	AA	AA	AA	AB	AB	BB	AB	BB	AB	BB	AB	AA	AB	AA	AB	BB	AA	AA	AA	AA
chr1A	236882001	236886000	4000	BC	M	BB	BC	BC	BC	BC	BC	BC	BC	BC	BC	BC	BC	BC	BC	BC	BC	BC	M	BC	M	BC	BC	BB	BB	BC	BB	BC	BC	M	BC	BC	M	BB	BC	BB	BC	BB	BB	BB	AA	BB	BB	BB	BC
chr1A	236882501	236890500	8000	BC	BC	BB	BB	BB	BC	BC	BB	BB	BB	BB	BB	BB	BC	BB	BB	BB	BB	BB	BB	BB	BC	BC	BB	AB	BB	BC	AB	BC	BB	BC	BB	BB	BC	BB	BB	BB	BB	BB	BB	BB	AA	BB	BB	BB	BB
chr1A	236907001	236911000	4000	AA	AA	AA	AA	AA	AB	AB	AA	AB	AB	AB	AA	AB	AB	AA	AB	AA	AA	AA	AB	AB	AB	AA	AA	AB	AA	AB	BC	AB	AA	AB	AB	AA	AA	AB	AA	AB	AB	AA	AB	AA	AA	AA	AA	AB	AB
chr1A	237124501	237129000	4500	AA	AA	AB	AB	BB	AA	AB	AA	AA	AA	AB	AB	AA	AB	AA	AB	AB	AA	AB	AB	AA	AA	AB	AB	AB	AA	AA	AB	AA	AA	AA	AA	AA	AA	AA	AB	BC	BB	AA	BB	AB	AB	AB	AB	BC	BC
chr1A	237383001	237387000	4000	AA	AA	AA	AA	AA	AA	Ad	AA	AA	AA	AA	AA	AA	AA	AA	AA	AA	AA	AA	AA	AA	AA	AA	AA	AA	AA	AA	AB	AA	AA	AA	AA	AA	AA	AA	Ad	AB	AA	Ad	AA	AA	AA	AA	AA	AA	AA
chr1A	237406001	237412500	6500	AB	AA	AA	AA	AA	AA	AA	AA	AA	AA	AA	AA	AA	AA	BC	AA	AA	AA	AA	AA	AA	BB	AA	AB	AA	AA	AB	BB	AA	BC	AB	BB	BB	BB	BB	BB	AA	AB	AB	AA	AA	BB	AA	AA	AB	AA
chr1A	237431001	237436000	5000	BB	AA	AA	AA	AA	AA	AA	AA	AA	AA	AA	AA	AA	AA	BB	AA	AA	AA	AA	AA	AA	BB	AA	AA	Ad	AA	AA	AA	AA	BB	AB	AB	BB	BB	BB	AB	AA	AA	AA	AA	AA	AB	AA	AA	AA	AA
chr1A	237513501	237519000	5500	BB	AB	AB	AB	AB	M	BB	BB	BB	AB	BB	AB	AB	AB	BC	BB	AB	AB	AB	BB	AB	AB	BB	BB	AB	AB	BC	AB	BB	BC	AB	AB	BB	BB	BB	AB	BC	BB	BC	BC	BB	BB	BC	BC	AB	BC
chr1A	237642001	237646500	4500	BB	BB	BC	BB	BB	BB	BB	BB	BB	BB	BB	BC	BB	AB	AB	BB	BB	BB	BB	BB	AB	BB	AB	BC	AA	BC	BB	AB	BB	BB	BC	BB	AB	BB	BB	M	BB	BB	AB	AB	AB	BB	BB	BB	AB	M
chr1A	237721001	237727000	6000	AA	AB	AA	AA	AA	AA	AA	AB	AA	AA	AA	AA	AA	AA	AA	AB	AA	AB	AA	AA	AB	AA	AA	AA	AA	AB	AA	AA	AA	AB	AA	AA	AA	AA	AA	AB	AA	AA	AB	AA	AB	AA	AA	AA	AB	AA
chr1A	237882001	237886000	4000	AA	Ad	AA	AA	AA	AA	AA	Ad	AA	AA	AA	AA	Ad	AA	AA	AA	AA	AA	AA	AA	AA	AA	AA	AA	AA	AA	AA	AA	AA	AA	AA	AA	AA	AB	AA	BB	Ad	AA	AA	AA	AA	Ad	AA	AA	AA	AA
chr1A	238148501	238153500	5000	AB	BB	BB	AB	BB	BB	BB	BB	BB	AB	AB	AB	BC	BC	AB	M	BB	M	BB	AB	BB	AB	AB	M	AB	BC	BB	AA	BB	BB	AB	AA	AA	AA	BB	AB	AA	AA	AA	M	AA	dd	dd	AA	dd	dd
chr1A	238359501	238363500	4000	AB	AB	AB	AB	AB	AA	AA	AB	AA	AB	AA	AB	AA	AB	AB	AB	AB	AB	AB	AB	AA	AB	AA	AB	AB	AB	AB	AB	AB	AB	AB	AA	AB	AB	BB	AB	Ad	AA	AA	AA	AA	AA	AB	AA	AB	AB
chr1A	238469001	238473500	4500	AA	AA	AB	AA	AA	AA	AA	AB	AA	AA	Ad	AA	AA	AA	AA	AA	AB	AA	AA	AA	AA	AA	AB	AA	AA	AA	AB	Ad	AA	AA	AA	AA	AA	AB	AA	BB	AB	AA	AB	AA	AA	Ad	AA	AA	Ad	AB
chr1A	238714501	238741000	26500	AA	AB	AA	AB	AA	AA	AA	AA	AA	AA	AA	AA	AA	AA	AA	AA	AA	AA	AA	AB	AA	AB	AA	AA	AA	AA	AA	AA	AA	AA	AB	AA	BB	AA	AA	AA	AA	AA	AA	AA	AA	AA	AA	AA	AA	AA
chr1A	238750001	238754500	4500	AA	AA	AA	AA	AA	AA	AA	AA	BB	AA	AB	AA	AA	Ad	Ad	AA	AA	AA	AA	AA	AA	Ad	AA	AA	AA	AA	AA	AA	AA	Ad	AA	Ad	Ad	Ad	Ad	AA	Ad	Ad	AA	AA	Ad	Ad	AA	Ad	AA	Ad
chr1A	238758001	238762500	4500	AA	AA	AA	AA	AA	AA	AA	AA	BB	AA	BB	AA	AA	AB	AA	AA	AA	AA	AA	AA	AA	AA	AA	AB	AA	AB	AA	AA	AA	AA	AA	AB	AA	AA	AA	AA	AA	AA	AA	AA	AA	AA	AA	AB	AB	Ad
chr1A	238759001	238768000	9000	AB	AA	AA	AA	AA	AA	AA	AA	BB	AA	BB	AA	AA	AA	AA	AA	AA	AA	AA	AA	AA	AA	AA	AA	AA	AA	AA	AA	AA	AA	AA	AA	AA	AA	AA	AA	AA	AA	AA	AA	AA	AA	AA	AA	AB	AA
chr1A	238766001	238778000	12000	AA	AA	AA	AA	AA	AA	AA	AA	BB	AA	BB	AA	AA	AA	AA	AA	AA	AA	AA	AA	AA	AA	AA	AA	AA	AA	AA	AA	AA	AA	AA	AA	AA	AA	AA	AA	Ad	AA	AA	AA	AA	AB	AA	AA	AA	AA
chr1A	238793001	238799500	6500	AA	AA	AA	AA	AA	AA	AA	AA	BB	AA	AB	AA	AA	AA	AA	AA	AA	AA	AA	AA	AA	AA	AA	AA	AA	AA	AA	AA	AA	AA	AA	AA	AA	AA	AA	AB	AB	AA	AA	AA	AA	AA	AA	AA	AA	AB
chr1A	238817001	238821000	4000	AB	AB	AB	AA	AB	BB	AB	AB	AB	BB	AB	AB	AA	AA	AA	BB	AA	BB	AB	AB	BB	AB	AB	AB	BB	BB	BB	AB	AA	AA	AB	AB	AA	AB	AA	AB	AB	AA	AA	BB	AA	AA	AB	AA	AA	AB
chr1A	238905501	238944000	38500	AA	AA	AB	AA	AA	AA	AA	AA	AA	AB	AA	AA	AA	AB	AA	AB	AA	AA	AA	AA	AA	AA	AA	AB	AA	AA	AA	AA	AA	AA	AA	AA	AA	AA	AA	AA	AA	AA	AA	AA	AA	AA	AA	AA	AB	AA
chr1A	239565001	239569000	4000	M	M	M	M	M	M	M	M	M	M	M	M	M	M	M	M	M	M	M	M	M	M	M	M	M	M	M	BC	M	M	M	M	M	M	M	M	M	M	M	M	M	BC	M	M	M	M
chr1A	239583001	239589000	6000	AB	BB	BC	BC	BB	BC	BB	BB	BC	BC	BC	BB	BB	BC	BB	BB	BB	BC	BB	BB	BB	BB	BC	AA	BB	AB	BC	BB	BB	AB	AB	AB	BB	AB	AB	AB	BB	AB	AB	AB	AA	AB	AA	AB	AB	AB
chr1A	239587501	239592500	5000	BB	BC	BC	BB	BB	BC	BC	BB	BB	BC	BB	BB	BB	BB	BB	BB	BB	BB	AB	BB	BB	BB	BC	AB	AB	AB	BB	M	BB	BB	AB	AB	BB	BB	AB	Ad	BB	AB	AA	BB	AB	AB	AB	AB	AB	AB
chr1A	239587501	239602500	15000	BC	BC	BC	M	BC	BC	M	BC	BC	M	BC	BB	BC	BC	BC	BC	BC	BC	BC	M	BC	BC	BC	BC	BC	BC	BC	M	BC	BC	BC	BC	BC	BC	BC	AA	BC	BB	AB	BC	BB	AB	BC	BB	BB	BB
chr1A	239618501	239622500	4000	BC	M	BC	M	M	M	M	M	M	M	M	M	M	M	BC	BB	BC	BC	M	BC	BC	BC	BC	BC	BC	M	M	M	M	BC	BC	BC	BC	BC	BB	M	M	M	BC	M	BC	BB	BC	BC	BC	BC
chr1A	239688501	239692500	4000	M	M	M	BC	BC	BC	BC	M	M	BC	M	BC	M	M	M	BC	M	BC	BC	BC	BC	M	BC	BC	M	M	BC	M	BC	BC	M	M	BC	M	BC	BB	BC	BB	BB	BC	BC	BC	BC	BC	BC	BB
chr1A	239943001	239947000	4000	AB	AB	AB	AB	AB	AB	AB	AB	AB	AB	AB	AB	AB	BB	AB	BB	AB	AB	AB	AB	AB	AB	BB	AB	AB	AB	AB	AB	BB	AB	AB	AB	AB	AB	AB	AA	BB	AB	AB	AB	AB	AB	AB	AB	BB	BB
chr1A	239954501	239958500	4000	BC	BC	BC	BC	BB	BC	BC	M	BC	BB	M	BC	BC	BC	BC	M	BC	BC	BC	M	BC	BC	M	BC	BB	BC	BC	BB	BC	BC	BC	BC	BC	BC	BC	BC	BC	BC	BB	BB	BB	BC	BB	BB	BC	AA
chr1A	240428001	240436000	8000	AA	AA	AA	AA	AA	AA	AA	AA	AA	AA	AA	AA	AA	AA	AA	AA	AA	AA	AA	AA	AA	AA	AA	AA	AA	AA	AA	AA	AA	AA	AA	AA	AA	AA	AA	AA	AA	AA	AA	AA	AA	AA	AA	AA	AA	AA
chr1A	240564001	240569000	5000	M	M	M	M	M	M	M	M	BC	M	M	M	M	M	M	M	M	M	M	M	M	M	M	M	M	M	M	M	M	M	M	M	M	M	M	BC	M	M	AA	M	M	M	M	M	M	M
chr1A	241034001	241045500	11500	M	M	M	BC	BC	M	M	M	M	M	M	M	M	M	M	BC	M	M	M	BC	M	BC	BC	BC	M	M	M	M	M	M	M	M	M	M	M	M	BC	M	BC	BC	M	BB	BC	M	BC	BC
chr1A	241048001	241052000	4000	M	BC	BC	BC	BC	BC	BC	BC	BC	M	BC	BC	BC	M	M	BC	M	M	BC	M	M	BB	BC	BC	M	BC	M	BC	M	BC	M	M	M	M	BC	M	BC	BC	BC	BC	BC	AB	BC	BC	BB	BB
chr1A	241793501	241801000	7500	AB	AB	AB	AB	AB	AA	AB	AA	AB	AA	AA	AB	AB	AB	AA	AB	AA	AB	AA	AB	AB	AB	AA	AB	AB	AA	AA	AB	AB	AB	AB	AB	AA	AA	AA	AB	AB	AB	AA	AA	AB	AB	AB	AA	AA	AB
chr1A	241970501	241975500	5000	M	M	M	M	M	M	M	M	M	M	M	M	M	M	M	M	M	M	M	M	M	M	M	M	M	M	M	M	M	M	M	M	M	M	M	M	M	M	M	M	M	M	M	M	M	M
chr1A	241973001	241980500	7500	AB	AA	AA	AA	AA	AA	AA	AA	AA	AB	AB	AB	AA	AA	AB	AB	AB	AA	AA	AA	AB	AA	AB	AA	AA	AB	AB	AB	AA	AB	AB	AA	AB	AB	AB	AB	BB	AB	AB	AA	AA	AB	AB	AB	AB	AB
chr1A	241989001	241993500	4500	AB	AB	AB	BC	BC	BB	M	BB	AA	AB	BB	BC	AB	BC	BB	BC	BC	AB	BC	BB	AB	BB	AB	BC	BB	AB	BB	BC	BC	AB	BC	AB	BB	BC	AA	BC	BC	BB	BC	BB	BB	AA	BB	BB	AB	BC
chr1A	242143001	242150000	7000	AA	AA	AA	AA	AA	AA	AA	AA	AA	AA	AA	AB	AA	AA	AA	AA	AA	AA	AA	AA	AA	AA	AA	AA	AA	AA	AA	AA	AA	AA	AA	AA	AA	AA	AA	AA	AA	AA	AB	AA	AA	AA	AA	AA	AA	AA
chr1A	242285001	242300000	15000	AB	AA	AB	AA	AA	AB	AA	AA	AA	AA	AB	AB	AA	AA	AB	AB	AB	AB	AB	AA	AB	AA	AA	AA	AA	AA	AA	AB	AA	AB	AA	AB	AA	AA	AB	AB	AB	BB	BB	AB	BB	AB	AA	M	M	AB
chr1A	243015001	243032000	17000	AA	AA	AA	AA	AA	AA	AA	AA	AA	AA	AA	AA	AA	AA	AA	AA	AA	AA	AA	AA	AA	AA	AA	AA	AA	AA	AA	AA	AA	AA	AA	AA	AA	AA	AA	AA	AA	AA	AA	AA	AA	AA	AA	AA	AA	AA
chr1A	243030501	243047000	16500	AA	AA	AA	AA	AA	AA	AA	AA	AA	AA	AA	AA	AA	AA	AA	AA	AA	AA	AA	AA	AA	AA	AA	AA	AA	AA	AA	AA	AA	AA	AA	AA	AA	AA	AA	AA	AA	AA	AA	AA	AA	AA	AA	AA	AA	AB
chr1A	243243001	243247500	4500	AA	AA	AA	AA	AA	AA	AA	AA	AA	AA	AA	AA	AA	AA	AA	AA	Ad	AA	AA	AA	AA	AA	AA	AA	AA	AA	AA	AA	AA	AA	AA	AA	AA	AA	Ad	AA	AA	AA	AA	AA	AA	AA	AA	AA	AA	AA
chr1A	243879501	243884000	4500	BC	BB	BC	BB	BB	BC	BB	BC	BB	BC	BB	BC	BC	AB	BB	BC	BB	BC	BC	BB	BC	AB	AB	BC	BB	BC	BC	BB	BC	AA	AB	BB	AB	BB	BC	AA	AB	BB	AB	BB	AB	BB	AB	BB	BC	AB
chr1A	244368001	244372500	4500	AB	AB	AA	AB	AA	AB	AB	AB	AB	AB	AB	AA	AB	AB	AA	AA	AA	AB	AB	AB	AB	AA	AB	AB	AA	AA	AB	AA	AB	AA	AB	AA	AA	AB	AB	BB	AB	AB	AB	AA	AA	Ad	AB	AA	AA	AB
chr1A	244560001	244564000	4000	BC	M	BB	M	BC	BC	M	M	M	BC	BC	BB	M	M	BC	M	M	M	BC	M	BC	M	BC	BC	BC	M	M	BB	M	BC	M	BC	M	M	BC	M	BC	BC	M	M	M	BB	M	M	BC	BC
chr1A	244763001	244800500	37500	AA	AA	AA	AA	AA	AA	AA	AA	AA	AA	AA	AA	AA	AA	AA	AA	AA	AA	AA	AA	AA	AA	AA	AA	AA	AA	AA	AA	AA	AA	AA	AA	AA	AA	AA	AB	AA	AA	AA	AA	AA	Ad	AA	AA	AA	AA
chr1A	244763501	244996000	232500	AA	AA	AA	AA	AA	AA	AA	AA	AA	AA	AA	AA	AA	AA	AA	AA	AA	AA	AA	AA	AA	AA	AA	AA	AA	AA	AA	AA	AA	AA	AA	AA	AA	AA	AA	AA	AA	AA	AA	AA	AA	AA	AA	AA	AA	AA
chr1A	245481501	245485500	4000	BB	BB	BB	BC	BC	BB	BC	BC	BB	BB	BB	BC	BB	BB	BB	BB	BB	BB	BB	BB	BC	BC	BB	BB	BB	BB	BB	BB	BB	BB	BC	BB	BB	M	BB	BC	BC	BB	BC	BB	BB	AB	BB	BC	BB	BB
chr1A	245482501	245489500	7000	BB	BB	BB	BC	BB	BB	BB	BB	BB	BB	BB	BC	AB	BB	BB	BB	BB	BC	BB	BB	BB	BC	BB	AB	BB	BB	BB	BB	BB	BB	BB	BB	BB	BC	BB	BB	BC	BB	BC	BB	BB	AB	BB	BB	BB	BB
chr1A	245927501	245945500	18000	AB	AB	AB	AB	AB	AB	AB	AB	AB	AB	AB	AB	AB	AB	AB	AB	AB	AB	AA	AB	AB	AB	AB	AB	AB	BB	AB	AB	AB	AB	AB	AB	AB	AA	AB	AB	AB	AB	AB	AA	AB	AA	AB	AA	AB	BB
chr1A	246486001	246492500	6500	AA	AA	AA	AA	AA	AA	AB	AB	AA	AB	AB	AA	AA	AA	AA	AA	AA	AB	AA	AA	AA	AA	AA	AB	AA	AB	AB	AA	AA	AA	AA	AA	AA	AA	AA	BB	AA	AA	AB	AA	AB	Ad	AA	AA	Ad	AA
chr1A	246597001	246610500	13500	AA	AA	AA	AA	AA	AA	AA	AA	AA	AA	AA	AA	AA	AA	AA	AA	AA	AA	AA	AA	AA	AA	AA	AA	AA	AA	AA	AA	AA	AA	AA	AA	AA	AA	AA	AB	AB	AA	AA	AA	AA	AA	AA	AA	AA	AB
chr1A	246657001	246666500	9500	BB	AB	AA	AB	AB	AB	AB	AB	AB	AB	AB	AA	AA	AB	BB	AA	AB	AA	AB	AA	AB	BB	AB	AB	AA	AB	AA	AA	AB	BB	BB	BB	BC	BB	BB	AB	AB	AA	AB	AA	AB	AB	AB	AA	AB	BB
chr1A	246720501	246724500	4000	AA	AA	AA	AA	AA	AA	AA	Ad	AA	AA	AA	Ad	AA	AA	AA	AA	AA	AA	AA	AA	AA	AA	AA	AA	AA	Ad	AA	AA	AA	AA	AA	AA	AA	Ad	AA	AB	AB	AA	AA	AA	AA	AA	AA	AA	AA	AB
chr1A	247008001	247012000	4000	BC	BC	BB	BC	BB	BB	M	BB	AB	BC	BC	BC	BB	BB	BB	BB	AB	BC	BB	BB	BB	BB	AB	BC	BB	BC	BC	BB	BB	BB	BC	BB	BB	BB	BB	BC	BB	BB	BC	BB	BB	AB	BB	BC	BC	BB
chr1A	247016501	247022000	5500	BB	BC	BC	M	M	M	BC	BB	BC	BC	BC	BC	M	M	BC	BC	M	BC	BC	M	M	BC	M	BC	M	M	BC	BC	BC	AB	BC	BC	BB	AB	AB	BC	BC	BC	M	BC	BC	BC	BC	M	BC	BC
chr1A	247078501	247082500	4000	AB	AB	AB	AB	AB	AB	AB	AB	AB	AA	AA	AB	AB	AB	BB	AB	AB	AB	AB	AA	AB	AA	AB	AB	AB	AB	AA	AB	AB	AB	AB	AA	BB	AB	AB	AB	AB	AA	AB	AA	AA	AB	AA	AB	AB	AB
chr1A	247318001	247323000	5000	AB	AB	AB	AA	AB	AA	AA	AB	AB	AB	AB	AA	AB	AB	AB	AB	AA	AA	AB	AB	AB	AA	AB	AB	AB	AB	AB	AA	AB	AB	AA	AA	AB	AB	AB	BC	AB	AB	BB	BB	BB	Ad	AB	AB	AA	Ad
chr1A	248258501	248263500	5000	AB	AA	AA	AA	AA	AA	AA	AB	AA	AA	AA	AA	AA	AA	AA	AA	AB	AA	AA	AA	AA	AA	AB	AA	AA	AA	AA	AA	AB	AA	AA	AA	AA	AA	AA	BB	AA	AA	AB	AA	AA	Ad	AA	AA	AA	AB
chr1A	248673501	248677500	4000	Ad	AB	BB	AB	AB	BB	AB	BB	BB	BB	AB	BB	AB	BB	AA	AB	AA	AB	AB	AB	AB	AA	BB	AB	BB	BB	AB	AB	AB	Ad	AA	Ad	Ad	Ad	AA	AA	BB	AB	AA	AB	AB	AA	AB	AB	AB	BB
chr1A	248673501	248682500	9000	Ad	AB	AB	AB	AB	AB	AB	AB	AB	AB	AB	AB	AB	AB	Ad	AB	AB	AB	AB	AB	AB	Ad	AB	AB	AB	AB	AB	AB	AB	Ad	AA	Ad	Ad	Ad	Ad	AB	AB	AB	AA	AB	AA	Ad	AA	AB	AB	AB
chr1A	248687501	248725000	37500	Ad	AA	AB	AB	AB	AB	AA	AB	AB	AB	AB	AB	AA	AB	Ad	AB	AB	AA	AB	AB	AB	Ad	AB	AB	AB	AB	AB	AA	AB	Ad	AA	Ad	Ad	Ad	Ad	AA	AB	AA	AA	AB	AA	Ad	AA	AA	AB	AA
chr1A	248826001	248832000	6000	AA	AA	AA	AA	AA	AA	AA	AA	AA	AA	AA	AA	AA	AA	AA	AA	AA	Ad	AA	AA	AA	AA	AA	AA	AA	AA	AA	BB	AA	AA	AA	Ad	AA	AA	AA	Ad	AB	AA	Ad	AA	AA	AA	AA	AA	AA	AA
chr1A	248867001	248871500	4500	AB	AB	AB	AB	AA	AB	AB	AB	AB	AB	AB	AB	AB	AB	AA	AB	AA	AB	AB	AB	AA	AA	AB	AA	AB	AB	AA	AB	AA	AB	AA	AB	AA	AA	AB	AA	AA	AA	AA	AA	AA	AA	AA	AA	AB	AB
chr1A	249095001	249099000	4000	AB	BB	BB	AB	AB	AB	AB	AB	BB	AB	AB	AB	BB	AB	AB	AB	AB	AB	AB	AB	BB	AB	AB	BB	BB	AB	AB	AB	AB	AB	AB	AB	AB	BB	AB	BB	BC	AB	BB	BB	AB	AB	AB	AB	AB	BB
chr1A	249204001	249209500	5500	AA	AA	AA	AA	AA	AA	AA	AA	AA	AA	AA	AA	AA	AA	AA	AA	AA	AA	AA	AA	AA	AA	AA	AA	AA	AA	AA	AA	AA	AA	AA	AA	AA	AA	AB	AA	AA	AA	AB	AA	AA	AA	AA	AA	AA	AA
chr1A	249220501	249224500	4000	AA	AA	AA	AA	AA	AA	AA	AA	AA	AA	AA	AA	AA	AA	AA	AA	AA	AA	AA	AA	AA	AA	AA	AA	AA	AA	AA	AA	AA	AA	AA	AA	AA	AA	AA	AA	AA	AA	AA	AA	AA	AB	AA	AA	AA	AA
chr1A	249248501	249259500	11000	AB	AB	AA	AA	AA	AA	AB	AA	AA	AB	AA	AA	AA	AB	AB	AB	AA	AB	AA	AB	AA	AB	AA	AA	AA	AB	AB	AA	AB	AB	AB	AA	AB	AB	AA	AA	AB	AA	AB	AA	AA	AA	AA	AA	AA	AB
chr1A	249861501	249866000	4500	AA	AA	BB	BB	AA	AB	BB	AB	AB	AA	AA	AB	AB	AB	AA	AB	AB	AB	AA	AB	AA	AA	AB	AA	AB	AB	AB	AA	AA	AA	AB	AA	AB	AA	AB	AB	AA	AA	AA	AA	AA	Ad	AA	AA	AA	AA
chr1A	249943501	249948500	5000	BB	BC	BB	AB	AB	BB	BB	BB	BB	BB	AB	AB	AB	AB	BB	AB	BB	BB	BB	BB	AB	AB	AB	BB	BB	BB	AB	BC	BB	AB	BB	AB	AB	AB	AB	AB	AB	BB	AB	BB	AB	BB	AB	BB	M	AB
chr1A	250688001	250706500	18500	AB	BC	AA	BC	BB	BB	BB	BC	AB	BB	BB	AB	BC	BB	AA	BB	BB	BC	AB	BC	BB	AB	BB	BB	BB	AB	BC	BB	BC	AB	BB	AA	AA	AB	AA	BB	BB	BB	BB	BB	BB	AA	BB	BB	BB	AB
chr1A	250703501	250707500	4000	AB	BB	AA	BB	BB	BB	BB	BC	AA	BB	AB	AB	BB	BB	AB	AB	AB	AB	AB	BC	BB	AB	AB	BB	BB	AB	BB	AB	BC	AB	BB	AB	AA	AB	AB	BB	BB	BB	AB	BB	BB	AA	BB	BB	BB	AB
chr1A	250933001	250937000	4000	AA	AA	AA	AA	AA	AA	AA	AA	AA	AA	AA	AB	AA	AA	AB	AA	AA	AA	AA	AA	AA	AA	AA	AA	AA	AA	AA	AB	AB	AA	AA	AA	AA	AA	AA	AA	BB	AA	AB	AA	AA	AA	AB	AA	AA	AA
chr1A	250958001	250962000	4000	BB	BB	BB	BB	BB	BB	BB	BB	BC	BB	AB	BB	BC	BB	BB	BC	BB	BB	BB	BB	BB	BB	BC	BB	BB	BB	BB	BB	BB	BB	BB	BB	BB	AB	BB	BC	BB	BB	BC	BB	BC	AA	BC	BB	AA	BC
chr1A	251055001	251077000	22000	AA	AA	AA	AA	AA	AA	AA	AA	AA	AB	AA	AA	AA	AA	AA	AA	AA	AA	AA	AA	AA	AA	AB	AA	AA	AA	AA	AA	AA	AA	AA	AA	AA	AA	AA	AA	AA	AA	AA	AA	AA	AA	AA	AA	AA	AA
chr1A	251094501	251099000	4500	AB	AB	AB	AA	AB	AA	AA	AA	AA	AA	AA	AA	AA	AA	AA	AA	AA	AA	AA	AA	AA	AA	AA	AA	AA	AA	AA	AA	AA	AA	Ad	AA	AB	AA	AB	BB	AA	AA	AA	AA	AA	AA	AA	AA	AA	AA
chr1A	251248501	251254500	6000	AA	AA	AB	AA	AB	AB	AA	AB	AB	AA	AA	AB	AA	AB	AA	AA	AB	AA	AB	AB	AA	AB	AA	AA	AA	AA	AA	AA	AA	AB	AA	AA	AB	AB	AA	AA	AA	AA	AA	AA	AA	AA	AA	AA	AA	AB
chr1A	251274001	251287000	13000	AA	AA	AA	AA	AA	AA	AA	AA	AA	AA	AA	AA	AA	AA	AA	AA	AA	AA	AA	AA	AA	AA	AA	AA	AA	AA	AA	AA	AA	AB	AA	AA	AA	AA	AA	AB	AA	AA	AA	AA	AA	AA	AA	AA	AA	AB
chr1A	251292001	251298500	6500	AA	AA	AA	AA	AA	AA	AA	AA	AA	AA	AA	AA	AA	AA	AA	AA	AA	AA	AA	AA	AA	AB	AA	AA	AA	AA	AA	AA	AA	AA	AA	AA	AA	AA	AA	AB	AB	AA	AA	AA	AA	AA	AA	AA	AB	AA
chr1A	251304501	251321000	16500	AA	AA	AA	AA	AA	AA	AA	AA	AA	AA	AA	AA	AA	AA	AA	AA	AA	AA	AA	AA	AA	AA	AA	AA	AA	AA	AA	AA	AA	AA	AA	AA	AA	AA	AA	AB	AA	AA	AA	AA	AA	AA	AA	AA	AA	AA
chr1A	251414001	251418000	4000	M	BC	M	M	M	M	M	M	M	M	M	M	M	M	M	M	BC	M	M	M	M	M	M	M	M	M	M	M	M	M	M	M	M	M	M	M	BC	M	M	BC	M	BC	BC	M	M	BB
chr1A	251429001	251434500	5500	AA	AA	AA	AA	AA	Ad	AA	AA	AA	Ad	AA	AA	AA	AA	AA	AA	AB	AA	AA	AA	AA	AA	AA	AA	AA	AA	AA	AA	AA	AA	AA	AA	AA	AA	AA	BB	AA	AA	AA	AA	AA	AA	AA	AA	AA	BB
chr1A	251500501	251505000	4500	AA	AA	AA	AA	AA	Ad	AA	AA	AA	AA	Ad	AA	AA	AA	Ad	AA	AA	Ad	AA	AA	AA	AA	AA	AA	AA	AA	AA	BB	AB	AA	AA	AA	AB	AA	AA	dd	AA	AA	Ad	AA	AA	Ad	AA	Ad	AA	AA
chr1A	251583001	251589000	6000	M	M	M	M	M	M	M	M	M	M	M	M	M	M	BC	M	M	M	M	M	M	M	M	M	M	M	M	M	M	M	M	M	M	M	M	M	M	M	M	M	M	BC	M	M	BC	BC
chr1A	252000501	252004500	4000	BC	AA	AA	AA	AA	AA	AA	AA	AA	AA	AA	AA	AA	AA	BC	AA	AA	AA	AA	AA	AA	BC	AA	AA	AA	AA	AA	BB	AA	BB	BB	BB	BB	BC	BB	dd	AA	AA	Ad	AA	AA	AA	AA	AA	AA	AA
chr1A	252007501	252012000	4500	BB	AA	AA	AA	AA	AB	AA	AA	AA	AA	AA	AA	AA	AB	BB	AA	AA	AA	AB	AA	AA	AB	AA	AA	AA	AB	AA	BB	AA	AB	AB	AB	AB	BB	BB	Ad	AA	AA	Ad	AA	AA	AA	AA	AA	AA	AA
chr1A	252096001	252100500	4500	M	M	M	M	M	M	M	M	M	M	M	M	M	M	M	M	M	M	M	M	M	M	M	M	M	M	M	M	M	M	M	M	M	M	M	AB	M	M	M	M	M	M	M	M	M	M
chr1A	252776001	252783000	7000	BC	M	M	BC	M	BC	BC	BC	M	M	BC	BC	BC	M	BC	BC	BB	M	BC	BC	BC	BC	M	M	BC	M	BC	BC	BC	BC	BC	M	BC	M	M	BC	BC	BC	BB	M	BC	AB	BC	BC	BB	BC
chr1A	252831001	252835000	4000	AA	AA	AA	AB	AA	AA	AA	AA	AA	AB	AB	AA	AA	AA	AA	AA	AA	AB	AA	AB	AA	AA	AA	AB	AA	AB	AA	AB	AA	AA	AA	AA	AA	AA	AA	BC	AB	AA	BB	AA	AB	Ad	AB	AA	AA	AA
chr1A	252880001	252888000	8000	AA	AA	AA	AA	AA	AA	AA	AA	AA	AB	AA	AA	AA	AB	AA	AA	AA	AB	AA	AA	AA	AA	AA	AA	AA	AA	AA	AA	AB	AA	AB	AA	AA	AA	AA	AB	AA	AA	AA	AA	AA	AA	AA	AA	AA	AB
chr1A	252980501	252987500	7000	BB	BC	BC	BC	BC	AB	BC	BB	BB	BC	M	BC	BC	BC	BC	BC	BC	BC	BC	BB	BC	BB	BC	BC	BC	BC	BC	M	BB	BC	M	AB	BB	BB	BB	AB	AB	BB	AB	BB	BB	BB	AB	BC	BB	BB
chr1A	253140001	253144500	4500	M	BB	M	BC	M	M	M	M	BC	M	BC	BC	BC	BC	BC	BC	BB	M	BC	M	BC	BB	BC	BB	BC	M	BC	BC	M	M	M	M	BC	M	M	AB	BB	AA	AA	BC	BB	BB	BC	AB	AB	AB
chr1A	253213501	253219000	5500	AB	AB	BB	AB	AB	BB	AB	AB	BB	AB	AB	BB	AB	AB	BB	AB	BB	AB	BB	AB	BB	BB	AB	BB	BB	AB	AB	BB	AB	BB	BB	AB	BB	BB	AB	AB	BB	AB	AA	AB	AB	AB	AB	AB	AB	BB
chr1A	253217501	253226000	8500	BB	BB	BB	AB	BB	BB	AB	BB	BB	BB	BB	BB	BB	BB	AB	BB	BB	BB	BB	BB	BB	BB	BB	BB	BB	BB	AB	BB	BB	AB	BB	AB	BB	BB	BB	Ad	BB	AB	AA	BB	AB	AB	AB	AB	AB	BB
chr1A	253221001	253240000	19000	AB	AB	AB	BB	AB	AB	BB	AB	AB	AB	BB	AB	BB	AB	AB	AB	BB	AB	BB	BB	BB	AB	AB	BB	BB	AB	AB	AB	AB	AB	BB	AB	AB	BB	AB	AB	BB	AB	AB	BB	AB	AB	AB	AB	AB	AB
chr1A	254290001	254323500	33500	AA	AA	AA	AA	AA	AA	AA	AA	AA	AA	AA	AA	AA	AA	AA	AA	AA	AA	AA	AA	AA	AA	AA	AA	AA	AA	AA	AA	AA	AA	AA	AA	AA	AA	AA	AA	AA	AA	AA	AA	AA	AA	AA	AA	AA	AA
chr1A	254790001	254794000	4000	AB	BB	AB	AB	AB	AB	AB	AB	AB	AB	BB	BB	BB	AB	AB	AB	AB	AB	AB	AB	BB	BB	AB	BB	AB	AB	BB	AB	BB	BB	AB	BB	BB	BB	BB	AB	AB	AB	AB	AB	AB	BB	AB	AB	BB	AA
chr1A	255341501	255345500	4000	AA	AA	AA	AB	AA	AA	AA	AA	AA	AA	AB	AB	AB	AA	AB	AA	AB	AA	AB	AA	AB	AB	AA	AB	AB	AA	AA	AA	AA	AA	AA	AA	AA	AB	AB	AB	AA	AA	AB	AA	AA	AA	AB	AA	AA	AA
chr1A	255430501	255434500	4000	AA	AA	AA	AA	AA	AA	AA	AA	BB	AA	AB	AA	AA	AA	AA	AA	AA	AA	AA	AA	AA	AA	AA	AA	AA	AA	AA	AA	AA	AA	AA	AA	AA	AA	AA	AA	AA	AA	AA	AA	AA	AB	AA	AA	AB	AA
chr1A	255450001	255454000	4000	BB	AB	AB	AB	AB	BB	BB	BB	AB	AB	BB	BB	BB	AB	AB	BB	BB	AB	AB	BB	BB	BB	BB	AB	BB	BB	AB	AB	BB	AB	AB	BB	AB	BB	BB	AA	AA	AB	AA	AB	AA	AB	AA	AB	AB	AA
chr1A	255562501	255568500	6000	AA	AA	AA	AA	AA	AA	AA	AA	AA	AA	AA	AA	AA	AA	AA	AA	AA	AA	AA	AA	AA	AA	AA	AA	AA	AA	AA	Ad	AA	AA	AA	AA	AA	AA	AA	BB	AA	AA	AA	AA	AA	Ad	AA	AA	AA	AB
chr1A	255721001	255725000	4000	BB	BC	BC	BB	BB	BB	BB	BB	BC	BB	BC	BB	BC	BB	BC	BC	BC	BC	BC	BB	M	BC	BB	M	BC	BC	BC	BC	BB	BB	BB	BB	BB	BC	BC	M	BB	M	M	BC	M	AB	BB	M	AB	AB
chr1A	255732501	255736500	4000	BC	BB	BC	BB	BC	M	BC	BC	BC	BB	M	BC	M	BC	BC	BC	BC	BC	BC	BC	BC	BC	BB	M	BC	M	BC	M	BC	AB	BC	BC	M	BC	BC	M	BB	BB	BB	BB	BB	BC	BC	AB	M	BC
chr1A	255813001	255817000	4000	AA	AA	AA	AA	AA	AA	AA	AA	AA	AA	AA	AA	AA	AA	AA	AA	AA	AA	AA	AA	AA	AA	AA	AA	AA	AA	AA	AA	AA	AA	AA	AA	AA	AA	AA	AB	AB	AA	AA	AA	AA	AA	AA	AA	AB	AB
chr1A	256347501	256354000	6500	dd	AA	AA	AA	AA	AA	AA	AA	AA	AA	AA	AA	AA	AA	dd	AA	AA	AA	AA	AA	AA	dd	AA	AA	AA	AA	AA	Ad	AA	dd	Ad	dd	dd	dd	dd	AA	AA	AA	AA	AA	AA	dd	AA	AA	AA	BB
chr1A	256796001	256800000	4000	BC	BB	BB	BC	BC	M	BC	BC	BC	BC	BC	BC	BC	BC	BC	BC	M	BC	BB	BB	BC	BC	BC	BB	BB	BC	BC	BB	BC	BB	BB	BC	BC	M	BC	BC	BB	BB	BC	BC	BB	AA	BB	BB	BB	BC
chr1A	256833001	256838500	5500	AB	BB	AA	Ad	AA	AB	AB	AB	AB	AA	AB	Ad	AB	BC	AB	AA	AB	BC	AB	AA	AB	BB	BC	AB	AB	AB	AB	AB	AA	BC	AB	BB	BB	M	AB	AB	AB	AA	BC	AA	M	AB	BC	BB	BB	Ad
chr1A	257121501	257126500	5000	AA	AA	AA	AA	AA	AA	AA	AA	AA	AA	AA	AA	AA	AB	AA	AA	AA	AA	AA	AA	AB	AA	AA	AA	AA	AA	AA	AA	AA	AA	AA	AA	AA	AA	AA	Ad	AA	AA	AA	AA	AA	AB	AA	AA	AB	AA
chr1A	257136501	257152500	16000	AA	AA	AA	AA	AA	AA	AA	AA	AA	AA	AA	AA	AA	AA	AA	AA	AA	AA	AA	AB	AA	AA	AA	AA	AA	AA	AA	AA	AA	AA	AA	AA	AA	AA	AA	AB	AA	AA	AA	AA	AA	AA	AA	AA	AA	AA
chr1A	257204501	257213000	8500	AA	AA	AB	AA	AB	AA	AA	AA	AA	AA	AB	AA	AA	AA	AA	AB	AA	AA	AA	AB	AB	AA	AA	AA	AA	AA	AA	AA	AB	AA	AA	AA	AB	AA	AA	AB	AA	AA	AB	AA	AA	Ad	AA	AA	AA	AA
chr1A	257210001	257214000	4000	AB	AA	AB	AA	AA	AA	AA	AA	AA	AA	AB	AA	AA	AA	AA	AB	AA	AA	AA	AB	AA	AA	AB	AA	AA	AA	AA	AA	AB	AA	AA	AA	AB	AA	AA	AB	AA	AA	AA	AA	AA	AA	AB	AA	AA	AA
chr1A	257224001	257228000	4000	AA	AA	AA	AA	AA	AA	AA	AA	AA	AA	AA	AA	AA	AA	Ad	AA	AA	Ad	AA	AA	AA	AA	AA	AA	AA	Ad	AA	AA	AA	AA	Ad	Ad	AA	AA	AA	AA	AB	AA	AA	AA	AA	AA	AA	AA	AA	AA
chr1A	257560001	257564000	4000	AB	M	BB	BC	BB	AB	AB	AB	BB	AB	BB	M	AA	BB	BB	BC	BB	BB	BB	BB	AA	AA	AB	AB	AB	AB	AB	BB	AB	AB	AB	AA	M	AB	AB	AB	AA	AB	AB	AA	BB	BC	BB	AB	BB	AB
chr1A	257754501	257758500	4000	AB	BB	AB	AB	AB	BB	AB	BB	BB	AB	BB	AB	BB	AB	BB	AB	BB	AB	AB	AB	AB	AB	BB	BB	BB	AB	AB	AB	AB	AB	AB	AB	AB	AB	AB	AB	AA	AB	AA	AB	AB	AB	AB	AB	BB	AA
chr1A	257781501	257788500	7000	AA	AA	AA	AA	AA	AA	AA	AA	AA	AA	AA	AA	AA	AA	AA	AA	AA	AA	AA	AA	AA	BB	AA	AA	AA	AA	AA	AA	AA	BB	AB	BB	AA	AA	BB	AA	AB	AA	AA	AA	AA	BB	AA	AA	AA	AB
chr1A	257782501	257801500	19000	AA	AA	AA	AA	AA	AA	AA	AA	AA	AA	AA	AA	AA	AA	AA	AA	AA	AA	AA	AA	AA	BB	AA	AA	AA	AA	AA	AA	AA	BB	AB	BB	AA	AA	BB	AA	AA	AA	AA	AA	AA	AB	AA	AA	AA	AB
chr1A	257799501	257806500	7000	AA	AA	AA	AA	AA	AA	AA	AA	AA	AA	AA	AA	AA	AA	AA	AA	AA	AA	AA	AA	AA	AB	AA	AA	AA	AA	AA	AA	AA	BB	AB	BB	AA	AA	BB	AA	AB	AA	AA	AA	AA	BC	AA	AA	AB	AB
chr1A	257849501	257857000	7500	AA	AA	AA	AA	AA	AA	AA	AA	AA	AA	AA	AA	AA	AA	AA	AA	AA	AA	AA	AA	AA	BC	AA	AA	AA	AA	AA	AA	AA	BB	AB	BB	AA	AA	BB	AA	AA	AA	AA	AA	AA	BB	AA	AA	AA	AA
chr1A	257971501	257975500	4000	Ad	Ad	AA	AA	Ad	Ad	Ad	AA	AA	Ad	Ad	Ad	Ad	Ad	AA	Ad	AA	AA	Ad	Ad	AA	BB	AA	Ad	AA	AA	AA	AA	Ad	BB	AB	AB	AA	AA	AB	AB	AA	AA	AA	AA	AA	M	AA	AA	AB	AA
chr1A	257979501	257984000	4500	AA	AA	AA	AA	AA	AA	AA	AA	AA	AA	AA	AA	AA	AA	AA	AA	AA	AA	AA	AA	AA	BB	AB	AA	AA	AA	AA	AA	AA	BB	AB	BB	AA	AA	BC	Ad	AA	AA	Ad	AA	AA	BB	AA	AA	AA	AA
chr1A	257995501	257999500	4000	AB	AB	BB	AB	AB	AB	AB	AB	AB	BB	AB	AB	AB	AB	AB	AA	AB	AB	AB	AB	AB	BC	AB	AB	AB	AB	AA	AB	AB	BC	BB	M	AB	AB	BC	AA	AA	AA	AA	AA	AA	BB	AA	AA	AB	AB
chr1A	258017001	258021000	4000	AA	AA	AA	AA	Ad	AA	AA	Ad	Ad	AA	AA	AA	Ad	AA	AA	AA	AA	AA	AA	AA	AA	BB	AA	AA	AA	AA	AA	Ad	AA	BB	AB	BB	AA	AA	BB	AA	AA	AA	AA	AA	AA	BB	AA	AA	AA	AA
chr1A	258019001	258032500	13500	AA	AA	AA	AA	AA	AA	AA	AA	AA	AA	AA	AA	AA	AA	AA	AA	AA	AA	AA	AA	AA	BB	AA	AA	AA	AA	AA	AA	AA	BB	AB	BB	AA	AA	BB	AA	AA	AA	AA	AA	AA	BB	AA	AA	AA	AA
chr1A	258037501	258046000	8500	AA	AA	AA	AA	AA	AA	AA	AA	AA	AA	AA	AA	AA	AA	AA	AA	AA	AA	AA	AA	AA	BC	AA	AA	AA	AA	AA	AA	AA	BB	AB	BB	AA	AA	BB	AA	AA	AA	AA	AA	AA	BB	AA	AA	AA	AA
chr1A	258045001	258071000	26000	AA	AA	AA	AA	AA	AA	AA	AA	AA	AA	AA	AA	AA	AA	AA	AA	AA	AA	AA	AA	AA	BB	AA	AA	AA	AA	AA	AA	AA	BB	AB	BB	AA	AA	BB	AB	AA	AA	AB	AA	AA	BB	AA	AA	AA	AA
chr1A	258065001	258087000	22000	AA	AA	AA	AA	AA	AA	AA	AA	AA	AA	AA	AA	AA	AA	AA	AA	AA	AA	AA	AA	AA	BB	AA	AA	AA	AA	AA	AA	AA	BB	AB	BB	AA	AA	BB	AA	AA	AA	AA	AA	AA	BB	AA	AA	AA	AA
chr1A	258079001	258147000	68000	AA	AA	AA	AA	AA	AA	AA	AA	AA	AA	AA	AA	AA	AA	AA	AA	AA	AA	AA	AA	AA	BB	AA	AA	AA	AA	AA	AA	AA	BB	AB	BB	AA	AA	BB	AA	AA	AA	AA	AA	AA	BB	AA	AA	AA	AA
chr1A	258163501	258168500	5000	AA	AA	AA	AA	Ad	AA	AA	AA	AA	AA	AA	Ad	AA	AA	AA	AA	AA	AA	AA	AA	AA	AB	AA	AA	AA	AA	AA	AA	AA	AB	AB	AB	AA	AA	BB	AA	AA	AA	AA	AA	AA	BB	AA	AA	AA	AB
chr1A	258165501	258172500	7000	AA	AA	AA	AA	Ad	AA	AA	AA	AA	AA	AA	Ad	AA	AA	AA	AA	AA	AA	AA	AA	AA	BB	AA	AA	AA	AA	AA	AA	AA	BB	AB	BB	AA	AA	BB	AA	AA	AA	AA	AA	AA	BB	AA	AA	AA	AB
chr1A	258188001	258193000	5000	AA	AA	AB	AA	AA	AA	AA	AA	AA	AA	AA	AA	AA	AA	AA	AA	AA	AA	AA	AA	AA	AB	AA	AA	AA	AA	AA	AA	AA	BB	AB	BB	AA	AA	BB	AA	AA	AA	AA	AA	AA	AA	AA	AA	AA	AA
chr1A	258197001	258201500	4500	AA	AA	AA	AA	AA	AA	AA	AA	AA	AA	AA	AA	AA	AB	AA	AA	AA	AA	AA	AA	AB	BC	AA	AA	AA	AB	AB	AA	Ad	BC	AB	BB	AA	AB	BC	AB	AA	AA	BB	AA	AB	AB	AA	AA	Ad	AA
chr1A	258210501	258216000	5500	AA	AA	AA	AA	AA	AA	AA	AA	AA	AA	AA	AA	AA	AA	AA	AA	AA	AA	AA	AA	AA	BB	AA	AA	AA	AA	AA	AA	AA	BB	AB	AB	AA	AA	BB	AB	AB	AA	AA	AA	AA	BB	AA	AA	AB	AB
chr1A	258223501	258238000	14500	AA	AA	AA	AA	AA	AA	AA	AA	AA	AA	AA	AA	AA	AA	AA	AA	AA	AA	AA	AA	AA	BB	AA	AA	AA	AA	AA	AA	AA	BB	AB	BC	AA	AA	BB	AB	AA	AA	AA	AA	AA	BB	AA	AA	AA	AA
chr1A	258258001	258262500	4500	AA	AA	AA	AA	AB	AA	AB	AA	AA	AA	AA	AA	AA	AA	AA	AA	AA	AA	AA	AA	AA	AA	AA	AA	AB	AB	AB	AA	AA	AB	AB	AA	AA	AA	AA	AA	BB	AA	AB	AA	AB	AA	AB	AB	AA	BB
chr1A	258339501	258362500	23000	AA	AA	AA	AA	AA	AA	AA	AA	AA	AA	AA	AA	AA	AA	AA	AA	AA	AA	AA	AA	AA	AA	AA	AA	AA	AA	AA	AA	AA	AA	AA	AA	AA	AA	AA	AB	AA	AA	AB	AA	AA	AA	AA	AA	AB	AB
chr1A	258379501	258422500	43000	AA	AA	AA	AA	AA	AA	AA	AA	AA	AA	AA	AA	AA	AA	AA	AA	AA	AA	AA	AA	AA	AA	AA	AA	AA	AA	AA	AA	AA	AA	AA	AA	AA	AA	AA	AB	AA	AA	AA	AA	AA	AA	AA	AA	AA	AA
chr1A	258561501	258565500	4000	AB	BB	BB	BC	M	M	BC	BC	BB	BC	BB	BC	BC	BC	BB	BB	BC	BC	BC	BB	M	BB	BC	BC	BB	BC	BC	M	M	BB	BC	M	BC	BC	BB	AA	M	BB	AB	BC	BB	AA	AB	BB	BB	BC
chr1A	258609501	258615000	5500	AA	AA	AA	AA	AA	AA	AA	AA	AA	AA	AA	AA	AA	AA	AA	AA	AB	AA	AA	AB	AA	AA	AA	AB	AB	AA	AA	AA	AA	AB	AA	AA	AA	AA	AA	BB	AA	AA	AB	AA	AB	Ad	AA	AA	AB	AB
chr1A	258650001	258654000	4000	AB	BC	BB	BB	BB	AB	AB	BB	BB	BB	BC	BC	BB	BB	BB	BB	BB	BB	BB	BB	BB	BB	BB	BC	BC	BB	BB	BB	BB	AB	BB	AB	BB	BB	BB	BB	BB	BB	BC	BC	BB	M	BB	BC	M	AB
chr1A	258675001	258680000	5000	AB	BB	BB	BB	BB	BB	BB	BC	BB	BB	BC	BC	AB	BB	AB	BB	BB	BB	BB	AB	BB	AB	AB	BB	BB	AB	BB	AB	AB	BB	AB	BC	BB	BB	AB	M	AB	AB	BC	BB	BB	AA	BB	BB	AA	AA
chr1A	258684001	258688000	4000	M	M	M	BC	BC	BC	BC	M	M	BC	M	M	M	BC	BC	M	M	M	M	BC	M	BC	BC	M	M	BC	M	M	BC	M	M	M	BC	M	M	M	BC	BC	M	M	M	BB	M	M	BC	AB
chr1A	259057001	259061000	4000	AA	AA	AB	AA	AB	AB	AA	AB	AB	AB	AB	AA	AB	AB	AB	AB	AB	AA	AA	AA	AB	AB	AA	AB	AB	AB	AB	AA	AB	AB	AB	AA	AA	AA	AB	BB	AB	AB	BB	BB	BB	AA	AB	BB	AB	AA
chr1A	259134501	259138500	4000	AA	BB	AB	AB	BB	BB	BB	BB	BB	BB	BB	BB	BB	BB	AA	AB	BB	BB	BB	BB	AB	AA	BB	BB	BB	BB	AB	AB	BB	AA	AB	AA	AB	AB	AA	AB	AB	AB	BB	AA	BB	AA	AB	BB	AA	AB
chr1A	259188501	259192500	4000	BB	BC	BC	BB	BB	BC	BC	BB	BC	BB	BB	BC	BC	BC	BB	BC	BB	BC	BB	BB	BB	BB	BB	BC	BC	BC	BC	BC	BC	BB	BB	AB	BB	BB	AB	BB	BC	BC	BB	BB	BB	BB	BB	BB	AB	BB
chr1A	259232001	259237500	5500	AA	AA	AB	AB	AA	AB	AB	AA	AB	AB	AA	AB	AA	AA	AA	AB	AB	AB	AA	AB	AA	AA	AB	AA	AA	AA	AB	AA	AB	AA	AA	AA	AA	AB	AB	AA	AA	AA	AA	AA	AB	AB	AA	AA	AA	Ad
chr1A	259377001	259381000	4000	M	BC	AA	AA	BB	AA	AA	AA	AB	BC	BB	AB	BB	BB	BB	AA	BC	M	AA	BC	BB	BB	AA	AA	AB	AA	AA	AB	BC	AA	AB	AB	BB	AA	BC	M	BB	M	AA	AA	BC	AB	BB	AB	AB	BB
chr1A	259448501	259452500	4000	BB	AA	AB	AA	BB	BB	AA	AB	AA	Ad	AB	AA	AB	AA	AB	AA	AB	AA	AA	AA	AB	BB	AB	AA	AB	AA	BC	BB	AA	BB	AB	AB	BB	AB	BC	AA	AA	AB	AB	BB	AA	AB	AA	AB	AB	AA
chr1A	260056501	260061500	5000	AB	AA	AA	AB	AA	AA	AA	AA	AA	AA	AA	AA	AA	AA	AA	AA	AA	AA	AA	AA	AA	AB	AA	AA	AA	AA	AA	AA	AA	AB	AA	AA	AA	AA	AA	AA	AB	AB	AA	AA	AA	AA	AA	AA	AA	BB
chr1A	260085001	260089000	4000	AA	AA	AA	AB	AA	AB	AA	AA	AA	AA	AA	AA	AA	AA	AA	BB	AB	AB	AA	AA	AA	AB	AA	AA	AA	AA	AA	AB	AA	AB	AB	AA	AA	AB	AB	BB	BC	AA	AA	AB	AA	AB	AA	AA	AA	AB
chr1A	260267501	260271500	4000	BB	AA	AA	BB	AA	AA	AB	AB	AB	AB	AB	AB	BB	AB	AB	AA	AA	AB	AA	AB	AB	BB	BB	AA	AB	AA	AB	AA	AA	BB	BB	AA	AB	BB	AA	AB	AA	AA	AA	AA	AA	AA	AA	AA	AB	AA
chr1A	260822001	260826000	4000	AA	Ad	AA	AA	AA	AA	AA	Ad	AA	Ad	AA	AA	AA	AA	AA	AA	AA	AA	AA	AA	Ad	Ad	AA	AA	AA	AA	AA	AA	AA	Ad	Ad	Ad	Ad	AA	AA	AA	AB	AA	AA	AA	AA	AA	AA	AA	AA	AA
chr1A	261356001	261360000	4000	BB	BC	AB	BB	BB	BB	BC	BB	BB	BB	BB	BB	BC	AB	AB	BB	BB	AB	BB	BB	BC	BB	BB	BB	BB	BB	BB	BB	BB	BB	BB	BC	BB	BB	BB	AA	AB	AB	AB	AB	AB	BB	AB	AB	AB	AB
chr1A	261791501	261795500	4000	BB	BB	BB	BB	BB	BB	BB	BB	BB	BB	BB	BB	BC	BB	BB	BB	BC	BB	BB	BC	BC	BB	BB	BB	BB	BB	BB	BB	BB	BB	BC	BB	BB	BC	BB	BB	BB	BC	BC	BB	BB	AA	BB	BB	BB	AB
chr1A	261876001	261881500	5500	BB	AB	BB	AB	AB	BB	BC	BB	BB	BB	AB	BB	BB	BB	AB	BB	BB	AB	BB	BB	AB	BB	BB	BB	BB	BB	BC	AB	BB	BB	BB	BB	AA	AB	BB	AA	AA	AA	Ad	AA	AA	AB	AA	AA	AB	AA
chr1A	261978501	261982500	4000	M	BC	M	BC	M	M	BB	M	M	M	BC	BC	M	M	M	M	BC	BB	BC	M	M	M	BC	M	M	BB	M	M	BB	BC	M	BC	BC	M	BC	BB	BB	BB	AB	BC	BB	BB	BB	BC	BB	BC
chr1A	262150501	262186000	35500	AA	AA	AA	AA	AA	AA	AA	AA	AA	AA	AA	AA	AA	AA	AA	AA	AA	AA	AA	AA	AA	AA	AA	AA	AA	AA	AA	Ad	BC	AA	AA	AA	AA	AA	AA	AB	AA	AA	AA	AA	AA	AA	AA	AA	AA	AA
chr1A	262395001	262399500	4500	AB	AA	AB	AA	AB	AA	AA	AA	AA	AA	AA	AA	AA	AA	AA	AA	AB	AA	AA	AA	AA	AA	AA	AA	AA	AA	AA	AB	AA	AA	AA	AA	AA	AB	AA	AA	AB	AA	AB	AA	AA	AA	AB	AA	AA	BB
chr1A	262517501	262527500	10000	AB	AA	AB	AA	AB	AB	AA	AB	AB	AA	AA	AA	AA	AA	AA	AB	AA	AA	AA	AA	AA	BC	BC	AA	AB	AA	BB	BC	AA	AA	AB	AA	AA	BB	BB	Ad	AA	AA	Ad	AA	AA	AA	AA	AA	AA	AA
chr1A	262568501	262572500	4000	AB	AB	AA	AA	AA	AA	AA	AA	AB	AA	AA	AA	AA	AA	AA	AA	AA	AA	AA	AA	AA	AA	AA	AA	AA	AA	AA	AA	AA	AA	AA	AA	AA	AA	AA	AA	AB	AA	AB	AA	AB	AA	AA	AA	AA	AB
chr1A	262727501	262736000	8500	BB	AA	AA	AA	AA	AB	AA	AA	AA	AA	AA	AA	AA	AA	BB	AA	AA	AA	AA	AA	AA	BB	AA	AB	AA	AA	AA	AB	AA	BB	AB	BB	BB	BB	BB	AA	AA	AA	AA	AA	AA	AA	AA	AA	AA	AA
chr1A	262757001	262761500	4500	BB	AA	AA	AA	AA	AA	AA	AA	AA	AA	AA	AA	AA	AA	AB	AA	Ad	AA	AA	AA	AA	AA	AA	AA	AA	Ad	AA	AB	Ad	Ad	AA	AA	BB	BB	AA	AB	AA	AA	AA	AA	AA	AA	AA	AA	AB	AA
chr1A	262836501	262841000	4500	BB	BB	BB	AB	BB	BB	BB	BB	BB	AB	BB	AB	BB	BB	BB	BC	BB	BB	BB	AB	BC	BB	BB	BB	BC	BB	AB	BB	AB	BB	BB	BB	BB	BB	BC	M	BB	BC	M	M	M	AA	BC	BC	AB	BB
chr1A	262932001	262936000	4000	AA	AB	AB	AA	AB	AB	AB	AB	AA	AA	AB	AB	AA	AB	AB	BB	AA	AB	AB	AB	AB	AB	AB	BB	AB	AB	AA	BB	AB	AA	AB	AA	AA	AA	AB	AA	BC	AB	AA	BB	AB	AA	AB	AA	AA	BB
chr1A	262985501	262989500	4000	M	AA	BC	AA	AA	AB	AB	BC	BB	AB	AB	BB	BB	AA	AA	BB	BB	AA	AB	AB	AB	BB	M	BB	AB	AB	M	BC	AB	AB	BC	AA	BB	M	BC	BB	AA	AA	AA	AA	AA	AA	AB	AB	BB	AA
chr1A	263004001	263010500	6500	AA	AA	AA	AA	AA	AA	AA	AA	AA	AA	AA	AA	AA	AA	AA	AA	AA	AA	AA	AA	AA	AA	AA	Ad	AA	AA	AA	AA	AB	AA	AA	AA	AA	AA	AA	Ad	AA	AA	Ad	AA	AA	AA	AA	Ad	AA	Ad
chr1A	263852001	263856000	4000	AA	AA	AA	AA	AB	AA	AA	AA	AA	AA	AA	AA	AA	AA	AB	AA	AA	AA	AA	AA	AA	AA	AA	AA	AA	AA	AA	AA	AB	AA	AB	AA	AA	AA	AA	BB	AA	AA	AA	AA	AA	AA	AA	AA	AA	BB
chr1A	263992501	263998500	6000	BC	AA	AA	AA	AA	AA	AA	AA	AA	AA	AA	AA	AA	AA	BC	AA	AA	AA	AA	AA	AA	BB	AA	AA	AA	AA	AA	AA	AA	BB	AB	BC	BB	BB	BB	AA	AA	AA	AA	AA	AA	AA	AA	AA	AA	AA
chr1A	264005501	264010500	5000	BB	AB	AA	AA	AA	AB	AA	AA	AB	AA	AA	AA	AA	AB	BC	AB	AA	AA	AB	AA	AB	BB	AA	AB	AA	AB	AA	AA	AA	BC	BB	BB	BC	BC	BB	BB	AA	AA	AB	AA	AA	AA	AA	AA	AA	AB
chr1A	264007001	264045000	38000	BB	AA	AA	AA	AA	AA	AA	AA	AA	AA	AA	AA	AA	AA	BC	AA	AA	AA	AA	AA	AA	BB	AA	AA	AA	AA	AA	AA	AA	BC	AB	BB	BB	BB	BB	AA	AA	AA	AA	AA	AA	AA	AA	AA	AA	AA
chr1A	264058001	264083500	25500	BB	AA	AA	AA	AA	AA	AA	AA	AA	AA	AA	AA	AA	AA	BB	AA	AA	AA	AA	AA	AA	BB	AA	AA	AA	AA	AA	AB	AA	BB	AB	BB	BB	BB	BB	AA	AA	AA	AA	AA	AA	AA	AA	AA	AB	AA
chr1A	264121501	264126000	4500	BB	BB	BC	BB	BB	BB	BB	BC	BB	BB	BB	M	BB	BC	BC	BC	BC	BC	BB	BC	BB	BB	BB	BB	BC	BB	BC	BB	BB	BC	BC	BC	BC	BC	BB	BB	AB	BB	BB	BB	BC	M	BB	BB	M	AB
chr1A	264194501	264199000	4500	BB	AB	AB	AB	BB	AB	BB	BB	AB	AB	AA	AB	BB	AB	AB	AA	BB	BC	AA	BC	AB	BB	BB	AB	AB	AB	BB	AB	BB	AB	BB	BB	AB	BB	AB	BB	AA	AA	AB	AA	AB	AB	AA	AB	BC	AA
chr1A	264306501	264311500	5000	AA	AA	AA	AA	AA	AA	AA	AA	AA	AA	AA	AA	AA	AA	AA	AA	AA	AA	AA	AA	AA	AA	AA	AA	AA	AA	AA	AA	AA	AA	AA	AA	AA	AA	AA	AB	AB	AA	AA	AA	AA	AA	AA	AA	AA	BB
chr1A	264500001	264505500	5500	BB	BB	BB	BB	BC	BB	BC	M	BC	BB	BC	BC	BC	BB	BB	BC	BC	BC	BB	BC	BC	M	BC	BC	BC	BB	BC	BC	BB	BB	BB	BC	BB	BB	BB	BC	BB	BC	BC	BC	BB	BB	BC	BB	BC	BC
chr1A	264551001	264568000	17000	AA	AA	AA	AA	AA	AA	AA	AA	AA	AA	AA	AA	AA	AA	AA	AA	AA	AA	AA	AA	AA	AA	AA	AA	AA	AA	AA	AA	AA	AA	AA	AA	AA	AA	AA	AA	AA	AA	AA	AA	AA	AB	AA	AA	AA	AA
chr1A	264671501	264686000	14500	AA	BB	BB	BB	BB	BB	BB	BB	BB	BB	BB	BB	BB	BB	AA	BB	BB	BB	BB	BB	BB	AA	BB	BB	BB	BB	BB	BB	BB	AA	BB	AA	AA	AA	AA	BB	AB	BB	BB	BB	BB	BB	BB	BB	BB	AB
chr1A	264682001	264686000	4000	M	M	M	M	M	M	M	M	M	M	M	M	M	M	M	M	M	M	M	M	M	M	M	M	M	M	M	M	M	M	M	M	M	M	M	M	M	M	M	M	M	M	M	M	M	BC
chr1A	264748001	264752000	4000	AA	BB	BB	BB	BB	BB	BB	BB	BB	BB	BB	BB	BB	BB	AA	BB	BB	BB	BB	BB	BB	AA	BB	BB	BB	BB	BB	BB	BB	AA	BB	AA	AA	AA	AA	AB	AB	BB	BB	BB	BB	BB	BB	BB	BB	AA
chr1A	264858501	264865000	6500	AA	AA	AB	AB	AA	AA	AB	AA	AA	AA	AB	AA	AA	AB	AA	AA	AA	AA	AA	AB	AA	AA	AB	AA	AB	AA	AB	BB	AA	AB	AA	AA	AA	AB	AB	AB	AB	AA	AA	AA	AB	AB	AA	AA	AA	BB
chr1A	264923501	264927500	4000	AA	AA	AB	AA	AA	AA	AA	AA	AB	AA	AA	AA	AA	AA	AB	AA	AA	AA	AA	AA	AA	AA	AA	AA	AA	AA	AA	AA	AA	AA	AA	AA	AA	AA	AA	BB	AA	AA	AB	AA	AA	AA	AA	AA	AA	AA
chr1A	264960501	264964500	4000	M	M	M	M	M	M	M	M	M	M	M	M	M	M	M	M	M	M	M	M	M	M	M	M	M	M	M	M	M	M	M	M	M	M	M	BC	BC	M	M	M	M	M	M	M	M	AB
chr1A	265127001	265131000	4000	AA	AB	BB	BB	AB	AB	AB	AB	AB	AA	AB	AB	AB	AB	AA	AA	AA	AB	AB	AA	BB	AA	AA	AB	BB	BB	BB	BC	AA	AA	AA	AA	AB	AB	AA	AA	BB	AA	AB	AB	AA	AA	AA	AA	AA	AB
chr1A	265263001	265267000	4000	AB	AB	AB	AB	AB	AB	AB	AB	AB	BB	AA	AB	AA	AB	BB	AB	AB	AB	AB	AB	AB	BB	AB	AA	AB	AB	AA	AB	BB	AB	BB	BB	AB	AB	AB	BB	AB	AB	AB	AB	AB	AB	AB	AB	AB	AA
chr1A	265306001	265310500	4500	BB	BB	BB	BC	BB	BB	AB	BB	BB	BB	BB	BC	BB	AB	BB	BB	BB	BB	BB	BB	BC	BB	BC	BB	BB	BB	BB	BB	BB	BB	BB	BB	AB	AB	BB	M	BB	BB	BB	BB	BC	AA	BB	BB	AB	AB
chr1A	265569501	265575000	5500	AB	AA	AA	AA	AB	AB	AA	AB	AB	AB	AA	AB	AB	AB	AA	AB	AA	AB	AB	AA	AB	AA	AA	AB	AA	AA	AB	AB	AA	AB	AA	AB	AA	AB	AA	Ad	AA	AA	Ad	AA	AA	AA	AA	AA	AA	AB
chr1A	265602501	265607500	5000	AA	AA	AA	AA	AA	AA	AA	AA	AA	AA	AA	AA	AA	AA	AA	AA	AA	AA	AA	AA	AA	AA	AA	AA	AA	AA	AA	AA	AA	AA	AA	AA	AA	AA	AA	BB	AA	AA	AB	AA	AA	Ad	AA	AA	AA	AB
chr1A	266216501	266222000	5500	BB	AB	BB	AB	AA	AB	AB	AB	AB	AB	AA	AB	AB	AB	AB	BB	AB	AB	AB	AB	AB	AB	BB	AA	BB	AB	AB	AB	AB	AB	BB	AB	AB	BC	AB	AA	AA	AA	AA	AA	AA	AB	AA	AB	AB	AA
chr1A	266463001	266470000	7000	AB	BC	AB	BC	BC	BC	BB	BC	BC	AB	AB	AA	BC	BB	BB	BB	BB	BB	AB	BC	AB	BB	BC	AB	AB	BC	BC	AB	BC	BB	BB	AB	BB	AB	BB	AB	AB	AB	AA	AB	AB	AB	AB	AB	AB	AB
chr1A	266603001	266607000	4000	AA	AA	AA	AA	AA	AA	AA	AA	AA	AA	AA	AA	AA	AA	AA	AA	AA	AA	AA	AA	AA	Ad	AA	AA	Ad	AA	AA	AA	AA	AA	AA	AA	AA	Ad	AA	AA	AA	AA	AA	AA	AA	AB	AA	AA	BB	AA
chr1A	266986501	266991500	5000	AA	AA	AA	AA	AA	AA	AA	AA	AA	AA	AA	AA	AA	AA	AA	AA	AA	AA	AA	AA	AA	AA	AA	AA	AA	AA	AA	AA	AA	AA	AA	AA	AA	AA	AA	AA	AA	AA	AB	AA	AA	AA	AA	AA	AA	AA
chr1A	267041501	267045500	4000	AA	AA	AA	AA	AA	AA	AA	AA	AA	AA	Ad	AA	AA	Ad	AA	AA	AA	AA	AA	AA	AA	AA	AA	AA	AA	AA	AA	AA	AA	AA	Ad	AA	AA	AA	AA	AA	AA	AA	AB	AA	AB	AA	AA	AB	AA	AB
chr1A	267063001	267067000	4000	AA	AA	AA	AA	AA	AA	AA	AA	AA	AA	AA	AA	AA	AA	AA	AA	AA	AA	AA	AA	AA	AA	AA	AA	AA	AA	AA	AA	AA	AA	AA	AA	AA	AB	AA	AB	AA	AA	AB	AA	AA	AA	AA	AA	AB	BB
chr1A	267137001	267143500	6500	AA	AA	Ad	AA	AA	AA	AA	AA	AA	Ad	AA	Ad	AA	AA	AA	AA	AA	AA	AA	AA	AA	AA	AA	AA	AA	AA	AA	AA	AA	AA	AA	AA	AA	AA	AA	AA	AB	AA	AA	AA	AA	AA	AA	AA	AA	AB
chr1A	267168001	267172000	4000	AA	AB	AA	AA	AA	AA	AA	AA	AA	Ad	AA	AA	AA	AA	Ad	Ad	AB	AA	AA	Ad	AA	AB	AA	AA	AA	AA	AA	AB	AA	AA	AA	AA	AA	AA	Ad	AB	AA	AA	AA	AA	AB	AA	AA	AA	AA	AB
chr1A	267173001	267177000	4000	AA	AA	AA	AA	AB	AA	AA	AB	AA	AA	AA	AA	AB	AA	AA	AA	AB	AA	AA	AA	AB	AA	AA	AB	AA	AB	AA	AB	AA	AA	AA	AA	AA	AA	AA	AB	AB	AB	BB	AB	AA	AA	AB	AB	AA	AA
chr1A	267409001	267414500	5500	M	AA	AA	BB	BB	BB	AB	BB	AB	AB	BB	AA	BB	AA	M	AB	AB	AB	AA	AB	AA	BB	AB	AA	AA	AA	BB	M	AA	BB	BB	BC	BB	BC	BC	AB	AB	AA	AA	M	AB	AA	AA	AB	AB	AB
chr1A	267456501	267461000	4500	BC	BC	M	M	M	M	M	M	BC	BC	M	BC	BB	BB	BB	BB	BB	BC	M	M	M	BB	M	M	M	M	M	M	BC	M	M	BC	BC	BB	BB	BC	BB	BB	BC	M	BB	BB	BB	BC	BB	AB
chr1A	267492501	267496500	4000	AB	AA	AA	AB	AA	AB	AA	AA	AA	AA	AA	AA	AA	AA	AA	AA	AA	AA	AA	AA	AA	AA	AB	AA	AA	AA	AB	BB	AB	AA	AB	AB	AA	AB	AA	Ad	AB	AA	Ad	AA	AA	AA	AA	AA	AA	AA
chr1A	267508001	267513500	5500	AB	AB	AB	AB	AB	AB	AB	AB	AB	AB	BB	AB	AB	AB	AB	AB	AB	AB	AB	AB	AB	AB	BB	AB	AB	AB	AB	AB	AB	AB	AB	AB	AB	BC	AB	AA	AB	AB	AB	AA	AB	AB	AA	AB	AB	AA
chr1A	267613001	267617000	4000	AA	AA	AA	AA	AA	AB	AA	AB	AA	AA	AA	AA	AA	AA	AA	AA	AA	AA	AA	AA	AA	AA	AB	AA	AA	AA	AA	BB	AB	Ad	AB	AA	AA	AB	AA	Ad	AB	Ad	Ad	AA	AA	AA	AA	AA	AA	AA
chr1A	267619001	267623000	4000	BB	AB	BB	BB	AB	BB	BB	BB	BB	BB	BB	BB	AB	BB	BB	AB	AA	AB	AB	BB	BB	BB	BC	AB	BB	AB	AB	BC	BB	BB	BB	BB	BB	BB	BC	AA	AA	AA	AA	AB	AA	AB	AB	AA	AB	AB
chr1A	267880001	267885500	5500	AA	AA	AA	AA	AA	AA	AA	AA	AA	AA	AA	AA	AA	AA	AA	AA	Ad	AA	AA	AA	AA	AA	AA	AA	AA	AA	AA	AA	AA	AA	AA	AA	AA	AA	AA	AA	AA	AA	AA	AA	AA	Ad	AA	AA	AA	AA
chr1A	267899001	267903000	4000	AA	AA	AA	AA	AA	AA	AB	AA	AA	AA	Ad	AB	AA	AA	AA	AA	AB	AA	AA	AA	AA	AA	AA	AA	AA	AA	AA	AA	AA	AA	AA	Ad	AA	AA	AA	AB	AB	AA	AA	AA	AA	AA	AA	AA	AA	AB
chr1A	267950501	267954500	4000	BC	BC	BC	M	M	M	BC	BC	BB	M	BB	BC	BC	BB	BB	BC	BC	BB	M	M	M	BB	BB	M	BC	M	M	BC	M	BB	BC	BC	BB	BC	BB	BC	BB	AB	BB	M	BC	BB	BB	BB	BB	BB
chr1A	267955501	267959500	4000	AA	AB	BC	AB	AB	AB	AB	AB	AB	AB	AB	AB	BB	AA	AB	AB	AB	AB	BB	BB	AA	AB	AB	AB	AB	AB	AB	BB	AB	AB	AB	AB	AB	AB	AB	AB	AB	AB	AB	AB	AB	AB	AB	AB	AB	BB
chr1A	267991501	267996500	5000	AA	AA	AA	AA	AA	AA	AA	AA	AA	AA	Ad	AA	Ad	AA	AA	Ad	AA	AA	AA	AA	AA	AA	AA	AA	AA	AA	AA	AA	AA	AA	AA	AA	AA	AA	AA	Ad	AB	AA	AA	AA	AA	AA	AA	AA	AA	AA
chr1A	268062001	268069000	7000	AB	AA	AB	AB	AB	AB	AB	AB	AB	AB	AB	AA	AB	AB	AB	AB	AB	AB	AB	AB	AB	AB	AB	AB	AB	AB	AB	BB	AB	AB	AB	AB	AB	AB	AB	AB	BC	AB	AB	AA	AB	AB	AB	AB	AB	BC
chr1A	268151001	268158500	7500	AB	AA	AA	AB	AA	AB	AB	AB	AA	AB	AB	AA	AA	AA	AA	AB	AB	AA	AA	AB	AB	AB	AB	AA	AB	AB	AB	AA	AB	AA	AB	AB	AB	AB	AA	AA	AA	AA	AA	AA	AA	AA	AA	AA	AA	AA
chr1A	268285501	268290000	4500	AA	AA	AA	AA	AA	AA	AA	AA	AA	AA	AB	AA	AA	AA	AA	AA	AA	AA	AA	AA	AA	AA	AA	AA	AA	AA	AA	AA	AA	AA	AA	AA	AA	AA	AA	BB	AA	AA	AB	AA	AB	AA	AA	AA	AA	AB
chr1A	268376001	268380000	4000	AA	AA	AA	AA	AA	Ad	AA	AA	AA	AA	AA	AA	AA	AA	AA	AA	AA	AA	AA	AA	AA	AA	AA	AA	AA	AA	AA	AA	Ad	AA	AA	AA	AA	AA	AA	AA	BB	AA	AA	AA	AA	AA	AA	AA	AA	AB
chr1A	268470501	268475500	5000	AA	AA	AA	AA	AA	AA	AA	AA	AA	AA	AA	AA	AA	AA	AA	AA	AA	AA	AA	AA	AA	AA	AA	AA	AA	AA	AA	AB	AA	AA	AA	AA	AA	Ad	AA	BB	AA	AA	AA	AA	AA	AA	AA	AA	AA	AB
chr1A	268535001	268543000	8000	BC	BC	BC	BC	BB	M	BC	BB	BC	BB	BB	BB	BB	BB	BB	BC	BC	BC	BB	BB	BB	BB	BB	BC	BC	BC	BC	BB	BB	BB	BC	BB	BC	BC	BB	BB	BB	BB	BB	BC	BB	AB	BB	BC	BC	AB
chr1A	268563001	268567500	4500	AA	AA	AB	AA	AA	Ad	AA	AA	AA	AA	AA	Ad	AA	AA	AA	AA	AA	AA	AA	AA	AA	AA	AA	AA	AA	AA	AA	Ad	AA	AA	AA	AA	AA	Ad	AA	BB	AB	AA	AB	AA	AA	AA	AA	AB	AA	AB
chr1A	268574001	268578000	4000	Ad	AA	AB	AB	AB	AB	AA	AB	AA	AA	AB	AA	AA	AB	Ad	BB	AB	AA	AA	AB	AA	Ad	AB	AB	AB	AB	AB	AB	AA	Ad	AA	Ad	Ad	AA	AA	AA	BB	AB	AA	BB	AB	AB	AB	AA	AB	AB
chr1A	268598501	268602500	4000	M	M	M	M	M	M	M	M	M	M	M	M	M	M	M	M	M	M	M	M	M	M	M	M	M	M	M	M	M	M	M	M	M	M	M	M	M	M	M	M	M	AB	M	M	AB	M
chr1A	268782501	268787000	4500	dd	AA	AB	AB	AB	AB	AB	AA	AB	AB	AA	AA	AA	AB	dd	AB	AB	AB	AA	AA	AA	dd	AB	AB	AB	AB	AB	AB	AA	dd	AA	dd	dd	dd	dd	BB	AB	AB	AB	AA	AB	AA	AB	AA	AA	AB
chr1A	268806001	268811500	5500	AB	AB	AB	AA	AB	AB	AA	AB	AA	AB	AA	AA	AB	AA	AA	AB	AA	AB	AB	AB	AA	AB	AA	AB	AB	AA	AB	AB	AB	AB	AB	AA	AB	AB	AB	BC	AB	AB	AB	AA	AB	AB	AA	AA	AB	AB
chr1A	269282501	269288000	5500	AB	AA	AB	AB	AA	AB	AB	AB	AA	AB	AA	AB	AB	AB	AB	AA	AB	AB	AA	AA	AB	AB	AB	AB	AA	AB	AB	AB	AB	AB	AA	AB	AB	AB	AA	AA	AB	AA	AA	AA	AA	AB	AB	AA	AB	AB
chr1A	269449501	269454000	4500	AB	BB	AB	AB	BB	BB	BB	BB	BB	BB	BB	BB	AB	BB	BB	BB	AB	BB	BB	BB	BB	AB	AB	BB	BB	BB	AB	BB	BB	BB	AB	BB	AB	AB	AB	BC	BB	AB	AB	AB	BB	BB	BB	BB	BB	BB
chr1A	269958001	269963500	5500	BB	BB	BB	M	BB	BC	BC	BB	BB	BB	BB	BC	BB	BB	M	BB	BB	BC	BB	BB	AB	BB	M	BB	BB	BC	BB	AB	BB	BC	BC	BC	BB	BC	BC	BC	BB	BB	BC	BB	BB	AB	BB	BB	AB	BB
chr1A	270001001	270008000	7000	AA	AB	AB	AB	AA	AB	AB	AB	AB	BB	AB	AA	AB	AB	AB	BB	BB	AB	AB	BB	AB	AB	BB	BB	BB	AB	BB	AB	AB	AB	AB	BB	AB	AA	AB	M	BB	BB	BC	BB	BB	AB	BB	BC	BB	AA
chr1A	270158001	270162500	4500	BB	AB	BB	AB	BB	BB	BB	BC	BB	BC	BC	BB	BB	BC	BB	BB	BC	AB	BB	BB	BC	BB	BB	BB	BB	BB	BB	BC	BB	BB	BB	BB	BB	BC	BB	BB	AB	BB	BB	AB	AB	AB	BB	AA	AB	AA
chr1A	270249501	270253500	4000	AB	AA	AB	AA	AB	AB	AA	AA	AB	AB	AB	dd	dd	AA	AB	dd	Ad	AA	AB	AB	AA	AB	AB	AB	AA	AB	AB	AB	AA	AB	AA	AB	AB	AA	AB	dd	AA	dd	dd	AA	dd	AA	dd	dd	dd	dd
chr1A	270588501	270594000	5500	AA	AA	AA	AA	AA	AB	AA	AB	AA	AA	AA	AA	AA	AA	AA	AA	AA	Ad	AA	AA	AA	AA	AA	AA	AA	AA	AA	AB	AA	AA	AB	AA	AA	AA	AA	AA	AB	AA	AA	AA	AA	AA	AA	AA	AA	AA
chr1A	270601501	270613000	11500	AA	AA	AA	AA	AA	AA	AA	AA	AA	AA	AA	AA	AA	AA	AA	AA	AA	AA	AA	AA	AA	AA	AA	AA	AA	AA	AA	AA	AA	AA	AA	AA	AA	AA	AA	AA	AA	AA	AA	AA	AA	AA	AA	AA	AA	AB
chr1A	270652001	270656000	4000	M	M	M	M	M	BC	M	M	M	BC	M	M	M	M	M	M	BC	M	BC	M	M	M	M	BC	M	M	M	M	M	M	M	BC	M	M	M	AB	M	BC	AB	M	BB	BC	BC	BC	M	BC
chr1A	270717001	270725500	8500	BC	BC	BC	BB	BB	BC	BB	M	BB	BC	BB	BC	BC	AB	AB	BB	BC	BB	BC	BC	BC	BC	AB	BC	BB	BC	BC	BC	BC	BB	BB	BC	BB	AB	BB	BC	M	BB	BC	BC	BC	BB	BC	M	BC	M
chr1A	270788001	270794500	6500	AA	AA	AB	AA	AA	AA	AB	AA	AA	AA	AA	AA	AB	AB	AB	AB	AA	AA	AA	AA	AA	AA	AA	AA	AA	AA	AA	AB	AB	AA	AB	AA	AA	AB	AA	Ad	AA	AA	Ad	AA	AA	AA	AA	AA	AA	AA
chr1A	270804501	270812500	8000	AA	AA	AA	AA	AA	AA	AA	AA	AA	AA	AA	AA	AA	AA	AA	AA	AA	AA	AA	AA	AA	AA	AA	AA	AA	AA	AA	AA	AA	AA	AA	AA	AA	AA	AA	AB	AA	AA	AA	AA	AA	AA	AA	AA	AB	AA
chr1A	270891501	270904500	13000	BB	AA	AA	AA	AB	AA	AA	AA	AA	AA	AA	AA	AA	AA	BB	AA	AA	AA	AA	AA	AA	BB	AA	AA	AA	AA	AA	AB	AA	BC	BB	BB	BB	BB	BB	AA	AA	AA	AA	AA	AA	AA	AA	AA	AA	AA
chr1A	271364501	271368500	4000	AA	AA	AA	AA	AA	AA	AA	AA	AA	AA	AA	AB	AA	AA	AA	AA	AA	AA	AA	AA	AA	AA	AA	AA	AA	AA	AA	AA	AA	AB	AA	AA	AA	AA	AA	AB	AA	AA	AB	AA	AA	AA	AA	AA	AA	AB
chr1A	272167501	272172000	4500	BC	BC	BC	BC	BB	BB	BC	BC	BC	BC	BC	BB	BC	BB	BB	BC	BB	BC	BC	BC	BC	BB	BB	BC	BC	BC	BC	BB	BB	BC	M	BB	BB	BC	BB	M	BB	BC	M	BB	BC	BB	BC	BB	BC	BC
chr1A	272319501	272326500	7000	Ad	AB	AB	AB	AB	AB	AB	BB	AB	AB	AB	AB	AB	AA	Ad	AA	AB	AA	AB	AB	BB	Ad	AB	AB	BB	AB	AB	AA	BB	dd	Ad	dd	AA	AA	dd	AA	AA	AB	AA	AA	AA	AB	AA	AA	AB	AA
chr1A	272371001	272375000	4000	AB	BB	BB	BB	BB	AB	AA	AB	AB	BB	AA	AA	BB	AB	BC	AA	AB	AA	BB	BB	AA	BC	BB	BC	AA	AA	AA	AA	AB	BB	AA	BC	BB	BB	BB	BC	AB	AA	AA	AA	BB	AA	AA	AB	AB	BB
chr1A	272429001	272433000	4000	AA	AA	AA	AB	AB	AB	AB	AA	AA	AA	AB	AA	AA	AB	AA	AB	AA	AA	AA	AA	AB	AA	AB	AA	AB	AB	AA	AA	AA	AA	AA	AA	AA	AB	AB	BB	AB	AB	BB	AA	AB	AA	AB	AA	AB	AA
chr1A	272801501	272809500	8000	AA	AA	AA	AA	AA	AA	AA	AA	AA	AA	AA	AA	AA	AA	AA	AA	AA	AA	AA	AA	AA	AA	AA	AA	AA	AA	AA	AA	AA	AA	AA	AA	AA	AA	AA	Ad	AA	AA	Ad	AA	AA	AA	AA	AA	AA	AA
chr1A	272803001	272855500	52500	AA	AA	AA	AA	AA	AA	AA	AA	AA	AA	AA	AA	AA	AA	AA	AA	AA	AA	AA	AA	AA	AA	AA	AA	AA	AA	AA	AA	AA	AA	AA	AA	AA	AA	AA	AA	AA	AA	AA	AA	AA	AA	AA	AA	AA	AA
chr1A	272891001	272899000	8000	AB	AB	AB	AB	AA	AA	AB	AB	AA	AA	AA	AA	AB	AA	AA	AA	AA	AA	AB	AB	AA	AA	AA	AA	AA	AA	AA	AB	AB	AA	AB	AB	AB	AB	AB	AB	AA	AA	AA	AA	AA	AA	AA	AA	AA	AA
chr1A	273132501	273146000	13500	AA	AA	AA	AA	AA	AA	AA	AA	AA	AA	AA	AA	AA	AA	AA	AA	AA	AA	AA	AA	AA	AA	AA	AA	AA	AA	AA	AA	AA	AA	AA	AA	AA	AA	AA	AA	AA	AA	AA	AA	AA	AA	AA	AA	AA	AA
chr1A	273330001	273334500	4500	AA	AA	AA	AB	AA	AB	AB	AA	AA	AB	AB	AB	AB	AA	AA	AA	AB	AB	AA	AA	AB	AA	AA	AA	AA	AA	AB	AA	AA	AB	AB	AB	AB	AA	AA	AB	AB	AB	AA	AA	AB	AB	AA	AA	AB	AB
chr1A	273381001	273385000	4000	AB	BB	AB	AB	BB	BB	BB	AB	BB	BC	BC	BB	BB	BB	BB	BB	AB	BB	BB	BB	BB	AB	BB	BB	BB	AB	AB	AA	BB	BB	BB	BC	BB	AB	AB	AA	AA	AB	AA	AB	AA	BB	AB	AB	BB	BB
chr1A	273462001	273466500	4500	AB	AA	AB	AB	AB	AB	AB	BB	AB	AB	AB	AA	AB	AA	AB	AB	AA	AA	AB	AB	AA	AA	AB	BB	AB	AB	AA	BC	AA	AB	AB	AB	AB	AA	AB	AB	BC	BB	AB	AB	BB	BB	AB	AB	AB	BC
chr1A	273501501	273506500	5000	BB	BB	AB	AB	BB	AB	BB	BB	BB	BB	AB	BB	BB	BB	BB	BB	BC	BB	BB	AB	BB	AB	AB	BB	BB	BB	BB	AB	BB	AB	BB	BB	BB	BB	BC	AB	BC	BB	AB	BB	BB	BC	BB	BB	BB	BB
chr1A	273504501	273509000	4500	BB	BC	AB	BB	AB	BB	BB	BB	BB	BB	BB	BB	BB	BB	BB	BB	BC	BC	BB	AB	BC	AB	BB	BB	BB	BB	BB	BB	BC	BB	BB	AB	BC	AB	BB	BB	M	BB	BC	BB	BC	BC	BC	BB	BB	M
chr1A	273647501	273653500	6000	BB	AB	BB	BC	BB	BB	BB	BB	AB	BB	BB	BB	BB	BB	BB	BB	BB	AB	BB	BC	AB	BB	BC	BB	BB	BC	BB	BC	BB	BC	BB	AB	BB	BC	BC	Ad	BB	AB	AA	AB	AB	AB	AA	BB	BB	AB
chr1A	273665501	273679500	14000	AA	AB	AB	AB	AB	AB	M	AB	AB	AB	BB	AB	BB	AB	AA	AB	AB	BB	BB	BB	AA	AA	BB	BB	BB	AB	AB	AB	BB	AA	AB	AA	AA	Ad	AA	AB	AB	AB	AB	AB	AB	BB	AB	AB	AA	AB
chr1A	274124501	274130000	5500	BC	BB	BB	BB	BC	BB	BB	BC	BB	BB	BB	AB	BC	BB	BB	BB	BB	BB	BB	BC	BB	BB	BC	BB	BB	BB	BB	BB	BB	BB	BB	BB	BB	BB	AB	AB	BB	BB	AB	BB	AB	AB	AB	BB	BB	BB
chr1A	274473001	274477000	4000	AA	AB	AA	AB	AA	AA	AA	AA	AA	AA	BB	AA	AA	AB	AB	AB	AA	AA	AA	AA	AA	AB	BB	AA	AA	AA	AA	AA	AA	AA	AA	AA	BB	BB	AA	AB	AA	AA	AA	AA	AB	AB	AB	AA	AB	AB
chr1A	274491501	274495500	4000	AA	AA	AA	AA	AA	AA	AA	AA	AA	AA	AA	AA	AA	AA	AA	AA	AA	Ad	AA	AA	AA	AA	AA	AA	AA	AA	AA	Ad	AA	AA	AA	AA	Ad	AA	AA	AA	AA	AA	AB	AA	AA	AA	AA	AA	AA	AB
chr1A	274584001	274589000	5000	Ad	AA	AA	AB	AA	AB	AA	AB	Ad	AB	AA	AA	AA	AB	Ad	AA	Ad	AB	AA	AA	AA	Ad	AB	AA	AB	AB	AB	AB	AB	Ad	AA	dd	dd	AA	dd	Ad	Ad	Ad	Ad	AA	Ad	AA	Ad	Ad	Ad	Ad
chr1A	274623501	274629000	5500	AB	AB	AB	AB	AA	AB	AB	AA	AB	BB	AB	AA	AB	AB	AA	AB	AB	AB	AB	AB	AB	AB	AB	AA	AA	AB	AB	AB	BB	AB	AB	AB	AA	AB	AB	AA	AA	AA	AA	AA	AA	AB	AA	AA	AB	Ad
chr1A	274691501	274695500	4000	AA	AA	AA	AA	AA	AA	AA	AB	AA	AA	AA	AA	AA	AA	AA	AB	AA	AB	AA	AA	AB	AA	AA	AA	AA	AA	AA	AA	AB	AA	AA	AA	AA	AA	AA	AB	AA	AB	AB	AA	AA	Ad	AA	AA	AA	BB
chr1A	274804001	274808000	4000	AB	AB	AB	AA	AA	AA	AA	AA	AB	AA	AA	AB	AA	AA	AA	AB	AB	AA	AB	AA	AA	AB	BB	AA	AA	AA	AA	BC	AB	AB	BB	AA	AA	BC	AB	Ad	AB	AA	AA	AA	AA	AA	AA	AA	AB	AA
chr1A	274880001	274886500	6500	dd	AA	AA	AA	AA	AA	AA	AA	AA	AA	AA	AA	AA	AA	dd	AA	AA	AA	Ad	AA	AA	dd	AA	AA	AA	AA	AA	AA	AA	dd	Ad	dd	dd	dd	dd	AA	AA	AA	AB	AA	AA	AA	AA	AA	AA	AA
chr1A	274990001	274996000	6000	AA	AA	AB	AA	AA	AA	AB	AA	AA	BB	AA	AB	AA	AA	AA	AA	AA	AA	AA	AA	AA	AA	AA	AA	AB	AA	AA	AB	AB	AA	AA	AA	AA	AA	AA	AA	AA	AA	AA	AA	AA	AA	AA	AA	AA	AA
chr1A	274994501	274998500	4000	AA	AB	AB	AB	AB	AA	AB	AB	AA	BB	AB	AA	AA	AB	AB	AB	AB	AA	AB	AB	AB	AA	AB	AB	AB	AB	AB	AA	AB	AA	AA	AA	AA	AA	AB	Ad	AA	AA	AA	AA	AA	AA	AA	AA	AB	Ad
chr1A	275155501	275159500	4000	BB	BB	BB	BC	BC	BB	BC	BC	BB	BC	BB	BC	BC	BB	AB	BC	BB	BB	BC	BB	BC	BB	BB	BB	BB	BB	BB	AB	BB	AB	BB	AB	AB	AB	AA	AB	AB	BB	BB	BB	AB	BB	AB	BB	AB	AB
chr1A	275214001	275218000	4000	BC	BB	BB	BC	BB	BB	BB	BB	BB	BB	BC	BB	BC	BB	BC	BB	BB	BB	AB	BB	BB	BC	BB	BC	BB	BB	AB	AA	BB	BC	BB	BC	BC	BB	BC	BC	BB	BB	BC	BB	BB	AB	BB	BB	AB	BB
chr1A	275406001	275431500	25500	AA	AA	AA	AA	AA	AA	AA	AA	AA	AA	AA	AA	AA	AA	AA	AA	AA	AA	AA	AA	AA	AA	AA	AA	AA	AA	AA	AA	AA	AA	AA	AA	AA	AA	AA	AB	AA	AA	AA	AA	AA	AA	AA	AA	AA	AA
chr1A	275442501	275446500	4000	AA	Ad	AA	AA	AA	AA	AB	AA	AA	AA	AB	AA	AA	AB	AA	AA	AA	AA	AA	AA	AA	AA	Ad	AA	AA	AA	AA	AA	AA	AA	AA	AA	AA	AA	AA	AA	AA	AA	AA	AA	AA	AA	AA	AA	AA	BB
chr1A	275478001	275483000	5000	AB	AA	AA	AB	AA	AA	AA	AA	AB	AB	AA	AA	Ad	AB	AB	AA	Ad	AA	AA	AB	AA	AB	AB	AA	AB	AA	AB	BB	AA	AB	BB	AA	AA	BB	AB	Ad	AB	AA	Ad	AA	AA	AA	AA	AA	AA	AB
chr1A	275517001	275521000	4000	AB	M	BB	M	M	M	M	M	M	BC	BC	M	BB	M	BB	BC	BB	M	M	M	BC	BB	M	M	BB	M	BC	M	M	BB	BB	AB	AB	AA	AB	BB	BB	AB	AB	BC	BB	AA	AB	AA	AB	BB
chr1A	275523001	275529000	6000	AA	BB	BB	BB	BB	AB	BB	BC	BC	BB	BB	BB	AB	AB	AA	BB	BB	AB	BB	BC	AB	Ad	BB	BC	AB	BB	BB	AB	BC	AA	AB	AA	AA	AA	Ad	AB	AB	AB	AB	AB	AB	Ad	AB	AB	AA	AB
chr1A	275591501	275595500	4000	AB	BB	BB	BB	BB	AB	BB	BB	AB	BB	BB	BB	AB	BB	AB	BB	BB	AB	BB	BB	BB	BB	BB	BB	BB	BB	BB	BB	AB	BB	BB	BB	AB	BB	BB	AB	AB	AB	AB	AB	AB	AB	AB	AB	BB	AB
chr1A	276167501	276171500	4000	AB	AB	AB	AB	AA	AB	AB	AB	AB	AB	AA	AB	AA	AB	AA	AB	AB	AB	AA	AB	AB	AB	AB	AB	AB	AB	AA	AB	BB	AA	AB	AB	AB	AA	AA	AA	AA	AA	Ad	AA	AA	AB	AA	AA	AA	AA
chr1A	276234501	276240000	5500	AB	AB	AB	AA	AA	AA	AB	AB	AA	AA	AA	AB	AA	AB	AB	AB	AA	AB	AA	AB	AB	BB	AB	AA	AB	AA	AB	AB	AB	BB	AB	BB	BB	AB	BB	AA	AB	AA	AA	AA	AB	AA	AA	AA	AA	AB
chr1A	276302001	276307500	5500	BB	AB	AA	AA	AB	AA	AB	AA	AA	AA	BB	AB	AA	AA	AB	AA	AA	AB	AB	AB	AA	AA	AA	AA	AA	AA	AA	AB	AB	AA	AA	AA	AA	AB	AA	AB	AB	AB	AB	AA	AB	AA	BC	AA	AA	AB
chr1A	276516001	276534500	18500	AA	AA	AA	AA	AA	AA	AA	AA	BB	AA	AB	AA	AA	AA	AA	AA	AA	AA	AA	AA	AA	AA	AA	AA	AA	AA	AA	AA	AA	AA	AA	AA	AA	AA	AA	AA	AA	AA	AA	AA	AA	AA	AA	AA	AA	AA
chr1A	276521001	276552500	31500	AA	AA	AA	AA	AA	AA	AA	AA	BB	AA	AB	AA	AA	AA	AA	AA	AA	AA	AA	AA	AA	AA	AA	AA	AA	AA	AA	AA	AA	AA	AA	AA	AA	AA	AA	AA	AA	AA	AA	AA	AA	AA	AA	AA	AB	AA
chr1A	276605001	276616000	11000	AA	AA	AB	AA	AA	AA	AA	AB	BC	AA	BC	AA	AB	AB	AB	AA	AA	AA	AB	AA	AA	AB	AA	AB	AA	AA	AA	AA	AA	AB	AB	AA	AA	AB	AA	AA	AA	AA	AA	AA	AA	AA	AA	AA	AA	AA
chr1A	276621501	276630000	8500	AB	AB	AB	AB	AB	AA	AA	AA	BC	AB	BC	AB	AA	AB	AB	AA	AA	AB	AA	AB	AA	AB	AB	AA	AA	AB	AB	AA	AB	AB	AB	AA	AA	AB	AA	AA	AB	AA	AA	AA	AA	AB	AA	AA	AB	AA
chr1A	276693001	276697500	4500	M	M	M	M	M	M	M	M	M	M	M	M	M	M	M	M	M	M	M	M	M	M	M	M	M	M	M	M	M	M	M	M	M	M	M	M	BC	BC	M	M	M	M	M	M	BC	BC
chr1A	276944501	276948500	4000	M	M	M	M	M	M	M	M	M	M	M	M	M	M	M	M	M	M	M	M	M	M	M	M	M	M	M	M	M	M	M	M	M	M	M	M	M	M	M	M	M	M	M	M	M	BB
chr1A	277043001	277047000	4000	BB	AB	AA	AB	AB	AA	AB	AB	AB	AB	BB	BB	AB	AB	AB	AB	BB	AA	AB	AB	AB	AB	AB	AB	BB	BB	AB	BB	AB	AB	AB	AB	BB	AB	AB	AA	AA	AB	AA	AA	AA	AA	AA	AA	AA	AA
chr1A	277184001	277190000	6000	AA	AA	AB	AB	AB	AA	AA	AB	AA	AB	AA	AA	AA	AA	AB	AA	AA	AA	AA	AB	AA	AA	AA	AB	AB	AA	AA	AA	AB	AA	AB	AA	AA	AB	AB	AB	AB	AA	AB	AA	AA	AA	AB	AA	AB	AA
chr1A	277382001	277386000	4000	AA	AA	AA	AA	AA	AA	AA	AA	AA	AA	AA	AA	Ad	AA	AA	AA	AA	AA	AA	AA	AA	AA	AA	AA	AA	AA	AA	Ad	AA	Ad	AA	AA	AA	AA	AA	AB	AA	AA	AB	AA	AA	Ad	AA	AA	Ad	BB
chr1A	277631501	277640000	8500	BB	AB	BB	BB	AB	AB	AB	BB	AB	BB	BB	AB	AB	AB	AB	BB	BB	AB	BB	AB	AB	BB	AA	BB	AB	AB	BB	AB	AA	AB	AB	AA	AB	AB	AB	M	AB	BB	BC	BB	BC	AB	BC	BB	BB	BB
chr1A	277894501	277903000	8500	M	M	M	M	M	M	M	M	M	M	M	M	M	M	M	M	M	M	M	M	M	M	M	M	M	M	M	M	M	M	M	M	M	M	M	M	M	M	M	M	M	BC	M	M	M	M
chr1A	277985001	277990000	5000	BB	BB	BB	BC	BC	M	BB	M	M	BB	BC	BC	M	BC	M	BC	BC	BC	BC	BC	BC	BB	BB	BC	BC	BC	BC	M	BB	BC	BC	BC	BC	BB	M	BB	BB	BC	BC	BB	BC	BC	BC	BC	BC	BB
chr1A	278150001	278157500	7500	BB	M	M	M	M	M	M	M	BC	BC	M	BB	AB	M	AB	M	BB	BB	M	AA	BC	BC	M	M	M	BB	M	M	AB	BC	M	BC	AB	AB	BB	BB	AB	AA	AB	M	AB	AB	AB	AA	BB	AA
chr1A	278209001	278213000	4000	AA	AA	AA	AA	AA	AA	AA	AA	AA	AA	AA	AA	AA	AA	AA	AA	AB	AA	AA	AA	AA	AA	AB	AB	AA	AA	AA	AA	AA	AA	AA	AA	Ad	AA	AA	AB	AB	AA	AB	AA	AB	Ad	AB	AA	AA	BB
chr1A	278310501	278314500	4000	AA	AA	AA	AA	AA	AA	AA	AA	AA	AA	AA	AA	AA	AA	AA	AA	AA	AA	AA	AA	AA	AA	AA	AA	Ad	AA	AB	AA	AA	AA	AA	AA	AA	AA	AA	AA	Ad	AA	AB	AA	AA	AA	AA	AA	AA	BC
chr1A	278328001	278332500	4500	BB	AB	AB	AB	AB	AB	AB	AB	BB	AB	AB	AB	BB	AA	AB	AB	AB	AA	AB	AB	AA	AB	AB	AB	AB	AA	AB	AB	AA	BB	BB	AB	AB	AB	AB	AB	AB	AA	BB	AA	AB	AB	AB	AB	AB	AB
chr1A	278361001	278365000	4000	AB	AB	AB	BC	M	BB	BB	BB	BB	BB	BB	AB	BB	BB	BC	AB	BB	BB	BC	BB	BC	AB	AB	BB	BB	BC	BB	AB	BC	AB	AB	AB	BB	AB	AB	M	AB	BB	M	BB	BC	BB	AB	BC	AB	BC
chr1A	278518501	278538000	19500	AB	AB	AB	AB	AB	AB	AB	AB	AB	AB	AB	AB	AB	AB	AA	BB	BB	AB	AB	AB	AB	AB	AB	BB	AB	AB	AB	AB	AB	AA	AB	AA	AB	AA	AA	M	AB	AB	M	AB	AB	AA	AA	BB	AB	AB
chr1A	279203501	279209000	5500	AA	AA	AA	AA	AA	AA	AA	AA	AA	AA	AB	AA	AA	AA	AA	AA	AB	AA	AA	AA	AB	AA	AA	AA	AA	AA	AB	AA	AA	AA	AB	AA	AA	AB	AA	AA	AB	AA	AA	AA	AA	AB	AA	AA	AB	AB
chr1A	279216501	279279500	63000	AA	AA	AA	AA	AA	AA	AA	AA	AA	AA	AA	AA	AA	AA	AA	AA	AA	AA	AA	AA	AA	AA	AA	AA	AA	AA	AA	AA	AA	AA	AA	AA	AA	AA	AA	AB	AA	AA	AA	AA	AA	AA	AA	AA	AA	AB
chr1A	279421501	279507500	86000	BB	M	M	M	M	M	BC	BC	M	M	M	M	M	M	BB	M	BC	M	M	M	M	BB	M	M	M	M	M	BC	BC	BB	BC	BB	BB	BB	BB	BC	BB	BC	BC	M	BC	BC	BC	BC	BB	BB
chr1A	279794001	279800000	6000	AB	BB	AB	BB	AB	AB	BB	AB	AB	AB	AB	BB	BB	AB	BB	BB	BB	BB	BB	AB	BB	AB	AB	AB	BB	BB	AB	AB	BB	AB	AB	AB	AB	AB	AB	AB	AB	AB	AB	BB	AB	AB	AB	AB	BB	AB
chr1A	279812501	279816500	4000	AA	AB	AA	AA	AA	AA	AA	AA	AA	AA	AA	AA	AA	AA	AA	AA	AA	AA	AA	AA	AA	AB	AA	AA	AA	AA	AA	AA	AA	AA	AA	AA	AA	AA	AA	BB	AA	AA	AB	AA	AA	AA	AA	AA	Ad	AB
chr1A	279825001	279831500	6500	AA	AB	Ad	BB	AA	BB	BC	BB	BB	BB	BB	AB	BB	AA	Ad	AA	BC	AA	AA	BC	AA	BC	BC	Ad	AA	AA	AA	AA	BB	BB	BB	BB	BB	BB	AB	M	BC	BC	BC	AA	BB	BB	AA	BC	AA	BB
chr1A	279883001	279887000	4000	M	M	M	M	M	M	M	M	M	M	M	M	M	M	M	M	M	M	M	M	M	M	M	M	M	M	M	M	M	M	M	M	M	M	M	BC	M	M	M	M	M	M	M	M	BC	M
chr1A	279998501	280004000	5500	AA	AB	AA	AA	AA	AB	AA	AA	AA	AA	AB	AA	AA	AB	AA	AA	AA	AA	AB	AA	AA	AA	AA	AA	AA	AB	AA	AA	AA	AA	AA	Ad	AA	AA	AB	AB	AA	AB	AA	AA	AB	AB	AB	AA	AB	BB
chr1A	280789001	280796000	7000	AA	AA	AA	AA	AA	Ad	Ad	AA	AA	AA	AA	AA	AA	AA	AA	AA	AA	AA	AA	AA	AA	AA	AA	AA	AA	AA	AA	AA	AA	AA	AA	AA	AA	AA	AA	AB	AA	AA	AA	AA	AA	AA	AA	AA	AA	AA
chr1A	281183501	281188500	5000	AA	AA	AA	AB	AA	AA	AB	AA	AA	AA	AA	AA	AB	AA	AA	AA	AA	AA	AA	AA	AA	AA	AA	AA	AA	AB	AA	AA	AA	AA	AA	AA	AB	AA	AA	AB	AB	AA	AB	AA	AA	AA	AA	AA	AA	AB
chr1A	281326501	281330500	4000	AB	AB	AB	AB	AB	AB	AB	AB	AB	AB	AB	AB	AB	BB	AB	AA	AB	AA	AB	AA	AA	AB	AB	AA	AB	AA	AB	BB	AB	AB	AB	AB	AA	AB	AB	AB	AB	AB	AA	BB	AA	AA	AA	AA	AA	AB
chr1A	281364001	281368000	4000	AA	AA	Ad	AA	AA	AA	Ad	AA	AA	Ad	Ad	Ad	Ad	AA	AA	AA	Ad	Ad	AA	AA	Ad	AA	AA	AA	Ad	Ad	AA	AA	AA	Ad	AA	AA	AA	AA	Ad	BC	AB	AA	AB	AA	AA	AA	AB	AA	Ad	AB
chr1A	281416501	281420500	4000	BB	BB	BB	BB	BB	BB	BB	BB	BB	BB	BC	BB	BB	BB	BC	BB	BB	BB	BB	BC	BB	BB	BB	BB	BB	BB	BB	AB	AB	BB	BB	BC	BB	BB	BB	BC	BB	BB	BC	BB	BB	AB	BB	BB	BC	BC
chr1A	281430501	281438000	7500	BB	AB	AB	AA	AB	AB	AA	AA	AA	AA	AA	AA	AB	AB	BB	AA	AA	AA	AB	AA	AB	BB	AB	AB	AB	AA	AA	AB	AB	BB	AB	BB	BB	BB	BB	AB	AA	AB	AB	AA	AB	AA	AA	AB	AA	AB
chr1A	281476001	281481000	5000	Ad	AA	AA	AA	AA	Ad	AA	AA	AA	AA	AA	Ad	AA	AA	AA	AA	AA	AA	Ad	AA	AA	AA	AA	Ad	AA	AA	AA	AA	AA	AA	Ad	AA	Ad	AA	AA	BB	AA	AA	AB	AA	AA	AA	AA	AA	AA	AB
chr1A	281702501	281706500	4000	AB	AA	AA	AA	AA	AB	AA	AA	AA	AA	AA	AA	AA	AA	AA	AA	AB	AA	AA	AA	AA	AA	AA	AA	AA	AA	AA	AA	AA	AA	AA	AA	AB	AA	AA	AB	AB	AA	AA	AA	AB	AA	AA	AA	AA	AB
chr1A	281720001	281725000	5000	M	M	M	M	M	M	M	M	M	M	M	M	M	M	M	M	M	M	M	M	M	M	M	M	M	M	M	M	M	M	M	M	M	M	M	M	M	M	M	M	M	M	M	M	M	BC
chr1A	281942501	281949500	7000	AB	AB	AB	AA	AA	AB	AA	AA	AA	AB	AB	AB	AA	AB	AA	AB	AA	AA	AB	AB	BB	AA	AA	AB	AB	AA	AA	AA	AB	AA	AB	AA	AB	AA	AB	BB	AA	AA	AB	AA	AB	AA	AA	AA	AA	BB
chr1A	281948501	281953000	4500	BB	BB	BB	AB	AB	BB	AA	BB	AB	AB	BB	BB	AB	BB	BB	BB	AB	AB	BB	BB	BB	AB	BB	BB	BB	AA	BB	BB	BC	AB	BB	AA	AA	AA	BB	BB	BB	BB	BB	BB	BB	AB	BB	BB	BB	AB
chr1A	281991501	282023000	31500	AA	AA	AA	AA	AA	AA	AA	AA	AA	AA	AA	AA	AA	AA	AA	AA	AA	AA	AA	AA	AA	AA	AA	AA	AA	AA	AA	AA	AA	AA	AA	AA	AA	AA	AA	AB	AA	AA	AB	AA	AA	AA	AA	AA	AA	AA
chr1A	282035001	282059000	24000	AA	AA	AA	AA	AA	AA	AA	AA	AA	AA	AA	AA	AA	AA	AA	AA	AA	AA	AA	AA	AA	AA	AA	AA	AA	AA	AA	AA	AA	AA	AA	AA	AA	AA	AA	AA	AA	AA	AA	AA	AA	AA	AA	AA	AA	AA
chr1A	282078001	282087000	9000	AA	AA	AA	AA	AA	AA	AA	AA	AA	AA	AA	AA	AA	AA	AA	AA	AA	AA	AA	AA	AA	AA	AA	AA	AA	AA	AA	AA	AA	AA	AA	AA	AA	AA	AA	AA	AB	AA	AA	AA	AA	AA	AA	AA	AA	AA
chr1A	282219501	282224500	5000	AB	AB	AA	AB	AA	AA	AB	AB	AA	AB	AB	AB	AA	AA	AB	AA	AA	AA	AA	AB	AB	AB	AA	AA	AA	AB	AB	AA	AA	AA	AA	AB	AA	AA	AA	AA	AB	AB	AA	AA	AB	AB	AB	AB	AB	AB
chr1A	282495501	282500000	4500	AB	AB	AA	AA	AA	AA	AA	AB	AB	AA	AA	AA	AA	AA	AA	AA	AA	AA	AA	AA	AA	AA	AA	AA	AA	AA	AA	AA	AA	AA	AA	AA	AA	AA	AA	AB	AA	AA	AB	AA	AA	AA	AB	AB	AA	BB
chr1A	282503001	282508500	5500	AA	AA	AA	AA	AA	AA	AA	AA	AA	AA	AA	AA	AB	AA	AA	AB	AA	AA	AA	AB	AA	AA	AA	AA	AA	AA	AA	AA	AA	AA	AB	AA	AA	AA	AA	AB	AB	AA	AB	AA	AA	AA	AA	AA	AA	AB
chr1A	283142501	283148500	6000	AA	AA	AA	AA	AA	AA	AA	AA	AA	AA	AA	AA	AA	AA	AA	AA	AA	AA	AA	AA	AA	AA	AA	AA	AA	AA	AA	AA	AA	AA	AA	Ad	AA	AA	AA	AB	AA	AA	AB	AA	AA	AA	AA	AA	AA	AB
chr1A	283633501	283639000	5500	BC	BC	M	M	BC	M	M	M	M	M	M	M	M	M	BC	M	M	M	BC	M	M	M	M	M	M	M	M	M	M	M	BC	BC	BC	M	BC	M	M	M	M	M	M	M	M	BC	M	M
chr1A	283713501	283717500	4000	AA	AA	Ad	AA	AA	AB	AA	AA	AA	AA	Ad	Ad	AA	AA	AA	AA	AA	AA	AA	AB	AA	AA	AA	AA	AA	AA	AA	AA	AB	AA	AA	AA	AA	AA	AA	BB	AA	AA	AB	AA	AB	Ad	AA	AA	Ad	AA
chr1A	283753001	283759000	6000	AA	BB	AB	BB	BB	BB	BB	BB	BB	BC	BB	BB	AB	BB	AA	BB	AB	BB	BB	BB	BB	AA	BB	BB	BB	BB	AB	AB	AB	AA	AA	AA	AA	AA	AA	AA	BB	AB	AB	BB	BB	AB	AB	BB	AB	AB
chr1A	283788501	283793000	4500	BC	BC	BB	BC	BC	BC	BB	BB	BC	BC	BB	BC	BC	BC	BB	BB	BC	BC	BC	BC	BB	BC	BC	BC	BC	BB	BC	BB	BC	BC	BC	BB	BB	BB	BC	BB	AB	AB	BB	BB	BB	AB	BB	BC	AB	BB
chr1A	284148001	284152000	4000	BB	BB	BC	BB	BB	BB	BC	BC	BB	BC	BC	BB	BB	BC	BB	BC	BC	BC	BB	BB	BC	BC	BB	BC	BC	BB	BB	AB	BB	BB	BB	BB	BB	BC	BC	M	BC	BC	M	M	M	AB	M	BC	BB	AB
chr1A	284360001	284368500	8500	AA	AB	AA	AA	AA	AA	AA	AA	AA	AA	AA	AA	AB	AB	AA	AA	AA	AA	AA	AA	AB	AA	AA	AB	AB	AA	AA	AA	AB	AA	AA	AA	AA	AA	AA	AB	AA	AA	AB	AA	AB	AA	AA	AA	AA	AB
chr1A	284762001	284781500	19500	AA	AA	AA	AA	AB	AA	AA	AA	AA	AA	AA	AA	AA	AA	AA	AA	AA	AA	AA	AA	AA	AA	AA	AA	AA	AA	AA	AA	AA	AA	AA	AA	AA	AA	AA	AA	AA	AA	AA	AA	AA	AA	AA	AA	AA	AA
chr1A	284791001	284798500	7500	AA	AA	AA	AA	AA	AA	AA	Ad	AA	AA	AA	AA	AA	AA	AA	AA	AA	AA	AA	AA	AA	AA	AA	AA	AA	AA	AA	AA	AA	AA	AA	AA	AA	AB	AA	AA	AB	AA	AA	AA	AA	AA	AA	AA	AA	AA
chr1A	284812501	284817500	5000	AA	AA	AA	AA	AA	AA	AA	AA	AA	AA	AA	AA	AA	AA	AA	AA	AA	AA	AA	AA	AA	AA	AA	AA	AA	AA	AA	AA	AA	AA	AA	AA	AA	AA	AA	AA	AA	AA	AA	AA	AA	AA	AA	AA	AA	AB
chr1A	285313501	285317500	4000	M	BC	BC	BC	BB	BC	BC	BB	BC	BC	BC	BB	BC	BC	BB	BC	BB	BB	BB	BC	BB	BB	BB	BC	BC	BB	BC	BC	M	BB	BC	BB	BC	M	M	AB	AB	BB	AB	BB	BB	M	BB	AB	BC	AA
chr1A	285405001	285409000	4000	AA	AB	AB	AA	AA	AA	AA	AA	AA	AA	AA	AA	AA	AA	AA	AA	AA	AA	AA	AA	AA	AA	AB	AA	AA	AA	AA	AA	AA	AA	AA	AA	AA	AA	AA	AB	AB	AA	AB	AA	AA	AB	AA	AB	AB	BB
chr1A	285539501	285543500	4000	AB	AB	AB	AB	AA	AB	AB	AB	AB	AB	AB	AB	AB	AB	AA	AB	AB	AB	AA	BB	AB	AB	AB	AA	AB	AB	AB	AA	AB	BB	BB	AB	AB	AB	AB	AB	AA	AA	AA	AA	AB	AA	AA	AA	AA	AA
[truncated: 31,406 more rows]
[truncated: 51 more columns]
