# Supplementary material for: Frequent intra- and inter-species introgression shapes the landscape of genetic variation in bread wheat
Source: Genome Biol. 2019 Jul 12;20:136. doi: 10.1186/s13059-019-1744-x (PMC6624984; doi:10.1186/s13059-019-1744-x)
Supplement: Supplementary file 7 — Table S8. The duplicated CNV regions (CNVRs) on B subgenome of wheat based on IWGSC Refseq v1.0. (XLSX 18439 kb) [file 13059_2019_1744_MOESM7_ESM.xlsx]

## Sheet: Table S8
Table S8 The duplicated CNV regions (CNVRs) on B subgenome of wheat based on IWGSC Refseq v1.0. The location and length of each accession are provided. The CNVRs were genotyped, with AA, Ad and dd representing normal, heterozygous, and homozygous samples respectively.
Chr	Start	End	Length	C10	C31	C33	C32	C34	C35	C20	C21	C11	C1	C12	C13	C14	C15	C16	C17	C18	C19	C22	C2	C23	C24	C25	C26	C27	C28	C29	C30	C3	C4	C5	C6	C7	C8	C9	C48	C49	C51	C52	CS	C53	C54	C55	C56	C57	C58
chr1B	225501	230000	4500	dd	dd	dd	dd	AB	AA	dd	dd	dd	dd	AB	dd	AB	dd	dd	dd	BB	dd	dd	dd	AB	BB	BB	AB	dd	AB	BB	AA	dd	dd	AA	dd	dd	AB	dd	BB	dd	dd	dd	AB	dd	dd	dd	dd	dd	AA
chr1B	305501	310000	4500	Ad	dd	dd	dd	AB	Ad	dd	dd	dd	dd	AA	Ad	AA	dd	dd	dd	AA	Ad	Ad	dd	AA	AA	AB	AB	dd	AB	AA	AA	dd	dd	Ad	dd	dd	AA	dd	AA	dd	dd	dd	AA	dd	dd	dd	dd	dd	Ad
chr1B	337001	341000	4000	M	M	M	M	M	M	M	M	M	M	M	M	M	M	M	M	M	M	M	M	M	M	M	M	M	M	M	M	M	M	M	M	M	M	M	M	BB	BB	BB	M	BC	M	BC	BC	M	M
chr1B	444001	449500	5500	AA	AA	BC	AA	M	BB	AB	AB	AB	BC	M	M	BC	AB	AB	AB	M	BB	AB	BC	BB	BC	BB	M	BB	BB	M	BC	BC	AA	AB	AA	AB	BC	AB	M	BB	AB	AA	BC	BB	BC	AB	AB	BC	AB
chr1B	456501	476000	19500	dd	dd	dd	dd	AA	Ad	dd	dd	dd	dd	AA	dd	AA	dd	dd	dd	AA	dd	dd	dd	AA	AA	AA	AA	dd	AA	AA	AA	dd	dd	AA	dd	dd	AA	dd	AB	dd	dd	dd	AA	dd	dd	dd	dd	dd	Ad
chr1B	508501	514000	5500	dd	dd	dd	dd	AA	Ad	dd	dd	dd	dd	AA	dd	AA	dd	dd	dd	AA	dd	dd	dd	AA	AA	AA	AA	dd	AA	AA	AA	dd	dd	AA	dd	dd	AA	dd	AB	dd	dd	dd	AA	dd	dd	dd	dd	dd	AA
chr1B	535001	543500	8500	dd	dd	dd	dd	AA	Ad	dd	dd	dd	dd	AA	dd	AA	dd	dd	dd	AA	dd	dd	dd	AA	AA	AA	AA	dd	AA	AA	AA	dd	dd	AA	dd	dd	AA	dd	AA	dd	dd	dd	AA	dd	dd	dd	dd	dd	Ad
chr1B	576501	581000	4500	M	M	M	M	M	M	M	M	M	M	M	M	M	M	M	M	M	M	M	M	M	M	M	M	M	M	M	M	M	M	M	M	BC	M	M	M	M	M	BC	M	M	M	M	M	M	M
chr1B	707001	719000	12000	AA	Ad	AA	AA	AA	AB	dd	AB	Ad	AB	AB	AA	AB	AA	Ad	AA	AB	AA	AA	AA	AB	AB	AA	AB	AA	AB	BB	BC	AB	dd	AA	dd	AA	AA	dd	BB	AA	AA	AA	AA	AA	AA	AA	AA	AA	AB
chr1B	857001	863500	6500	dd	dd	dd	dd	AA	Ad	dd	dd	dd	dd	AA	dd	AA	dd	dd	dd	AA	dd	dd	dd	AA	AA	AA	AA	dd	AA	AA	AA	dd	dd	Ad	dd	dd	AA	dd	AB	dd	dd	dd	AA	dd	dd	dd	dd	dd	AA
chr1B	866001	870500	4500	AA	AA	AA	Ad	BB	Ad	AA	AB	Ad	BB	M	Ad	AB	AA	AA	AA	BC	AB	AB	AA	BB	BC	M	BB	Ad	BB	BC	BB	M	AB	AB	AA	AA	M	AA	AB	Ad	Ad	Ad	AB	Ad	AA	Ad	Ad	Ad	BB
chr1B	872501	879000	6500	dd	dd	Ad	dd	AA	Ad	dd	Ad	dd	dd	AA	dd	AA	dd	dd	dd	AA	dd	dd	dd	Ad	AA	AA	AA	dd	AA	AA	AA	dd	dd	Ad	dd	dd	AA	dd	AA	dd	dd	dd	AA	dd	dd	dd	dd	dd	Ad
chr1B	873501	887000	13500	dd	dd	dd	dd	AA	Ad	dd	dd	dd	dd	AA	dd	AA	dd	dd	dd	AA	dd	dd	dd	AA	AA	AA	AA	dd	AA	AA	AA	dd	dd	Ad	dd	dd	AA	dd	AA	dd	dd	dd	AA	dd	dd	dd	dd	dd	AA
chr1B	894501	907500	13000	dd	AA	dd	dd	AA	Ad	dd	dd	dd	dd	AA	dd	AA	dd	AA	dd	AA	dd	dd	dd	AA	AB	AA	AA	dd	AA	AA	AB	dd	dd	Ad	dd	AA	AA	dd	BB	dd	dd	dd	AA	dd	dd	dd	dd	dd	AA
chr1B	927001	931000	4000	BB	AB	AB	AB	BC	BB	AA	BB	AB	AB	BB	BB	BC	AB	BB	BB	BB	BB	AB	AB	BC	M	M	M	AB	BC	BB	BC	BB	AB	BC	BB	BB	M	BB	AB	BB	AB	AA	BB	AA	AB	AA	BB	AA	M
chr1B	939501	947500	8000	dd	dd	dd	dd	M	Ad	dd	Ad	dd	dd	Ad	dd	AA	Ad	dd	dd	Ad	Ad	dd	dd	Ad	AA	AA	Ad	dd	Ad	Ad	AB	dd	dd	Ad	dd	dd	AA	dd	Ad	AA	dd	dd	AA	Ad	dd	dd	Ad	dd	Ad
chr1B	1000501	1005500	5000	dd	dd	dd	dd	AA	Ad	dd	dd	dd	dd	AA	dd	AA	dd	dd	dd	AA	dd	dd	dd	AA	AA	AA	AA	dd	AA	AA	AA	dd	dd	Ad	dd	dd	AA	dd	AA	dd	dd	dd	AA	dd	dd	dd	dd	dd	Ad
chr1B	1078001	1082000	4000	dd	dd	dd	dd	AA	Ad	dd	dd	dd	dd	Ad	dd	AA	dd	dd	dd	AA	dd	dd	dd	AA	AA	AA	AA	dd	AA	AA	AA	dd	dd	Ad	dd	dd	AA	dd	AA	dd	dd	dd	AA	dd	dd	dd	dd	dd	AA
chr1B	1159001	1164500	5500	dd	dd	dd	dd	BB	AA	dd	dd	dd	dd	BC	dd	BC	dd	dd	dd	BC	dd	dd	dd	M	M	M	M	dd	M	M	BC	dd	dd	AA	dd	dd	BC	dd	M	dd	dd	dd	M	dd	dd	dd	dd	dd	M
chr1B	1167501	1172500	5000	dd	dd	dd	dd	BB	AA	dd	dd	dd	dd	BB	dd	BB	dd	dd	dd	BB	dd	dd	dd	BB	BB	BB	BC	dd	BC	BC	BB	dd	dd	AA	dd	dd	BB	dd	BC	dd	dd	dd	BB	dd	dd	dd	dd	dd	BC
chr1B	1175501	1180500	5000	dd	dd	dd	dd	BB	AA	dd	dd	dd	dd	BC	dd	BB	dd	dd	dd	BB	dd	dd	dd	BB	BB	BC	BC	dd	BC	BC	BC	dd	dd	AA	dd	dd	BC	dd	M	dd	dd	dd	BB	dd	dd	dd	dd	dd	M
chr1B	1192501	1197500	5000	Ad	AB	AB	Ad	BB	AA	AB	AB	Ad	AA	AB	AA	AB	Ad	AA	AA	AB	AA	AA	AA	BC	BB	AB	M	AA	BB	BB	AB	AA	AA	AA	AA	AA	AB	AA	BC	Ad	AB	AA	BC	AA	AA	AA	AB	Ad	AA
chr1B	1278001	1294500	16500	AB	AA	AA	AA	AA	AB	dd	AB	AA	AA	AA	AA	AA	AB	AA	AA	AB	AB	AA	AA	AA	AB	BC	AA	AB	AB	AA	AB	AA	AA	AA	Ad	AA	AA	Ad	AB	AB	AB	AA	AA	AA	Ad	AA	AA	AA	AB
chr1B	1311501	1317000	5500	AA	AB	AB	AB	AA	AA	dd	AA	AB	AA	AA	AA	AB	AB	AA	AB	AA	AA	AB	AA	AA	AB	AB	AA	AA	AA	AA	AA	AB	AB	BB	AB	AB	AB	AB	AB	AB	BB	BB	AA	AB	AA	AB	AB	AB	AB
chr1B	1367501	1375500	8000	AA	AA	AA	AA	BB	BB	dd	BB	AA	AA	AB	AA	BB	AA	AA	AA	BB	AA	AA	AA	BB	BB	BB	BB	BB	BB	AA	AA	AA	AA	AB	AA	AA	AA	Ad	AB	AA	AA	AA	BB	AA	Ad	Ad	Ad	Ad	AA
chr1B	1387501	1391500	4000	AA	AA	Ad	Ad	BB	BB	dd	BB	AA	AA	BB	AA	BB	AA	AA	AA	BB	AA	AA	AA	BB	BC	BB	BB	BB	BB	AA	Ad	AA	AA	BB	AA	AA	AA	AA	BB	Ad	AA	AA	BB	AA	AA	Ad	AA	AA	Ad
chr1B	1407001	1411000	4000	M	M	M	M	M	M	BC	M	M	M	M	M	M	M	M	M	M	M	M	M	M	M	M	M	M	M	M	M	M	M	M	M	M	M	M	BC	BB	BC	BC	M	M	M	BC	BC	M	BB
chr1B	1423501	1429500	6000	AA	AA	AA	AA	M	BB	dd	BB	AA	Ad	M	AA	M	AA	AA	AA	BB	AA	AA	Ad	BC	M	BC	BC	Ad	M	Ad	AA	AA	dd	AA	dd	AA	dd	dd	BC	AA	AA	AA	AA	AA	M	M	AA	AA	AA
chr1B	1441001	1445000	4000	AA	Ad	AA	AA	M	AA	dd	BB	AA	AA	BC	AA	BC	AA	AA	AA	BC	AA	AA	AA	BB	M	AA	BB	AA	BB	AA	Ad	AA	AA	AB	AA	AA	AA	AA	M	AA	AB	AA	AA	AA	BB	BB	AA	Ad	AA
chr1B	1461001	1467000	6000	AA	AA	AA	Ad	AA	AA	dd	Ad	AA	AA	Ad	AA	Ad	AA	AA	AA	Ad	AA	AA	AA	Ad	Ad	dd	Ad	AA	Ad	Ad	AA	AA	AA	Ad	Ad	Ad	AA	AA	Ad	AA	AA	AA	AA	AA	Ad	dd	AA	AA	AA
chr1B	1483501	1489500	6000	AA	AA	AA	AA	M	AA	dd	AB	AA	AA	BB	AA	BC	AA	AA	AA	M	AA	AA	AA	BC	M	BB	BC	AA	BC	AA	AA	AA	AA	AA	AA	AA	AA	AA	M	AA	AA	AA	AA	AA	AA	BB	AA	AA	AA
chr1B	1606001	1610000	4000	M	M	M	M	M	BC	BC	BC	AB	M	BC	BB	M	BC	AB	AB	M	BB	M	M	BC	BC	M	BC	BC	BC	BC	BC	BC	M	M	M	BC	M	M	M	AB	BC	BC	M	BC	M	BC	BC	M	BB
chr1B	1615001	1620000	5000	BB	Ad	AA	AB	Ad	AA	dd	AA	Ad	AA	AB	AA	AA	AA	AA	AA	AA	AA	AA	Ad	AA	BB	BB	BB	AA	AA	AA	AA	AA	BB	BB	AA	AA	AB	BB	Ad	AA	AB	Ad	AA	Ad	Ad	AA	AA	AB	AA
chr1B	1658001	1662500	4500	AA	Ad	Ad	dd	dd	AA	dd	Ad	dd	AA	Ad	Ad	Ad	AA	dd	Ad	Ad	Ad	Ad	Ad	dd	dd	dd	dd	Ad	Ad	dd	Ad	AA	AA	Ad	AA	Ad	AA	AA	AA	Ad	AA	AA	AA	AA	AA	Ad	dd	BC	Ad
chr1B	1698501	1704000	5500	dd	dd	dd	dd	dd	dd	dd	dd	dd	dd	dd	dd	dd	dd	dd	dd	dd	dd	dd	dd	dd	dd	dd	dd	dd	dd	dd	dd	dd	AA	Ad	AB	dd	BB	AB	dd	dd	dd	dd	BB	dd	dd	dd	dd	dd	dd
chr1B	1715001	1719000	4000	dd	Ad	dd	dd	dd	dd	Ad	dd	dd	dd	dd	dd	dd	dd	AA	dd	dd	dd	dd	dd	dd	dd	dd	dd	dd	dd	dd	dd	dd	AB	Ad	AA	dd	AB	AA	Ad	dd	dd	dd	AA	dd	dd	dd	dd	dd	dd
chr1B	1727501	1731500	4000	M	BB	M	M	Ad	M	AA	M	AA	M	BB	AB	BB	M	AA	BC	BB	M	BC	M	Ad	Ad	AA	BB	M	AA	BB	BB	M	BC	M	BB	BB	BB	BB	M	BB	M	M	AA	BC	AA	BC	BC	M	Ad
chr1B	1777001	1782500	5500	AA	AA	M	AA	Ad	Ad	Ad	AB	AA	AA	AA	AA	AA	AB	AA	AA	AA	AA	Ad	AA	AA	Ad	Ad	Ad	AA	Ad	AA	AA	AB	AA	AA	Ad	AA	AA	AA	AA	AB	AB	AA	AA	AA	AA	AA	AA	AA	Ad
chr1B	1786001	1795000	9000	dd	dd	dd	dd	dd	dd	dd	dd	dd	dd	dd	dd	dd	dd	dd	dd	dd	dd	dd	dd	dd	dd	dd	dd	dd	dd	dd	dd	dd	AA	dd	AA	dd	AA	AA	dd	dd	dd	dd	AA	dd	dd	dd	dd	dd	dd
chr1B	1840501	1845000	4500	AA	Ad	AA	Ad	dd	Ad	Ad	AA	Ad	AA	Ad	Ad	Ad	AA	dd	Ad	Ad	Ad	AA	AA	dd	Ad	Ad	Ad	AA	Ad	Ad	Ad	AA	AA	AA	AA	Ad	AA	AA	Ad	Ad	AA	AA	AA	AA	Ad	Ad	Ad	AA	dd
chr1B	1868501	1872500	4000	AB	AB	BB	dd	Ad	AB	AA	AB	Ad	dd	Ad	AA	Ad	AB	Ad	AA	Ad	AA	AA	dd	Ad	AA	AA	Ad	BB	Ad	Ad	Ad	dd	AA	AA	BB	AB	AA	AB	BB	BC	AB	BB	AA	BB	AB	AB	AB	Ad	AA
chr1B	1998501	2005000	6500	BC	AA	AB	dd	dd	AA	dd	AB	dd	dd	dd	AA	dd	AA	dd	AA	dd	AA	AA	dd	dd	dd	dd	Ad	AA	dd	dd	Ad	dd	AA	AA	AA	AA	AA	AA	dd	AB	AA	AB	AA	AA	AA	AA	AA	AA	dd
chr1B	2008501	2014500	6000	BB	AA	AB	dd	dd	Ad	dd	AB	dd	dd	dd	Ad	dd	AA	dd	AA	dd	AA	AA	dd	dd	dd	dd	dd	AA	dd	dd	dd	dd	AA	Ad	AA	Ad	Ad	AA	dd	AA	AA	AA	AA	AA	AA	AA	Ad	AA	dd
chr1B	2289001	2294500	5500	BC	M	M	BB	dd	M	dd	BC	BC	dd	dd	AB	dd	M	BB	AA	dd	M	AB	Ad	dd	dd	dd	AA	BC	AB	M	M	dd	BC	BB	BB	AA	M	BC	dd	AA	AB	AA	BC	AA	AB	AA	AA	AB	dd
chr1B	2307501	2315000	7500	AA	BB	M	dd	dd	M	dd	AB	AA	dd	dd	dd	dd	AB	AB	dd	dd	AB	dd	dd	dd	dd	dd	dd	AA	dd	AB	BB	dd	AA	dd	AA	M	AB	AA	AA	dd	dd	dd	AA	dd	dd	dd	dd	dd	dd
chr1B	2354001	2362500	8500	BB	M	M	BB	Ad	M	dd	M	BB	dd	Ad	AB	Ad	M	BB	AB	Ad	M	AA	Ad	dd	dd	Ad	M	BB	M	M	M	Ad	BB	BB	BB	AB	M	BB	Ad	AA	AB	AB	AA	AB	AB	AB	AB	AB	dd
chr1B	2405501	2410000	4500	BB	BB	M	BB	dd	M	dd	BC	BB	dd	dd	AA	dd	BB	BB	AA	dd	BC	AA	dd	dd	dd	dd	BB	BB	AA	M	BC	dd	BB	AA	AB	AA	BC	BB	dd	AB	AB	AB	AA	AA	AB	AA	AB	AB	dd
chr1B	2438501	2443000	4500	AB	AB	Ad	Ad	dd	Ad	dd	BB	Ad	Ad	Ad	Ad	Ad	AB	AB	AB	Ad	AB	AB	Ad	Ad	dd	Ad	AB	BB	AB	BB	BB	Ad	Ad	AB	Ad	AB	Ad	AB	BB	BC	M	AA	AA	AB	AB	AB	AB	AB	dd
chr1B	2474001	2478000	4000	AB	AB	BB	AB	dd	AB	dd	AB	AB	dd	dd	AB	dd	AB	BB	BB	dd	AB	BB	dd	dd	dd	dd	AB	BB	AA	AB	AB	dd	AB	AB	BB	AB	BB	BB	dd	AB	BB	BB	AB	BB	AA	AB	AB	AB	dd
chr1B	2599001	2605000	6000	BB	BC	BB	AA	dd	AA	dd	BB	BC	dd	dd	BB	dd	BB	M	BC	AA	BC	BB	dd	dd	dd	dd	M	BC	BC	BC	BC	dd	AA	BB	AA	BC	AA	AA	Ad	BB	BB	BB	BB	BB	BB	BB	BB	BC	dd
chr1B	2713501	2759500	46000	AA	AA	AA	AA	dd	AA	dd	AA	AA	dd	dd	AA	dd	BC	AA	AA	dd	BC	AA	dd	dd	dd	dd	AA	AA	AA	AA	AA	dd	AA	AA	AA	AA	AA	AA	dd	AA	AA	AA	AA	AA	AA	AA	AA	AA	dd
chr1B	2787501	2791500	4000	AB	BB	AB	AB	dd	AA	dd	AB	AA	Ad	AA	AB	AA	AB	AA	AB	dd	AB	AA	dd	dd	AA	dd	AB	AB	AB	AB	AB	dd	AA	AA	AB	AA	AB	AB	Ad	AA	BB	AB	AA	BB	Ad	M	AA	AA	dd
chr1B	2794001	2800000	6000	BC	AB	BC	AB	dd	BC	dd	BB	BC	dd	dd	Ad	dd	BB	BC	Ad	Ad	AB	AA	dd	dd	Ad	dd	BB	BC	BB	BC	BB	Ad	BC	BC	M	Ad	BB	M	dd	Ad	Ad	Ad	Ad	Ad	Ad	Ad	Ad	Ad	dd
chr1B	2909501	2930500	21000	AA	AA	AA	AA	dd	AA	dd	AA	AA	dd	dd	AA	dd	AA	AA	AA	dd	AA	AA	dd	dd	dd	dd	AA	AA	AA	AA	AA	dd	AA	BC	AA	AA	AA	AA	dd	AA	AB	AA	AA	AA	AA	AA	AA	AA	dd
chr1B	3026501	3030500	4000	AA	AA	AA	AA	dd	AA	dd	AA	AA	dd	dd	AA	dd	AA	AA	AA	dd	AA	AB	dd	dd	dd	dd	AA	AA	AA	AA	AA	dd	AA	AB	AA	AA	AA	AA	dd	AA	AB	AB	AA	AA	AA	AA	AA	AA	dd
chr1B	3066501	3070500	4000	M	AA	M	M	dd	M	dd	M	AB	M	dd	AB	dd	M	AB	AA	dd	M	AA	M	dd	dd	dd	AA	M	AB	AA	AA	M	AB	BB	AB	AA	AB	AB	Ad	AA	AB	AB	AA	AB	AB	AB	AB	BB	dd
chr1B	3079501	3104000	24500	M	AA	M	M	dd	M	dd	M	AA	M	dd	AA	dd	M	AA	AA	dd	M	AA	M	dd	dd	dd	AB	M	AB	AB	AB	M	AA	BB	AA	AA	AA	AA	Ad	AA	AB	AA	AA	AA	AA	AA	AA	AA	dd
chr1B	3125501	3133500	8000	M	BB	M	M	dd	M	dd	M	AA	M	AA	BB	AA	M	AA	BB	AA	M	BB	M	dd	dd	dd	BB	M	BB	BB	BB	M	AA	BB	AA	BB	AA	AB	AA	BB	BB	BB	AA	BB	BB	BB	BB	BB	dd
chr1B	3135501	3141000	5500	M	BB	M	M	dd	M	Ad	M	AA	M	AA	BB	AA	M	AA	BB	Ad	M	BB	M	dd	dd	dd	BB	M	BC	BB	BB	M	BB	BB	BB	BB	BB	BB	AA	BB	BC	BB	AA	BB	BB	BB	BB	BB	dd
chr1B	3217001	3221000	4000	AA	AA	AB	BB	AA	AA	dd	AA	AB	AA	AA	AB	AA	AA	BB	AA	AB	AB	AA	AA	AA	AA	AA	AB	AB	BC	BB	AB	AB	AA	AA	AA	AB	AB	AA	AB	AB	AB	AA	AA	AA	AA	AA	AA	AA	AA
chr1B	3219001	3235500	16500	AA	AA	AA	BC	AA	AA	dd	AA	BB	AA	AA	AA	AA	AA	BB	AA	AA	AA	AA	AA	AA	AA	AA	BB	AA	BC	BC	BB	AB	AA	AA	AA	AA	AA	AA	AB	AB	AB	AA	AA	AA	AA	AA	AA	AA	AB
chr1B	3239501	3250500	11000	AA	AA	AB	BB	AA	AA	dd	AA	BB	AA	AA	AA	AA	AA	BB	AA	AA	AA	AA	AA	AA	AA	AA	BB	AA	BB	BB	BB	AA	AA	AA	AA	AA	AA	AA	AA	AA	AB	AA	AA	AA	AA	AA	AA	AA	AA
chr1B	3315001	3342500	27500	dd	dd	dd	AB	AA	dd	dd	dd	AA	AB	BB	dd	BB	dd	AA	dd	AB	dd	dd	AB	AA	AA	AA	BB	dd	AB	AB	BB	BB	dd	dd	dd	dd	dd	dd	BB	dd	dd	dd	AA	dd	dd	dd	dd	dd	AA
chr1B	3339001	3346000	7000	dd	dd	dd	AB	AA	dd	dd	dd	AA	BB	BC	dd	BB	dd	AA	dd	AB	dd	dd	AB	AA	AA	AA	AB	dd	AB	AB	BB	BB	dd	dd	dd	dd	dd	dd	BB	dd	Ad	dd	AA	dd	dd	dd	dd	dd	AA
chr1B	3421001	3425000	4000	dd	dd	dd	AA	BB	dd	dd	dd	BB	AA	AA	dd	AA	dd	BB	dd	AA	dd	dd	AA	BB	BB	BB	AA	dd	AA	AA	AA	AA	dd	dd	dd	dd	dd	dd	AA	dd	dd	dd	BB	dd	dd	dd	dd	dd	BB
chr1B	3437501	3442500	5000	BC	AA	BC	M	M	AB	BB	AB	M	BC	BC	BC	BC	BB	M	AB	BC	BB	AA	BC	M	M	M	BC	AB	BB	BC	BC	M	AB	AB	AB	AB	AA	AA	BC	AB	AB	AA	M	AA	Ad	AA	AB	AB	M
chr1B	3445501	3451500	6000	dd	dd	dd	Ad	BB	dd	dd	dd	BB	AA	AA	dd	AA	dd	BB	dd	AA	dd	dd	Ad	BB	BB	BB	AA	dd	Ad	Ad	AA	AA	dd	dd	dd	dd	dd	dd	AA	dd	dd	dd	BB	dd	dd	dd	dd	dd	BB
chr1B	3511501	3518000	6500	dd	dd	dd	Ad	BB	dd	dd	dd	BB	AA	AA	dd	AA	dd	BB	dd	AA	dd	dd	Ad	BB	BB	BB	AA	dd	Ad	Ad	AA	AA	dd	dd	dd	dd	dd	dd	AA	dd	dd	dd	BB	dd	dd	dd	dd	dd	BB
chr1B	3520001	3528000	8000	dd	dd	dd	AA	BB	dd	AA	dd	BB	AA	AA	dd	AA	dd	BB	dd	AA	dd	dd	AA	BB	BB	BB	AA	dd	AA	AA	AA	AA	AA	Ad	AA	dd	AA	AA	AA	dd	dd	dd	BB	dd	dd	dd	dd	dd	BB
chr1B	3531001	3536000	5000	dd	dd	dd	AA	AB	dd	dd	dd	BB	Ad	Ad	dd	AA	dd	BB	dd	AA	dd	dd	AA	BB	BB	AB	AA	dd	AA	AA	AA	AA	dd	dd	dd	dd	dd	dd	AA	dd	dd	dd	BB	dd	dd	dd	dd	dd	BC
chr1B	3572001	3578500	6500	AA	AA	AA	Ad	AA	AA	Ad	AA	AA	AA	Ad	Ad	Ad	BC	AA	Ad	Ad	BC	Ad	AA	AA	AA	AA	AA	Ad	Ad	Ad	Ad	AA	Ad	Ad	Ad	Ad	Ad	Ad	Ad	Ad	Ad	AA	AA	Ad	dd	Ad	Ad	Ad	AA
chr1B	3591501	3596500	5000	dd	dd	dd	dd	BB	dd	dd	dd	BC	dd	dd	dd	dd	dd	BC	dd	dd	dd	dd	dd	BB	BC	BC	M	dd	dd	dd	dd	dd	dd	dd	dd	dd	dd	dd	dd	dd	dd	dd	BC	dd	dd	dd	dd	dd	AA
chr1B	3591501	3614000	22500	dd	dd	dd	dd	BB	dd	dd	dd	BC	dd	dd	dd	dd	dd	BC	dd	dd	dd	dd	dd	BC	BC	BC	M	dd	dd	dd	dd	dd	dd	dd	dd	dd	dd	dd	dd	dd	dd	dd	BC	dd	dd	dd	dd	dd	AB
chr1B	3634001	3638000	4000	AA	AA	AA	Ad	AB	AA	AA	AA	BB	Ad	Ad	AB	AA	Ad	AB	AA	Ad	Ad	AB	AA	BC	AB	AB	BB	AA	Ad	AA	AA	AA	AA	AA	AA	Ad	AA	AA	AA	Ad	BB	Ad	BC	AA	AA	Ad	Ad	Ad	AA
chr1B	3905001	3909000	4000	dd	dd	dd	Ad	AA	dd	dd	dd	AA	dd	dd	dd	dd	dd	AA	dd	dd	dd	dd	dd	AA	AA	AA	AA	dd	dd	Ad	Ad	dd	dd	Ad	dd	dd	dd	dd	dd	dd	dd	dd	AA	dd	dd	dd	dd	dd	AA
chr1B	3946501	3953500	7000	Ad	AA	Ad	dd	AA	Ad	Ad	Ad	AA	AA	AA	Ad	Ad	Ad	AA	AA	AA	Ad	AB	AA	AA	BB	AB	BB	Ad	Ad	dd	Ad	Ad	AA	Ad	AA	AA	AA	dd	Ad	Ad	AA	AA	AA	AA	Ad	AA	AA	AA	AB
chr1B	4030001	4094500	64500	dd	dd	dd	dd	AA	dd	dd	dd	AA	dd	dd	dd	dd	dd	AA	dd	dd	dd	dd	dd	AA	AA	AA	BB	dd	dd	dd	dd	dd	dd	dd	dd	dd	dd	dd	dd	dd	dd	dd	AA	dd	dd	dd	dd	dd	AA
chr1B	4150001	4155000	5000	Ad	dd	Ad	dd	BB	dd	dd	dd	BB	dd	dd	dd	dd	Ad	BB	Ad	dd	dd	Ad	dd	BB	BC	BB	AB	dd	Ad	dd	dd	Ad	dd	dd	dd	dd	dd	dd	Ad	dd	dd	dd	AA	Ad	dd	dd	dd	Ad	AB
chr1B	4355501	4360500	5000	BB	M	AA	M	BB	AB	M	AB	M	BB	BB	BB	BB	BB	BB	AB	M	BB	AB	BB	AB	BB	M	BB	Ad	M	M	M	M	BB	M	BB	M	M	AB	Ad	AB	AB	AA	AB	AB	M	AB	AA	M	AB
chr1B	4522501	4526500	4000	M	dd	M	Ad	AA	M	dd	BB	AA	AA	dd	dd	dd	dd	AA	dd	dd	dd	dd	Ad	AA	AA	AA	AA	BB	dd	Ad	Ad	BB	dd	Ad	dd	dd	dd	dd	BC	dd	dd	dd	AA	dd	dd	dd	dd	dd	AA
chr1B	4573001	4577000	4000	AA	AB	AA	AB	BC	AB	BB	AB	AB	AA	BB	AB	AB	BB	BC	AA	AB	BB	BB	AB	BC	M	M	AB	BB	AA	AB	AA	AB	AA	AA	AA	BB	AB	AA	BB	AA	AA	AA	BB	AA	Ad	AA	AA	AA	BB
chr1B	4630001	4642000	12000	dd	AA	AA	dd	dd	dd	dd	AA	dd	dd	AA	AA	AA	dd	dd	AA	AA	dd	AB	dd	dd	dd	dd	dd	AA	dd	AA	AA	dd	dd	dd	dd	AA	AA	dd	AB	AA	AB	AA	AA	AA	AA	AA	AA	AA	dd
chr1B	4632001	4791000	159000	dd	AA	AA	dd	dd	dd	dd	AA	dd	dd	AA	AA	AA	dd	dd	AA	AA	dd	AA	dd	dd	dd	dd	dd	AA	dd	AA	AA	dd	dd	dd	dd	AA	AA	dd	AA	AA	AA	AA	AA	AA	AA	AA	AA	AA	dd
chr1B	4783501	4792500	9000	AA	Ad	AA	AA	dd	AA	AA	dd	dd	AA	AA	AA	AA	AA	dd	AA	AA	AA	AA	AA	dd	dd	dd	dd	dd	AA	AA	AA	AA	AA	Ad	AA	AA	AA	AA	AA	AA	AB	AA	AA	AA	AA	AA	AA	AA	dd
chr1B	4818501	4824500	6000	dd	AB	BB	dd	dd	dd	dd	AA	dd	dd	dd	dd	dd	dd	dd	dd	dd	dd	AB	dd	dd	dd	dd	AB	AB	dd	AA	AB	dd	dd	dd	dd	AB	dd	dd	dd	dd	Ad	BC	AA	BB	AA	BB	dd	Ad	dd
chr1B	5047001	5089000	42000	dd	Ad	AA	Ad	Ad	AA	dd	AA	Ad	Ad	Ad	Ad	Ad	Ad	Ad	Ad	Ad	Ad	dd	Ad	Ad	AA	AA	Ad	Ad	AA	Ad	Ad	AA	dd	dd	dd	Ad	Ad	dd	Ad	Ad	Ad	Ad	AA	Ad	Ad	Ad	Ad	Ad	AA
chr1B	5112001	5146500	34500	AA	AA	AA	AA	AB	AA	AA	AB	AB	AA	AA	AA	AA	AB	AB	AA	AA	AB	AA	AA	AB	AB	AB	AB	AB	AA	AB	AB	AA	AB	AA	AA	AA	AB	AB	AA	AA	AA	AB	AB	AB	AA	AA	AA	AA	AB
chr1B	5167501	5173500	6000	AA	AA	AA	AA	AA	AA	AA	AA	AA	AA	AA	Ad	AA	AA	AA	AA	AA	AA	AA	AA	Ad	AA	AA	AA	AA	AA	AA	AA	AA	AA	AA	AA	AA	AA	AA	AB	AA	AA	AA	AA	AA	AA	AB	AA	AA	AB
chr1B	5178501	5183000	4500	AB	AB	AB	AA	AB	AA	AB	AB	AB	AB	BB	BB	AB	AB	AB	AB	AB	AB	AB	AB	AB	AA	AB	BB	AB	AB	AB	AB	AB	AB	AA	AB	AA	AA	AB	AA	AB	BB	BB	AA	AB	AB	AB	AB	AB	BB
chr1B	5179501	5198000	18500	AA	AA	AA	AA	AA	AA	AA	AA	AA	AA	AA	AA	AA	AA	AA	AA	AA	AB	AA	AA	AA	AB	AA	AA	AA	AA	AA	AA	AB	AA	AA	AA	AA	AA	AA	AB	AB	AB	AB	AA	AB	AB	AB	AA	AA	AB
chr1B	5216501	5221500	5000	M	M	BC	BB	M	M	M	BB	BC	BB	M	BB	M	M	BB	BC	BC	BC	M	BB	BB	M	BC	BB	BB	BB	AB	BB	AB	M	M	M	BC	BB	M	AB	BC	BB	AB	M	BB	BB	AB	BB	BC	M
chr1B	5343501	5348500	5000	BC	BC	AB	AB	AB	AB	BB	BC	BB	AB	BB	BC	BB	AB	BC	M	BB	AB	M	AB	BC	AB	AB	M	BB	AB	BB	BB	AB	M	BC	M	BC	BC	M	AB	AB	BB	AB	M	AB	AB	AB	AB	AB	AB
chr1B	5357501	5364000	6500	BB	BB	AB	AA	AA	AB	BB	BB	AB	AA	BB	BC	BB	AB	AB	BC	BB	AA	BC	AB	BB	AB	AA	BB	BB	AA	AB	BB	AB	BC	BB	BC	AB	AA	BC	AA	AA	AB	AA	M	AB	AB	AA	AB	AB	AA
chr1B	5364001	5373000	9000	BC	BB	BB	AB	AB	AB	BB	BC	BB	AB	BC	BC	BC	AB	AB	BC	BC	AB	M	BB	BC	AB	AB	BC	BC	AB	BB	BB	BB	BC	BC	M	BC	BC	BC	AB	AB	BB	AA	M	AB	AB	AB	AB	AB	AA
chr1B	5368501	5373000	4500	BC	BC	AB	AB	AB	BB	BB	BC	BC	AB	BC	M	BB	BB	M	M	BB	BB	M	BB	BC	BB	BB	M	BB	AB	BB	BC	AA	M	BC	M	M	BC	M	AA	AA	BB	AA	M	BB	BB	AB	AB	AB	AB
chr1B	5371501	5376000	4500	BC	AB	AB	AA	AA	AB	AB	AB	AB	AA	AB	BB	BB	AB	AB	BC	BB	AA	BC	AA	AB	AB	AA	AB	AB	AA	AB	AB	AB	BB	AB	BC	AB	AB	BB	AB	AA	BB	AA	M	AA	AA	AA	AA	AB	AA
chr1B	5384501	5389000	4500	BB	AB	AB	AA	AA	AB	AB	AB	AB	AA	AB	BB	BB	AB	AB	BB	BB	AA	BB	AA	AB	AB	AA	AB	AB	AA	AB	AB	AB	BB	AB	BC	AB	AB	BB	AB	AA	AB	AA	BC	AA	AA	AA	AA	AB	AA
chr1B	5448001	5453500	5500	AA	AA	BB	AB	AA	BB	BB	AA	AA	AB	BB	BB	BB	AA	AA	BB	AB	AA	AA	AB	AA	AA	AA	AA	AA	BB	AA	AA	BB	AA	AA	AA	AA	AA	AA	BB	AB	BC	AA	AA	AA	AB	AA	BB	BC	Ad
chr1B	5671501	5676000	4500	dd	AA	dd	Ad	AA	dd	dd	AA	AA	dd	dd	Ad	Ad	AA	AB	Ad	Ad	AB	Ad	Ad	AA	AB	AA	AB	BB	Ad	AA	AA	dd	Ad	Ad	Ad	AB	AA	AA	dd	dd	Ad	AB	AA	AB	AA	AB	Ad	dd	AA
chr1B	5695501	5702000	6500	Ad	AB	dd	dd	AA	dd	dd	AA	AB	dd	Ad	Ad	dd	AB	AA	Ad	Ad	AA	Ad	dd	AB	AB	AB	AB	AA	dd	AA	AA	dd	dd	Ad	dd	AA	Ad	dd	Ad	Ad	Ad	BC	AA	BB	AA	AA	dd	AA	Ad
chr1B	5706001	5713000	7000	dd	AA	dd	dd	AA	dd	dd	AA	AA	dd	dd	dd	dd	AA	AA	dd	dd	AA	dd	dd	BC	AA	AA	AA	Ad	dd	AA	AA	dd	dd	dd	dd	AA	dd	dd	dd	dd	dd	AA	AA	AA	AA	AA	dd	dd	AA
chr1B	5824501	5829000	4500	Ad	M	dd	Ad	M	Ad	dd	M	M	dd	Ad	dd	Ad	M	M	Ad	Ad	M	Ad	dd	M	M	BC	BC	M	dd	M	M	dd	Ad	dd	dd	M	Ad	Ad	dd	dd	dd	M	M	M	BB	BB	dd	dd	AA
chr1B	5824501	5842500	18000	dd	BB	dd	dd	BB	dd	dd	BB	BB	dd	dd	dd	dd	BB	BC	dd	dd	BC	dd	dd	BC	BC	BC	AB	AB	dd	BB	BC	dd	dd	dd	dd	M	dd	dd	dd	dd	dd	AB	BB	BB	AA	AB	dd	dd	AA
chr1B	5852501	5859000	6500	AA	AA	dd	dd	AA	dd	dd	AA	AA	dd	dd	dd	dd	AA	AA	dd	dd	AA	AA	dd	AA	AA	AA	AA	AA	dd	AA	AA	dd	M	BC	AA	AA	dd	M	dd	dd	dd	AB	AA	AA	AA	AA	dd	dd	Ad
chr1B	5876501	5882500	6000	Ad	M	AA	AB	M	BC	AA	BC	BC	AA	AA	Ad	AA	AA	AB	AA	Ad	AB	AA	AA	BC	AB	AB	BC	BC	AB	BC	M	AB	AB	AB	AB	BC	BC	AA	Ad	BC	M	AA	AB	AB	AA	BC	Ad	AA	M
chr1B	5926501	5953000	26500	dd	AA	dd	dd	AA	dd	dd	AA	AA	dd	dd	dd	dd	AA	AA	dd	dd	AA	dd	dd	AA	AA	AA	AA	AA	dd	AA	AA	dd	dd	dd	dd	AA	dd	dd	dd	dd	dd	AB	AA	AA	Ad	AA	dd	dd	AA
chr1B	6026001	6030500	4500	dd	AA	dd	dd	AA	dd	dd	BB	AA	dd	dd	dd	dd	AA	AA	dd	dd	AA	dd	dd	M	AA	AA	BB	M	dd	BB	BB	dd	dd	dd	dd	AA	dd	dd	dd	dd	dd	AA	AA	AA	AA	AA	dd	dd	AA
chr1B	6036001	6042000	6000	dd	AA	dd	dd	AA	dd	dd	AA	AA	dd	dd	dd	dd	AA	AA	dd	dd	Ad	dd	dd	AA	AA	AA	AA	AA	dd	AA	AA	dd	dd	dd	dd	AA	dd	dd	dd	dd	dd	AA	AA	AA	AA	AA	dd	dd	AA
chr1B	6043001	6050500	7500	Ad	AA	Ad	dd	AB	Ad	dd	AA	AA	dd	Ad	Ad	Ad	AA	AB	Ad	Ad	AA	dd	dd	AA	BB	AB	BB	AA	dd	AB	AB	dd	dd	Ad	Ad	AB	Ad	AA	Ad	Ad	AA	AB	AA	AB	AA	AB	Ad	Ad	AA
chr1B	6098001	6152500	54500	dd	AA	AB	dd	AA	dd	dd	AA	AA	dd	AA	AA	AA	AA	AA	AA	AA	AA	dd	dd	M	AA	AA	AA	AA	dd	AA	AA	dd	dd	dd	dd	AA	M	dd	AA	AB	AA	AA	AA	AA	AA	AA	AA	AA	AA
chr1B	6181001	6200000	19000	dd	AA	AA	dd	AA	dd	dd	AA	AB	Ad	AA	AA	AA	AA	AA	AA	AA	AA	dd	dd	M	AA	AA	AA	AA	dd	AA	AA	dd	dd	dd	dd	AA	M	dd	AA	AA	AB	AB	AA	AA	AA	AA	AA	AA	AA
chr1B	6229001	6235000	6000	dd	AA	dd	AB	BB	AB	M	AA	AA	AA	dd	dd	Ad	AA	Ad	Ad	dd	AA	dd	AA	dd	AB	AB	AB	dd	AA	AA	AA	AB	dd	Ad	dd	dd	BC	dd	dd	dd	dd	dd	BB	AA	dd	AA	Ad	dd	BB
chr1B	6232501	6236500	4000	dd	AA	dd	BB	BB	BB	M	AA	Ad	AA	dd	dd	AA	AA	Ad	AA	dd	AA	dd	Ad	dd	BB	BB	AB	dd	AA	AA	Ad	AB	dd	Ad	dd	dd	BC	dd	dd	dd	dd	dd	BB	AA	dd	AA	AA	dd	BB
chr1B	6262001	6266500	4500	Ad	Ad	Ad	AA	AB	AA	M	AA	AB	AA	dd	dd	dd	AB	AB	dd	dd	AA	Ad	AA	Ad	AB	AA	AA	Ad	AB	AB	AA	AB	Ad	AA	Ad	dd	M	Ad	dd	dd	dd	dd	M	dd	dd	dd	dd	dd	Ad
chr1B	6288501	6293000	4500	AA	Ad	AA	M	AA	AB	M	M	BB	M	AA	AA	Ad	AB	AB	AA	AA	AB	AA	AB	AB	BB	BB	M	dd	M	AB	AA	AB	AA	AA	AA	dd	M	AA	AA	Ad	AA	dd	AA	dd	dd	dd	AA	Ad	AA
chr1B	6299001	6313000	14000	AA	Ad	dd	BB	AA	AA	BB	M	AA	BB	dd	dd	dd	AA	AA	dd	dd	AA	AB	AA	dd	AA	AA	M	dd	M	AA	AA	AB	M	BB	AA	dd	AA	M	dd	dd	dd	dd	AA	dd	dd	dd	dd	dd	AA
chr1B	6325501	6329500	4000	AA	M	dd	AA	AB	M	AB	AA	AA	AA	BC	BC	BC	AA	AA	BC	BC	AA	AA	AA	BC	AB	AA	BC	BC	AA	AA	AB	AA	AB	AB	AB	BC	AB	AA	M	M	M	M	BB	M	BB	BC	M	BC	M
chr1B	6340501	6346500	6000	AA	AA	dd	BB	AA	BB	AB	AB	AA	AB	dd	dd	dd	AA	AA	dd	dd	AA	AA	AA	dd	AA	AA	AA	dd	AB	AA	AA	AB	AA	AA	AA	dd	AB	AA	dd	dd	dd	dd	AA	dd	dd	dd	dd	dd	AA
chr1B	6348001	6352000	4000	Ad	Ad	dd	AA	AA	AA	AA	AA	AA	Ad	dd	dd	dd	AA	AA	dd	dd	AA	AA	AA	dd	AA	AA	AA	dd	AA	AA	AA	AA	AA	AA	AA	dd	Ad	AA	dd	dd	dd	dd	AA	dd	dd	dd	dd	dd	AA
chr1B	6352501	6363000	10500	AA	M	dd	Ad	AA	M	M	BB	AA	BB	dd	dd	dd	AA	AA	dd	dd	AA	AA	BB	dd	AA	AA	M	dd	BB	AA	Ad	BB	AA	AA	AA	dd	AA	Ad	dd	dd	dd	dd	AA	dd	dd	dd	dd	dd	AB
chr1B	6361001	6366500	5500	AA	M	dd	AA	AB	M	M	M	AA	BB	Ad	Ad	dd	AA	AA	dd	dd	AA	AB	AB	Ad	AA	AA	M	AA	BC	Ad	Ad	BB	BB	AB	AB	Ad	AA	AB	dd	dd	Ad	dd	BB	dd	dd	Ad	dd	dd	AA
chr1B	6383001	6387000	4000	M	M	dd	AA	AA	M	M	BC	AA	BB	dd	dd	dd	AA	AA	dd	dd	AA	AA	BB	dd	AA	AA	M	dd	BC	AA	AA	BB	AA	AA	AA	dd	AA	AA	dd	dd	dd	dd	AA	dd	dd	dd	dd	dd	AA
chr1B	6409501	6414500	5000	M	Ad	Ad	AA	AB	AA	AA	Ad	AA	AA	dd	dd	dd	AB	Ad	dd	dd	AA	BB	BB	dd	AA	Ad	AB	dd	Ad	AA	Ad	BC	AA	AA	AA	dd	AA	AA	dd	dd	dd	dd	AA	dd	dd	dd	dd	dd	AB
chr1B	6422501	6493500	71000	AA	Ad	AA	dd	AA	Ad	Ad	Ad	AA	Ad	AA	AA	AA	AA	AA	AA	AA	AA	AA	Ad	AA	AA	AA	Ad	AA	Ad	AA	AA	Ad	AA	AA	AA	AA	AA	AA	AA	AA	AA	AA	AA	AA	Ad	AA	AA	AA	AA
chr1B	6517001	6522000	5000	AA	Ad	BB	dd	Ad	dd	dd	dd	AB	dd	AA	Ad	AA	Ad	AA	AA	AA	AA	AA	dd	Ad	AA	AA	dd	AA	dd	AA	AB	dd	AA	AA	Ad	AA	AA	AA	AB	AA	AB	AB	AA	AA	Ad	AA	AA	Ad	AA
chr1B	6532001	6537000	5000	AA	Ad	BB	dd	AA	dd	dd	dd	AB	dd	AA	AA	AA	AA	AA	AA	AA	AB	AA	dd	AA	AB	AB	dd	AA	dd	AB	AB	dd	AB	AA	AA	AA	AB	AA	AA	AA	AA	AA	AB	AA	AB	AA	AA	AA	AB
chr1B	6558501	6562500	4000	AA	Ad	AA	dd	M	dd	dd	dd	M	dd	AA	AA	Ad	M	M	AA	AA	BC	BB	dd	AA	BC	AB	dd	AA	dd	AB	AB	dd	M	BC	AB	AA	AA	BB	AA	Ad	AB	AB	AA	AA	AA	AA	AA	AB	Ad
chr1B	6576501	6583000	6500	AA	Ad	AA	Ad	AA	Ad	dd	dd	AA	dd	AA	AA	AA	AA	Ad	AA	AA	AA	AA	dd	AA	BB	AB	Ad	AA	dd	AA	AA	dd	BB	AB	BB	AA	AA	BB	BB	AA	AB	AB	AA	AA	AA	AA	AA	AB	AA
chr1B	6577001	6595500	18500	AA	Ad	AA	dd	AA	dd	dd	dd	AA	dd	AA	AA	Ad	AA	AA	AA	AA	AA	AA	dd	AA	BB	AB	dd	AA	dd	AA	AA	dd	BB	AB	BB	AA	AA	BB	AB	AA	AA	AA	AA	AA	Ad	AA	AA	AA	AA
chr1B	6666001	6673000	7000	AA	Ad	Ad	dd	AA	dd	dd	dd	AA	dd	Ad	AA	AA	AA	AA	Ad	Ad	AA	AA	dd	AA	AB	AA	dd	AA	dd	AB	AA	dd	AA	AA	AA	AA	AA	AA	Ad	AA	AA	Ad	AA	AA	Ad	AA	Ad	AA	AA
chr1B	6679001	6683000	4000	AB	Ad	AB	Ad	AA	dd	dd	dd	AA	dd	Ad	AA	Ad	AB	AB	Ad	AA	AA	AA	dd	AA	AA	AB	Ad	Ad	dd	AA	AA	dd	AB	AB	AB	Ad	AB	AB	AA	AA	AA	AA	AA	AA	AA	AA	AA	AB	Ad
chr1B	6701501	6709000	7500	BB	dd	BB	dd	BB	dd	dd	dd	BB	dd	dd	dd	dd	BB	BB	dd	dd	BB	BB	dd	dd	BB	BC	AA	dd	dd	BB	BB	dd	BB	BB	BB	dd	BB	BB	dd	dd	dd	dd	BB	dd	dd	dd	dd	dd	dd
chr1B	6705501	6709500	4000	M	dd	M	dd	BB	dd	dd	dd	M	dd	dd	dd	dd	M	M	dd	dd	M	BB	dd	dd	M	M	AA	dd	dd	M	BC	dd	M	M	M	dd	BC	M	dd	dd	dd	dd	M	dd	dd	dd	dd	dd	dd
chr1B	6711501	6719000	7500	BC	dd	BC	dd	AB	dd	dd	dd	BC	dd	dd	dd	dd	BB	BB	dd	dd	BB	BB	dd	dd	BC	BB	AA	dd	dd	BC	BB	dd	BC	BC	BB	dd	BB	BC	dd	dd	dd	dd	BB	dd	dd	dd	dd	dd	dd
chr1B	6745501	6755500	10000	AA	AA	AA	AA	AA	BB	AA	AA	AA	AA	AA	AA	AA	AA	AA	AA	AA	AA	AA	AA	AA	AA	AA	AA	AA	AA	AA	AA	AB	AA	AA	AA	AA	AA	AA	AA	AA	AA	AA	AA	AA	AA	AA	AA	AA	AA
chr1B	6968501	6973000	4500	BB	dd	BB	BB	AB	dd	BB	AB	BB	BB	dd	dd	dd	AB	BB	dd	dd	BB	BB	BB	dd	BB	BB	dd	dd	AB	BB	AA	BC	BB	BB	BB	dd	BB	AB	dd	dd	dd	dd	BB	dd	dd	dd	dd	dd	dd
chr1B	7023501	7028000	4500	M	BB	M	M	M	BC	BC	M	M	M	BC	BB	BB	M	M	BB	BB	M	M	M	BB	M	M	BB	M	M	BC	BC	M	BC	M	M	BC	M	M	BB	AA	AA	AB	M	AB	BB	AB	AA	AB	AB
chr1B	7034501	7048500	14000	AA	dd	BB	AA	AA	Ad	AA	AA	AA	AA	AA	AA	AA	AA	AA	AA	AA	AA	AA	AA	BB	AA	AA	dd	dd	AA	AA	AA	AA	AA	AA	AA	dd	M	AA	AA	AA	AB	Ad	AA	Ad	dd	dd	AA	AA	dd
chr1B	7063501	7233500	170000	AA	Ad	AA	AA	AA	Ad	AA	AA	AA	AA	Ad	Ad	Ad	AA	AA	Ad	Ad	AA	AB	AA	Ad	AA	AA	AA	Ad	AA	AA	AA	AA	AA	AA	AA	Ad	AA	AA	Ad	Ad	AA	Ad	AA	Ad	Ad	Ad	Ad	Ad	Ad
chr1B	7251501	7257000	5500	AA	AA	AA	dd	Ad	AA	AA	AA	AA	dd	AA	AA	AA	AA	Ad	AA	AA	Ad	AA	dd	BB	Ad	AA	dd	BB	AA	AA	AA	dd	Ad	AA	AA	AA	AA	Ad	AB	AA	AB	AB	AA	AA	Ad	AA	AA	AA	Ad
chr1B	7319001	7324000	5000	AA	BC	BC	M	M	M	M	BB	BB	M	Ad	AB	AB	BC	M	AB	BB	M	AB	M	BC	M	BB	M	AB	M	BC	BC	M	BC	BC	BB	AB	Ad	AB	AB	BC	AA	BC	BC	BB	AB	AB	AB	BC	M
chr1B	7328001	7332000	4000	dd	dd	dd	Ad	Ad	Ad	AA	dd	Ad	Ad	dd	dd	dd	Ad	AA	dd	dd	Ad	dd	AA	dd	Ad	AA	Ad	dd	Ad	Ad	Ad	Ad	dd	dd	dd	dd	dd	dd	dd	dd	dd	dd	AA	dd	dd	dd	dd	dd	Ad
chr1B	7337001	7341000	4000	dd	dd	AA	AA	BB	AB	M	dd	AA	AA	dd	dd	dd	AA	AA	dd	dd	AA	dd	AA	dd	AA	AA	BB	dd	AA	AB	AB	AB	dd	AA	dd	dd	AA	AA	Ad	dd	BB	BB	AA	BB	dd	dd	dd	dd	Ad
chr1B	7363501	7378000	14500	dd	dd	dd	AA	AA	AA	M	dd	AA	AA	dd	dd	dd	AB	AA	dd	dd	AB	dd	AA	dd	AB	AB	AA	dd	AA	AB	AA	AA	dd	AA	dd	dd	dd	dd	dd	dd	dd	dd	AA	dd	dd	dd	dd	dd	AB
chr1B	7407001	7411500	4500	dd	dd	dd	AA	AA	AA	BC	dd	AA	AA	dd	dd	dd	AA	AA	dd	dd	AA	dd	AA	dd	AA	AA	Ad	dd	AA	AA	Ad	AA	dd	Ad	dd	dd	dd	dd	dd	dd	dd	dd	AA	dd	dd	dd	dd	dd	AA
chr1B	7407001	7432000	25000	dd	dd	dd	AA	AA	AA	BC	dd	AA	AA	dd	dd	dd	AA	AA	dd	dd	AA	dd	AA	dd	AA	AA	AA	dd	AA	AA	Ad	AA	dd	Ad	dd	dd	dd	dd	dd	dd	dd	dd	AA	dd	dd	dd	dd	dd	Ad
chr1B	7446501	7455500	9000	dd	Ad	dd	AA	AA	AA	BC	AA	AA	AA	dd	dd	dd	AA	AA	dd	dd	AA	dd	AA	dd	AA	Ad	AA	dd	AA	AA	Ad	AA	dd	Ad	dd	dd	BC	dd	dd	dd	Ad	dd	AB	dd	dd	dd	dd	dd	Ad
chr1B	7450501	7461500	11000	dd	Ad	dd	Ad	AA	Ad	BB	Ad	Ad	Ad	dd	dd	dd	Ad	AA	dd	dd	Ad	dd	Ad	dd	Ad	Ad	Ad	dd	Ad	Ad	Ad	AA	dd	Ad	dd	dd	BC	dd	dd	dd	dd	dd	BB	dd	dd	dd	dd	dd	Ad
chr1B	7458501	7463500	5000	dd	Ad	dd	Ad	Ad	Ad	BB	Ad	Ad	Ad	dd	dd	dd	Ad	AA	dd	dd	Ad	dd	Ad	dd	Ad	AA	Ad	dd	dd	Ad	Ad	AA	dd	Ad	dd	dd	BB	dd	dd	dd	dd	dd	BB	dd	dd	dd	dd	dd	Ad
chr1B	7467501	7472000	4500	dd	Ad	dd	AA	AA	AA	BC	AA	AA	Ad	dd	dd	dd	AA	Ad	dd	dd	AA	dd	AA	dd	AA	AA	AA	dd	AA	AA	AA	AA	dd	Ad	dd	dd	BC	dd	dd	dd	dd	dd	BB	dd	dd	dd	dd	dd	Ad
chr1B	7478501	7482500	4000	dd	AA	dd	AB	BB	AB	M	AA	Ad	AA	dd	dd	AA	AA	Ad	AA	dd	AA	dd	Ad	dd	AB	AB	AB	dd	AA	AA	Ad	AB	dd	Ad	dd	dd	BC	dd	dd	dd	dd	dd	AB	Ad	dd	AA	AA	dd	BB
chr1B	7489501	7493500	4000	dd	Ad	dd	Ad	Ad	AA	M	AA	Ad	Ad	dd	dd	dd	AA	Ad	dd	dd	Ad	dd	AA	dd	AA	Ad	AA	dd	AA	AA	Ad	Ad	dd	Ad	dd	dd	BC	dd	dd	dd	dd	dd	BB	dd	dd	dd	dd	dd	AA
chr1B	7721501	7728500	7000	dd	dd	dd	Ad	dd	AA	dd	AA	dd	AA	dd	dd	dd	dd	dd	dd	dd	dd	dd	AA	dd	dd	dd	dd	dd	BC	dd	dd	AA	dd	Ad	dd	dd	dd	dd	dd	dd	dd	dd	AA	dd	dd	dd	dd	dd	dd
chr1B	7737501	7742500	5000	dd	dd	dd	Ad	dd	M	dd	AA	dd	Ad	dd	dd	dd	dd	dd	dd	dd	dd	dd	AA	dd	dd	dd	dd	dd	BB	dd	dd	AA	dd	BB	dd	dd	dd	dd	dd	dd	dd	dd	BB	dd	dd	dd	dd	dd	dd
chr1B	7747001	7765000	18000	dd	dd	dd	Ad	dd	M	dd	Ad	dd	Ad	dd	dd	dd	dd	dd	dd	dd	dd	dd	Ad	dd	dd	dd	dd	dd	AB	dd	dd	Ad	dd	AB	dd	dd	dd	dd	dd	dd	dd	dd	BB	dd	dd	dd	dd	dd	dd
chr1B	7774501	7818000	43500	dd	dd	dd	Ad	dd	M	dd	Ad	dd	Ad	dd	dd	dd	dd	dd	dd	dd	dd	dd	Ad	dd	dd	dd	dd	dd	AB	dd	dd	Ad	dd	AB	dd	dd	dd	dd	dd	dd	dd	Ad	BB	dd	dd	dd	dd	dd	dd
chr1B	7845001	7851000	6000	AA	Ad	dd	AB	AA	AA	Ad	BB	Ad	AA	Ad	AA	Ad	Ad	Ad	AA	Ad	AA	Ad	AA	Ad	dd	dd	AA	Ad	M	Ad	Ad	AA	Ad	AA	Ad	AA	Ad	Ad	AA	Ad	AA	AA	AA	Ad	Ad	Ad	Ad	Ad	Ad
chr1B	7859001	7871000	12000	dd	dd	dd	AA	dd	AA	dd	AA	dd	Ad	dd	dd	dd	dd	dd	dd	dd	dd	dd	AA	dd	dd	dd	dd	dd	M	dd	dd	AA	dd	Ad	dd	dd	dd	dd	dd	dd	dd	dd	AA	dd	dd	dd	dd	dd	dd
chr1B	7898501	7903000	4500	BC	M	M	M	M	M	M	M	M	M	M	M	M	M	M	M	M	BC	M	M	M	M	M	M	M	M	M	M	M	M	M	M	M	M	M	M	M	M	M	M	M	M	M	M	M	M
chr1B	7998501	8002500	4000	Ad	dd	dd	dd	Ad	AA	dd	dd	Ad	dd	Ad	Ad	Ad	Ad	AA	Ad	Ad	Ad	Ad	dd	AA	Ad	AA	AA	Ad	dd	Ad	Ad	dd	Ad	AA	Ad	Ad	BB	Ad	AA	Ad	Ad	Ad	AA	Ad	Ad	dd	Ad	Ad	AA
chr1B	8083001	8087500	4500	AA	Ad	dd	AA	AA	AA	dd	dd	AA	AA	AA	AA	AA	dd	AA	AA	AA	dd	dd	AA	dd	AA	Ad	M	dd	dd	AA	AA	AA	AA	AA	AA	AA	AA	AA	AA	AA	AB	AA	AA	AA	AA	AA	AA	AB	AA
chr1B	8212501	8218000	5500	dd	AA	M	AA	AA	AB	AA	AA	AA	AA	AA	AA	AA	AA	AA	AA	AA	AA	AA	AA	AA	M	M	AA	AA	AA	AA	AA	AA	AA	AA	AA	AA	AA	AA	AA	AA	AA	AA	AA	AA	AA	AA	AA	AA	BB
chr1B	8309001	8315000	6000	AA	AA	AA	AA	AA	AA	AA	AA	AA	AA	AA	AA	AA	AA	AA	AA	AA	AA	AA	AA	AA	AA	AA	AA	AA	AA	AA	AA	AA	AA	AA	AA	AA	AA	AA	AB	AA	AA	AB	AA	AA	AA	AA	AA	AA	Ad
chr1B	8361501	8399500	38000	AA	AA	AA	AA	AA	AA	AA	AA	AA	AA	AA	AA	AA	AA	AA	AA	AA	AA	AA	AA	AA	AA	AA	AA	AA	AA	AA	AA	AA	AA	AA	AA	AA	AA	AA	AA	AA	AB	AA	AA	AA	AA	AA	AA	AA	AA
chr1B	8422501	8429500	7000	dd	Ad	M	BC	dd	dd	dd	dd	dd	dd	dd	dd	dd	dd	dd	dd	dd	dd	dd	dd	dd	BC	BC	M	dd	dd	dd	dd	dd	dd	AB	M	dd	dd	dd	dd	dd	dd	dd	BC	dd	dd	dd	dd	dd	dd
chr1B	8543501	8620000	76500	AA	AA	AA	AA	AA	AA	AA	AA	AA	AA	AA	AA	AA	AA	AA	AA	AA	AA	AA	AA	AA	AA	AA	AA	AA	AA	AA	AA	AA	AA	AA	AA	AA	AA	AA	AA	AA	AA	AA	AA	AA	AA	AA	AA	AA	AA
chr1B	8594501	8620500	26000	AA	AA	AA	AA	AA	AA	AA	AA	AA	AA	AA	AA	AA	AA	AA	AA	AA	AA	AA	AA	AA	AA	AA	AA	AA	AA	AA	AA	AA	AA	AA	AA	AA	AA	AA	AA	AA	AA	AA	AA	AA	AA	AA	AA	AA	AA
chr1B	8630001	8634500	4500	Ad	Ad	AA	AA	AA	AA	AA	AA	AA	AA	AA	AA	AA	AA	AA	AA	AA	AA	AA	Ad	AA	AA	AA	AA	AA	AA	AA	AA	AA	AA	AA	AA	AA	AA	AA	AA	AA	AA	AA	AA	AA	AA	AA	AA	AA	AA
chr1B	8663001	8671000	8000	AA	Ad	AA	Ad	Ad	AA	AA	AA	AA	Ad	AA	AA	Ad	AA	AA	AA	AA	AA	AA	AA	AA	Ad	AA	AA	AA	AA	AA	AA	AA	AA	AA	AA	AA	AA	AA	AB	AA	AA	AA	AA	AA	Ad	AA	AA	AA	AA
chr1B	8843001	8849500	6500	AB	Ad	AB	AB	AA	AA	AA	AB	AA	AB	AA	AA	AB	AB	AA	AB	AB	AB	AA	AA	AB	AB	AB	AB	AB	AA	AB	AA	AB	AA	AA	AA	AA	BC	AB	AA	BB	BC	AA	AA	AB	BB	AA	BB	BB	AB
chr1B	8845501	8857000	11500	AA	Ad	AA	AA	AA	AA	AA	AA	AA	AA	AA	AA	AA	AA	AA	AA	AA	AA	AA	AA	AA	AA	AA	AA	AA	AA	AA	AA	AA	AA	AA	AA	AA	M	AA	AA	AA	AB	AA	AA	AB	AA	AA	AA	AA	AA
chr1B	8937501	8943500	6000	AB	Ad	AB	AB	AB	AB	BB	AB	AA	AB	AA	AA	BB	AA	AA	AB	AB	AB	AA	AA	AB	AB	AB	AB	BB	BB	BB	BC	AB	AA	AB	AA	AA	AA	BB	AA	AB	AA	AA	AA	AB	AB	AB	BB	AA	AB
chr1B	8961001	8970000	9000	AA	Ad	AB	AA	AA	AA	AB	AB	AA	AB	AA	AA	AA	AB	AB	AB	AA	AB	AB	AA	AA	AA	AA	AA	AA	AA	AB	AB	AA	AA	AA	AA	AB	AB	AA	BC	BB	AA	AA	AA	AA	AA	AA	AA	AA	AB
chr1B	9002001	9006500	4500	AA	AA	AA	AA	AA	AA	AA	AA	AA	AA	AB	AA	AA	AB	AA	AA	AA	AA	AA	AA	AA	AA	AA	AA	AB	AA	BB	BB	AA	AA	AA	AA	AA	AA	AA	AA	BB	AB	AA	AA	AA	AA	AA	AA	Ad	AA
chr1B	9006501	9010500	4000	AA	Ad	AA	Ad	AA	AA	AA	AA	AA	Ad	AA	AA	AA	AA	Ad	AB	AA	AA	AA	AA	AA	AA	AA	AA	AA	AA	BB	AB	AB	Ad	AA	AA	AA	AA	AA	AA	AB	AB	AA	AA	AA	AB	AA	AA	AB	AB
chr1B	9096501	9100500	4000	AA	AA	AA	AA	AA	AA	AA	AA	AB	AA	AA	AA	AB	AA	BB	AA	AA	AA	AB	AA	AA	AA	AA	AA	AA	AA	AB	AB	AB	AA	AB	AB	AA	AA	AA	AA	AA	AA	AA	AA	AA	AA	AA	AA	AB	AA
chr1B	9136501	9140500	4000	BC	AB	BB	BC	AB	AB	BB	AB	BB	BB	BB	BC	BB	BB	BB	AB	BB	BC	BB	BC	BB	BC	BB	BB	BB	AB	AB	BC	BC	BC	BB	BB	BB	BC	BB	AB	BB	AB	AA	AB	AB	AB	BB	AB	BB	BB
chr1B	9146501	9161000	14500	AA	Ad	AA	AA	AA	AA	AA	AA	AA	AA	AA	AA	AA	AA	AA	AA	AA	AA	AA	AA	AA	AA	AA	AA	AA	AA	AA	AA	AA	AA	AA	AA	AA	AA	AA	AB	AA	AA	AA	AA	AA	AA	AA	AA	AA	AA
chr1B	9165501	9173000	7500	AA	AA	AA	AA	AA	AA	AA	AA	AA	AA	AA	AA	AA	AA	AA	AA	AA	AA	AA	AA	AA	AA	AA	AA	AA	AA	AA	AA	AA	AA	AA	AA	AA	AA	AA	AB	AA	AA	AA	AA	AA	AA	AB	AA	AA	AA
chr1B	9170001	9175000	5000	Ad	Ad	AA	Ad	AA	AA	AA	AA	Ad	AA	Ad	Ad	AA	AA	Ad	AA	AA	AA	AA	Ad	AA	AA	AA	AA	AA	AA	Ad	AA	AA	Ad	Ad	Ad	AA	Ad	AA	AA	AA	AA	AA	AA	AA	Ad	AB	AA	AA	AA
chr1B	9176501	9186000	9500	AA	Ad	AA	AA	AA	AA	AA	AA	AA	AA	AA	AA	AA	AA	AA	AA	AA	AA	AA	AA	AA	AA	AA	AA	AA	AA	AA	AA	AA	AA	AA	AA	AA	AA	AA	AB	AA	AB	AA	AA	AA	AA	AA	AA	AA	AA
chr1B	9262501	9291500	29000	AA	AA	AA	AA	AA	AA	AA	AA	Ad	Ad	AA	AA	AA	AA	Ad	AA	AA	AA	Ad	Ad	AA	AA	AA	AA	AA	AA	AA	AA	Ad	AA	Ad	AA	AA	AA	AA	AB	AA	AB	AB	AA	AA	AA	AA	AA	AA	AA
chr1B	9298501	9304500	6000	BC	AB	AB	BB	AB	AB	AB	AB	dd	dd	AB	AB	AA	AB	dd	AB	AB	AB	dd	dd	AB	BB	AA	AB	AB	Ad	BB	AB	dd	BB	Ad	AA	AB	AB	AA	AB	AB	AB	AB	AB	AA	AB	AA	AB	AB	AB
chr1B	9341001	9345000	4000	M	BB	BB	BB	AB	BB	BB	BB	dd	dd	BB	BB	BB	BB	dd	AB	BB	BB	dd	dd	AB	BC	AB	BB	BB	AA	BB	AB	dd	BC	AA	AB	AB	BB	AB	BB	AB	BB	BB	BB	BB	AB	BB	BB	AB	AB
chr1B	9342001	9357500	15500	BC	BB	AB	AB	AB	AB	BB	AB	dd	dd	AB	BB	AB	AB	dd	BB	AB	AB	dd	dd	AB	BB	AB	BB	AB	AA	AB	AB	dd	BB	AA	BB	AB	BB	AB	AB	AB	BB	BB	AB	AB	AB	AB	AB	AB	AB
chr1B	9358501	9364500	6000	AB	AB	BB	AB	AB	AB	AB	BB	dd	dd	BB	BB	AB	AB	dd	BB	AB	AB	dd	dd	AB	AB	AB	AB	BB	AA	AB	AA	dd	AB	AA	AB	AB	AB	BB	BB	AB	BC	BB	BB	BB	AA	BB	AB	AA	AA
chr1B	9361001	9368500	7500	AA	AA	AA	AB	AA	AB	AA	AB	Ad	dd	AB	AA	AA	AB	dd	AB	AA	AB	dd	Ad	AB	AA	AA	AA	AA	AA	AB	AA	Ad	AB	AA	AA	AA	AA	AB	AB	AA	AB	AB	AA	AA	AA	AA	AA	AB	AA
chr1B	9399001	9462500	63500	AA	AA	AA	AA	AA	AA	AA	AA	AA	AA	AA	AA	AA	AA	AA	AA	AA	AA	AA	AA	AA	AA	AA	AA	AA	AA	AA	AA	AA	AA	AA	AA	AA	AA	AA	AA	AA	AB	AA	AA	AA	AA	AA	AA	AA	AA
chr1B	9506001	9521000	15000	AA	AA	AA	AA	AA	AA	AA	AA	AA	AA	AA	AA	AA	AA	AA	AA	AA	AA	AA	AA	AA	AA	AA	AA	AA	AA	AA	AA	AB	AA	AA	AA	AA	AA	AA	AB	AA	AA	AB	AA	AA	AA	AA	AA	AA	AA
chr1B	9553001	9557500	4500	AB	AA	AB	AA	AB	AA	AB	AA	BB	BB	AB	AA	AA	AB	AA	AA	AA	AB	BB	AB	AA	AA	AA	AA	AA	AA	AA	AA	BB	AA	AB	AA	AA	AA	AA	AB	AB	AB	AB	AA	AB	AB	AA	AA	AB	AA
chr1B	9556001	9560500	4500	BB	AA	AB	AA	AB	AA	AB	AA	BB	AB	AB	AA	AA	AA	AA	AA	AA	AA	BB	AB	AA	AA	AA	AA	AA	AA	AA	AA	BB	AA	AB	AA	AA	AA	AA	AB	AB	AA	AB	AA	AA	AB	AA	AA	AA	AA
chr1B	9573501	9581500	8000	AA	AA	AA	AA	AA	AA	AA	AA	AA	AA	Ad	Ad	AA	BB	BB	Ad	AA	BB	AA	AA	BB	AB	AB	AA	AA	AA	AA	AA	AA	Ad	AA	AA	BB	BB	AA	BC	AA	Ad	BB	AA	BB	Ad	Ad	Ad	AA	Ad
chr1B	9594001	9600000	6000	Ad	AA	Ad	AA	Ad	AA	Ad	AA	Ad	Ad	dd	AA	AB	AA	AA	AB	AB	AA	Ad	Ad	AA	AB	AB	AA	AA	AB	AA	AA	Ad	AA	Ad	AA	AA	AA	AA	BC	Ad	AB	BB	AA	AB	Ad	AB	AB	AA	AA
chr1B	9598501	9627500	29000	dd	AA	dd	AA	dd	AA	dd	AA	dd	dd	dd	AA	AA	AA	AA	AA	AA	AA	dd	dd	AA	AA	AA	AA	AA	AA	AA	AA	dd	AA	Ad	AA	AA	AA	AA	AA	dd	AB	AA	AA	AA	dd	AA	AA	AA	AA
chr1B	9645001	9649500	4500	AA	AB	Ad	AA	dd	AA	AA	AA	dd	dd	AA	BB	AA	AA	AA	BB	AA	AA	dd	dd	AA	AA	AA	AA	AA	AA	AA	AA	dd	BB	AA	BB	AA	AA	AA	AB	AA	BC	AB	AA	AA	AA	BB	BB	BB	BB
chr1B	9668001	9675000	7000	AA	AA	AA	AA	dd	AA	AA	AA	dd	dd	AA	AA	AA	AA	AA	AA	AA	AA	dd	dd	AA	AA	AA	AA	AA	AA	AA	AA	dd	AA	Ad	AA	AA	AA	AA	AA	AA	AB	AB	AA	AA	AA	AA	AA	AA	AA
chr1B	9703001	9714000	11000	AA	AA	AB	Ad	Ad	Ad	AA	Ad	Ad	Ad	AA	Ad	Ad	Ad	Ad	AA	Ad	Ad	Ad	Ad	Ad	Ad	Ad	Ad	Ad	Ad	Ad	Ad	AA	Ad	Ad	Ad	Ad	Ad	Ad	AA	AA	AA	AA	AA	Ad	Ad	Ad	Ad	Ad	Ad
chr1B	9758001	9762000	4000	AA	AA	AA	AA	Ad	BB	AA	BB	dd	Ad	Ad	dd	BB	BB	BB	dd	BB	BB	dd	Ad	BB	BB	BB	BC	BC	BB	BB	BB	dd	dd	dd	dd	BB	BC	BB	AB	Ad	dd	AB	M	AB	dd	dd	dd	dd	dd
chr1B	9763001	9771500	8500	Ad	AA	AA	BB	Ad	AB	AA	BB	dd	Ad	Ad	Ad	BB	BB	BB	Ad	BB	BB	Ad	Ad	BC	BB	BB	BC	M	BB	BB	BB	dd	Ad	Ad	dd	BB	BC	BB	BB	Ad	dd	AB	M	AB	dd	dd	dd	dd	dd
chr1B	9768001	9773000	5000	Ad	AA	AA	AB	Ad	AA	AA	BB	Ad	Ad	Ad	Ad	BC	AB	BC	Ad	BC	BB	Ad	Ad	BC	BC	BC	BC	M	BC	BC	BB	Ad	Ad	Ad	Ad	BB	BC	BB	BB	Ad	Ad	AB	M	AB	Ad	Ad	Ad	Ad	Ad
chr1B	9776001	9781000	5000	Ad	AA	AA	BB	Ad	AB	AA	BB	Ad	Ad	Ad	Ad	M	AB	BB	Ad	BB	BB	Ad	Ad	BB	BB	BB	BC	BC	BB	BB	BB	Ad	Ad	Ad	Ad	BB	BB	BB	BB	Ad	Ad	AB	M	AB	Ad	Ad	Ad	Ad	Ad
chr1B	9778001	9784000	6000	Ad	AA	AA	BB	Ad	BB	AA	BB	Ad	Ad	Ad	Ad	M	AB	BC	dd	BC	BB	Ad	Ad	M	BC	M	M	M	BC	M	BC	Ad	Ad	Ad	Ad	BB	BC	BB	BC	Ad	Ad	BB	M	BB	Ad	dd	dd	dd	dd
chr1B	9782501	9787000	4500	Ad	AA	Ad	BB	Ad	AA	Ad	BB	Ad	Ad	Ad	Ad	BB	BB	BB	dd	BB	BB	Ad	Ad	M	BB	BB	M	M	BB	M	BB	Ad	Ad	Ad	dd	AA	BB	BB	BB	Ad	dd	AA	M	AA	dd	dd	dd	dd	dd
chr1B	9785501	9789500	4000	AA	AA	AA	AB	Ad	AB	AA	BB	dd	Ad	Ad	Ad	BC	AB	BC	Ad	BC	BB	Ad	Ad	BC	BC	BC	M	BC	BC	BC	BC	dd	Ad	dd	dd	AB	BC	BC	AB	Ad	dd	AA	M	AA	dd	dd	dd	dd	dd
chr1B	9790001	9794500	4500	Ad	AA	AA	BC	Ad	AB	AA	BC	Ad	Ad	Ad	Ad	BB	BB	BB	Ad	AB	BB	Ad	Ad	M	BC	BC	M	M	BC	M	BC	Ad	Ad	Ad	Ad	BB	BC	BC	BC	dd	dd	AA	M	AA	dd	dd	dd	dd	dd
chr1B	9872501	9876500	4000	AA	AA	AA	AA	AB	AA	AA	AA	AB	BB	AB	AA	AA	AA	AA	AA	AB	AA	BB	AB	AA	AA	AA	AA	AA	AA	AA	AA	AB	AA	AB	AA	AB	AA	AA	AB	AA	AB	AB	AA	AA	AA	AA	AA	AA	AA
chr1B	9879001	9935000	56000	dd	AA	dd	AA	dd	AA	dd	AA	dd	dd	dd	AA	AA	AA	AA	AA	AA	AA	dd	dd	AA	AA	AA	AA	AA	AA	AA	AA	dd	AA	Ad	AA	AA	AA	AA	AA	dd	AA	AA	AA	AA	dd	AA	AA	AA	AA
chr1B	9972501	9987500	15000	AA	AA	dd	AA	AA	AA	dd	AA	AA	AA	Ad	AA	AA	AA	AA	AA	AA	AA	AA	AA	AA	BB	BB	AA	AA	AA	AA	AA	AA	AA	Ad	AA	AA	AA	AA	AA	Ad	AB	AA	AA	AA	dd	AA	AA	AA	AA
chr1B	9981501	10017000	35500	Ad	AA	Ad	AA	Ad	AA	dd	AA	Ad	Ad	Ad	Ad	Ad	AA	AA	Ad	Ad	AA	AA	Ad	AA	AA	Ad	AA	AA	BB	AA	AA	Ad	AA	Ad	Ad	AA	AA	AA	AA	Ad	AA	AB	AA	AA	dd	AA	AA	AA	AA
chr1B	10013501	10017500	4000	Ad	AA	Ad	AA	dd	AB	dd	AA	Ad	Ad	Ad	Ad	dd	AB	AA	Ad	Ad	AB	Ad	Ad	Ad	Ad	Ad	BB	AA	AB	AA	AA	Ad	Ad	Ad	dd	AA	AB	AB	AA	Ad	Ad	BB	AA	AB	dd	Ad	Ad	AA	AA
chr1B	10046501	10051000	4500	dd	AA	dd	AA	dd	AA	dd	AB	dd	dd	AA	AA	dd	AA	AA	AA	Ad	BB	dd	dd	AA	dd	dd	AA	AB	AA	AA	AA	dd	AA	AA	AA	AB	AB	AA	Ad	Ad	BB	AA	AA	AB	dd	AB	AB	AA	AB
chr1B	10057501	10062500	5000	Ad	AB	Ad	AA	dd	AB	dd	AB	Ad	Ad	Ad	AB	dd	AA	AA	AB	Ad	AB	dd	dd	AA	Ad	dd	AB	AA	AB	AA	AA	Ad	AB	AB	AB	BB	BB	AB	Ad	Ad	BB	BC	AA	AB	Ad	AB	AB	AB	AB
chr1B	10060001	10066000	6000	Ad	AA	AA	AA	dd	AB	dd	AB	Ad	Ad	Ad	AB	dd	AB	AB	AB	Ad	AB	dd	dd	AA	dd	dd	AB	AA	AB	AA	AA	Ad	AB	AB	AA	AB	BB	AB	AA	AA	BB	BC	AA	AB	dd	AB	AB	AB	AA
chr1B	10065001	10069500	4500	Ad	AA	BB	AA	dd	BB	dd	AA	Ad	dd	Ad	AB	Ad	AA	AA	AB	Ad	AB	AA	Ad	AA	Ad	Ad	AB	AA	AB	AA	AA	Ad	AB	AA	AA	AB	AB	BB	Ad	Ad	BB	BC	AA	BC	Ad	AB	BB	AB	AA
chr1B	10127501	10132500	5000	AA	AB	BB	AB	AA	BC	AA	AB	AB	AA	AA	AB	AA	AA	AA	AB	AA	AB	AA	AA	BB	AA	AA	BB	AB	BC	AB	AB	AA	AB	AB	AB	AB	AA	BB	AB	AA	BB	AB	AB	AB	AA	AA	AB	Ad	Ad
chr1B	10523501	10672000	148500	dd	Ad	dd	AA	dd	AA	dd	dd	dd	dd	dd	dd	dd	AB	dd	dd	dd	AA	dd	dd	AA	dd	dd	AA	dd	AB	AA	AB	dd	AB	Ad	AB	AA	AA	AB	dd	dd	AB	dd	AA	AA	dd	dd	dd	dd	dd
chr1B	10862501	10867500	5000	dd	Ad	dd	AA	dd	AA	dd	dd	dd	dd	dd	dd	dd	AA	dd	dd	dd	AA	dd	dd	AA	dd	dd	AA	dd	AA	AA	AA	dd	AA	Ad	AA	AA	AA	AA	dd	dd	AB	dd	AA	AA	dd	dd	dd	dd	dd
chr1B	10919501	10923500	4000	Ad	Ad	dd	AA	AA	AA	dd	AA	dd	Ad	dd	dd	AA	AA	Ad	dd	AA	AA	AA	Ad	AA	Ad	Ad	AA	AA	AA	AA	AA	AA	AA	Ad	AA	AA	AA	AA	AA	dd	AA	dd	AA	AA	dd	dd	dd	Ad	dd
chr1B	10945001	10951000	6000	Ad	Ad	Ad	AA	AB	AA	Ad	AA	Ad	Ad	dd	Ad	AB	AA	Ad	Ad	AB	AA	AB	Ad	Ad	Ad	Ad	AA	AB	AA	AA	AA	Ad	AA	Ad	AA	Ad	AA	AA	Ad	Ad	AA	Ad	AA	AA	Ad	Ad	Ad	Ad	Ad
chr1B	10998001	11002000	4000	M	AB	dd	M	AB	M	dd	AB	dd	M	dd	dd	AB	M	M	dd	AB	M	AB	M	M	BB	BB	M	AB	M	M	M	M	M	AB	M	M	M	M	M	dd	M	dd	M	M	dd	dd	Ad	dd	Ad
chr1B	11061001	11070500	9500	dd	Ad	dd	AB	dd	AB	dd	dd	dd	dd	dd	dd	dd	BB	Ad	dd	dd	AB	dd	dd	BB	dd	dd	BC	dd	AB	BB	BC	dd	BB	AA	BB	BB	BB	BC	Ad	dd	BC	dd	BB	BC	dd	dd	Ad	dd	dd
chr1B	11169501	11225500	56000	AA	Ad	dd	AA	AA	AA	dd	AA	dd	AA	dd	dd	AA	AA	AA	dd	AA	AA	AA	AA	AA	AA	AA	AA	AA	AA	AA	AA	AA	AA	Ad	AA	AA	AA	AA	AA	dd	AB	dd	AA	AA	dd	dd	dd	dd	dd
chr1B	11269001	11273000	4000	AB	AA	AA	AB	Ad	AB	Ad	Ad	Ad	AB	Ad	Ad	Ad	BB	AB	Ad	Ad	AB	Ad	BB	BB	AB	AB	BB	Ad	BB	BB	AA	BB	AB	AA	BB	AB	BB	BB	AB	Ad	BB	Ad	AB	BB	dd	Ad	Ad	dd	Ad
chr1B	11310501	11314500	4000	AA	Ad	dd	AA	Ad	AA	dd	Ad	dd	AA	dd	dd	Ad	AA	AA	dd	Ad	AA	Ad	Ad	AB	AA	AA	AA	Ad	AA	AA	AB	AA	AA	Ad	AA	AA	AA	AA	AA	dd	AB	dd	AA	AA	dd	dd	dd	dd	dd
chr1B	11503001	11507000	4000	AA	AA	dd	AA	AA	AA	dd	AA	AA	AA	dd	AA	AA	AA	AA	AA	AA	AA	AA	AA	AA	AA	AA	AB	AA	AA	AA	AA	AA	AA	AA	AA	AA	AA	AA	Ad	dd	AB	Ad	AA	AA	dd	Ad	Ad	AA	Ad
chr1B	11664001	11670000	6000	AA	AA	dd	AA	AA	AA	dd	AA	AA	AA	Ad	Ad	AA	AA	Ad	AA	AA	AA	Ad	AA	AA	AA	AA	AA	AA	AA	AA	AA	AA	AA	AA	AA	AA	Ad	AA	AA	dd	AA	AA	AA	AA	dd	AA	AA	AA	AA
chr1B	11716001	11720500	4500	AB	AA	dd	AA	BC	AA	dd	BB	AA	AB	dd	AA	BB	AB	AB	AA	BB	AA	BC	AB	AA	AB	AB	AA	BB	AA	AB	AB	AB	AA	AA	AA	AA	AB	AA	AB	dd	AB	AA	AA	AA	dd	AA	AA	AA	AA
chr1B	11891001	11899000	8000	dd	Ad	dd	AA	M	AA	dd	AB	dd	dd	dd	dd	AA	AA	dd	dd	AA	AA	M	dd	AA	dd	dd	dd	AB	AA	AA	AA	dd	AA	Ad	AA	AA	dd	AA	dd	dd	AB	dd	AA	AA	dd	dd	dd	dd	dd
chr1B	11908001	11916000	8000	dd	Ad	AB	AA	BB	AA	AB	AA	dd	dd	AB	dd	AA	AA	dd	dd	AA	AA	BB	dd	AA	dd	dd	dd	AA	AA	AA	AA	dd	AA	Ad	AA	AA	dd	AA	dd	AA	AA	dd	AA	AA	AA	dd	dd	dd	dd
chr1B	11913001	11917500	4500	dd	Ad	AB	AA	BB	AA	AB	AA	dd	dd	AB	dd	AA	AA	dd	dd	AA	AA	BB	dd	AA	dd	dd	dd	AA	AA	AB	AA	dd	AA	Ad	AA	AA	dd	AA	dd	AA	AB	dd	AA	AA	AA	dd	dd	dd	dd
chr1B	11923501	11928500	5000	AA	AB	AA	BB	M	BB	BB	AB	AA	AB	AA	Ad	AB	BB	AA	AB	BB	BB	BB	BB	BB	AB	AB	BB	AB	M	M	BB	AB	BB	BB	BB	BB	AA	BB	AA	Ad	BB	AB	M	AA	Ad	AB	AA	Ad	AA
chr1B	11960501	11965000	4500	dd	AA	dd	AB	AA	AB	dd	AA	dd	dd	dd	dd	AA	AB	dd	dd	Ad	AB	Ad	dd	BB	dd	dd	dd	AA	AB	BB	AB	dd	AB	Ad	BB	AB	dd	AB	dd	dd	BB	dd	AB	AB	dd	dd	dd	dd	dd
chr1B	11968001	11972000	4000	dd	Ad	dd	AB	AA	AB	dd	AA	dd	dd	dd	dd	AA	AB	dd	dd	AA	AB	AA	dd	AB	dd	dd	dd	AA	BB	AB	AB	dd	AB	Ad	BB	AB	dd	AB	dd	dd	BB	dd	BB	AB	dd	dd	dd	dd	dd
chr1B	12074501	12087500	13000	dd	Ad	dd	BC	Ad	M	dd	AA	dd	dd	dd	dd	Ad	AA	dd	dd	AA	AB	Ad	dd	M	dd	dd	dd	Ad	M	BB	BB	dd	BB	AA	BC	AA	dd	BC	dd	dd	BB	dd	AA	AA	dd	dd	dd	dd	dd
chr1B	12141501	12159500	18000	AA	Ad	dd	AA	dd	AA	dd	dd	dd	AA	dd	dd	dd	AA	AA	dd	dd	AA	dd	AA	AA	AA	AA	AA	dd	AA	AA	AA	AA	AA	Ad	AA	AA	AA	AA	AA	dd	AB	dd	AA	AA	dd	dd	dd	dd	dd
chr1B	12282501	12287000	4500	AA	Ad	dd	AA	dd	AA	dd	dd	dd	AA	dd	dd	dd	AA	BB	dd	dd	AA	dd	AA	AA	AA	AA	AA	dd	Ad	AA	AB	AA	AA	Ad	AA	AA	AA	AA	AA	dd	AA	dd	AA	AA	dd	dd	dd	dd	dd
chr1B	12297001	12308000	11000	AA	AA	dd	AA	AA	AA	dd	AA	dd	AA	dd	dd	AA	AA	BB	dd	AA	AA	AA	AA	AA	AA	AA	AA	AA	AA	AA	AA	AA	AA	AA	AA	AA	AA	AA	AA	dd	AB	dd	AA	AA	dd	dd	dd	dd	dd
chr1B	12324001	12330000	6000	BC	Ad	Ad	Ad	Ad	AA	Ad	Ad	Ad	Ad	Ad	Ad	Ad	AA	AB	AA	Ad	Ad	Ad	AA	AA	AA	Ad	Ad	Ad	AA	Ad	AA	AA	AA	Ad	Ad	Ad	AA	Ad	AA	Ad	AA	AA	AA	AA	dd	Ad	Ad	Ad	AA
chr1B	12327501	12336000	8500	M	Ad	dd	AA	Ad	AA	dd	Ad	Ad	AA	dd	AA	AB	AA	BB	Ad	AA	AA	AA	AA	AA	AA	AA	AA	AB	AA	AA	AA	AA	AA	AA	AA	AA	AA	AA	AA	dd	AA	Ad	AA	AA	dd	AA	Ad	Ad	AA
chr1B	12346501	12356000	9500	AA	AA	dd	Ad	dd	AA	dd	dd	AA	AA	dd	AA	dd	AA	AA	AA	dd	AA	dd	AA	AA	Ad	AA	AA	dd	AA	AA	AA	AA	AA	AA	AA	AA	AA	AA	AB	dd	AA	AA	AA	AA	dd	AA	AA	AA	AA
chr1B	12358001	12364500	6500	AA	AA	dd	AA	M	AA	dd	M	AB	AA	dd	AA	M	AA	AA	AB	M	AB	M	AB	AA	AA	AA	AA	M	AA	AA	AA	AB	AA	AA	AA	AA	AA	AA	AB	dd	AB	AB	AA	AB	dd	AA	AA	AB	AA
chr1B	12371501	12380500	9000	AA	AA	dd	AA	M	AA	dd	M	AA	AA	dd	AA	M	AA	AA	AA	M	AA	M	AA	AA	AA	AA	AA	M	AA	AA	AA	AA	AA	AA	AA	AA	AA	AA	AA	dd	AA	AA	AA	AA	dd	AA	AA	AA	AA
chr1B	12405501	12413000	7500	AB	AB	dd	AB	M	AB	AB	M	AA	AB	dd	AA	M	BB	BB	AA	M	BB	M	AA	BB	BB	BB	BB	M	BB	AA	AA	AB	AA	Ad	AA	BB	AA	AB	BB	Ad	BB	AA	AA	BB	Ad	AA	AA	dd	Ad
chr1B	12549001	12568000	19000	AB	Ad	dd	AA	AB	Ad	dd	BB	dd	BB	dd	dd	BB	AA	BB	dd	BB	AB	AB	AB	AA	BB	BB	BB	AB	AA	AA	AA	BB	AA	Ad	AA	AA	AA	AA	AB	dd	AA	dd	AA	AA	dd	dd	dd	dd	dd
chr1B	12583501	12588500	5000	AA	AA	dd	AA	Ad	AA	dd	AA	AA	AA	dd	Ad	Ad	AA	Ad	AA	AA	AA	AA	AA	AA	AA	Ad	AA	AA	AA	AA	AA	AA	AA	AA	AA	AA	AA	AA	AB	dd	AA	AB	AA	AA	dd	AA	AA	Ad	Ad
chr1B	12596501	12619000	22500	AA	AA	dd	AA	AA	AA	dd	AA	AA	AA	dd	AA	AA	AA	AA	AA	AA	AA	AA	AA	AA	AA	AA	AA	AA	AA	AA	AA	AA	AA	AA	AA	AA	AA	AA	AA	dd	AB	AA	AA	AA	dd	AA	AA	AA	AA
chr1B	12613501	12619000	5500	AA	AA	dd	AA	AA	AA	Ad	AA	AA	AA	dd	AA	AA	AA	AA	Ad	AA	AA	AA	AA	AA	AA	AA	AA	AA	AA	AA	AA	AA	AA	AA	AA	AA	AA	AA	AA	dd	AA	AA	AA	AA	dd	AA	AA	AA	AA
chr1B	12634001	12645000	11000	Ad	Ad	dd	AA	dd	AA	dd	dd	dd	dd	dd	dd	dd	AA	AA	dd	dd	AA	dd	dd	AA	dd	dd	AA	dd	AA	AA	AA	dd	AA	Ad	AA	AA	AA	Ad	dd	dd	AA	dd	AA	AA	dd	dd	dd	dd	dd
chr1B	12650501	12655000	4500	AA	Ad	dd	AA	dd	AA	dd	dd	dd	dd	dd	dd	dd	AA	AA	dd	dd	AA	dd	dd	AA	dd	dd	Ad	dd	AB	AA	AA	dd	AA	Ad	AA	AA	AA	AA	dd	dd	AB	dd	AA	AA	dd	dd	dd	dd	dd
chr1B	12829001	12836000	7000	AA	AA	dd	AA	dd	AA	dd	dd	AA	dd	dd	AA	dd	AA	AA	AA	dd	AA	dd	dd	AA	dd	dd	dd	dd	AA	AA	Ad	dd	AA	AA	AA	AA	AA	AA	dd	dd	AA	AA	AA	AA	dd	AA	AA	Ad	AA
chr1B	12832501	12840000	7500	AA	AA	dd	AA	dd	AA	dd	dd	AA	dd	Ad	AA	dd	AA	AA	AB	Ad	AA	dd	dd	AA	dd	dd	dd	dd	AA	AA	AA	dd	AA	AA	AA	AA	AA	AB	Ad	dd	AA	BB	AA	AA	dd	AB	AA	AA	AB
chr1B	12979501	12984000	4500	AA	BB	dd	AA	BB	AA	dd	BB	AB	BB	dd	BB	BB	Ad	BB	AB	AB	AA	BB	BB	BB	BB	BB	BB	BB	BB	Ad	Ad	BB	BB	BB	BB	AA	BB	BB	AB	dd	AA	BB	AA	AA	dd	AB	BB	BC	AA
chr1B	13007001	13020000	13000	AA	AA	Ad	AA	Ad	AA	AA	Ad	AA	Ad	Ad	AA	Ad	AA	M	AA	Ad	AA	AA	Ad	Ad	Ad	Ad	AA	Ad	Ad	AA	AA	AA	Ad	Ad	Ad	AA	Ad	Ad	Ad	AA	AB	AA	AA	AA	Ad	AA	AA	AA	AA
chr1B	13029001	13044500	15500	AA	Ad	dd	AA	dd	AA	dd	dd	AA	dd	dd	AA	dd	dd	M	AA	dd	dd	dd	dd	dd	dd	dd	dd	dd	dd	AA	Ad	dd	dd	Ad	dd	dd	dd	dd	dd	dd	AA	AA	AA	dd	dd	AA	AA	AA	AA
chr1B	13172501	13182500	10000	AA	Ad	dd	AA	dd	AA	dd	dd	AA	dd	dd	AA	dd	dd	AA	AA	dd	dd	dd	dd	dd	dd	dd	dd	dd	dd	AA	Ad	dd	dd	Ad	dd	dd	dd	dd	dd	dd	AB	AB	AA	dd	dd	AA	AA	AA	AA
chr1B	13186501	13192500	6000	AA	AA	dd	Ad	dd	AA	dd	dd	AA	dd	dd	AA	dd	dd	AA	AA	dd	dd	dd	dd	dd	dd	dd	dd	dd	dd	AA	Ad	dd	dd	Ad	dd	dd	dd	dd	dd	dd	AA	AA	AA	dd	dd	AA	AA	AA	AA
chr1B	13217001	13244500	27500	AA	Ad	dd	AA	dd	AA	dd	dd	AA	dd	dd	AA	dd	dd	AA	AA	dd	dd	dd	dd	dd	dd	dd	dd	dd	dd	AA	Ad	dd	dd	Ad	dd	dd	dd	dd	dd	dd	AB	AA	AA	dd	dd	AA	AA	AA	Ad
chr1B	13287501	13293000	5500	Ad	AA	dd	BC	BB	BB	Ad	BB	AA	BB	dd	AA	BB	dd	AA	AA	BB	dd	AB	BB	AA	AB	BB	AB	AB	AB	BB	BB	BC	AB	AA	AB	dd	AB	AB	Ad	dd	AA	Ad	BB	dd	dd	AA	AA	AA	AB
chr1B	13346001	13352000	6000	AA	Ad	dd	AA	AA	AA	dd	AA	AA	AA	dd	AA	AB	dd	AA	AA	AB	dd	AA	AB	AA	AA	AA	Ad	AB	AA	AB	AA	AB	AA	AB	AA	dd	AA	AA	AA	dd	AB	AB	AA	dd	dd	AA	AA	AA	AB
chr1B	13355501	13360000	4500	Ad	Ad	dd	M	Ad	BB	Ad	Ad	Ad	Ad	dd	Ad	M	dd	Ad	Ad	M	Ad	Ad	Ad	Ad	Ad	Ad	Ad	Ad	Ad	M	BC	Ad	Ad	AB	Ad	dd	Ad	Ad	Ad	dd	Ad	Ad	M	dd	dd	Ad	Ad	Ad	Ad
chr1B	13381501	13386000	4500	Ad	Ad	dd	M	Ad	AB	Ad	Ad	Ad	Ad	dd	Ad	M	dd	Ad	Ad	M	dd	Ad	Ad	Ad	Ad	Ad	Ad	Ad	Ad	M	BC	Ad	Ad	AA	Ad	dd	Ad	Ad	Ad	dd	Ad	Ad	M	dd	dd	Ad	Ad	Ad	Ad
chr1B	13381501	13393500	12000	Ad	dd	dd	M	Ad	AB	dd	Ad	Ad	Ad	dd	Ad	M	dd	Ad	Ad	M	dd	Ad	Ad	Ad	Ad	Ad	Ad	Ad	Ad	M	BC	Ad	Ad	AA	Ad	dd	Ad	Ad	Ad	dd	dd	dd	M	dd	dd	dd	dd	Ad	dd
chr1B	13389001	13398000	9000	Ad	Ad	Ad	M	Ad	AB	Ad	Ad	Ad	Ad	Ad	Ad	BC	dd	Ad	Ad	BC	dd	Ad	Ad	Ad	Ad	Ad	Ad	Ad	Ad	BC	BC	Ad	Ad	AB	Ad	dd	Ad	Ad	Ad	dd	Ad	Ad	M	dd	dd	Ad	Ad	Ad	Ad
chr1B	13403501	13411000	7500	Ad	Ad	dd	M	Ad	AB	Ad	Ad	Ad	Ad	dd	Ad	BB	dd	Ad	Ad	M	Ad	Ad	Ad	Ad	Ad	Ad	Ad	Ad	Ad	M	BC	Ad	Ad	AA	Ad	dd	Ad	Ad	Ad	dd	Ad	Ad	M	dd	dd	Ad	Ad	Ad	Ad
chr1B	13439501	13445000	5500	M	M	M	M	M	M	M	M	M	M	M	M	M	M	M	M	M	M	M	M	M	M	M	M	M	M	M	M	M	M	M	M	M	M	M	M	M	M	M	M	M	M	M	M	M	M
chr1B	13500001	13511500	11500	AA	M	Ad	AA	AB	AA	Ad	AB	M	AB	Ad	M	AB	dd	AA	M	AB	dd	AB	AA	M	AB	AA	M	AB	M	AA	Ad	AB	M	M	M	dd	M	M	AB	Ad	AB	M	AA	dd	Ad	M	M	M	M
chr1B	13529501	13539000	9500	AA	M	dd	AA	AA	AA	dd	AA	M	AA	dd	M	AA	dd	AA	M	AA	dd	AA	AA	M	AA	AA	M	AA	M	AA	AA	AA	M	M	M	dd	M	M	AA	dd	AA	M	AA	dd	dd	M	M	M	M
chr1B	13640001	13678500	38500	AA	AA	dd	AA	AA	AA	dd	Ad	AA	Ad	dd	AA	AA	AA	AA	AA	AA	AA	AA	Ad	AA	Ad	Ad	AA	Ad	AA	AA	AA	Ad	AA	Ad	AA	AA	AA	AA	Ad	dd	AA	AA	AA	AA	dd	AA	AA	AA	AA
chr1B	13680501	13684500	4000	AA	AA	AB	AA	AA	AA	BB	AA	AA	AB	BC	AA	AA	AB	AA	AB	AA	AB	AA	AA	AA	AA	AB	AA	AA	AA	AA	AA	AB	AA	AA	AA	AA	AA	AA	AA	M	BB	AA	AA	AA	BC	AA	AA	AA	AA
chr1B	13686501	13690500	4000	AA	AA	AA	AA	AA	AA	AA	AA	AB	AA	BC	AB	AA	Ad	AA	AB	AA	AB	AA	AB	Ad	AA	AA	AA	AA	AA	AA	AA	AA	AA	AA	AA	AB	Ad	AA	AB	BB	AA	AB	AA	AA	BB	AA	AA	AA	AA
chr1B	13688001	13695000	7000	AA	AA	AA	AA	AA	AA	AA	AA	AB	AA	AB	AB	AA	AA	AB	AB	AA	AB	AB	AB	AA	AA	AA	AA	AA	AA	AB	AA	AA	AB	AA	AA	AB	AA	AA	AB	AB	AA	AB	AA	AA	AA	AA	AA	AA	AA
chr1B	13723001	13727000	4000	BB	BB	BB	AB	AB	BC	AA	AB	BB	AA	Ad	BB	BB	BB	BC	BC	BB	BB	BB	AB	BC	BB	BC	BC	M	M	AB	BB	BB	AB	BB	BB	AB	BB	BB	AA	Ad	AA	AB	BC	AB	Ad	AB	AB	M	AA
chr1B	13777001	13784500	7500	BB	AA	dd	AB	AB	AB	dd	BB	AA	AB	dd	AB	AA	AB	AB	AA	AB	AB	AA	AB	AA	BB	AB	AA	AA	AB	AA	AA	BB	BB	AA	AB	AA	AB	AA	AA	dd	dd	AA	AA	AA	dd	AA	AA	AB	AA
chr1B	13850501	13855000	4500	AA	AA	Ad	AA	AA	Ad	Ad	AA	AA	AA	Ad	AA	Ad	Ad	AA	AA	AA	AA	AA	Ad	AA	Ad	Ad	AA	Ad	AA	AA	Ad	AA	AA	AA	AA	AA	AA	AA	AB	Ad	AA	AA	AA	AA	Ad	AA	AA	AA	AA
chr1B	13856001	13866000	10000	AA	AA	AA	AA	AA	AA	AA	Ad	AA	AA	AA	AA	AA	AA	AA	AA	AA	AA	AA	AA	AA	Ad	AA	AA	AA	AA	AA	AA	AA	AA	AB	AA	AA	AA	AA	AB	AA	AA	AA	AA	AA	Ad	AA	AA	AB	AA
chr1B	13896001	13905000	9000	AA	AA	dd	AA	AA	AA	dd	AA	AA	AA	dd	AB	AA	AA	AA	AB	AA	AA	AB	AA	AA	AA	AA	AA	AA	AA	AA	AA	AB	AA	AB	AA	AB	AA	AA	AB	dd	dd	AB	AA	AA	dd	AA	AA	AA	AA
chr1B	13919501	13925500	6000	AA	AB	dd	AB	AB	AA	dd	AA	AA	AA	dd	AA	AA	AA	AA	AA	AA	AA	AA	AA	AA	AA	AA	AA	AA	AA	AA	AA	AA	AA	AB	AA	AA	AA	AA	AA	dd	dd	AB	AA	AA	dd	AA	AA	AA	AA
chr1B	13925001	13932000	7000	AA	AA	dd	AA	AA	AA	dd	AA	AA	AA	dd	AA	AA	AA	AA	AA	AA	AA	AA	AA	AA	AA	AA	AA	AA	AA	AA	AA	AA	AA	AB	AA	AA	AA	AA	AA	dd	dd	AA	AA	AA	dd	AA	AA	AA	AA
chr1B	13936001	13941000	5000	AA	AA	dd	AA	AA	AA	dd	AA	AA	AA	dd	AA	AA	AA	AA	AA	AA	AA	AA	AA	AA	AA	AA	AA	AA	AB	AA	AA	AB	AA	AB	AA	AA	AA	AA	AA	dd	dd	AA	AA	AA	dd	AA	AA	AB	AB
chr1B	13992001	13997500	5500	AA	AA	dd	AB	AA	AA	dd	AA	AB	AA	dd	AA	AA	AA	AA	AA	AB	AA	AB	AB	AA	AA	Ad	AA	AA	AB	AA	AA	AA	AA	AA	AB	AA	AA	AA	AA	dd	dd	AB	AA	AA	dd	AA	AA	AA	AA
chr1B	14056001	14068500	12500	BB	AB	AA	AB	AB	AB	AA	AA	AB	AA	AA	AA	AA	AB	BB	AB	AA	AB	AB	AA	AA	AA	AA	AB	AA	AB	AB	AB	AA	AA	AA	AB	AB	AB	AA	AA	AA	BB	AA	AA	AB	Ad	AA	AA	AA	AB
chr1B	14132501	14156000	23500	AA	AA	Ad	AA	AA	AA	Ad	AA	AA	AA	Ad	AA	AA	AA	AA	AA	AA	AA	AA	AA	AA	AA	AA	AA	AA	AA	AA	AA	AA	AA	AA	AA	AA	AA	AA	AA	Ad	Ad	AA	AA	AA	Ad	AA	AA	AA	AB
chr1B	14221001	14226000	5000	M	M	AB	M	M	M	BC	BC	M	BC	BB	M	M	M	BC	M	M	M	M	M	M	M	M	M	BC	BC	M	M	M	M	M	BC	M	M	M	AB	AB	AB	AB	BC	M	AB	BC	AB	BB	BB
chr1B	14221501	14232500	11000	M	BC	AA	BB	M	M	AA	BB	BB	AB	AA	BB	BB	M	BB	BB	BB	M	M	AB	AB	AB	BB	M	AB	AA	M	M	AB	BB	AB	BB	M	AB	BB	AA	AA	Ad	AA	BB	BB	AA	AA	AA	AA	AA
chr1B	14228001	14235000	7000	BB	AB	dd	AB	BB	BB	dd	AA	AA	AA	dd	AA	AA	BB	AA	AA	AA	BB	BB	AA	AA	AA	AA	BB	AA	dd	BB	BB	AA	AA	AA	AA	BB	AA	AA	AA	dd	dd	AA	AA	BB	dd	AA	AA	AA	AA
chr1B	14235001	14240000	5000	BC	AB	dd	AA	BB	BB	dd	AA	AA	AA	dd	AA	AA	BC	AA	AA	AB	BB	BB	AA	AA	AA	AA	BB	AA	dd	BB	AB	AB	AB	AA	AA	BB	AA	AA	AA	dd	dd	AA	AA	BB	dd	AA	AA	AA	AB
chr1B	14249501	14253500	4000	BC	AB	dd	AA	BC	BB	dd	AA	AA	AA	dd	AA	AA	BB	AA	AA	AA	BB	BB	AA	AA	AA	AA	BC	AA	dd	BB	BB	AA	AA	AA	AA	BB	AA	AA	Ad	dd	dd	AA	AA	BB	dd	AA	AA	AA	Ad
chr1B	14412501	14423500	11000	Ad	Ad	dd	AB	Ad	AA	dd	AA	AA	AA	dd	dd	AA	AA	AB	dd	AB	AA	AA	AB	dd	AB	AA	AA	AA	Ad	AA	AA	BB	dd	AA	Ad	AA	BB	dd	AA	Ad	Ad	dd	AA	AA	Ad	dd	dd	dd	dd
chr1B	14412501	14468000	55500	AA	AB	Ad	AA	AA	AA	Ad	AB	AA	AA	Ad	AB	AA	AA	AB	BB	AA	AA	AA	AA	AA	AA	AA	AA	AB	dd	AA	AA	AB	AA	AA	AB	AA	BB	AA	AB	Ad	Ad	AB	AA	AA	Ad	AB	AB	AB	AB
chr1B	14504501	14509500	5000	AA	AB	dd	AA	AA	AA	Ad	AA	BB	AB	dd	BB	AA	AA	BB	BB	AA	AA	AA	dd	AA	dd	dd	AA	AA	dd	AA	Ad	AA	AA	Ad	Ad	Ad	dd	AA	dd	dd	dd	BC	AA	AA	dd	BB	BB	BB	AB
chr1B	14523001	14530000	7000	dd	dd	Ad	Ad	dd	dd	Ad	dd	dd	dd	Ad	dd	Ad	dd	dd	dd	AA	dd	dd	dd	dd	dd	dd	dd	Ad	dd	dd	dd	dd	dd	dd	dd	dd	dd	dd	Ad	AA	AA	Ad	AA	dd	Ad	Ad	dd	dd	Ad
chr1B	14605501	14609500	4000	dd	Ad	Ad	Ad	dd	dd	Ad	dd	dd	dd	Ad	dd	Ad	Ad	dd	dd	AA	AA	dd	dd	dd	dd	dd	dd	dd	dd	dd	dd	dd	dd	dd	dd	dd	dd	dd	dd	Ad	Ad	dd	AA	dd	Ad	dd	dd	Ad	dd
chr1B	14635001	14662500	27500	BB	AA	AA	AA	AA	AA	AA	AA	M	AA	AA	AA	AA	AA	M	AA	AA	AA	AA	AA	AA	AA	AA	AA	AA	dd	AA	AA	AA	AA	Ad	AA	AA	dd	AA	AA	AA	AA	AA	AA	AA	AA	AA	AA	AA	AA
chr1B	14666501	14675500	9000	AA	AA	AA	AA	Ad	AA	AA	Ad	AA	Ad	AA	AA	AA	Ad	AA	Ad	AB	Ad	AA	Ad	Ad	Ad	Ad	AA	AA	M	Ad	AA	AA	AA	Ad	AA	AA	Ad	AA	AA	AB	AB	AA	AA	AA	AB	AA	AA	AA	AA
chr1B	14671001	14678500	7500	Ad	Ad	dd	AB	Ad	Ad	dd	Ad	AA	Ad	Ad	AA	AB	Ad	Ad	Ad	AB	Ad	AA	Ad	Ad	Ad	Ad	Ad	Ad	M	Ad	Ad	Ad	BB	Ad	Ad	Ad	Ad	Ad	AA	Ad	Ad	Ad	AB	Ad	M	Ad	Ad	AA	Ad
chr1B	14813501	14818500	5000	AA	AA	Ad	AA	AA	AA	Ad	AB	AA	AA	Ad	AA	AA	AA	AA	AA	AA	AA	AB	AA	AA	AB	AA	AA	AA	AA	AA	AA	AB	AA	AA	AA	AA	AA	AA	AB	Ad	Ad	AA	AA	AA	Ad	AA	AB	AA	AB
chr1B	14882501	14887500	5000	AB	AA	dd	AA	AA	AA	dd	AA	AA	AA	dd	AA	AA	AA	AA	AA	AA	AA	AA	AA	AA	AA	AA	AA	AA	BB	AA	AA	AA	AA	AA	AA	AA	AA	AA	AB	dd	dd	AA	AA	AA	dd	AA	AA	AA	AA
chr1B	14904501	14912500	8000	AA	AA	AA	AA	AA	AA	AA	AA	AA	AA	AA	AA	AB	AA	AA	AA	AB	AA	AA	AA	AA	AA	AA	AA	AA	AA	AA	AA	AA	AA	AA	AA	AA	AB	AA	AA	AA	AA	AA	AA	AA	AA	AA	AA	AA	AA
chr1B	14919001	14924500	5500	AB	AA	AA	AA	AA	AB	AA	AA	AA	AA	AA	AB	AB	AB	AA	AA	AA	AA	AB	AA	AA	AA	AA	AA	AA	AA	AB	Ad	AA	AB	AB	AA	AB	AB	AA	AA	AA	BC	AA	AA	AA	Ad	Ad	AA	AA	AA
chr1B	14929001	14936000	7000	AA	AA	AA	AA	AA	AA	AA	AA	AA	AA	AA	AA	AA	AA	AA	AA	AA	AA	AA	AA	AA	AA	AA	AA	AB	AB	AA	AA	AA	AA	BB	AA	AA	AA	AA	AB	AA	M	AA	AA	AA	AA	AA	AA	AA	AA
chr1B	14929001	14951000	22000	AA	AA	AA	AA	AA	AA	AA	AA	AA	AA	AA	AA	AA	AA	AA	AA	AA	AA	AA	AA	AA	AA	AA	AA	AA	AA	AA	AA	AB	AA	BB	AA	AA	AA	AA	AB	AA	AB	AA	AA	AA	AA	AA	AA	AA	AA
chr1B	14989001	14993000	4000	AB	AB	AB	AB	BC	AB	Ad	AA	Ad	AB	Ad	AA	AB	AB	AB	AB	AB	AB	BB	AB	AB	Ad	AB	BC	AB	AB	AA	AB	AB	Ad	AB	Ad	Ad	Ad	Ad	Ad	Ad	Ad	dd	M	Ad	Ad	dd	dd	dd	dd
chr1B	15017001	15044000	27000	AA	AA	AA	AA	AA	AA	AA	AA	AA	BB	AA	AA	AA	AA	AA	AA	AA	AA	AA	AB	AA	AA	AA	AA	AA	AA	AA	AA	BB	AA	AA	AA	AA	AA	AA	AA	AA	AA	AA	AA	AA	AA	AA	AA	AA	AA
chr1B	15084001	15089500	5500	AA	AA	AB	AA	AA	BB	AB	AA	AB	dd	AB	AA	AA	AA	AB	dd	AA	AA	AB	dd	AA	AA	AA	AB	BB	dd	BB	BB	dd	AB	AA	AB	AB	AA	AA	dd	Ad	AA	AA	AA	AA	Ad	AA	AA	AA	AA
chr1B	15094501	15100500	6000	AA	AA	AA	AA	AA	AA	AA	AA	AA	AA	AA	AA	AA	AA	AA	AA	AA	AA	AA	AA	AA	AA	AA	AA	AA	AB	AA	AA	AA	AA	M	AA	AA	AA	AA	AB	AA	AA	AA	AA	AA	AA	AA	AA	AA	AA
chr1B	15114001	15118000	4000	AA	AA	dd	AA	AA	AB	dd	AB	AB	AA	AA	AB	AA	AB	BC	AB	AB	AA	AA	AA	AA	AA	AB	AA	AA	dd	AA	AA	AB	BC	AA	AA	AA	AA	BB	Ad	dd	Ad	AA	AA	AA	dd	AB	AB	AB	Ad
chr1B	15145001	15149500	4500	AB	AB	AA	AB	AB	AB	dd	AB	AB	AB	Ad	BB	AB	AB	AB	AB	AB	AA	AB	AA	AB	AB	AB	BB	AB	AA	AB	AB	BB	AB	AA	BB	AB	AB	AB	BB	AA	AA	M	BB	BB	dd	AB	BB	AA	AA
chr1B	15160001	15165500	5500	AA	AA	dd	AA	AA	AA	dd	AA	AA	AA	dd	AA	AA	AA	AA	AA	AA	AA	AA	AA	BB	AA	AA	AA	AA	dd	AA	AA	AA	AA	Ad	AA	AA	AA	AA	AB	dd	dd	AA	AA	AA	dd	AA	AA	AB	AA
chr1B	15204501	15209000	4500	AA	AA	dd	AA	AA	AA	dd	AA	AA	AA	dd	AA	AA	AB	AA	AA	AA	AA	AA	AA	AA	AA	AA	AA	AA	AA	AA	AA	AA	AA	AA	AA	AA	AA	AA	Ad	dd	dd	AA	AA	AA	dd	AA	AA	AA	AA
chr1B	15239501	15244000	4500	AA	AA	Ad	AA	AA	Ad	Ad	AA	Ad	AA	Ad	Ad	AA	AB	AA	AA	AA	AB	AA	AA	Ad	Ad	AA	AA	AA	Ad	Ad	AA	AA	Ad	AA	AA	Ad	AA	AA	Ad	Ad	AA	AA	AA	AA	AA	AA	AA	BB	AA
chr1B	15394001	15398000	4000	AA	AA	M	AA	AA	AA	M	AA	AA	Ad	M	Ad	AA	AA	AA	AA	AA	AA	AA	Ad	AA	AA	AA	Ad	Ad	AA	AA	AA	AA	AA	Ad	AA	AA	AA	AA	AA	M	BC	AA	AA	AA	M	AA	AA	AA	AA
chr1B	15435001	15455500	20500	AA	AA	Ad	AA	AA	AA	Ad	AA	AA	AA	Ad	AA	AA	AA	AA	AA	AA	AA	AA	AA	AA	AA	AA	AA	AA	AA	AA	AA	AA	AA	Ad	AA	AA	AA	AA	BC	Ad	Ad	AA	AA	AA	Ad	AA	AA	AA	AA
chr1B	15477501	15535500	58000	AA	AA	dd	AA	AA	AA	dd	AA	AA	AA	dd	AA	AA	AA	AA	AA	AA	AA	AA	AA	AA	AA	AA	AA	AA	AA	AA	AA	AA	AA	AA	AA	AA	AA	AA	AA	dd	dd	AA	AA	AA	dd	AA	AA	AA	AA
chr1B	15544501	15554000	9500	AA	BC	dd	AB	AB	AB	dd	AA	M	AB	dd	AA	AA	AA	M	M	AA	AA	AB	AB	AA	AB	AB	AB	AB	AA	AA	AA	AB	AA	BC	AA	M	AA	AB	BC	dd	dd	AB	AA	M	dd	AB	AA	AB	AA
chr1B	15559001	15571500	12500	AA	AB	dd	AA	AA	AA	dd	AA	M	AA	dd	AA	AA	AA	M	M	AA	AA	AA	AA	AA	AA	AA	AA	AA	AA	AA	AA	BB	AA	BB	AA	M	AA	AA	M	dd	dd	AA	AA	M	dd	AA	AA	AA	AA
chr1B	15586501	15590500	4000	BB	BB	dd	AA	BC	M	dd	BC	AA	AA	dd	M	AA	BC	AA	AA	AA	AB	M	AB	AA	AA	AA	BB	M	AA	M	M	AB	M	AB	M	AA	M	BC	AA	dd	dd	M	AA	AA	dd	BB	BC	M	BC
chr1B	15692001	15696000	4000	Ad	AA	dd	Ad	AA	AA	dd	AA	AA	AA	dd	AA	AA	AA	AA	AA	AA	AA	AA	AA	AA	AA	AA	AA	AB	dd	AA	AA	AA	AA	AA	AA	AA	Ad	AA	AB	dd	dd	BB	AA	AA	dd	AA	AA	Ad	AA
chr1B	15708501	15713000	4500	AA	AB	Ad	AA	BB	BB	Ad	BB	AA	M	Ad	BB	AA	AB	AA	AA	AA	BC	M	BC	AB	AA	AA	AA	M	dd	M	AB	M	BB	AB	BB	AA	M	BC	AA	Ad	Ad	M	AA	AA	Ad	BB	M	M	BB
chr1B	15716001	15721000	5000	AA	AA	AA	AA	AA	AA	AB	AA	AA	AA	AB	AA	AA	AA	AA	AA	AA	AA	AB	AA	AA	AA	AA	AA	AA	AA	AA	AA	AB	AA	AA	AA	AA	AB	AA	AB	AA	AB	AA	AA	AA	AB	AA	AA	AA	AA
chr1B	15733501	15737500	4000	AA	AB	AA	BC	AA	AA	AA	AA	BB	AA	AA	AA	BC	AA	AB	BC	BC	AA	AB	BB	AA	M	BC	AA	AB	BB	AA	Ad	BB	AA	AA	AA	BC	AA	AB	AA	Ad	Ad	Ad	AA	AA	Ad	Ad	Ad	Ad	Ad
chr1B	15849001	15862500	13500	dd	Ad	dd	AA	dd	dd	dd	dd	AA	dd	dd	dd	AA	dd	AB	AB	AB	dd	dd	dd	dd	dd	dd	dd	dd	dd	dd	dd	Ad	dd	Ad	dd	AA	dd	dd	AB	dd	dd	dd	AA	dd	dd	dd	dd	dd	dd
chr1B	15885501	15893500	8000	AA	AA	dd	AB	AA	AA	dd	AA	AA	AA	dd	AA	AB	AA	AA	AA	AB	AA	AB	AA	AA	AA	AA	AA	AA	AA	AA	AA	AB	M	BC	M	AA	AA	BC	AB	Ad	Ad	AA	AA	AB	Ad	AA	AA	AA	AA
chr1B	15897001	15906000	9000	AA	dd	dd	AA	AA	AA	dd	AA	dd	AA	dd	AA	AA	AA	dd	dd	AA	AA	BB	AA	AA	AA	AA	AA	AA	AA	AA	AA	AA	M	BB	M	dd	AA	M	AA	dd	dd	AA	AA	AA	dd	AA	AA	AA	AA
chr1B	15915501	15920000	4500	AA	Ad	dd	AA	AA	AA	dd	AA	dd	AA	dd	AB	AA	AA	dd	dd	AA	AA	BB	AA	AA	AA	AA	AA	AA	AA	AA	AA	AA	AA	AA	AA	dd	AA	AA	AA	dd	dd	AA	AA	AA	dd	AA	AA	AA	AA
chr1B	15941001	15949000	8000	AA	Ad	dd	AA	BB	AA	dd	AA	dd	AA	dd	Ad	AA	AA	dd	dd	AA	AA	BB	AA	AA	AB	AA	AA	AA	AA	Ad	Ad	AA	AA	AA	AA	dd	AA	AA	AB	dd	dd	Ad	AA	AA	dd	AA	Ad	AA	Ad
chr1B	15944001	15963000	19000	AA	Ad	dd	AA	BB	AA	dd	Ad	dd	AA	dd	AA	AA	AA	dd	dd	AA	AA	BB	AA	AA	AA	AA	AA	AA	AA	Ad	AA	AB	AA	AA	AA	dd	AA	AA	AA	dd	dd	Ad	AA	Ad	dd	AA	Ad	AA	Ad
chr1B	15955001	15963000	8000	AA	Ad	dd	AA	BB	AA	dd	Ad	dd	AA	dd	AA	AA	AA	dd	dd	AA	AA	BB	AA	AA	AA	AA	AA	AA	AA	Ad	AA	AB	AA	AB	AA	dd	AA	AA	AA	dd	dd	Ad	AA	Ad	dd	AA	Ad	AA	Ad
chr1B	15973501	15981000	7500	AA	Ad	dd	AA	BB	Ad	dd	AA	dd	AA	dd	AA	AA	AB	dd	dd	AA	AB	BB	AA	AA	AB	AA	AA	AA	AA	AA	Ad	AB	AB	AA	AA	dd	AB	AA	AB	dd	dd	AA	AA	AA	dd	AA	AA	AA	AB
chr1B	15973501	15997000	23500	AA	Ad	dd	AA	AA	Ad	dd	AA	dd	AA	dd	AA	AA	AA	dd	dd	AA	AA	BB	AA	AA	AA	AA	AA	AA	AA	AA	Ad	AA	AA	AA	AA	dd	AA	AA	AB	dd	dd	AA	AA	AA	dd	AA	AA	AA	AA
chr1B	16007001	16017000	10000	AA	Ad	dd	AA	AA	AA	dd	Ad	dd	AA	dd	Ad	AA	AA	dd	dd	AA	AA	BB	AA	Ad	AA	AA	AA	AA	AA	Ad	Ad	AA	AA	AA	AA	dd	AA	AA	AA	dd	dd	Ad	AA	Ad	dd	AA	Ad	AA	Ad
chr1B	16024001	16131000	107000	AA	dd	dd	AA	AA	AA	dd	Ad	dd	AA	dd	Ad	AA	AA	dd	dd	AA	AA	BB	AA	Ad	AA	AA	AA	AA	AA	Ad	AA	AB	AA	AA	AA	dd	AA	AA	AA	dd	dd	Ad	AA	Ad	dd	AA	Ad	AA	Ad
chr1B	16133001	16138000	5000	AA	Ad	dd	AA	AA	AA	dd	Ad	dd	AA	dd	Ad	AA	AA	dd	dd	AA	AA	BB	AA	Ad	AA	AA	AA	AA	AA	Ad	AA	AA	AA	AA	AA	dd	AA	Ad	AA	dd	dd	Ad	AA	Ad	dd	AA	AA	AA	AA
chr1B	16189001	16194500	5500	M	AA	AA	AA	M	M	AA	BC	AA	AA	AA	AA	AA	M	AA	AA	AA	M	M	AA	AA	AA	AA	M	AA	M	AA	AA	AA	M	M	M	AA	M	M	M	AA	AA	AA	AA	AA	AA	M	AA	M	AA
chr1B	16213501	16241500	28000	AA	Ad	dd	AA	AA	AA	dd	Ad	Ad	AA	Ad	Ad	AA	AA	Ad	Ad	AB	AA	BB	AA	Ad	AA	AA	AA	AA	AB	Ad	AA	AA	AA	AA	AA	Ad	AA	AA	M	Ad	Ad	AA	AA	AA	dd	AB	AA	AA	AA
chr1B	16243001	16248000	5000	Ad	dd	dd	BB	Ad	dd	dd	dd	dd	dd	dd	dd	AB	Ad	dd	dd	BB	Ad	AA	Ad	dd	Ad	Ad	Ad	BB	Ad	dd	dd	AA	Ad	AA	Ad	dd	Ad	Ad	dd	dd	dd	dd	BB	dd	dd	dd	dd	dd	dd
chr1B	16261501	16265500	4000	Ad	Ad	dd	AA	Ad	Ad	dd	Ad	Ad	Ad	dd	dd	AA	Ad	Ad	Ad	AA	AA	AA	Ad	dd	Ad	Ad	Ad	AA	Ad	dd	Ad	AA	Ad	AA	Ad	Ad	Ad	Ad	AA	dd	dd	dd	AA	dd	dd	Ad	dd	Ad	dd
chr1B	16300501	16309500	9000	AA	AA	dd	AB	AB	AB	dd	AB	AA	AB	AA	AB	AB	AA	AA	AA	AB	AA	BB	AB	AA	AB	AB	AA	AB	AA	AA	AB	AB	AB	AB	AB	AA	AB	AA	AA	Ad	Ad	AA	AA	AA	AA	AA	AA	AA	AA
chr1B	16335501	16341000	5500	AA	AA	dd	AB	AA	AB	dd	AA	AA	AB	dd	AA	AA	AA	AA	AA	AA	AA	BB	AB	AA	AB	AA	AA	AA	AB	AA	Ad	AB	AA	AA	AA	AA	AB	AB	AB	dd	dd	AB	AA	AA	dd	AA	AA	Ad	AA
chr1B	16386001	16390000	4000	dd	dd	dd	AA	dd	Ad	dd	dd	dd	dd	dd	Ad	AA	dd	Ad	dd	AA	dd	dd	dd	dd	dd	Ad	dd	AA	dd	dd	dd	Ad	dd	Ad	dd	dd	Ad	dd	dd	dd	dd	dd	AA	dd	dd	dd	dd	dd	dd
chr1B	16386501	16394000	7500	dd	dd	dd	AA	dd	dd	dd	dd	dd	dd	dd	dd	Ad	dd	dd	dd	AA	dd	dd	dd	dd	dd	dd	dd	AA	dd	dd	dd	Ad	dd	Ad	dd	dd	Ad	dd	dd	dd	dd	dd	AA	dd	dd	dd	dd	dd	dd
chr1B	16401001	16406000	5000	dd	Ad	dd	AA	dd	Ad	Ad	dd	AA	dd	dd	dd	AA	dd	AA	AA	AB	dd	dd	dd	dd	dd	dd	Ad	AB	dd	dd	dd	Ad	dd	Ad	dd	AA	dd	dd	dd	Ad	dd	dd	AA	dd	Ad	dd	dd	dd	dd
chr1B	16425501	16430000	4500	AA	AA	dd	Ad	Ad	AA	dd	AA	AA	AA	Ad	AA	AA	AA	AA	AA	AA	AA	BB	AA	AA	AA	AA	AA	BB	AA	AA	AA	AA	AA	AB	AA	AA	AA	AA	AA	Ad	Ad	AA	AA	AA	dd	AA	AA	Ad	AA
chr1B	16430501	16434500	4000	AA	AA	dd	Ad	AA	AA	dd	Ad	Ad	Ad	dd	Ad	AA	AA	AA	AA	AA	Ad	BB	AA	Ad	AA	AA	AA	BB	Ad	Ad	Ad	AA	AA	AA	AA	AA	AA	AA	AA	dd	dd	Ad	AA	Ad	dd	AA	Ad	AA	AA
chr1B	16452001	16456000	4000	AA	BB	dd	AA	AA	AA	dd	AB	M	AA	Ad	AA	AA	AA	AB	M	AA	AA	BB	AA	Ad	AA	AA	AA	AA	AA	Ad	AA	AA	AA	AA	AA	M	AA	AA	AB	Ad	Ad	BC	AA	AB	AA	AA	BB	AA	BC
chr1B	16483001	16488000	5000	Ad	AB	dd	AA	AA	AA	dd	AA	BC	AA	dd	AA	AA	Ad	AB	M	AA	AA	BB	Ad	AA	Ad	AA	AA	AA	AA	AA	AA	AA	Ad	AA	Ad	BC	Ad	AA	AA	dd	dd	AB	AA	AA	dd	AA	AA	AA	AA
chr1B	16496001	16500000	4000	Ad	AA	dd	AA	AA	Ad	dd	Ad	Ad	Ad	dd	AA	AA	Ad	AA	AA	AA	AA	BB	Ad	AA	AA	AA	AA	AA	AA	AA	AA	AA	AA	AA	Ad	Ad	Ad	AA	Ad	dd	dd	AA	AA	AA	dd	AA	AA	AA	AA
chr1B	16546001	16550000	4000	BB	BC	dd	BB	BB	BB	dd	BB	M	AB	dd	AB	BB	BB	M	M	BB	BB	M	AB	BB	BB	BB	AB	BB	BB	BB	AB	BC	BB	BC	BB	BC	BB	BB	BB	dd	dd	BB	BB	BB	dd	BB	AB	AB	BB
chr1B	16546501	16555000	8500	AA	AB	dd	AB	AB	AB	dd	AB	AA	AB	dd	AA	AA	AA	AB	AB	AA	AB	M	AB	AB	AB	AA	AA	AB	AA	AA	AA	BB	AB	AB	AB	AB	AB	AB	AB	dd	dd	AA	AA	AA	dd	AA	AA	AA	AA
chr1B	16580001	16589000	9000	AA	AA	dd	AA	AA	AA	dd	AA	AA	AA	dd	AA	AA	AA	AA	AA	AA	AA	BB	AA	AA	AA	AA	AA	AA	AA	AA	AA	AA	AA	AA	AA	AA	AA	AA	AB	dd	dd	AA	AA	AA	dd	AA	AA	AA	AA
chr1B	16623501	16629000	5500	dd	AA	Ad	AA	dd	dd	dd	Ad	AB	dd	Ad	AA	Ad	AA	AA	AA	AA	AA	dd	dd	Ad	Ad	Ad	dd	dd	dd	AA	AA	Ad	dd	Ad	Ad	AA	Ad	Ad	dd	Ad	AA	BB	AA	AB	AA	AB	AB	BB	BC
chr1B	16647501	16652000	4500	AA	BB	AA	BB	AA	AA	BB	AB	BB	BB	Ad	AB	BB	BB	AB	AB	AB	AB	AA	AA	AB	AA	AA	dd	BC	BB	BC	M	AA	AB	BB	BB	AA	AB	AA	dd	AA	AB	BB	BB	BB	AA	BB	BC	AB	BB
chr1B	16648001	16656000	8000	dd	AB	AA	AB	dd	Ad	AA	AB	AA	dd	AA	BB	AB	AB	AA	AB	AB	AA	dd	dd	AB	AA	Ad	dd	Ad	Ad	AB	AB	Ad	AA	AA	AA	AA	AA	AB	dd	AA	AA	BC	AA	BB	AA	BB	BB	BB	BB
chr1B	16652001	16656000	4000	dd	AB	Ad	AA	dd	Ad	Ad	AB	AA	dd	Ad	BB	AA	AA	AA	AA	AB	Ad	dd	dd	AA	Ad	Ad	dd	dd	dd	AA	AA	Ad	AA	AA	Ad	AA	Ad	AB	dd	Ad	AA	BC	AA	BB	AA	BB	BB	BB	BB
chr1B	16653501	16660500	7000	dd	AB	Ad	AA	dd	Ad	Ad	AB	AA	dd	Ad	AB	AA	AA	AA	AA	AA	AA	dd	dd	AA	Ad	Ad	dd	dd	dd	AA	AA	Ad	Ad	AA	Ad	AA	Ad	AA	dd	Ad	Ad	BC	AA	BB	Ad	BB	AB	AB	BB
chr1B	16669001	16738000	69000	AA	AA	dd	AA	AA	AA	dd	AA	dd	AA	dd	AA	AA	AA	dd	AA	AA	AA	BB	AA	AA	AA	AA	AA	AA	AA	AA	AA	AA	AA	AA	AA	AA	AA	AA	AA	dd	dd	AA	AA	AA	dd	AA	AA	AA	AA
chr1B	16734001	16744000	10000	AA	AA	dd	AA	AA	AA	dd	AA	dd	AA	dd	AA	AB	AA	dd	AA	AA	AA	BB	AA	AA	AA	AA	AA	AA	AA	AA	AA	AA	AA	AA	AA	AA	AA	AA	AA	dd	dd	AB	AA	AA	dd	AB	AB	AA	AA
chr1B	16751501	16806000	54500	AA	Ad	dd	BB	AB	Ad	Ad	Ad	dd	AA	dd	dd	M	AA	dd	AA	M	AA	BB	AA	AA	dd	dd	AA	AA	AA	AA	AA	AA	dd	dd	dd	AA	dd	dd	AA	dd	dd	dd	AA	dd	dd	dd	dd	dd	dd
chr1B	16754001	17355000	601000	AA	Ad	dd	AA	AA	Ad	dd	Ad	dd	AA	dd	dd	AA	AA	dd	BB	AA	AA	BB	AA	AA	dd	dd	AA	AA	AA	AA	AA	AA	dd	dd	dd	AA	dd	dd	AA	dd	dd	dd	AA	dd	dd	dd	dd	dd	dd
chr1B	17383001	17391000	8000	AA	AA	Ad	AA	AA	AA	Ad	Ad	Ad	AA	Ad	Ad	AA	AA	AA	AA	AA	AA	AA	AA	AA	AA	AA	AA	AA	AA	AA	AA	AA	AA	AB	AA	Ad	AA	AA	AA	Ad	Ad	AA	AA	AA	Ad	AA	AA	Ad	AA
chr1B	17419001	17426500	7500	AA	AA	dd	AA	AA	Ad	dd	Ad	Ad	AA	dd	Ad	AA	AA	Ad	AA	AA	Ad	AA	AA	AA	Ad	Ad	AA	AA	AA	AA	AA	AA	Ad	AA	Ad	AA	Ad	Ad	AA	dd	dd	Ad	AA	Ad	dd	Ad	Ad	AA	Ad
chr1B	17443001	17448000	5000	AA	Ad	dd	AA	AA	Ad	dd	dd	dd	AA	dd	dd	AA	AA	dd	AA	AA	AA	AA	AA	AA	dd	dd	AA	AA	AA	AA	AA	AA	dd	AA	dd	AA	dd	dd	AA	dd	dd	dd	AA	dd	dd	dd	dd	dd	dd
chr1B	17566001	17570500	4500	AA	AB	AA	AA	AA	AA	AA	Ad	AA	AA	dd	AA	AA	AB	Ad	AA	AB	AB	AA	AB	AA	AA	Ad	AB	AA	AA	AB	AA	AB	AA	Ad	AA	AA	AA	AA	AB	Ad	Ad	BB	AA	AA	Ad	AB	AA	AA	AA
chr1B	17661501	17666000	4500	M	M	dd	M	M	AB	dd	AA	dd	dd	dd	M	M	BC	dd	M	M	M	M	dd	dd	M	M	M	dd	M	dd	AA	dd	M	M	M	M	M	M	M	dd	dd	M	M	M	dd	BC	M	M	AA
chr1B	17712001	17718000	6000	AA	AA	Ad	AB	AA	BB	dd	AA	dd	Ad	dd	AA	AA	AA	AA	AA	AB	AA	BC	Ad	dd	AA	M	AB	AA	AA	AA	AB	Ad	AA	AA	AA	AA	AB	BB	AB	Ad	Ad	AB	AA	AB	dd	AA	AA	AB	AA
chr1B	17734501	17738500	4000	AA	AB	Ad	AA	AA	AA	Ad	Ad	AA	AA	Ad	AA	AA	AB	AA	AA	AA	AA	AA	AA	AA	AB	AB	AA	AA	AA	AB	AA	AB	AA	AB	AA	AA	AA	AA	AB	Ad	AA	AB	AA	AB	Ad	AA	AA	AA	AA
chr1B	17896001	17900000	4000	dd	Ad	AA	AA	AA	AB	AA	AA	dd	AB	dd	AA	AA	AA	dd	AB	AA	AA	AA	AB	BB	BC	BB	AA	dd	AA	AB	AB	BB	dd	dd	dd	AB	dd	dd	dd	AB	AA	dd	AA	AA	Ad	dd	dd	dd	dd
chr1B	18281501	18285500	4000	AA	AA	AA	M	M	AA	AA	AA	AA	AA	AA	M	BC	AA	AA	AA	BC	AA	M	AB	Ad	Ad	Ad	M	AA	M	AA	AA	AB	Ad	AA	AA	AB	AB	AA	AA	AA	AA	AA	BC	BC	Ad	AA	AA	AA	AB
chr1B	18474501	18480000	5500	Ad	AA	dd	AA	AA	AA	dd	Ad	AA	AA	dd	AA	AA	AA	BB	AA	AA	AA	AA	AA	AA	AA	AA	AA	BB	AA	AA	AA	AB	AA	Ad	AA	AA	AA	AA	Ad	dd	dd	AA	AA	AA	dd	AA	AA	AB	AA
chr1B	18850501	18857000	6500	AA	AA	dd	AA	AA	AB	Ad	Ad	AA	AB	dd	AA	AA	AB	AA	AB	AA	AB	AA	AB	AB	AB	BB	AA	AA	AA	AA	AB	AB	dd	Ad	dd	AB	dd	dd	AA	Ad	Ad	dd	AA	AA	dd	dd	dd	dd	dd
chr1B	18862001	18867000	5000	AA	Ad	dd	AA	AA	AA	dd	dd	AA	AA	dd	AA	AA	AA	AA	AA	AA	AA	AA	AA	AA	AA	AA	AA	AA	AA	AA	Ad	AA	dd	dd	dd	AA	M	dd	Ad	dd	AA	dd	AA	AA	AB	dd	dd	dd	dd
chr1B	18869001	18874000	5000	AA	AA	AA	AA	AA	AA	AA	dd	AA	AA	M	AA	AA	AA	AA	AA	AA	AA	AA	AA	AA	AA	AA	AA	AA	AA	AA	AA	AA	dd	AA	dd	AA	dd	dd	AB	AA	AB	dd	AA	AA	M	dd	dd	dd	dd
chr1B	18993501	18998500	5000	AA	Ad	dd	AA	AA	AA	dd	Ad	Ad	Ad	dd	AA	AA	Ad	Ad	AA	AA	AA	AA	AA	AA	Ad	AA	AA	AA	AB	AA	Ad	AA	dd	Ad	dd	AA	dd	dd	AB	dd	dd	dd	BB	AA	dd	dd	dd	dd	dd
chr1B	19094001	19099000	5000	AA	Ad	dd	AA	AA	AA	dd	dd	AA	AA	dd	AA	AA	AA	AA	AA	AB	AA	AA	AA	AA	AA	AA	AA	Ad	AA	AA	AA	AA	dd	Ad	dd	AA	dd	dd	AA	dd	dd	dd	AA	AA	dd	dd	dd	dd	dd
chr1B	19099501	19103500	4000	Ad	Ad	dd	AB	AA	AB	dd	dd	BB	AA	dd	AB	BB	AB	AB	AB	AA	AB	AB	AB	AB	AB	AB	AA	dd	AB	AA	AA	AA	Ad	Ad	Ad	AB	Ad	dd	Ad	Ad	dd	Ad	AA	AB	dd	dd	dd	dd	dd
chr1B	19110001	19119500	9500	AA	Ad	dd	AA	AA	AA	dd	dd	AA	AA	dd	AB	AA	AA	AA	AA	AA	AA	AA	AB	AB	AB	AA	AA	dd	AB	AA	AA	AB	dd	Ad	dd	AA	dd	dd	AA	dd	dd	dd	AA	AA	dd	dd	dd	dd	dd
chr1B	19178501	19188000	9500	BB	Ad	dd	AA	AA	AA	dd	dd	AA	AA	dd	AA	AA	AA	AA	AA	AA	AA	AA	AA	AA	AA	AB	AA	Ad	AB	AA	AA	AA	dd	AA	dd	AA	dd	dd	BC	dd	dd	dd	AA	AA	dd	dd	dd	dd	dd
chr1B	19206001	19210500	4500	BB	Ad	AA	AA	AA	AA	AA	AA	AA	AA	dd	AA	AA	AA	AA	AA	AA	AA	AA	AA	Ad	AA	AA	AA	BB	AB	AA	AA	AA	dd	AA	dd	AA	dd	dd	AA	BB	AA	dd	AA	AA	dd	dd	dd	dd	dd
chr1B	19246501	19251500	5000	AA	AA	dd	AA	AA	AA	dd	Ad	AA	AA	dd	AA	AA	AA	AA	AA	AA	AA	AA	AA	AA	AA	AA	AA	BB	AA	AA	AA	AA	AA	AA	AA	Ad	Ad	Ad	AA	dd	dd	AA	AA	AA	dd	AA	AA	Ad	Ad
chr1B	19249001	19255000	6000	Ad	AA	dd	AA	AA	AA	dd	Ad	AA	Ad	dd	AA	AA	Ad	Ad	AA	AA	Ad	AA	AA	AA	AA	Ad	AA	BB	AA	AA	AA	AA	Ad	Ad	AA	AA	Ad	AA	Ad	dd	dd	AA	AA	AA	dd	Ad	Ad	Ad	Ad
chr1B	19302001	19315000	13000	AA	AA	dd	AA	AA	AA	dd	Ad	AA	AA	dd	AA	AA	AA	AA	AA	AA	AA	AA	AA	AA	AA	AA	AA	BB	AA	AA	AA	AA	AA	AA	AA	AA	AA	AA	AA	dd	Ad	AA	AA	AA	dd	AA	AA	AA	AA
chr1B	19323501	19329000	5500	AA	AB	dd	BB	BC	BB	dd	Ad	AA	AA	dd	BC	BB	AA	AB	AB	BC	AA	M	AA	AB	AA	AB	M	BC	M	AA	AB	AA	AB	AB	AB	AA	AA	AB	AA	dd	dd	AA	BC	BB	dd	AA	AA	AB	AB
chr1B	19333501	19392000	58500	Ad	AB	dd	M	M	BB	dd	dd	AA	AA	dd	M	M	AA	AA	AA	M	AA	M	AA	AA	AA	AA	M	AB	M	AA	AA	AA	BC	AB	BB	AA	BC	BB	Ad	dd	dd	BB	M	M	dd	BB	BB	BB	AB
chr1B	19392001	19397500	5500	Ad	AA	dd	M	M	AB	dd	Ad	AA	Ad	dd	M	M	AA	AA	AA	M	AA	M	AA	AA	Ad	Ad	M	BB	M	AA	AA	AA	BB	AB	BB	AA	BB	BB	AA	dd	dd	AA	M	BB	dd	AA	AB	AA	AB
chr1B	19501001	19508000	7000	Ad	Ad	dd	BC	BC	BB	Ad	Ad	Ad	dd	dd	BC	BC	AA	Ad	AA	BC	Ad	M	Ad	AA	AA	Ad	M	AB	M	Ad	Ad	dd	AB	AA	AB	Ad	AB	AA	AA	dd	dd	AA	M	M	dd	AA	AB	Ad	AA
chr1B	19530501	19534500	4000	Ad	BB	dd	M	M	M	dd	Ad	AB	AB	dd	M	M	AB	AB	AB	M	AB	M	AB	AB	BB	AB	M	BB	M	AB	AB	AB	M	AB	M	AB	BC	M	Ad	dd	dd	M	M	M	dd	M	BC	M	BB
chr1B	19566501	19576000	9500	BC	AB	dd	BC	M	M	dd	dd	M	BC	dd	BB	M	AB	BC	AB	M	AB	M	BC	M	AB	AB	M	AB	M	BC	BB	M	AB	BB	AB	AB	AB	AB	BC	dd	dd	AA	M	M	dd	AA	AA	AA	AA
chr1B	19581501	19586500	5000	Ad	Ad	dd	AA	M	AB	dd	Ad	Ad	Ad	dd	Ad	BC	dd	Ad	dd	BC	dd	BB	Ad	Ad	dd	dd	BB	Ad	BC	Ad	Ad	AA	AA	Ad	Ad	dd	Ad	Ad	Ad	dd	dd	Ad	BC	BB	dd	Ad	Ad	Ad	Ad
chr1B	19618001	19622000	4000	BC	BC	dd	AB	M	M	dd	Ad	BC	BC	dd	AB	M	AB	M	AB	M	AB	M	BC	BC	AB	AB	M	BC	M	BC	M	BC	BC	BC	BC	AB	BC	BC	BC	dd	dd	BC	M	M	dd	BC	BC	BC	BC
chr1B	19636001	19640500	4500	M	AB	dd	BB	M	M	dd	AA	M	BC	dd	BB	M	AB	M	AA	M	AB	M	BB	M	AB	AB	M	AA	M	M	BC	M	AB	BB	AB	AA	AB	AB	BB	dd	dd	AA	M	M	dd	AA	AA	AA	AB
chr1B	19649001	19653500	4500	BC	AA	dd	AB	M	M	dd	dd	BC	BC	dd	AA	M	AA	BC	AA	M	AA	M	BC	BC	AB	AB	M	AA	M	BC	AB	BC	AA	BC	AA	AA	AA	AA	AB	dd	dd	AA	M	M	dd	AA	AA	AA	AA
chr1B	19673001	19691500	18500	M	BC	dd	BB	M	M	dd	dd	M	BC	dd	BB	M	AB	BC	BB	M	AB	M	BC	BC	BB	AB	M	BB	M	M	BC	BC	BC	BC	BC	AB	BC	BC	BC	dd	dd	BB	M	M	dd	BB	BB	AB	AB
chr1B	19705501	19797000	91500	BC	AB	dd	AB	M	M	dd	dd	BC	BB	dd	AB	M	AB	BC	AB	M	AB	M	BB	BC	AB	AB	M	AB	M	BC	BB	BC	AB	BB	AB	AB	AB	AB	BB	dd	dd	AB	M	M	dd	AA	AA	AA	AB
chr1B	19950001	19954000	4000	AB	BB	dd	AA	BB	BB	dd	dd	AB	AB	dd	AB	BB	AB	AB	AB	BB	AA	BB	BB	BB	AA	AB	BB	AB	AB	AB	BC	AB	BB	BB	BC	AA	BC	BB	AB	dd	dd	M	BB	BB	dd	BB	BB	BB	BB
chr1B	19981501	19985500	4000	AA	AA	Ad	AA	AA	AA	Ad	Ad	AA	AA	dd	AA	AA	AA	AA	AA	AA	AA	AA	AA	AA	AA	AA	AA	AA	AA	AA	AA	AA	BB	AA	AB	AA	AB	BC	AA	Ad	Ad	BB	AA	AA	dd	BB	BB	AB	AB
chr1B	19986001	19990000	4000	AA	AA	dd	AA	AA	AA	dd	dd	AA	AA	dd	AA	AA	AA	AA	AA	AA	AA	AA	AA	AA	AA	AA	AA	AA	AA	AA	AA	AA	AB	AA	AB	AA	AB	BB	AA	dd	dd	BB	AA	AA	dd	AB	AB	AB	BB
chr1B	20011001	20016500	5500	AA	AA	dd	AA	AA	AA	Ad	Ad	AA	AA	dd	AA	AA	AA	AA	AA	AA	AA	AA	AA	AA	AA	AA	AA	AA	AA	AA	AA	AA	AA	AA	AA	AA	AA	AA	AA	dd	Ad	AA	AA	AA	dd	AA	AA	AA	AA
chr1B	20152501	20159500	7000	AA	AA	dd	AB	AA	AA	dd	dd	AA	AB	dd	AA	AA	AA	AB	AA	AB	AA	AA	AA	AA	AB	AB	AA	AA	AB	AB	AA	AB	AA	AA	AA	AB	AB	AA	AB	dd	dd	AB	AA	AA	dd	AA	AA	AA	AA
chr1B	20173001	20181500	8500	AA	AA	Ad	AA	AA	AA	Ad	Ad	AA	AA	dd	AA	AA	AA	BB	AA	AA	AA	AA	AA	AA	AA	AA	AA	AA	AA	AA	AA	AA	AA	AA	AA	AA	AA	AA	AB	Ad	Ad	AB	AA	AA	dd	AA	AA	AA	AA
chr1B	20180501	20217500	37000	AA	AA	dd	AA	AA	AA	dd	dd	AA	AA	dd	AA	AA	AA	AA	AA	AA	AA	AA	AA	AA	AA	AA	AA	AA	AA	AA	AA	AA	AA	AA	AA	AA	AA	AA	AA	dd	dd	AA	AA	AA	dd	AA	AA	AA	AA
chr1B	20346001	20351000	5000	BB	AB	BB	BB	AB	BB	dd	Ad	dd	dd	dd	AB	M	dd	dd	dd	BC	dd	BB	dd	AB	Ad	dd	BB	Ad	AB	Ad	Ad	dd	dd	AA	dd	dd	BB	Ad	AB	dd	dd	dd	BB	AB	dd	dd	dd	dd	dd
chr1B	20362001	20373500	11500	BB	dd	dd	BB	BB	AB	dd	Ad	dd	dd	dd	BB	BB	dd	dd	Ad	BB	dd	BB	Ad	dd	Ad	Ad	BB	Ad	BC	Ad	dd	dd	dd	AB	dd	dd	Ad	Ad	BC	dd	dd	Ad	BB	BB	dd	Ad	Ad	Ad	Ad
chr1B	20386001	20391000	5000	BB	AB	BB	BB	AB	BB	dd	Ad	dd	dd	dd	AB	M	dd	dd	dd	BB	dd	BB	dd	AB	dd	dd	BB	Ad	AB	Ad	dd	dd	dd	AA	dd	dd	BB	Ad	AB	dd	dd	dd	BB	AB	dd	dd	dd	dd	dd
chr1B	20571001	20576000	5000	AA	AA	dd	AA	AA	AA	dd	Ad	AA	AA	dd	AA	AA	AA	AA	AA	AA	AA	AA	AA	AA	Ad	Ad	AB	AA	AA	AA	AA	AA	AA	AA	Ad	AA	AA	Ad	AA	Ad	Ad	AA	AA	AA	dd	AA	AA	Ad	AA
chr1B	20645001	20650000	5000	AA	AA	Ad	AA	AA	AA	Ad	Ad	Ad	AA	Ad	AA	AA	AA	AA	AA	AA	AA	AA	AA	Ad	AA	Ad	Ad	Ad	AA	AA	BB	AA	BB	M	M	AA	M	AB	AB	Ad	Ad	AA	AA	AA	Ad	M	AA	M	Ad
chr1B	20662501	20666500	4000	M	M	M	M	M	M	BC	BB	BC	M	BB	M	M	BC	BC	BC	M	BC	M	M	M	M	M	M	BC	M	M	BC	M	M	M	M	M	M	M	BC	AB	AA	BB	M	M	BB	BC	AB	AB	AB
chr1B	20672501	20761000	88500	AA	AA	Ad	AB	AA	AA	Ad	Ad	AA	AA	dd	AB	AA	AA	AA	AA	AA	AA	AB	AA	AA	AA	AA	AA	AA	AA	AA	AA	AA	AA	AA	AA	AA	AA	AA	AA	Ad	Ad	AA	AA	AA	dd	AA	AA	AA	AA
chr1B	20755501	20761000	5500	AA	AA	dd	AA	AA	AA	dd	dd	AA	AA	dd	AA	AA	AA	AA	AA	AA	AA	AA	AA	AA	AA	AA	AA	AA	AA	AA	AA	AA	AA	AA	AA	AA	AA	AA	AA	dd	dd	AA	AA	AA	dd	AA	AA	AA	AA
chr1B	21280501	21287000	6500	AA	M	dd	M	M	M	dd	AB	M	M	dd	M	M	M	M	M	M	M	M	M	M	M	M	M	AB	M	M	M	M	M	M	M	M	M	M	M	dd	dd	M	AA	M	dd	M	M	M	M
chr1B	21287001	21291000	4000	dd	M	dd	M	M	M	Ad	AA	M	M	Ad	M	M	M	M	AB	M	M	M	M	M	M	M	M	AB	M	M	M	M	M	M	M	M	M	M	AA	dd	dd	M	AA	M	Ad	M	M	M	M
chr1B	21331001	21345500	14500	AA	AA	dd	Ad	AA	AA	dd	Ad	AA	AA	Ad	Ad	AA	AA	AA	AA	AA	AA	AA	AA	AA	AA	AA	AA	AA	AA	AA	AA	AA	AA	AA	AA	AA	AA	AA	AA	dd	dd	AA	AA	AA	Ad	AA	AA	AA	AA
chr1B	21352501	21369500	17000	AA	AA	dd	AA	AA	AA	dd	dd	AA	AA	dd	AA	AA	AA	AA	AA	AA	AA	AA	AA	AA	AA	AA	AA	AA	AA	AA	AA	AA	AA	AA	AA	AA	AA	AA	AA	dd	dd	AA	AA	AA	dd	AA	AA	AA	AA
chr1B	21415001	21419500	4500	AA	BB	Ad	BC	AB	BC	AA	AA	BB	BB	Ad	BB	BB	BC	BB	AB	M	BB	BB	AB	AB	BC	BB	AB	AB	AB	AB	AB	BC	M	BB	AB	BC	M	BC	BB	Ad	Ad	BB	M	AA	Ad	AB	BB	BB	AB
chr1B	21415501	21447500	32000	AA	AA	dd	AA	AA	AA	dd	Ad	AA	AA	dd	AA	AA	AA	AA	AA	AA	AA	AA	AA	AA	AA	AA	AA	AA	AA	AA	AA	AB	AA	AA	AA	AA	AA	AA	AA	dd	dd	AA	AA	AA	dd	AA	AA	AA	AA
chr1B	21486501	21490500	4000	AB	AA	dd	AA	AA	AA	dd	dd	AA	AA	dd	AA	AB	AA	AB	AA	AA	AA	AA	AB	AB	AB	AA	AA	AA	AA	AA	AA	AB	AA	AA	AB	AA	AA	AA	AB	dd	dd	AA	AA	AA	dd	AA	AA	AA	AB
chr1B	21506501	21537500	31000	AA	AA	dd	AA	AA	AA	dd	dd	AA	AA	dd	AA	AA	AA	AA	AA	AA	AA	AA	AA	AA	AA	AA	AA	AA	AA	AA	AA	AA	AA	AA	AA	AA	AA	AA	AA	dd	dd	AA	AA	AA	dd	AA	AA	AA	AA
chr1B	21533001	21537500	4500	AA	AA	dd	AA	AA	AA	dd	dd	AA	AA	dd	AA	AA	AA	AA	AA	AA	AA	AA	AA	AA	AA	AA	AA	AA	AA	AA	AA	AB	AA	AA	AA	AA	AA	AA	AB	dd	dd	AA	AA	AA	dd	AA	AA	AA	AB
chr1B	21808001	21818000	10000	AA	AA	dd	AA	AA	AA	dd	dd	AA	AA	dd	AA	AA	AA	AB	AA	AA	AA	AA	AA	AA	Ad	Ad	AA	AA	AA	AA	AA	AB	AA	AA	AA	AA	AA	AA	AB	dd	dd	AB	AA	AA	dd	AA	AA	AA	AB
chr1B	21949501	21960000	10500	AA	AA	dd	AA	AA	AB	dd	dd	AA	AA	AA	AA	AA	AA	AA	AA	AA	AA	AA	AA	AA	dd	dd	AA	AA	BB	AA	AA	AA	AA	AA	AA	AA	AA	AA	AB	dd	dd	AB	AA	dd	dd	AA	AB	AA	AA
chr1B	21950501	21969500	19000	AA	AA	dd	AA	AA	AB	dd	dd	AA	AA	Ad	AA	AA	AA	AA	AA	AA	AA	AA	AA	AA	dd	dd	AA	AA	BB	AA	AA	AA	AA	AA	AA	AA	AA	AA	AB	dd	dd	AB	AA	dd	Ad	AA	AA	AA	AA
chr1B	21979001	21983000	4000	AB	AA	dd	AA	AA	AA	dd	Ad	AB	AA	dd	AB	AA	AA	AA	AA	AA	AA	AA	AA	AA	dd	dd	AA	AA	AA	AA	AB	AA	AA	AA	AA	AA	AA	AA	AB	dd	dd	AA	AA	dd	Ad	AB	AA	AA	AA
chr1B	21981501	21985500	4000	BC	AB	Ad	AB	AB	BB	Ad	Ad	BC	AB	Ad	BB	AB	AB	AB	AB	AB	AB	BB	AB	AB	Ad	Ad	AB	AB	BB	AB	AB	BB	BB	AB	AB	AB	AB	BB	M	Ad	Ad	AB	AB	Ad	Ad	BB	AB	AB	AB
chr1B	21982001	21996000	14000	AB	AA	dd	AA	AA	AA	dd	dd	AA	AA	dd	AA	AA	AA	AA	AA	AA	AA	AA	AA	AA	dd	dd	AA	AA	AA	AA	AA	AB	AA	AA	AA	AA	AA	AA	AA	dd	dd	AB	AA	dd	dd	AA	AA	AA	AA
chr1B	22108001	22113000	5000	AA	AA	dd	AA	AA	AA	dd	dd	AA	AA	Ad	Ad	AA	Ad	AA	AA	AA	AA	AA	AA	AA	AA	AA	AA	AA	AA	AA	AA	AA	AA	AA	AA	AA	AA	AA	AA	Ad	Ad	AA	AA	dd	Ad	AA	AA	AA	AA
chr1B	22118501	22123000	4500	AA	AA	dd	AA	AA	AA	dd	dd	AA	AA	dd	AA	AA	AA	AA	AA	AA	AA	AA	AA	AA	AA	AA	AA	AA	AB	AA	AA	AA	AA	AA	AA	AA	AB	AA	AA	dd	dd	AA	AA	dd	dd	AA	AA	AB	AA
chr1B	22149001	22183500	34500	AA	AB	dd	AB	AA	AB	dd	dd	AB	AB	dd	AB	AB	AA	AA	AB	AB	AA	AA	AB	AB	AA	AA	AA	AB	AB	AA	AA	AB	AA	AA	AA	AA	BB	AA	AB	dd	dd	AB	AA	dd	dd	AA	AB	AB	AA
chr1B	22188001	22192500	4500	AA	AB	AA	AA	Ad	AA	Ad	Ad	Ad	AA	AA	BC	BB	AA	AA	BB	BB	AA	AA	AA	BB	AA	AA	AA	BB	AB	AA	AA	AA	AA	Ad	AA	AB	BB	AA	M	AA	AB	M	AA	AB	Ad	BC	BC	BB	AB
chr1B	22257501	22279500	22000	dd	AA	dd	AB	AA	AB	Ad	Ad	AB	AB	Ad	AA	AB	AA	AB	AB	AB	AA	AA	AB	AA	Ad	Ad	AA	Ad	AB	Ad	Ad	AB	AA	AA	AA	AA	AB	AA	AB	Ad	Ad	AB	AA	Ad	Ad	AB	AB	AB	AA
chr1B	22273001	22279500	6500	dd	AA	dd	BB	AA	AA	Ad	AA	AB	AB	AA	AA	AB	AA	AA	AB	AB	AB	AA	BB	AA	Ad	Ad	AA	dd	BB	Ad	Ad	BC	AA	AA	AA	AA	AA	AA	AB	Ad	AA	AB	AA	Ad	Ad	AB	AB	BB	AA
chr1B	22311001	22315000	4000	BC	M	M	M	M	M	M	M	M	M	BB	M	M	M	M	M	M	M	M	M	M	M	BC	BB	BB	M	M	BC	M	M	M	M	M	M	M	M	BB	BC	M	M	BB	BB	M	M	M	M
chr1B	22319001	22332000	13000	Ad	AA	Ad	AB	Ad	AA	dd	Ad	AB	Ad	Ad	AB	AB	AA	AA	AA	AB	AA	AA	AB	dd	dd	Ad	dd	dd	dd	dd	Ad	AA	AB	AA	AA	AA	Ad	AB	BB	dd	dd	AB	AA	dd	dd	AA	AA	AA	AB
chr1B	22356501	22365000	8500	Ad	M	dd	M	AA	M	Ad	Ad	M	M	dd	M	M	M	M	M	BB	M	M	M	AA	dd	dd	dd	dd	dd	dd	AA	M	M	M	M	M	dd	M	M	dd	dd	BB	M	dd	dd	M	BB	M	BB
chr1B	22428001	22432500	4500	dd	M	dd	M	AA	M	dd	AA	M	M	dd	M	M	M	M	M	M	M	BB	BB	AA	dd	dd	Ad	dd	dd	dd	AA	M	M	M	M	M	dd	M	M	dd	dd	BB	M	dd	dd	M	BB	M	M
chr1B	22435001	22439000	4000	dd	M	dd	M	Ad	M	dd	Ad	M	M	dd	M	M	M	M	M	BB	M	M	M	Ad	dd	dd	dd	dd	dd	dd	Ad	M	M	M	M	M	dd	M	M	dd	dd	M	M	dd	dd	M	M	M	BB
chr1B	22442001	22447000	5000	dd	M	dd	M	AA	M	dd	AA	M	M	dd	M	M	M	M	M	BC	M	M	M	AA	dd	dd	dd	dd	dd	dd	AA	M	M	M	M	M	dd	M	M	dd	dd	BC	M	dd	dd	M	BC	M	BC
chr1B	22452501	22482000	29500	Ad	BB	dd	M	Ad	M	Ad	Ad	BC	M	dd	BC	BC	BC	BC	BC	BB	BC	BC	M	AA	dd	dd	Ad	Ad	Ad	dd	Ad	M	M	BC	BC	BC	dd	M	BC	dd	dd	BB	BC	dd	dd	M	BB	M	BB
chr1B	22483501	22488000	4500	dd	AB	dd	AB	dd	AB	dd	Ad	AB	BB	dd	BB	BB	AB	BB	AB	AB	BB	BB	BB	dd	dd	dd	dd	dd	dd	dd	AA	BC	M	BB	AB	AB	dd	M	AA	dd	dd	AB	BB	dd	dd	M	AB	M	BC
chr1B	22501001	22506000	5000	dd	BC	dd	M	Ad	M	dd	AA	M	M	dd	M	M	M	M	M	BC	M	M	M	AA	dd	dd	dd	dd	dd	dd	AA	M	M	M	M	M	dd	M	M	dd	dd	BC	M	dd	dd	M	BC	M	BC
chr1B	22502001	22510500	8500	dd	M	dd	M	AA	M	dd	AA	M	M	dd	M	M	M	M	M	BC	M	M	M	Ad	dd	dd	dd	dd	dd	dd	AA	M	M	M	M	M	dd	M	M	dd	dd	BC	M	dd	dd	M	BC	M	BC
chr1B	22529501	22536000	6500	dd	BB	dd	M	dd	M	AA	Ad	BB	M	dd	BC	BC	BB	BB	BB	AB	BB	BC	M	Ad	dd	dd	AA	dd	Ad	dd	Ad	M	M	BC	BC	BB	dd	M	BB	dd	dd	AB	BC	dd	dd	M	AA	M	AA
chr1B	22534501	22555500	21000	dd	BC	dd	M	Ad	M	dd	Ad	M	M	dd	M	M	BC	M	M	BB	BC	M	M	Ad	dd	dd	dd	dd	dd	dd	Ad	M	M	M	M	M	dd	M	BC	dd	dd	BB	M	dd	dd	M	BB	M	BB
chr1B	22552001	22558000	6000	dd	M	dd	M	AA	M	dd	AA	M	M	dd	M	M	M	M	M	M	M	M	M	AB	dd	Ad	Ad	dd	dd	dd	AA	M	M	M	M	M	dd	M	M	dd	dd	M	M	dd	dd	M	M	M	M
chr1B	22612001	22616000	4000	M	M	M	M	M	M	M	M	M	M	M	M	M	M	M	M	M	M	M	M	M	M	M	M	M	M	M	M	M	M	M	M	M	M	M	M	BB	BB	M	M	BB	M	M	M	M	M
chr1B	22687001	22691000	4000	BC	M	M	M	BC	M	BC	BC	M	M	BC	M	M	M	M	M	BC	M	M	M	BC	M	BC	M	BC	BC	M	M	M	M	M	M	M	BC	M	M	AB	BC	M	M	BC	BB	M	M	BC	M
chr1B	22691501	22696000	4500	dd	AA	dd	AA	Ad	AA	dd	dd	AA	AB	dd	AA	AA	AA	AA	AA	Ad	AA	AA	AA	dd	dd	dd	dd	dd	dd	dd	Ad	AB	AA	AA	Ad	Ad	dd	AB	Ad	dd	dd	AA	AA	dd	dd	AA	AB	AB	AA
chr1B	22699501	22748500	49000	AA	AA	dd	AA	AA	AB	dd	Ad	AA	AA	Ad	AA	AA	AA	AA	AB	AB	AA	AA	AA	BB	AA	AA	AA	AA	AA	AA	AA	AA	AA	AA	AA	AA	BB	AA	BB	Ad	Ad	AB	AA	Ad	Ad	AB	AB	BB	AB
chr1B	22774001	22783000	9000	AA	BB	dd	BB	BB	BB	dd	AA	BB	BB	dd	BB	BB	AB	BC	BB	BB	BC	BB	BB	BC	Ad	AA	AB	AA	AA	AA	AB	BC	BB	BB	BB	BB	BB	BB	BC	dd	dd	BB	BB	dd	dd	BB	AB	AA	BB
chr1B	22787501	22809500	22000	AA	AA	dd	AA	AA	AA	dd	dd	AA	AA	dd	AA	AA	AA	AA	AA	AA	AA	AA	AA	AA	AA	AA	AA	AA	AA	AA	AA	AA	AA	AA	AA	AA	BB	AA	AB	dd	dd	AB	AA	dd	dd	AA	AA	AA	AA
chr1B	22799501	22905500	106000	AA	AA	dd	AA	AA	AA	dd	dd	AA	AA	dd	AA	AA	AA	AA	AA	AA	AA	AA	AA	AA	AA	AA	AA	AA	AA	AA	AA	AA	AA	AA	AA	AA	BB	AA	AB	dd	dd	AB	AA	dd	dd	AA	AA	AA	AA
chr1B	22921501	22929000	7500	AA	AA	Ad	AA	AA	AA	Ad	dd	AA	AA	dd	AB	AA	AA	AA	AA	AA	AA	AA	AA	AA	AA	AA	AB	AA	AB	AA	AA	AA	AA	AA	AA	AA	BB	AA	AA	Ad	AA	AA	AA	dd	Ad	AA	AA	AA	AB
chr1B	22936501	22963000	26500	AB	AA	Ad	AA	AA	AA	Ad	dd	AA	AA	dd	AA	AA	AA	AA	AA	AA	AA	AA	AA	AA	AA	AA	AA	AA	AA	AA	AA	AB	AA	AA	AA	AA	BC	AB	AA	Ad	Ad	AA	AA	dd	dd	AA	AA	AA	AA
chr1B	22989001	22993500	4500	AA	AB	dd	AA	AA	AB	dd	Ad	AA	AA	dd	AA	AA	AA	AB	AB	AA	AB	AA	AA	AB	BB	BC	dd	AB	AA	AB	AA	AB	AB	AA	AB	AA	BC	AB	AB	dd	dd	AA	AA	dd	dd	AB	AB	AA	AB
chr1B	23080501	23094000	13500	AA	AA	AA	AA	dd	AA	Ad	dd	AA	AA	Ad	AA	AA	AA	AA	AA	AA	AA	AA	AA	dd	AA	AA	AA	AA	AA	AA	AA	AA	AA	AA	AA	AA	BC	AA	AA	Ad	Ad	AA	AA	dd	Ad	AA	AA	AA	AA
chr1B	23105501	23110000	4500	AA	AA	Ad	AA	dd	AA	Ad	dd	AB	AA	Ad	AA	AB	AA	AA	AB	AA	AA	AA	AA	dd	Ad	AA	AA	AA	AA	AA	AA	AB	AA	AA	BB	AA	BB	AA	AB	Ad	Ad	AB	AA	dd	Ad	AA	AA	AA	BB
chr1B	23106001	23134500	28500	AA	AA	AA	AA	dd	AA	AA	dd	AA	AA	Ad	AA	AA	AA	AA	AA	AA	AA	AA	AA	dd	AA	AA	AA	AA	AA	AA	AA	AA	AA	AA	AA	AA	BB	AA	AA	Ad	Ad	AA	AA	dd	Ad	AA	AA	AA	AA
chr1B	23143501	23213000	69500	AB	AB	dd	AB	dd	AB	dd	dd	AB	AB	Ad	AA	AB	AB	AB	AB	AB	AB	AA	AB	dd	AB	AB	AB	AB	AB	AB	AB	AB	AB	AB	AB	AB	BC	AB	AB	dd	dd	AA	AA	dd	Ad	AA	AA	AB	AB
chr1B	23241001	23308500	67500	AB	AA	dd	AB	AA	AB	dd	Ad	AB	AB	dd	AA	AB	AB	AB	AA	AA	AA	AA	AB	AA	AB	AA	AA	AA	AA	AB	AA	AB	AB	AA	AA	AB	BC	AA	AA	dd	dd	AA	AA	dd	dd	AA	AA	AB	AA
chr1B	23325001	24105000	780000	AA	AA	dd	AA	AA	AA	dd	Ad	AA	AB	Ad	AA	AA	AA	AA	AA	AA	AA	AA	AB	AA	AA	AA	AA	AA	AA	AA	AA	AB	AA	AA	AA	AA	BB	AA	AA	dd	dd	AA	AA	Ad	Ad	AA	AA	AA	AA
chr1B	24020001	24143000	123000	AA	AB	AA	AA	AA	AA	AA	dd	AB	AA	AA	AA	AA	AB	AB	AA	AA	AB	AB	AA	AA	AA	AA	AA	AA	AA	AA	AA	AB	AB	AB	BB	AB	M	AB	AB	AA	AA	AB	AA	AA	AA	AA	AB	AB	AA
chr1B	24150501	24157500	7000	AB	AB	AB	AA	AA	Ad	AB	Ad	AA	AA	AA	AA	AA	AB	AA	AA	AA	AB	AA	AA	AA	AB	BB	AA	AA	AA	AA	AA	AB	AB	AA	AA	AB	AA	AB	AB	AB	BB	AA	AA	AA	AA	AB	AA	AB	AB
chr1B	24206001	24210000	4000	Ad	AA	dd	AA	Ad	Ad	dd	Ad	Ad	Ad	Ad	Ad	Ad	AA	Ad	Ad	Ad	Ad	AA	Ad	Ad	Ad	Ad	Ad	Ad	Ad	Ad	BB	AA	Ad	Ad	Ad	Ad	Ad	Ad	Ad	dd	dd	Ad	AA	Ad	AA	AA	Ad	AA	AA
chr1B	24250501	24254500	4000	Ad	Ad	dd	Ad	Ad	Ad	dd	dd	Ad	Ad	Ad	Ad	dd	Ad	Ad	Ad	Ad	dd	Ad	Ad	Ad	Ad	Ad	Ad	Ad	Ad	Ad	BB	Ad	Ad	Ad	Ad	Ad	Ad	Ad	Ad	dd	dd	Ad	AA	Ad	AA	AA	AA	AA	Ad
chr1B	24266001	24270500	4500	AA	AA	dd	AA	AA	AA	dd	Ad	AB	AA	AA	AB	AA	AB	AA	AB	AA	AB	AB	AA	AB	AA	AA	AA	AA	AA	AA	AA	AA	AA	AA	AA	AA	AA	AA	AB	dd	dd	AB	AA	AA	AA	AA	AA	AA	BB
chr1B	24274001	24285500	11500	AA	AA	dd	BB	AA	AA	dd	dd	AA	AA	AA	BB	AA	AA	AA	BB	BB	AA	AA	AA	AA	AA	AA	AA	AA	AA	AA	AA	AA	AA	AA	AA	AA	AA	AA	BB	dd	dd	BC	AA	AA	AA	AA	BB	AA	M
chr1B	24475001	24479500	4500	BB	BB	Ad	BB	BB	M	Ad	AA	AB	BB	AB	BB	BB	BB	AB	BB	BB	BB	BB	BB	BB	AB	BB	AB	BB	BB	AB	BB	M	BC	BB	BB	BB	AB	BB	AA	Ad	AB	BB	AA	BB	BB	AB	BB	AB	BB
chr1B	24498501	24504500	6000	Ad	AA	dd	AA	AA	AA	dd	dd	AA	AA	Ad	AA	AA	AA	AA	AA	AA	AA	AA	AA	Ad	AA	AA	AA	AA	AA	AA	AA	AA	AA	AA	AA	AA	AA	AA	AB	dd	dd	AB	AA	AB	Ad	AA	AA	AA	Ad
chr1B	24552501	24557500	5000	AB	Ad	Ad	AB	Ad	BC	Ad	Ad	Ad	AA	AA	AA	AB	Ad	AA	AB	AB	Ad	AA	AB	AB	AB	AB	Ad	Ad	Ad	AB	AA	AB	Ad	AA	AB	Ad	AB	Ad	dd	Ad	Ad	AA	AA	AA	Ad	Ad	AA	Ad	AA
chr1B	24558001	24566000	8000	AA	AA	Ad	AA	AA	AB	Ad	Ad	AA	AA	AA	Ad	AA	AA	AA	AA	AA	AB	AA	AA	AA	AB	AB	AA	AA	AA	AA	AA	AA	AA	AA	AA	AB	AA	AA	AB	AA	AA	AA	AA	AA	Ad	AB	AA	AA	AA
chr1B	24749501	24753500	4000	AB	AB	dd	AB	AB	AB	dd	AA	AB	BB	AB	AA	AB	AB	AB	BC	AB	BB	AB	AB	AB	AB	AB	BC	AB	AB	AB	AB	AB	BB	AB	AA	AB	AB	AB	BC	dd	dd	AB	AB	AB	dd	AB	AB	AB	AB
chr1B	25005501	25009500	4000	AB	AA	dd	AA	AA	AA	dd	AB	AA	AB	AA	AA	AA	AB	AA	AA	AA	AA	AA	AA	Ad	AA	AA	AA	AA	AA	AA	AA	AA	AB	AB	AA	AA	AA	AA	Ad	dd	dd	Ad	AA	AA	AA	AA	AA	AA	Ad
chr1B	25044501	25048500	4000	AA	AA	Ad	AA	Ad	AA	dd	AA	dd	Ad	AA	AA	AB	AA	dd	Ad	AA	AA	AB	AA	AA	AA	AA	AB	AB	AA	AA	AA	Ad	AA	AA	AA	Ad	Ad	AA	AA	dd	dd	Ad	AB	AA	Ad	Ad	Ad	AA	dd
chr1B	25087001	25091000	4000	AA	AA	Ad	AA	Ad	AA	dd	AA	dd	Ad	AA	AA	AB	AA	dd	Ad	AA	AA	AB	AA	AA	AA	AA	AB	AA	AA	AA	AA	AA	AA	AA	AA	Ad	Ad	AA	AA	dd	dd	Ad	AB	AA	Ad	Ad	Ad	AA	dd
chr1B	25094501	25100000	5500	AA	AB	Ad	AB	AB	AB	dd	AA	dd	AA	AA	AB	AA	AA	dd	AA	AA	AA	AA	AA	AA	AB	AB	AA	AB	AB	AA	AA	AA	AB	AA	AA	AA	AA	AA	AA	dd	dd	AA	AA	AA	AA	AA	AA	AB	AA
chr1B	25125501	25132000	6500	Ad	dd	dd	Ad	dd	dd	dd	Ad	Ad	dd	Ad	dd	M	dd	Ad	Ad	Ad	dd	M	dd	dd	dd	Ad	M	dd	dd	dd	dd	dd	dd	dd	dd	dd	Ad	dd	dd	dd	dd	dd	M	BC	dd	dd	Ad	dd	Ad
chr1B	25141501	25171000	29500	dd	dd	dd	dd	dd	dd	dd	dd	dd	dd	dd	dd	BB	dd	dd	dd	dd	dd	BB	dd	dd	dd	dd	BB	dd	dd	dd	dd	dd	dd	dd	dd	dd	dd	dd	dd	dd	dd	dd	BB	BB	dd	dd	dd	dd	dd
chr1B	25201001	25210500	9500	Ad	Ad	dd	Ad	dd	dd	dd	Ad	Ad	dd	Ad	Ad	BC	dd	Ad	Ad	Ad	Ad	M	dd	dd	Ad	Ad	M	dd	dd	dd	dd	dd	dd	dd	dd	dd	Ad	dd	dd	dd	dd	Ad	M	BC	dd	dd	Ad	dd	Ad
chr1B	25236501	25242500	6000	AA	AA	Ad	AA	AA	AA	AA	AB	AA	AA	AA	AB	M	AA	AB	AA	AB	AA	M	AA	AA	AB	AB	M	AA	Ad	AA	AA	AA	Ad	AA	AA	AA	AA	AA	AA	AA	AA	AB	M	M	AA	AA	AB	AA	AA
chr1B	25247001	25262500	15500	AA	AA	M	AA	AA	AA	M	AA	AA	AA	AA	AA	AA	AA	AA	AA	AA	AA	AA	AA	AA	AA	AA	AA	AA	AA	AA	AA	AA	AA	AA	AA	AA	AA	AA	AB	M	M	AA	AA	AA	AA	AA	AA	AA	AA
chr1B	25258001	25262500	4500	AA	AA	M	AA	AA	AA	M	Ad	AA	AA	AA	AA	AA	Ad	AA	AA	AA	AA	AA	AA	AA	AA	AA	AA	AA	AA	AA	Ad	AA	AA	Ad	AA	AA	Ad	AA	AA	M	M	AA	AA	AA	Ad	AA	AA	AA	AA
chr1B	25478501	25482500	4000	AA	AA	AB	AA	AA	Ad	AB	AA	AA	AA	AA	AA	AA	AA	AA	AA	AA	AA	AA	AA	AA	AA	AA	AA	AA	AA	AA	Ad	AA	AA	AA	AA	AA	AA	Ad	AB	AB	BB	AA	AA	AB	AA	AA	AA	AB	AA
chr1B	25610501	25616000	5500	AA	Ad	dd	AA	dd	dd	dd	AA	AA	AA	BB	AA	AA	dd	AA	AA	BB	dd	AA	AA	dd	BB	BB	AA	dd	dd	dd	dd	AA	AA	AA	AA	dd	AA	AA	AA	dd	dd	BC	AA	AA	AA	AA	AA	AA	BC
chr1B	25808001	25812000	4000	Ad	AA	AA	AA	Ad	Ad	AA	AA	Ad	AA	Ad	Ad	AA	AA	Ad	AA	AA	AA	AA	AA	Ad	Ad	Ad	AA	AA	AA	AA	AA	AA	Ad	AB	BC	AA	AA	Ad	AA	AA	AB	AA	AA	AA	Ad	AA	AA	AA	AA
chr1B	25831501	25843000	11500	AB	AB	dd	AA	AA	AA	dd	AA	AA	AA	AA	AA	AB	AB	AA	AA	AA	AA	AA	AA	AA	dd	dd	AA	AA	AA	AA	AB	AB	AA	AA	AA	AB	AA	AA	Ad	dd	dd	AA	AA	AA	AA	AA	AA	AA	AB
chr1B	25855001	25862500	7500	AA	AA	dd	AA	AA	AA	dd	AA	AA	AA	AA	AA	AA	AA	AA	AB	AA	AA	AB	AB	AB	dd	dd	AA	AA	AA	AA	AB	AB	AA	AA	AA	AA	AB	AA	AA	dd	dd	AA	AA	AA	AB	AA	AA	AA	AA
chr1B	25880001	25886000	6000	AA	AA	dd	AA	Ad	AA	dd	AA	AA	AA	AA	AA	AA	AA	Ad	AA	AA	AA	AA	AA	AA	dd	dd	AA	AA	AA	AA	Ad	AA	AA	AA	AA	AA	AA	AA	AA	dd	dd	AA	AA	AA	AA	AA	AA	AA	AB
chr1B	25961501	25966000	4500	AA	AA	dd	AA	AA	AA	dd	AA	AA	AA	AA	AB	AA	AB	AA	AB	AB	AA	AA	AB	AA	dd	dd	AA	AA	AA	AA	AA	AB	AB	AA	AB	AA	AA	AA	BC	dd	dd	AB	AA	AB	Ad	AA	AA	AA	Ad
chr1B	26266501	26271500	5000	AA	AA	Ad	AA	AA	AA	Ad	AA	AA	AA	AA	AA	Ad	AA	AA	AA	AA	Ad	AA	AA	AA	AA	Ad	AA	AA	AA	AA	AA	AA	AA	Ad	AA	AA	Ad	AA	AA	AA	AA	AA	AA	AA	AA	AA	AA	AA	AA
chr1B	26396501	26400500	4000	AA	M	Ad	M	AA	M	Ad	M	M	M	AB	M	AB	M	M	M	AB	M	AB	M	M	AA	AA	AB	M	BB	M	M	M	M	M	M	M	AA	M	M	Ad	AA	AB	BB	M	M	M	M	M	AB
chr1B	26402501	26406500	4000	AA	M	Ad	BC	AA	BC	Ad	M	BC	M	AB	M	AB	BC	M	M	AA	M	AB	M	M	AA	AA	AB	BC	AA	M	M	M	M	M	M	M	AA	M	M	Ad	AA	AB	BB	M	M	M	M	M	AA
chr1B	26407501	26411500	4000	AA	AB	AA	AA	AA	AA	AA	AA	AA	AA	AA	AA	AA	AA	AA	AA	AA	AA	AA	AA	AA	AB	AB	AA	AA	AA	AB	AA	AA	AA	AA	AB	AA	AA	AA	AB	AA	AB	AA	AA	AA	AA	AA	AA	AA	AA
chr1B	26407501	26416500	9000	AA	AA	AA	AA	Ad	AA	Ad	AA	AA	AA	AA	AA	AA	AA	AA	AA	AA	AA	AA	AA	AA	AB	AA	AA	AA	AA	AA	AA	AA	AA	AA	AA	AA	AA	AA	AB	AA	AB	AA	AA	AA	Ad	AA	AA	AA	AB
chr1B	26426501	26430500	4000	AA	AA	Ad	AA	Ad	AA	Ad	AA	AA	AA	AA	AA	AA	AA	AA	AB	AA	AA	AA	AA	AA	BB	BB	AA	AA	AA	AA	AA	AA	AA	AA	AA	AA	AA	AA	BB	Ad	Ad	AB	AA	AB	Ad	AB	AB	AB	AA
chr1B	26570001	26574500	4500	Ad	BB	dd	BB	BB	AA	dd	Ad	Ad	AB	AB	AB	AA	AA	BB	AB	AB	AB	AA	AA	AB	Ad	Ad	AB	AB	AB	AA	BB	AB	AB	AB	AB	AB	Ad	BB	BB	dd	dd	AB	AA	AB	AB	AB	BB	AB	AB
chr1B	26635501	26640500	5000	AA	AA	dd	AA	Ad	AA	dd	AA	Ad	Ad	Ad	Ad	AA	Ad	Ad	AA	Ad	AA	Ad	Ad	Ad	AA	Ad	Ad	Ad	AA	Ad	AA	AA	AA	Ad	AA	AA	Ad	Ad	AA	dd	dd	AA	AA	AA	AA	AA	AA	AA	AA
chr1B	26696001	26701000	5000	AA	AA	dd	AA	AA	AA	dd	AA	AA	AA	AB	AA	AA	AA	AA	AA	AB	AA	AA	AA	AA	AA	AA	AB	AB	AA	AA	AA	AA	AB	AA	AA	AA	AA	AB	AA	dd	dd	AA	AA	AA	AB	AA	AA	AB	AA
chr1B	26855501	26861000	5500	AB	AA	BB	AA	AA	AA	AB	AA	AB	AA	AA	AA	AA	AA	AA	AA	AA	AA	AA	AA	AA	AA	AB	AA	AA	AA	AA	AA	AB	AA	AA	AA	AA	AA	Ad	AA	AB	BB	AA	AA	AA	AA	AA	AA	AB	Ad
chr1B	26878001	26882000	4000	AA	AA	BB	AA	AA	AA	AB	AA	AA	AA	AA	AA	AA	AA	AB	AA	AA	AA	AB	AA	AA	AA	AA	AA	AA	AA	AA	AA	AB	AB	AA	AA	AA	AA	AA	AA	AB	AB	AA	AA	AA	AB	AA	AB	AB	AB
chr1B	26912501	26916500	4000	BC	BB	BB	BC	BC	BC	AB	AB	BB	BB	BB	BB	M	AB	BC	BC	BB	BC	M	BB	AB	BC	AB	BC	M	BC	AB	BB	M	M	AB	M	M	M	AB	AA	BB	M	AB	BC	AB	AB	AB	AB	BB	AB
chr1B	27063001	27069500	6500	AB	AA	dd	AA	AA	AA	dd	AA	AA	AA	AA	AA	AA	AA	AA	AA	AA	AA	AB	AB	dd	dd	dd	AA	dd	AA	dd	Ad	AB	AA	AB	AB	AA	AA	AA	Ad	dd	dd	AA	AA	AA	AB	AA	AA	AB	AA
chr1B	27081501	27085500	4000	AA	AB	dd	AA	AA	AA	Ad	AA	AA	AA	AA	AA	AB	AA	AA	AA	AB	AB	AA	AA	dd	dd	dd	AA	dd	AB	dd	Ad	AB	AA	AA	AA	AA	AB	AA	AB	dd	dd	AA	AA	AA	AA	AA	AB	AA	AB
chr1B	27095501	27114000	18500	AA	AB	dd	AA	AB	AB	dd	AB	AB	AB	AB	AB	AA	AA	AB	AB	AA	AB	AA	AA	dd	dd	dd	AB	dd	AA	dd	dd	AB	AB	AB	AB	AB	AB	AB	BB	dd	dd	AA	AA	AA	AA	AA	AA	AB	AA
chr1B	27172501	27177000	4500	AB	AA	Ad	AA	AA	AA	dd	AA	AA	AA	AA	AA	AB	AA	AA	AA	AA	AA	AA	AA	dd	Ad	dd	AA	Ad	AB	dd	dd	AB	AA	AA	Ad	AA	AA	AA	AB	Ad	Ad	AB	AA	AA	AA	AA	AB	AA	AA
chr1B	27231001	27247500	16500	AA	AA	dd	AA	Ad	Ad	dd	AA	AA	AA	Ad	AA	Ad	AA	AA	AA	AA	AA	AA	AA	AA	AA	AA	AA	AA	AA	AA	AA	AA	AA	AA	AA	AA	AA	BC	AA	dd	dd	AA	AA	AA	AA	AA	AA	AA	AA
chr1B	27254001	27261500	7500	AA	dd	dd	dd	dd	dd	dd	dd	dd	dd	dd	dd	AA	dd	dd	dd	dd	dd	AA	dd	dd	dd	dd	dd	dd	AA	dd	dd	dd	dd	dd	dd	dd	dd	dd	dd	Ad	Ad	dd	AB	dd	dd	dd	dd	dd	dd
chr1B	27265501	27270500	5000	AA	dd	dd	dd	dd	dd	dd	dd	dd	dd	dd	dd	AA	dd	dd	dd	dd	dd	AA	dd	dd	dd	dd	dd	dd	AA	dd	dd	dd	dd	dd	dd	dd	dd	dd	dd	dd	dd	dd	AA	dd	dd	dd	dd	dd	dd
chr1B	27279501	27283500	4000	AA	AA	AA	BB	AA	AA	AA	AA	Ad	AA	AA	BB	AA	AA	AA	BC	AA	AA	AA	AA	dd	dd	dd	AA	dd	AA	dd	Ad	AA	dd	AA	Ad	AA	AA	M	AA	AA	AA	AA	AA	AA	AA	dd	BC	dd	AB
chr1B	27281501	27289500	8000	AA	AA	AA	BB	AA	AA	AA	AA	AA	AA	AA	BB	AA	AA	AA	BB	AB	AA	AA	AA	dd	dd	dd	AA	dd	AA	dd	Ad	AA	dd	AA	AA	AA	AA	M	AB	AA	AB	AB	AA	AA	AA	dd	BB	dd	AA
chr1B	27303001	27308000	5000	AA	AA	AA	AA	AA	AA	AA	AA	Ad	AA	AA	AA	Ad	AA	AA	Ad	AA	Ad	AA	AA	BC	M	M	AA	BB	AA	M	BB	AA	Ad	AA	AA	AA	BB	BC	Ad	AA	AA	Ad	AA	AA	AA	Ad	AA	Ad	AA
chr1B	27309001	27313500	4500	dd	AB	dd	dd	BB	AB	M	AB	BB	Ad	BC	AB	AB	AB	AA	BC	AB	BB	AB	AA	AB	AA	Ad	AB	AB	M	AB	AB	AA	AA	Ad	AA	AB	AA	dd	BB	AB	AB	AA	AA	AB	AB	BC	AA	AB	Ad
chr1B	27386501	27390500	4000	dd	dd	dd	dd	dd	dd	dd	dd	dd	dd	dd	dd	BC	dd	dd	dd	dd	dd	BC	dd	dd	dd	dd	dd	dd	BC	dd	dd	dd	Ad	dd	dd	dd	dd	dd	dd	dd	dd	dd	BC	dd	dd	dd	dd	dd	dd
chr1B	27415001	27419500	4500	dd	dd	dd	dd	dd	dd	dd	dd	dd	dd	dd	dd	BC	dd	dd	dd	dd	dd	BC	dd	dd	dd	dd	dd	dd	BC	dd	dd	dd	dd	dd	dd	dd	dd	dd	dd	dd	dd	dd	BC	dd	dd	dd	dd	dd	dd
chr1B	27644001	27652000	8000	dd	dd	dd	Ad	dd	dd	Ad	Ad	Ad	Ad	Ad	dd	AA	Ad	Ad	dd	Ad	dd	AA	Ad	dd	Ad	dd	Ad	Ad	AA	Ad	dd	Ad	AA	Ad	Ad	dd	Ad	dd	Ad	dd	Ad	dd	AA	Ad	dd	AA	dd	AA	Ad
chr1B	27673001	27677000	4000	AA	AB	BB	Ad	AA	AB	AB	BB	BB	AB	BB	AB	BC	AB	BB	BB	BB	AB	BB	BB	Ad	BB	AB	AB	BB	AB	AA	AA	BB	AA	AA	Ad	AB	AB	Ad	M	BB	BC	AA	AA	AA	AB	BC	AA	BC	BC
chr1B	27680501	27684500	4000	AA	AA	dd	AA	AA	AA	dd	AA	AA	AA	AA	AA	AA	AA	Ad	AA	AA	AA	AA	AA	dd	dd	dd	AA	dd	AA	dd	Ad	AA	AA	AA	AA	AA	AA	AA	Ad	AA	AA	AA	AA	AA	AA	AA	AA	AA	AA
chr1B	27879501	27884500	5000	dd	dd	dd	dd	dd	dd	dd	dd	dd	dd	dd	dd	BB	dd	dd	dd	dd	dd	BB	dd	dd	dd	dd	dd	dd	BB	dd	dd	dd	BB	dd	dd	dd	dd	dd	dd	dd	dd	dd	BC	dd	dd	BB	dd	AA	dd
chr1B	27912001	27916500	4500	dd	dd	dd	dd	dd	dd	dd	dd	dd	dd	dd	dd	BB	dd	dd	dd	dd	dd	BB	dd	dd	dd	dd	dd	dd	BB	dd	dd	dd	BB	dd	dd	dd	dd	dd	dd	dd	dd	dd	AB	dd	dd	BB	dd	AB	dd
chr1B	27920501	27924500	4000	AB	Ad	AB	AA	AA	AA	AA	AB	AA	Ad	AA	AA	M	Ad	AA	AA	AA	AA	M	Ad	AA	AB	AA	AA	AA	M	AA	AA	Ad	BC	AA	AA	AA	Ad	AA	AB	AA	AA	AA	M	AA	Ad	M	AA	AB	AA
chr1B	27964501	27975500	11000	dd	dd	dd	dd	dd	dd	dd	dd	dd	dd	dd	dd	BB	dd	dd	dd	dd	dd	BB	dd	dd	dd	dd	dd	dd	BB	dd	dd	dd	BB	dd	dd	dd	dd	dd	dd	dd	dd	dd	BB	dd	dd	BB	dd	AB	dd
chr1B	27992001	27996000	4000	dd	dd	dd	dd	dd	dd	dd	dd	dd	dd	dd	dd	BB	dd	dd	dd	dd	dd	BB	dd	dd	dd	dd	dd	dd	BB	dd	dd	dd	AB	dd	dd	dd	dd	dd	dd	dd	dd	dd	BB	dd	dd	BB	dd	BB	dd
chr1B	28063001	28068500	5500	AB	AB	AB	BB	AB	BB	BB	BB	AB	AB	AB	AB	AA	AB	AB	AB	AB	AB	AA	BB	AB	BB	AB	AB	AB	AB	BB	AA	BB	AA	BB	BB	AB	AB	AB	BB	AB	BB	BB	AA	AB	BB	AA	AB	AB	AA
chr1B	28255501	28282500	27000	dd	dd	AA	dd	dd	AA	AA	dd	dd	dd	dd	dd	AA	dd	dd	dd	dd	dd	AA	dd	AA	AA	AA	dd	AA	AA	AA	AA	dd	dd	dd	dd	dd	dd	dd	dd	dd	dd	dd	AA	dd	dd	dd	dd	dd	dd
chr1B	28269001	28282500	13500	dd	dd	AA	dd	dd	Ad	AA	dd	dd	dd	dd	dd	AA	dd	dd	dd	dd	dd	AA	dd	AA	AA	AA	dd	AA	AA	AA	AA	dd	dd	dd	dd	dd	dd	dd	dd	dd	dd	dd	AA	dd	dd	dd	dd	dd	dd
chr1B	28299001	28303500	4500	dd	Ad	AB	Ad	Ad	AA	AB	Ad	Ad	AA	Ad	Ad	AA	Ad	Ad	Ad	Ad	Ad	AA	Ad	AB	AB	BC	Ad	BB	AA	AB	AB	AA	dd	Ad	dd	Ad	dd	Ad	Ad	Ad	AB	Ad	AA	Ad	dd	dd	Ad	AA	Ad
chr1B	28517501	28521500	4000	AA	BC	M	M	M	BC	M	M	M	M	M	M	AA	M	M	M	M	M	AA	M	AA	AA	AA	BC	AA	AA	AA	BC	M	AA	BC	M	M	M	M	M	M	M	M	AA	M	BC	AA	M	AA	M
chr1B	28693001	28717500	24500	AA	AA	Ad	AA	AA	AA	Ad	AA	AA	AA	AA	AA	AA	AA	AA	AA	AA	AA	AA	AA	AA	AA	AA	AA	AA	AA	AA	AA	AB	dd	AA	AA	AA	AA	AA	AB	AA	AB	AA	AA	AA	AA	dd	AA	dd	AA
chr1B	28729001	28733500	4500	AA	AA	dd	AB	AA	AA	dd	AB	AB	AA	AA	AB	AB	AA	AB	AB	AA	AA	AA	AB	AA	AB	AA	AB	AB	AB	AA	AA	AB	dd	AA	AB	AA	AB	AB	BB	AA	AB	AB	AB	AB	Ad	dd	AB	dd	AA
chr1B	28826501	28832500	6000	AA	AA	AA	AA	AA	AA	AA	AA	AA	AA	AA	AA	AA	AA	AA	AA	AA	AA	AA	AA	AA	AB	AB	AA	AA	AA	AA	AA	AA	AA	AA	AA	AA	AA	AA	AA	AA	AA	AA	AA	AA	AA	AA	AA	AB	AA
chr1B	28830001	28893500	63500	AB	AA	BB	AA	AA	AA	BB	AA	AA	AA	AA	AA	AA	AA	AA	AA	AA	AA	AB	AA	AA	AB	BB	AA	AA	AA	AA	AA	AB	AA	AA	AA	AB	AB	AA	AA	AA	AA	AA	BB	AA	AA	AA	AA	AA	AA
chr1B	28875501	28915000	39500	AA	AA	M	AA	AA	AA	BC	AA	AA	AA	AA	AA	AA	AA	AA	AA	AA	AA	AA	AA	AA	BC	BC	AA	AA	AA	AA	AA	AA	AB	AA	AB	AB	AB	AA	AA	AA	AA	AA	M	AA	AA	AA	AA	AA	AA
chr1B	28895501	28915000	19500	AA	AA	M	AA	AA	AA	M	Ad	AA	AA	AA	AA	AA	AA	AA	AA	AA	AA	AA	AA	AA	M	BC	AA	AA	AA	AA	AA	AA	AB	AA	AA	AA	AA	AA	AA	AA	AA	Ad	M	AA	AA	AA	Ad	AA	AA
chr1B	28924001	28929500	5500	AA	AA	BC	AA	Ad	Ad	BB	Ad	AA	Ad	Ad	Ad	AA	Ad	Ad	Ad	Ad	AA	Ad	Ad	AA	BC	M	AA	AA	AA	Ad	AA	Ad	AB	AA	Ad	Ad	Ad	Ad	Ad	Ad	Ad	Ad	BC	Ad	Ad	AA	Ad	AA	Ad
chr1B	28941501	28946000	4500	AA	AA	BB	AA	AA	AA	BB	dd	AA	AA	Ad	AA	AA	AA	Ad	AA	AA	AA	Ad	AA	Ad	BB	BB	Ad	Ad	Ad	Ad	Ad	AA	AA	AA	AA	AA	AA	AA	Ad	AA	Ad	Ad	BB	Ad	Ad	Ad	Ad	Ad	Ad
chr1B	28948001	28952000	4000	AB	AB	M	AB	AB	AB	M	AA	AB	AB	AB	AB	AB	AB	AB	AB	AB	AB	AB	AB	AB	M	M	AB	AB	AB	AB	AB	AB	BB	AB	AB	AB	AB	AB	AB	AA	AA	AA	M	AA	AA	BB	AA	AB	AA
chr1B	28979001	28983000	4000	AA	AA	M	AA	AA	AA	M	AA	AA	AA	AA	AA	AA	AA	AA	AA	AA	AA	AA	AA	AA	M	M	AA	AA	AA	AA	AA	AA	BB	AB	AA	AA	AA	AA	AA	AA	AA	AA	M	AA	AA	AB	AA	AA	AA
chr1B	29107501	29124000	16500	AA	AA	AA	AA	AA	AA	AA	AA	AA	AA	AA	AA	AA	AA	AA	AA	AA	AA	AA	AA	AA	AA	AA	AA	AA	AA	AA	AA	AA	AA	AB	BB	AA	AA	AA	AA	AA	AB	AA	AA	AA	AA	AA	AA	AA	Ad
chr1B	29216501	29221000	4500	AA	AB	M	AB	AA	AA	M	AA	BC	AA	BC	BC	AA	AA	AA	BC	AA	AA	AA	AA	AA	AB	AB	AA	AA	AA	AA	AA	AA	AA	AB	AA	AA	AA	AA	AA	M	M	M	AA	AB	BC	BC	BC	AB	BC
chr1B	29258001	29263000	5000	AA	AA	BB	Ad	Ad	AA	BB	Ad	AA	AA	Ad	Ad	Ad	Ad	AA	Ad	AA	AA	AA	AA	AA	BB	AB	AA	Ad	Ad	AA	Ad	AA	AA	Ad	AA	Ad	Ad	AA	AA	AB	AA	Ad	AA	AA	AB	Ad	Ad	AA	Ad
chr1B	29396001	29408500	12500	AA	AB	AA	AA	AA	AA	AA	AB	BB	AA	AB	AA	BB	AB	BB	AA	BB	AB	AA	AA	AA	AA	AA	AA	AB	AA	AA	AA	AB	BB	BB	AB	AB	AA	AA	BC	BC	BC	BB	AA	BB	BB	BB	AA	BC	BB
chr1B	29478501	29502000	23500	AA	AB	AB	AB	AA	AA	AB	AA	AA	AA	AA	AA	AA	AB	AB	AA	AB	AB	AA	AA	AA	M	AA	AA	AA	AA	AA	AA	AA	AB	AA	AA	AA	AA	AA	AB	AB	AB	AB	AA	AA	AA	AA	AB	AA	AB
chr1B	29496001	29502000	6000	Ad	AA	AB	AA	Ad	Ad	AB	Ad	AA	AA	AA	AA	Ad	AA	AA	AA	AA	AA	Ad	AA	dd	M	AB	dd	Ad	dd	dd	Ad	AA	AA	AA	Ad	AA	AA	AA	AB	AA	AA	AA	AA	AA	Ad	AA	AA	AA	Ad
chr1B	29617001	29621000	4000	dd	dd	AB	dd	dd	BB	BB	dd	dd	AA	dd	dd	dd	dd	dd	dd	dd	dd	dd	AA	dd	BB	BB	dd	dd	dd	dd	dd	AA	dd	dd	dd	dd	dd	dd	dd	dd	dd	dd	BB	dd	dd	dd	dd	Ad	dd
chr1B	29624001	29628000	4000	dd	dd	AB	dd	dd	AB	BB	dd	dd	AA	dd	dd	dd	dd	dd	dd	dd	dd	dd	AA	dd	BB	BB	dd	dd	dd	dd	dd	AA	dd	dd	dd	dd	dd	dd	dd	dd	dd	dd	BB	dd	dd	dd	dd	dd	dd
chr1B	29637501	29642000	4500	dd	dd	AB	dd	dd	AB	BB	dd	dd	AA	dd	dd	dd	dd	dd	dd	dd	dd	dd	AA	dd	BB	BB	dd	dd	dd	dd	dd	AA	dd	dd	dd	dd	dd	dd	dd	dd	dd	dd	BB	dd	dd	dd	dd	dd	dd
chr1B	29768501	29772500	4000	AA	BB	BC	BB	AB	AB	BC	BB	BB	BB	BB	Ad	BB	BB	AB	AB	BB	AB	AB	BB	BB	BC	BC	Ad	BB	Ad	BB	AB	BB	AA	AB	AB	AB	BB	BB	Ad	BB	AB	AB	BC	AB	Ad	AB	AB	AB	BB
chr1B	29967001	29971000	4000	dd	dd	dd	BB	dd	AA	Ad	BB	Ad	BB	AA	Ad	Ad	Ad	Ad	dd	Ad	Ad	Ad	BB	dd	dd	Ad	AA	dd	M	Ad	Ad	BB	dd	dd	Ad	Ad	Ad	Ad	Ad	Ad	Ad	Ad	AA	Ad	Ad	dd	Ad	AA	dd
chr1B	30002501	30016000	13500	dd	dd	dd	dd	dd	AA	dd	dd	dd	dd	dd	dd	dd	dd	dd	dd	dd	dd	dd	dd	dd	dd	dd	dd	dd	dd	dd	dd	dd	dd	dd	dd	dd	dd	dd	dd	dd	dd	dd	AA	dd	dd	dd	dd	dd	dd
chr1B	30066501	30070500	4000	dd	dd	dd	dd	dd	Ad	dd	dd	dd	dd	dd	dd	dd	dd	dd	dd	dd	dd	dd	dd	dd	dd	dd	dd	dd	dd	dd	dd	dd	dd	dd	dd	dd	dd	dd	dd	dd	dd	dd	AA	dd	dd	dd	dd	dd	dd
chr1B	30217001	30221500	4500	Ad	dd	dd	Ad	dd	Ad	dd	Ad	Ad	dd	Ad	Ad	Ad	Ad	dd	dd	dd	Ad	dd	dd	dd	Ad	AA	Ad	Ad	dd	Ad	Ad	dd	dd	dd	dd	dd	dd	dd	dd	Ad	Ad	Ad	AA	Ad	dd	dd	Ad	dd	Ad
chr1B	30376501	30380500	4000	Ad	Ad	Ad	AA	AA	AA	Ad	dd	Ad	Ad	Ad	Ad	AA	Ad	Ad	Ad	AA	Ad	Ad	Ad	AA	AA	Ad	AA	AA	AA	AA	Ad	Ad	Ad	Ad	Ad	Ad	Ad	Ad	Ad	dd	Ad	AA	AA	Ad	AA	Ad	AA	AA	AA
chr1B	30376501	30402500	26000	AA	AA	Ad	AA	AA	AA	dd	Ad	Ad	Ad	Ad	Ad	AA	AA	AA	AA	AA	Ad	AA	Ad	AA	AA	AA	AA	AA	AA	AA	AA	AA	AA	AA	AA	AA	AA	Ad	AA	Ad	Ad	AA	AA	AA	AA	AA	AA	AA	AA
chr1B	30410001	30452000	42000	AA	AA	dd	AA	dd	dd	dd	dd	AA	AA	dd	AA	AA	AA	dd	AA	dd	AA	AA	AA	dd	AA	AA	AA	dd	dd	dd	Ad	AA	AA	AA	AA	AA	AA	AA	AB	dd	dd	dd	AA	AA	dd	AA	AA	AB	dd
chr1B	30516001	30521000	5000	M	M	M	M	M	M	M	M	M	M	M	M	M	M	M	M	M	M	M	M	M	M	M	M	M	M	M	M	M	M	M	M	M	M	M	M	M	BC	BC	M	M	M	M	M	M	M
chr1B	30537001	30560000	23000	Ad	AA	Ad	AA	Ad	Ad	Ad	Ad	AA	AA	Ad	AA	AA	AA	Ad	AA	Ad	AA	AA	AA	Ad	AA	AA	AA	Ad	Ad	Ad	Ad	AA	AA	AA	AA	AA	AA	AA	AA	Ad	AA	Ad	AA	AA	Ad	AA	AA	AA	Ad
chr1B	30559501	30565000	5500	dd	AB	dd	AA	dd	dd	dd	dd	AB	BB	dd	AB	AB	AB	dd	AB	dd	AB	AB	AB	dd	AA	AB	AB	dd	dd	dd	Ad	AB	AB	AB	AB	AB	AB	AB	AA	dd	dd	dd	AA	AA	dd	AB	AB	AB	dd
chr1B	30577501	30582000	4500	Ad	AB	dd	AA	dd	dd	dd	dd	AB	AB	dd	AA	AA	AB	dd	AB	dd	AB	AA	AA	dd	AB	AB	AB	dd	dd	dd	Ad	BB	AB	AB	AA	AA	AA	AB	AB	dd	dd	dd	AA	AB	dd	AB	AB	BB	dd
chr1B	30662001	30673500	11500	dd	AA	dd	AA	dd	dd	dd	Ad	AA	AA	dd	AA	AA	AA	dd	AA	dd	AA	AA	AA	dd	Ad	AA	AA	dd	Ad	dd	Ad	AA	AA	AA	AA	AA	AA	BB	AA	dd	Ad	dd	AA	AA	dd	M	AA	M	dd
chr1B	30678501	30686500	8000	Ad	AA	AA	AA	Ad	Ad	AA	AA	AA	AA	dd	Ad	AA	Ad	Ad	AA	Ad	AA	AA	AA	Ad	AA	AA	AA	Ad	Ad	Ad	Ad	AA	AA	AA	AA	AA	AA	BC	AA	AA	AA	Ad	AA	AA	Ad	M	AA	BC	Ad
chr1B	30713001	30721000	8000	dd	AA	Ad	AA	dd	dd	AA	AA	AA	AA	dd	AA	AA	AA	dd	AA	dd	AA	AA	Ad	dd	AA	AA	AA	dd	dd	dd	dd	Ad	AA	Ad	Ad	AA	AA	AA	AA	AA	AA	dd	AA	AA	dd	AA	AA	AA	dd
chr1B	30728001	30732500	4500	AA	AA	Ad	AA	BC	BC	AA	AA	AA	Ad	BC	AA	AA	AA	BC	AA	BC	AA	AA	AA	BB	AA	AA	AA	BC	BB	BC	BC	AA	AA	AA	AA	AA	AA	AA	AA	AA	AA	BC	AA	AA	BB	AA	AA	AB	BC
chr1B	30775001	30779000	4000	AB	AB	dd	AA	Ad	AA	dd	AA	AA	AB	Ad	AA	AA	AB	Ad	AB	Ad	AB	AB	AB	AA	AB	AB	AA	Ad	Ad	Ad	AA	BB	AB	AA	AA	AA	AA	AA	AA	Ad	dd	AA	AA	AA	Ad	AB	AB	AA	AA
chr1B	30783501	30794500	11000	Ad	AA	Ad	AA	AA	Ad	Ad	AA	Ad	Ad	AA	AA	AA	AA	AA	AA	AA	AA	AA	AA	AA	AA	AA	AA	AA	AA	Ad	AA	AA	AA	AA	AA	AA	AA	AA	AB	Ad	Ad	AB	AA	AA	Ad	AA	AA	Ad	Ad
chr1B	30792501	30796500	4000	AA	AA	AA	AA	Ad	AA	AA	AA	AA	AA	Ad	AA	AA	AA	AA	AA	AA	AA	AA	AA	Ad	AA	AA	AA	AA	AA	Ad	AA	AA	AA	AA	AA	AA	AA	AA	AA	AA	AA	AA	AA	AA	AA	AA	AA	AA	AA
chr1B	30798501	30805000	6500	AA	AB	dd	AA	AA	AA	dd	AA	AA	AB	AA	AA	AA	AA	AA	AA	AA	AA	AA	AA	AA	AA	AA	AB	AA	AA	AA	AA	AA	AA	AA	AA	AB	AA	AB	AA	dd	dd	AA	AA	AA	AA	AA	AA	AB	AA
chr1B	30859501	30863500	4000	AB	BC	AA	BC	BB	AB	AA	AB	BB	BB	AB	BB	BB	BB	AB	BB	AB	BB	BB	BC	AB	AB	AB	BB	AB	BC	BB	BB	BB	BB	BB	AB	BC	BC	BB	AB	AA	AA	BB	BB	BB	BB	BB	BB	BC	AB
chr1B	30927501	30937500	10000	BB	AA	Ad	AA	AB	AB	Ad	AA	AA	AB	AB	AB	AA	AA	AB	AB	AA	AA	AB	AB	AB	AA	AA	AA	AB	AA	AB	AA	AB	AB	AA	AA	AB	AB	AB	BB	dd	Ad	AA	AA	AA	AA	AA	AA	AB	AA
chr1B	30932501	30938000	5500	AB	AA	Ad	AA	AA	AA	dd	AA	AA	AA	AA	AA	AA	AA	AA	AA	AA	AA	AB	AB	AA	AA	AA	AA	AA	AA	AB	AA	AB	AA	AA	AB	AB	AB	AB	AB	dd	dd	AA	AA	AA	AB	AA	AA	AB	AA
chr1B	31000001	31183000	183000	dd	dd	dd	dd	dd	AA	dd	dd	dd	dd	dd	dd	dd	dd	dd	dd	dd	dd	dd	dd	dd	dd	dd	dd	dd	dd	dd	dd	dd	dd	dd	dd	dd	dd	dd	dd	dd	dd	dd	AA	dd	dd	dd	dd	dd	dd
chr1B	31292001	31296500	4500	dd	dd	BB	dd	Ad	Ad	AB	Ad	dd	AA	dd	dd	Ad	dd	dd	dd	dd	dd	Ad	AA	Ad	AB	AB	Ad	Ad	Ad	Ad	Ad	AA	dd	dd	dd	dd	dd	dd	dd	dd	dd	dd	AA	dd	dd	dd	dd	dd	dd
chr1B	31295501	31303500	8000	dd	dd	BB	dd	dd	Ad	BB	dd	dd	AA	dd	dd	dd	dd	dd	dd	dd	dd	dd	AA	dd	BB	BB	dd	dd	dd	dd	dd	AA	dd	dd	dd	dd	dd	dd	dd	dd	dd	dd	AA	dd	dd	dd	dd	dd	dd
chr1B	31306001	31310500	4500	dd	dd	BB	dd	dd	AA	BB	dd	dd	AA	dd	dd	Ad	Ad	dd	dd	dd	dd	dd	AA	dd	AB	BB	dd	dd	dd	dd	dd	AA	dd	dd	dd	dd	dd	dd	dd	dd	Ad	dd	AA	dd	dd	dd	dd	dd	dd
chr1B	31309501	31317000	7500	dd	dd	BB	dd	dd	Ad	BB	dd	dd	Ad	dd	dd	dd	dd	dd	dd	dd	dd	dd	AA	dd	BB	BB	dd	dd	dd	dd	dd	AA	dd	dd	dd	dd	dd	dd	dd	dd	dd	dd	AA	dd	dd	dd	dd	dd	dd
chr1B	31346001	31352000	6000	Ad	AA	AB	dd	Ad	AA	AB	Ad	AA	AB	AA	AA	Ad	Ad	Ad	dd	Ad	dd	AA	AB	Ad	AB	AA	Ad	AB	Ad	Ad	AA	BB	AB	Ad	AA	Ad	dd	Ad	Ad	AA	AA	AA	BB	AA	Ad	AB	dd	AB	AB
chr1B	31358501	31362500	4000	dd	dd	AA	dd	dd	Ad	AA	dd	dd	AA	dd	dd	dd	dd	dd	dd	dd	dd	dd	AA	dd	AA	AA	dd	dd	dd	dd	dd	AA	dd	dd	dd	dd	dd	dd	dd	dd	dd	dd	AA	dd	dd	dd	dd	dd	dd
chr1B	31364001	31376500	12500	AA	Ad	AA	Ad	dd	AA	AA	dd	dd	AA	dd	dd	Ad	dd	Ad	Ad	dd	dd	dd	AA	Ad	AB	BB	AA	Ad	AA	Ad	AA	Ad	AA	AB	Ad	dd	AA	dd	dd	dd	Ad	Ad	AA	dd	dd	Ad	dd	Ad	dd
chr1B	31378001	31383500	5500	dd	dd	AB	dd	dd	AA	AA	dd	dd	dd	dd	dd	dd	dd	dd	dd	dd	dd	dd	dd	dd	AA	AA	dd	dd	dd	dd	dd	dd	dd	dd	dd	dd	dd	dd	dd	dd	dd	dd	AA	dd	dd	dd	dd	dd	dd
chr1B	31521501	31580000	58500	dd	dd	AA	dd	dd	AA	AA	dd	dd	AA	dd	dd	dd	dd	dd	dd	dd	dd	dd	AA	dd	AA	AA	dd	dd	dd	dd	dd	AB	dd	dd	dd	dd	dd	dd	dd	dd	dd	dd	AA	dd	dd	dd	dd	dd	dd
chr1B	31623001	31640500	17500	dd	dd	AA	dd	dd	Ad	AA	dd	dd	AA	dd	dd	dd	dd	dd	dd	dd	dd	dd	AA	dd	AA	AA	dd	dd	dd	dd	dd	AA	dd	dd	dd	dd	dd	dd	dd	dd	dd	dd	AA	dd	dd	dd	dd	dd	dd
chr1B	31703001	31731500	28500	dd	dd	AA	dd	dd	Ad	AA	dd	dd	AA	dd	dd	dd	dd	dd	dd	dd	dd	dd	AA	dd	AA	AA	dd	dd	dd	dd	dd	AA	dd	dd	dd	dd	dd	dd	dd	dd	dd	dd	AA	dd	dd	dd	dd	dd	dd
chr1B	31810501	31891000	80500	Ad	Ad	Ad	Ad	Ad	AA	Ad	Ad	Ad	Ad	Ad	Ad	Ad	Ad	Ad	Ad	Ad	Ad	Ad	Ad	Ad	AA	AA	Ad	Ad	Ad	Ad	Ad	Ad	Ad	Ad	Ad	Ad	Ad	Ad	Ad	Ad	Ad	Ad	AA	Ad	Ad	Ad	Ad	Ad	Ad
chr1B	31943501	31951000	7500	AA	AA	AA	AA	AA	AA	AA	AA	AA	AA	AA	AA	AA	AA	AA	AA	AA	AA	AA	AA	AA	AA	AA	AA	AA	AA	AA	AA	AA	AA	AA	AA	AA	AA	AA	AA	AA	AA	AA	AA	AA	AA	AA	AA	AA	AA
chr1B	31949001	31956500	7500	AA	Ad	AA	Ad	AA	AB	AA	AA	Ad	AA	AA	Ad	AA	Ad	AA	AA	Ad	Ad	AA	AA	AB	M	M	AA	AA	AA	AA	Ad	AA	Ad	Ad	AA	AA	AA	AA	Ad	AA	AA	AA	AA	AA	AA	Ad	Ad	Ad	AA
chr1B	31954001	31960500	6500	AA	dd	AA	dd	dd	AA	AA	dd	dd	AA	dd	dd	AA	dd	dd	dd	dd	dd	AA	AA	AA	M	M	AA	AA	AA	AA	AA	AA	dd	Ad	AA	dd	dd	dd	dd	dd	dd	dd	AA	dd	dd	dd	dd	dd	dd
chr1B	31982001	32000000	18000	AA	AA	AA	AA	AA	AA	AA	AA	AA	AA	AA	AA	AA	AA	AA	AA	AA	AA	AA	AA	AA	AA	AA	AA	AA	AA	AA	AA	AB	AA	AA	AA	AA	AA	AA	AB	AA	AB	AA	AA	AA	AA	AA	AA	AA	AA
chr1B	31996501	32001500	5000	AA	AA	AA	AA	AA	AA	AA	AA	AA	AA	AA	AA	AA	AA	AA	AA	AA	AA	AA	AA	AA	AA	AA	AA	AA	AA	AA	AA	AA	AA	AA	AA	AA	AA	AA	BB	AA	AA	AA	AA	AA	Ad	AA	AA	Ad	AA
chr1B	32032501	32038500	6000	AA	AA	BB	AA	AA	AA	BB	AA	AA	AA	AA	AA	AA	AA	AA	AA	AA	AA	AA	AA	AA	AA	Ad	AA	AA	Ad	AA	AA	AB	AA	AA	AA	AA	AA	AA	AA	Ad	AB	AA	AA	AA	Ad	AA	AA	AA	Ad
chr1B	32050001	32084000	34000	AA	AA	BB	AA	AA	AA	BB	AA	AA	AA	AA	AA	AA	AA	AA	AA	AA	AA	AA	AA	AA	AA	AA	AA	AA	AA	AA	AA	AA	AA	AA	AA	AA	AA	AA	AB	AA	AB	AB	AA	AA	AA	AA	AA	AA	AA
chr1B	32130501	32150500	20000	AA	AA	AA	Ad	AA	AA	AA	AA	AA	AA	Ad	Ad	AA	Ad	Ad	AA	AA	AA	AA	AA	AA	AA	AA	AA	AA	AA	AA	AA	AA	AA	Ad	AA	AA	AA	AA	AA	Ad	AA	AA	AA	AA	Ad	AA	AA	AA	Ad
chr1B	32155001	32169000	14000	AA	AA	AA	AA	AA	AA	AA	AA	AA	Ad	AA	AA	AA	AA	AA	AA	AA	AA	AA	Ad	AA	AA	AA	AA	AA	AA	AA	AA	AA	AA	AA	AA	AA	AA	AA	AA	AA	AA	AA	AA	AA	AA	AA	AA	AA	AA
chr1B	32172001	32217000	45000	M	AA	AA	AA	M	AB	AA	AB	AA	BC	AA	AA	M	AA	AA	AA	AA	AA	M	BB	BC	AA	AA	BC	M	BC	BC	BB	BC	AA	BB	M	AA	AA	AA	AA	AA	AA	AA	AA	AA	AA	AA	AA	AA	AA
chr1B	32260001	32264500	4500	AA	AA	AA	AA	AA	AA	AA	AA	AA	AA	AA	AA	AA	AA	AA	AA	AA	AA	AA	AA	AA	AA	AA	AA	AA	AA	AA	AA	AA	AA	AA	AA	AA	AA	AA	AA	AA	AA	AA	AA	AA	AA	AA	AA	AA	AA
chr1B	32290501	32300000	9500	AA	Ad	AA	AA	BB	AA	AA	AA	Ad	AA	AA	AA	BB	AA	Ad	AA	AA	AA	BB	AA	AA	AA	AA	AA	AA	AA	AA	AA	AA	AA	AA	AA	Ad	AA	AA	Ad	AA	AA	Ad	AA	Ad	AA	AA	AA	AA	AA
chr1B	32333501	32338000	4500	Ad	Ad	dd	dd	Ad	AA	dd	dd	dd	Ad	AA	dd	dd	Ad	dd	dd	dd	Ad	dd	Ad	dd	Ad	Ad	dd	dd	dd	dd	dd	Ad	Ad	Ad	AA	dd	Ad	dd	dd	dd	dd	dd	AA	dd	dd	dd	dd	dd	dd
chr1B	32365001	32375500	10500	AA	AA	Ad	AA	AA	AA	Ad	AA	AA	AA	AA	AA	AA	AA	AA	AA	AA	AA	AA	AA	AA	BC	M	AA	AA	AA	AA	AA	AA	AA	AA	AA	AA	AA	AA	AA	AA	AA	AA	AA	AA	AA	AA	AA	AA	AA
chr1B	32417001	32432000	15000	AA	BC	Ad	AB	AA	BB	Ad	AA	AB	AB	AB	AB	AA	AB	AB	BB	AB	AB	AA	AB	AA	Ad	Ad	AA	AA	AA	AA	AA	BB	AB	AA	Ad	BB	AA	AB	AB	BB	BC	AB	AA	AB	M	BB	BB	AB	AB
chr1B	32446501	32457500	11000	AA	AB	Ad	AA	AA	AA	AA	AA	AA	AA	AA	AA	AA	AA	AA	AA	AA	AA	AA	AA	AA	Ad	Ad	AA	AA	AA	AA	AA	AA	AA	AA	Ad	AA	Ad	AA	AB	AA	AB	AB	AA	AA	BB	AA	AA	AA	AA
chr1B	32453001	32457500	4500	AA	AB	Ad	AA	AA	AA	AB	Ad	AA	AA	AA	AA	AA	AA	AA	AA	AA	AA	AA	AA	AA	AA	AA	AA	AA	AB	AA	AA	AB	AA	AA	AA	AA	Ad	AA	AB	AA	AB	AA	AA	AA	BC	AA	AA	AB	AA
chr1B	32543001	32565500	22500	AA	Ad	dd	Ad	AA	Ad	dd	Ad	Ad	AA	AA	AA	AA	Ad	AA	AA	AA	Ad	AA	Ad	AA	dd	dd	AA	AA	AA	AA	AA	AA	AA	Ad	dd	AA	AA	AA	Ad	AA	AA	Ad	AA	Ad	Ad	AA	Ad	AA	AA
chr1B	32580501	32586000	5500	AA	AA	dd	AA	AA	AA	dd	AA	AA	AA	AA	Ad	AA	AA	AA	AA	AA	AA	AA	AA	AA	dd	dd	AA	AA	AA	AA	AA	AA	AA	Ad	dd	AA	AA	AA	AA	AA	AA	AA	AA	AA	AA	AA	AA	AA	AA
chr1B	32751001	32782500	31500	AB	AA	AA	AA	AA	AA	AA	AA	AA	AA	AA	AA	AA	AA	AA	AA	AA	AA	AA	AA	AA	AA	AA	AA	AA	AA	AA	AB	AA	AA	AA	AA	AA	AA	AA	AB	AA	AB	AA	AA	AA	AA	AA	AA	AA	AA
chr1B	32937501	32942000	4500	AB	AB	dd	AB	Ad	AB	dd	AB	AB	AB	AB	AB	Ad	AB	AB	AB	AA	AB	AB	AB	AB	dd	dd	AA	AA	Ad	Ad	Ad	AB	AB	Ad	dd	AB	AB	AB	AA	AA	AB	AA	AA	AA	AA	AB	AA	AA	AB
chr1B	33010001	33014000	4000	AA	AA	Ad	AA	BB	AA	AA	AA	AA	Ad	AA	AA	BB	AA	Ad	AA	AA	Ad	AA	AA	AA	Ad	AA	BB	BB	BB	AB	AB	Ad	AA	Ad	Ad	Ad	Ad	AA	AA	AA	AB	AA	AA	AA	AB	AA	AA	AA	AB
chr1B	33031501	33035500	4000	AA	AA	Ad	AA	dd	AA	Ad	AA	AA	Ad	AA	Ad	dd	AA	AA	AA	AA	AA	AA	AA	Ad	Ad	Ad	dd	dd	dd	dd	dd	AA	AA	Ad	Ad	Ad	AA	AA	AA	AA	AB	AB	AA	AA	AA	AA	AA	AA	AA
chr1B	33073001	33084500	11500	AA	AA	M	AA	Ad	AA	M	AA	AA	AA	AA	AA	Ad	AA	AA	AA	AA	AA	AA	AA	AA	M	M	Ad	Ad	Ad	Ad	Ad	AA	AA	BB	M	AA	AA	AA	AA	AA	AA	AA	AA	AA	AA	AA	AA	AA	AA
chr1B	33498501	33517000	18500	BB	AB	dd	BB	dd	BB	Ad	AB	AB	BB	BB	AB	dd	BB	BB	AB	BB	BB	BB	BB	BB	dd	dd	dd	dd	dd	dd	Ad	BC	BB	AA	dd	BB	BB	BB	AA	BB	AB	AA	BB	AB	BB	AB	AB	BB	AB
chr1B	33574501	33583000	8500	AB	AA	dd	AB	dd	AB	dd	AA	AB	AB	AB	AA	dd	AB	AB	AB	AA	AB	AA	AB	AB	dd	dd	dd	dd	dd	dd	Ad	AB	AA	AA	dd	AB	AB	AB	BB	AA	AB	AB	AB	AA	AA	AA	AA	AA	AB
chr1B	33861501	33865500	4000	BB	BB	M	BB	AB	BC	AA	AB	BC	BB	BC	BB	AB	BC	BB	M	BC	BC	BB	AB	BB	M	BC	AB	AB	AB	AB	AB	BC	M	BB	AA	BB	BC	BB	BC	BB	M	BC	AB	BB	BC	BC	BC	M	BC
chr1B	33873001	33883000	10000	M	BC	M	M	M	M	BC	BB	M	M	M	BC	M	BC	BC	BC	BB	M	M	M	M	BC	BC	M	BC	M	BC	M	M	BB	AB	M	M	BC	AA	AA	M	M	AB	BC	BB	BB	M	BC	M	BB
chr1B	33912001	33919000	7000	AA	AA	dd	AA	AA	AB	dd	AA	AA	AA	AA	AA	AA	AA	AA	AA	AA	AA	AA	AA	AB	dd	dd	AA	Ad	AA	AA	Ad	AB	AA	Ad	dd	AA	Ad	AA	AB	AB	AB	AB	AA	AB	AA	AB	AB	AA	AB
chr1B	33925501	33957500	32000	AA	AA	Ad	AA	AA	AA	Ad	AA	AA	AA	AA	AA	AB	AA	AA	AA	AA	AA	AA	AA	AA	Ad	Ad	Ad	Ad	Ad	Ad	Ad	AB	AA	AA	Ad	AA	AA	AA	AB	AA	AB	AA	AA	AA	AA	AA	AA	AB	AB
chr1B	33954501	33959500	5000	AB	AB	Ad	AB	Ad	AB	Ad	AB	AB	AB	AB	AA	Ad	BB	BB	BB	AB	AB	AB	AB	AA	Ad	Ad	Ad	Ad	Ad	Ad	AA	AB	AB	AA	Ad	AB	AB	AB	BB	AA	AA	AA	AA	AA	AB	AA	AA	AA	AB
chr1B	33978501	34027000	48500	AA	AA	dd	AA	AA	AA	dd	AA	AA	AA	AA	AA	AA	AA	AA	AA	AA	AA	AA	AA	AA	dd	dd	AA	AA	AA	AA	AA	AA	AA	Ad	dd	AA	AA	AA	AA	AA	AA	AA	AA	AA	AA	AA	AA	AA	AA
chr1B	34071001	34075000	4000	AA	AA	dd	AA	AA	AA	Ad	AA	AA	AA	AA	AA	AA	AA	AA	AA	AA	AB	AA	AA	AA	dd	dd	AA	AA	AA	AA	AA	AA	AA	Ad	dd	AA	AA	AA	AA	AA	AB	AA	AA	AA	AB	AA	AA	AA	AA
chr1B	34269501	34274500	5000	AA	AA	dd	AA	AA	AA	Ad	Ad	AA	AA	AB	AA	AB	AA	AA	AB	AA	AB	AB	AA	AB	dd	dd	AB	AA	AB	AA	AA	AA	AA	AA	Ad	AA	AB	AB	Ad	BB	Ad	AB	AB	AB	AA	AB	AB	AB	BB
chr1B	34319501	34331000	11500	AA	AA	dd	AA	AA	AA	dd	AA	AA	AA	AA	AA	AA	AA	AA	AA	AA	AA	AA	AA	AA	dd	dd	AA	AA	AA	AA	AA	AB	AA	Ad	dd	AA	AA	AA	dd	AA	dd	AA	AA	AA	AA	AA	AA	AA	AA
chr1B	34756501	34804500	48000	BC	AA	dd	AA	AB	AA	dd	AA	Ad	Ad	AA	Ad	AB	Ad	AA	AA	AA	AA	Ad	Ad	Ad	dd	dd	AA	AA	AB	AB	AB	AA	AA	Ad	Ad	Ad	Ad	AA	Ad	Ad	Ad	Ad	AA	Ad	Ad	Ad	Ad	AA	Ad
chr1B	34914001	34918500	4500	AA	AA	Ad	AA	AA	AB	AA	AA	AA	AA	AA	AA	AA	AA	AA	AA	AA	AA	Ad	AA	AA	Ad	Ad	AA	AA	AA	AA	AA	AA	Ad	AA	Ad	AA	AA	AA	AA	AA	AA	AA	AA	AA	AA	AA	AA	AA	Ad
chr1B	34962501	34969000	6500	BC	dd	dd	dd	BB	BB	dd	Ad	dd	dd	dd	dd	BB	dd	dd	dd	dd	dd	dd	dd	dd	dd	dd	BB	BC	AA	BC	BC	dd	dd	dd	dd	dd	dd	dd	dd	dd	dd	dd	BB	dd	dd	dd	dd	dd	dd
chr1B	34981501	34986000	4500	AA	Ad	dd	Ad	AA	AA	Ad	Ad	Ad	Ad	Ad	Ad	AA	Ad	Ad	Ad	Ad	Ad	Ad	Ad	Ad	dd	dd	AA	AA	AA	AA	AA	Ad	AA	Ad	dd	Ad	Ad	Ad	AA	Ad	Ad	Ad	BB	Ad	Ad	Ad	Ad	Ad	Ad
chr1B	34983001	34993000	10000	AA	AA	dd	AA	AA	AB	dd	AA	AA	AA	AA	AA	AA	AA	AA	Ad	AA	AA	AA	AA	AA	dd	dd	AA	AB	AA	AA	AA	AA	AA	Ad	dd	AA	Ad	Ad	AA	Ad	AA	AA	BB	AA	Ad	AA	AA	AA	Ad
chr1B	34988001	34993500	5500	AA	AA	dd	AA	AA	AB	dd	AA	AA	AB	AA	AA	AA	AA	AA	AA	AA	AA	AA	AA	AA	dd	dd	AA	AA	AA	AA	AA	AA	AA	Ad	dd	AA	Ad	AA	AA	AA	AB	AA	BB	AA	AA	AA	AA	AA	AA
chr1B	35044001	35049500	5500	AB	AA	dd	AA	AA	BB	dd	AA	AA	AA	AA	AA	AA	AA	AA	AA	AA	Ad	AA	AA	AA	dd	dd	Ad	AA	AA	AB	AA	AA	AA	Ad	dd	Ad	AA	AA	Ad	AA	AA	AA	AA	AA	Ad	Ad	Ad	AA	Ad
chr1B	35052501	35062500	10000	AA	AA	dd	AA	AA	BB	dd	AA	AB	AA	AA	AA	AA	AA	AA	AA	AA	AA	AB	AA	AB	dd	dd	AA	AA	AA	AA	AA	AA	AA	Ad	dd	AA	AA	AA	AA	AB	AB	AA	AA	AA	AA	AA	AA	AA	AA
chr1B	35087001	35093000	6000	AA	AA	dd	AA	AA	AB	dd	AA	AA	AA	AA	AA	AA	AA	AA	AA	AA	AA	AA	AA	AA	dd	dd	AA	AA	AA	AA	AA	AA	AA	Ad	dd	AA	AA	AA	AA	AA	AB	AA	AA	AA	AB	AA	AA	AA	AB
chr1B	35102001	35112500	10500	AB	AA	dd	AB	AA	BB	dd	AB	AA	AB	AB	AB	AA	AB	AB	AB	AB	AB	AA	AB	AB	dd	dd	AA	AA	AB	AA	AA	AB	AB	AA	dd	AA	AA	AA	AB	AB	AB	AB	AA	AB	AB	AA	AB	AA	AB
chr1B	35142501	35148000	5500	AA	AA	dd	AA	AA	BB	Ad	AA	AA	AA	AA	AA	AA	AA	AA	AA	AA	AA	AA	AA	AA	dd	dd	AA	AA	AA	AA	AA	AA	AA	Ad	dd	AA	AA	AA	AA	AA	AA	AA	AA	AA	AA	AA	AA	AA	AA
chr1B	35161501	35166000	4500	AA	AB	dd	AB	AA	BB	dd	AA	AA	Ad	AB	AB	Ad	AB	AA	AA	BB	AA	Ad	AA	AA	dd	dd	Ad	AA	AA	AA	AB	AA	AB	AA	dd	AB	AA	AA	AA	BC	BC	AA	AA	AB	BB	AB	AB	AB	AB
chr1B	35176001	35180500	4500	AA	BB	dd	BB	AA	AB	dd	BB	BB	AA	BB	BB	AA	BB	BB	BB	BB	BB	AA	AA	AA	dd	dd	AA	AA	AA	AA	AA	AB	BB	AA	dd	BB	BB	BB	BB	BB	M	BC	AA	BB	BB	BB	BB	BB	BB
chr1B	35180501	35186500	6000	AA	BB	dd	BC	AA	BB	dd	BB	BB	AA	BB	BB	AA	BB	BB	BB	BB	BB	AA	AA	AA	dd	dd	AA	AA	AA	AA	AB	BB	BB	AA	dd	BB	BB	BB	BB	BC	BC	BB	AA	BB	BB	BB	BC	BC	BB
chr1B	35240501	35246000	5500	AA	BB	dd	BB	AA	AB	dd	BB	BB	AA	BB	BB	AA	BB	BB	BB	BB	BB	AA	AA	AA	dd	dd	AA	AA	AA	AA	AA	AB	BB	AA	dd	BB	BB	BB	BC	BB	BC	BB	AA	BB	BB	BB	BB	BB	BB
chr1B	35252001	35258000	6000	AA	BB	dd	AB	AA	AB	dd	AB	AB	AA	BB	AB	AA	BB	AB	AB	BB	AB	AA	AA	AA	dd	dd	AA	AA	AA	AA	AB	AB	BB	AA	dd	BB	BB	AB	BC	BC	BC	BB	AA	AB	BB	BB	AB	BB	BB
chr1B	35283001	35289500	6500	AA	AB	dd	AB	AA	AA	dd	BB	AB	AA	AB	BB	AA	BB	AB	BB	AB	BB	AA	AA	AA	dd	dd	AA	AA	AA	AA	AA	AA	AB	AA	dd	AA	BB	AB	BC	BC	BC	BC	AA	M	AB	BB	BB	AB	BC
chr1B	35350001	35371000	21000	AA	AB	dd	AB	AA	BB	Ad	AB	BC	AB	BC	AB	AB	AB	AB	AB	AB	AB	AB	AA	AB	dd	dd	AB	AA	AA	AA	AA	AB	AB	AA	Ad	BB	AB	AB	BB	AB	AB	AB	AA	AB	AB	AB	AB	AB	AB
chr1B	35365001	35371000	6000	AA	AA	dd	AA	AA	BB	dd	AB	BB	AA	BB	AB	AB	AA	AA	AB	AA	AA	AA	AA	AA	dd	dd	AB	AA	AA	AB	AA	AB	AA	AA	dd	AB	AA	AB	BB	AA	AA	AA	AA	AA	AA	AA	AB	AA	AA
chr1B	35405001	35506500	101500	AA	AA	dd	AA	AA	AB	dd	AA	AA	AA	AA	AA	AA	AA	AA	AA	AA	AA	AA	AA	dd	dd	dd	AA	AA	AA	AA	AA	AA	AA	Ad	dd	AA	AA	AA	AB	AA	AB	AA	AA	AA	AA	AA	AA	AA	AA
chr1B	35530001	35619000	89000	AB	AB	dd	AB	AB	BC	dd	AB	AB	AB	AB	AB	AB	AB	AB	AB	AB	AB	AB	AB	AB	dd	dd	AB	AB	AB	AB	AB	AB	AB	AA	dd	AB	AB	AB	AB	AB	AB	AB	AB	AB	AB	AB	AB	AB	AB
chr1B	35707501	35712000	4500	BB	AA	dd	AA	AB	BB	dd	AA	AB	AA	AA	AA	BC	AA	AB	AB	AA	AA	AA	AB	AB	dd	dd	BB	AB	AB	AB	AB	BB	AB	AA	dd	AB	AA	AB	AB	AB	AB	AA	AB	AA	AB	AA	AA	AA	AB
chr1B	35747001	35755500	8500	BB	AB	dd	AB	AB	AB	dd	AB	AB	AB	AB	AB	BB	AB	AB	AB	AB	AB	AB	AB	AB	dd	dd	AB	AB	BB	BB	BB	BB	BB	AA	dd	BB	AB	AB	AB	BC	BB	AB	AB	AB	AB	AB	AB	BB	BB
chr1B	35799001	35807500	8500	BB	AA	dd	AA	AB	BC	dd	AA	AB	AB	AB	AA	BC	AB	AB	AB	AB	AA	AB	AB	AB	dd	dd	BB	AB	AB	AB	AB	BB	AB	Ad	dd	AB	AB	AB	AB	BB	AB	AB	BB	AA	AB	AB	AA	AB	BB
chr1B	35867001	36268500	401500	AA	AA	dd	AA	AA	AA	dd	AA	AA	AA	AA	AA	AA	AA	AA	AA	AA	AA	AA	AA	AA	dd	dd	BB	AA	AA	AA	AA	AB	AB	Ad	dd	AA	AA	AA	AA	AA	AB	AA	AA	AA	AA	AA	AA	AB	AA
chr1B	36282001	36297000	15000	AA	AA	dd	AA	AA	AA	dd	AA	AA	M	AA	AA	AA	AA	AA	AA	AA	AA	AA	M	AA	dd	dd	AA	AA	AA	AA	AB	M	AA	AA	dd	AA	AA	AA	AA	AB	AA	AA	AA	AA	AA	AA	AA	AA	AA
chr1B	36456501	36482000	25500	AA	AA	dd	AA	AA	AA	dd	AA	AA	AA	AA	AA	AA	AA	AA	AA	AA	AA	AA	AA	AA	dd	dd	AA	AA	AA	AA	AA	AA	AA	Ad	dd	AA	AA	AA	AA	AA	AA	AA	AA	AA	AA	AA	AA	AA	AA
chr1B	36552501	36575000	22500	BB	Ad	dd	Ad	BC	AB	dd	Ad	Ad	Ad	Ad	Ad	BB	Ad	Ad	Ad	Ad	Ad	Ad	Ad	Ad	dd	dd	BC	BC	BB	BB	BB	Ad	Ad	Ad	dd	Ad	Ad	Ad	Ad	Ad	Ad	Ad	BC	Ad	Ad	Ad	Ad	Ad	Ad
chr1B	36598001	36612500	14500	BB	Ad	dd	Ad	BB	BB	dd	Ad	Ad	Ad	Ad	Ad	BB	Ad	Ad	Ad	Ad	Ad	Ad	Ad	Ad	dd	dd	BC	BC	BB	BB	BB	Ad	Ad	Ad	dd	Ad	Ad	Ad	Ad	Ad	Ad	Ad	BC	Ad	Ad	Ad	Ad	Ad	Ad
chr1B	36607501	36612500	5000	BB	Ad	dd	Ad	BC	BB	dd	AA	Ad	Ad	Ad	Ad	BB	AA	Ad	Ad	Ad	Ad	Ad	AA	AA	dd	dd	BC	BC	BB	BB	BB	AA	AA	Ad	dd	AA	Ad	Ad	Ad	Ad	Ad	Ad	BC	Ad	Ad	Ad	Ad	Ad	Ad
chr1B	36704001	36725500	21500	AA	AA	dd	AA	AA	AA	dd	AA	AA	AA	AA	AA	AA	AA	AA	AA	AA	AA	AA	AA	AA	dd	dd	AA	AA	AA	AA	AA	AA	AA	Ad	dd	AA	AA	AA	AA	AA	AB	AA	AA	AA	AA	AA	AA	AA	AA
chr1B	36891501	36911000	19500	M	Ad	dd	Ad	AB	AB	dd	Ad	Ad	Ad	Ad	Ad	AB	Ad	Ad	Ad	Ad	Ad	Ad	Ad	Ad	dd	dd	BB	BB	BB	BB	AB	Ad	Ad	dd	dd	Ad	Ad	Ad	Ad	dd	Ad	dd	BB	dd	dd	dd	dd	dd	dd
chr1B	37126001	37145500	19500	AA	AA	dd	AA	AA	AA	dd	AA	AA	AA	AA	AA	AA	AA	AA	AA	AA	AA	AA	AA	AA	dd	dd	AA	AA	AA	AA	AA	AA	AA	Ad	dd	AA	AA	AA	AA	AA	AA	AA	AA	AA	AA	AA	AA	AA	AA
chr1B	37179501	37184000	4500	AA	AA	dd	AA	AA	AA	dd	AA	AB	Ad	AA	AA	AA	AA	AA	AA	AA	AA	AA	dd	AA	dd	dd	AA	AA	AA	AA	AA	Ad	AA	Ad	dd	AA	AA	AA	AA	AA	AA	AA	AA	AA	Ad	AA	AA	AA	AA
chr1B	37197501	37224000	26500	AA	AA	Ad	AA	AA	AA	Ad	AA	AA	AA	AA	AA	AA	AA	AA	AA	AA	AA	AA	Ad	AA	Ad	Ad	AA	AA	AA	AA	AA	AA	AA	Ad	Ad	AA	AA	AA	AA	AA	AA	AA	AA	AA	AA	AA	AA	AA	AA
chr1B	37213501	37224000	10500	AA	AA	Ad	AA	AA	AA	Ad	AA	AA	AA	AA	AA	AA	AA	AA	AA	AA	AA	AA	Ad	AA	AA	AA	AA	AA	AA	AA	AA	AA	AA	AA	AA	AA	AA	AA	AB	AA	AB	AB	AA	AA	AA	AA	AA	AA	AA
chr1B	37266501	37274000	7500	AA	AA	dd	AA	AA	AA	dd	Ad	AA	AA	Ad	Ad	AA	Ad	AA	AA	Ad	Ad	Ad	AA	AA	dd	dd	AA	AA	AA	AA	AA	AA	AA	Ad	dd	AA	AA	Ad	AA	Ad	AB	AA	AA	AA	Ad	Ad	Ad	Ad	Ad
chr1B	37281501	37285500	4000	AB	AA	dd	AA	AA	AB	dd	AA	Ad	AB	AA	AA	AB	AA	AA	AA	AA	AA	AA	AA	AA	dd	dd	AA	AA	AA	AA	AA	AB	AB	Ad	dd	AA	AA	AA	Ad	Ad	Ad	Ad	AA	Ad	Ad	Ad	Ad	Ad	Ad
chr1B	37301001	37305500	4500	AB	AA	dd	AA	AA	AA	dd	AA	AA	AB	AA	AA	AA	AA	AA	AA	AA	AA	AA	AA	AA	dd	dd	AA	AA	AA	AB	AA	AB	AA	Ad	dd	AA	AA	AA	AA	AA	AA	AA	AA	AA	AA	AA	AA	AA	AA
chr1B	37315501	37322000	6500	AA	AA	dd	AA	AA	AA	dd	AA	AA	AA	AA	AA	AA	AA	AA	AA	AA	AA	AA	AA	AA	dd	dd	AA	AA	AA	AA	AA	AA	AA	AA	dd	AA	AA	AA	AA	AA	AA	AA	AA	AA	AA	AA	AA	AA	AA
chr1B	37537501	37542500	5000	AA	AA	dd	AA	AA	AA	dd	AA	AA	BB	AA	AA	AA	AA	AA	AA	AA	AA	AA	BB	AA	dd	dd	AA	AA	AA	AA	AA	BB	AA	Ad	dd	AA	AA	AA	AA	AA	AA	AA	AA	AA	AA	AA	AA	AA	AB
chr1B	37561501	37565500	4000	AB	BB	AA	AA	AB	BB	BC	AB	AB	AB	AB	BB	BB	BB	BB	AB	BB	AB	AB	AA	BB	Ad	AA	BB	BB	BB	AB	AB	BB	BB	AA	Ad	BB	BB	BB	M	BB	BB	BC	BB	BB	AA	AB	BB	AA	AB
chr1B	37588501	37602500	14000	AA	dd	dd	dd	AA	AA	dd	dd	dd	dd	dd	dd	AA	dd	dd	dd	dd	dd	dd	dd	dd	dd	dd	AA	AA	AA	AA	AA	dd	dd	dd	dd	dd	dd	dd	dd	dd	dd	dd	AA	dd	dd	dd	dd	dd	dd
chr1B	37663501	37692500	29000	AA	AA	AA	AA	AA	AA	AA	AA	AA	AA	AA	AA	AA	AA	AA	AA	AA	AA	AA	AA	AA	AA	Ad	AA	AA	AA	AA	AA	AA	AA	AA	AA	AA	AA	AA	AA	AA	AA	AA	AA	AA	Ad	AA	AA	AA	Ad
chr1B	37756501	37760500	4000	BB	AA	BB	AA	AA	BB	AA	BB	Ad	BC	Ad	AA	AA	BB	AA	AB	AA	BB	AA	BC	AA	AA	AA	AA	AB	AA	AA	AB	M	AA	AA	AA	Ad	AA	AA	AA	BB	AB	AA	AA	AA	AA	AB	AA	Ad	AB
chr1B	37785501	37792500	7000	AA	BB	BB	AA	AA	AA	AA	BC	AA	BB	AB	AA	M	BB	AB	BB	M	BB	AA	BC	AA	AB	AB	AB	AA	AA	AA	AB	BB	BB	AA	AA	BC	AA	AA	AB	AB	AB	AA	AA	AA	AA	BC	AB	M	AB
chr1B	37807001	37811000	4000	AA	AA	AA	Ad	Ad	AA	AA	AA	Ad	Ad	AA	AA	AA	Ad	AA	Ad	Ad	Ad	AA	AA	AA	Ad	AA	AA	AA	AA	Ad	BB	AA	AA	AA	AA	AA	AA	AA	Ad	AA	AA	Ad	AA	Ad	AA	AA	AA	AA	AA
chr1B	37808001	37825500	17500	AA	AA	AA	AA	AA	AA	AA	AA	AA	AA	AA	AA	AA	AA	AA	AA	AA	AA	AA	AA	AA	AA	AA	AA	AA	AA	AA	AA	AA	AA	AA	AA	AA	AA	AA	AA	AA	AA	AA	AA	AA	AA	AA	AA	AA	AA
chr1B	37928501	37953500	25000	AA	AA	AA	AA	AA	AA	AA	AA	AA	AA	AA	AA	AA	AA	AA	AA	AA	AA	AA	AA	AA	AA	AA	AA	AA	AA	AA	AA	AA	AA	AA	AA	AA	AA	AA	AA	AA	AA	AA	AA	AA	AA	AA	AA	AA	AA
chr1B	38025001	38029000	4000	M	M	BC	M	M	M	BC	BC	BC	BC	M	BC	BC	M	M	M	BC	BC	M	M	BC	M	M	BC	BC	M	M	BC	M	M	M	M	BC	M	M	BC	AB	BC	BC	BC	BC	BB	AB	BB	BC	BB
chr1B	38050001	38054000	4000	M	BC	M	BB	M	M	M	M	BC	M	BC	BB	M	BC	BB	BC	BC	BC	BC	M	BC	BC	M	M	M	M	M	M	M	BB	BC	M	BB	BC	BC	BB	AB	BB	AB	M	BC	BC	BB	BC	BB	BB
chr1B	38071501	38076000	4500	AA	AA	AB	AA	AB	AB	AA	AA	AA	AA	AA	AA	AA	AA	AA	AA	AB	AA	AB	AA	AA	AB	AA	AB	AA	AB	AA	AA	AB	AA	AA	AA	AA	AA	AA	AA	AA	AA	AA	AA	AA	AA	AB	AA	AA	AA
chr1B	38196501	38201500	5000	dd	AB	Ad	AA	Ad	AA	Ad	AA	AA	Ad	AA	AA	Ad	AA	AA	AA	AA	AB	AA	Ad	AA	Ad	Ad	Ad	Ad	Ad	AA	AA	AA	AA	AA	Ad	AA	AA	AB	AA	AA	AA	AA	BB	AA	AA	BB	AA	BB	AA
chr1B	38221501	38226000	4500	AA	AA	AA	AA	AA	AA	AA	AA	AA	AA	AA	AA	AA	AA	AA	AA	AA	AA	AA	AA	AA	AA	AA	AA	AA	AA	AA	AA	AB	AB	AA	AA	AA	AA	AA	Ad	AA	AB	AA	AA	AA	AA	AA	AA	AA	AA
chr1B	38281001	38305500	24500	AA	AA	AA	AA	AA	AA	AA	AA	AA	AA	AA	AA	AA	AA	AA	AA	AA	AA	AA	AA	AA	AA	AA	AA	AA	AA	AA	AA	AB	AA	AA	AA	AA	AA	AA	AA	AA	AB	AB	AA	AA	AA	AA	AA	AA	AA
chr1B	38313501	38319500	6000	AB	AB	AA	AB	AA	AB	AA	AA	AB	AB	AB	AB	AA	AB	AB	AB	AB	AB	AA	AB	AA	AA	AA	AA	AA	AB	AA	AA	AB	AB	AB	AB	AB	BB	AB	AA	AA	AB	AA	AA	AA	AA	AB	AA	AA	AB
chr1B	38322501	38326500	4000	AB	AB	AA	AB	AB	AA	AB	AB	AB	AB	AA	AB	AA	AA	AA	AA	AA	AB	AA	AB	Ad	AB	AB	AA	AA	AB	AB	Ad	AB	AA	AA	AB	AA	AB	AA	AB	AA	AB	AB	AA	AB	Ad	AA	AA	AA	AA
chr1B	38330501	38336000	5500	AA	AA	dd	AA	dd	dd	dd	AA	AA	AA	AA	AA	dd	AA	AA	AA	AA	AA	dd	AA	dd	dd	dd	dd	dd	dd	dd	dd	AA	AA	AA	dd	AA	AA	AA	AA	AA	AA	AA	AA	AA	AA	AA	AA	AA	AA
chr1B	38480501	38485500	5000	AA	AA	BB	AA	AA	AA	BB	AA	AA	AA	AA	AA	AA	AA	AA	AA	AA	AA	AA	AA	AA	BB	BB	AA	AA	AA	AA	AA	AB	AA	AA	BC	AA	AA	AA	AA	AA	AA	AB	AA	AA	AA	AA	AA	AA	AA
chr1B	38518501	38526000	7500	AA	AA	BB	AA	AA	AA	BB	AA	AA	AA	AA	AA	AA	AA	AA	AA	AA	AA	AA	AA	AA	BB	BB	AA	AA	AA	AA	AA	AB	AA	AA	BB	AA	AA	AA	AB	AA	AA	AA	AA	AA	AA	AA	AA	AB	AA
chr1B	38531001	38539000	8000	AA	AA	BC	AA	AA	AA	BB	AA	AA	AA	AA	AA	AA	AA	AA	AA	AA	AA	AA	AA	AA	BC	BC	AA	AA	AA	AA	AA	AA	AA	AB	BB	AB	AA	AA	AB	AB	AB	AA	AA	AA	AA	AA	AA	AA	AB
chr1B	38561501	38571500	10000	AA	AA	AA	AA	AA	AA	AA	AA	AA	AA	AA	AA	AA	AA	AA	AA	AA	AA	AA	AA	AA	AA	AA	AA	AA	AA	AA	AA	AA	AA	AA	AA	AA	AA	AA	AA	AA	AA	AA	AA	AA	AA	AA	AA	AA	AA
chr1B	38599501	38604000	4500	AB	AA	AA	AA	M	BB	BB	BB	AA	AA	AA	AA	AB	AB	AA	AB	AA	AA	M	AA	M	AB	AB	AA	AA	M	M	M	AA	AA	AA	AA	AB	AB	AA	AA	AA	AB	AA	AA	AA	AA	AA	AA	AA	AA
chr1B	38613001	38617500	4500	AA	AA	AA	AA	M	AB	AA	AB	AA	AA	AA	AA	AA	AA	AA	AA	AA	AA	M	AA	M	AA	AA	AA	AA	M	M	M	AA	AA	AA	AA	AA	AA	AA	AA	AA	AA	AA	AA	AA	AA	AA	AA	AA	AA
chr1B	38613001	38635000	22000	AA	AA	AA	AA	AA	AA	AA	AA	AA	AA	AA	AA	AA	AA	AA	AA	AA	AA	AB	AA	AA	AA	AA	AA	AA	AA	AA	AA	AA	AA	AA	AA	AA	AA	AA	AA	AA	AA	AA	AA	AA	AA	AA	AA	AA	AA
chr1B	38632501	38636500	4000	AA	AA	AA	AA	AA	AA	AA	AA	AA	AA	AA	AA	AA	AA	AA	AA	AA	AA	AA	AA	AA	AA	AA	AA	AA	AA	AA	AA	AB	AA	AA	AA	AA	AA	AA	AA	AA	AA	AA	AA	AA	AA	AA	AA	AB	AA
chr1B	38774501	38782500	8000	AA	AA	AA	AA	AA	AA	AA	AA	AA	AA	AA	AA	AA	AA	AA	AA	AA	AA	AA	AA	AA	AA	AA	AA	AA	AA	AA	AA	AA	AA	AA	AA	AA	AA	AA	AA	AA	AA	AA	AA	AA	AA	AA	AA	AA	Ad
chr1B	39291001	39295500	4500	M	AB	M	M	AA	M	AB	M	AA	M	BB	AB	BC	M	AA	AB	BC	M	AB	M	AB	BB	BB	BC	M	BC	M	M	M	BB	BC	AA	BB	AB	AB	BB	M	AB	AB	AB	BB	AA	BC	AB	AA	AA
chr1B	39355501	39361000	5500	dd	AB	Ad	AB	dd	Ad	Ad	AB	AA	Ad	AB	AB	AB	BB	BB	BB	BB	AB	Ad	dd	dd	Ad	Ad	AA	AA	dd	Ad	AA	AA	BC	AA	Ad	BC	AB	AB	AB	AA	AB	BB	AB	AA	dd	AB	AB	AA	AA
chr1B	39391001	39395000	4000	Ad	AA	AA	dd	AA	AA	AA	AA	AA	Ad	AA	Ad	AA	AA	AA	Ad	AB	AA	AA	AA	AA	AB	AA	AA	AA	AA	AA	AA	AA	AA	AA	AA	AA	AA	AA	AB	Ad	BB	AB	AA	AA	AA	AB	dd	AA	BB
chr1B	39403501	39407500	4000	Ad	AA	Ad	AB	Ad	AA	Ad	AB	AB	AA	AB	AB	AA	BB	BB	AB	AB	AB	Ad	AA	AB	AA	Ad	Ad	AA	AA	AA	AA	AA	AB	AB	AA	AB	BB	AB	AA	AA	AA	AA	AA	AA	Ad	AA	AA	AA	AA
chr1B	39694001	39698500	4500	BB	M	BB	BB	Ad	BB	Ad	BB	BB	BB	BC	BC	BB	BC	BC	M	BB	BC	BB	BB	Ad	BB	AB	Ad	Ad	Ad	Ad	BB	BB	BC	BC	BB	BB	BC	BC	BC	BB	AB	BC	BB	BC	AB	BB	BC	BB	M
chr1B	39838001	39842500	4500	AA	AA	AB	AB	Ad	Ad	Ad	AA	AB	AA	AB	AA	AB	AA	AA	AB	AB	AA	dd	AA	Ad	AB	AB	Ad	Ad	Ad	Ad	Ad	AB	AB	AA	Ad	AA	AB	AA	BB	AA	AA	AA	AA	AB	AB	AA	AB	BB	Ad
chr1B	39901501	39909500	8000	AA	AA	AB	AA	AA	AA	AA	AA	AA	AA	AA	AA	AA	AB	AB	AA	AA	AA	AA	AA	Ad	AA	AA	Ad	AA	AA	AA	AA	AB	AA	AA	AA	AA	AA	AA	AB	AB	AB	AA	AA	AA	AA	AB	AA	AB	AB
chr1B	40246001	40253000	7000	AA	AA	AA	AA	AA	AA	AA	AA	AA	AA	AA	AA	AA	AA	AA	AA	AA	AA	AA	AA	AA	AA	AA	AA	AA	AA	AA	AA	AB	AA	AA	AB	AA	AA	AA	AA	Ad	AA	AA	AA	AA	AB	AA	AA	AA	Ad
chr1B	40255501	40259500	4000	AA	AA	AA	AA	AB	AB	AA	AA	AA	AA	AA	AA	AA	AA	AA	AB	AA	AA	AA	AA	AA	AA	AA	AA	AA	AA	AA	AA	AB	AB	AA	AA	AA	AA	AA	AA	AA	AB	AB	AA	AA	Ad	AA	AA	AA	Ad
chr1B	40259001	40267000	8000	AA	AA	AA	AA	AB	AA	AA	AA	AA	AA	AA	AA	AA	AA	AA	AA	AA	AA	AA	AA	AA	AA	AA	AA	AA	AA	AA	AA	AA	AA	AA	AA	AA	AA	AA	AB	AA	AA	AB	AA	AA	AA	AA	AA	AA	AA
chr1B	40281501	40286500	5000	AB	AB	AA	AB	AA	AA	AA	AA	AA	AA	AA	AB	AB	AA	AA	AA	AA	AA	AB	AA	AA	AA	AA	AA	AA	AA	AB	AA	AA	AB	AA	AA	AA	AA	AA	AA	AA	AB	AA	AA	AA	AA	AA	AB	AA	AB
chr1B	40299001	40303500	4500	AA	AA	AA	AA	AA	AA	AA	AA	AA	AA	AA	AA	AA	AA	AA	AA	AA	AA	AA	AA	AA	AA	AA	AA	AA	AA	AA	AA	AA	AA	AB	AA	AA	AB	AA	AA	AA	AB	AA	AA	AA	AA	AA	AB	AA	AB
chr1B	40312001	40317000	5000	AA	AA	M	BC	AA	AA	AA	AA	AA	AA	AA	BC	AA	AA	AA	M	AA	AA	AA	AA	AA	M	BC	AA	AA	AA	AA	AA	AB	AB	AA	AA	AA	AA	AA	AB	AB	BC	AA	AA	AA	AA	AA	BB	AA	AA
chr1B	40325001	40357500	32500	AB	AA	BC	M	AA	AB	AB	AA	AA	AA	AA	M	AA	AB	AB	M	AA	AB	AA	AB	AA	BC	BB	AA	AA	AB	AA	AB	AB	BC	AB	AA	AA	AB	AA	AB	M	M	AA	AA	AA	AA	AA	BC	AB	AA
chr1B	40381501	40396500	15000	AA	AA	M	M	AA	AA	AA	AA	AA	AA	AA	M	AA	AA	AA	M	AA	AA	AA	AA	AA	M	M	AA	AA	AA	AA	AA	AA	BB	AA	AA	AA	AA	AA	AA	M	M	AA	AA	AA	AA	AA	M	AA	AA
chr1B	40403501	40421500	18000	AB	AB	AB	AB	Ad	Ad	Ad	AB	AB	AB	AB	BB	AB	AB	AB	BB	AB	AA	Ad	AB	Ad	AB	BB	Ad	Ad	Ad	Ad	Ad	AB	Ad	AA	AB	AB	AB	AB	AA	AB	BB	AB	AB	AB	AA	AB	AB	AB	Ad
chr1B	40464501	40468500	4000	M	M	BB	BB	M	BC	BC	BC	M	M	M	AB	M	M	M	BB	M	M	M	M	BC	M	BB	M	M	M	M	BB	M	BC	BC	M	M	M	M	M	AA	AB	BC	BB	BC	AB	BC	AB	BB	BC
chr1B	40597001	40603500	6500	AA	AA	AA	AA	AA	AA	AA	AA	AA	AA	AA	AA	Ad	Ad	AA	AA	AA	AA	AA	AA	Ad	AA	Ad	AA	AA	AA	AA	Ad	AA	AA	AA	AA	AA	AA	AA	AA	AA	AB	AA	AA	AA	AA	AA	AA	AA	AA
chr1B	40598501	40616500	18000	AA	AA	AA	AA	AA	AA	AA	AA	AA	AA	AA	AA	AA	AA	AA	AA	AA	AA	AA	AA	AA	AA	AA	AA	AA	AA	AA	AA	AA	AA	AA	AA	AA	AA	AA	AB	AA	AB	AB	AA	AA	AA	AA	AA	AA	AA
chr1B	40610001	40616500	6500	AB	AA	AA	AA	BB	AB	AB	AB	AB	AA	AA	AB	AA	AB	AB	AA	AA	BB	AB	AB	AA	AA	AB	AA	AB	AA	AA	AB	AB	AA	AA	AA	AA	AB	AA	BB	AA	AB	AB	AA	AB	BB	AB	AA	BB	AB
chr1B	40612501	40622500	10000	AA	AA	AA	AA	AA	AA	AA	AA	AB	AA	AA	AA	AA	AB	AB	AA	AA	AB	AA	AB	AA	AA	AA	AA	AA	AA	AA	AB	AB	AA	AA	AA	AB	AB	AA	AB	AB	AB	AA	AA	AA	AB	AB	AA	AB	AB
chr1B	40624501	40631500	7000	BB	AB	AA	AA	AA	AA	AA	AB	AB	AB	BB	Ad	AB	AB	AB	AA	AB	BB	AA	AB	AA	AB	AB	AA	AA	AA	AA	AA	BB	AA	AB	AA	AB	AB	AB	AA	Ad	Ad	AA	AA	AA	AA	AA	Ad	BB	AB
chr1B	40649501	40654000	4500	BB	AA	AA	AA	AA	AA	AA	AA	AA	AA	AA	Ad	AA	AA	AA	Ad	AA	AA	AA	AA	AA	AA	AA	AA	AA	AA	AA	AA	AB	AA	AA	AA	AA	AA	AA	Ad	Ad	Ad	AA	AA	AA	AB	AA	Ad	AA	AA
chr1B	40861001	40873000	12000	BB	BC	AA	BB	BB	AB	BC	BC	BB	BB	AB	BB	BC	BB	BB	BB	BB	BB	BB	BB	BB	BC	BC	BB	BB	AB	BC	BB	BB	BB	BC	BC	BB	BC	BB	BC	BC	BC	M	BC	BB	BC	BB	M	BB	BC
chr1B	40947501	40954000	6500	AA	AA	AA	dd	BB	AB	AB	AA	AA	AA	AA	dd	AA	AA	AA	dd	Ad	AA	AA	AA	AB	dd	dd	AB	AB	AB	AB	M	AA	AA	AA	AA	AA	AA	AA	Ad	dd	dd	AA	AA	AA	AA	AA	dd	AA	AA
chr1B	40958501	40965000	6500	AA	AA	AA	BB	AA	AA	AA	AA	AA	AA	AA	BB	AA	AA	AA	BB	AA	AA	AA	AA	AA	BB	BB	AA	AA	AA	AA	AA	AB	AA	AA	AA	AA	AA	AA	AB	BB	BC	AB	AA	AA	AA	dd	BB	dd	AB
chr1B	41144501	41154500	10000	AB	BB	Ad	Ad	Ad	Ad	Ad	AB	AB	AB	BB	Ad	AB	BB	AB	Ad	AB	BB	Ad	AB	Ad	Ad	Ad	Ad	Ad	Ad	Ad	Ad	BB	Ad	AB	BB	AB	AB	AB	AA	Ad	Ad	AB	BB	AB	AB	AB	Ad	AB	AB
chr1B	41150501	41154500	4000	BB	AB	Ad	Ad	Ad	Ad	Ad	AB	AB	BB	BB	Ad	BB	BB	BB	Ad	AB	BB	Ad	AB	Ad	Ad	Ad	Ad	Ad	Ad	Ad	Ad	BB	Ad	AB	BB	BB	BB	AB	AB	Ad	Ad	AB	BB	AB	AB	AB	Ad	AB	BB
chr1B	41175501	41180500	5000	AB	AB	Ad	Ad	Ad	Ad	AA	AB	AB	AB	AB	Ad	BB	AB	BB	Ad	AB	AB	Ad	AB	Ad	Ad	Ad	Ad	Ad	Ad	Ad	AA	BB	Ad	BB	AB	AB	AB	AB	BB	Ad	AA	AB	BB	BB	AB	AB	Ad	BB	BB
chr1B	41182501	41187000	4500	AB	BB	AA	Ad	Ad	Ad	AA	AB	AB	AB	BB	AA	BB	BB	AB	Ad	BB	BB	Ad	AB	Ad	Ad	AA	Ad	Ad	Ad	Ad	AA	BB	AA	BB	BB	AB	BB	BC	AA	Ad	AA	AB	BB	AB	BB	AB	Ad	BC	AB
chr1B	41183501	41193000	9500	AB	BB	Ad	Ad	Ad	Ad	Ad	AB	AB	AB	BB	Ad	BB	BB	AB	Ad	AB	BB	Ad	AB	Ad	Ad	Ad	Ad	Ad	Ad	Ad	Ad	BB	Ad	AB	BB	AB	AB	AB	AA	Ad	Ad	AB	BB	AB	AB	AB	Ad	AB	AB
chr1B	41189001	41193000	4000	BB	AB	Ad	Ad	Ad	Ad	Ad	AB	AB	BB	BB	Ad	BB	BB	BB	Ad	AB	BB	Ad	AB	Ad	Ad	Ad	Ad	Ad	Ad	Ad	AA	BB	Ad	AB	BB	BB	BB	AB	AA	Ad	Ad	AB	BB	AB	AB	AB	Ad	AB	BB
chr1B	41207501	41212500	5000	BB	BB	AA	AA	AA	Ad	AA	AB	BB	BB	BB	AA	BB	BB	AB	AA	AB	AB	AA	BB	Ad	Ad	Ad	Ad	AA	AA	AA	AA	BC	AA	AA	BB	AB	BB	BB	AB	AA	AA	BB	BB	BB	BB	BB	Ad	BC	BB
chr1B	41219001	41225000	6000	AA	AA	AA	AA	AA	AA	Ad	AA	AA	AA	AA	AA	AA	AA	AA	AA	AA	AA	AA	AA	AA	AA	AA	AA	AA	AA	AA	Ad	AA	AA	AA	AA	AA	AA	AA	AB	AA	AA	AB	AA	AB	Ad	AA	AA	AA	AA
chr1B	41229501	41251500	22000	AA	AA	AA	AA	AA	AA	AA	AA	AA	AA	AA	AA	AA	AA	AA	AA	AA	AA	AA	AA	AA	AA	AA	AA	AA	AA	AA	AA	AA	AA	AA	AA	AA	AA	AA	AA	AA	AA	AA	AA	AA	AA	AA	AA	AA	AA
chr1B	41308001	41338000	30000	BC	BC	Ad	Ad	Ad	Ad	Ad	BB	BC	BC	BC	Ad	BC	BC	BC	Ad	BC	BC	Ad	BC	Ad	Ad	Ad	Ad	Ad	Ad	Ad	Ad	M	Ad	M	M	BC	BC	BC	BC	Ad	Ad	BC	BC	BB	AB	BC	Ad	BB	BB
chr1B	41436001	41440500	4500	AB	AA	AA	AA	M	M	BC	AB	AA	AB	AA	AA	AA	AA	AA	AB	AA	AA	BC	AB	BC	AB	AB	BC	BC	M	BC	BC	AB	AB	AB	AB	AB	AA	Ad	Ad	AA	AA	Ad	M	AA	Ad	AA	AA	Ad	Ad
chr1B	41449501	41455500	6000	AA	AA	dd	dd	AA	AA	Ad	AA	Ad	Ad	AA	dd	AA	Ad	AA	dd	AA	AA	AA	AA	AA	dd	dd	AA	AA	AA	AA	AA	AA	dd	AA	Ad	AA	AA	AA	AA	dd	dd	AA	AA	AA	AA	AA	dd	AA	AB
chr1B	41537001	41542000	5000	AB	Ad	AB	dd	AA	BB	BB	Ad	AB	AA	dd	dd	dd	dd	AB	AA	dd	dd	AA	AB	Ad	AA	AB	AB	AB	BB	BB	M	AA	dd	Ad	Ad	AB	AA	AB	Ad	BB	dd	AA	AA	dd	AB	AA	dd	AA	dd
chr1B	41582501	41586500	4000	BC	BC	AB	AB	BB	BC	BC	BC	BB	BB	BB	AB	BB	BC	BB	AB	BB	BB	BB	BB	BC	AA	Ad	BC	BB	BB	BB	BB	BC	BB	BC	BC	BB	AA	BB	BC	AB	BB	M	M	M	AB	BC	BB	BC	BC
chr1B	41698001	41707000	9000	AA	AB	AA	AA	AA	AA	AA	AA	AA	AA	AA	AA	BB	AB	BB	Ad	AA	AB	AA	AA	AA	dd	dd	AA	AA	AA	AA	AB	AA	AA	AA	AA	AB	AA	AA	AA	AB	AA	Ad	AA	AA	AA	AA	AA	AA	AA
chr1B	41703501	41708000	4500	AA	AB	AA	AA	AA	AA	AA	AA	AA	AA	AA	AA	BB	AB	BB	AA	AA	AB	AA	AA	AA	dd	dd	AA	AA	AA	AA	AB	AA	AA	AA	AB	BB	AB	AA	AB	AB	AB	AA	AA	AA	AB	AA	AA	AB	AA
chr1B	41711001	41717500	6500	Ad	dd	dd	Ad	AA	AA	AA	Ad	Ad	Ad	dd	Ad	Ad	Ad	dd	Ad	Ad	Ad	AA	Ad	AA	dd	dd	AA	AA	AA	AA	AA	Ad	Ad	Ad	dd	Ad	Ad	Ad	Ad	dd	Ad	dd	AA	Ad	dd	dd	dd	dd	Ad
chr1B	41765501	41771000	5500	BC	M	M	M	M	M	M	M	M	M	M	M	M	M	BC	M	M	M	M	BC	M	M	M	M	M	M	M	M	M	BC	M	M	M	M	M	M	BC	BC	BC	M	M	M	M	M	BC	M
chr1B	41988501	41996500	8000	AB	AA	AA	AB	AA	AB	AA	AA	AA	AA	AA	AA	AB	AA	AB	AA	AA	AB	AA	AA	AA	BB	BB	AA	AA	AB	AB	AA	AB	AA	AA	AB	AA	AA	AA	AB	AA	AB	AA	AA	AA	AA	AA	AA	AA	AB
chr1B	42083501	42090000	6500	AA	BB	BB	AB	BC	AB	BC	AA	AB	AB	AB	AB	BB	BB	AB	BB	AB	BB	BB	BC	BC	BB	AB	BB	AB	BC	BB	BC	BC	AB	AB	AB	AB	AB	AB	AB	BB	BB	AB	BB	AB	BB	AB	AB	AB	BB
chr1B	42122001	42146000	24000	AA	AA	AA	AA	AA	AA	AA	AA	AA	AA	AA	AA	AA	AA	AA	AA	AA	AA	AA	AA	AA	AA	AA	AA	AA	AA	AA	AA	AA	AA	AA	AA	AA	AA	AA	AA	AA	AA	AA	AA	AA	AA	AA	AA	AA	AA
chr1B	42206501	42219500	13000	BB	BB	BB	BB	AA	AA	AA	AB	BB	BB	BB	BB	BB	BB	BB	BB	BB	BB	AA	BB	AA	AA	AA	AA	AA	AA	AA	AA	BC	BB	BB	BB	BB	BB	BB	BB	AB	BB	BB	AA	BB	AB	BB	BB	AB	BB
chr1B	42234001	42240500	6500	BC	M	M	M	AA	AB	AB	BC	M	M	M	BC	BC	M	M	M	M	M	AA	M	AA	AA	AA	AA	AA	AA	AA	AB	M	M	M	M	M	M	M	BC	BC	M	BC	AA	BC	M	BC	BC	M	M
chr1B	42297001	42303000	6000	AA	AA	AB	AA	AA	AA	AA	AA	AA	M	AA	AA	AA	AA	AA	AA	AA	AA	AA	AB	AA	AA	AA	AA	AA	AA	AA	AA	M	M	AB	M	AA	AA	AB	AB	AA	AA	AB	AA	AA	AA	M	AA	M	AA
chr1B	42308001	42314000	6000	AA	AA	AB	AA	AB	AA	AB	AA	AA	M	AA	AA	AB	AA	AA	AA	AB	AA	AB	AB	AA	AA	AA	AA	AB	AA	AA	AA	M	M	BB	BC	AA	AB	BB	AA	BB	AB	AA	AA	AA	AB	M	AA	M	AB
chr1B	42316001	42321000	5000	AA	AA	BB	AA	AA	AA	AA	AA	AA	BC	AA	AA	AA	AA	AA	AA	AA	AA	AA	AB	AA	AA	AA	AA	AA	AA	AA	AA	M	BC	AB	BC	AA	AA	BC	AA	AA	AB	AA	AA	AA	AA	M	AA	M	AA
chr1B	42522501	42526500	4000	BC	BB	AB	BB	BC	BC	BC	BC	AB	BB	AB	BC	AB	BB	BB	AB	AB	AB	BC	AB	BB	Ad	Ad	BB	BC	BB	BC	BB	BB	AA	AB	AA	BB	AA	BC	AA	AA	BB	BC	AB	AB	AA	BB	AB	BB	AB
chr1B	42630501	42637000	6500	M	M	M	M	M	M	BC	M	M	M	M	M	M	M	M	M	M	M	M	M	M	BC	M	AB	M	M	M	M	M	M	M	M	M	M	M	AB	AB	BC	AB	AB	AB	M	BC	AB	AB	AB
chr1B	42718001	42728000	10000	M	M	M	M	AA	AB	AA	BB	M	M	M	M	M	M	M	M	M	M	BB	M	AA	AA	AA	AA	AA	AA	dd	AA	M	M	M	M	M	M	M	AA	BB	BB	BB	AA	BB	M	M	BB	M	AB
chr1B	42743501	42754000	10500	BC	BB	BC	BB	BB	BB	BB	BB	BC	BB	BC	BC	BC	BC	BB	M	BB	BC	BB	BC	BB	AA	AA	BB	BC	BB	BB	BB	M	BC	BB	BB	BB	BB	BC	AA	BB	BB	BB	AA	AA	BB	BB	M	BB	AA
chr1B	42820001	42829500	9500	BB	BB	BB	BB	BB	BB	BB	BB	AB	BB	BB	BB	AB	BB	BB	BB	BB	BB	BB	AB	BB	AB	BB	BB	BB	BB	BB	BB	BB	BB	BB	BB	BB	BB	BB	AB	AB	BB	AB	BB	BB	BB	BB	BB	AB	BB
chr1B	42825001	42829500	4500	AB	BB	BB	BB	BB	BB	BB	AB	AB	BB	BB	BB	BB	BB	BB	BB	AB	AB	BB	AB	BB	BB	BB	BB	BB	BB	BB	BB	BB	BB	BB	BB	BB	AB	BB	AB	AB	BB	AB	BB	BB	AB	BB	BB	BB	BB
chr1B	43047501	43059500	12000	AA	AA	AA	AA	AA	AA	AA	AA	AA	AA	AA	AA	AA	AA	AA	AA	AA	AA	AA	AA	AA	AA	AA	AA	AA	AA	AA	AA	AA	AA	AA	AA	AA	AA	AA	AA	AA	AB	AA	AA	AA	AA	AA	AA	AA	AA
chr1B	43055001	43059500	4500	AA	AA	AA	AA	AB	AA	AA	AA	AA	AA	AA	AA	AA	AA	AA	AA	AB	AB	AB	AA	AA	AA	AA	AA	AA	AA	AA	AA	AA	AA	AA	AA	AA	AB	AA	AB	AA	AB	AB	AA	AA	AA	AA	AA	AA	AB
chr1B	43067501	43072500	5000	BC	M	BC	BB	AB	AA	AB	BB	BC	BC	M	BC	M	M	M	BB	M	M	AB	BB	AB	AA	AA	AB	AB	AA	AB	AB	BB	M	BC	BC	M	BC	M	BC	BB	M	BB	AA	M	M	BB	BB	BB	AB
chr1B	43113501	43118000	4500	M	BC	BC	BC	M	M	M	BC	M	BC	BC	M	BC	M	M	M	BC	M	M	M	BC	BB	M	M	M	BC	M	M	BC	BC	M	BC	M	BC	BC	BC	BC	BC	BC	BB	BC	BC	BB	BC	BB	BC
chr1B	43265001	43269500	4500	AA	AA	AA	AA	AA	AA	AA	AA	AA	AA	AA	AA	AA	AA	AA	AA	AA	AA	AA	AA	AA	AA	AA	AA	AA	AA	AA	AA	AA	AA	AA	AA	AA	AA	AA	AB	AA	AA	AA	AA	AA	Ad	AA	AA	Ad	AB
chr1B	43354501	43358500	4000	BB	M	BC	BC	BC	BC	M	BC	BC	BB	BB	BC	BB	BC	BB	BB	BB	BB	BB	M	BB	BB	BC	BB	BB	M	BC	BC	BB	BC	M	BB	BB	BC	BC	BB	BC	BB	BC	M	BC	AB	BC	BB	AB	M
chr1B	43421501	43428000	6500	BB	BB	BB	BB	AB	BB	BC	BB	AB	AB	AA	AB	BB	BB	BB	AB	AB	BB	BB	AB	BB	AB	AB	BB	AB	BB	AB	AB	BB	AB	BB	BC	AB	BB	AB	AB	BB	AB	AB	AB	AB	AB	AB	BB	AA	AA
chr1B	43425001	43429000	4000	BC	BB	BC	BC	BC	BC	BC	M	BB	BB	BB	BC	BC	BB	BC	BB	M	BC	M	BC	BC	BC	M	M	BC	BC	BC	M	BC	BB	BC	M	BC	BB	BB	M	BB	BC	BC	BC	BC	AB	BC	BC	AB	BB
chr1B	43435501	43439500	4000	AA	AA	Ad	AA	AA	Ad	Ad	Ad	AA	Ad	AA	AA	AA	AA	AA	AA	AA	AA	AA	AA	Ad	AA	AB	AA	AA	AA	AA	Ad	AA	AA	AA	AA	AA	AA	Ad	AA	Ad	Ad	Ad	AA	Ad	Ad	Ad	Ad	Ad	Ad
chr1B	43581501	43587000	5500	Ad	AA	AB	Ad	AA	BB	BB	AA	AB	AA	Ad	dd	Ad	AB	AA	Ad	Ad	AB	AB	AA	BB	AA	AB	AB	AB	BB	BB	AB	Ad	Ad	AA	Ad	AA	AA	AA	Ad	AB	Ad	AB	AA	AA	Ad	AA	Ad	Ad	AB
chr1B	44089501	44093500	4000	AB	AA	AA	AA	AA	AA	AA	AB	AA	AA	AA	AA	dd	AA	AA	AA	dd	AA	AA	AA	AA	dd	dd	AA	AA	AA	AA	AA	AA	dd	Ad	AA	AA	AA	dd	AA	AB	BB	dd	AA	dd	AA	AA	AA	AA	dd
chr1B	44449001	44457500	8500	AB	AA	AA	AA	AA	AB	AB	AB	AA	AA	AA	AA	AA	AB	AA	AA	AB	AA	AA	AA	AA	AA	AB	AA	AA	AA	AA	AA	AA	AA	AA	AA	AB	AA	AB	AA	AA	AA	AA	AA	AA	AA	AA	AB	AA	AA
chr1B	44467501	44523500	56000	AA	AA	AA	AA	AA	AA	AA	AA	AA	AA	AA	AA	M	AA	AA	AA	M	AA	AA	AA	AA	AA	AA	AA	AA	AA	AA	AA	AA	BC	M	AA	AA	AA	M	AA	AA	AA	M	AA	M	AA	AA	AA	AA	M
chr1B	44559001	44563000	4000	AA	AA	AA	AA	AA	AA	AA	AA	AA	AA	AA	AA	AA	AA	AA	AA	AA	AA	AA	AA	AA	AA	AA	AA	AA	AA	AA	AA	AA	AA	AA	AA	AA	AA	AA	BB	AA	AA	AA	AA	AA	Ad	AA	AA	AA	AA
chr1B	44727501	44801500	74000	dd	Ad	AB	Ad	BB	BC	BB	AA	AA	dd	AA	Ad	dd	dd	dd	Ad	dd	dd	BB	Ad	BB	dd	dd	BB	BB	BB	BB	BB	Ad	dd	Ad	Ad	dd	AA	dd	dd	Ad	Ad	dd	BC	dd	Ad	Ad	Ad	Ad	dd
chr1B	44780501	44801500	21000	dd	dd	BB	Ad	BB	BB	BB	AA	AA	dd	AA	Ad	dd	dd	dd	Ad	dd	dd	AB	Ad	AB	dd	dd	BC	AB	AB	AB	AA	dd	dd	dd	AA	dd	AA	dd	dd	Ad	Ad	dd	BC	dd	dd	Ad	Ad	dd	dd
chr1B	44796501	44824500	28000	AA	AA	AA	AA	AA	AA	AB	AA	AA	AA	AA	AA	AA	AA	AA	AA	AA	AA	AA	AA	AA	AA	AA	AA	AA	AA	AA	AA	AA	AA	AA	AA	AA	AA	AA	AB	AA	AB	AA	AA	AA	AA	AA	AA	AA	AA
chr1B	44836501	44840500	4000	dd	AA	AB	BB	AA	AA	AA	AB	AB	dd	AB	AB	dd	dd	dd	BB	dd	dd	AA	AA	AA	dd	dd	AA	AA	AA	AA	AA	Ad	dd	AA	AB	dd	AB	dd	dd	BB	BC	dd	AA	dd	BC	BB	BB	BC	dd
chr1B	44881501	44885500	4000	BC	BC	AA	AA	AA	AA	AA	AA	AA	M	AA	AA	M	M	M	AA	M	M	AA	BC	AA	BC	BC	AA	AA	AA	AA	AA	BC	M	BC	AA	M	AA	M	M	AA	AA	M	AA	M	AA	AA	AA	AA	M
chr1B	45002001	45011500	9500	Ad	Ad	AB	Ad	BB	BB	AB	AA	Ad	Ad	AA	Ad	Ad	Ad	Ad	Ad	Ad	Ad	BB	Ad	BB	Ad	AA	BB	BB	BB	BB	BC	Ad	AA	Ad	Ad	Ad	AA	Ad	Ad	Ad	Ad	Ad	BB	Ad	Ad	Ad	Ad	Ad	Ad
chr1B	45204001	45208500	4500	Ad	AA	AA	AA	AA	AA	AA	AA	AA	AA	AA	AA	AA	Ad	AA	AA	AA	AA	AA	AA	Ad	AA	AA	AA	AA	AA	AA	AA	AA	AA	Ad	AA	Ad	AA	AA	AA	Ad	AA	AA	AA	AA	AA	AA	AA	AA	AA
chr1B	45245001	45251000	6000	AB	AB	AA	AA	AA	AA	AA	AA	AA	AA	AA	Ad	AB	AB	AB	AA	AB	AB	AB	AA	AA	AB	BB	AA	AA	AA	AA	AA	AA	AB	AA	AA	AB	AA	AB	BB	AA	AA	AB	AA	AB	AA	AA	AA	Ad	AB
chr1B	45253001	45257500	4500	BB	AB	Ad	Ad	Ad	AA	AA	Ad	Ad	Ad	Ad	AA	AB	AB	AB	Ad	AB	AB	AA	Ad	Ad	AB	AB	Ad	AA	AA	AA	AA	AA	AB	AB	AA	BB	AA	AB	BB	AB	AA	BB	AA	BB	AA	AA	AA	AA	BB
chr1B	45300501	45305000	4500	AA	AA	AA	AA	AA	AA	Ad	AA	AA	AA	AA	AA	AA	AA	AA	Ad	AB	AB	AA	AA	AA	AA	AA	AA	AA	AA	AA	AA	AA	AA	AA	AA	AA	AA	AA	AB	AA	AB	AB	AA	AA	Ad	AA	AB	AA	Ad
chr1B	45418501	45423000	4500	M	BC	BC	BC	BC	M	BC	BC	BC	BC	BC	BC	BC	BC	BC	BC	BC	BC	M	BC	AB	BC	BB	BC	M	BC	BC	BC	BC	BB	BC	BC	BC	BB	BC	AB	BB	BC	AB	BB	AB	BC	AB	BC	BC	AA
chr1B	45504001	45508500	4500	Ad	Ad	Ad	Ad	BB	AB	BB	Ad	Ad	Ad	Ad	dd	Ad	dd	Ad	Ad	Ad	Ad	AB	Ad	AB	Ad	dd	AB	AB	BB	BB	AB	Ad	Ad	Ad	Ad	Ad	dd	Ad	dd	dd	Ad	Ad	BB	dd	Ad	Ad	Ad	dd	dd
chr1B	45523001	45536000	13000	dd	dd	Ad	dd	BC	M	BC	Ad	dd	dd	dd	dd	dd	dd	dd	dd	dd	Ad	BC	Ad	BB	dd	dd	BC	BC	BC	BC	BB	dd	dd	dd	Ad	dd	Ad	dd	dd	dd	dd	dd	BC	dd	dd	dd	dd	dd	dd
chr1B	45579501	45583500	4000	dd	dd	Ad	dd	M	M	M	AA	Ad	dd	Ad	Ad	Ad	Ad	Ad	dd	Ad	Ad	M	Ad	M	Ad	Ad	M	M	M	M	M	dd	Ad	dd	Ad	Ad	Ad	Ad	Ad	dd	dd	dd	M	dd	dd	dd	dd	dd	Ad
chr1B	45644001	45653500	9500	AA	Ad	BC	Ad	BB	BC	BC	AA	AA	AA	Ad	AA	AA	AA	Ad	Ad	AA	AA	BB	AA	BB	AA	Ad	BB	BB	BB	BB	BB	AA	AA	Ad	AA	AA	AA	AA	Ad	Ad	AA	AA	BB	AA	AA	AA	Ad	AA	Ad
chr1B	45649501	45655000	5500	AA	AA	M	AA	AB	AB	BB	AB	AA	AB	AA	AA	AB	AA	AA	AA	AB	AA	BB	AA	AA	AA	AA	AB	AB	AA	BB	AB	BB	AA	BB	AA	AB	AA	AA	AB	AA	AB	AB	AA	AA	AA	AA	AA	AA	AA
chr1B	45708501	45714000	5500	Ad	Ad	AA	Ad	AB	AB	AB	Ad	Ad	Ad	Ad	Ad	Ad	Ad	Ad	Ad	Ad	Ad	BB	Ad	AB	Ad	Ad	AB	AB	AB	AB	AA	Ad	Ad	Ad	Ad	Ad	Ad	Ad	Ad	Ad	Ad	Ad	AB	Ad	Ad	Ad	Ad	Ad	Ad
chr1B	45736001	45744000	8000	AA	AA	AA	AA	AA	AA	AA	AA	AA	AA	AA	AA	Ad	AA	AA	AA	AA	AA	AA	Ad	AA	AA	AA	AA	AA	AA	AA	AA	AA	AA	AA	AA	AA	AA	Ad	AA	AA	AB	AA	AA	AA	AA	AA	AA	AA	AA
chr1B	45754001	45813000	59000	AA	AA	Ad	Ad	AA	AA	AA	Ad	Ad	Ad	Ad	Ad	AA	AA	AA	Ad	AA	AA	AA	Ad	AA	AA	AA	AA	AA	AA	AA	AA	Ad	AA	AA	Ad	AA	Ad	AA	AA	Ad	Ad	AA	AA	AA	Ad	Ad	Ad	Ad	AA
chr1B	45908001	45914500	6500	AB	Ad	dd	Ad	AB	AB	AB	Ad	Ad	dd	Ad	Ad	AB	AB	AA	dd	AB	AA	AB	dd	AB	AB	AB	AB	AB	AB	AB	AB	Ad	AB	AA	dd	AB	Ad	AA	AA	dd	Ad	Ad	AA	AA	Ad	dd	dd	Ad	AA
chr1B	45984001	45990000	6000	AB	AA	Ad	dd	AA	AA	AB	AA	dd	AA	dd	dd	Ad	AA	AA	dd	Ad	AA	AA	AA	AA	Ad	AA	AA	AB	AB	AB	BC	AA	AA	Ad	dd	AA	AA	AA	AA	dd	dd	Ad	AA	AA	dd	dd	dd	dd	AA
chr1B	46047001	46051000	4000	AA	Ad	Ad	Ad	AB	AB	AB	AA	AA	Ad	Ad	Ad	AA	AA	Ad	Ad	Ad	AA	AB	AA	BB	Ad	Ad	AB	AB	AB	AB	BB	Ad	Ad	Ad	Ad	AA	Ad	AA	Ad	Ad	Ad	Ad	BB	Ad	Ad	Ad	Ad	Ad	Ad
chr1B	46054501	46058500	4000	Ad	Ad	dd	dd	BB	AB	BB	Ad	dd	dd	dd	dd	Ad	AA	AA	dd	Ad	Ad	AB	dd	AB	Ad	Ad	BB	AB	AB	BB	AB	dd	Ad	Ad	dd	Ad	dd	Ad	AA	dd	dd	Ad	BB	Ad	dd	dd	dd	dd	Ad
chr1B	46305501	46311000	5500	AA	AA	AA	Ad	AB	AA	AA	AA	dd	Ad	Ad	Ad	AA	AB	AA	Ad	AA	AA	AA	Ad	AA	AA	AB	AA	AA	AA	BB	AB	Ad	AA	AA	Ad	AA	Ad	AB	AB	Ad	Ad	AA	AA	AA	dd	Ad	Ad	dd	AA
chr1B	46314501	46319500	5000	AA	AA	AA	AA	AA	AA	AA	AA	AA	AA	Ad	Ad	AA	AA	AA	AA	AA	AA	AA	Ad	AA	AA	AA	AA	AA	AA	BB	BB	AA	AB	AA	AA	AB	AA	AA	AA	Ad	Ad	AA	AA	AA	Ad	Ad	Ad	AA	AA
chr1B	46357501	46362000	4500	Ad	Ad	Ad	dd	BB	BB	BB	Ad	dd	dd	dd	dd	AA	Ad	AA	dd	Ad	Ad	BB	dd	BB	Ad	Ad	BB	BC	BC	BB	BB	dd	Ad	Ad	dd	Ad	dd	Ad	Ad	dd	dd	Ad	BB	Ad	dd	dd	dd	dd	Ad
chr1B	46502501	46512000	9500	dd	dd	AA	dd	AB	AB	AB	Ad	dd	dd	dd	dd	dd	dd	dd	dd	dd	dd	AB	dd	AA	dd	dd	AB	AB	AA	AA	AB	dd	dd	dd	dd	dd	dd	dd	dd	dd	dd	dd	AA	dd	dd	dd	dd	dd	dd
chr1B	46559001	46565000	6000	AB	Ad	AB	dd	AB	AB	AA	dd	dd	dd	dd	dd	AB	AB	AB	dd	AB	AB	AB	dd	AA	AB	AB	AA	AB	AB	AA	AB	dd	AA	Ad	dd	AB	dd	AA	AA	dd	dd	AA	AA	AA	dd	dd	dd	dd	AA
chr1B	46751501	46755500	4000	AB	BB	BB	AB	BC	M	M	AB	BB	AB	AB	BB	AB	AB	AB	BB	AB	AB	BC	AB	BC	AB	AB	BC	BC	M	BB	BC	AB	BB	AB	AB	AB	BB	AB	AB	AB	Ad	BB	M	BB	AB	AB	BB	AB	AB
chr1B	46848501	46869000	20500	BB	AB	dd	AA	AA	AB	AB	AA	AA	AA	AA	AA	AB	BB	BB	AA	BB	BB	AA	AB	AA	BB	BB	AB	AA	AB	AB	AA	AB	BB	AB	AA	BB	AA	BB	BB	Ad	AA	AB	AA	AB	Ad	AA	AA	Ad	AB
chr1B	46937501	46942500	5000	AA	AA	AA	AA	AB	AB	AA	AA	AA	AB	AB	AA	AA	AB	AA	AA	AB	AA	BB	AA	AA	AA	Ad	BB	AB	BB	AB	AA	AA	AA	AA	AA	Ad	AA	AA	BB	AA	BB	AA	BB	AA	AB	AA	AA	Ad	AA
chr1B	47587501	47594500	7000	dd	Ad	AA	AA	AA	AA	BB	AA	AA	dd	AA	AA	dd	dd	dd	AA	dd	dd	AA	Ad	AA	dd	dd	AA	AA	AA	AA	AA	Ad	dd	Ad	AA	dd	AA	dd	dd	AA	AB	dd	AA	dd	AA	AA	AA	AA	dd
chr1B	47886001	47893000	7000	dd	AB	AA	AA	AA	AA	Ad	AA	AA	dd	Ad	AA	dd	dd	dd	Ad	dd	dd	Ad	Ad	AA	dd	dd	AB	Ad	AA	AA	AA	Ad	dd	Ad	AA	AA	Ad	dd	AA	BB	BC	AA	AA	dd	AB	AA	AA	AA	dd
chr1B	47899501	47925500	26000	dd	Ad	AA	AA	AA	AA	AA	AA	AA	dd	AA	AA	dd	dd	dd	AA	dd	dd	AA	Ad	AA	dd	dd	AA	AA	AA	AA	AA	Ad	dd	Ad	AA	dd	AA	dd	dd	AA	AB	dd	AA	dd	AA	AA	AA	AA	dd
chr1B	47920001	47925500	5500	Ad	AB	AA	AA	BB	AB	AA	AB	AA	Ad	Ad	Ad	Ad	dd	dd	AB	Ad	dd	AB	AA	AA	AA	Ad	BB	M	AB	AA	AB	Ad	Ad	AB	BC	Ad	AA	Ad	Ad	AA	AA	Ad	BB	dd	AB	AA	AA	AA	dd
chr1B	48088001	48092500	4500	Ad	AA	AB	AB	AA	AB	AA	AB	AA	Ad	AA	AB	dd	Ad	AA	AA	dd	Ad	AB	AA	AA	Ad	Ad	AB	BC	AB	AB	AA	AA	Ad	AA	AA	Ad	AB	Ad	AA	AB	AB	AB	AA	Ad	Ad	AB	BB	AB	Ad
chr1B	48109501	48113500	4000	AB	BB	BB	BB	BB	BB	BC	BB	BB	AA	BB	BB	AB	AA	AA	BC	BB	AA	BC	AB	BB	AB	AB	BC	BC	BC	BC	BB	AB	AA	AB	BB	AA	BB	AA	BB	BC	BC	AB	BC	BC	BB	BC	BB	BB	BC
chr1B	48179501	48183500	4000	AA	BB	BB	BB	BB	BC	BB	AA	AA	AA	AA	BB	AA	AA	BB	BC	AB	AA	BC	BB	AB	AA	AA	BC	BC	AB	BB	BB	AB	AA	BB	BB	AA	AA	AB	Ad	BB	BB	Ad	BB	Ad	BC	AB	AB	BB	AA
chr1B	48201001	48205500	4500	M	M	M	M	M	M	M	M	M	M	M	M	M	M	M	M	M	M	M	M	M	M	M	M	M	M	M	M	M	M	M	M	M	M	M	M	M	M	M	M	M	M	M	M	M	M
chr1B	48263501	48268500	5000	AA	AA	AA	AA	AA	AA	AA	dd	dd	Ad	dd	AA	AA	AA	AA	AA	AA	AA	AA	AA	AA	AA	AA	AA	AA	AA	AB	AA	AA	AA	AA	AA	AA	dd	AA	AA	AB	AA	AA	AA	AA	AA	AA	AA	AA	Ad
chr1B	48281501	48285500	4000	dd	AA	AA	AA	AB	BC	M	AB	AA	dd	AA	AA	dd	Ad	Ad	AA	dd	dd	AA	AA	BC	dd	dd	BB	BC	M	M	AB	dd	dd	AA	AA	Ad	AB	dd	dd	AA	AA	dd	BC	dd	AA	AA	AA	AA	dd
chr1B	48285001	48289500	4500	dd	Ad	AA	Ad	AB	BB	BB	AB	AA	dd	AA	Ad	dd	dd	dd	Ad	dd	dd	AB	Ad	BB	dd	dd	BB	BC	BC	BB	BB	dd	dd	Ad	AA	dd	AA	dd	dd	Ad	Ad	dd	BB	dd	Ad	Ad	Ad	Ad	dd
chr1B	48285501	48302000	16500	dd	Ad	AB	AA	BB	BB	BC	BB	AB	dd	AB	AA	dd	dd	dd	AA	dd	dd	BB	Ad	BC	dd	dd	BB	BC	BC	BC	BC	Ad	dd	Ad	AA	dd	BB	dd	dd	AA	Ad	dd	BB	dd	Ad	Ad	Ad	Ad	dd
chr1B	48492001	48497500	5500	dd	Ad	AA	AA	AA	AA	AA	AA	dd	dd	dd	AA	dd	dd	dd	AA	dd	dd	AA	Ad	AA	dd	dd	AA	AA	AA	AA	AA	Ad	dd	Ad	AA	dd	AA	dd	dd	AA	AA	dd	AA	dd	Ad	AA	AA	Ad	dd
chr1B	48551501	48583000	31500	dd	AA	AA	AB	AB	AA	AB	AA	AA	dd	AA	AB	dd	dd	dd	AB	dd	dd	AB	AA	AB	dd	dd	AB	AB	AB	AA	AB	AA	dd	AA	AB	dd	AA	dd	dd	AB	AB	dd	AA	dd	AA	AA	AA	AB	dd
chr1B	48641501	48645500	4000	dd	BB	BC	BC	BC	BC	BC	BB	AA	dd	AA	BC	dd	dd	dd	BC	dd	dd	BC	BC	BC	dd	dd	M	BC	M	M	BC	AB	dd	AB	M	dd	AA	dd	dd	BB	BC	dd	BC	dd	BB	BB	BB	AB	dd
chr1B	48646501	48650500	4000	AA	AB	M	BC	M	M	M	AB	AA	dd	AA	M	Ad	dd	Ad	M	Ad	Ad	BC	BB	BC	Ad	dd	M	M	M	M	BC	AB	dd	AB	M	Ad	AA	Ad	Ad	BB	BC	dd	BC	Ad	BB	BB	BB	BB	dd
chr1B	48650501	48662000	11500	dd	BB	BC	M	M	M	M	AA	AA	dd	AA	M	dd	dd	dd	M	dd	dd	M	BC	M	dd	dd	M	M	M	M	M	BB	dd	BB	M	dd	AA	dd	dd	M	M	dd	M	dd	BC	M	BC	M	dd
chr1B	48673001	48680000	7000	dd	BC	BC	M	M	M	M	Ad	Ad	dd	Ad	M	dd	dd	dd	M	dd	dd	M	M	M	dd	dd	M	M	M	M	M	BC	dd	BC	M	dd	Ad	dd	dd	M	M	dd	M	dd	M	M	BC	M	dd
chr1B	48735501	48740000	4500	M	M	AA	AA	AA	AA	AA	AA	AA	M	AA	AA	M	M	M	AA	M	M	AA	AB	AA	AA	AA	AA	AA	AA	AA	AA	M	M	M	AA	M	AA	M	M	AA	AA	M	AA	M	AA	AA	AA	AA	M
chr1B	48750001	48839000	89000	dd	AA	BB	AA	AB	AA	AA	AA	AB	dd	AB	AB	dd	dd	dd	AB	dd	dd	AB	AA	AB	dd	dd	AB	AB	AA	AB	AB	Ad	dd	AA	AA	dd	AA	dd	dd	AB	AB	dd	AA	dd	AA	AB	AB	AA	dd
chr1B	48829501	48859000	29500	dd	AA	BC	AA	AB	AA	AB	AA	AA	dd	AB	AA	dd	dd	dd	AB	dd	dd	AB	AA	AB	dd	dd	AB	AB	AB	AB	AA	AA	dd	AA	AB	dd	AA	dd	Ad	AB	AB	dd	BB	dd	AA	AB	AB	AA	dd
chr1B	48979501	48987000	7500	Ad	AA	AA	AA	AA	AA	AA	AA	AA	dd	AA	AA	dd	dd	dd	AA	dd	dd	AA	AA	AA	dd	dd	AA	AA	AA	AA	AA	AA	dd	Ad	AA	dd	AA	dd	Ad	AA	AB	dd	AA	dd	AA	AA	AB	AA	dd
chr1B	48980501	48997500	17000	Ad	Ad	AA	AA	AA	AA	AA	AA	AA	Ad	AA	AA	Ad	Ad	Ad	AA	Ad	Ad	AA	AA	AA	Ad	Ad	AA	AA	AA	AA	AA	AA	Ad	Ad	AA	Ad	AA	Ad	Ad	AA	AA	Ad	AA	Ad	AA	AA	AA	AA	Ad
chr1B	49017001	49133000	116000	BC	M	AA	M	AA	AA	AA	Ad	dd	AA	dd	M	dd	AA	AA	M	dd	AA	AA	M	AA	dd	dd	AA	AA	AA	AA	AA	BC	dd	Ad	dd	AA	dd	BB	AA	M	M	dd	AA	dd	M	M	M	M	dd
chr1B	49147001	49151500	4500	dd	BC	AA	M	AA	AA	AA	dd	dd	dd	dd	M	dd	dd	dd	M	dd	dd	AA	BC	AA	dd	dd	AA	AA	AA	AA	AA	AA	dd	dd	dd	dd	dd	BB	dd	BC	BC	dd	AA	dd	BB	BB	BB	BC	dd
chr1B	49175501	49179500	4000	dd	BB	AA	BB	Ad	AA	AA	dd	dd	dd	dd	M	dd	dd	dd	BC	dd	dd	AA	BB	AA	dd	dd	AA	Ad	AA	Ad	AA	AA	dd	dd	dd	dd	dd	BB	dd	M	M	dd	AA	dd	BC	M	M	BC	dd
chr1B	49207501	49230500	23000	M	M	AA	M	AA	AA	AA	Ad	dd	AA	dd	M	dd	AA	AA	M	dd	AA	AA	M	AA	dd	Ad	AA	AA	AA	AA	AA	BC	Ad	Ad	Ad	AA	dd	BC	AA	M	M	dd	AA	dd	M	BC	BC	M	dd
chr1B	49231001	49236500	5500	M	M	dd	M	AB	AB	AB	Ad	dd	AA	dd	M	dd	AA	AB	M	dd	AA	AA	M	AB	dd	Ad	AA	AA	AA	AA	AA	M	dd	Ad	Ad	AB	dd	BB	BB	BB	M	Ad	AA	dd	BB	M	M	BB	dd
chr1B	49243001	49247500	4500	M	BC	AA	M	AA	AA	AA	dd	dd	Ad	dd	M	dd	AA	AA	M	dd	AA	AA	M	AA	dd	dd	AA	AA	AA	AB	AA	BB	dd	dd	dd	AA	dd	BB	AA	M	M	dd	AA	dd	BC	M	M	M	dd
chr1B	49260501	49268500	8000	M	BC	AA	M	AA	AA	AA	dd	dd	AA	dd	M	dd	AA	AA	M	dd	AA	AA	BC	AA	dd	dd	AA	AA	AA	AA	AA	BB	dd	dd	dd	AA	dd	BB	AA	M	M	dd	AA	dd	M	M	M	BC	dd
chr1B	49309001	49315000	6000	M	BC	AA	M	AA	AA	AA	dd	dd	AA	dd	M	dd	AA	AA	M	dd	AA	AA	M	AA	dd	dd	AA	AA	AA	AA	AA	M	dd	dd	dd	AA	dd	BB	AA	BC	M	dd	AA	dd	M	M	M	M	dd
chr1B	49309501	49332000	22500	M	BC	AA	M	AA	AA	AA	dd	dd	AA	dd	M	dd	AA	AA	M	dd	AA	AA	M	AA	dd	dd	AA	AA	AA	AA	AA	BC	dd	dd	dd	AA	dd	BB	AA	M	M	dd	AA	dd	M	M	M	M	dd
chr1B	49338501	49343500	5000	M	M	AA	M	AA	AA	AA	dd	dd	AA	dd	M	dd	AA	AA	M	dd	AA	AA	BC	AA	dd	dd	AA	AA	AA	AA	AA	M	dd	dd	dd	AA	dd	BC	AA	BC	M	dd	AA	dd	M	M	M	M	dd
chr1B	49347001	49361000	14000	M	M	AA	M	AA	AA	AA	dd	dd	AA	dd	M	dd	AA	AA	M	dd	AA	AA	BC	AB	dd	dd	AA	AA	AA	AA	AB	BC	dd	dd	dd	AA	dd	BB	AA	M	M	dd	AA	dd	M	M	M	M	dd
chr1B	49409001	49425500	16500	M	BC	AA	M	AA	AA	AA	dd	dd	AA	dd	M	dd	AA	AA	M	dd	AA	AA	BC	AA	dd	dd	AA	AA	AA	AA	AA	BC	dd	dd	dd	AA	dd	BB	AA	BC	M	dd	AA	dd	BC	M	M	M	dd
chr1B	49835501	49840000	4500	dd	dd	dd	dd	Ad	Ad	Ad	dd	dd	dd	dd	dd	dd	dd	dd	dd	dd	dd	Ad	dd	AA	dd	dd	Ad	M	AB	BC	AA	dd	dd	dd	dd	dd	dd	dd	dd	dd	dd	dd	Ad	dd	dd	dd	dd	dd	dd
chr1B	49901501	49946000	44500	AA	AB	AA	AA	AA	AA	AA	BB	AA	AA	AA	AA	AA	AB	AB	AB	AA	AB	AA	AA	AA	AA	AA	AA	AA	AB	AB	AB	AB	AA	AB	AB	AB	BB	AA	AB	AB	AB	AA	AA	AA	AA	AA	AA	AA	AA
chr1B	50206001	50210000	4000	Ad	AA	AA	Ad	AA	AA	AA	AA	AA	AA	AA	AA	AA	AA	AA	Ad	AA	AA	AA	AA	AA	AA	AA	AA	AA	AA	AA	AA	AA	AA	AA	AA	AA	AA	AA	AA	AA	AA	AA	AA	AA	AA	AA	AA	AA	AA
chr1B	50270501	50274500	4000	AA	AA	AA	AA	AA	AA	AA	AA	AA	AA	AA	AA	AA	AA	AA	AA	AA	AA	AA	AA	AA	AA	AA	AA	AA	AA	AA	AA	AA	AA	AA	AA	AA	AA	AA	AA	AA	AB	AB	AA	AA	AA	AA	AA	AB	AA
chr1B	50886001	50890000	4000	BB	BC	BB	BC	BC	BC	BC	BC	BB	AB	BB	BB	BC	BB	BC	BC	BC	BC	BB	BB	BC	BB	BB	BC	M	BC	BC	BB	AB	BC	BB	BC	BC	BC	BB	AB	AB	AB	AB	BB	AB	BB	BB	AB	BC	BB
chr1B	50895001	50901500	6500	AA	Ad	AA	Ad	AA	AA	AA	AA	AA	AA	AA	AA	AA	AA	AA	AA	AA	AA	AA	AA	AA	AA	Ad	AA	AA	AA	AA	Ad	AA	AA	AA	AA	AA	Ad	AA	AA	AA	AB	AA	AA	AA	AA	AA	AA	AA	AA
chr1B	50916001	50922500	6500	AA	AA	AA	AA	AA	AB	AB	AA	AA	AA	AA	AA	AA	AA	AA	AA	AA	AA	AA	AA	AA	AA	AA	AA	AA	AB	AA	AA	AA	AB	AA	AA	AA	AA	AA	AA	AA	AA	AA	AA	AA	AA	AA	AA	AA	AA
chr1B	50934501	50966000	31500	AA	AA	AA	AA	AA	AA	AA	AA	AA	AA	AA	AA	AA	AA	AA	AA	AA	AA	AA	AA	AA	AA	AA	AA	AA	AA	AA	AA	AA	AA	AA	AA	AA	AA	AA	AA	AA	AA	AA	AA	AA	AA	AA	AA	AA	AA
chr1B	50935501	51000500	65000	AA	AA	AA	AA	AA	AA	AA	AA	AA	AA	AA	AA	AA	AA	AA	AA	AA	AA	AA	AA	AA	AA	AA	AA	AA	AA	AA	AA	AA	AA	AA	AA	AA	AA	AA	AA	AA	AA	AA	AA	AA	AA	AA	AA	AA	AA
chr1B	51007501	51011500	4000	AA	AA	Ad	AA	AA	AA	AA	AA	AA	AA	AA	AA	AA	AA	AA	AB	AA	AA	AA	AA	AA	AA	Ad	AA	AA	AA	AA	Ad	AA	AA	AA	AA	AA	AB	AA	AB	AA	AB	AA	AA	AA	AB	AA	AA	AB	Ad
chr1B	51044501	51048500	4000	BB	BB	BC	BC	M	M	BB	BB	BB	BB	BC	BC	AB	AB	AB	BC	AB	AB	M	M	AB	M	BC	M	M	M	BC	M	M	AA	AB	AA	AB	AA	AA	M	AB	BB	M	BB	M	AB	BC	BC	AB	M
chr1B	51083501	51090000	6500	Ad	Ad	Ad	Ad	AA	AA	AA	Ad	Ad	Ad	Ad	Ad	Ad	Ad	Ad	AA	Ad	Ad	AB	Ad	AB	AA	Ad	AA	AA	AA	AA	AA	AA	Ad	Ad	Ad	Ad	AA	Ad	AA	Ad	Ad	Ad	AA	Ad	Ad	Ad	Ad	Ad	Ad
chr1B	51103001	51112000	9000	Ad	Ad	Ad	Ad	AA	AA	AA	Ad	Ad	Ad	Ad	Ad	Ad	Ad	Ad	Ad	Ad	AA	AA	Ad	AA	Ad	Ad	AA	AA	AA	AA	AA	AA	AA	Ad	Ad	Ad	Ad	Ad	Ad	Ad	AA	AA	AA	Ad	Ad	Ad	Ad	Ad	Ad
chr1B	51128001	51132000	4000	AA	AB	AA	Ad	BB	AB	BB	AA	AA	Ad	AA	AA	AA	Ad	M	AA	AA	AA	M	AB	AB	AA	Ad	BC	BB	BB	AB	BB	AA	AA	Ad	AA	AA	Ad	Ad	Ad	AA	BB	AA	BB	AA	M	M	AA	AA	Ad
chr1B	51230001	51235500	5500	dd	dd	dd	Ad	AA	AA	BC	dd	dd	dd	dd	dd	dd	dd	dd	dd	dd	dd	AB	dd	Ad	AA	dd	AA	AA	AA	AB	AB	dd	AB	AB	AB	dd	BB	AB	dd	dd	dd	dd	AA	dd	dd	dd	dd	dd	dd
chr1B	51302001	51306000	4000	Ad	Ad	Ad	dd	AA	AA	Ad	dd	Ad	dd	Ad	Ad	Ad	Ad	Ad	dd	Ad	Ad	Ad	dd	AA	Ad	Ad	Ad	Ad	Ad	Ad	AB	dd	dd	dd	dd	dd	Ad	Ad	dd	Ad	Ad	dd	AA	dd	dd	Ad	dd	Ad	Ad
chr1B	51408501	51412500	4000	Ad	dd	Ad	dd	AA	Ad	BB	Ad	Ad	dd	dd	dd	dd	Ad	dd	dd	dd	Ad	AA	dd	AB	dd	dd	AA	AB	AA	AA	AA	dd	AB	Ad	AB	dd	AB	AB	dd	dd	dd	dd	AA	dd	dd	dd	dd	dd	dd
chr1B	51479501	51499500	20000	dd	dd	dd	dd	AA	AA	AA	dd	dd	dd	dd	dd	dd	dd	dd	dd	dd	dd	BB	dd	AA	dd	dd	AA	AA	AA	AA	AA	dd	dd	dd	dd	dd	dd	dd	dd	dd	dd	dd	AA	dd	dd	dd	dd	dd	dd
chr1B	51605501	51609500	4000	Ad	dd	dd	dd	AA	AA	AA	AA	AA	dd	AA	dd	AA	Ad	dd	Ad	AA	dd	AB	dd	AA	dd	Ad	AA	AA	AB	AA	Ad	Ad	AA	AA	AB	Ad	AA	Ad	Ad	Ad	Ad	AA	AA	AA	dd	dd	Ad	dd	AA
chr1B	51657001	51767500	110500	dd	dd	dd	dd	AA	AA	AA	Ad	Ad	dd	Ad	dd	dd	dd	Ad	dd	Ad	Ad	AA	dd	BB	dd	dd	AA	AA	AA	AA	AA	dd	Ad	Ad	Ad	Ad	Ad	dd	dd	dd	dd	dd	AA	dd	dd	dd	dd	dd	dd
chr1B	51854501	51912000	57500	dd	Ad	dd	dd	AA	AA	AA	AA	AA	dd	AA	dd	AA	AA	AA	dd	AA	AA	AA	dd	AA	dd	dd	AA	AA	AA	AA	AA	dd	AA	AA	AA	AA	AA	dd	Ad	dd	dd	Ad	AA	AA	dd	AA	dd	AA	AA
chr1B	51899001	51912000	13000	dd	Ad	dd	dd	AA	AA	AA	AA	AA	dd	AA	dd	AA	AA	AA	dd	AA	AA	AA	dd	AA	dd	dd	AA	AA	AA	AA	AA	dd	AA	AA	AA	AA	AA	dd	Ad	dd	dd	Ad	AA	Ad	dd	Ad	dd	Ad	Ad
chr1B	52186001	52190000	4000	dd	Ad	dd	dd	BB	BB	BC	AA	AA	dd	AA	dd	AA	AA	AA	dd	AA	AA	BB	dd	BB	dd	dd	BB	BB	BB	BB	AA	dd	AA	AA	AA	AA	AA	dd	AB	dd	dd	AA	BB	AA	dd	AA	dd	Ad	AB
chr1B	52390501	52398500	8000	dd	Ad	dd	dd	AA	AA	AA	AB	BC	dd	BB	dd	AA	AA	AA	dd	AA	AA	AA	dd	AA	dd	dd	AA	AA	AA	AA	AA	dd	BB	BC	M	AA	BB	dd	AA	dd	dd	AA	AA	AA	dd	BC	dd	BC	AA
chr1B	52404001	52408000	4000	AA	AA	AA	AA	AA	AA	AA	BB	BB	AA	BB	AA	AA	AA	AA	AA	AA	AA	AA	AA	AA	AB	AB	AA	AA	AA	AA	AA	AB	BB	BB	M	AA	BB	AA	AA	AB	AB	AB	AA	AB	AA	M	AB	M	AA
chr1B	52413001	52417000	4000	AA	Ad	AA	AB	AB	AB	AA	AA	AA	AA	AB	Ad	BB	AB	AB	AA	AB	AB	AB	AA	AB	AA	AA	AB	AA	AB	AA	AB	AB	BB	AB	AB	AA	AA	AA	AA	AA	AB	BB	AA	AB	AA	AA	AA	AA	AB
chr1B	52439501	52443500	4000	AA	AB	AA	AA	AA	AA	AA	AA	AA	AA	AA	AA	AA	AA	AA	AA	AA	AA	AA	AA	AA	AA	AA	AA	AA	AA	AA	AB	AA	AA	AA	AA	AA	AA	AA	AB	AB	AA	AA	AA	AA	AA	AA	AA	AA	AA
chr1B	52444501	52451000	6500	AA	AA	AA	AA	AA	AB	AA	AA	AA	AA	AA	AA	AA	AA	AB	AA	AA	AA	AB	AA	AA	AA	AA	AA	AB	AA	AB	AA	AA	AA	AB	AA	AA	AA	AA	Ad	AA	AA	AA	AA	AA	AA	AA	AA	AA	Ad
chr1B	52462001	52466000	4000	AA	AA	AA	AA	AA	BB	AB	AB	Ad	AB	Ad	AB	Ad	AA	AA	AA	AA	AA	AA	BB	AA	AA	AA	AA	AA	AA	AB	AB	BB	AA	AA	AB	AA	AA	AA	dd	AA	AA	Ad	AA	Ad	AA	Ad	Ad	Ad	Ad
chr1B	52471501	52476000	4500	BB	BB	BB	BB	BB	AB	AB	AB	BB	AB	AB	BB	AB	BB	BB	BB	BC	AB	AB	AB	BB	BB	BB	BB	AB	BB	AB	AB	BB	BB	BB	AB	AB	AB	AB	AA	AA	AB	BB	BB	AB	AA	AB	BB	Ad	M
chr1B	52490001	52495500	5500	AA	AA	AA	AA	AA	AA	AA	AA	AA	AA	AA	AA	AA	AA	AA	AA	AA	AA	AA	AA	AA	AA	AA	AA	AA	AA	AA	AA	AA	AA	AA	AA	AA	AA	AA	AA	AA	AA	AA	AA	AA	AB	AA	AA	AA	AA
chr1B	52497501	52503500	6000	BB	BB	BB	BB	AB	AB	AB	AB	AB	AB	BB	BB	AB	BB	AB	BB	AB	AB	AB	BB	AB	BB	AB	AB	AB	AB	AB	AB	BB	BB	AB	BB	AB	AB	BB	BB	AB	BB	BB	AB	BB	BB	AB	BB	AB	AB
chr1B	52615001	52625500	10500	AB	AA	AB	AB	AA	AA	AA	AA	AB	AB	AA	AB	AA	AA	AA	AB	AA	AA	AA	AA	AA	BB	BB	AA	AA	AB	AA	AA	AB	AB	AA	AB	AB	AB	AA	BB	AB	AB	AB	AA	AB	AA	AB	AB	AB	AB
chr1B	52635001	52668000	33000	AA	AA	AA	AA	AA	AA	AA	AA	AA	AA	AA	AA	AA	AA	AA	AA	AA	AA	AA	AA	AA	M	M	AA	AA	AA	AA	AA	AA	AA	AA	AA	AA	AA	AA	AA	AA	AA	AA	AA	AA	AA	AA	AA	AA	AA
chr1B	52699501	52705000	5500	AA	AA	AA	AA	AA	AA	AA	AA	Ad	AA	AA	AA	AA	AA	AA	AA	AA	AA	Ad	AA	AA	BB	BB	AB	Ad	AA	AA	AA	AA	Ad	AA	AA	AA	AA	AA	AA	AB	AA	AA	AA	AA	AA	AA	AA	AA	AB
chr1B	52719501	52742500	23000	AA	Ad	AA	AA	AA	AA	M	AA	AB	AB	AA	AA	AA	AA	AA	AB	AA	Ad	dd	AA	AB	AA	AB	AB	AA	AA	AB	AB	AA	AA	AA	AA	AA	AA	AA	dd	AA	AA	AA	AA	AA	AA	AA	AA	AA	dd
chr1B	52731001	52742500	11500	AA	AA	AB	AA	AA	AA	M	AB	AB	AB	AB	AB	AA	AA	AB	AB	AB	Ad	dd	AA	AB	AA	AB	AB	AB	AB	AB	BB	AA	AA	AB	AA	AB	AB	AB	AA	AA	BB	BB	BB	AB	BB	BB	AB	AA	dd
chr1B	52804501	52816000	11500	AA	AB	AA	AA	AA	AA	AB	AA	AA	AB	AB	AB	AB	AA	AA	AA	AA	AA	AA	AA	AA	AB	AA	AA	AB	AA	AA	AA	AB	AA	AB	AA	AA	AA	AB	AB	AA	AB	AA	AA	AA	AA	AA	AA	AB	AA
chr1B	52836001	52841000	5000	AB	BB	BB	AB	BB	AB	AB	BB	AB	BB	AB	AB	AB	AB	BB	AB	AB	AB	BB	BB	AB	BB	BB	BB	BB	BB	AB	AB	BB	BB	BB	AB	AB	AB	BB	AB	BB	BB	AB	AB	BB	AB	BB	BB	AB	BB
chr1B	52920501	52924500	4000	AA	AB	AA	Ad	AA	AA	BB	AA	AB	AB	AA	AA	AB	AA	AA	AA	AA	AA	AA	BB	AA	BB	AB	AA	AA	AB	BB	M	AA	BB	AB	AA	AB	AA	AB	AA	BB	AA	Ad	AA	AA	AA	AA	AA	AA	AA
chr1B	53009001	53015000	6000	AA	AA	Ad	AA	BB	AA	AA	AA	Ad	AA	AA	Ad	AA	AA	AA	AA	AA	AA	AA	AA	AA	Ad	AA	AA	AA	AA	AA	AA	AA	AA	AA	AA	Ad	AA	AA	Ad	Ad	AA	Ad	AA	AA	Ad	Ad	Ad	Ad	Ad
chr1B	53077001	53081000	4000	M	M	M	M	M	M	M	M	M	M	M	M	M	M	M	M	M	M	M	M	M	M	M	M	M	M	M	M	M	M	M	M	M	M	M	M	M	M	M	M	M	M	M	M	M	M
chr1B	53178501	53196000	17500	AA	AA	AA	AA	AA	AA	AA	AA	AA	AA	AA	AA	AA	AA	AA	AA	AA	AA	AA	AA	AA	AA	AA	AA	AA	AA	AA	AA	AA	AA	AA	AA	AA	AA	AA	AA	AA	AA	AA	AA	AA	AA	AA	AA	AA	AA
chr1B	53207001	53213000	6000	AA	Ad	AA	AA	Ad	AA	AA	Ad	dd	AA	dd	AB	dd	dd	dd	AA	dd	dd	AA	AA	AA	AB	AA	AA	AA	AA	AA	Ad	AB	AA	Ad	dd	dd	dd	AA	dd	Ad	AB	Ad	AA	dd	AA	dd	AA	dd	Ad
chr1B	53314001	53318000	4000	BC	BB	BB	BC	BB	BB	AB	AB	AB	BC	BB	BB	BB	BC	BC	BC	BB	BC	BC	AB	BB	BB	BC	BB	BC	BB	BB	BB	BB	BC	AB	BB	M	BB	BB	BB	M	M	BC	BB	BB	AB	BB	BB	BC	BC
chr1B	53314501	53321500	7000	BB	BB	BB	BB	BB	AB	AB	AA	AB	BB	BB	BB	BB	AB	BC	BB	BB	BC	BC	AA	BB	BB	BB	BB	BB	BB	BB	BB	AB	BB	AB	AB	BC	BB	BB	BB	AB	BC	BB	BB	AB	AA	AB	BB	BB	AB
chr1B	53402501	53406500	4000	AA	Ad	Ad	AA	M	M	M	AA	Ad	Ad	Ad	AA	Ad	Ad	Ad	Ad	Ad	Ad	BC	AA	BB	M	BC	BB	BC	M	M	BB	AA	Ad	AB	Ad	Ad	Ad	AA	Ad	Ad	Ad	Ad	BC	Ad	Ad	Ad	Ad	Ad	Ad
chr1B	53473501	53479500	6000	BB	AB	BB	BB	AB	AB	AA	AB	AB	BB	AB	BB	AB	AB	AB	BB	AB	AB	AA	BB	AA	AB	AA	AB	AA	AA	AB	AB	BC	AB	AB	AB	AB	BB	BB	BB	BB	BB	AB	AA	AB	AA	AA	BB	AB	AB
chr1B	53823501	53829000	5500	BC	AB	M	M	AA	AA	AA	AA	AA	BC	AA	M	AA	AA	AA	M	AA	AA	AA	BC	AA	AA	AA	AA	AA	AA	AA	AB	M	AA	AA	AA	AA	AA	BC	AA	BC	M	AA	AA	AA	BC	AA	BC	AA	Ad
chr1B	53851001	53855500	4500	AB	AA	AA	AA	AA	AA	AA	AA	AA	AA	AB	AB	AA	AA	AA	AA	AA	AA	AA	AB	AA	AB	AB	AA	AA	AA	AA	AA	AB	AB	AA	AA	AA	AA	AA	AA	AA	AA	AA	AA	AA	AA	AA	AA	AA	AA
chr1B	53914501	53918500	4000	M	BC	BB	M	M	M	M	BC	BC	M	BC	BC	BC	BC	M	BC	M	M	M	M	M	M	M	M	BC	M	M	BB	M	BC	BC	M	BB	M	BB	M	BB	BC	BC	BC	BB	AB	BB	BB	AB	M
chr1B	54080001	54085500	5500	AA	AA	AA	AB	BC	BC	BC	AA	Ad	AB	dd	AA	AA	dd	dd	AA	AA	dd	BC	AA	BB	M	BC	BC	BC	BC	BB	BB	AA	dd	AB	dd	dd	Ad	AA	Ad	AA	AA	AA	BB	AA	Ad	Ad	AA	dd	AA
chr1B	54090501	54096500	6000	AA	AA	AA	AA	BC	BC	BB	AA	Ad	AA	Ad	AA	AA	Ad	Ad	AA	AA	dd	BB	AA	BB	BB	BC	BC	BC	BC	BB	BB	AA	dd	AB	Ad	dd	Ad	AA	Ad	AA	AA	AA	BB	AA	Ad	Ad	AA	Ad	AA
chr1B	54825001	54829500	4500	Ad	Ad	Ad	Ad	BB	M	AB	Ad	Ad	Ad	Ad	Ad	Ad	Ad	Ad	Ad	Ad	Ad	BB	Ad	AB	AB	AB	BB	BB	AB	AB	AB	Ad	Ad	Ad	Ad	Ad	Ad	Ad	Ad	Ad	Ad	Ad	BB	Ad	Ad	Ad	Ad	Ad	Ad
chr1B	54842501	54846500	4000	Ad	Ad	AA	Ad	BB	M	AB	AA	Ad	AA	Ad	Ad	AA	Ad	Ad	AA	AA	Ad	BB	Ad	AB	AB	AB	BB	BB	AB	AB	AB	AA	Ad	AA	Ad	AA	Ad	Ad	Ad	Ad	Ad	Ad	AB	Ad	AA	Ad	Ad	Ad	Ad
chr1B	54871501	54878500	7000	AA	AA	AA	AA	Ad	AA	AA	AB	BC	AA	M	Ad	Ad	AA	AA	AA	Ad	Ad	AA	Ad	Ad	Ad	AA	AA	Ad	AA	AA	AA	AA	BB	AA	AB	Ad	AB	AA	AA	AA	AA	AA	AA	AA	AA	BB	AA	BB	AA
chr1B	54887001	54891000	4000	AA	AA	AA	AA	AA	AA	AA	BB	M	AA	M	AA	AA	Ad	AA	AA	AA	AA	AA	AA	AA	AA	AA	AA	AA	AA	AA	AA	AA	BB	AA	BB	AA	BB	AA	BB	AA	AA	AA	AA	AA	AA	BB	AA	BB	Ad
chr1B	54927001	54931500	4500	BB	BC	BB	BC	BC	BB	M	BB	M	AB	M	BC	M	BC	BC	M	M	BC	M	BC	BC	BC	BB	BC	M	M	BC	BC	BC	M	M	M	BC	BC	BC	M	BC	M	M	M	M	AB	BC	BC	BB	BC
chr1B	54942001	55007500	65500	AB	AA	AA	AB	BC	AB	BC	AB	BB	AB	BB	AB	AB	Ad	Ad	AB	AB	Ad	BB	AB	BC	AB	AB	Ad	BC	BC	BC	BC	AB	AB	AB	AB	Ad	AB	AB	Ad	AB	AB	AB	AB	AB	AA	AB	AB	AA	AA
chr1B	55003501	55007500	4000	AB	Ad	AA	AB	AB	AB	M	AB	AB	AB	AB	AA	AA	Ad	Ad	AA	AA	Ad	BB	AA	BB	AB	AB	AA	BB	BB	BB	M	AA	AB	AB	AA	Ad	AA	AB	Ad	AB	AB	AA	AB	AB	AA	AB	AA	AB	AB
chr1B	55131501	55136000	4500	M	BC	BC	BC	M	BB	BC	BC	BC	M	M	M	BC	BC	BC	M	BC	M	M	M	M	M	M	M	BC	M	M	M	BB	BC	M	M	BC	M	M	BB	BB	BB	BB	BB	BB	BB	BB	BB	BB	AA
chr1B	55161001	55165000	4000	BC	BB	M	BC	BB	BC	AB	AB	AB	AB	AB	BC	BB	AB	AB	BC	BB	AB	BB	BB	BB	BB	BB	BC	AB	BB	BB	BB	BC	AB	BB	AB	AB	AB	BC	AB	AB	BC	BB	BB	BB	BB	AB	BB	AA	AB
chr1B	55169501	55173500	4000	BB	BB	BC	BC	BB	BC	AB	BB	AB	AA	AB	BB	BB	AB	BB	BB	BC	BB	BB	BB	BB	AB	BB	BB	AB	BB	BB	BB	BB	BB	BB	AB	AB	BB	BC	BB	AB	BB	BB	BB	BB	AB	BB	BB	AB	BB
chr1B	55190001	55201000	11000	BB	BB	BB	AB	BB	BC	BB	BB	BB	AB	BB	BB	BB	BB	BB	BB	BB	BB	BB	BB	BB	M	M	BB	AB	BB	BB	AB	BB	BB	BB	BB	BB	BB	BB	BB	BB	BB	BB	BB	BB	BB	BB	AB	BB	BB
chr1B	55222001	55227000	5000	AB	AB	AB	AA	BB	AB	BB	AA	AA	AB	AA	AA	AA	AA	AA	AB	AA	AB	AB	AB	AB	AA	AA	BB	BB	AB	BB	AB	AA	AA	BB	AB	AA	AB	AB	AA	AB	AB	AA	BB	AA	AA	AA	AA	AA	AB
chr1B	55440501	55448500	8000	AB	AB	AB	AB	AA	AB	AA	AB	AB	AB	AB	BB	AB	AB	AB	BB	BB	BB	AB	AB	AA	BB	AB	AA	AA	AB	AA	AA	AB	AB	AB	AB	AB	BB	AB	AB	BB	BB	AB	AA	AB	AB	AB	AB	AB	BB
chr1B	55445501	55449500	4000	AB	AA	AB	AB	AA	AB	AA	AB	AB	AB	AB	AB	AB	AB	AB	BB	BB	AB	AA	BB	AA	BB	AB	AA	AA	AA	AA	AA	BB	AB	AB	AB	AB	AB	AB	AB	BB	BB	AB	AA	AB	AB	AB	AB	AB	BB
chr1B	55490001	55494500	4500	Ad	Ad	AA	Ad	AB	Ad	AA	AA	Ad	AA	Ad	AA	Ad	AA	Ad	Ad	Ad	AA	Ad	AA	AA	Ad	Ad	AA	AB	AA	AA	AA	AA	Ad	AA	Ad	AA	AA	Ad	Ad	AA	AA	Ad	AA	Ad	Ad	AA	AA	Ad	AA
chr1B	55985501	55989500	4000	AA	Ad	Ad	AA	AB	AA	BB	AA	AA	AA	AA	Ad	AA	AA	AA	AA	AA	AA	BB	AA	BB	AA	AA	AB	BB	BB	BB	BB	AA	AA	AA	AA	AA	AA	AA	AA	AA	AA	AA	BB	AA	AA	AA	AA	AA	AA
chr1B	56000001	56006500	6500	AA	Ad	Ad	AA	BB	AA	AB	AA	Ad	Ad	AA	Ad	AA	AA	AA	Ad	AA	AA	AB	AA	AB	Ad	Ad	BB	AB	BB	AB	BB	AA	Ad	AA	AA	AA	AA	AA	Ad	Ad	AA	Ad	BB	Ad	AA	Ad	Ad	AA	Ad
chr1B	56034501	56038500	4000	M	M	BC	BC	M	M	BC	BC	BC	BC	BC	BC	BC	M	M	BC	BC	BC	M	BC	BC	BB	M	M	BC	BC	BC	BC	BC	BC	BC	BC	BC	BC	BC	M	AB	BC	M	M	BC	AA	BC	BB	AB	BB
chr1B	56357501	56361500	4000	BB	AB	BB	BB	BC	AA	BB	AA	AA	BB	AA	BB	Ad	AA	Ad	BB	Ad	AA	BB	BB	BC	AA	AA	BB	AB	BB	BB	BC	BC	AA	AA	AA	AA	AA	BB	Ad	BB	BC	Ad	BB	Ad	BB	AA	BC	AA	Ad
chr1B	56399501	56404000	4500	BB	AB	AA	BB	AB	AA	AB	AB	AB	AB	AA	AB	AA	AA	AA	AA	AB	AA	AB	AA	AA	AA	AA	AA	AA	AB	AB	AB	AB	AA	AA	AA	AA	AA	AB	AA	BB	AB	AA	AA	AA	AB	AA	AA	AA	AB
chr1B	56510001	56515500	5500	M	M	BC	M	M	M	M	BC	M	M	M	M	M	M	M	M	M	M	M	M	M	M	M	M	M	M	M	M	M	M	M	M	M	M	M	BC	M	BB	BC	M	M	M	M	M	M	BC
chr1B	57024501	57029500	5000	AB	BB	AA	AB	AB	AB	AB	AB	BB	AB	AB	AB	AA	AB	BB	BB	AA	BB	AB	AB	AB	AB	BB	AB	AB	AB	AB	AB	BB	BB	AA	BB	AB	AB	BB	AA	AB	BB	AA	AA	AA	AB	AB	AB	AB	AB
chr1B	57039501	57043500	4000	AB	BB	AB	AB	AB	AB	AB	BB	BB	BB	AB	AB	AB	AB	AB	AB	AB	AB	AB	AB	AB	AB	BB	BB	AB	AB	AB	BB	BB	AB	BB	AB	AB	BB	AB	BC	BC	BC	BB	BB	BB	AB	BB	BB	BB	BC
chr1B	57530501	57571000	40500	BB	AA	AA	AA	AA	AA	AA	AB	BB	AA	BB	AA	AA	AA	AA	AA	AA	AA	AA	AA	AA	AA	AA	AA	AA	AA	AA	AA	AB	BB	AB	BB	AA	BB	AA	AA	AA	AA	AA	AA	AA	AA	BB	BB	BB	AA
chr1B	57661501	57669000	7500	BB	AA	AA	AA	AA	AB	AA	BC	BC	AA	BC	AA	AB	AA	AA	AA	AA	AA	AA	AA	AA	AA	AA	AA	AA	BB	AA	AA	AB	M	BB	BC	AA	M	AA	AA	AA	AA	AB	AA	AA	AA	BB	BB	BC	AB
chr1B	57667001	57672000	5000	BB	AB	BB	AA	BB	BB	BB	M	M	AA	M	AB	BB	AA	BB	BB	AB	AB	AB	AB	AB	BB	BB	AB	BB	BB	BB	AB	AB	M	M	M	AB	M	AA	AA	AB	BB	BB	BB	BB	AA	M	M	M	BB
chr1B	57696501	57704500	8000	BB	BB	AA	BB	AA	AB	AB	BB	Ad	BC	AA	AB	BB	Ad	Ad	AA	BB	Ad	AB	BB	AB	AA	BC	AA	AA	AA	AB	AB	BB	BC	AB	Ad	AA	AB	BC	BB	AA	M	AA	AA	AA	AB	BB	BB	AA	AA
chr1B	57770001	57776500	6500	AA	AA	AA	AA	AA	AA	AA	AA	AA	AA	AA	AA	AA	AA	AA	AA	AA	AA	AA	AA	AA	AA	AA	AA	AA	AA	AA	AA	AA	AA	Ad	AA	AA	AA	AA	AB	AA	AA	AB	AA	AA	Ad	AA	AA	AA	AA
chr1B	57779501	57788000	8500	AA	AA	AA	AA	AA	AA	AA	AA	AA	Ad	AA	AA	AA	AA	AA	AA	AA	Ad	AA	Ad	AA	Ad	Ad	AA	AA	AA	AA	AA	Ad	AA	AA	AA	AA	AA	AA	AA	AA	AB	AB	AA	AA	AA	AA	AA	AA	Ad
chr1B	58087001	58105000	18000	AA	dd	AB	dd	AB	AB	BB	dd	dd	dd	dd	dd	AB	dd	dd	dd	AB	dd	BC	dd	AB	dd	dd	AB	AB	BB	BB	AB	dd	dd	AA	dd	dd	dd	dd	dd	dd	dd	AB	BC	AB	dd	dd	dd	dd	AB
chr1B	58182501	58190500	8000	BB	BC	BC	BC	BC	BB	M	M	BC	BC	BC	BB	M	BC	BB	BC	M	BC	BC	BC	BB	BC	BC	BB	BC	BC	BC	AB	M	BC	BB	M	BC	BC	BC	BC	AB	BB	M	BB	BC	AA	BB	BB	AB	M
chr1B	58653501	58688500	35000	AA	M	AA	M	AA	AA	M	M	M	M	M	M	AA	M	M	M	AA	M	AA	M	AA	M	M	AA	AA	M	AA	BB	M	M	BB	M	M	M	M	BB	M	M	AA	AA	AA	BC	AA	AA	AA	AA
chr1B	59036001	59042000	6000	BC	BC	BB	BC	BC	BC	BC	BC	BC	BB	BC	BB	BC	BC	M	BC	BC	BC	BB	BB	BC	BB	BC	BB	BC	M	M	BC	BC	M	M	M	BB	BC	BC	M	BC	BB	BC	M	BB	BB	BC	BC	AB	BC
chr1B	59868501	59879500	11000	AB	AA	AA	AA	AB	AB	AA	AB	AA	AA	AA	AA	AB	AA	AA	AA	AB	AA	AB	AB	AA	AA	AB	AB	AA	AA	AB	AA	AB	AB	AB	AB	AB	AB	AA	AA	AA	AA	AB	AA	AA	AA	AA	AA	AB	AB
chr1B	59887501	59900000	12500	AA	AA	AA	AA	AA	AA	AA	AA	AA	AA	AA	AA	AA	AA	AA	AA	AA	AA	AA	AA	AA	AA	AA	AA	AA	AA	AA	AA	AA	AA	AA	AA	AA	AA	AA	AA	AA	AA	AA	AA	AA	AA	AA	AA	AA	AA
chr1B	59907001	59913500	6500	AB	AA	AA	AA	AA	AA	AA	AA	AA	AA	AA	AA	AA	Ad	AA	Ad	AA	AA	AA	AA	AA	AA	AA	AA	AA	AA	AA	AB	AA	AA	AA	AA	AA	AA	AA	Ad	AA	AA	Ad	AA	AA	AA	AA	AA	AA	AA
chr1B	59927501	59933000	5500	Ad	AB	BC	AB	M	M	AB	AB	BB	BC	AB	BB	M	AB	BB	AB	M	AB	M	AB	M	BB	BB	M	M	AB	M	M	BB	BB	M	AB	AB	BC	AB	AA	BB	AB	BB	M	BB	AA	M	M	BC	M
chr1B	59974001	59978000	4000	dd	Ad	M	Ad	BC	M	Ad	Ad	Ad	Ad	Ad	Ad	BC	Ad	Ad	Ad	BB	Ad	BC	Ad	BC	Ad	Ad	M	BC	Ad	M	BB	Ad	Ad	AB	Ad	Ad	Ad	Ad	Ad	Ad	Ad	BB	BC	BB	Ad	BC	BC	BC	BB
chr1B	59987501	59992000	4500	dd	Ad	M	Ad	M	M	Ad	dd	Ad	Ad	Ad	dd	M	Ad	Ad	Ad	BC	dd	M	dd	M	Ad	Ad	M	M	dd	M	M	Ad	Ad	BC	Ad	Ad	Ad	Ad	dd	dd	Ad	BB	M	BC	Ad	M	BC	M	BB
chr1B	60032001	60036500	4500	Ad	AA	BC	AA	BC	M	AA	AA	AA	AB	AA	AA	BB	Ad	AA	AA	AB	AA	BB	AA	BC	AA	AA	BC	BB	AA	BB	BC	AA	AA	BB	AA	AA	AA	AA	Ad	Ad	AA	AB	BC	AB	Ad	AB	BB	AB	AA
chr1B	60100501	60104500	4000	AB	AA	AA	AA	AA	AA	BB	AA	AA	AA	AA	AA	AA	AA	AA	AA	AA	AB	AA	AA	AA	AA	AA	AA	BB	BB	BB	AB	AA	AA	AA	AA	AA	AA	AA	AB	AB	AB	AB	AA	AB	AA	BC	AA	AB	AB
chr1B	60159001	60163500	4500	AA	dd	AA	dd	AB	AB	dd	dd	dd	dd	dd	dd	AA	dd	dd	dd	AA	dd	AB	dd	AA	dd	dd	AA	AB	dd	AB	AA	dd	dd	AA	AB	dd	dd	dd	dd	dd	dd	AA	AA	AA	dd	AA	AB	BB	AA
chr1B	60352501	60359000	6500	BB	AB	AA	AA	AA	AA	AA	AA	AA	AA	AA	AA	AB	AA	AA	AA	AA	AA	AA	AB	AA	AB	AA	AA	AA	AA	AA	AA	AA	AB	AA	AA	AA	AA	Ad	AA	AA	AB	AA	AA	AA	AA	AA	AA	AB	AB
chr1B	60454501	60458500	4000	AA	AA	AB	AA	AA	AB	AA	AA	AA	AA	AA	AA	AB	AA	AA	AA	AB	AA	AA	AA	AA	AA	AA	AB	AA	AA	AA	AA	AA	AA	AA	AA	AA	AA	AA	Ad	BB	BB	AB	AA	AB	AB	AA	BB	AB	BB
chr1B	60671001	60675000	4000	BC	BC	M	BB	M	M	BC	BC	BC	BC	M	BC	BB	M	M	BC	BB	BC	M	M	M	M	M	M	BC	M	M	M	M	M	M	M	M	M	M	BC	BB	BC	BB	BC	BB	BC	BC	BB	BC	BC
chr1B	61089501	61108000	18500	BB	M	BC	M	AA	AA	M	M	M	M	M	BC	BC	M	M	M	M	M	M	BC	M	M	M	AA	AA	M	AA	AB	M	M	M	M	M	M	BC	BC	BB	M	BC	AA	BC	M	BC	M	BC	AB
chr1B	61158001	61162500	4500	AB	M	BC	M	AA	AA	M	BC	BC	M	BC	BC	BC	BC	BC	M	M	M	M	BC	BC	BC	M	AA	AA	BC	AB	AB	M	BC	BC	M	M	BC	M	BB	BB	M	BC	AA	M	M	BC	BC	M	AB
chr1B	61190501	61198000	7500	M	M	M	M	M	M	M	M	M	M	M	M	M	M	M	M	M	M	BC	M	M	M	M	M	M	BB	M	M	M	M	M	M	M	M	M	M	M	M	M	M	M	M	M	BC	M	M
chr1B	61425501	61429500	4000	BB	Ad	AA	AA	AB	AA	Ad	AA	AA	AA	AA	AA	AA	AA	AA	AA	AA	AA	AA	AA	AA	AA	AA	AA	AA	AA	AA	BC	AA	AA	AA	Ad	AA	AA	Ad	dd	AB	AB	Ad	AB	Ad	AA	AA	Ad	AA	Ad
chr1B	61428001	61434500	6500	BC	AA	AA	AA	AB	AA	Ad	AA	AA	AA	AA	AA	AA	AA	AA	AA	AA	AA	AA	AA	AA	AA	AA	AA	AA	AA	AA	AB	AB	AA	AB	AA	AA	AB	AA	Ad	AA	AA	AA	AA	AA	AA	AA	AA	AA	AA
chr1B	61429001	61442000	13000	BC	AA	AB	AB	AB	AA	AA	AB	AA	AB	AA	AB	AA	AB	AB	AB	AB	AB	AB	AB	AB	AB	AB	AB	AA	AA	AA	AB	AB	AB	AB	AA	AB	AB	AA	AA	AB	AB	AA	AA	AA	AB	AA	AA	AA	AA
chr1B	61481001	61485000	4000	AA	AB	AB	BB	AB	BB	AA	AA	AA	Ad	Ad	AB	AB	AA	AB	AA	AB	AA	AB	AA	AB	Ad	AA	BB	AA	AA	AA	AA	AA	AA	Ad	Ad	AA	Ad	AA	AB	AB	BC	BB	AA	AB	AB	AA	BB	BB	BB
chr1B	61527001	61542500	15500	AA	AA	AA	AA	AA	AA	AA	AA	AA	AA	AA	AA	AA	AA	AA	AA	AA	AA	AA	AA	AA	AA	AA	AA	AA	AA	AA	AA	AA	AA	AA	AA	AA	AA	AA	AA	AA	AA	AA	AA	AA	AA	AA	AA	AA	AA
chr1B	61685001	61689500	4500	M	M	M	M	M	M	M	BC	M	M	M	M	M	M	M	M	M	M	M	M	M	M	M	M	M	M	M	M	M	M	M	M	M	M	BC	M	BC	M	M	M	M	M	M	M	M	M
chr1B	61994501	62000500	6000	Ad	Ad	Ad	Ad	AA	AA	Ad	Ad	Ad	Ad	Ad	Ad	Ad	Ad	AA	Ad	Ad	Ad	Ad	Ad	AA	Ad	Ad	AA	Ad	AA	AA	AA	Ad	Ad	AA	Ad	Ad	Ad	Ad	Ad	AA	Ad	Ad	AA	Ad	AA	Ad	Ad	Ad	Ad
chr1B	62017001	62035000	18000	dd	dd	dd	dd	AA	AA	dd	dd	dd	dd	dd	dd	Ad	dd	dd	dd	Ad	dd	Ad	dd	dd	dd	dd	AA	dd	dd	AA	Ad	dd	dd	dd	dd	dd	dd	dd	dd	dd	Ad	dd	AA	Ad	dd	dd	dd	dd	dd
chr1B	62395001	62400500	5500	Ad	dd	dd	Ad	BB	BB	dd	dd	Ad	Ad	Ad	Ad	Ad	dd	Ad	dd	Ad	dd	dd	Ad	Ad	Ad	Ad	AA	Ad	Ad	AB	AA	Ad	Ad	Ad	Ad	Ad	Ad	Ad	dd	dd	dd	dd	AA	dd	dd	dd	Ad	dd	dd
chr1B	62447001	62451500	4500	Ad	BB	BB	AB	BB	AB	AA	AB	AA	AA	AA	AB	BB	AB	AB	BB	BB	AB	AA	AA	BB	BB	BB	BC	AA	AA	AB	AA	AA	AB	BB	AB	AA	AB	Ad	BC	AA	BB	BB	AA	BB	Ad	BB	AA	AA	AA
chr1B	62449001	62454000	5000	AA	AB	AB	AB	AB	AB	AB	AB	AB	AB	BB	AB	BB	AB	AB	AB	AB	AB	AB	AB	BB	AB	BB	AB	AB	AB	AB	AB	AB	AB	BB	BB	AB	AB	AA	BB	BB	BB	BB	AA	AB	AA	AB	AB	AA	AB
chr1B	62568001	62572500	4500	AA	AA	AA	AA	AB	AA	AA	AA	AA	AA	AA	AA	AA	AB	AA	AA	AA	AA	Ad	AA	AA	AA	AA	AA	AA	AA	AA	AA	AA	AA	AA	AA	AA	AA	AA	AA	AB	AA	AA	AA	AA	AA	AA	AA	AA	AB
chr1B	62588001	62597000	9000	AA	AA	AA	AA	AA	AA	AA	AA	AA	AA	AA	AA	AA	AA	AA	AA	AA	AA	AA	AA	AA	AA	AA	AA	AA	AA	AA	AA	AB	AA	AA	AA	AA	AA	AA	AB	AA	AB	AA	AA	AA	AA	AA	AA	AA	AB
chr1B	62664501	62669500	5000	AA	AA	AA	AA	AB	AA	AA	AA	AA	AA	AA	AA	AA	AA	Ad	AA	AA	Ad	Ad	Ad	AA	Ad	AA	AA	AA	AA	AB	AA	AA	Ad	AA	AA	Ad	AA	AA	Ad	Ad	Ad	Ad	AA	Ad	Ad	Ad	Ad	Ad	Ad
chr1B	62849001	62853000	4000	M	M	M	M	M	M	M	M	M	M	M	M	M	M	M	M	M	M	M	M	M	M	M	M	M	M	M	M	M	M	BC	BC	M	M	M	M	M	M	BB	M	M	M	M	BC	M	M
chr1B	63100501	63118500	18000	BC	BC	BB	BB	BB	BC	BC	BC	BB	BB	BB	BC	BB	BC	BC	BB	BB	BB	BC	BB	BB	BC	BC	BC	BC	BB	BC	BC	BC	BC	BB	BC	BB	BC	AA	BC	BB	BB	BB	BB	BB	AB	BC	BB	BB	BB
chr1B	63181501	63187000	5500	AA	AA	AA	AA	AA	AA	AA	AA	AA	AA	AA	AA	AA	AA	AA	AA	AA	AA	AB	AA	AA	AA	AA	AA	AA	AA	AA	AB	AA	AA	AA	AA	AA	AA	AA	AA	AA	AA	AA	AA	AA	AA	AA	AA	AA	AA
chr1B	63181501	63203500	22000	AA	AA	AA	AA	AA	AA	AA	AA	AA	AA	AA	AA	AA	AA	AA	AA	AA	AA	AA	AA	AA	AA	AA	AA	AA	AA	AA	AA	AA	AA	AA	AA	AA	AA	AA	AA	AA	AA	AA	AA	AA	AA	AA	AA	AA	AA
chr1B	63198501	63204000	5500	AA	AA	AA	AA	AA	AA	AA	AA	AA	AA	AA	AA	AA	AA	AA	AB	AB	AA	AA	AA	AA	AA	AA	AA	AA	AA	AA	AB	AA	AA	AA	AA	AA	AA	AA	BB	AA	AB	AB	AA	AA	Ad	AB	AA	AA	Ad
chr1B	63652001	63656000	4000	AA	AA	AB	AB	AB	BC	AB	AB	AB	AB	BB	AB	AB	AA	AB	AB	AA	AB	AA	AB	AA	AB	AA	AB	AA	AA	AB	AB	BB	AB	AB	AB	AA	AB	AB	AB	AB	BB	AA	BB	AB	AB	AB	AB	BB	AA
chr1B	63791001	63806000	15000	AA	AA	AA	AA	AA	AA	AA	AA	AA	AA	AA	AA	AA	AA	AA	AA	AA	AA	AA	AA	AA	AA	AA	AA	AA	AA	AB	AB	AB	AA	AA	AA	AA	AA	AA	Ad	AA	AA	AA	AA	AA	AA	AA	AA	AA	AA
chr1B	63937001	63957500	20500	AA	AA	AA	AA	BC	M	AA	AA	AA	AA	AA	AB	AB	BB	AB	AB	AB	AA	AB	AA	AB	AA	AA	M	AA	AA	M	M	AA	AA	AA	AA	AB	AB	AB	Ad	AB	AB	AA	M	AA	AA	AA	AA	AA	AA
chr1B	63953501	63958000	4500	AA	AA	Ad	AA	M	M	AB	AA	AA	AA	AA	AA	AB	AB	AB	AB	AA	AB	AB	AA	AB	AB	AA	M	AA	AA	M	M	AA	AB	AA	AA	AB	AB	AB	Ad	AA	AB	AA	M	AA	AA	AA	AA	AA	AB
chr1B	63967501	64040000	72500	AA	AA	AA	AA	AA	AA	AA	AA	AA	AA	AA	AA	AA	AA	AA	AA	AA	AA	AA	AA	AA	AA	AA	AA	AA	AA	AA	AA	AA	AA	AA	AA	AA	AA	AA	AA	AA	AB	AA	AA	AA	AA	AA	AA	AA	AA
chr1B	64018501	64067500	49000	Ad	AB	AA	AB	AB	AB	AB	AA	AB	AB	AB	AB	AB	AB	AB	AB	AB	AB	AB	AB	AB	AB	AB	AB	AB	AB	AB	AB	AB	AB	AA	AB	AB	AB	AB	AB	AA	AB	AB	AB	AB	AA	AB	AA	AB	AA
chr1B	64048001	64067500	19500	Ad	AB	AB	AB	AB	AB	AB	AB	AB	AB	AB	AB	AB	AB	AB	AB	AB	AB	BB	AB	AB	AB	AB	AB	AB	AB	AB	AB	AB	AB	AB	AB	AB	AB	AB	AB	AA	AB	AB	AB	AB	AA	AB	AB	AB	AA
chr1B	64084501	64088500	4000	dd	AA	AA	AA	AA	AA	AA	AA	AA	AA	AA	AA	AA	AA	AA	AA	AA	AA	AA	AA	AA	AA	AA	AA	AA	AA	AA	AA	AA	AA	AA	AA	AA	AA	AA	AA	AA	AA	AA	AA	AA	Ad	AA	AA	Ad	AA
chr1B	64101501	64106500	5000	AA	BB	AB	AB	AA	AA	AB	BB	BB	AB	AB	AB	BB	AB	AB	AB	BB	AB	AA	AB	BB	AB	AB	AA	AB	AB	AA	AB	AB	BB	AB	BB	AB	BB	AB	AA	AB	BB	AA	AA	AB	AB	AB	AB	AB	AB
chr1B	64142501	64158000	15500	AB	AB	AB	AB	AA	AA	AB	AB	AB	AB	AB	AB	AB	AB	AB	AB	AB	AB	AB	AB	AB	AB	AB	AA	AB	AB	AA	AA	AB	AB	AB	AB	AB	AB	AB	AB	AB	BB	AB	AA	AB	AB	AB	AB	AB	AB
chr1B	64164001	64169000	5000	AB	AB	AB	AB	AB	AB	AB	AB	BB	AB	AB	AB	AB	AB	AB	BB	BB	BB	AB	BB	AB	AB	AB	BB	AB	BB	AB	AB	BB	BB	AB	BB	BB	BB	AB	BC	BB	BC	BB	BB	BB	AB	AB	BB	AB	BB
chr1B	64165501	64173000	7500	AB	AB	AB	AB	AB	AB	AB	AB	BB	AB	AB	AB	AB	AB	AB	AB	AB	AB	AB	AB	AB	AB	AB	BB	AB	BB	AB	AB	BB	AB	AB	BB	BB	BB	AB	BC	BB	BB	BB	BB	BB	AB	AB	AB	AB	AB
chr1B	64176001	64180000	4000	AB	AB	BB	AB	AB	BB	AB	AB	BB	AB	AB	AB	AB	AB	AB	AB	AB	AB	AB	AB	AB	AB	AB	AB	AB	AB	AB	AB	BC	AB	AB	AB	AB	AB	BB	AB	AB	AB	AB	AB	AB	BB	AB	AB	AB	AA
chr1B	64190001	64195000	5000	AA	BB	AB	BB	BB	AB	AB	AB	BB	AB	BB	BB	AB	AB	AB	AB	AB	AB	BB	BB	AB	BB	AB	AB	AB	AB	BB	AB	BB	BB	AB	AB	AB	BB	BB	AB	AB	BB	AB	BB	AB	BB	BB	AB	BB	BB
chr1B	64230501	64238000	7500	BB	AB	AB	AB	BB	AB	AB	AB	AB	AB	AB	AB	AB	AB	AB	AB	AB	AB	AB	AB	AB	AB	BB	BB	AB	AB	AB	AB	AB	AB	AB	BB	AB	AB	BB	BB	AB	BB	BB	BB	BB	AB	BB	BB	AB	AB
chr1B	64266001	64280000	14000	AB	BB	BB	BB	BB	BC	BB	BB	BC	AB	AB	BB	BB	BB	BB	AB	BB	BB	BB	BB	AB	BB	BB	BB	BB	BB	BB	BB	BC	BB	BB	BB	BB	BB	BB	BB	AB	BC	BB	BB	BB	BB	AB	BB	BC	AB
chr1B	64410001	64417500	7500	AB	BB	BB	BB	BC	BC	BB	BB	BB	BB	AB	BB	BB	BB	BB	AB	BB	BB	BB	BB	AB	BB	BB	BB	BB	BB	BB	AB	M	BB	BB	BB	BB	BB	BB	BB	BB	BB	BB	BB	BB	BB	BB	BB	BB	AB
chr1B	64422001	64431000	9000	BB	BB	BB	BB	BB	BB	BB	BB	BC	AB	BB	BB	BB	BB	BB	BB	BB	BB	BC	BB	AB	BB	BB	BC	BB	BB	BB	BB	BB	BB	BB	BB	BB	BB	BB	BC	AB	BC	BC	BB	BC	BB	BB	BB	BC	AB
chr1B	64780001	64784000	4000	Ad	AA	BB	AA	AA	AB	AA	AA	AA	AA	AB	AA	AA	AA	AA	AA	AA	AA	AA	AB	AA	AA	AB	AA	AA	AA	AA	AA	AB	AA	AB	AB	AA	AA	AA	AA	AB	AA	AA	AA	AA	AB	AA	AA	AA	AA
chr1B	64894501	64903000	8500	AA	AA	AA	AA	AA	AA	AA	AA	AA	AA	AA	AA	AA	AA	AA	AA	AA	AA	AA	AA	AA	AA	AA	AA	AA	AA	AA	AA	AA	AA	AA	AA	AA	AA	AA	AA	AB	AB	AA	AA	AA	AA	AA	AA	AA	AB
chr1B	64910001	64914000	4000	AA	AA	AA	AA	AA	AA	AA	AA	AA	AA	AA	AA	AA	AA	AA	AA	AA	AA	AA	AA	AA	AA	AA	AA	AA	AA	AA	AA	AA	AA	AA	AA	AA	AA	AA	AA	AA	AA	AA	AA	AA	AA	AA	AA	AA	AA
chr1B	65102501	65110000	7500	BC	AA	AA	AA	AA	AA	AA	AA	AA	AA	AA	AA	AA	AA	AA	AA	AA	AA	AA	AA	AA	AA	AA	AA	AA	AA	AA	AA	AB	AA	AA	AA	AA	AA	AA	AB	AA	AB	AA	AA	AA	AA	AA	AA	AA	AA
chr1B	65113501	65124000	10500	M	AA	AA	AA	AA	AA	AA	AA	AA	AA	AA	AA	AA	AA	AA	AA	AA	AA	AA	AA	AA	AA	AA	AA	AA	AA	AA	AA	AA	AA	AA	AA	AA	AA	AA	AA	AA	AA	AA	AA	AA	AA	AA	AA	AA	AA
chr1B	65119001	65140500	21500	BB	AA	AA	AA	AA	AA	AA	AA	AA	AA	AA	AA	AA	AA	AA	AA	AA	AA	AA	AA	AA	AA	AA	AA	AA	AA	AA	AA	AA	AA	AA	AA	AA	AA	AA	Ad	AA	AA	Ad	AA	AA	AA	AA	AA	AA	AA
chr1B	65221001	65230500	9500	dd	AA	AA	AA	AA	AA	AA	AA	AA	AA	AA	AA	AA	AA	AA	AA	AA	AA	AA	AA	AA	AA	AA	AA	AA	AA	AA	AA	AB	AA	AA	AA	AA	AA	AA	AB	AA	AA	AA	AA	AA	AA	AA	AA	AA	AA
chr1B	65226501	65237000	10500	Ad	AA	AA	AA	AA	AA	AA	AA	AA	AA	AA	AA	AA	AA	AA	AA	AA	AA	AA	AA	AA	AA	AA	AA	AA	AA	AA	AA	AB	AA	AA	AA	AA	AA	AA	AA	AA	AA	AB	AA	AA	AA	AA	AA	AA	AA
chr1B	65257001	65261000	4000	AA	AB	AA	AA	AB	AA	AA	AA	AA	AA	AA	AB	Ad	AA	AA	AA	AA	AA	AA	AA	AA	AB	AB	AA	AA	AA	Ad	AA	BB	AA	AB	AA	AA	AA	AA	AA	AA	AB	AA	AA	AA	AA	AA	AA	AB	Ad
chr1B	65257501	65266500	9000	AA	AB	AA	AA	AB	AA	AA	AA	AA	AA	AA	AA	AA	AA	AA	AA	AA	AB	AA	AA	AA	AB	AB	AA	AA	AA	AA	AA	AB	AA	AB	AB	AA	AA	AA	AA	AA	AB	AA	AA	AA	AA	AA	AA	AB	AA
chr1B	65268001	65281000	13000	AA	AA	AA	AA	AA	AA	BB	AA	AA	AA	AA	AA	AA	AA	AA	AA	AA	AA	AA	AA	AA	AA	AA	AA	AA	AA	AA	AA	AA	AA	AA	AA	AA	AA	AA	AA	AA	AB	AA	AA	AA	AB	AA	AA	AB	Ad
chr1B	65294501	65300000	5500	AB	AB	AB	AA	AA	AA	BB	AA	AA	AA	AB	AA	AA	AA	AA	AB	AA	AA	AB	AA	AA	AA	AA	AB	AA	AA	AA	AA	AA	AB	AA	AB	AA	AA	AA	AB	AA	AB	AB	AA	AB	AA	AA	AA	AB	AA
chr1B	65363501	65377000	13500	AA	AA	AA	AA	AA	AA	AA	AA	AA	AA	AA	AA	AA	AA	AA	AA	AA	AA	AA	AA	AA	AA	AA	AA	AA	AA	AA	AA	AA	AA	AA	AA	AA	AA	AA	AA	AA	AB	AA	AA	AA	AA	AA	AA	AA	AA
chr1B	65696001	65705000	9000	AA	AA	AA	AA	AA	AA	AA	AA	AA	AA	AA	AA	AA	AA	AA	AA	AA	AA	AA	AA	AA	AA	AA	AA	AA	AA	AA	AB	AB	AA	AA	AA	AA	AB	AA	AB	AA	AA	AA	AA	AA	AA	AA	AA	AA	AB
chr1B	65815001	65819000	4000	BC	M	BB	M	BB	M	BB	M	M	BC	M	M	M	M	BB	M	M	M	M	M	BC	BB	BC	M	M	M	M	BB	BC	M	M	BB	BB	BC	BC	AB	AB	BB	BB	BC	BB	AB	AB	BB	AA	AB
chr1B	66120001	66124500	4500	AA	AA	AA	AA	AA	AA	AA	AA	AA	AA	AA	AA	AA	AA	AA	AA	AA	AA	AA	AB	AA	AA	AA	AA	AA	AB	AA	AA	AA	AA	Ad	AA	AA	AA	Ad	AB	AA	AA	AB	AA	AA	Ad	AA	AA	AA	AA
chr1B	66127501	66135000	7500	AA	AA	AA	AA	AA	AA	AA	AA	AA	AA	AA	AB	AA	AA	AA	AA	AA	AA	AA	AA	AA	AA	AA	AA	AA	AA	AA	AA	AB	AA	AA	AA	AA	AB	AA	AB	AA	AB	AB	AA	AA	AA	AA	AA	AA	AA
chr1B	66142001	66146000	4000	AA	Ad	AA	AA	AB	AB	AA	AA	AA	AA	AA	AA	AA	Ad	AA	AA	AA	AA	AA	AA	AA	AA	AA	AA	AA	AA	AA	AA	AA	AA	Ad	Ad	Ad	AA	Ad	AA	AA	AA	Ad	AA	Ad	AA	AA	Ad	Ad	AA
chr1B	66186001	66193500	7500	Ad	AA	AA	Ad	AA	AA	AA	AA	AA	Ad	Ad	Ad	Ad	Ad	Ad	Ad	AA	AA	AA	AA	Ad	AB	AA	AA	AA	AA	AA	AA	AA	AA	AA	AA	AA	AA	Ad	AA	AA	AB	AA	AA	AA	AA	AA	AA	Ad	Ad
chr1B	66225501	66233000	7500	AA	AA	AA	AA	AA	AA	AA	AA	AA	AA	AA	AA	AA	AA	AA	AA	AA	AA	AA	AA	AA	AA	AA	AA	AA	AA	AA	AA	AA	AA	AA	AA	AA	AA	AA	AA	AA	AA	AA	AA	AA	AA	AA	AA	AA	AA
chr1B	66246001	66256500	10500	AA	Ad	AA	AA	AA	AA	AA	AA	AA	AA	AA	AA	AA	AA	AA	AA	AA	AA	AA	AA	AA	AA	AA	AA	AA	AA	AA	AA	AA	AA	AA	AA	AA	AA	AA	AA	Ad	AA	AA	AA	AA	AA	AA	AA	AA	AA
chr1B	66295001	66300000	5000	AA	AA	AA	AA	AA	AA	AA	AA	AA	AA	AA	AA	AA	AA	AA	AA	AA	AA	AA	AA	AA	AA	AA	AA	AA	AA	AA	AA	AA	AA	AA	AA	AA	AA	AA	AA	AA	AA	AA	AA	AA	AA	AA	AA	AA	AA
chr1B	66327001	66331500	4500	AA	AA	AA	AA	AA	AA	AB	AB	AA	AA	AB	AA	AA	AA	AA	AA	AB	AA	AB	AA	AA	AA	AB	AB	AA	AB	AA	AA	AB	AA	AA	AA	AA	AA	AB	AB	AA	AA	AA	AA	AA	Ad	AA	AA	Ad	Ad
chr1B	66377001	66381000	4000	AA	AB	BB	AB	AA	AA	BB	AB	AB	AB	BB	AB	BC	AB	AB	AB	BB	AB	AB	BB	BB	BB	AB	AA	AB	AB	AA	AB	BB	AB	AB	BB	AB	AB	AB	AB	BC	BB	AB	AA	AB	BB	AB	AB	BC	BB
chr1B	66687501	66692000	4500	BB	AA	AA	AA	AB	AB	Ad	AA	AA	Ad	AA	AA	AA	AA	AA	AA	AA	Ad	AA	AA	AA	AA	Ad	BB	Ad	AA	AB	AB	AA	Ad	Ad	Ad	Ad	Ad	Ad	AA	AA	AA	AA	BB	Ad	Ad	dd	dd	dd	AA
chr1B	66719501	66738500	19000	AA	AA	AA	AA	AA	AA	AA	AA	AA	AA	AA	AA	AA	AA	AA	AA	AA	AA	AA	AA	AA	AA	AA	AA	AA	AA	AA	AA	AA	AA	AA	AA	AA	AA	AA	AA	AA	AB	AA	AA	AA	AA	dd	dd	dd	AA
chr1B	66842501	66848500	6000	AA	AA	AA	AA	AB	AA	AB	AA	AA	BB	AA	AA	AA	AB	BB	AA	AA	AB	AA	BB	AA	AB	BB	AB	BB	AB	AA	AA	BB	AA	AA	AA	BB	AA	AB	AA	Ad	AA	Ad	AA	Ad	AA	Ad	AA	Ad	Ad
chr1B	66845501	66850500	5000	AA	AA	AA	AA	AA	AA	BB	AA	AA	BC	AA	AA	AA	BB	BB	AA	AA	BB	AA	BC	AA	AA	BB	AA	BC	BB	AA	AA	BB	AA	AA	AA	BB	AA	BB	AB	AA	AA	AA	AA	AA	AA	AA	AA	AA	AA
chr1B	66904501	66922500	18000	AA	AA	AA	AA	AA	AA	AA	AA	AA	AA	AA	AA	AA	AA	AA	AA	AA	AA	AA	AA	AA	AB	AA	AA	AA	AA	AA	AA	AA	AA	AA	AA	AB	AA	AA	AA	AA	AA	AA	AA	AA	AA	AA	AA	AB	AA
chr1B	67358501	67364000	5500	AA	AA	AA	AA	AA	AA	AA	AA	AA	AA	AA	AA	AA	AA	AA	AA	AA	AA	AA	AA	AA	AA	AA	AA	AA	AA	AA	AB	AA	AA	AA	AA	AA	AA	AA	Ad	AA	AA	Ad	AA	AA	AA	AA	AA	AA	AA
chr1B	67559001	67563500	4500	M	M	M	M	M	M	M	M	M	M	M	M	M	M	M	M	M	M	M	M	M	M	M	M	M	M	M	M	M	M	M	M	M	M	M	M	M	M	M	M	M	BC	M	M	BC	M
chr1B	67561501	67565500	4000	M	BC	M	M	M	M	M	M	M	BC	M	BC	M	BC	M	BC	BC	BC	M	M	BC	M	M	M	BB	M	M	BC	M	M	M	BC	M	M	M	M	BC	M	BC	BC	M	BB	M	M	BB	M
chr1B	67756001	67760000	4000	M	M	BB	AB	BC	BC	M	AB	BC	M	AB	M	BB	AB	BC	BC	BC	AB	M	M	AB	M	M	BC	M	AB	M	M	M	BC	BC	M	AB	BC	BC	BC	BB	BC	BB	M	AB	BB	AB	BB	M	AA
chr1B	68030001	68034000	4000	M	BB	BC	BB	BC	M	M	BB	BC	BB	BC	BC	M	M	BC	M	BC	BC	BB	BB	BB	M	BC	BC	BC	M	BC	BB	BC	BC	M	BB	BC	BC	BB	M	BC	BC	BC	BC	BC	BB	BC	BC	BB	BB
chr1B	68285501	68290000	4500	AA	Ad	AA	AA	AA	AA	AA	AA	AA	AA	Ad	AA	AA	AA	AA	AA	AA	AA	AA	AA	AA	AA	AA	AA	AA	AA	AA	AA	Ad	Ad	AA	AA	AA	AB	AA	AA	AB	AA	AA	AA	AA	AA	AA	AA	AA	AA
chr1B	68291001	68295500	4500	AA	AA	AB	AA	AA	AA	AB	AA	AA	AA	AB	AA	AA	AA	AA	AA	AA	AA	AA	AB	AB	AB	AA	AA	AB	AB	AB	AA	AB	AB	AA	AA	AA	AA	AA	AA	AB	BC	AA	AA	AA	AA	AA	AA	AA	AB
chr1B	68335501	68340500	5000	M	M	M	M	M	BC	M	M	M	BC	M	M	M	BB	BC	BC	M	BB	M	M	M	BC	M	M	M	M	M	M	BC	M	M	BC	M	BC	M	BB	BB	BC	BB	BB	BB	BB	BC	BB	M	BB
chr1B	68361001	68371000	10000	AA	AA	AA	AA	AA	AA	AA	AA	AA	AA	AA	AA	AA	AA	AA	AA	AA	AA	AA	AA	AA	AA	AA	AA	AA	AA	AA	AA	AA	AA	AA	AB	AA	AA	AA	AA	AA	AB	AA	AA	AA	AA	AA	AA	AA	AA
chr1B	68491001	68495000	4000	AA	AA	AB	AB	AB	AA	AB	AA	AB	AB	AB	AA	AB	AB	AB	AA	AA	AA	AA	AB	AB	AB	AA	AA	AA	AA	AB	AB	BB	AB	AB	AB	AA	BB	AA	AA	AA	AB	AA	AA	AA	AB	AA	AB	AB	AA
chr1B	68672001	68680000	8000	AA	AA	AA	AA	AA	AA	AA	AA	AA	Ad	AA	AA	AA	AA	AA	AA	AA	AA	AA	AA	AA	AA	AA	AA	AA	AA	AB	AA	AA	AB	AA	AA	AA	AA	AA	AA	AA	AA	AB	AA	AA	AA	AA	AA	AA	AA
chr1B	68735001	68739000	4000	BB	M	M	AB	M	M	M	M	M	M	M	BB	M	M	BB	BB	BB	M	M	M	M	M	M	M	M	M	M	M	M	M	M	M	M	M	M	BB	M	M	M	BB	M	M	M	BB	BB	AB
chr1B	69029001	69033000	4000	AA	AA	AA	AA	AA	AA	AA	AA	AA	Ad	AA	AA	AA	AA	Ad	AA	AA	Ad	Ad	AA	AA	AA	AA	AA	AA	AA	AA	AA	AA	AA	AA	AA	AA	AA	AA	Ad	AA	AA	AA	AA	AA	AA	AA	AA	AA	AA
chr1B	69660501	69664500	4000	AB	AB	AB	BB	AB	AB	AB	AA	AB	AA	AB	AB	AA	AB	AB	AA	AB	AB	AB	AA	AB	BB	AA	AA	AB	AB	AB	AB	AB	AB	AB	AB	AB	AA	AA	AB	AA	BB	AA	AA	AB	AB	AB	AB	AA	AA
chr1B	69720501	69725500	5000	BB	BB	BB	M	AB	AA	AA	M	BB	AB	BC	M	BC	M	BB	BC	BC	M	AB	BB	BB	AA	BB	AB	AB	AB	BB	M	BB	BB	M	BC	AA	BB	BC	AB	M	BB	BB	BC	BC	AB	BB	M	M	BC
chr1B	70379001	70383500	4500	AB	AA	AA	AA	AB	AA	AA	AA	AA	AB	AB	AA	AA	AA	AA	AA	AB	BB	AB	AA	AA	AA	AA	AA	AA	AA	AA	AA	AB	AA	AA	AA	BB	AA	AA	AA	AB	BB	AA	AA	AA	AA	AA	AA	AB	AA
chr1B	70492001	70496000	4000	AA	AA	AA	AA	AA	AA	AA	AA	AA	AA	AB	AA	AA	AA	AA	AA	AA	AB	Ad	AA	AA	AA	AA	AA	AA	AA	AA	AB	AA	AA	AA	AA	AA	AA	AA	Ad	AB	AA	Ad	AA	Ad	AA	AB	AA	AA	AB
chr1B	70595001	70599000	4000	BC	BC	M	BC	M	M	M	M	BC	M	M	M	BB	BB	M	M	M	BC	M	M	M	BC	M	M	M	BB	M	M	BC	BC	BB	M	BB	M	BC	BC	BB	M	BB	BC	BC	BB	M	BB	BB	M
chr1B	70724001	70729500	5500	AA	AA	AA	AB	AB	AB	AB	AB	AB	AB	AA	AB	AA	AA	AB	AA	AB	AB	AA	AA	AB	AA	AB	AB	AB	AA	AB	AB	AB	AB	AA	AB	AB	AB	BC	Ad	AB	AA	Ad	AA	AA	AB	AA	AA	AB	AA
chr1B	70734501	70739000	4500	AA	AA	AA	AB	AB	AB	AA	AA	AA	AA	AA	AA	AA	AA	AA	AA	AA	AA	AA	AB	AA	AA	AA	AA	AA	AB	AA	AA	AA	AA	AA	AA	AA	AA	BB	AB	AA	AB	AA	AA	AA	AA	AA	AA	AB	AB
chr1B	70744001	70785500	41500	AA	AA	AA	AA	AA	AB	AA	AA	AA	AA	AA	AA	AA	AA	AA	AA	AA	AA	AA	AA	AA	AA	AA	AA	AA	AA	AA	AA	AA	AA	AA	AA	AA	AA	BB	AA	AA	AB	AA	AA	AA	AB	AB	AA	AB	AA
chr1B	71046001	71052000	6000	BB	BB	BB	BB	BB	BB	AB	BB	BB	BB	BB	BB	BB	AB	BB	BB	BC	BB	BB	BB	BB	BB	BB	BB	BB	BB	BB	BB	BC	BB	BB	BB	AB	BB	AB	BB	BB	BC	BC	BB	BB	BB	BB	BB	AB	BB
chr1B	71062501	71066500	4000	AB	AB	BB	BB	BB	BB	BB	BB	BB	BB	BB	BB	BB	BB	AB	AB	BB	BB	BB	BB	BB	BB	BB	AB	BB	AB	BB	AB	BB	BB	BB	BB	BC	AB	BB	BB	BB	BC	BC	BB	BB	AB	BB	BB	AB	BC
chr1B	71070501	71077000	6500	BB	BB	BC	BC	BC	BC	BC	BB	BB	BB	BC	M	BB	AB	BB	BC	BB	AB	AB	BC	BC	BB	BB	BC	BB	BC	BC	BB	BC	BC	BC	BB	AB	BB	AB	AB	BB	BC	BC	BB	BC	BB	BC	BC	BC	BB
chr1B	72039501	72046500	7000	AA	AA	AA	AA	AA	AA	AA	AA	AA	AA	AA	AA	AA	AA	AA	AB	AA	AA	AA	AA	AA	AA	AA	AA	AA	AA	AA	AA	AA	AA	AA	AA	AA	AA	AA	AB	AA	AB	AA	AA	AA	AA	AA	AA	AA	AB
chr1B	72712501	72717500	5000	AB	AB	AB	AB	AB	BB	BC	AA	AB	AB	AA	BB	AB	BB	AB	AB	BB	AB	BB	BB	BB	BB	BB	BB	BB	AB	AB	BB	BB	BB	BB	AB	BB	AB	AB	AA	BB	BB	AB	BB	AB	AB	BB	AB	AA	BB
chr1B	72789501	72793500	4000	BC	BC	M	M	M	M	M	BC	BC	BC	BC	M	BC	BC	BC	BC	BC	BC	BC	M	M	M	M	M	M	M	BC	BC	M	M	BC	BC	M	M	BC	M	M	M	M	M	M	BB	M	M	BC	M
chr1B	72920001	72926000	6000	AA	AA	AA	AA	AA	AB	AA	AA	AA	AA	AA	AA	AB	AA	AB	AA	AA	AA	AA	AB	AB	AB	AB	AA	AA	AA	AA	AB	AB	AB	AB	BB	BB	AB	AA	AA	AB	AA	AA	BB	AA	AB	AA	AA	AA	AA
chr1B	72967501	72983500	16000	BB	BC	BB	BB	BC	BC	BC	BC	BC	BB	BB	BB	BB	M	BC	BB	BB	BC	BB	BB	M	BB	BB	BC	BB	BB	BB	M	M	M	BC	BB	BB	M	M	BB	M	M	BC	M	BC	BB	M	BB	BB	M
chr1B	72983501	72987500	4000	M	M	M	M	M	M	M	M	M	BC	M	M	M	M	M	M	M	M	M	M	M	BC	M	M	M	M	M	M	M	M	M	M	BC	M	M	BB	M	M	BC	M	M	M	M	BC	M	M
chr1B	73000501	73005500	5000	BC	M	BC	BB	BC	BC	M	M	M	M	BC	BC	M	M	M	M	M	M	M	BC	M	BB	BB	M	BC	M	BC	BC	M	M	M	BC	M	BC	M	M	BC	M	M	M	M	AB	M	BC	BB	M
chr1B	73060501	73075000	14500	AA	AA	AA	AA	BB	AB	AA	AA	AA	AA	AA	AA	AA	AA	AA	AA	AA	AA	AA	AA	AA	AB	AA	AA	AA	AA	AA	AA	AB	AA	AA	AA	AA	AA	AA	AA	AA	AB	AA	AA	AA	AA	AA	AA	AA	AB
chr1B	73112001	73117500	5500	BC	BC	BC	BC	M	M	BB	BC	BC	M	BB	M	BC	BC	BB	BB	M	BB	BB	M	BB	BC	M	M	BC	BC	BB	BB	BB	BB	BC	BC	BB	BC	BC	Ad	BB	BB	AB	BB	AB	BB	BB	BB	BC	BB
chr1B	73196501	73200500	4000	BB	BB	BB	AB	AB	BB	BB	BB	BB	BB	BB	BB	BB	BB	BB	BB	BB	BB	BB	BB	BB	BB	AB	AB	BB	BB	BB	AB	BC	AB	BB	BB	AB	AB	AB	BC	BB	BC	BB	BB	BB	AB	BB	BB	AB	BB
chr1B	73260501	73265000	4500	BB	BB	BB	BB	BB	AB	AB	BB	BB	BB	AB	BB	AB	BB	AB	AB	AB	BB	BB	BB	BB	AB	AB	BB	BB	BC	AB	BB	BB	BB	BB	BB	AB	BC	AA	AB	BB	BC	BB	BB	BB	BB	BB	BC	BC	BC
chr1B	73293001	73297500	4500	BC	BC	M	M	BB	M	BC	BC	M	AB	M	M	BB	BB	BC	BC	AB	BB	BB	M	BC	M	BC	M	M	BC	M	M	BB	M	BC	BC	BB	BC	BB	AB	BC	BC	AA	BC	AB	M	BC	M	M	AB
chr1B	73311501	73316500	5000	BB	AA	AB	BB	AB	BB	BB	BB	BB	AA	AB	AB	AA	AA	AA	BB	AB	AB	AB	BB	AB	BB	AB	BB	BB	BB	BB	BB	AB	BB	AB	AA	AA	AB	AA	Ad	BB	AB	Ad	BB	Ad	AB	AB	BB	AB	AB
chr1B	73357001	73362500	5500	BB	AB	BB	BB	AB	BB	BB	BB	BB	AA	BB	BB	AA	AA	AB	BB	AA	BB	AB	BB	BB	BB	AA	BB	BC	BB	BB	BB	BB	BB	AB	AB	AB	BB	AA	AB	AB	AB	AA	BB	AA	AB	BB	BB	BB	AA
chr1B	73361001	73365000	4000	BB	AA	AB	AB	AB	BB	BB	BB	BB	AA	BB	AB	Ad	AA	AA	BB	AB	AB	AB	BB	AB	BC	AA	AB	BB	BB	BB	BB	AB	BB	AA	AA	AB	AB	AB	Ad	BB	AB	Ad	BB	Ad	AB	AB	AB	BB	AB
chr1B	73423501	73427500	4000	AA	AB	AA	AA	AB	AB	BB	AB	AA	AB	AB	AB	AB	AB	AB	AB	AB	AB	BC	AA	AB	AB	AB	AA	AA	AB	AA	AB	BB	AA	AA	AA	AA	AB	AB	AA	AA	AA	AA	AA	AA	AB	AA	AA	AB	AA
chr1B	73507001	73513500	6500	BB	AA	AA	AA	AA	AB	AA	AA	AA	AA	AB	AA	AA	AA	AA	AA	AA	AA	AA	AA	AA	AA	AA	AA	AA	AA	AA	AA	AA	AA	AA	AA	AA	AA	AA	AB	AA	AB	AA	AA	AA	AA	AA	AA	AA	AB
chr1B	73516501	73523000	6500	BB	AA	AA	AB	AA	AA	AA	AA	AA	AA	AA	AA	AA	Ad	AA	AA	AA	AA	AA	AA	AA	AA	AA	AB	AA	AA	AA	AB	AB	AA	AA	AA	Ad	AA	AA	AA	AB	AB	AB	AA	AA	AA	AA	AB	AA	AB
chr1B	73526501	73542000	15500	BC	Ad	AA	AA	AA	AA	AA	AA	AA	Ad	AB	AA	AA	dd	dd	AA	AA	Ad	Ad	AA	AA	AA	AB	AA	AA	AA	AA	AA	Ad	AB	AA	AA	Ad	AA	dd	dd	AA	AB	AA	AA	AA	AA	AA	AA	AA	AA
chr1B	73765501	73778000	12500	AB	AB	AA	BB	AA	AB	BB	AA	AA	AB	AA	AA	AB	AB	AA	AA	AB	AB	AA	AB	AA	AB	AB	AA	Ad	AB	AB	AA	BB	AB	AB	AB	AB	AB	AA	AB	AA	AA	AA	AA	AA	AA	AA	AA	AA	AB
chr1B	73876501	73880500	4000	Ad	AB	AB	AA	AB	AB	AB	AB	AB	AB	AB	AB	AB	AB	AB	AB	AB	AB	AB	AB	AB	AB	AB	AB	AB	AA	AB	AB	AB	AA	AB	AA	AB	AB	AB	BB	AA	AB	AB	AB	AB	AA	AB	AB	AB	AB
chr1B	73880501	73886500	6000	AA	AB	AB	AA	AA	AA	AB	AB	AA	AB	AB	AA	AB	AA	AA	AB	AA	AA	AB	AA	AA	AA	AB	AB	AA	AB	AB	BB	AA	AA	AA	AB	AA	AB	AB	BB	BB	BB	AB	AB	AB	BB	AB	AA	AB	BB
chr1B	74121001	74128500	7500	AA	AB	AA	AA	AB	AB	BB	AA	AA	AA	AB	AA	AA	AB	AA	AB	AA	AB	AA	AA	AA	AA	AA	BB	AB	BB	AA	AA	BB	AA	AA	AA	BB	AA	AB	BB	AB	AB	AB	AA	AB	AA	AB	AB	AA	BC
chr1B	74195501	74199500	4000	AB	AB	AB	AB	AA	AA	AA	AB	AB	AB	AA	AA	AA	AA	AA	AA	AA	AA	AA	AA	AA	AB	AA	AA	AB	AB	AB	AA	BB	AB	AA	AB	AA	AA	AA	AA	AA	AB	AA	AA	AA	AA	AA	AB	AA	AB
chr1B	74285501	74387500	102000	AA	AA	AA	AA	AA	AA	AA	AB	AA	AA	AA	AA	AA	AA	AA	AA	AA	AA	AA	AA	BB	AA	AA	AA	AA	BC	AA	AA	AB	AA	AA	AA	AA	AA	AA	AA	AA	AB	AA	AA	AA	AB	AA	AA	AA	AA
chr1B	74505001	74511000	6000	AA	AA	AA	AA	AA	AB	AB	AA	AA	AB	AA	AA	AA	AA	AA	AA	BB	AA	AA	AA	AA	AB	AA	AA	AA	AB	AB	AA	AB	AA	AA	AA	AA	AA	AA	BB	AB	AB	AA	AA	AA	AA	AB	AA	AA	AA
chr1B	74728501	74732500	4000	BB	M	M	BB	M	BC	M	M	M	M	M	BC	M	M	M	M	M	M	M	M	M	M	BC	M	M	M	M	BC	M	M	BC	BC	M	BC	BC	BB	BC	M	M	M	BB	M	BC	BB	M	AA
chr1B	74950001	74954000	4000	M	M	M	M	BC	BC	M	M	M	M	BC	M	M	BC	M	BC	M	BC	BC	M	M	M	M	BC	M	M	M	M	M	M	M	M	BC	M	M	M	M	M	M	BB	BC	BC	M	BB	M	M
chr1B	74962501	74966500	4000	BB	BB	BB	BB	AB	BC	BB	BB	BB	BB	AB	AB	AB	BB	AB	AB	BB	AB	AB	BB	BB	BB	BB	AB	AB	BB	BC	AB	BC	BB	BB	BB	BB	BB	AB	BB	AB	BB	BC	BB	BB	AB	AB	BB	AA	AB
chr1B	74967001	74973000	6000	BB	BB	AB	BB	AB	AB	BB	BB	BB	BB	AB	AB	AB	BB	AB	AA	BB	AB	AB	BB	BB	BB	BB	BB	AB	BC	BB	AB	BB	BB	BB	BB	BB	BB	AB	BB	AB	BC	BB	BB	BB	AB	BB	AB	AA	AA
chr1B	75179501	75183500	4000	AA	AA	AA	AA	AA	AA	AA	AA	AA	AA	AA	AA	AA	AA	AA	AA	AA	AA	AA	AA	Ad	AA	AA	AA	AA	AA	AA	AB	AA	AA	AA	AA	AA	AA	AA	AA	AB	AA	AA	AA	AA	AA	AA	AA	AA	AB
chr1B	75599501	75605000	5500	AA	AA	AA	AA	AA	AA	AA	AA	AA	AB	AA	AA	AA	AB	AB	AA	AA	AB	AB	BB	AA	AB	AB	AA	AA	AA	AA	AA	BB	AA	AB	AA	AB	AA	BB	AA	AA	AA	AA	AA	AA	AA	AA	AA	AA	AA
chr1B	76018501	76024500	6000	BB	AA	AA	AA	AA	AA	AA	AA	AA	BB	AA	AA	AA	AB	BC	AA	AA	BB	BB	BB	AA	BB	BB	AA	AA	AA	AA	AA	BB	AA	AA	AA	BC	AA	AB	BC	AA	AA	AA	AA	AA	AA	AA	AA	AA	AA
chr1B	76061001	76065500	4500	AA	AA	AA	AA	AA	AA	AA	AA	AA	AA	AA	AA	AA	AA	AA	AA	AA	AA	AA	AA	AA	AA	AA	AA	AA	AA	AA	AA	AB	AA	AA	AA	AA	AB	AA	AA	AA	AA	AA	AA	AA	AA	AA	AA	AA	AA
chr1B	76061501	76077000	15500	AB	AB	AA	AB	AA	AA	AB	AA	AA	AA	AA	AA	AA	AB	AA	AA	AA	AA	AA	AA	AA	AA	AB	AA	AA	AA	AA	AA	AB	AB	AA	AA	AA	AB	AB	AA	AA	AB	AA	AA	AA	AA	AA	AA	AA	AB
chr1B	76298001	76302000	4000	BB	BB	BB	BB	BB	BB	AA	BB	BB	BB	BB	BB	BB	BB	BB	BB	BB	BB	BB	BB	BB	AB	BB	BB	BB	AB	BB	BB	BB	BB	BB	BB	BB	BB	BB	AA	BC	BC	BB	BB	BB	BB	BB	BB	BB	BB
chr1B	76304001	76308500	4500	BB	BB	BB	BB	BC	BB	AA	BB	BB	BB	BB	BB	BC	BB	AB	BB	BB	AB	BB	BB	BB	BB	BB	BB	BB	AB	BB	BB	BB	BB	BB	BB	BB	BB	BB	AB	BC	BC	BB	BB	BB	BC	BB	BB	BB	BC
chr1B	76321001	76325000	4000	BB	AA	AA	AA	AA	AA	AA	AA	AA	AA	AA	AA	AA	AA	AA	AA	AA	AA	AA	AA	AA	AA	AA	AA	AA	AA	AA	AA	AA	AA	AA	AA	AA	AA	AA	AA	AA	AA	AB	AA	AA	AA	AA	AA	AA	AB
chr1B	76355001	76359000	4000	AB	AB	AA	AB	AB	AA	AA	AA	AA	AB	AB	AB	AB	AB	AA	AA	AB	AB	AB	AB	AB	AB	AB	AB	AA	AB	AA	AA	BB	AB	AB	AA	AB	BB	AB	AA	AA	AB	AA	AA	AA	AA	AA	AA	AA	AA
chr1B	76473001	76477500	4500	AA	BB	AB	AB	AB	BB	BB	BB	BB	M	BB	AB	BB	BC	BC	AB	BB	M	BC	BB	AB	AB	BB	BB	AB	AB	AB	BB	BC	BB	BB	BB	BC	AB	M	AB	AB	BB	AB	BB	BB	BC	BB	BB	BB	AA
chr1B	76583501	76588500	5000	AA	AA	AA	AA	AA	AA	AA	AA	AA	AA	AA	AA	AA	AA	AA	AA	AA	AA	AA	AA	AA	AA	AA	AA	AA	AA	AA	AA	AA	AA	AA	AA	AA	AA	AA	AA	AA	AA	AA	AA	AA	AB	AA	AA	AB	AA
chr1B	76605501	76609500	4000	AB	AA	AA	AA	AA	AA	AA	AA	AA	AA	AA	AA	AA	AA	AB	AA	AB	AA	AA	AA	AA	AA	AB	AA	Ad	AA	AB	AA	AB	AA	AB	AA	AA	AA	AA	Ad	AA	AA	AA	AA	AA	AA	AA	AA	AA	Ad
chr1B	76734001	76738500	4500	AA	BB	AB	BB	AA	AB	AB	BB	BB	AB	BC	BC	BC	AB	AB	BB	BB	AA	AA	AB	AB	AA	AB	AB	AB	AB	AA	AA	AB	BC	BB	BB	AA	BB	AB	AB	BC	BC	BB	AA	BC	BC	AB	AB	AB	M
chr1B	76734501	77156500	422000	AA	AB	AA	BB	AA	AA	AA	BB	BB	AA	BB	BB	BB	AA	AA	BB	BB	AA	AA	AA	AA	AA	AA	AA	AA	AA	AA	AA	AA	BB	BB	BB	AA	BB	AA	AA	BB	BC	BB	AA	BB	BB	AA	AA	AA	BB
chr1B	77231501	77236500	5000	BC	BC	AB	BB	BB	BB	BB	M	M	BB	BC	BC	BB	BB	BB	BC	M	AB	BB	BB	AB	AB	AB	BB	BB	BB	BB	BC	M	M	BB	BB	BB	AB	BB	AB	BB	BC	BB	BB	BB	BB	AB	BB	BB	M
chr1B	77485001	77489000	4000	AB	AA	AA	AB	AB	AA	AA	AB	AA	AB	AA	AB	AA	AB	AB	AA	AB	AB	AA	AB	AA	AB	AA	AA	AA	AA	AA	BC	AB	AB	AB	AA	AA	AB	AB	BB	AB	AA	AB	AA	AA	AB	AA	AA	AA	AB
chr1B	77547001	77551500	4500	BB	AA	AB	AB	AB	AA	BB	BC	AA	AB	AA	AB	AA	AB	AA	BB	AB	AB	AB	AA	AB	BB	AB	M	AB	AB	AB	AB	AB	AA	AB	BB	AB	BB	AB	BB	AA	AB	AB	BB	AB	AA	AB	BB	AA	AA
chr1B	77552501	77580000	27500	AA	AA	AA	AA	AA	AA	AA	AA	AA	AA	AA	AA	AA	AA	AA	AA	AA	AA	AA	AA	AA	AA	AA	AA	AA	AA	AA	AA	AA	AA	AA	AA	AA	AA	AA	AA	AA	AB	AB	AA	AA	AA	AA	AB	AA	AA
chr1B	77570001	77624500	54500	AA	AA	AA	AA	AA	AA	AA	AA	AA	AA	AA	AA	AA	AA	AA	AA	AA	AA	AA	AA	AA	AA	AA	AA	AA	AA	AA	AA	AA	AA	AA	AA	AA	AA	AA	AA	AA	AB	AA	AA	AA	AA	AA	AA	AA	AA
chr1B	77661001	77666500	5500	Ad	AA	AA	AB	AA	AA	AA	AA	AB	AA	AB	AA	AB	AA	AB	AB	AB	AA	AB	AB	AB	AA	AA	AB	AB	AA	AA	AB	AB	AB	AA	AA	Ad	AB	AB	AB	AA	AB	AB	AA	AB	Ad	AB	AA	Ad	Ad
chr1B	77678001	77682000	4000	AB	AB	BB	BB	BB	BB	BB	BB	BB	AB	BB	BB	AB	AB	AB	AB	AB	AB	AA	BB	BB	AB	AB	AB	AB	BB	AB	BB	AB	BB	AB	AB	AB	AB	AB	AA	BB	AB	AA	BB	AB	AB	AB	AB	AA	AB
chr1B	77678501	77691000	12500	AB	BB	BB	BB	BB	BB	BB	BB	BB	AB	BB	BB	BB	BB	AB	BB	BB	BB	AA	BB	BB	AB	AB	AB	AB	BB	AB	BB	BB	BB	BB	BB	BB	BB	AB	AA	BB	AB	AA	BB	AB	AA	AB	AB	AA	AB
chr1B	77745501	77749500	4000	BB	AB	AB	AB	AB	AB	AB	AB	AB	AA	AB	AB	AB	AB	AB	AB	AB	AB	AB	AB	AB	AB	AB	AB	AB	AB	AB	AA	AB	AB	AB	AB	AB	AB	AB	AB	AB	BB	AB	AB	AB	AA	AB	AB	AA	AB
chr1B	77925501	77929500	4000	M	M	M	M	M	M	M	M	M	M	M	M	M	M	M	M	M	M	M	M	M	M	M	M	M	M	M	M	M	M	M	M	M	M	M	M	M	M	M	M	M	M	M	M	M	BB
chr1B	78203001	78207000	4000	AA	BB	AA	BC	AA	Ad	AA	AA	BB	Ad	BC	BC	BC	AB	BB	AA	BC	BC	AA	AA	Ad	AA	AA	AA	AA	AA	AA	AA	AA	AA	AA	AA	AA	Ad	Ad	AB	BB	M	AA	AA	AA	Ad	BB	AA	M	AA
chr1B	78211501	78216000	4500	M	BB	M	M	BC	BB	M	M	M	BB	BB	BC	M	M	M	BC	M	M	BB	BB	BB	BC	M	BB	M	BB	BC	M	BC	BC	BC	M	BC	BC	BB	BC	M	M	BB	M	BC	BB	BC	BC	M	M
chr1B	78211501	78222000	10500	M	M	M	M	M	M	M	M	M	M	M	M	M	M	M	M	M	M	M	M	M	M	M	M	M	M	M	M	M	M	M	M	M	M	M	BC	M	M	M	M	M	M	M	M	M	M
chr1B	78514501	78518500	4000	AB	BB	BC	BB	BB	BC	BC	BB	BB	BB	BB	BB	BB	BB	BB	BC	BB	BB	AB	BC	BB	BB	BB	BB	BB	BC	BC	BC	BB	BB	BC	BB	BB	AB	AB	AA	BB	BB	AB	BB	BB	BB	AB	BB	BB	BB
chr1B	78550501	78555000	4500	AB	AB	AA	AA	AA	AA	AB	AA	AB	BB	AB	AB	AA	BB	BB	BB	AA	BB	BB	BB	AA	BB	BC	AA	AB	AA	AA	AA	AA	AB	AA	AA	BB	AA	AB	AB	AA	AB	AB	AA	AB	AA	AA	AA	AB	AB
chr1B	78567501	78572500	5000	AA	AA	AB	AA	AA	AB	AA	AA	AA	AA	AB	AB	AA	AA	AA	AA	AA	AA	AA	AA	AB	AA	AA	AB	AA	AA	AA	AA	AA	AA	AA	AA	Ad	AA	AA	AA	AA	AB	AA	AA	AA	AA	AA	AA	AB	AA
chr1B	78749001	78753500	4500	AB	BB	BB	BB	AB	AB	BB	AB	BB	BB	BB	AB	BB	AB	BB	AB	BB	BB	BB	AB	BB	AB	AB	AB	AB	BB	BB	BB	BC	BB	BB	BC	AB	BC	AB	AA	AB	BB	AB	BB	AB	AB	AB	AB	BB	AB
chr1B	78784001	78788500	4500	AB	BB	BB	BB	AB	AB	AB	AB	BB	BB	BB	AB	BB	AB	BB	AB	BB	BB	BB	AB	BB	AB	AB	AB	AB	BB	BB	AB	BC	AB	AB	BC	AB	BC	AB	AB	AB	BB	AB	AB	AB	AB	AB	AB	BB	AB
chr1B	78811001	78816000	5000	dd	BB	BC	BB	BC	BC	BB	BB	AB	dd	BC	BB	BC	Ad	Ad	BB	BB	dd	dd	dd	BB	dd	dd	BB	BC	AB	BB	M	AA	BC	BB	AB	dd	BC	dd	dd	BC	BB	AB	BC	BB	AB	BB	BB	BB	AB
chr1B	79146001	79196000	50000	AA	AA	AA	AA	AA	AA	AA	AA	AA	AA	AA	AA	AA	AA	AA	AA	AA	AA	AA	AA	AA	AA	AA	AA	AA	AA	AA	AA	AA	AA	AA	AA	AA	AA	AA	AA	AA	AA	AA	AA	AA	AA	AA	AA	AA	AA
chr1B	79271001	79275000	4000	M	M	M	M	M	M	M	M	M	M	M	M	M	M	M	M	M	M	M	M	M	M	M	M	M	M	M	M	M	M	M	M	M	M	M	BC	BC	M	BC	M	BC	M	M	M	M	BC
chr1B	79449501	79453500	4000	dd	Ad	AA	AA	AA	Ad	AA	AA	Ad	Ad	Ad	Ad	AA	dd	dd	AA	AA	dd	dd	dd	AA	Ad	Ad	Ad	AA	AA	Ad	AA	Ad	AA	AA	AA	dd	AA	dd	dd	Ad	AA	Ad	Ad	Ad	Ad	Ad	Ad	Ad	Ad
chr1B	79528001	79533500	5500	BB	M	M	M	M	M	M	M	M	M	M	BC	M	BC	M	M	M	BC	M	BC	M	BB	BB	M	M	M	M	M	M	M	M	M	M	BC	BB	M	M	M	BC	M	BC	M	M	M	BC	M
chr1B	79644001	79648000	4000	AA	AA	AA	AA	AA	AA	AA	AA	AA	AA	AB	AA	AA	AB	AA	AA	AA	AA	AA	AA	AA	AA	AA	AA	AA	AA	AA	AA	AB	AA	AA	AA	AA	AA	AB	AA	AA	AA	AA	AA	AA	AA	AA	AA	AA	AA
chr1B	79731501	79735500	4000	AA	AA	AA	AA	AA	AA	AA	AA	AA	AA	AA	AA	AA	AA	AA	AA	AA	AA	AA	AA	AA	AA	AA	AA	AA	AA	AA	AA	AA	AA	AA	AA	AB	AA	AA	AA	AB	AB	AA	AA	AA	AA	AA	AA	AA	AB
chr1B	79852501	79859500	7000	dd	Ad	AA	AA	AA	AA	AA	Ad	AA	Ad	Ad	Ad	AA	Ad	Ad	AA	AA	Ad	Ad	Ad	Ad	AA	AA	Ad	AA	Ad	Ad	Ad	Ad	AA	AB	AA	Ad	AB	Ad	dd	Ad	Ad	Ad	Ad	Ad	Ad	Ad	Ad	Ad	Ad
chr1B	79924501	79929000	4500	AA	AA	AB	AA	AB	AB	AB	AA	AB	AB	AA	AA	AB	BB	AA	AB	AA	AA	AB	AB	AB	AB	AA	AA	AB	AA	AB	AA	AB	AA	AA	AA	AB	AA	AA	AB	AB	AB	AB	AA	AA	AA	AB	AA	Ad	AA
chr1B	79927501	79932500	5000	AA	AA	AB	AA	AA	AA	AA	AA	AB	AA	AA	AA	AA	AB	AB	AA	AA	AB	AA	AA	AA	AA	AB	AA	AA	AA	AA	AA	AB	AA	AB	AA	AA	AB	AA	AA	AA	AA	AA	AA	AA	AA	AA	AA	AA	AB
chr1B	79977501	79982000	4500	BB	AA	AA	AA	AA	AA	AA	AA	AA	AA	AA	AA	AA	AA	AA	AA	AA	AA	AA	AB	AA	AA	AA	AA	AA	AA	AA	AA	AA	AA	AA	AA	AA	BB	AA	BB	AA	AA	AA	AA	AB	AA	AA	AA	AA	AA
chr1B	80038501	80043500	5000	AA	AA	AA	AA	AA	AA	AA	AA	AA	AA	AB	AA	AA	AA	AB	AB	AA	AA	AA	AA	AA	AA	AB	AA	AA	AA	AA	AA	AB	AA	AA	AA	AA	AA	AA	AB	AA	AB	AB	AA	AA	AA	AA	AA	AA	AB
chr1B	80060001	80066000	6000	AA	AA	AA	AA	AA	AA	AA	AA	AA	AA	AA	AA	AA	AA	AA	AA	AA	AA	AA	AA	AA	AA	AA	AA	AA	AA	AA	AA	AA	AA	AA	AA	AA	AA	AA	AB	AA	AA	AA	AA	AA	AA	AA	AA	AA	AA
chr1B	80068501	80073500	5000	AA	AA	AA	AA	AA	AA	AA	AA	AA	AA	AA	AA	AA	AA	AA	AA	AA	AA	AA	AA	AA	AA	AA	AA	AA	AA	AA	AA	AB	AA	AA	AA	AA	AA	AB	AA	AB	AA	AA	AA	AA	AA	AA	AA	AA	AA
chr1B	80113501	80129500	16000	AA	AA	AA	AA	AB	AB	AA	AA	AA	AA	AB	AB	AB	AA	AA	AB	AA	AA	Ad	AA	AB	AA	AA	AA	AB	AA	AA	AA	AA	AB	AA	AA	AA	AB	AA	AA	AA	AB	AB	AB	AA	AA	AA	AA	AB	AA
chr1B	80206001	80212000	6000	AA	AA	AA	AA	Ad	AA	AA	AA	AA	AA	AA	AA	AA	AA	AA	AA	AA	AA	AA	AB	AA	AA	AA	AA	AA	AA	AA	Ad	AB	AA	AA	AA	AA	AA	AA	AA	AA	AA	AA	AA	AA	Ad	AA	AA	AA	AA
chr1B	80239501	80245000	5500	AA	AA	AB	AA	AA	AA	AA	AB	AA	AA	AA	AA	AA	AA	AA	AA	AA	AA	AA	AA	AA	AB	AA	AA	AA	AB	AA	AA	AB	AA	AA	AB	AA	AA	AA	AA	AA	AA	AA	AA	AA	AA	AA	AA	AA	AA
chr1B	80257501	80265000	7500	AA	AA	AB	AA	AB	AA	AA	AA	AB	AA	AB	AA	AA	AA	AA	AA	AB	AA	AB	AA	AA	AA	AA	AA	AA	AA	AA	AA	AB	AB	AA	AA	AA	AA	AA	AA	AA	AB	AB	AA	AA	AA	AA	AA	AA	AA
chr1B	80322001	80327500	5500	AA	AA	AA	AA	AB	AA	AA	AA	AA	AA	AB	AA	AA	AA	AA	AA	AA	AA	AA	AA	AA	AA	AA	AB	BB	AA	AA	AA	AA	AB	AA	AA	AA	AA	AA	AA	AA	AA	AB	AA	AA	AA	AA	AA	AA	AA
chr1B	80435501	80439500	4000	AA	AA	AA	AA	AA	AA	AA	AA	AA	AA	AA	AA	AA	AA	AA	AA	AA	AA	AA	AA	AA	AA	AA	AA	AA	AA	AA	AA	AA	AA	AA	AA	AA	AA	AA	Ad	AA	AA	AA	AA	AA	AA	AA	AA	AA	AA
chr1B	80442501	80447000	4500	AA	AA	AA	AA	AA	AA	AA	AA	AA	AA	AA	AA	AA	AA	AA	AA	AA	AA	AA	AA	AA	AA	AA	AA	AA	AA	AA	AA	AB	AA	AA	AA	AA	AA	AA	AA	AA	AA	AA	AA	AA	AA	AA	AA	AA	AA
chr1B	80463501	80468500	5000	AA	AA	AA	AA	AA	AA	AA	AA	AA	AA	AA	AA	AA	AA	AA	AA	AA	AA	AA	AA	AA	AA	AA	AA	AA	AA	AA	AA	AA	AA	AA	AA	AA	AA	AA	AB	AA	AB	AB	AA	AA	AA	AA	AA	AB	AA
chr1B	80501001	80505500	4500	AA	AA	AA	AA	AA	AA	AA	AA	AA	AA	AA	AA	AA	AA	AA	AA	AB	AA	AA	AA	AA	AA	AA	AA	AA	AA	AA	AA	AB	AA	AA	AA	AA	AA	AA	AB	AA	AB	AB	AA	AA	AA	AA	AA	Ad	AB
chr1B	80534001	80540000	6000	AB	AA	AA	AA	AB	AA	AA	AA	AB	AA	AA	AA	AA	AA	AA	AA	AA	AA	AA	AA	AA	AB	AA	AA	AA	AB	AA	AA	AB	AB	AA	AA	AA	AB	AA	AA	AA	AB	AA	AA	AA	AB	AA	AA	AB	AA
chr1B	80576001	80584000	8000	AA	AA	AA	AA	AA	AB	AA	AA	AA	AA	AA	AA	AA	AA	AA	AA	AA	AA	AA	AA	AA	AA	AA	AA	AA	AA	AA	AA	AA	AA	AA	AA	AA	AA	AA	AA	AA	AB	AA	AA	AA	AA	AA	AA	AA	AA
chr1B	80620001	80625000	5000	AA	AB	AA	AB	AB	AA	AA	AB	AA	AA	AA	AA	AA	AA	AA	AA	AB	AA	AA	AB	AA	AA	AA	AA	AA	AA	AA	AA	AA	AA	AB	AA	AA	AA	Ad	Ad	AA	AA	AA	AA	AA	AA	AA	AA	AB	AA
chr1B	80632501	80636500	4000	AA	Ad	AA	AA	AA	AA	AA	AA	AA	dd	AB	AA	AA	dd	dd	AA	AA	dd	dd	dd	AA	dd	dd	AA	AA	AA	AB	AA	Ad	AA	AB	AA	dd	AA	dd	dd	AA	AA	AA	AA	AA	AA	AA	AA	AA	AA
chr1B	80730001	80738500	8500	AA	Ad	AB	AB	AB	AB	AA	AA	AB	Ad	AB	AB	AA	Ad	Ad	AA	AB	AA	Ad	Ad	AB	Ad	AA	AA	AB	AA	AB	BC	AA	AA	AB	AB	Ad	AB	AA	Ad	AB	AB	AA	BB	AB	AB	AB	AB	BB	AB
chr1B	80740501	80744500	4000	M	M	AA	Ad	BB	M	BB	AA	Ad	M	AA	AA	Ad	M	M	Ad	Ad	M	M	M	BB	M	M	AA	BB	BB	BB	BB	M	Ad	Ad	AA	M	AA	M	BB	Ad	Ad	Ad	AA	Ad	Ad	AA	AA	BB	Ad
chr1B	80889001	80921000	32000	AA	AA	AA	AA	AA	AA	AA	AA	AA	AA	AA	AA	AA	AA	AA	AA	AA	AA	AA	AA	AA	AA	AA	AA	AA	AA	AA	AA	AA	AA	AA	AA	AA	AA	AA	AA	AB	AA	AA	AA	AA	AA	AA	AA	AA	AA
chr1B	80916501	80922500	6000	BB	BB	AB	AB	AA	AA	BB	AB	AB	BB	AA	AA	AB	BB	BB	AA	AB	BC	AB	BB	AA	BC	BC	AB	AB	AB	AB	AB	BC	AB	AB	AB	BC	BC	BB	BC	AB	AB	AB	AB	AA	AB	AA	AB	AB	AA
chr1B	80942501	80946500	4000	BB	AA	AA	AB	AB	Ad	AA	AA	AA	AB	AA	AB	AB	AB	AA	AB	AA	AA	AA	AB	AA	AB	AB	AB	AA	AB	AA	AB	AB	AB	AB	AB	AB	AA	AA	Ad	AA	AB	AA	AA	AA	AB	AB	AB	AB	AB
chr1B	81119501	81124500	5000	AA	AA	AA	AA	AA	AA	AA	AA	AA	AA	AA	AA	Ad	AA	AA	AA	AA	AA	AA	AA	AA	AA	AA	AA	AA	AA	AA	AA	AA	AA	Ad	AA	AA	AA	AA	AA	BB	AB	AA	AA	AA	AA	AA	AA	AB	AB
chr1B	81176501	81181000	4500	AB	AB	AA	AB	AB	AB	AB	AA	AA	AA	AA	AA	AB	AA	AB	AA	AB	AB	AA	AB	AA	AA	AA	AB	AA	AA	AB	AA	AB	AB	AA	AA	AA	AA	AA	BB	AA	AB	AB	AA	AA	AA	AB	AA	AA	BB
chr1B	81281501	81286500	5000	M	M	M	M	M	M	M	M	M	M	M	M	M	M	M	M	M	M	M	M	M	M	M	M	M	M	M	M	M	M	M	M	M	M	M	M	M	M	M	M	M	M	M	M	M	M
chr1B	81570501	81575500	5000	BB	BB	BC	BC	BC	BB	BC	BB	BB	BB	BB	BC	BB	BB	BB	BC	BB	BB	BB	AB	BB	BB	BC	BC	BB	BB	BB	BB	BC	BB	BC	BB	BB	BC	BB	BB	BB	BB	AB	BB	BB	AB	BB	BB	AB	BB
chr1B	81766001	81772000	6000	AA	AA	AA	AA	AA	AA	AA	AA	AA	AA	AA	AA	AA	AA	AA	AA	AA	AA	AA	AA	AA	AB	AA	AB	AA	AA	AA	AA	AB	AA	AA	AA	AA	AA	AA	BB	AA	AB	AB	AA	AA	AA	AA	AA	AA	AB
chr1B	81957001	81961500	4500	BB	BB	BB	BB	BC	BB	BB	BC	BC	BB	AB	BB	BB	AB	AB	AB	BB	BB	BC	BC	BB	BC	BB	AB	BB	BB	BB	BB	BB	BB	AB	BB	BC	BC	BB	AA	AB	AB	AA	BB	AB	BB	AB	AB	BB	AB
chr1B	81969501	81973500	4000	AA	AA	AA	AB	AA	AA	AA	AA	AA	AA	AA	AA	AA	AB	AA	AA	AA	AB	AA	AB	AA	AA	AA	AA	AA	AB	AA	AA	AB	AA	AA	AA	AA	AA	AA	AA	AA	AB	AA	AA	AA	AA	AA	AA	AA	BB
chr1B	82073001	82081000	8000	AA	AA	AA	AA	AA	AA	AA	AA	AA	AA	AA	AA	AA	AA	AA	AA	AA	AA	AA	AA	AA	AA	AA	AA	AA	AA	AA	AA	AA	AA	AA	AA	AA	AA	AA	AA	AA	AA	AA	AA	AA	AA	AA	AA	AA	AA
chr1B	82235001	82240000	5000	BC	AB	AB	AB	BB	BB	AB	BB	BB	AB	AB	AB	BB	AB	BB	AB	AB	AB	BB	BB	AB	AB	AB	AB	AB	AB	AB	AB	BB	BB	AB	BB	BB	AB	AB	AB	AB	AB	AB	AB	AB	AB	AB	AB	AB	BC
chr1B	82249001	82253000	4000	AA	AA	AA	AB	AA	AA	AA	AA	AA	AA	AB	AB	AB	AA	AA	AB	AA	AA	AB	AB	BB	AA	AB	AB	AA	AB	AA	AA	AA	AA	AA	AB	AA	AA	AB	BB	AB	AB	AB	AA	AA	AA	AA	AA	AA	AA
chr1B	82309501	82314500	5000	Ad	AA	AA	AA	Ad	AA	AA	AA	AA	AA	AA	Ad	AA	AA	AA	AA	AA	AA	Ad	AA	AA	AA	Ad	Ad	AA	AA	AA	AA	AA	AA	AA	AA	AA	AA	Ad	AA	AA	AA	AB	AA	AA	AA	AA	AA	AA	AA
chr1B	82447001	82452000	5000	AB	AB	AB	AB	AA	AA	AA	AA	AB	AB	AA	AA	AA	AB	AB	AA	AA	AB	BB	AB	AA	AB	AB	AA	AB	AA	AA	AA	AB	AA	AA	AA	AB	AA	AB	BB	AA	AB	AB	AA	AA	AA	AA	AA	AA	AB
chr1B	82452501	82460500	8000	AA	AA	AA	AA	AA	AA	AA	AA	AA	AA	AA	AA	AA	AA	AA	AA	AA	AA	AA	AA	AA	AB	AA	AA	AA	AA	AA	AA	AB	AA	AA	AA	AA	AA	AA	AA	AA	AB	AA	AA	AA	AB	AA	AA	AA	AA
chr1B	82531501	82535500	4000	AA	AB	AA	AA	AB	AB	BB	AB	AA	AB	AA	AA	AA	AA	AB	AB	AA	AA	AB	AB	AA	AB	AB	AA	AA	AB	AA	AB	BB	AB	BB	AB	AB	AA	AB	BB	AA	AA	AB	AA	AA	AA	AB	AA	AB	AA
chr1B	82557001	82564000	7000	AA	Ad	AA	AA	Ad	Ad	AA	AA	AA	Ad	AA	AA	AA	Ad	AA	AA	Ad	Ad	dd	AA	AA	Ad	Ad	Ad	AA	AA	Ad	AA	AA	AA	Ad	AA	AA	AA	AA	AA	AA	AA	AA	AA	AA	AA	AA	AA	Ad	AA
chr1B	82704001	82708000	4000	BB	AB	AB	AB	BB	BB	AB	BB	AB	Ad	AB	BB	BB	Ad	AA	BB	BB	Ad	AA	Ad	AB	Ad	Ad	AB	AB	BB	BB	AB	AA	AB	AB	BB	Ad	BB	AA	Ad	BB	BB	BB	AA	AB	AB	AB	AB	AB	AB
chr1B	82740001	82753500	13500	BC	AB	AA	AB	AB	AB	AA	AA	AA	AA	AB	AB	AB	AB	AB	AB	AB	AB	AB	AA	AA	AA	AA	AB	AB	AB	AA	AA	AB	AA	AA	AA	AB	AB	AB	AB	AA	BB	AB	AA	AB	AB	AB	AB	AB	AA
chr1B	82752001	82756000	4000	AB	AA	AA	AA	AA	AA	AA	AA	AA	AA	AA	AA	AA	AA	AA	AA	AA	AA	AA	AA	AA	AA	AA	AA	AA	AA	AA	AB	AA	AA	AA	AA	AA	AA	AA	AA	AB	AB	AA	AA	AA	AA	AA	Ad	AB	AA
chr1B	82764501	82769000	4500	BB	AA	AA	AA	AA	AA	AA	AA	AA	AA	Ad	AA	AA	AA	AA	AA	AA	AA	AA	AA	AA	AA	AA	AA	AA	AA	AA	AA	AA	AA	Ad	AA	AA	AA	AA	AB	AB	AB	AA	AA	AA	Ad	AA	AA	AA	AB
chr1B	82773501	82778000	4500	M	BB	BB	BC	BC	BB	BC	BC	BC	BB	BB	BB	BB	AB	BB	BB	BB	BB	AB	BB	BC	BB	BB	BB	BC	BB	BB	BB	BC	BB	AB	BB	BB	BB	BB	BB	BC	BC	BB	BB	BB	BB	BB	BB	BB	BB
chr1B	82781001	82860000	79000	BB	AA	AA	AA	AA	AA	AA	AA	AA	AA	AA	AA	AA	AA	AA	AA	AA	AA	AA	AA	AA	AA	AA	AA	AA	AA	AA	AA	AA	AA	AA	AA	AA	AA	AA	AA	AA	AB	AA	AA	AA	AA	AA	AA	AA	AA
chr1B	82886001	82895000	9000	BB	AA	AA	AA	AA	AA	AA	AA	AA	AA	AA	AA	AA	AA	AA	AA	AA	AA	AA	AA	AA	AA	AA	AA	AA	AA	AA	Ad	AA	AA	AA	AA	AA	AA	AA	AA	AA	AB	AA	AA	AA	AA	AA	AA	AA	AA
chr1B	82904001	89515500	6611500	BB	AA	AA	AA	AA	AA	AA	AA	AA	AA	AA	AA	AA	AA	AA	AA	AA	AA	AA	AA	AA	AA	AA	AA	AA	AA	AA	AA	AA	AA	AA	AA	AA	AA	AA	AA	AA	AA	AA	AA	AA	AA	AA	AA	AA	AA
chr1B	89647001	89695500	48500	AA	AA	AA	AA	AA	AA	AA	AA	AA	AB	AA	AA	AA	AB	AB	AA	AA	AB	AA	BB	AA	BB	AB	AA	AA	AA	AA	AA	BB	BB	AA	AB	BB	AA	AA	AB	AA	AA	AA	AA	AA	AA	AA	AA	AA	AA
chr1B	89890001	89895500	5500	AA	AA	AB	AB	AB	AA	AB	AB	AB	AA	AA	AB	AB	AA	AA	AB	AB	AB	AA	Ad	AB	AB	AB	AB	AB	AB	AB	BB	AB	AA	AA	AA	AB	BB	Ad	AB	BB	AB	AB	AB	AB	AB	AB	AB	AB	BB
chr1B	90063501	90067500	4000	Ad	Ad	AA	AA	AB	AA	AA	AA	AA	AA	AA	AA	AA	Ad	Ad	AA	AA	Ad	AB	Ad	AA	Ad	Ad	AA	AA	AA	AA	AA	Ad	Ad	AA	Ad	AA	AA	Ad	Ad	AA	AB	AA	AA	AA	AB	AA	AA	AB	AA
chr1B	90186001	90190500	4500	Ad	AA	AA	AA	AA	AB	BB	BB	BB	BB	BB	AA	BB	AA	Ad	AB	BB	AA	AA	AA	AB	Ad	Ad	BB	AB	BB	BB	BB	AB	AA	AA	AA	AA	AA	AA	dd	AA	AB	AB	BB	BB	AA	BB	AA	AA	M
chr1B	90263501	90268000	4500	AA	AA	AA	AB	AB	AA	AA	AB	AA	AA	AA	AA	AB	AA	AB	AB	AA	AA	AA	AA	AB	AA	AA	AA	AA	AA	AA	AA	AB	AA	AA	AA	AA	AA	AA	BB	AA	AB	AB	AA	AB	AA	AB	AA	AA	AA
chr1B	90384501	90394000	9500	AA	AA	AA	AA	BB	AB	AA	AA	AA	AA	AA	AA	AA	AA	AA	AA	AA	AA	AA	AA	AA	AA	AA	AA	AA	AA	AA	AA	AB	AA	AA	AA	AB	AA	AA	AA	AA	AB	AA	M	AA	AA	AA	AA	AA	AA
chr1B	90396501	90400500	4000	Ad	BC	BB	BB	BB	BC	M	BC	BC	BB	BC	BB	BC	M	M	BB	BB	BC	BC	BB	BB	Ad	AA	BC	BB	BB	Ad	AA	AB	Ad	BB	BC	M	BB	Ad	BB	AB	BB	AB	BC	BB	BB	BB	BB	BB	BB
chr1B	90398001	90403500	5500	Ad	AB	AA	AB	AB	AB	BB	AB	BB	AA	AB	AB	BB	BB	BB	AB	AB	BB	AB	AB	AB	Ad	Ad	AB	AB	AA	Ad	AA	AA	Ad	AB	AB	BB	AB	Ad	AB	AA	AB	AA	AB	AB	AB	AB	AB	AB	AA
chr1B	90406501	90413000	6500	Ad	BB	AA	AB	AB	BB	BC	AB	AB	AA	AB	AB	BB	BC	BC	BB	AB	BC	AB	AA	AA	Ad	Ad	AB	AA	AA	Ad	AA	AA	Ad	AB	AB	BC	AB	Ad	BB	AA	AB	AA	AB	AA	AB	AA	AB	AB	AB
chr1B	90427001	90432500	5500	AA	AA	AA	Ad	AA	AA	AA	Ad	Ad	Ad	Ad	Ad	AA	Ad	AA	AA	AA	AA	Ad	AA	AA	AA	AA	AA	AA	AA	AA	AA	AA	Ad	AA	Ad	AA	AA	AA	AA	AA	AB	AA	AA	AA	AA	AB	AA	AA	AB
chr1B	90535001	90540000	5000	AA	AA	AA	AA	BB	AB	AA	AA	AA	AA	AA	AA	Ad	Ad	Ad	AA	AA	AA	AA	AA	AA	AA	AA	AA	AA	AA	AA	AA	AA	AA	AA	AA	AA	AA	AA	AA	AB	AB	AA	M	AA	AA	AA	AA	BB	BB
chr1B	90700501	90706500	6000	AA	AA	AA	AA	AA	AA	Ad	AA	AA	Ad	AA	AA	Ad	Ad	Ad	AA	AA	AA	AA	Ad	AA	AA	AA	Ad	Ad	AA	Ad	AB	AA	Ad	AA	Ad	AA	AA	Ad	AA	AA	AA	Ad	AA	AA	AA	Ad	AA	AA	AA
chr1B	90713501	90717500	4000	AA	AA	AA	AA	AA	AA	AA	AA	AA	AA	AA	AA	AA	AA	AA	AA	AA	AA	AA	AA	AB	BB	BB	AA	AA	AA	AA	AA	AB	AA	AA	AA	AA	AA	AA	AB	AB	AB	AB	AA	AA	AA	AA	AA	AA	AB
chr1B	90893501	90897500	4000	Ad	AB	AB	AA	AA	AB	AA	AA	AB	AA	AA	AB	AB	AB	AB	AA	AA	AA	AB	AA	AB	Ad	Ad	AA	AB	AA	Ad	AA	AA	AA	AA	AB	AA	BB	AA	AB	AB	AB	AB	AB	AA	AB	AB	AA	BB	AB
chr1B	90896001	90900500	4500	M	M	M	M	M	M	M	M	M	BC	M	M	M	M	M	M	BB	M	M	BC	M	BC	M	M	M	M	BC	BC	M	M	M	M	M	M	BB	M	BC	BC	BC	M	BC	M	BC	BC	M	AB
chr1B	90916501	90920500	4000	M	M	M	M	M	M	M	M	M	AB	M	M	M	BC	AB	BC	M	BC	M	BB	M	M	M	AB	M	M	M	M	BC	M	M	BC	M	M	M	BC	AB	BB	BC	M	M	AB	BC	M	M	BC
chr1B	90996501	91000500	4000	AB	BB	BC	M	BC	BB	BC	M	M	BB	BB	BC	M	AB	M	M	M	AB	BB	BB	M	M	M	BC	BB	M	M	M	BB	BB	BC	BC	M	M	AB	AB	BB	AB	AA	AB	AB	AB	BB	AB	AA	AA
chr1B	91079501	91084000	4500	AA	AA	AB	AA	AB	AA	AA	AA	AB	AB	AB	AB	AB	AB	AA	AA	AA	AB	AB	AB	AB	AB	AB	AB	AA	AA	AA	AA	AB	AB	AB	AB	AB	AB	AA	BC	AA	AB	AB	AA	AA	Ad	AA	AB	Ad	AA
chr1B	91374501	91379500	5000	AA	AA	AA	AA	AA	AA	AA	AA	AA	AA	AA	AA	AA	AA	AA	AA	AA	AA	AA	AA	AA	AA	AA	dd	AA	AA	AA	AA	AA	AA	AA	AA	AA	AA	AA	AA	AA	AB	AA	AA	AA	AA	AA	AA	AA	AA
chr1B	91390501	91395500	5000	BB	BB	BB	AB	AB	BB	BB	BB	BB	AB	BB	BC	BC	BB	BB	BB	BB	BB	AB	AB	AB	BB	AB	Ad	BB	BB	BB	AB	BB	M	BB	BC	BB	BB	AB	M	AB	BC	BB	AB	AB	BB	AA	AB	AB	AA
chr1B	91416501	91420500	4000	BB	BB	AB	BB	AB	BB	BB	BB	BB	BB	AB	AB	BB	BB	BB	AB	AB	AB	AB	BB	BB	AB	AB	Ad	AB	BB	AB	AB	BB	BB	BB	AB	BB	BB	BB	AB	AB	BC	AB	AB	AB	AB	AB	AB	AB	AA
chr1B	91507001	91511000	4000	AA	AA	AA	AB	AA	AB	AA	AA	AB	AA	AA	AA	AB	AA	AA	AB	AA	AA	AA	AB	AA	AA	AA	dd	AB	AA	AA	AB	AB	AB	AA	AB	AA	AA	AA	AA	AA	AB	AA	AA	AA	AB	AA	AA	AA	Ad
chr1B	91773501	91778000	4500	AA	AA	AA	AB	AB	AA	AA	AA	AB	AB	AB	AB	AB	AB	AB	AA	AA	AA	AB	AA	AA	AB	AB	AA	AA	AB	AB	AA	AB	AA	AB	AB	AB	AA	AA	BB	AA	AB	AB	AA	AB	Ad	AA	AB	Ad	AB
chr1B	91856501	91861500	5000	BB	AB	BB	AB	AB	BC	AB	AB	AB	BB	BB	AB	AB	AB	BB	AB	BB	AB	AB	AB	AB	BC	M	AB	AB	AB	BC	BB	BB	AB	AB	AB	AB	AB	BC	BC	BB	M	BB	AB	BB	BB	BB	AB	BB	BB
chr1B	91924001	91933000	9000	AA	AA	AA	AA	AA	AA	AA	AA	AA	AB	AA	AA	AB	AA	AA	AA	AA	AA	AA	AB	AA	AA	AA	AA	AA	AB	AB	AA	BB	AA	AA	AA	AB	AA	AB	AB	AB	AB	AA	AA	AA	AA	AB	AA	AA	AB
chr1B	92044001	92048500	4500	AA	AA	AA	AB	AA	AA	AA	AA	AA	AA	AA	AA	AA	AA	AA	AA	AA	AA	AA	AB	AA	Ad	AA	AA	AA	AA	AA	AA	AB	AA	AA	AA	AA	AA	AA	AB	AA	AA	AA	AA	AA	AB	AA	AA	Ad	AA
chr1B	92083001	92094500	11500	AA	AA	AA	AA	AA	AA	AA	AA	AA	AA	AA	AA	AA	AA	AA	AA	AA	AA	AA	AA	AB	AA	AA	AA	AA	AA	AA	AB	AB	AA	AA	AA	AA	AA	AA	Ad	AA	AB	AA	AA	AA	AA	AA	AA	AA	AA
chr1B	92097501	92101500	4000	AA	AB	Ad	AA	AB	AA	AA	AB	AA	AB	AB	AA	AA	AB	AA	AA	AA	AA	AB	AA	AA	AA	AA	AA	AA	AA	AA	AA	AA	AA	AB	AB	AB	AA	AA	AA	AB	AB	AA	AA	AA	AA	Ad	AA	Ad	AB
chr1B	92101001	92111000	10000	AA	AB	AB	AA	AA	AA	AB	AA	AA	AB	AB	AB	AB	AA	AA	AA	AA	AB	AB	AB	AB	AA	AA	AB	AB	AA	AA	AA	AB	AB	AB	AA	AB	AB	AA	AB	AB	AB	AB	AA	AA	AB	AA	AA	AA	AB
chr1B	92281501	92286000	4500	M	BC	BC	BB	BC	BB	BB	BC	BC	BB	BC	M	BB	BC	BB	BC	BC	BB	M	BC	M	BC	BB	BC	BC	M	BB	BB	BC	M	BB	M	BC	BC	BC	M	BC	BC	M	BB	BC	AB	BC	BC	AA	M
chr1B	92504001	92509000	5000	Ad	BC	BC	BB	BB	Ad	BC	BC	BC	AB	BB	BB	BB	BB	BC	BB	BC	BB	BB	AB	BC	dd	dd	BC	BC	BC	dd	Ad	AA	BC	BC	BC	BC	BC	BC	M	BB	BC	BC	BB	BC	BB	dd	BC	dd	M
chr1B	92533501	92538000	4500	AB	BC	BC	BC	BC	BC	BC	M	M	BC	M	BC	M	M	M	M	M	M	M	M	BC	BC	M	M	BB	M	BB	AB	M	M	M	M	M	BC	BB	AB	BB	BC	BC	M	BC	AB	AB	BC	AA	BB
chr1B	92572501	92576500	4000	AB	BB	AB	AB	AB	AB	AB	AB	AB	AB	AB	BB	BB	AB	AB	AB	AB	AA	AA	AB	AB	AB	AB	AB	AA	AB	AA	BC	AA	AB	AB	AB	BB	AB	AB	AB	BC	BC	BB	BB	AB	AB	AB	AB	BB	BB
chr1B	92628001	92632000	4000	AA	AB	AB	AB	AB	AB	AB	AB	BB	AB	AB	AB	AB	AB	AB	AB	AB	AB	AA	AB	AB	AB	AB	BB	AB	AB	AB	AB	AA	AB	AB	BB	BB	AB	BB	AB	AB	BB	BB	AB	BB	AB	BB	BB	AB	BC
chr1B	92734001	92739500	5500	BB	AA	BB	AB	AB	AB	AB	AB	AB	BB	AB	AB	AB	AB	AB	AB	BB	AB	BB	AB	AB	AB	AB	AB	AB	AB	AB	AA	BB	AB	AB	AB	AB	AB	AB	BB	BB	BB	BB	AB	AB	BC	AB	BB	AA	BB
chr1B	93026501	93031000	4500	AA	AA	AA	AA	AA	AA	AA	AA	AA	AA	AA	AA	AA	AA	AA	AA	AA	AA	AA	AA	AA	AA	AA	AA	AA	AA	AA	AA	AA	AA	AA	AA	AA	AA	AA	BB	AA	AB	AB	AA	AA	AA	AA	AB	AA	AB
chr1B	93073001	93077500	4500	AA	AA	AA	AA	AA	AA	AA	AA	AA	AA	AA	AA	AA	AA	AA	AA	AA	AA	AA	AB	AA	AA	AA	AA	AA	AA	AA	AA	AA	AA	AA	AA	AA	AA	AA	AA	AB	AA	AA	AA	AA	AA	AA	AA	AA	AA
chr1B	93438001	93444000	6000	AA	AA	AA	AA	AA	AA	AA	AA	AB	AA	AA	AA	AA	AA	AA	AA	AA	AA	AA	AA	AA	AA	AA	AA	AA	AA	AA	AA	AA	AA	AA	AA	AA	AA	AA	AA	AB	AA	AA	AA	AA	AA	AA	AA	AA	AB
chr1B	93491501	93495500	4000	AA	AA	AA	AA	AA	AA	AA	AA	AA	AA	AA	AA	AA	AA	AA	AA	AA	AA	AA	AA	AA	AB	AA	AA	AA	AA	AA	AA	AB	AB	AA	AA	AA	AA	AA	AB	AB	AB	AB	AA	AA	AA	AA	AA	AB	AB
chr1B	93509001	93513500	4500	AA	AA	AA	AA	AA	AA	AA	AA	AA	AA	AA	AA	AA	AA	AA	AA	AA	AA	AB	AA	AA	AA	AA	AA	AA	AA	BB	AB	AA	AA	AA	AA	AA	AA	AA	AA	AB	AB	AA	AA	AA	AA	AA	AA	AA	AA
chr1B	93576001	93586000	10000	M	M	M	BC	M	M	BC	M	M	M	M	M	BC	M	M	M	BC	M	M	M	M	M	M	BC	BC	M	AB	AB	M	M	BC	BC	BC	BC	M	M	M	M	M	BC	M	BC	M	BC	BC	M
chr1B	93659001	93663500	4500	Ad	AA	AA	AA	AA	AA	AA	AA	AB	AA	BB	BC	AA	AA	AA	AA	AA	AA	AA	AA	AA	AA	AA	AA	AA	AA	dd	dd	AA	AA	BB	AA	AA	AB	AA	Ad	AA	AA	AA	AA	AA	AA	AA	AA	AA	AA
chr1B	93733001	93745000	12000	AA	AA	AA	AA	AA	AA	AA	AA	AA	AA	AA	AA	AA	AA	AA	AA	AA	AA	AA	AA	AA	AA	AA	AA	AA	AA	AA	AA	AA	AA	AA	AA	AA	AA	AA	AA	AA	AB	AA	AA	AA	AA	AA	AA	AA	AA
chr1B	93769001	93773500	4500	AB	AA	AA	AA	AB	AA	AA	AA	AA	AA	AA	AA	AA	AA	AA	AB	AA	AB	AB	AA	AB	AA	AA	AA	AA	AA	AA	Ad	AA	AA	AA	AA	AA	AA	AA	AB	AB	AB	AA	AA	AB	AA	AB	AA	AB	BB
chr1B	93890001	93894000	4000	AB	AA	AA	AA	AB	AB	AB	AA	AA	AB	Ad	AA	AB	AA	AB	AA	AA	AB	AA	AB	AB	AB	BC	AA	AB	AA	Ad	Ad	AB	AB	AB	AB	AB	AA	AB	Ad	AA	AA	AA	AA	AA	AA	AA	AA	AA	AA
chr1B	93900501	93904500	4000	BC	BC	BC	BB	BC	BB	BC	BC	BC	BC	BB	BC	M	M	BC	BB	BC	BC	BB	BB	BB	M	M	BC	BC	BC	AA	AA	BC	BC	BB	BC	M	BC	BB	AB	BB	AB	AA	AB	AB	AB	BB	AB	BB	BB
chr1B	93936501	93941000	4500	Ad	Ad	AA	Ad	Ad	Ad	Ad	AA	AA	AA	AA	Ad	AA	AA	Ad	AA	Ad	AA	AA	AA	AA	Ad	Ad	AB	AA	AA	AA	AA	Ad	Ad	Ad	Ad	AA	Ad	AA	AB	AA	AB	AB	AA	AA	AB	AA	AA	AA	Ad
chr1B	94045501	94054000	8500	AB	AB	AB	AB	AB	AB	AB	AA	AB	AB	AB	AB	AB	AB	AB	AB	AB	AB	AB	AA	AB	AB	AB	AA	AA	AB	AA	AA	AB	AB	AB	AB	AB	AB	AA	AA	AA	AB	AA	AA	AA	AB	AA	AA	AA	AA
chr1B	94077001	94089000	12000	AA	AA	AA	AB	AB	AB	AB	AB	AB	AB	AA	AA	AB	AB	AA	AA	AA	AA	AA	AB	AA	AB	AB	Ad	AA	AB	AB	AA	AB	AA	AB	AA	AA	AB	AA	AA	AA	AB	AA	AA	AA	AB	AA	AA	AA	AA
chr1B	94234501	94239000	4500	AA	AA	AA	AA	AA	Ad	AA	AA	AA	AA	AA	AA	AA	AA	AA	AA	AA	AA	AA	AA	AA	AA	AB	AA	Ad	AA	AA	Ad	AB	AA	AA	AA	AA	AA	AA	BB	AB	AB	AB	AA	AA	AA	dd	AA	dd	AA
chr1B	94310001	94316000	6000	M	M	M	M	M	M	M	M	M	M	M	M	M	M	M	M	M	M	M	M	M	M	M	M	M	M	M	M	M	M	M	M	M	M	M	M	M	M	M	M	M	BC	M	M	BC	M
chr1B	94322001	94326500	4500	AA	AA	AA	AA	AA	AA	AA	AA	AA	AB	AA	AA	AA	AA	AA	AA	AA	AA	AA	AA	AA	AB	AB	AA	AA	AA	AB	AB	BC	AA	AA	AA	AA	AA	AA	AB	AA	AA	AA	AA	AA	AA	AA	AA	Ad	AB
chr1B	94459501	94463500	4000	AA	AA	AA	AA	AA	AA	AA	AA	AA	Ad	AA	AB	AA	AA	Ad	AA	AA	AB	AA	Ad	AA	dd	dd	AA	AA	AA	dd	Ad	Ad	AA	AA	AA	AA	AA	AA	AA	BB	AA	AA	AB	AA	AA	AA	AA	AA	AB
chr1B	94863001	94867000	4000	AA	AA	AA	AA	AA	AA	AA	AA	AA	dd	AA	AA	AA	AA	AA	AA	AA	AA	AA	Ad	AA	dd	dd	AA	AA	AA	dd	dd	dd	AA	AA	AA	AA	AA	AA	BB	AA	AA	AB	AA	AA	AA	AA	AA	AA	AA
chr1B	94895001	94899500	4500	AA	AA	AA	AA	AA	AA	AA	AA	AA	dd	AA	AA	AA	AB	AA	AA	AA	AA	AA	Ad	AA	dd	dd	AA	AA	AA	dd	Ad	dd	AA	AA	AA	AA	AA	AA	Ad	AA	AA	Ad	AA	AA	AA	AA	AA	Ad	AA
chr1B	95263001	95269000	6000	dd	AA	AA	AA	AB	Ad	AB	AA	AA	AA	AA	AA	AB	AB	AB	AA	AA	AB	AB	AA	AA	AA	AA	AB	AA	AA	AB	AA	AB	AB	AA	AB	AB	AB	dd	AB	AA	AB	AB	AA	AA	AA	dd	AA	dd	AA
chr1B	95305501	95317000	11500	AA	AA	AA	AA	AA	AA	AA	AA	AA	dd	AA	AA	AA	AA	AA	AA	AA	AA	AA	AA	AA	dd	dd	AA	AA	AA	dd	Ad	dd	AA	AA	AA	AA	AA	Ad	Ad	AA	AA	AA	AA	AA	AA	AA	AA	AA	AA
chr1B	95362001	95368000	6000	dd	Ad	AA	AA	AA	dd	AA	Ad	Ad	AA	AA	Ad	AA	AA	Ad	AA	AA	AA	AA	AA	AA	AA	AA	AA	AA	AA	AA	Ad	AA	Ad	Ad	AA	Ad	AA	dd	Ad	AA	AA	AA	AA	AA	AA	dd	AA	dd	Ad
chr1B	95394501	95398500	4000	Ad	AB	AA	AB	AB	Ad	AB	AB	AB	Ad	AB	AA	AB	AA	AA	AB	AA	AA	AA	AA	AB	Ad	Ad	Ad	AB	AB	Ad	Ad	Ad	AA	AB	AA	AB	AB	Ad	BC	AA	AB	AB	BB	AA	AA	Ad	AA	Ad	AB
chr1B	95396501	95406500	10000	AA	AA	AA	AA	AA	Ad	AA	AA	AA	Ad	AA	AA	AA	AA	AA	AA	AA	AA	AA	AA	AA	Ad	Ad	AA	AA	AA	Ad	AA	AA	AA	AA	AA	AA	AA	Ad	AA	AA	AA	AA	AA	AA	AA	dd	AA	dd	AA
chr1B	95410001	95414500	4500	AA	AB	AA	AB	AB	AA	AB	AB	AB	AA	AB	AB	BB	AB	AA	AB	AB	AB	AA	AB	AB	AA	AA	AB	AB	AB	AA	Ad	AA	AB	AB	AB	AB	AB	AA	Ad	AB	AA	AA	AB	AA	AA	dd	AA	dd	AB
chr1B	95417001	95421000	4000	AA	BC	BB	BB	BB	Ad	BC	AB	BB	BB	BB	BC	BB	BB	BB	BB	BC	BB	BB	BB	AB	AB	AB	BC	BB	BC	BB	AB	BB	BC	BC	BC	BC	BB	Ad	BB	BB	BC	BC	BC	BB	BB	dd	BB	dd	BB
chr1B	95435501	95439500	4000	AA	BC	BB	AB	AB	Ad	BB	AB	BB	BB	BB	BB	BB	BB	BB	BB	BC	BB	BB	BB	AB	AB	AB	BB	AB	BB	BB	AB	BB	BC	BB	BB	BC	BB	AA	BB	BB	BC	BB	BB	BB	AB	dd	BB	dd	BB
chr1B	95491501	95495500	4000	AB	AB	AB	AB	BB	AA	AB	BB	BB	AB	AB	BB	AB	BB	AB	AB	AB	AB	AB	BB	AA	AB	BB	AA	AB	AB	AB	AB	AA	AB	BB	BB	BB	AB	BB	AB	AA	AB	AB	AA	AA	AA	dd	AA	dd	AA
chr1B	95574001	95580000	6000	AA	AA	AA	AA	AA	Ad	AA	AA	AA	AA	AA	AA	AB	AA	AA	AA	AA	AA	AA	AA	AA	AA	AA	AA	AA	AA	AB	AA	AA	AB	AA	AA	AA	AA	AA	AB	AB	AB	AA	AA	AA	AB	dd	AA	dd	BB
chr1B	95801501	95805500	4000	dd	AA	AA	AA	AA	AA	AA	AA	AA	dd	AA	AA	AA	AA	AA	AA	AA	AA	AA	AA	AA	dd	dd	AA	AA	AA	dd	dd	dd	AA	AA	AA	AA	AA	dd	AB	BB	AA	AB	AA	AB	AA	dd	AA	dd	AA
chr1B	95823001	95827000	4000	AA	AA	AB	AA	AA	AA	AA	AA	AA	AA	AB	AA	AB	AA	AA	AB	AA	AA	AB	AA	AA	AB	AB	AA	AA	AA	AA	AB	AB	AA	AA	AA	AA	AA	AA	AA	AA	AA	Ad	AA	AA	AA	AA	AA	AA	AA
chr1B	95835501	95839500	4000	AA	AB	AB	AA	AB	AA	AA	AB	AA	AA	AB	AB	AA	AB	AB	AB	AA	AA	AB	AB	AB	AA	AA	AA	AA	AA	AB	AB	AA	AA	AB	AB	AA	AA	AB	AB	AA	AB	AB	AA	AA	AA	AB	AB	AB	AB
chr1B	95845001	95849500	4500	AA	AA	AA	AA	AA	AA	AA	AA	AA	AA	AA	AA	AA	AA	AA	AA	AA	AA	AA	Ad	AA	AA	AA	AA	AA	AA	AA	AA	Ad	AA	AA	AA	AA	AA	AA	AA	AA	AB	AA	AA	AA	AA	AA	AA	Ad	AA
chr1B	95850501	95854500	4000	Ad	AA	AA	AA	AA	AA	AA	AA	AA	AA	AA	AA	AA	AA	AA	AA	AA	AA	AA	AA	AA	AA	AA	AA	AA	AA	AA	AA	AA	AA	AA	AA	AA	AA	AA	BB	AA	AB	AA	AA	AA	AA	AA	AA	AA	AA
chr1B	95897501	95901500	4000	dd	BB	AB	BB	AB	Ad	BB	AB	AB	dd	AB	AA	AB	AB	AB	AB	AB	AB	AB	AB	AB	dd	dd	AB	AB	AB	dd	Ad	dd	AB	AB	AB	AB	AB	Ad	AB	AB	AB	AA	AB	AA	AB	dd	AB	dd	AB
chr1B	97350001	97355500	5500	dd	AA	AA	AA	AA	Ad	AA	AA	AB	dd	Ad	AA	AA	AA	AA	AA	AA	AA	AA	Ad	AA	dd	dd	AA	AA	AA	dd	dd	dd	AA	AA	AA	AA	AA	dd	AA	AB	AB	AA	AA	AB	AA	dd	AA	Ad	AB
chr1B	97475501	97479500	4000	AA	AA	AA	AA	AA	AA	Ad	AB	AA	AB	AA	AA	AA	AA	AA	AA	AA	AA	AA	AA	AA	AA	AA	AA	AA	AA	AA	AA	AB	AA	AA	AA	AA	AA	AA	BB	AA	AB	AB	AA	AA	AA	AA	AA	AA	AB
chr1B	98305501	98316500	11000	BB	AB	AA	AB	AA	AA	AB	AA	AA	AA	AB	AB	AB	AA	AB	AA	AA	AB	AA	AA	AA	AA	AA	AB	AA	AA	AA	AA	AA	AA	AA	AB	AB	AB	M	AB	AA	AB	AB	AA	AA	AA	AA	AA	AA	AA
chr1B	98385501	98400500	15000	Ad	BB	AB	BC	AB	AA	AB	AB	AB	Ad	AB	AB	AB	AB	AB	BB	BB	BB	AB	AB	AB	Ad	Ad	AB	AB	AB	Ad	Ad	Ad	AB	AB	AB	AB	AB	Ad	AB	AB	BB	AB	AB	AB	AA	Ad	AB	Ad	AB
chr1B	98429501	98437000	7500	Ad	BB	AB	BC	BB	AA	BB	BB	BB	Ad	AB	BB	BC	BB	BB	BC	BC	BB	BB	AB	AB	Ad	Ad	AB	BB	BB	Ad	Ad	Ad	BB	BB	AB	BB	BB	Ad	AA	BB	BB	AB	BB	AB	AB	Ad	BB	Ad	BB
chr1B	98430501	98443500	13000	Ad	BB	AB	BB	BB	AA	AB	BB	AB	Ad	AB	BB	BB	BB	AB	BB	BB	BB	AB	AA	AB	Ad	Ad	AA	AB	AB	Ad	Ad	Ad	BB	BB	AB	AB	AB	Ad	AA	AB	BB	AB	AB	AB	AA	Ad	AB	Ad	AB
chr1B	98668501	98679500	11000	M	BC	M	BC	BB	M	BC	BC	BC	M	BC	BC	M	BC	M	BC	BC	M	BC	BC	BC	BC	M	BB	BB	M	M	BB	BC	M	M	BC	BC	BC	BC	BB	BC	M	BB	BB	BB	M	BB	BB	BC	BB
chr1B	98749501	98754000	4500	AB	BB	AB	BB	AB	AB	BB	AB	BB	AB	BB	AB	AB	AB	AB	AB	AB	BB	BC	AB	AB	AB	AB	AA	AB	BB	AB	AA	BB	BB	BB	AB	BB	AA	BB	BC	AB	AB	BC	BB	BC	AA	AB	BB	AA	AB
chr1B	98769001	98773000	4000	AB	BB	AB	BB	BB	BB	BB	AB	AB	AB	BB	AB	BB	BC	BB	BB	BB	BB	BB	BC	BB	BB	BB	BB	BC	BB	BB	AB	BC	BB	AB	AB	BB	BB	AB	BB	AB	AB	BC	BB	BB	AA	BB	BC	AA	BB
chr1B	98789501	98793500	4000	AB	BB	AB	AB	AB	AB	BB	AB	AB	AB	BB	AB	BB	BB	BB	AB	AB	AB	AB	BB	AB	AB	AB	AB	BB	BB	AB	AA	BB	AB	AB	AB	BB	AB	AB	BB	AB	AB	BB	AB	AB	AA	AB	BB	AA	AB
chr1B	98867001	98873500	6500	Ad	AB	BB	AB	AB	AA	AA	AB	BB	AA	BB	BB	BB	AB	BB	BB	BB	AB	BB	AB	BB	Ad	Ad	BB	BB	BB	Ad	AA	AA	AB	AB	BB	BB	AB	Ad	AB	AB	BB	AB	AB	AB	BC	Ad	BB	AA	BB
chr1B	99128001	99133000	5000	AA	AA	AA	AA	AA	AA	AA	AA	AA	AA	AA	AA	AA	AA	AA	AA	AA	AA	AA	AA	AA	AA	AA	AA	Ad	AA	AA	AA	AA	AA	AA	AA	AA	AA	AA	AA	AA	AB	AA	AA	AA	AA	AA	AA	AA	AA
chr1B	99133501	99141000	7500	AA	AA	AA	AA	AA	AA	AA	AA	AA	AA	AA	AA	AA	AA	AA	AA	AA	AA	AA	AA	AA	AA	AA	AA	AA	AA	AA	AA	AA	AA	AA	AA	AA	AA	AA	AB	AA	AB	AA	AA	AA	AA	AA	AB	AA	AA
chr1B	99241501	99246500	5000	AA	AB	AA	AA	AA	AA	AA	AA	AA	AA	AA	AA	AA	AB	AA	AA	AA	AA	AA	AA	AA	AA	AA	AA	AA	AA	Ad	AA	AA	AA	AA	AA	AB	AB	Ad	Ad	AA	AA	AA	AA	AA	AA	Ad	AA	Ad	AA
chr1B	99249501	99254500	5000	Ad	AA	AA	AA	AB	Ad	AA	AA	AA	Ad	AA	AA	AB	AA	AA	AA	AA	AA	AA	Ad	AB	Ad	Ad	Ad	AB	AA	Ad	AA	Ad	AA	AA	Ad	AA	AB	Ad	Ad	AA	AA	Ad	AA	AA	AA	Ad	AA	Ad	AA
chr1B	99257501	99262000	4500	AA	AA	AA	AA	AA	AA	AA	AA	AA	AA	AA	AA	AA	AA	AA	AA	AA	AA	AA	AA	AA	AA	AA	AA	AA	AA	AA	AA	AB	AA	AA	AA	AA	AA	AA	AA	AB	AA	AA	AA	AA	AA	AA	AA	AA	AB
chr1B	99274001	99278500	4500	Ad	AA	AA	AB	AA	AA	AA	AA	AA	AA	AA	AB	AB	AA	AA	AA	AA	AB	AA	AA	AA	AA	AA	AA	AA	AA	Ad	Ad	Ad	AA	AA	AA	AB	AA	AA	AB	AA	AB	AB	AA	AA	Ad	Ad	AA	Ad	AA
chr1B	99469501	99473500	4000	AA	AB	AB	AB	AA	AA	AB	AB	AA	AA	AA	AB	AB	AA	AA	AB	AB	AB	AB	AA	AB	AA	AA	AA	AA	AA	AA	AA	AB	AA	AB	AA	AA	AA	AA	BB	AA	AB	AB	AA	AA	AB	Ad	AA	Ad	AB
chr1B	99600001	99607500	7500	AA	AA	AA	AA	AA	Ad	AA	AA	AA	AA	AA	AA	AA	AA	AA	AA	AA	AA	AA	AA	AA	AA	AA	AA	AA	AA	AA	Ad	AA	AA	AA	AA	AA	AA	AA	AB	AA	AA	AA	AA	AA	AA	Ad	AA	Ad	AB
chr1B	99666501	99670500	4000	AA	BC	BC	BB	BB	BC	BC	BC	BC	AA	BB	BC	BC	BC	BC	BC	BC	BC	BB	AB	BC	AA	AA	BC	BC	AB	AA	AB	AB	BB	BC	BB	BC	BB	AB	BC	AB	BC	BC	BC	BC	AB	BC	BC	AB	AB
chr1B	99733501	99737500	4000	BB	BB	M	AB	AA	BC	BB	BB	AA	AB	BB	AB	BB	BB	BB	BB	BB	AB	BB	BB	AA	AA	BB	AA	BB	BB	BB	BC	BB	M	BB	M	BB	M	BC	AB	AB	BB	BC	AA	AB	BB	AB	M	BC	AA
chr1B	99828501	99832500	4000	BB	BB	BB	AB	BB	BB	BB	AB	AB	BB	BB	BC	BB	BB	BB	BB	BB	BB	BB	BB	BB	AB	BB	BB	BB	BB	BB	BB	AB	BB	BB	BB	BB	BB	BB	BB	BB	BC	BC	BB	BC	AB	AB	BB	AA	BB
chr1B	99877001	99881000	4000	AA	AA	AA	AA	AA	AB	AB	AA	AA	AA	AA	AA	AA	AA	AA	AB	AA	AA	AA	AA	AA	AA	AA	AB	AA	AA	AB	AA	AA	AA	AA	AA	AA	AA	AA	M	AA	AB	AB	AA	AA	Ad	AB	AA	AB	AA
chr1B	99877501	99891000	13500	AA	AA	AA	AA	AA	AB	AA	AA	AA	AA	AA	AA	AA	AA	AA	AA	AA	AA	AA	AA	AA	AA	AA	AA	AA	AA	AA	AA	AA	AA	AA	AA	AA	AA	AA	BB	AA	AB	AA	AA	AA	AA	AB	AA	AB	AA
chr1B	99987501	99991500	4000	AA	AA	AA	AB	AB	Ad	AB	AB	AA	Ad	AB	AA	AB	AA	AB	AA	AB	AB	AA	AA	AB	AA	AA	AB	AA	AA	dd	dd	AA	BB	BB	BB	AB	BB	AB	dd	AA	BC	AB	AA	AA	AA	AA	AA	dd	AB
chr1B	100188001	100192000	4000	M	BC	M	BC	BB	AA	M	BC	BC	BC	M	M	BC	M	BC	BB	BC	M	BC	AB	BB	BC	M	BC	AB	BC	BC	BB	BC	BC	BC	M	BC	M	M	AB	BC	BC	M	BB	M	BB	BB	BC	AB	BC
chr1B	100198501	100202500	4000	BC	M	M	M	M	BC	BC	M	BB	BC	BC	BB	BB	M	BC	BC	M	M	M	M	M	M	M	M	M	BC	M	M	M	BB	M	BB	M	M	M	BB	BB	BC	BB	M	BB	BC	BB	BC	Ad	BB
chr1B	100312501	100317500	5000	AB	AB	AA	AB	AB	BB	AA	AA	BB	AA	AA	AB	AA	AA	AA	AA	AA	AB	AA	AA	AA	AA	AA	AB	AA	AA	AA	BB	AA	AA	AB	AB	AA	AB	AA	AB	AA	AB	AB	AA	BB	AA	AA	AB	AA	BC
chr1B	100547501	100553000	5500	dd	AA	AA	AA	AA	Ad	AA	AA	AA	dd	AA	AA	AA	AA	AA	AA	AA	AA	AA	Ad	AB	Ad	Ad	BB	AA	AA	dd	dd	Ad	AB	AA	AA	AA	AA	dd	dd	AA	AA	AA	AA	AA	AA	dd	Ad	dd	AA
chr1B	100559501	100565000	5500	AA	AA	AA	AA	AA	AA	Ad	AA	AA	AA	Ad	AA	AA	AA	AA	AB	AA	AA	AA	AA	BB	AA	AA	BB	Ad	AB	AA	AA	AB	AB	AA	AA	AA	AA	Ad	Ad	AA	AB	AA	AA	AA	AA	AA	AA	AA	AA
chr1B	100566001	100596500	30500	AA	AA	AA	AA	AA	Ad	AA	AA	AA	AA	AA	AA	AA	AA	AA	AA	AA	AA	AA	AA	BB	AA	AA	BB	AA	AA	AA	AA	AA	AA	AA	AA	AA	AA	AA	dd	AA	AB	AA	AA	AA	AA	dd	AA	dd	AB
chr1B	100595501	100631500	36000	AA	AA	AA	AA	AA	Ad	AA	AA	AA	AA	AA	AA	AA	AA	AA	AA	AA	AA	AA	AA	BB	AA	AA	BB	AA	AA	Ad	AA	AA	AA	AA	AA	AA	AA	AA	dd	AA	AA	AA	AA	AA	AA	dd	AA	dd	AA
chr1B	100617501	100631500	14000	AA	AA	AA	AA	AA	Ad	AA	AA	AA	AA	AA	AA	AA	AA	AA	AA	AA	AA	AA	AA	BB	AA	AA	BC	AA	AA	AA	AA	AA	AA	AA	AA	AA	AA	AA	Ad	AA	AA	AA	AA	AA	AA	Ad	AA	Ad	AA
chr1B	100629501	100638500	9000	BB	AA	AA	AA	AA	AA	AA	AA	AA	AA	AA	AA	AA	AA	AA	AA	AA	AA	AA	AA	AA	AA	AA	AA	AA	AA	AA	AA	AA	AA	AA	AA	AA	AA	AA	Ad	AA	AB	AA	AA	AA	AA	AA	AA	AA	AA
chr1B	100989001	100993500	4500	AB	BB	AA	BC	BB	AB	AB	AA	AB	AB	AA	AB	AB	AB	AB	AB	AB	AB	BB	AB	BB	BC	BB	AB	AB	AB	AB	AB	AA	BB	AB	AB	BB	BB	BB	M	BB	BB	BC	AB	AB	BB	AB	AB	BB	AB
chr1B	101248001	101252500	4500	AA	AB	AA	AA	AA	AB	AA	AA	AA	AA	AA	Ad	AA	AA	AA	AA	AA	AA	AB	AA	AA	AB	AA	Ad	AB	AA	AA	AA	AA	AA	AA	AA	AB	AB	Ad	Ad	AB	AB	AB	AA	AB	AA	AA	AA	AB	AB
chr1B	101402501	101406500	4000	AA	AA	AA	AA	AA	AA	AA	AA	AA	AA	AA	AA	AA	AA	AA	AA	AA	AA	AA	AA	Ad	Ad	AA	AA	AA	AA	AA	Ad	AA	AA	AA	AA	AA	AA	AA	BB	Ad	AB	AB	AA	AA	AA	AA	AA	Ad	AA
chr1B	101592501	101598500	6000	Ad	Ad	AA	AA	AA	AA	AA	AA	AA	AA	AA	AA	AA	AA	AA	AA	AA	AA	AA	Ad	AA	AA	AA	AA	AA	AA	AA	AA	AA	AA	AA	AA	AA	AA	AA	Ad	AB	AB	AA	AA	AA	AB	AA	AA	AA	AB
chr1B	101856501	101861000	4500	M	BC	M	M	M	BC	BB	M	M	BC	BC	M	BC	BC	M	M	BC	BC	M	BC	BB	AB	BB	BC	BC	BC	BC	BC	BC	M	BC	BC	BC	M	BC	AB	BC	BC	BC	BB	M	BC	M	BC	BC	BC
chr1B	102090001	102095000	5000	M	M	BC	M	M	M	BC	M	M	M	M	M	M	M	M	M	M	M	M	M	BC	BB	BC	BC	BC	M	M	M	M	M	M	BC	M	M	BC	AB	M	M	BB	BC	BB	BC	BB	BC	BB	BB
chr1B	102189501	102200500	11000	AB	AB	AA	AA	AB	AA	AB	AB	AB	AA	AA	AA	AB	AA	AB	AA	AB	AA	AA	AB	AB	AA	AB	AB	AA	AA	AB	AA	AB	AA	AA	AA	AA	AA	AB	AA	AA	AB	AA	AA	AA	AA	AA	AA	AA	AB
chr1B	102250501	102260500	10000	AA	AA	AA	AA	AA	AB	AA	AB	AA	AA	AA	AA	AB	AA	AA	AA	AA	AA	AA	AA	AA	AA	AA	AA	AA	AA	AB	AA	AA	AB	AA	AA	AB	AA	AA	Ad	AA	AA	Ad	AA	AA	AA	AA	AA	AA	AA
chr1B	102365501	102382500	17000	AB	AB	AB	AB	AB	AA	AB	AA	AB	AA	AB	AA	AA	AB	AB	AB	AA	AA	AB	AB	AA	AA	AA	AA	AA	AA	AA	AA	AB	AB	AB	AB	AB	AA	AB	AB	AA	AB	AB	AA	AA	AA	AA	AA	AA	AA
chr1B	102378001	102382500	4500	AA	AA	AB	AB	AB	AB	AB	AA	AB	AA	AB	AA	AA	AA	AB	AB	AA	AA	AB	AB	AA	AA	AA	AA	AA	AA	AA	AA	AB	AB	AB	AB	AA	AB	AA	AB	AA	AA	AB	AA	AA	AA	AA	AA	AA	AA
chr1B	102544001	102551500	7500	AA	AA	AA	AA	AA	AA	AA	AA	AA	AA	AA	AA	AA	AA	AA	AA	AA	AA	AA	AA	AA	BB	BB	AA	AA	AA	AA	AA	AB	AA	AA	AA	AA	AA	AA	AA	AA	AA	AA	AA	AA	AA	AA	AA	AB	AA
chr1B	102626001	102630500	4500	AA	AA	AA	AB	AA	AA	Ad	AA	AA	AA	AA	Ad	AA	AA	AA	AA	AB	AA	AA	AA	AA	AA	AA	AA	AA	AA	AA	Ad	AB	AA	Ad	AA	AA	AA	AA	BC	AA	AB	AB	AA	AB	Ad	AA	AB	Ad	AA
chr1B	102928501	102934000	5500	AA	AA	AA	AA	AA	AA	AA	AA	AA	AA	AA	AA	AA	AA	AA	AA	AA	AA	AA	AB	AA	AA	AA	AA	AA	AA	AA	AA	BB	AA	AA	AA	AA	AA	AA	AA	AA	AA	AA	AA	AA	AA	AA	AA	AA	AA
chr1B	103314001	103319500	5500	M	M	BC	M	M	M	M	M	M	M	M	M	M	M	M	M	M	M	M	M	M	BC	BC	BC	M	M	M	M	M	M	M	M	M	M	M	AA	M	M	BC	BC	BC	BC	BB	M	BC	BC
chr1B	103702001	103715500	13500	AA	AA	AA	AA	AA	AA	AA	AA	AA	AA	AA	AA	AA	AA	AA	AA	AA	AA	AA	AA	AA	AA	AA	AA	AA	AA	AA	AA	AA	AA	AA	AA	AA	AA	AA	AA	AA	AA	AA	AA	AA	AA	AA	AA	AA	AA
chr1B	104186001	104191500	5500	AA	AA	AA	AA	AA	AA	AA	AA	AA	AA	AA	AA	AA	AA	AA	AA	AA	AA	AA	AA	AA	AA	AA	AA	Ad	AA	AA	AA	AB	AA	AA	AA	Ad	AA	AA	Ad	AA	AA	AA	AA	Ad	AA	AA	AA	AA	Ad
chr1B	104281001	104287000	6000	AB	AB	AB	AB	AB	Ad	AB	AB	BB	BB	BB	BB	AB	AB	AB	AB	AB	AB	AB	AB	AB	AB	AB	AB	BB	AB	AB	AB	AB	AB	AB	AB	BB	AB	AB	dd	BB	BB	BB	AB	BB	AB	dd	AB	dd	BB
chr1B	104361001	104368000	7000	AA	AA	AA	AA	AA	AA	AA	AA	AA	AA	AA	AA	AA	AA	AA	AA	AA	AA	AA	AA	AA	AA	AA	AA	AA	AA	AA	Ad	AA	AA	AA	AA	AA	AA	AA	AB	AA	AB	AA	AA	AA	Ad	AA	AA	Ad	AA
chr1B	104761501	104766000	4500	AA	AA	Ad	AA	AA	AA	AA	Ad	AA	Ad	Ad	Ad	AA	AA	AA	AA	AA	AA	Ad	AA	AA	AA	Ad	Ad	AA	AA	AA	AB	AA	AA	AA	AA	AA	AA	AA	AA	AB	AB	AA	AA	AA	AA	AA	AA	Ad	AA
chr1B	104879501	104885500	6000	BC	BC	BC	BC	BB	AB	BC	BC	BC	AB	BC	BC	BC	BB	BC	BB	BB	BB	BB	BC	BC	BB	BB	BC	AB	BC	AB	AB	BC	AB	BB	BB	BC	BB	BC	BB	M	M	BB	BB	BC	BC	BB	BC	AB	M
chr1B	104924501	104928500	4000	AA	AA	AA	AA	BB	AB	AA	AA	AA	Ad	AA	AA	AB	AA	AA	AA	AA	AA	AA	AA	AA	AA	AA	AA	AA	AA	AA	AA	AB	AA	AA	AA	AA	AB	AA	AA	AA	AB	AA	AA	AA	AB	AA	AA	AA	AA
chr1B	105180501	105199000	18500	AA	AA	AA	AA	AA	AA	AA	AA	AA	AA	AA	AA	AA	AA	AA	AA	AA	AA	AA	AA	AA	AA	AA	AA	AA	AA	AA	AA	AA	AA	AA	AA	AA	AA	AA	AA	AA	AA	AA	AA	AA	AA	AA	AA	AA	AA
chr1B	105286001	105290500	4500	AA	AA	AA	AA	AA	AA	AA	AA	AA	AA	AA	AA	AA	AA	AA	AA	AB	AA	AA	AA	AA	BB	BB	AA	AA	AA	AA	AA	AA	AA	AA	AA	AA	AA	AA	AB	AA	AB	AA	AA	AA	AA	AA	AA	AA	AB
chr1B	105336001	105349000	13000	AA	AA	AA	AA	AA	AA	AA	AA	AA	AA	AA	AA	AA	AA	AA	AA	AA	AA	AA	AA	AA	BB	BC	AA	AA	AA	AA	Ad	AA	AA	AA	AA	AA	AA	AA	Ad	AA	AA	AA	AA	AA	AA	AA	AA	AA	AA
chr1B	105374001	105378000	4000	AA	AA	Ad	AA	AA	AA	AA	AA	AA	AA	Ad	AA	AA	AA	AA	AA	Ad	AA	AA	AA	AA	BB	BB	AA	AA	AA	AA	AA	AA	AA	AB	AA	AA	AA	AA	AA	AA	AA	AA	AA	AA	AA	AA	AB	Ad	AB
chr1B	105581001	105594500	13500	AA	AA	AA	AA	AA	AA	AA	AA	AA	AA	AA	AA	AA	AA	AA	AA	AA	AA	AA	AA	AA	AA	AA	AA	AA	AA	AA	AA	AA	AA	AA	AA	AA	AA	AA	AA	AA	AA	AB	AA	AA	Ad	AA	AA	Ad	AA
chr1B	105621501	105626500	5000	AA	AA	AA	AA	AA	AA	AA	AA	AA	Ad	AA	AA	AA	AA	AA	AA	AA	AA	AA	Ad	AA	Ad	Ad	AA	AA	AA	AA	Ad	Ad	AA	AA	AA	AA	AA	Ad	AA	AA	AB	AA	AA	AA	AA	Ad	AA	Ad	BB
chr1B	105922501	105926500	4000	AA	AA	AA	AA	AA	AA	AA	AA	AA	AA	AA	AA	AA	AA	AA	AA	AA	AA	AA	AA	AA	AA	AA	AA	AA	AA	AA	AA	AA	AA	AA	AA	AA	AA	AA	AA	AA	AA	AA	AA	AA	AA	AA	AA	AA	AA
chr1B	106185501	106194000	8500	AA	AA	AA	AB	AA	AA	AB	AB	AB	AA	AA	AA	AA	AA	AB	AB	AB	AB	AA	AB	AB	AA	AA	AA	AA	AB	AB	AA	AB	AB	AB	AB	AB	AA	AA	Ad	AA	AB	AA	AA	AA	AA	AA	AA	AA	AA
chr1B	106358501	106362500	4000	M	M	M	M	M	M	M	M	M	M	M	M	M	M	M	M	M	M	M	M	M	M	M	M	M	M	M	M	M	M	M	M	M	M	M	BC	M	M	M	M	BC	BC	M	BC	BB	M
chr1B	106795001	106815500	20500	AA	AA	AA	AA	AA	AA	AA	AA	AA	AA	AA	AA	AA	AA	AA	AA	AA	AA	AA	AA	AA	AA	AA	AA	AA	AA	AA	AA	AA	AA	AA	AA	AA	AA	AA	AA	AB	AB	AA	AA	AA	AA	AA	AA	AA	AB
chr1B	106810501	106819500	9000	AA	AA	AA	AA	AA	AA	AA	AA	AA	AA	AA	AA	AA	AA	AA	AA	AA	AA	AA	AA	AA	AA	AA	AA	AA	AA	AA	AA	AA	AA	AA	AA	AA	AA	AA	AA	AA	AB	AA	AA	AA	AA	AA	AA	AA	AA
chr1B	106832001	106891000	59000	AA	AA	AA	AA	AA	AA	AA	AA	AA	AB	AA	AA	AA	AA	AA	AA	AA	AA	AA	AB	AA	AB	AB	AA	AA	AA	AA	AA	AB	AA	AA	AA	AA	AA	AA	AB	AA	AB	AB	AA	AA	AA	AA	AA	AA	AA
chr1B	106908001	106915000	7000	AB	AA	dd	AA	AA	Ad	AA	AA	AB	AB	AA	AA	AA	AA	AA	AA	AA	AA	AA	AA	AA	AA	AA	AA	AA	AA	dd	dd	AA	AA	AB	BB	AA	AA	BB	dd	AA	AA	AA	AA	AA	AA	dd	AA	dd	AA
chr1B	106991501	106995500	4000	AB	M	AB	M	M	AB	M	M	M	AB	BC	BC	BC	M	M	BC	BC	M	M	BC	M	AB	AA	M	M	M	BB	AB	AA	M	BB	AB	M	M	BB	Ad	BC	BB	BC	M	BC	BB	AA	BC	AA	BB
chr1B	107075501	107080000	4500	BB	AA	AA	AA	AA	AA	AB	AB	AA	AB	BB	BB	AA	BB	BB	AB	AB	BB	AB	AA	BB	AB	AB	AB	BB	AB	AA	AB	AB	AA	AB	AA	AB	AA	BC	AB	M	M	AB	BB	AA	M	Ad	AA	AA	AB
chr1B	107125501	107130000	4500	AA	AA	Ad	AA	AA	AA	AA	AA	AA	AA	AA	AA	Ad	AA	AA	AA	AA	AA	AA	AA	AA	AA	AA	AA	AA	AA	Ad	Ad	AA	AA	AA	AA	AA	AA	Ad	Ad	AB	AB	AA	AA	AA	AA	Ad	AA	Ad	AB
chr1B	107195501	107199500	4000	BC	M	BC	BC	M	M	BC	M	M	M	M	BC	BC	M	BC	BC	BB	BB	M	BC	M	BC	BC	BC	BC	M	BC	M	M	BC	BC	BC	M	M	BC	BB	M	M	BC	M	BB	BC	BC	BB	BB	M
chr1B	107325001	107329500	4500	AB	AB	AA	AA	AA	AA	AA	AA	AB	AA	AB	BB	AB	AB	AA	BB	AB	AA	AA	AB	AB	AB	AB	AA	AA	AA	AA	AA	AA	AB	AA	AB	AB	AB	AB	BC	AA	AB	AB	AA	AB	AA	AA	AA	AA	AA
chr1B	107521501	107526500	5000	M	M	M	M	M	M	M	M	M	M	BC	BC	M	M	M	M	M	M	BC	M	M	M	M	M	M	M	M	BC	M	M	M	M	M	M	M	M	M	M	M	M	M	M	BC	M	BC	M
chr1B	107540501	107545500	5000	AB	AB	AB	AB	AB	AA	AB	BB	BB	AB	AB	AB	BB	BB	BB	BB	AB	AB	AB	BB	AB	BB	AB	AB	BB	BB	BB	AB	AB	AB	AB	AB	AB	BB	AB	Ad	AB	BB	AB	AB	AB	AA	Ad	AB	Ad	AA
chr1B	107833501	107860500	27000	AA	AA	BB	AA	AA	AA	AA	AA	AA	AA	AA	AA	AA	AA	AA	AA	AA	AA	AA	AA	AA	AA	AA	AA	AA	AA	BB	BB	AB	AA	AA	AA	AA	AA	AA	AA	AA	AA	AA	AA	AA	AA	AA	AA	AA	AA
chr1B	107856501	107860500	4000	AB	AB	BB	AB	AA	AB	AA	AA	AA	AA	AA	AA	AA	AA	AA	AA	AA	AA	AA	AA	AA	AA	AA	AA	AA	AA	BB	AB	AB	AA	AB	AA	AA	AA	AA	AA	AA	AA	AA	AA	AA	AA	AA	AA	AA	AA
chr1B	108017001	108041000	24000	AA	AA	AA	AA	AA	AA	AA	AA	AA	AA	AA	AA	AA	AA	AA	AA	AA	AA	AA	AA	AA	AA	AA	AA	AA	AA	AA	AA	AA	AA	AA	AA	AA	AA	AA	AB	AA	AB	AB	AA	AA	AA	AA	AA	AA	AA
chr1B	108067001	108074000	7000	AA	AA	AA	AA	AA	AA	AA	AA	AA	AA	AA	AA	AA	AA	AA	AA	AA	AA	AA	AA	AA	AA	AA	AA	AA	AA	AA	AA	AB	AA	AA	Ad	AA	AA	AA	AA	AA	AB	AB	AA	AA	AA	AA	AA	AA	AA
chr1B	108082501	108089000	6500	AA	AA	AA	AA	AA	AA	AA	AA	AA	AA	AA	AA	AA	AA	AA	AA	AA	AA	AB	AA	AA	AA	AA	AB	AA	AB	AA	AA	AB	AB	AA	AA	AA	AA	AA	AA	AA	AB	AA	AA	AA	AB	AA	AA	AA	AA
chr1B	108230501	108237500	7000	AA	AA	AA	AA	AA	AA	BB	AA	AA	AA	AA	AA	AA	AA	AA	AA	AA	AA	AA	AA	AA	AA	AA	AA	AA	AA	AA	AA	AA	dd	AA	AA	AA	Ad	AA	AB	AA	AA	AB	AA	AA	Ad	AA	AA	Ad	AA
chr1B	108249001	108254500	5500	AA	AB	AA	AA	AA	AA	BB	AA	AA	AA	AA	AA	AB	AA	AA	AA	AB	AA	AA	AA	AA	AB	AA	AA	AA	AA	AA	AA	AA	dd	AA	AA	AB	AB	Ad	AA	AA	AB	AB	AA	AB	AA	AA	AA	Ad	BB
chr1B	108518501	108522500	4000	AB	BC	AB	BB	BB	BB	BB	BC	BB	BB	M	M	BB	BC	M	BC	BB	BC	BC	BB	BB	BC	BC	AB	BC	BB	AB	BB	BB	dd	BB	BB	M	M	BB	Ad	BB	M	BC	BB	BC	BC	AB	BC	Ad	BB
chr1B	108529501	108533500	4000	AA	AA	AA	AA	AA	AA	AA	AA	AA	AA	AA	AA	AA	AA	AA	AA	AA	AA	AA	AA	AA	AA	AA	AA	AA	AA	AA	AB	AA	dd	AA	AA	AA	AA	AA	Ad	AB	AA	AA	AA	AA	AA	AA	AA	AA	AA
chr1B	108555501	108561500	6000	AA	AA	BB	AA	AA	AA	AA	AA	AA	AA	AA	AA	AA	AA	AA	AA	AA	AA	AA	AA	AA	AA	AA	AA	AA	AA	AB	AB	AA	AA	AA	AA	AA	AA	AA	AB	AA	AB	AB	AA	AA	AA	AA	AA	AA	AB
chr1B	108568001	108572500	4500	AA	AA	BB	AA	AA	AA	AA	AA	AA	AA	AA	AA	AA	AA	AA	AA	AA	AA	AA	AA	AA	AA	AA	AB	AA	AA	BC	BB	AA	AA	AA	AA	AA	AA	AA	AA	AA	AA	AA	AA	AA	AA	AA	AA	AA	AA
chr1B	108568501	108579500	11000	AA	AA	BB	AA	AA	AA	AA	AA	AA	AA	AA	AA	AA	AA	AA	AA	AA	AA	AA	AA	AA	AA	AA	AA	AA	AA	BB	AB	AA	AA	AA	AA	AA	AA	AA	AA	AA	AA	AA	AA	AA	AA	AA	AA	AA	AA
chr1B	109011001	109015000	4000	BC	M	BC	BC	M	M	M	M	M	BB	M	BC	M	M	M	BC	M	M	M	M	M	M	M	M	M	BC	BC	BC	M	M	BC	BB	BC	M	BB	BB	M	BB	BB	BC	BC	M	BB	BB	BB	BC
chr1B	109038501	109042500	4000	AA	BB	Ad	AB	BB	AB	BB	BB	BB	AB	AB	BB	BB	BB	M	BB	BB	BB	BB	BB	BB	BB	AB	BB	BB	M	AA	AA	BB	BB	AA	AA	BB	BB	AA	Ad	AB	AB	BB	AB	BB	AB	AA	AB	AA	AB
chr1B	109165001	109169000	4000	AA	AA	AB	AA	AB	AA	AA	AA	AA	AA	AB	AA	AA	AB	AB	AB	AA	AA	AA	AA	AB	AB	AA	AB	AB	AB	AA	AA	AB	AA	AA	AA	AA	AA	AA	AB	AA	AB	AB	AA	AA	AA	AA	AB	AA	BB
chr1B	109247501	109253000	5500	dd	Ad	Ad	Ad	Ad	Ad	Ad	Ad	AA	Ad	Ad	AA	Ad	AA	Ad	Ad	Ad	Ad	Ad	AA	Ad	Ad	Ad	AA	Ad	Ad	Ad	AB	Ad	Ad	Ad	Ad	AA	Ad	Ad	Ad	AB	AA	Ad	AA	AA	AA	AA	Ad	Ad	AA
chr1B	109349501	109354500	5000	M	M	BB	M	M	M	M	M	M	M	M	M	M	M	M	M	M	M	M	M	M	M	M	M	M	M	M	BC	M	M	M	M	M	M	M	M	M	M	M	M	M	BC	M	M	BC	M
chr1B	109425501	109429500	4000	Ad	AA	Ad	AA	AA	M	AA	AA	AA	Ad	AA	AA	Ad	AA	AA	AA	AA	AA	AA	Ad	Ad	Ad	AA	AA	AA	AA	Ad	AB	AA	AA	Ad	Ad	AA	AA	Ad	BC	AB	AA	AA	AA	AA	AA	M	AB	M	AB
chr1B	109813501	109818000	4500	BB	BB	BB	BC	BB	BB	BB	BB	BB	BB	BB	BC	BB	BB	BB	BB	BC	BC	BB	BB	BB	BB	BB	BB	BB	BB	BB	AA	AB	AB	BB	BB	BC	BB	BB	AB	BB	AB	BC	BB	BB	AA	AB	BB	Ad	BB
chr1B	109860501	109865000	4500	AB	AB	AA	AB	AA	AA	AA	AB	AB	AB	AA	AB	AB	AB	AA	AB	AB	AA	AB	AB	AB	AA	AA	AB	AA	AA	AB	AB	AB	AA	AB	AA	AA	AB	AA	dd	AA	AA	AA	AA	AA	AA	Ad	AA	Ad	AA
chr1B	109869001	109881000	12000	AA	AA	AA	AA	AA	AA	AA	AA	AA	AA	AA	AA	AA	AA	AA	AA	AA	AA	AA	AA	AA	AA	AA	AA	AA	AA	AA	AA	AB	AA	AB	AA	AA	AA	AA	Ad	AB	AA	AA	AA	AA	AA	Ad	AA	Ad	AB
chr1B	110205001	110217500	12500	AA	AA	AA	AA	AA	AA	AA	AA	AA	AA	AA	AA	AA	AA	AA	AA	AA	AA	AA	AA	AA	AA	AA	AA	AA	AA	AA	AA	AA	AA	AA	AA	AA	AA	AA	AB	AA	AB	AB	AA	AA	AA	AA	AA	AA	AA
chr1B	110300501	110304500	4000	AA	AA	AA	AB	AA	AA	AA	AA	AB	AA	AB	AA	AA	AA	AA	AB	AA	AA	AA	AB	AA	AA	AA	AB	AA	AA	AA	Ad	AA	AA	AB	AA	AA	AB	AA	Ad	AB	AB	AA	AA	AA	AA	AA	AA	Ad	AA
chr1B	110374001	110378000	4000	AA	BB	AB	BB	BB	BC	BB	BB	BC	AB	BB	BB	BB	BB	AB	BB	BB	BB	BB	AB	BB	BB	BB	BB	BB	BB	AB	AA	BB	BB	AB	AB	BB	BB	AB	BB	AB	BB	BB	AB	AB	AA	BB	AB	AB	AB
chr1B	110376001	110380000	4000	AA	BB	AB	BB	BB	BC	BB	BB	BC	AB	BB	AB	BB	BB	AB	AB	BB	BB	BB	AB	BB	BB	BB	BB	BB	BB	BB	AB	BC	BB	AB	AB	BB	BB	AB	BB	AB	BB	AB	AB	AB	AA	BB	AB	AB	AB
chr1B	110807001	110811000	4000	AB	BB	AB	BC	BB	BB	BB	BB	BC	AB	BC	BB	BB	BC	BB	BB	BB	BB	BB	BB	BB	BB	BB	BB	AA	BB	AB	AB	BB	BB	BB	AB	BB	BC	AB	AB	BB	BC	BB	BB	BB	BB	AB	BB	AB	BB
chr1B	110979001	110983500	4500	AB	AA	AB	AB	AB	AB	AB	AB	AB	AB	AB	AB	AB	AB	AB	AB	AB	AB	AB	AB	AA	AB	AB	AB	AA	AB	AB	AA	AB	AA	AB	AA	AB	AB	AA	AB	AA	AB	AB	AA	AB	AA	AA	AB	AA	AA
chr1B	111196501	111202000	5500	AA	AA	AB	AA	AA	AA	AA	AB	AA	AA	AB	AB	AA	AA	AA	AB	AA	AA	AA	AA	AA	AA	Ad	AA	AB	AA	AA	AA	AA	AA	AA	AA	AA	AA	AA	AB	AB	AB	AA	AA	AB	AA	AA	AB	AA	AB
chr1B	111393501	111397500	4000	AB	AA	AA	AA	AB	AB	AA	Ad	AA	AA	AA	AA	AA	AA	AB	AA	AB	AB	dd	AB	AA	AB	AA	AA	AA	AA	AA	AA	AB	AA	AB	AA	dd	AB	AA	AB	AA	AB	AA	AA	AA	AA	AA	AA	AA	AB
chr1B	111478001	111482500	4500	AB	BB	BB	BB	BB	AB	BB	BB	BB	BB	BB	BB	BB	BB	BB	BB	BB	BB	BB	BC	BB	AB	BB	BB	AB	BB	BB	AB	BB	BB	BB	BC	BB	BB	BB	BB	AB	BB	BC	BB	BC	Ad	AA	BC	Ad	AB
chr1B	111534001	111541000	7000	AA	AA	AA	AA	AB	BB	AA	AB	AA	AA	AA	AA	AA	AA	AB	AA	AA	AA	AA	AA	AA	AA	AA	AA	AA	AA	AA	AA	AA	AA	AB	AA	AA	AA	AA	BB	AA	AB	AA	AA	AA	AA	BB	AA	BB	AA
chr1B	111575501	111580500	5000	AB	AB	AA	AB	AB	AB	AB	AB	AB	AA	AB	AA	AB	AB	AB	AA	AA	AB	AA	AB	AB	AB	AA	AB	AB	BC	AA	Ad	AB	AB	AA	AA	AB	AB	AA	AB	AA	AB	AB	AA	AA	AA	AA	AA	Ad	AB
chr1B	111587001	111642500	55500	AA	AA	AA	AA	AA	AA	AA	AA	AA	AA	AA	AA	AA	AA	AA	AA	AA	AA	AA	AB	AA	AA	AA	AA	AA	AA	AA	AA	BB	AA	AA	AA	AA	AA	AA	AA	AA	AB	AA	AA	AA	AB	AA	AA	AA	AA
chr1B	111653001	111657500	4500	AA	AA	AB	AA	AA	AA	AA	AA	AA	AA	AA	AA	AA	AA	AA	AA	AA	AA	AA	AA	AA	AA	AA	AA	AA	AA	AA	AA	AB	AA	AA	AA	AA	AA	AA	BB	AA	AB	AB	AA	AA	Ad	AA	AA	AA	AA
chr1B	111708001	111712000	4000	BB	AB	AA	AB	AB	BB	AB	AB	AB	BB	AB	AB	AB	AB	AB	AB	AB	AB	AA	AB	AB	AB	AB	AA	AA	AB	AA	AA	BB	AB	BC	M	AB	AA	BC	BB	AA	AB	AB	AA	AA	AB	AB	AA	BB	AB
chr1B	111709001	111718500	9500	BC	AA	AA	AA	AB	AB	AA	AB	AB	M	AB	AB	AB	AA	AB	AA	AA	AA	AB	AB	AA	AA	AB	AA	AA	AA	AA	AA	AB	AA	BB	M	AA	AA	M	AB	AA	AA	AA	AA	AA	AB	AB	AA	BB	AB
chr1B	111941501	111948000	6500	AA	AA	AA	Ad	AA	AA	AA	AA	AA	AA	AA	AA	AA	AA	AA	AA	AA	AA	AA	AA	AA	AA	AA	AA	AA	AA	Ad	AA	AA	AA	AA	AA	AA	AA	AA	AA	AB	AB	AA	AA	AA	AA	AA	AB	AA	AB
chr1B	112131001	112135500	4500	AB	AB	AA	AB	AA	AA	AB	AA	AB	AB	AA	AB	AB	AB	AB	AB	AA	AB	AB	AB	AB	AB	AB	AB	AA	AB	AA	AB	BB	AB	AB	AB	AB	AB	AB	AA	AB	AB	AA	AA	AA	AB	AA	AA	AA	AA
chr1B	112417501	112421500	4000	M	M	M	M	M	M	M	M	M	M	M	M	M	M	M	M	M	M	M	M	M	BC	M	M	M	M	M	M	BC	M	M	M	M	M	M	M	M	M	M	M	M	M	M	M	M	M
chr1B	112443501	112448500	5000	M	M	M	M	M	M	M	M	M	M	M	M	M	M	M	BC	M	M	BC	M	BC	M	M	M	BC	M	M	BB	M	M	M	M	M	M	M	BC	M	M	M	M	M	BB	BB	M	AB	M
chr1B	112459001	112464000	5000	BC	BB	BC	BC	BC	BB	BC	BC	BC	BB	BC	BB	BC	BC	BC	BC	BC	BC	BC	BC	BB	BB	BC	BC	BC	BC	BC	BB	BC	BC	BC	BC	BC	BC	M	AB	BB	BC	BB	BC	BB	BC	AB	BC	AB	BC
chr1B	112633001	112637500	4500	BB	BC	BB	BB	BB	BB	BC	BB	BB	BB	BB	BC	BB	BC	BC	BC	BB	BB	BC	BB	BC	BB	BB	BC	BC	BC	BB	AB	BB	AB	BC	BC	BC	BB	BB	AA	AB	BB	BB	BC	BB	AB	AA	AB	AA	AA
chr1B	112727001	112731000	4000	BC	BC	BC	BB	BB	BB	BC	BC	BC	BB	BC	M	BC	BC	M	BC	BC	BC	BC	M	BB	M	BC	M	BC	BC	BC	BC	BC	BC	BC	M	BC	M	BC	BB	BB	M	BB	BC	M	M	BC	M	M	BB
chr1B	112743501	112747500	4000	AA	Ad	AA	Ad	Ad	Ad	Ad	AA	Ad	Ad	AA	AA	Ad	Ad	Ad	Ad	Ad	Ad	AA	Ad	Ad	Ad	Ad	AA	AA	AA	AA	AA	Ad	AA	Ad	Ad	Ad	Ad	AA	Ad	AB	AA	Ad	AA	AA	AA	Ad	AA	AA	AA
chr1B	112824501	112828500	4000	AA	AB	AA	AA	AA	AA	AA	AB	AA	AB	AA	AA	AA	AA	AA	AB	AA	AA	AA	AA	AA	AA	AA	AA	AA	AA	AB	AB	BB	AB	AB	AA	AA	AB	AA	Ad	AA	AA	Ad	AA	AA	AA	AA	AA	AA	AB
chr1B	112996001	113002000	6000	AA	AA	AA	AA	AA	AA	AA	AA	AA	AB	AA	AA	AA	AA	AB	AA	AA	AA	AA	AA	AA	AA	AA	AA	AA	AA	AA	AA	AB	AA	AA	AA	AA	AA	AA	AB	AB	AB	AA	AA	AA	AA	AA	AA	AA	AB
chr1B	113008001	113012500	4500	AA	AA	AA	AA	AB	AA	AA	AA	AA	AB	AB	AB	AB	AA	AB	AA	AA	AA	AA	AA	AB	AA	AB	AA	AB	AB	AA	AB	AB	AA	AA	AA	AA	AB	AA	AA	AA	AB	AA	AA	AA	AB	AA	AA	AB	AA
chr1B	113083001	113087500	4500	AA	AA	AA	AA	AA	AA	AA	AA	AA	Ad	Ad	AA	AA	AA	Ad	AA	AA	AA	AA	AA	Ad	AA	Ad	AA	AA	AA	AA	AA	AA	AA	AA	AA	AA	AA	AA	Ad	AB	AA	AA	AA	AA	AA	AA	AA	AA	AA
chr1B	113142001	113155500	13500	M	M	M	M	M	AB	M	M	M	M	M	M	M	M	M	M	M	M	M	M	M	M	M	M	M	M	M	BC	M	M	M	M	M	M	M	dd	M	M	M	M	M	M	dd	M	dd	M
chr1B	113183501	113188000	4500	M	M	M	M	M	BB	M	M	M	M	M	M	M	M	M	M	M	M	M	M	M	M	M	M	M	M	M	BB	M	M	M	M	M	M	M	Ad	M	M	M	M	M	M	Ad	M	Ad	M
chr1B	113205001	113210500	5500	BC	M	M	M	M	AA	M	M	M	M	M	M	M	M	M	M	M	M	M	M	M	M	M	M	M	M	BC	BC	M	M	BC	M	BC	M	BC	Ad	M	M	BC	M	M	BC	Ad	BC	Ad	M
chr1B	113228001	113235000	7000	BC	M	M	M	M	AA	M	M	M	M	M	BC	M	M	M	M	M	M	M	M	M	M	M	M	M	M	M	BB	M	M	M	BC	M	M	BB	dd	M	M	M	M	M	BB	dd	M	dd	M
chr1B	113232001	113236000	4000	M	M	M	M	M	AB	M	M	M	M	M	M	M	M	M	M	M	M	M	M	M	M	M	M	M	M	M	BC	M	M	M	M	M	M	M	dd	M	M	M	M	M	M	dd	M	dd	M
chr1B	113250001	113254500	4500	M	M	M	M	M	BC	M	M	M	M	M	M	M	M	M	M	M	M	M	M	M	M	M	M	M	M	M	M	M	M	M	M	M	M	M	dd	M	M	M	M	M	M	dd	M	dd	M
chr1B	113270001	113275000	5000	BC	M	BC	M	M	AB	M	M	M	M	M	M	M	M	M	M	M	M	BC	M	BC	M	BC	M	M	M	M	BB	M	M	M	BC	M	BC	BC	Ad	M	M	M	M	M	BC	Ad	BC	Ad	M
chr1B	113278001	113282000	4000	M	M	M	M	M	AB	M	M	M	M	M	M	M	M	M	M	M	M	M	M	M	M	M	M	M	M	M	BC	M	M	M	M	M	M	M	Ad	M	M	M	M	M	BC	Ad	M	Ad	M
chr1B	113278501	113289000	10500	M	M	M	M	M	BB	M	M	M	M	M	M	M	M	M	M	M	M	M	M	M	M	M	M	M	M	M	BC	M	M	M	M	M	M	M	Ad	M	M	M	M	M	BC	Ad	M	Ad	M
chr1B	113284001	113289000	5000	M	M	M	M	M	AB	M	M	M	M	M	M	M	M	M	M	M	M	M	M	M	M	M	M	M	M	M	BB	M	M	M	M	M	M	M	Ad	M	M	M	M	M	M	Ad	M	Ad	M
chr1B	113306001	113314000	8000	M	M	M	M	M	AB	BC	M	M	M	BC	M	BC	BC	M	M	M	BC	M	M	M	M	M	M	M	M	M	BB	M	BC	M	M	M	M	BC	Ad	M	M	BC	M	BC	BC	Ad	BC	Ad	M
chr1B	113329501	113337500	8000	M	M	M	M	M	AA	M	M	M	M	M	M	M	M	M	M	M	M	M	M	M	M	M	M	M	M	M	BB	M	M	M	M	M	M	M	dd	M	M	M	M	M	M	dd	M	dd	M
chr1B	113353501	113365500	12000	M	M	M	M	M	AA	M	M	M	M	M	M	M	M	M	M	M	M	M	M	M	M	M	M	M	M	M	BC	M	M	M	M	M	M	BC	Ad	M	M	M	M	M	M	Ad	M	Ad	M
chr1B	113368001	113374000	6000	BC	M	M	M	M	AB	M	M	M	M	M	M	M	M	M	M	M	M	M	M	M	M	BC	M	M	M	M	BC	M	M	M	BC	M	M	M	Ad	M	M	M	M	M	BB	Ad	M	Ad	M
chr1B	113371001	113375000	4000	M	M	M	M	M	AB	M	M	M	M	M	M	M	M	M	M	M	M	M	M	M	M	M	M	M	M	M	BC	M	M	M	M	M	M	M	Ad	M	M	M	M	M	BC	Ad	M	Ad	M
chr1B	113371501	113384000	12500	BC	M	M	M	M	AB	M	M	M	M	M	M	M	M	M	M	M	M	M	M	M	M	M	M	M	M	M	BB	M	M	M	BC	M	M	M	Ad	BB	M	M	M	M	BB	Ad	BC	Ad	M
chr1B	113390501	113395500	5000	M	M	M	M	M	AB	M	M	M	M	M	M	M	M	M	M	M	M	M	M	M	M	M	M	M	M	M	M	M	M	M	M	M	M	M	Ad	M	M	M	M	M	M	Ad	M	Ad	M
chr1B	113411501	113415500	4000	M	M	M	M	M	BB	M	M	M	M	M	M	M	M	M	M	M	M	M	M	M	M	M	M	M	M	M	M	M	M	M	M	M	M	M	Ad	M	M	BC	M	M	M	Ad	M	Ad	BC
chr1B	113462001	113468000	6000	BC	M	M	M	M	AB	M	M	M	M	M	M	M	M	M	M	M	M	M	M	M	M	BC	M	M	M	M	BB	M	M	M	BC	M	M	M	Ad	M	M	M	M	M	BB	Ad	M	dd	M
chr1B	113472001	113481000	9000	M	M	M	M	M	AB	M	M	M	M	M	M	M	M	M	M	M	M	M	M	M	M	M	M	M	M	M	BB	M	M	M	M	M	M	M	Ad	BB	M	M	M	M	BB	Ad	M	Ad	M
chr1B	113476501	113481000	4500	M	M	M	M	M	AB	M	M	M	M	M	M	M	M	M	M	M	M	M	M	M	M	M	M	M	M	M	BB	M	M	M	BC	M	M	M	Ad	BC	M	M	M	M	BC	dd	M	dd	M
chr1B	113483501	113505000	21500	M	M	BC	M	M	AB	M	M	M	M	BC	M	BC	M	M	M	M	M	M	M	M	M	M	M	M	M	M	BC	M	M	M	M	M	M	BC	Ad	M	M	BC	M	BC	BC	Ad	BC	Ad	M
chr1B	113610001	113615000	5000	AB	BB	BB	BB	BB	AB	BB	BC	BC	Ad	BB	BB	BB	BB	BB	BB	BB	BB	BC	AB	BB	Ad	Ad	BB	BB	BB	BB	AB	Ad	BB	BB	AB	BB	BC	AB	Ad	BB	BB	AB	BC	BB	BB	Ad	BB	Ad	BB
chr1B	113620001	113624000	4000	BB	BB	BB	BB	BB	BC	BB	BB	BC	BB	BB	BB	BB	BB	BB	BB	BB	BB	BB	BC	BB	BB	BB	BB	BB	BB	BB	AB	BB	BB	BB	BB	BB	BC	BB	BB	BC	BC	BC	BB	BB	AB	BB	BB	AB	BB
chr1B	113657001	113662500	5500	Ad	AB	AB	AB	AA	Ad	AB	AB	AA	dd	AB	AB	AB	AB	AA	AA	AB	AB	AA	AA	AA	Ad	Ad	AB	AB	AA	AA	AB	Ad	AA	AA	AA	AB	AA	AA	Ad	AB	AB	AA	AB	AB	AA	dd	AA	dd	AB
chr1B	113818001	113826500	8500	AB	BB	AB	AB	AB	AB	AB	AB	AB	BB	AB	AB	AA	AB	AB	AB	AB	AB	AB	AB	AB	AB	BB	AB	AB	AB	AB	AB	BB	BB	AB	AB	BB	AB	AB	BB	AB	BB	BB	BB	BB	AA	BB	BB	BB	AB
chr1B	113963001	113969000	6000	AA	AA	AA	AA	AA	AA	AA	AA	AB	AA	AB	AB	AA	AA	AB	AA	AA	AA	AB	AA	AA	AA	AA	AA	AA	AB	AA	AA	AA	AA	AB	AA	AA	AA	AB	AB	AB	AB	AA	AA	AA	AB	AA	AA	AB	AA
chr1B	114322501	114327500	5000	BC	BC	M	M	BC	BB	M	M	M	M	M	M	M	M	M	M	M	M	BC	M	M	BC	M	M	M	BC	M	M	M	BC	M	M	M	M	M	BB	BB	BC	BB	M	BC	M	BB	BC	BB	BC
chr1B	114482501	114488500	6000	AA	AA	AA	AA	AA	AA	Ad	AA	AA	AA	AA	AA	AA	AA	AA	AA	AA	AA	AA	AA	AA	AA	AA	AA	AA	AA	AA	AB	AA	AA	AA	AA	AA	AA	AA	Ad	AA	AA	AA	AA	AA	AB	AA	AA	AA	AA
chr1B	114636001	114642000	6000	AB	AA	AA	AA	AA	AA	AA	AA	AA	AA	AA	AA	AA	AA	AA	AA	AB	AB	AA	AB	AA	AA	AA	AB	AA	AB	AA	AA	AB	AB	AA	AA	AB	AA	AA	AA	AA	AB	AB	AA	AA	AA	AA	AA	AA	AB
chr1B	115165501	115176000	10500	AA	AA	AA	AB	AA	AA	AA	AA	AA	AA	AA	AB	AA	AA	AA	AA	AA	AA	AA	AA	AA	AA	AA	AA	AA	AA	AA	AA	AB	AA	AA	AB	AA	AA	AA	AA	AA	AA	AA	AA	AA	AB	AA	AA	AA	AA
chr1B	115248001	115252000	4000	BC	AB	AA	AB	AB	Ad	AA	AA	AA	dd	AB	AA	AA	AA	AB	AB	AA	AA	AA	AA	AA	dd	dd	AA	AB	AB	AA	AB	dd	AB	BB	AB	AB	AB	AA	dd	BB	BB	AA	AB	AA	AB	dd	AA	dd	AB
chr1B	115926501	115948000	21500	AA	AA	AA	AA	AA	AA	AA	AA	AA	AA	AA	AA	AA	AA	AA	AA	AA	AA	AA	AA	AA	AA	AA	AA	AA	AA	AA	AA	AA	AA	AA	AA	AA	AA	M	AB	AA	AB	AB	AA	AA	AA	AA	AA	AA	AB
chr1B	115962501	115978500	16000	AA	AA	AA	AB	AA	AA	AA	AA	AA	AA	AB	AA	AA	AA	AA	AA	AA	AB	AA	AA	AA	AA	AB	AB	AA	AB	AA	AA	AB	AB	AB	AA	AB	AA	AA	AA	AA	AB	AA	AA	AA	AA	AA	AA	AA	AB
chr1B	115975001	115979500	4500	AA	BB	BB	BB	BB	AB	AA	BB	BC	AB	BB	AB	AA	AB	BB	AB	BB	BB	BC	AB	AB	AA	AB	AB	AB	AB	AB	AA	BC	AB	AB	AB	AB	BB	BB	BB	AB	AB	AB	AA	AB	AA	AA	AA	AB	AA
chr1B	116111501	116117500	6000	AA	AA	AA	AA	AA	AB	AA	AA	AA	AA	AA	AA	AA	AA	AA	AA	AA	AA	AA	AA	AA	AA	AA	AA	AA	AA	AA	Ad	AA	AA	AA	AA	AA	AA	AA	BB	AA	AA	AA	AA	AA	AA	BB	AA	AB	Ad
chr1B	116130001	116135500	5500	AB	AA	AA	AA	AA	BB	AA	AA	AA	AA	AA	AA	AA	AA	AA	AA	AA	AA	AA	AA	AA	AA	AB	AA	AA	AA	AA	AA	AA	AA	AA	AA	AA	AA	AA	AB	AA	AA	AA	AA	AA	AA	BB	AA	BB	AA
chr1B	116187501	116200500	13000	AA	AA	AA	AA	AA	AA	AB	AA	AA	AB	AA	AA	AA	AA	AA	AA	AA	AA	AA	AA	AA	AA	AA	AA	AA	AA	AA	AA	AA	AA	AA	AA	AA	AA	AA	AA	AA	AB	AA	AA	AA	AB	AA	AA	AA	AA
chr1B	116255001	116259000	4000	AB	AB	AB	AB	AA	AB	BB	AB	AA	BC	AB	AA	AB	AB	AB	AB	BB	AB	AB	AB	AB	BC	BC	AB	AB	AB	AB	AB	BC	AB	AB	AB	AB	AB	AA	BB	BB	BB	BB	BB	BC	AB	BB	BB	AB	BB
chr1B	116264001	116268000	4000	AB	AB	BB	AB	BB	BB	BB	BB	BB	BC	AB	BB	AB	AB	BB	BB	BB	BB	BB	AB	BB	M	BC	BB	AB	BB	BB	AB	BC	BB	AB	BB	BC	BB	BB	BC	BB	BC	BB	BB	BB	AB	BB	BB	BB	AB
chr1B	116436001	116440500	4500	M	M	M	M	M	M	M	M	M	M	M	M	M	M	M	M	M	M	M	M	M	M	M	M	M	M	M	M	M	M	M	M	M	M	M	M	M	M	M	M	M	M	M	M	M	M
chr1B	116745501	116756500	11000	AA	AA	AA	AA	AA	AA	AA	AA	AA	AA	AA	AA	AA	AA	AA	AA	AA	AA	AA	AA	AA	AA	AA	AA	AA	AA	AA	AA	AA	AA	AA	AA	AA	AA	AA	AA	AA	AB	AA	AA	AA	AA	AA	AA	AB	AA
chr1B	116947501	116953500	6000	Ad	AA	Ad	AA	BB	AA	AA	AA	AA	AA	AB	AA	AB	AA	AA	AB	AA	AB	AA	AA	AA	AA	AA	AA	AB	AA	AA	Ad	AA	AA	AA	Ad	AA	AA	Ad	AA	AA	AA	AA	AA	AA	Ad	Ad	AA	Ad	AA
chr1B	117070001	117075000	5000	AA	AA	AA	AA	AA	AA	AA	AA	AA	AA	AA	AA	AA	AA	AA	AA	AA	AA	AA	AA	AA	AA	AA	AA	AA	AA	AA	AA	AA	AA	AA	AA	AB	AA	AA	AA	AB	AA	AA	AA	AA	AA	AA	AA	AA	AA
chr1B	117306501	117310500	4000	AA	AA	AA	AA	AA	AA	AA	AA	AA	AA	AA	AA	AA	AA	AA	AA	AA	AA	AA	AA	AA	AA	AA	AA	AA	AA	AA	AA	AA	AA	AA	AA	AA	AA	AA	BB	AA	AA	AB	AA	AA	AA	AA	AA	AA	AA
chr1B	117734501	117739500	5000	AB	AB	AB	AB	BB	AB	AB	AB	AB	BB	AB	AB	AB	AB	AB	AB	AB	AB	AB	BB	AB	AB	AB	AB	AB	AB	AB	BB	BB	AB	AB	AB	AB	AB	AB	AB	AB	BB	AB	AB	BB	BB	AB	AB	AB	AB
chr1B	117763501	117807500	44000	AA	AB	AB	AA	AB	AA	AA	AB	AB	AA	AB	AB	AB	AB	AA	AB	AA	AB	AB	AA	AA	AA	AA	AB	AB	AA	AB	AB	AA	AB	AB	AB	AB	AB	AA	AA	AA	AB	AB	AA	AA	AA	AA	AB	AA	AA
chr1B	117851501	117858000	6500	AA	BC	BB	BC	BB	BB	BB	BB	BC	AA	AB	BC	AB	BC	BB	BB	BB	BB	BB	AB	BB	AA	AA	AB	AB	BB	BC	BB	AB	AB	BC	BC	BB	BB	Ad	AB	BC	BB	AB	BB	BB	BB	AB	BB	AB	BB
chr1B	117921501	117926000	4500	AA	AB	AB	BB	BB	AB	BB	BB	BB	Ad	AB	AB	BB	AB	AA	AB	AB	AA	BB	AB	BB	Ad	Ad	BB	BB	BB	AB	BB	AA	AB	BB	BB	AB	AB	AA	BB	BB	BC	BB	BB	BB	BC	BB	BB	BB	AB
chr1B	117944501	117972000	27500	AA	BB	BB	BB	BB	BB	BB	BB	BB	AA	BB	BB	BB	BB	BB	BB	BB	BB	BB	AB	BB	AA	AA	BB	BB	BB	BB	AB	AA	BB	BB	BB	BB	BB	AA	BB	BB	BC	BB	BB	BB	BB	BB	BB	AB	BB
chr1B	118030501	118035000	4500	AA	AB	AB	AB	AA	AB	AB	AA	AB	AA	AB	AA	AA	AB	AA	AB	AA	AA	AB	AB	AB	AA	AA	AB	AB	AA	AA	AA	AA	AB	AA	AB	AB	AA	AA	AA	AB	AB	AB	AA	AA	AB	AA	AB	AB	BB
chr1B	118045501	118049500	4000	AA	BB	BB	AB	AB	AB	AB	AB	AB	AA	BB	AB	AB	AB	BB	BB	AB	BB	BB	AB	BB	AA	Ad	AB	BB	AB	AB	BB	AA	AB	BB	AB	BB	AB	AA	AB	BC	BC	AB	BB	AB	AB	BB	BB	AB	BC
chr1B	118047001	118052000	5000	AA	BB	BB	AB	BB	AB	BB	BB	BB	AA	BB	BB	BB	BB	BB	BB	BB	BB	BB	AB	BB	AA	AA	BB	BB	BB	BB	BB	AA	BB	BB	BB	BB	BB	AA	BB	BC	BC	BB	BB	BB	BC	BB	BB	BB	BC
chr1B	118053501	118075000	21500	AA	AB	AB	AB	AB	AA	AB	AB	AB	M	AB	AB	AB	AB	AB	AB	AB	AB	AB	M	AB	M	M	AB	AB	AB	AB	AB	M	AB	AB	AB	AB	AB	AA	AA	AB	AB	AB	AB	AB	AB	AA	AB	AA	AA
chr1B	118162001	118166000	4000	AA	AB	BB	AB	BB	AA	AB	AB	AB	M	BB	AB	AB	AB	AB	AB	BB	AB	AB	M	AB	M	M	AB	AB	AB	M	BB	M	BB	AB	AB	AB	AB	AA	AA	AB	BB	AB	AB	AB	AB	AA	BB	AA	AB
chr1B	118194001	118202000	8000	Ad	AB	AB	AB	AB	AA	AB	AB	AB	BB	AB	AB	AB	AB	AB	AB	AB	AB	AB	AB	AB	AB	AB	AB	AA	AB	AB	AB	M	AB	AB	AB	AB	AB	Ad	AA	AB	AB	AB	AB	AB	AA	AA	AB	Ad	AB
chr1B	118200001	118204000	4000	AA	BB	BB	BB	BB	AA	BB	BB	BB	M	BB	BB	BB	BC	BB	BB	BC	BB	BB	M	BB	M	M	BB	BB	BB	BB	AA	M	BB	BB	BB	BB	BC	AA	AA	BB	BB	BB	BB	BB	BB	AA	BB	dd	BC
chr1B	118349501	118354500	5000	AA	AB	AA	AB	BB	AB	AB	AB	AB	Ad	AB	AB	BB	AA	AA	AA	AB	AA	AB	AB	BB	Ad	Ad	AA	AB	BB	AA	AB	Ad	AB	AB	AB	AB	AB	AA	AA	AB	BC	AB	BB	BB	BC	BB	BB	BB	AB
chr1B	118606501	118610500	4000	M	M	M	M	M	BB	M	M	M	BB	M	M	M	M	M	M	M	M	M	M	M	BB	BB	M	M	M	M	M	BB	M	M	M	M	M	M	AA	M	M	M	M	M	M	AB	M	AA	M
chr1B	118612501	118616500	4000	AB	AB	AA	AB	AB	AB	AB	AB	AB	AB	AB	AA	AA	AA	AA	AA	AB	AB	AA	AB	AA	AB	AB	AA	AB	AA	AA	AA	AB	AB	AB	AA	AB	AA	AA	BB	AA	AB	AB	AA	AA	AA	AB	AA	AA	AB
chr1B	119128001	119134500	6500	AA	AA	AA	AA	AA	AB	AA	AA	AA	AA	AA	AA	AA	AA	AA	AA	AA	AA	AA	AA	AA	AA	AA	AA	AA	BB	BB	BB	AB	AA	AA	AA	AA	AA	AA	AA	AA	AB	AA	AA	AA	AA	AA	AA	AA	AA
chr1B	119138501	119142500	4000	AA	AA	AA	AA	AA	AA	AA	AA	AA	AA	AA	AA	AA	AA	AA	AA	AA	AA	AA	AA	AA	AA	AA	AA	AA	AA	AA	AA	AA	AA	AA	AA	AA	AA	AA	AA	AA	AA	AA	AA	AA	AB	AA	AA	AA	AA
chr1B	119325001	119330500	5500	M	BC	AB	BB	M	BB	BB	BB	M	AA	M	M	BC	BC	M	M	M	BC	M	BC	BC	AA	AB	BC	BB	BC	AA	AA	AB	M	BC	M	BC	BC	AB	M	BB	M	M	BB	BC	BB	BC	M	BB	BB
chr1B	119611001	119615000	4000	AA	AA	AA	AA	AA	AA	AA	AA	AA	AA	AA	AA	AB	AA	AA	AA	AA	AA	AA	AA	AA	AA	AA	AA	AA	AA	AA	Ad	AA	AA	AA	AA	AA	AA	AA	AA	AB	AB	AA	AA	AA	AA	Ad	AA	Ad	AB
chr1B	119767001	119776500	9500	AA	AA	AA	AA	AA	AA	AA	AA	AA	AA	AA	AA	AA	AA	AA	AA	AA	AA	AA	AA	AA	AA	AA	AA	AA	AA	AA	M	AA	AA	AA	AA	AA	AA	M	AA	AA	AA	AA	AA	AA	AA	AA	AA	AA	AA
chr1B	119974001	119980500	6500	Ad	AB	AA	AB	AA	AA	AB	AA	AB	AA	AA	AA	AB	AB	AB	AA	AB	AB	Ad	AB	AB	AB	AB	AA	AA	AA	dd	dd	AB	AB	AB	AB	AB	BB	Ad	Ad	AA	AA	AA	AA	AA	AA	Ad	AA	Ad	AB
chr1B	120648501	120654000	5500	AB	AB	AA	Ad	Ad	Ad	Ad	AA	AB	Ad	AA	BB	AA	AB	Ad	AA	Ad	AB	Ad	AA	AA	Ad	Ad	AA	AA	AB	AB	AB	AA	AB	AA	AB	AB	AA	AA	AA	BB	AB	AB	AA	AB	AB	AA	AB	AA	AB
chr1B	120706501	120712500	6000	AA	AA	AA	AA	AA	AA	AA	AA	AB	AA	AA	AA	AA	AA	AA	AA	AA	AA	AA	AA	AA	AA	AB	AA	AA	AA	AA	AA	AA	AA	AA	AA	AA	AA	AA	BB	AB	AB	AA	AA	AB	AA	AA	AA	AA	BB
chr1B	120747001	120751500	4500	AB	BB	BB	BB	AB	BB	AB	AB	BB	AB	BB	AB	BB	BB	AB	AB	BB	AB	AB	BB	BB	AB	BB	BB	AB	AB	BB	AB	BB	BB	BB	BB	BB	AB	AB	BB	AB	BC	AB	AB	BB	BC	BB	BB	BB	BB
chr1B	120750501	120755000	4500	AA	AA	AB	AA	AA	AB	AB	AB	AA	AA	AA	AA	AB	AB	AA	AA	AA	AB	AA	AA	AA	AA	AA	AA	AA	AA	AB	AB	AA	AA	AA	AB	AB	AA	AA	AA	AA	AA	AA	AA	AA	AB	AA	AB	AA	BB
chr1B	120763001	120767000	4000	AA	AA	AA	AA	AA	AA	AA	AA	AB	AB	AB	AB	AA	AB	AA	AA	AA	AA	AA	AB	AA	AB	AA	AA	AA	AB	AA	AA	AB	AA	AA	AB	AA	AA	AA	BB	AB	AB	AB	AA	AA	AA	AB	AA	AB	AB
chr1B	120937501	120941500	4000	AB	AB	AB	AB	BB	AB	AB	AB	AB	dd	AB	AB	AB	BB	BB	BB	AB	AA	AB	AA	AB	dd	dd	AB	AA	AB	AB	BB	dd	AB	AB	AB	AB	AB	Ad	Ad	BB	BB	AB	AB	AB	AB	AA	AB	Ad	AB
chr1B	121272501	121277000	4500	M	M	BC	M	BC	BC	BC	BC	BC	M	M	M	BC	M	M	BC	M	BC	M	M	BC	M	M	BB	BC	BB	BC	M	M	M	M	M	M	M	Ad	BB	M	AB	BB	BB	AB	BC	M	AB	AB	M
chr1B	121475001	121480000	5000	BB	AB	BC	AB	AB	AB	BB	AB	BC	AB	BB	AB	AB	BB	BB	BB	AB	BB	AB	BB	AB	AB	AB	AB	BB	BB	AB	AB	BC	AB	BB	AB	AB	AB	BB	AA	AB	BC	AB	BB	BB	BC	BB	BB	AB	BB
chr1B	121537001	121541500	4500	BB	BB	BC	BB	AB	AB	BB	AB	BB	AB	BB	BC	BB	BB	BC	BB	BC	BB	BB	BB	BC	BB	AB	BC	BB	BB	AB	BB	BB	BB	BB	BB	BB	BB	BB	BB	BB	BC	BC	BB	BC	BC	AB	BB	BB	AA
chr1B	121628001	121632000	4000	BB	BB	BB	BB	BC	BB	BC	BB	BB	BB	BB	BB	BC	M	BC	BB	BC	BB	BB	BC	BB	AB	BB	AB	BB	AB	BB	BC	BB	BC	BB	BB	BB	BB	M	AA	BB	BC	BB	AB	BB	BC	AB	BB	BB	M
chr1B	121682501	121712500	30000	BB	AB	BB	BB	BB	AB	AB	AB	BB	AB	BB	BB	AA	AB	BB	BB	AB	BB	AB	BB	BB	AB	AB	BB	BB	AB	AB	AB	BB	BB	AB	BB	BB	BB	BB	AB	AB	BC	AB	BB	BB	AB	AB	AB	BB	AB
chr1B	121751501	121755500	4000	M	M	M	M	M	M	M	M	M	AB	M	M	M	M	M	M	M	M	M	M	M	BC	AB	M	M	M	M	M	BC	M	M	M	M	M	M	M	M	M	M	M	M	dd	M	M	dd	AB
chr1B	121792501	121796500	4000	BB	BB	BB	BB	BB	BB	BB	BC	M	BC	BB	BB	BC	BB	BB	BB	BC	BB	BB	BB	BC	BC	BC	BB	BB	BC	BC	BC	BC	BB	BB	BC	BB	BB	BB	BB	BB	BC	BB	BB	BB	BC	BB	BB	BB	BB
chr1B	121813001	121817000	4000	BC	BB	BC	BB	BB	AB	BB	BC	BC	BC	BC	BB	BB	BB	BB	BB	BB	BC	AB	BB	BB	BC	BC	AB	BB	BB	BB	BB	BC	BB	BB	BB	BC	BB	AB	AB	BB	M	AB	AB	AB	BB	AA	BB	AA	BB
chr1B	121825001	121829000	4000	AA	AB	AA	AB	AA	AA	AA	AA	AA	AB	AB	AA	AB	AB	AB	AB	AB	AA	AB	AA	AA	AB	AA	AB	AB	AA	AA	AB	AA	AA	AB	AB	AA	AB	AA	Ad	AA	AA	AB	AA	AA	AB	Ad	AA	AA	AA
chr1B	122341501	122345500	4000	AA	AB	AA	AB	AA	AA	AA	AA	AA	Ad	AA	AA	AA	AA	AA	AB	AB	AB	AA	AA	AA	Ad	AA	AB	AA	AB	AB	AA	Ad	AB	AB	AB	AB	AB	AA	Ad	AA	AA	AB	AB	AA	AA	Ad	AA	Ad	AA
chr1B	122511001	122515000	4000	AB	AB	AB	AB	BB	Ad	AB	AB	BB	dd	BB	AB	AB	AB	BB	BB	BB	BB	BB	AA	AB	dd	dd	BB	AB	AB	AB	AB	dd	AB	BB	BB	AB	AB	AB	dd	AB	BB	AB	AB	AB	BB	dd	BB	dd	AB
chr1B	122968501	122973000	4500	AB	BB	BB	AB	AB	AA	AB	AB	AB	AA	AA	AA	AB	BB	AB	AB	AB	BB	AB	AA	AB	Ad	Ad	AB	AA	AB	AB	AA	Ad	AB	AB	AA	AB	M	AB	Ad	BB	BB	BC	BC	AB	AB	Ad	AA	Ad	AB
chr1B	122983001	122987000	4000	BB	BB	AB	AB	AB	BB	AB	AB	BB	Ad	BB	AB	AB	AB	AB	BB	BB	BB	AB	AB	AB	AA	Ad	AB	BB	AB	BB	AB	Ad	AB	AB	AB	AB	BC	AA	AA	BB	AB	AA	AA	AA	AB	AB	AA	AA	AA
chr1B	123360001	123364500	4500	M	BC	BC	BB	BC	BC	BC	BC	BC	Ad	BC	BC	BB	BC	BB	BB	BB	BB	BC	BB	BC	Ad	Ad	M	BC	BB	BB	BC	Ad	BB	BB	BB	BC	BC	AB	BC	BB	M	BC	BB	BC	BB	BB	BC	AB	BC
chr1B	123400001	123404500	4500	AB	AB	BB	AA	AB	AB	AA	AB	AA	dd	AA	AB	AA	AA	AA	AA	AA	AA	AA	AA	AA	Ad	dd	AA	AA	AA	AA	AA	dd	AB	AA	AA	AA	AA	AA	AA	AA	AB	AA	AA	AA	Ad	AA	AA	AA	AB
chr1B	123494001	123498000	4000	BB	AB	AB	BB	BB	AA	AB	BB	BC	Ad	BB	BB	AB	BB	BC	AB	BC	BB	AB	AB	AB	AA	Ad	BB	BB	BB	BB	AB	Ad	BB	BB	BB	BC	AB	AB	AA	AA	AB	AB	AA	AA	AA	AA	AB	AA	AA
chr1B	123635001	123652500	17500	AA	AA	AA	AA	AA	AA	AA	AA	AA	dd	AA	AA	AA	AA	AA	AA	AA	AA	AA	Ad	AA	dd	dd	AA	AA	AA	AA	AA	dd	AA	AA	AA	AA	AA	AA	AA	AA	AA	AA	AA	AA	AA	AA	AA	AA	AA
chr1B	124015501	124020000	4500	M	BB	AB	BB	AB	AA	AB	AB	M	AB	AB	BC	AB	BC	M	BC	BC	M	AB	BC	AB	AB	AA	AB	AB	AB	BB	AB	BB	M	M	BC	BC	BC	Ad	AB	BB	AB	BB	BB	BB	AB	Ad	BB	Ad	AA
chr1B	124121501	124125500	4000	M	M	M	M	M	BC	M	M	M	BC	M	M	M	M	M	M	M	M	M	M	M	M	M	M	M	M	M	M	BC	M	M	M	M	M	M	AB	BC	M	BC	M	BC	M	AB	M	BC	BB
chr1B	124715001	124720000	5000	M	M	M	BC	M	BB	M	BC	M	M	BC	M	BB	BC	M	M	M	M	M	BC	M	BB	BB	BC	BB	M	BC	BC	BC	M	M	M	M	M	BB	AB	M	M	BB	M	BC	M	BB	M	BB	BC
chr1B	125209001	125214500	5500	AA	AA	AA	AA	AB	Ad	AB	AA	AB	Ad	AB	AA	dd	AA	AA	AA	AA	AA	AA	AA	AB	AA	AA	AA	AA	AA	AA	AA	Ad	AA	AA	AA	AA	AB	dd	Ad	AA	AA	AA	AA	AA	AA	Ad	Ad	dd	Ad
chr1B	125531501	125536000	4500	BC	M	M	BB	BB	AB	AB	BB	M	AB	BB	M	AB	M	M	M	BC	M	BB	BB	M	AB	BB	BC	BC	BC	BB	BC	AB	BB	BB	BB	M	M	AB	AA	BB	M	BB	M	BC	M	AB	BC	AB	BC
chr1B	125807001	125936000	129000	BB	AA	AA	AA	AA	Ad	AA	AA	AA	dd	AA	AA	dd	AA	AA	AA	AA	AA	AA	AA	AA	dd	dd	AA	AA	AA	AA	AA	dd	AA	AA	AA	AA	AA	dd	dd	AA	AA	AA	AA	AA	AA	dd	AA	dd	AA
chr1B	126102501	126110500	8000	AB	AB	AA	AA	AA	Ad	AB	AA	AB	dd	AA	AB	dd	AB	AB	AB	AB	AA	AB	AA	AA	dd	dd	AB	AB	AB	AA	AA	dd	AB	AB	AB	AB	AB	dd	dd	AA	M	AA	AA	AA	AB	dd	AA	Ad	AA
chr1B	126537501	126541500	4000	BB	M	M	M	M	AB	M	BC	M	Ad	M	M	Ad	M	M	M	M	M	M	BB	M	Ad	Ad	BC	M	M	M	BC	Ad	M	M	M	M	M	AA	Ad	BC	BC	BB	M	BC	BB	Ad	BC	Ad	BC
chr1B	127656501	127662500	6000	AA	AA	AA	AA	AA	Ad	AA	AA	AA	dd	AA	AA	dd	AA	AA	AA	AA	AA	AA	AA	AA	dd	dd	AA	AA	AA	AA	AA	dd	AA	AA	AA	AA	AA	dd	dd	AA	AA	AA	AA	AA	AA	dd	AA	dd	BB
chr1B	127804001	127809000	5000	AA	AA	AA	AA	AA	Ad	AA	AA	BB	dd	AA	AA	dd	AA	AA	AA	AA	AA	AA	Ad	AA	dd	dd	AA	AA	AA	AA	AA	dd	AA	AA	Ad	AA	AA	dd	dd	AA	AA	AA	AA	AA	AB	dd	AA	dd	AA
chr1B	128176501	128181000	4500	M	M	M	M	M	M	M	M	M	M	M	M	M	M	M	M	M	M	M	M	M	M	M	M	M	M	M	M	M	M	M	M	M	M	M	M	M	M	M	M	M	BC	M	M	M	M
chr1B	128867001	128871500	4500	BB	AA	AB	AB	AA	AA	BB	AB	AA	AA	AA	AA	dd	AB	AA	AA	AB	AA	AA	AB	BB	AA	AA	AA	BB	AA	BB	AB	AA	BB	BB	BC	AA	AB	dd	AB	AA	AA	AA	BB	AA	BB	Ad	AA	dd	AA
chr1B	128968501	128973500	5000	M	M	M	M	M	BB	M	M	M	Ad	M	M	Ad	M	M	M	M	M	M	M	M	Ad	Ad	M	M	M	M	M	Ad	M	M	M	M	M	Ad	Ad	M	M	BC	M	M	BC	Ad	M	Ad	M
chr1B	129205501	129209500	4000	AB	AB	AA	BB	AB	Ad	BB	AB	AB	dd	AB	BB	dd	AB	AB	AB	AB	BB	AB	AA	AB	dd	dd	AB	AB	BB	AB	AB	dd	AB	AB	BB	AB	BB	dd	dd	BB	BB	AB	AB	AB	AB	dd	AB	dd	BB
chr1B	129274501	129280500	6000	AA	BB	AB	BB	BB	Ad	AB	AB	BB	dd	BB	BB	dd	BB	BC	BB	AB	BB	BB	AB	AB	dd	dd	BB	BB	BB	AA	AB	dd	BB	BB	AB	BB	BB	dd	dd	AB	BC	BB	BB	BB	BB	dd	BB	dd	BB
chr1B	129283501	129287500	4000	BC	BC	BB	BC	BB	Ad	BB	BB	BB	dd	BB	BB	dd	BB	BB	BB	BB	BC	BB	AB	AB	dd	dd	BB	BB	BB	BC	BB	dd	BB	BC	BB	BC	BB	dd	dd	BB	BC	BC	BB	BB	BB	dd	BC	dd	AB
chr1B	129362001	129367500	5500	AA	AA	AA	AB	AB	Ad	AA	AA	AA	dd	AB	AA	dd	AB	AA	AA	AA	AA	AA	AA	AA	dd	dd	AA	AA	AA	AA	AB	dd	AA	AA	AA	AB	AA	dd	dd	AB	AB	AB	AA	AB	AA	dd	AA	dd	AB
chr1B	129620501	129624500	4000	AA	AA	AA	AA	AB	AA	AA	AA	AA	AA	AA	AA	Ad	AA	AA	AB	AA	AA	AA	AA	AA	AA	AA	AA	AA	AA	AA	AB	AA	AA	AB	AA	AA	AA	AA	AA	AB	AA	AA	AA	AA	Ad	AA	AA	Ad	BB
chr1B	129631001	129635000	4000	BC	BC	BC	BC	M	AB	BC	BB	BC	dd	BC	BB	AA	BC	BC	BC	BC	BB	BB	AB	BC	dd	dd	BC	BB	BC	BC	BB	dd	BC	M	BC	BC	M	BB	Ad	BB	BB	AB	BB	BB	BB	Ad	BB	Ad	AB
chr1B	129784501	129788500	4000	BC	M	M	M	M	M	M	M	M	M	M	M	BC	M	M	M	M	M	M	M	M	M	M	M	M	M	M	M	BC	M	M	M	M	M	M	AB	BB	M	AB	M	M	M	M	BC	M	BB
chr1B	130075501	130080500	5000	M	M	M	M	M	M	M	BC	M	M	M	M	M	M	M	M	M	M	M	M	M	BC	M	BC	M	M	BC	M	M	M	M	M	M	M	M	AB	BC	M	BC	M	BC	M	BB	BC	BB	BC
chr1B	130090001	130095000	5000	AB	AA	AB	AB	AB	Ad	AB	AA	AA	AA	AA	AB	AA	AB	AA	AB	AB	AA	AA	AB	AA	AB	BB	AA	AA	AB	AB	Ad	AB	AB	AB	AB	AB	BB	AA	dd	AB	BB	AB	AA	AB	AA	dd	AB	dd	BB
chr1B	130309501	130313500	4000	AB	AB	BB	BB	BB	Ad	BB	AB	BB	dd	AB	AB	BB	BB	BB	BB	BB	AB	BB	AB	BB	dd	dd	BB	AB	AB	AB	BB	dd	BB	BB	BB	BB	AB	BB	dd	AB	BB	AB	BB	AB	AB	dd	BB	dd	AB
chr1B	130494501	130499000	4500	AA	AB	AB	AB	AB	BB	AB	AB	AB	BB	AB	AB	BB	AB	AB	AB	AB	AB	AB	AB	AB	AB	AA	AA	AB	AB	AB	BB	BB	AB	AB	AB	AB	AB	AB	AA	BB	AB	AA	AA	AA	AB	AA	AB	AB	AA
chr1B	130667001	130671000	4000	AA	AA	AA	AB	AA	AA	AA	AA	AA	AA	AA	AA	AA	AA	AA	AA	AA	AA	AA	AA	AA	AA	AA	AB	AA	AB	AA	AA	AA	AA	AA	AA	AA	AA	AA	AA	AB	AB	AA	AA	AB	AA	AA	AA	AA	AA
chr1B	130692501	130699500	7000	AB	AB	AB	AB	AB	AA	AB	AB	AB	AA	BB	AB	AB	AB	AB	AB	AB	AB	AB	AA	AB	AB	AA	AB	AB	AA	AB	AB	BB	AB	AB	BB	AB	AB	AB	AB	BB	BB	BB	AB	BB	AA	AB	AB	AA	BB
chr1B	130750501	130754500	4000	BB	BC	BB	BB	BC	AB	BB	BC	BB	AA	BB	BC	BB	BB	BB	BB	AB	BC	BB	BB	BB	AB	AB	BB	BB	BB	BB	BB	AB	BC	BB	AB	BB	BC	BB	Ad	AB	BB	BB	BB	BB	AB	Ad	AB	Ad	BC
chr1B	130844001	130848000	4000	BB	BB	BB	BB	BB	BB	BC	BB	BC	BB	BB	BB	AB	BB	BC	BB	BC	BB	BB	BC	BB	BC	BC	BB	BC	BC	BB	AB	BC	BB	BB	BC	BC	AB	BC	BC	BB	BC	BC	BB	BB	AB	BB	BB	AB	BC
chr1B	130857001	130862000	5000	BB	BC	BC	BC	BC	BB	BB	BB	BB	BB	BC	BB	BC	BB	BC	BC	BC	BB	BB	BB	BB	BB	BB	BC	BC	BC	BC	BC	BC	BB	BC	BC	BC	BC	BC	BC	AB	BC	BB	BB	BC	AB	BB	BC	BB	BB
chr1B	130886501	130895500	9000	AA	AA	AA	AA	AA	AA	AA	AA	AA	AA	AB	AA	AA	AA	AA	AA	AB	AA	AB	AA	AA	AA	AA	AA	AB	AB	AB	AA	AA	AA	AB	AA	AA	AB	AA	AA	AB	BB	AB	AA	AA	AA	AA	AA	AA	AB
chr1B	130897501	130903000	5500	AA	AB	AA	AA	AB	AB	AA	AA	AA	AA	AA	AA	AA	AA	AA	AB	AA	AA	AA	Ad	AA	Ad	AA	AA	AA	AA	AA	AB	AB	AA	AA	AA	AA	AB	AB	AB	AB	AB	AB	AA	AB	AA	AA	AA	AA	AB
chr1B	130936501	130942500	6000	AA	AB	AA	AA	AA	AA	AA	AB	AB	AA	AA	AA	AB	AA	AB	AB	AB	AA	AA	AA	AB	AA	AA	AA	AA	AA	AB	AB	AB	BB	AA	AB	AA	AB	AA	BB	AB	AB	AB	AA	AA	AA	AA	AA	AB	AB
chr1B	130955001	130960000	5000	BB	AB	AB	AB	AB	AB	AB	AB	BB	AB	BB	AB	BB	BB	AB	AB	AB	BB	BB	AB	AB	AB	AB	AB	AB	AB	AB	BB	AB	BB	AB	BB	AB	BB	BB	Ad	AB	BC	AA	AA	AB	AB	AA	AB	AA	AA
chr1B	131092501	131097500	5000	BB	BC	AB	BB	BC	AB	AB	BC	AB	AB	AB	AB	AB	AB	BB	BB	BB	BC	AB	BB	AB	BB	AB	AB	AB	BB	BB	AB	BB	BB	BC	AB	BB	BB	AB	Ad	AB	BC	AB	BB	BB	AB	Ad	BB	Ad	BB
chr1B	131124501	131130500	6000	AB	BB	BB	BB	BB	BB	BB	BB	BC	AB	BB	BB	BB	BB	BB	BB	BB	BB	AB	BB	BB	AB	BB	BB	BB	BB	BB	AB	BB	BB	BC	BB	BB	BB	AB	BB	BB	BC	BC	BB	BB	BB	AB	BC	AB	BB
chr1B	131293001	131299500	6500	BB	AB	AB	BB	BB	BB	BB	BB	BC	AB	BB	AB	BB	BB	BB	AB	BB	BB	AB	BB	BB	BB	AB	BB	BB	BB	AB	BB	BC	BB	BB	BB	BB	BB	AB	AB	BC	BC	BB	BB	BB	BB	AB	BB	AB	BC
chr1B	131333501	131338500	5000	BC	BC	BB	BC	BB	Ad	BC	BB	BB	AB	AB	BB	BB	BB	AB	AB	BB	BC	AB	BB	BB	BB	BB	BB	BB	BC	BC	BB	BB	BC	BB	BC	BB	BC	BB	dd	BB	BB	AB	BB	AB	AB	dd	AB	dd	AB
chr1B	131434501	131452500	18000	BB	BB	BB	BC	BC	BB	BC	BB	BC	BB	BB	BB	BB	BB	BB	BB	BC	BC	BC	BB	BB	BB	BB	BB	BB	BB	BC	AB	BC	BB	BB	BC	BC	BB	BB	AB	BB	BC	BB	BB	BB	BB	AB	BB	AB	BB
chr1B	131449501	131453500	4000	BB	BB	BB	BB	BB	AB	BB	BB	BB	BB	AB	BB	BB	BB	BB	BB	BB	BB	BB	BB	AB	BB	BB	BB	BB	BB	BB	BC	BB	BB	BB	BB	BB	AB	BB	AA	BB	BB	AB	BB	BB	BB	AB	BB	AB	BB
chr1B	131685001	131689500	4500	BB	BC	BB	BB	BB	Ad	BB	AB	BB	dd	BB	BB	AB	AB	BB	AB	AB	BB	BC	AB	AB	dd	dd	AB	BB	BB	AB	AA	dd	AB	BB	BB	AB	BC	BB	dd	AB	AB	AA	AB	AA	AB	dd	AA	dd	AB
chr1B	131690501	131694500	4000	BB	BC	BB	BB	BB	Ad	BB	BB	BB	dd	BB	BB	BB	BB	BB	BB	BB	BB	BC	AB	BB	dd	dd	BB	BB	BB	BB	AB	dd	BB	BB	BB	AB	BC	BB	dd	AB	AB	AA	AB	AB	AB	dd	AB	dd	BB
chr1B	131757501	131763500	6000	M	M	M	M	M	BC	M	M	M	BC	M	M	M	M	BC	M	M	M	M	M	M	BC	M	M	M	M	M	M	BC	M	M	M	M	M	M	BB	BC	M	M	M	M	M	BB	M	M	BB
chr1B	131985501	132001500	16000	AA	AA	AA	AA	AA	AA	AA	AA	AA	AA	AA	AA	AA	AA	AA	AA	AA	AA	AA	AA	AA	AA	AA	AA	AA	AA	AA	AA	AA	AA	AA	AA	AA	AA	AA	AA	AA	AA	AA	AA	AA	AA	AA	AA	AA	AA
chr1B	132048001	132053000	5000	M	M	M	M	M	M	M	M	M	M	M	M	M	M	M	M	M	M	M	M	M	M	M	M	M	M	M	M	M	M	M	M	M	M	M	M	M	M	M	M	M	BC	M	M	M	M
chr1B	132255501	132264000	8500	AB	AB	AB	AB	AB	AB	AB	AB	AB	AA	BC	BB	AA	AA	AB	AB	AA	AB	AB	BB	AB	AA	AA	BB	AB	M	BB	AB	AB	BB	AB	AB	AB	AB	AB	BB	AA	BC	AB	AA	AB	AB	AA	AB	AB	M
chr1B	132315001	132319000	4000	M	M	M	M	M	M	M	M	M	M	M	M	M	M	M	M	M	M	M	M	M	M	M	M	M	M	M	M	M	M	M	M	M	M	M	M	M	M	M	M	M	M	M	M	M	BC
chr1B	132593001	132597000	4000	AB	AB	AA	AB	AB	AB	AA	AB	AA	AB	AB	AB	AB	AB	AA	AA	AA	AB	AB	AA	AA	AA	AB	AA	AA	AA	AB	AA	BB	AB	AA	AB	AB	AB	AA	Ad	AA	AA	Ad	AA	AA	AA	AA	AA	AA	AA
chr1B	132955501	132961500	6000	AA	AA	AA	AA	AA	AA	AA	AA	AA	BB	AA	AA	AA	AA	AA	AA	AA	AA	AA	AA	AA	BB	BB	AA	AA	AA	AA	AA	BC	AA	AA	AA	AA	AA	AA	AB	AA	AA	AA	AA	AA	AA	AA	AA	AA	AA
chr1B	133109001	133114500	5500	AB	AA	BC	AA	AB	AA	BB	AA	AB	AA	AB	AB	AA	BC	BC	M	AA	BC	AA	AA	BC	AA	AA	M	AA	M	BB	AB	AA	AA	AA	AA	AA	AA	AA	AB	AA	AB	AA	M	AA	dd	AA	AA	AA	AB
chr1B	133171501	133199000	27500	AA	AA	AA	AA	AA	AA	AA	AA	AA	AA	AA	AA	AA	AA	AA	AA	AA	AA	AA	AA	AA	AA	AA	AA	AA	AA	AA	AA	AA	AA	AA	AA	AA	AA	AA	AB	AA	AB	AA	AA	AA	AA	AA	AA	AA	AA
chr1B	133233501	133239000	5500	AA	AA	AA	AA	AA	AB	AA	AA	AA	AA	AA	AA	AA	AA	AA	AA	AA	AA	AA	AA	AA	AA	AA	AA	AA	AA	AA	AA	AA	AA	AA	AA	AA	AA	AA	M	AA	AB	AB	AA	AB	AA	BB	AA	AB	AB
chr1B	133254001	133258500	4500	AB	AA	AA	AA	AB	BB	AB	AB	AA	AA	AA	AB	AA	AB	AB	AA	AB	AA	AB	AA	AA	AA	AB	AA	AA	AB	AB	BB	AA	AB	AB	AB	AB	AB	AB	BB	AB	BB	AB	BB	AB	AB	M	AB	BB	AB
chr1B	133442501	133450000	7500	M	BC	M	BB	AB	M	M	M	M	M	BC	M	M	BB	M	BB	M	BB	M	M	BC	M	M	M	M	M	M	M	M	M	M	M	BC	M	M	BC	M	M	BB	M	M	BC	M	M	M	M
chr1B	133558501	133562500	4000	M	M	M	M	M	M	BC	BC	M	BC	M	M	M	BC	M	M	M	M	M	M	M	BC	M	M	M	BC	M	M	M	M	M	M	M	M	M	M	BC	M	M	M	M	BC	M	M	M	AB
chr1B	133569001	133574000	5000	AA	AB	AA	AA	AB	AA	AB	AA	AB	Ad	AB	AB	AB	AA	AB	AA	AA	AA	AB	AA	AB	AA	AA	AA	AB	AA	AA	AA	Ad	AB	AA	AA	AA	AB	AB	AB	AA	AB	AB	AA	AB	AA	AA	AA	AB	BB
chr1B	133579501	133585000	5500	M	M	M	M	M	M	M	M	M	M	M	M	M	M	M	M	M	M	M	M	M	M	M	M	M	M	M	M	M	M	M	M	M	M	M	BC	M	M	M	M	M	M	M	M	M	BC
chr1B	133654001	133658500	4500	AB	AB	AB	AB	AB	AB	AB	AB	AB	AB	AB	AB	AB	BB	AB	AB	AB	AB	AB	AA	AB	AB	AA	AB	AB	AB	AB	AB	AB	AB	AB	AB	AB	AB	BB	AA	AA	AB	AA	AA	AA	AB	AA	AA	Ad	AA
chr1B	133700001	133704500	4500	AB	AA	AA	AA	AA	AA	AB	AB	AB	AA	AA	AB	AB	AB	AA	AB	AB	AA	AB	AA	AA	AB	AA	AA	AB	AB	AB	AA	AB	AA	AB	AB	AB	AB	AB	BB	AA	AB	BB	BB	AB	AA	AB	AB	AA	AA
chr1B	133729001	133744000	15000	AA	AA	AA	AB	AB	AA	AA	AA	AA	AB	AA	AA	AB	AA	AA	AA	AA	AA	AA	AB	AA	AB	AA	AA	AA	AA	AA	AA	BB	AB	AA	AA	AA	AA	AA	AA	AA	AB	AB	AA	AA	AA	AA	AA	AA	AA
chr1B	134107001	134112000	5000	M	M	BB	M	M	M	M	M	M	BC	M	M	M	M	M	M	M	M	M	M	BB	AB	AB	AB	M	BB	M	M	M	M	M	M	M	M	M	AB	BC	BC	BB	BC	BC	BC	AB	BC	AA	BB
chr1B	134153501	134159000	5500	AA	AB	AA	AA	AA	AA	AA	AA	AA	AA	AA	AA	AA	AA	AA	AA	AA	AA	AA	AA	AA	AA	AB	AA	AA	AA	AA	AA	AA	AA	AA	AA	AA	AA	AA	AA	AA	AB	AA	AA	AA	AA	AA	AA	AA	AA
chr1B	134285001	134289500	4500	AA	AA	AA	AA	AA	AA	AA	AA	AA	AA	AA	AA	AA	AA	AA	AA	AA	AA	AA	AA	AA	AA	AA	AB	AA	AA	AB	Ad	AA	AA	AB	AA	AA	AA	AA	AA	AA	AB	AA	AA	AA	AA	AA	AA	AA	Ad
chr1B	134395501	134399500	4000	AA	AB	AA	AA	AB	AA	AA	AA	BB	AA	AB	BB	AA	AA	AA	AA	AA	AA	BB	AB	AA	AA	AA	AA	AA	AB	BB	AB	AA	AA	AA	AB	BB	AB	AA	AA	AB	AB	AA	AA	AA	AA	AA	AA	AA	AB
chr1B	134405001	134411000	6000	AB	AB	AB	AA	dd	AA	AB	AA	BB	AA	BC	BC	AA	AB	AB	AB	AA	AB	BB	AA	AB	AB	AA	AA	AA	AA	BB	BB	AB	AA	AB	AA	BC	AB	AB	AA	AB	AB	AB	AA	AA	AB	AA	AA	AA	AB
chr1B	134412001	134418000	6000	AA	AB	AA	AA	AA	Ad	AA	Ad	BB	AA	BB	BB	AA	AA	AA	AA	AA	AA	BB	AA	AA	AA	AA	AA	AA	AA	BB	BB	AA	Ad	AA	Ad	BB	AA	AA	AA	AB	AA	AA	AA	AA	AA	AA	AA	Ad	AA
chr1B	134415501	134425000	9500	AA	AB	AA	AA	AA	AA	AA	Ad	BB	Ad	BB	AB	Ad	AA	Ad	AA	AA	AA	BB	AA	AA	AA	AA	AA	Ad	AA	BB	AB	AA	Ad	AA	AA	BB	AA	Ad	AA	AB	AB	AA	AA	AA	AA	AA	AA	AA	AA
chr1B	134537501	134541500	4000	BB	AB	AB	AB	AB	BC	BB	BB	AB	AB	BB	BB	BB	AB	BC	AB	BB	AB	BB	AB	BB	BB	BB	BB	BB	BC	BC	AA	BB	BB	BB	BC	BC	BC	AB	BC	BB	BC	BC	BB	BC	AA	BB	BC	BB	AB
chr1B	134569001	134573000	4000	BB	BC	BC	BC	BC	BB	BC	BC	BC	BB	BC	BC	BC	M	M	M	BC	BC	BC	M	M	BC	M	BC	M	BC	BB	BB	M	M	BC	BC	BC	BC	BC	BB	M	M	M	M	M	BB	M	M	BB	M
chr1B	134641001	134646500	5500	AB	BB	BB	BB	BB	AB	BC	BB	BB	BB	BB	BB	BB	BB	BB	BB	BC	BB	BB	AB	BB	BB	BB	BB	AB	BB	AB	AB	BB	AB	BB	BB	BB	BB	AB	BB	BC	BC	BB	BB	BC	AB	BB	BB	AA	M
chr1B	134725001	134729000	4000	BB	M	BB	M	M	M	M	M	M	M	M	M	M	M	M	M	M	M	M	M	M	M	M	BB	M	BB	M	M	M	M	M	M	M	M	M	AB	M	BC	BB	M	M	BC	M	BB	M	AB
chr1B	134759001	134763500	4500	AA	AA	BB	AA	AA	AA	AA	AB	BC	AA	AA	AB	AB	AB	AA	AB	AB	AA	AA	AB	BB	AB	AB	AB	AA	AB	BB	BB	AB	AB	AA	AB	AA	AB	AA	AA	AA	AB	AB	AA	AB	AB	AA	AA	AA	AA
chr1B	135044001	135052000	8000	AB	AB	AA	AA	AB	AB	AB	AB	AB	AB	AA	AA	AA	AB	AA	AA	AA	AB	AA	AA	AB	AB	AB	AA	AB	AB	AA	AA	AA	AB	AA	AA	AB	AA	AA	BB	AA	AB	AB	AA	AA	Ad	AA	AA	Ad	Ad
chr1B	135058501	135062500	4000	M	M	M	M	M	M	M	M	M	M	M	M	M	M	M	M	M	M	M	M	M	M	M	M	M	M	M	M	M	M	M	M	M	M	M	M	M	M	M	M	M	BB	BB	M	BB	AA
chr1B	135096501	135100500	4000	M	M	M	M	M	M	M	M	M	M	M	M	M	M	M	M	M	M	M	M	M	M	M	M	M	M	M	M	M	M	M	M	M	M	M	M	M	M	M	M	M	AB	AB	M	AB	AB
chr1B	135167501	135171500	4000	BC	BC	BC	AB	BC	AA	BB	BC	BC	Ad	BC	BC	AB	BC	BC	BC	AB	BC	BB	BB	BC	AB	BB	BC	BB	BC	BB	AB	Ad	BC	BC	BC	BC	BC	BB	Ad	AB	BC	AB	BB	AB	AB	Ad	AB	Ad	Ad
chr1B	135178501	135183000	4500	BB	AB	BB	BB	BB	Ad	BB	BC	BC	AA	BB	BB	BB	AB	AB	AB	BB	BB	BB	AB	AA	BB	BB	AA	BB	BB	BB	AA	AA	BB	BB	BB	BB	BB	AB	Ad	AB	BB	AB	BB	AB	BB	Ad	AB	Ad	Ad
chr1B	135296501	135300500	4000	AA	AA	AA	AA	AA	AA	AA	AA	AA	AA	AA	AA	AA	AA	AA	AA	AA	AA	AA	AA	AA	BB	BB	AA	AA	AA	AA	AA	AA	AA	AA	AA	AA	AA	AA	AA	Ad	AA	AA	AA	AA	AA	AA	AA	AA	AA
chr1B	135301501	135306500	5000	AA	AA	AA	AA	AA	AA	AA	AA	AA	AA	AA	AA	AA	AA	AA	AA	AA	AA	AA	AA	AA	BB	AB	AA	AA	AA	AA	AA	AB	AA	AA	AA	AA	AA	AA	AA	AA	AA	AA	AA	AA	AA	AA	AA	Ad	AA
chr1B	135306001	135310500	4500	AA	AA	AA	AA	AA	AA	AA	AA	AA	AB	AA	AB	AA	AA	AA	AA	AA	AA	AA	AA	AA	BB	BB	AA	AA	AA	AA	Ad	AB	AA	AA	AA	AA	AA	AA	AA	AA	AA	AA	AA	AA	AA	AA	AA	AA	AA
chr1B	135624001	135628000	4000	M	M	M	M	M	M	M	M	M	M	M	M	M	M	M	M	M	M	M	M	M	M	M	M	M	M	M	M	M	M	M	M	M	M	M	M	M	M	M	M	M	BB	M	M	BC	M
chr1B	135685001	135689500	4500	AA	AB	AB	BB	AA	AB	AA	AA	AA	AA	AA	AA	AA	AA	AA	AA	AB	AA	AA	AA	AA	dd	dd	AB	AA	AA	AB	AB	AA	AA	AB	BB	AA	BB	AA	AA	AA	AA	AA	AA	AA	AB	AA	AA	BB	AA
chr1B	135698001	135702000	4000	AB	AB	AB	AB	AB	AB	AA	AB	AB	AB	AB	AA	AB	AB	AB	AB	AB	AA	AB	AA	AB	AB	AB	AA	AB	AA	AA	AB	BB	AB	AB	BB	AB	AB	AB	Ad	AB	AA	Ad	AA	AA	AA	AA	AA	AA	AA
chr1B	136038501	136043500	5000	BC	BC	AA	BC	AB	AB	BC	BB	BC	AB	BC	BC	BC	BC	BC	BC	BC	BC	BC	BB	AA	BB	AB	AA	BC	AA	BB	BB	AB	BC	BB	BC	BB	BB	BC	AB	BB	BC	BC	BC	BC	BC	AB	BC	AB	BB
chr1B	136261501	136266500	5000	AB	AB	AB	AA	AA	AB	AA	AB	AB	AB	AB	AB	AB	AA	AB	AB	AB	AA	AA	AB	AA	AA	AA	AA	AB	AB	AA	AB	BC	AB	AA	AB	AB	AB	AB	AA	AB	AB	AB	AA	AA	AB	AA	AB	AA	AA
chr1B	136296001	136300000	4000	AA	AB	AA	AA	AB	AA	AB	AA	AA	AA	AB	AB	AA	AA	AA	AB	AA	AA	AB	AA	AA	AA	AA	AB	AB	AA	AB	BB	AB	AA	AA	AB	AA	AA	AA	Ad	AA	AA	Ad	AA	AA	AA	AA	AB	AA	AA
chr1B	136704001	136709000	5000	AA	AA	AA	AA	AA	Ad	AA	AA	AA	dd	AA	AA	AA	Ad	AA	AA	AA	AA	AA	Ad	AA	dd	dd	AB	AA	AA	AA	AA	dd	AA	AA	AA	AB	AA	AA	dd	AB	AB	AB	AA	AA	AA	dd	AA	dd	AB
chr1B	137079001	137084000	5000	AB	AA	BB	AA	AA	AA	AA	BB	BB	AA	AA	AA	AA	AA	AB	BB	AA	AA	AA	AA	AA	AA	AA	BB	AA	AA	AA	AA	AA	AA	AA	AA	BB	AB	AA	AA	BB	AA	AA	AA	AA	AA	BB	AA	AB	AA
chr1B	137191001	137197500	6500	AA	AA	AA	AA	AA	AA	AA	AA	AA	AA	AA	AA	AA	dd	dd	dd	AA	dd	AA	AA	AA	AA	AA	AA	AA	AA	AA	Ad	AA	AA	AA	AA	AA	AA	AA	AA	AA	AB	AA	AA	AA	AA	dd	AA	dd	AA
chr1B	137227501	137234500	7000	AB	AB	AB	AA	AB	AB	AB	AB	AB	AB	AB	AB	AB	Ad	dd	dd	AB	dd	AB	AA	AB	AB	AB	AB	AA	AB	AB	AA	BB	BB	AA	AB	AA	AB	AB	AB	AB	AB	AB	AA	AA	AA	dd	AB	dd	AB
chr1B	137284001	137292000	8000	AB	AA	AA	AA	AA	AA	AA	AA	AA	AA	AA	AA	AA	dd	dd	dd	AA	dd	AB	AB	AA	AA	AA	AA	AA	AA	AA	AA	AA	AB	AA	AA	AA	AA	AA	AB	AA	AA	AB	AA	AA	Ad	dd	AA	dd	AA
chr1B	137343501	137348000	4500	AB	AB	AB	AB	AB	AB	AB	AB	AB	AB	AB	AA	AB	Ad	Ad	dd	AB	Ad	AB	AB	AB	AB	AA	AA	AB	AB	AA	AA	AB	AB	AB	AB	AA	AB	AB	AB	AB	AB	AB	AA	AA	AA	dd	AA	dd	AB
chr1B	137409001	137416000	7000	AA	AA	AB	AA	AA	AA	AA	AA	AA	AA	AA	AA	AA	dd	dd	dd	AA	dd	AA	AB	AA	AA	AA	AA	AA	AA	AA	AA	AB	AA	AA	AA	AA	AA	AA	AA	AA	AB	AA	AA	AA	AA	dd	AA	dd	AA
chr1B	137425501	137431500	6000	AA	AB	AA	AB	AB	AB	AA	AA	AB	AA	AB	AA	AB	Ad	Ad	Ad	AB	Ad	AA	AA	AB	Ad	AA	AB	AA	AA	AA	AA	AB	AB	AB	AA	AA	AB	AA	AB	AA	AB	AB	AA	AB	AB	AA	AB	Ad	AB
chr1B	137429501	137436000	6500	AB	AB	AB	AB	BB	BB	AB	BB	AB	AB	BB	AB	AA	Ad	Ad	Ad	AB	Ad	AB	AB	BB	AA	AA	AB	AB	BB	BC	AA	AA	AB	AB	AA	AA	AB	AA	BC	BB	BC	BB	BB	AB	AA	AA	BB	Ad	BB
chr1B	137684501	137689000	4500	AB	AB	BB	AB	AB	BB	BB	BB	AB	AB	AB	AB	AB	AB	BB	AB	AB	AB	BB	AB	BB	AB	AB	AB	AB	AB	AB	AA	AB	AB	AB	AB	BB	AB	AB	AA	AA	AA	AA	AA	AA	AB	AA	AA	AB	AB
chr1B	138039001	138068500	29500	AA	AA	AA	AA	AA	AA	AA	AA	AA	AA	AA	AA	AA	AA	AA	AA	AA	AA	AA	AA	AA	BB	BB	AA	AA	AA	AA	AA	AA	AA	AA	AA	AA	AA	AA	AB	AA	AB	AA	AA	AA	AA	AA	AA	AA	AA
chr1B	138371501	138375500	4000	M	M	M	BC	M	M	M	M	M	M	M	M	M	M	M	M	M	M	M	M	M	BC	BC	BC	M	BC	M	M	M	M	M	M	M	M	M	AB	BC	BC	AB	BC	BB	M	BC	BB	BC	BB
chr1B	138401501	138405500	4000	BB	BB	AB	AB	AB	AB	AB	AB	BB	AB	AB	BB	BB	BB	AA	AB	BB	BB	AB	AB	AA	AA	AA	AB	AB	AB	AB	AA	BB	AB	AB	AB	BB	AB	AB	BB	AA	AA	AA	AA	AB	AA	AB	AB	AB	AB
chr1B	138436001	138447000	11000	AA	AA	AA	AA	AA	AA	AA	AA	AA	AA	AA	AA	AA	AA	AA	AA	AA	AA	AA	AA	AA	AA	AA	AA	AA	AA	AA	AA	AA	AA	AA	AA	AA	AA	AA	AB	AB	AB	AA	AA	AA	AA	AA	AA	AA	AB
chr1B	138474001	138478500	4500	BC	BC	BC	BC	BB	BC	BC	BB	BB	BB	M	M	BC	BC	BB	BC	BB	BB	BB	BB	BC	BB	BB	BC	BC	BB	BC	BB	BC	BB	BB	BB	BC	BC	BB	M	BB	M	BC	BB	BB	BB	BB	BC	BB	BB
chr1B	138528501	138536500	8000	AB	AB	AB	AA	AA	AB	AB	AB	AB	AA	AA	AB	AB	AB	AA	AB	AA	AB	AB	AA	AA	AA	AA	AA	AB	AB	AB	AA	AB	AB	AB	AB	AB	AB	AB	AA	BB	AA	AA	AA	AA	AB	AA	AA	AA	AA
chr1B	138634501	138640500	6000	AA	AA	AA	AA	AA	AB	AB	AA	AA	AA	AA	AB	AB	AB	AA	AA	AA	AA	AA	AA	AA	AA	AA	AA	AA	AB	AB	AA	AA	AA	AA	AB	AB	AA	AA	AB	AB	AB	AB	AA	AB	AB	AA	AB	AB	AB
chr1B	139004001	139009000	5000	M	M	M	M	M	M	BC	M	M	M	M	M	M	BC	M	M	M	M	M	M	M	M	M	M	M	M	M	M	M	M	M	M	M	M	M	M	BC	M	M	BC	BC	M	BC	BC	M	BB
chr1B	139469501	139478500	9000	AA	AA	AA	AA	AA	AA	AA	AA	AA	AA	AA	AA	AA	AA	AA	AA	AA	AA	AA	AA	AA	AA	AA	AA	AA	AA	AA	AA	AA	AA	AA	AA	AA	AB	AA	AA	AA	AA	AA	AA	AA	AB	AA	AA	AA	AA
chr1B	139566501	139570500	4000	AA	BB	AB	BB	BB	BB	BB	AB	BB	AA	BB	AB	BB	BB	AB	AB	BB	AB	AB	AA	BB	AA	Ad	AB	AB	BB	AB	AA	Ad	AB	BB	BB	BB	BB	Ad	AB	BB	AB	AB	AB	AB	AB	AB	AB	AA	AA
chr1B	139668501	139676000	7500	AA	AA	AA	Ad	Ad	AA	AA	AA	AA	AA	AA	Ad	AA	AA	AA	AA	Ad	Ad	AA	AA	AA	AA	AA	AA	AA	AA	AA	AA	AA	Ad	AA	Ad	AA	AA	Ad	AA	AA	AA	AA	AA	AA	AA	AA	AA	AA	AA
chr1B	139679501	139717500	38000	AA	AA	AA	AA	AA	AA	AA	AA	AA	AA	AA	AA	AA	AA	AA	AA	AA	AA	AA	AA	AA	AA	AA	AA	AA	AA	AA	AA	AA	AA	AA	AA	AA	AA	AA	AA	AA	AA	AA	AA	AA	AA	AA	AA	AA	AA
chr1B	139864001	139875500	11500	AA	AB	AA	AA	AB	AA	AB	AB	AB	AA	AB	AB	AA	AB	AB	AB	AA	AA	AA	AB	AA	AB	AA	AB	AA	AA	AA	AA	AB	AB	AB	AA	AA	AB	AB	AB	AB	AB	AB	AA	AA	AB	AB	AB	AA	AB
chr1B	140196501	140205000	8500	AB	AA	AA	AA	AA	AA	AB	AA	AB	AA	AB	AA	AA	AA	AB	AA	AB	AA	AA	AA	AA	AA	AA	AA	AA	AA	AA	AA	AA	AA	AA	AB	AA	AA	AB	AB	AA	AB	AB	AA	AA	Ad	AA	AA	AA	AA
chr1B	140916501	140920500	4000	M	BB	BC	BC	BB	BC	BB	BC	BC	BC	BB	M	BC	BC	BC	BC	M	BC	BC	BC	BC	M	M	BB	BB	BC	BB	BB	BC	M	BC	M	BC	M	M	AA	BB	BB	AB	BB	BB	BB	BB	BB	BB	BB
chr1B	140935501	140956500	21000	AB	BB	BB	BB	AB	BB	BB	AB	BB	BB	BB	BB	BB	AB	BB	BB	BB	AB	AB	BB	BB	BB	BB	BB	BB	BB	BB	BB	BB	BB	BB	BB	BB	BB	BB	BC	AB	BC	BB	BB	BB	AB	BB	BB	AB	AB
chr1B	140972001	140976000	4000	BB	AB	AB	BB	BB	BB	AB	AB	BB	AB	AB	AB	BB	BB	AB	AB	BB	BB	AB	AB	AB	AB	AB	AB	BB	BB	BB	AB	BB	BB	AB	AB	BB	BB	BB	BB	AB	BB	AB	AB	AB	AB	AB	AB	AB	AB
chr1B	141021001	141026500	5500	BB	BC	BB	BC	BB	BC	BC	BC	BC	BB	BB	BC	BB	BB	BB	BC	BC	AB	BC	BB	BB	BB	BC	BB	M	BB	BB	BC	M	BC	BB	BB	BB	BB	BC	BC	BB	BC	BC	BB	BB	BC	BB	BB	BC	BB
chr1B	141042501	141046500	4000	AB	AB	BB	BB	AB	AB	BB	AB	AB	AB	AB	AB	BB	AB	AB	AB	BB	AB	AB	AB	AB	AB	AA	AB	BB	AB	AB	BB	BB	AB	AB	BB	AB	BB	AB	AA	M	BC	AB	AB	AB	BB	BB	AB	BC	BB
chr1B	141065501	141069500	4000	BB	BB	BC	BC	BC	BC	BC	BC	BC	BC	BC	BC	BC	BC	BC	BC	BC	M	BC	BC	BB	BB	BC	BB	BC	BC	BC	BB	M	BB	BC	M	BC	BB	M	M	BC	M	M	BC	M	AA	BC	M	AA	BB
chr1B	141458501	141465000	6500	AA	AA	AA	AA	AA	AA	AA	AA	AA	AA	AA	AA	AA	AA	AA	AA	AA	AA	AA	AA	AA	AA	AA	AA	AA	AA	AA	AA	AA	AA	AA	AA	AA	AA	AA	AA	AB	AA	AA	AA	AA	AA	AA	AA	AA	AB
chr1B	141505001	141509000	4000	BB	AB	BB	AB	AB	BB	AB	BB	BB	AB	BB	BB	BC	BB	BB	BC	BB	BB	BB	AB	AA	BB	BB	AB	BB	AB	BB	AB	AB	BC	BB	BC	BB	AB	BB	AB	AB	M	AA	AB	BB	BB	AB	AB	BB	AB
chr1B	141549501	141554000	4500	M	M	M	M	M	M	M	M	M	M	M	M	M	M	M	M	M	M	M	M	M	M	M	M	M	M	M	M	M	M	M	M	M	M	M	M	M	M	M	M	M	M	M	M	M	M
chr1B	141646001	141650500	4500	M	BB	BB	BB	BB	M	BC	BC	AB	M	BC	BC	M	BB	BB	BB	BC	BC	BC	BC	BC	AB	AA	BC	BC	M	M	BB	BC	BC	BB	BC	M	BB	BC	BB	AB	BB	BC	AB	BB	AA	BB	BB	AB	BC
chr1B	141832501	141837500	5000	AA	AA	AA	AA	AA	AA	AA	AA	AA	AA	AA	AB	AA	AA	AA	AB	AA	AA	AA	AA	AA	AA	AA	AA	AA	AA	AA	AA	AB	AA	AA	AA	AA	AA	AA	AB	AB	AB	AB	AA	AA	AB	AA	AA	AA	AA
chr1B	141905001	141909500	4500	AA	AA	AA	AA	AA	AA	AB	AB	AB	AB	AB	AA	AB	AA	AA	AA	AB	AA	AA	AB	AA	AA	AA	AA	AB	AA	AA	AA	AB	AB	AA	AA	AA	AA	AA	AA	AB	AB	AA	AA	AA	AA	AA	AA	AA	AB
chr1B	141935501	142028500	93000	AA	AA	AA	AA	AA	AA	AA	AA	AA	AA	AA	AA	AA	AA	AA	AA	AA	AA	AA	AA	AA	AA	AA	AA	AA	AA	AA	AA	AA	AA	AA	AA	AA	AA	AA	AB	AA	AB	AA	AA	AA	AA	AA	AA	AA	AA
chr1B	142010001	142028500	18500	AA	AA	AA	AA	AA	AA	AA	AA	AA	AA	AA	AA	AA	AA	AA	AA	AA	AA	AA	AA	AA	AA	AA	AA	AA	AA	AA	AA	AA	AA	AA	AA	AA	AA	AA	AB	AA	AB	AB	AA	AA	AA	AA	AA	AA	AA
chr1B	142151501	142156500	5000	AA	AB	AB	AB	AB	AB	AB	AB	AB	AB	AA	AA	AB	AB	AB	AB	AB	AB	AA	AB	AB	AA	AA	AA	AA	AB	AA	AB	AB	AB	AB	AB	AB	AB	AA	AB	AB	BC	AB	AA	AB	AA	AB	AB	AA	AB
chr1B	142402001	142407000	5000	AB	AB	AB	AA	AA	AA	AA	AA	AA	AB	AA	AA	AA	AA	AA	AA	AA	AA	AA	BB	AA	BB	BB	AA	AA	AB	AA	AB	BB	AA	AA	AA	AA	AB	AA	AB	AB	AB	AB	AA	AA	AA	AB	AA	AA	AB
chr1B	142542001	142546500	4500	AA	AA	AA	AA	AA	AA	AB	AA	AA	AA	AA	AA	AA	AA	AA	AA	AA	AA	AA	AA	AA	AB	AB	AA	AA	AA	AA	AA	AA	AA	AA	AA	AA	AA	AA	AB	AA	AB	AA	AA	AA	AB	AA	AA	AA	AA
chr1B	142552001	142556500	4500	M	M	M	M	M	M	M	BC	BC	BC	M	M	M	BC	M	M	M	M	M	M	M	M	M	M	M	M	M	BC	M	M	M	M	M	M	M	BC	BC	M	M	M	M	BB	M	M	M	M
chr1B	142621501	142630500	9000	BB	BB	BB	BB	BB	BB	BB	AB	BB	AB	BC	BC	AB	BB	M	AB	BB	BB	AB	BC	AB	AA	AA	AB	BC	AB	AB	BB	BB	AB	AB	AB	BB	AB	AA	BC	AB	M	AB	AB	AB	BB	BB	BB	BB	AB
chr1B	142696001	142700500	4500	BB	BC	AB	BB	AB	BB	BB	AB	AB	AB	BB	BC	AB	AB	BC	AB	AB	AB	AB	AB	AB	BB	BB	AA	BB	AB	BB	AB	BB	BB	BC	AB	BB	AB	BB	AB	AA	AB	BB	AA	AA	AA	AA	AA	AA	AB
chr1B	142770501	142774500	4000	AB	AB	AB	AB	AB	AB	AB	AB	AB	AB	AB	AB	AB	AB	AB	AB	BB	BB	AB	AB	AB	AB	AB	AB	AB	AB	AB	AB	BB	AB	AB	AB	AB	AB	AB	BB	AB	AB	AB	AA	AB	AB	AB	AB	AB	AB
chr1B	142775501	142780000	4500	AB	AA	AA	AA	AA	AB	AA	AB	AB	AB	AB	AB	AB	AA	AA	AA	AB	AB	AA	AB	AA	AA	AB	AB	AA	AA	AA	AB	AB	AA	AA	Ad	AB	BB	BB	AB	BB	AB	AA	AA	AA	AA	AA	AB	AA	AB
chr1B	142941001	142945000	4000	AB	AB	AA	AB	AB	AB	AB	AB	AB	AB	AB	AA	AB	AA	AA	AA	AB	AA	AB	AB	AB	AA	AB	Ad	AB	AA	AB	AB	AB	AB	AB	AA	AB	AB	AB	Ad	AB	BC	Ad	AA	AA	AB	AA	AA	AB	AB
chr1B	143105001	143109000	4000	Ad	AA	AA	AA	Ad	AA	AA	AA	Ad	AB	AA	Ad	AA	AA	AA	AA	AA	AA	Ad	AA	Ad	BC	BB	AA	AA	AA	AA	AA	AB	AA	AA	AA	AA	AA	AA	AA	AA	AA	AB	AA	AA	AA	AA	AA	AA	AA
chr1B	143112501	143117000	4500	Ad	AA	AA	Ad	AA	Ad	AA	Ad	AA	AA	AA	AA	AA	Ad	AA	Ad	AA	Ad	AA	Ad	AA	Ad	AA	Ad	Ad	Ad	Ad	AB	AA	AA	Ad	Ad	Ad	AA	AA	AA	AA	AA	Ad	AA	AA	AA	AA	AA	AA	Ad
chr1B	143174001	143180500	6500	AA	AA	AA	AA	AA	AA	AA	AA	AA	dd	AA	AA	AA	AA	AA	AA	AA	AA	AA	dd	AA	dd	dd	AB	AA	Ad	AA	AA	dd	AA	Ad	AA	AA	AA	AA	AA	AA	AB	AB	AA	AA	AA	AA	AA	AA	AA
chr1B	143374501	143380500	6000	AB	AA	AA	AB	AA	AB	AB	AA	AB	AA	AB	AB	AA	AA	AB	AB	AA	AB	AA	AA	AA	AA	AA	AA	AA	AB	AB	AB	AB	AA	AA	AA	AA	AB	AA	AA	AA	BB	AA	AA	AA	AB	AA	AA	AB	AA
chr1B	143393501	143397500	4000	M	M	BC	M	M	M	M	BC	M	BC	M	M	M	M	M	M	M	M	BC	BB	M	M	M	M	M	M	M	M	BB	M	M	M	M	M	M	AB	BB	M	BB	BC	BB	BC	BC	BC	M	BB
chr1B	143473001	143477000	4000	AB	AB	AA	AB	AA	AB	AA	AA	AB	AB	AB	AB	AA	AB	AB	AB	AA	AA	AA	AB	AB	AB	AB	AA	AA	AA	AB	AA	AB	AA	AB	AB	AA	AA	AB	BB	AA	BC	AB	AA	AB	AB	AA	AB	AB	AB
chr1B	143550001	143555000	5000	M	M	M	M	M	M	M	M	M	M	M	M	BC	M	M	M	M	M	M	BC	BC	M	M	M	BC	M	M	BC	M	M	BC	M	M	M	BC	M	BB	M	M	BC	BC	BC	BC	BC	M	BB
chr1B	143607001	143611000	4000	M	M	M	M	M	M	M	M	M	M	M	M	M	M	M	M	M	M	BC	M	M	M	M	M	M	M	M	M	M	M	M	BB	M	M	BC	M	M	M	M	M	M	M	M	BC	M	M
chr1B	143620001	143627500	7500	AB	BB	AA	AA	BC	BB	M	AA	AB	Ad	BB	BB	BB	AA	AA	AB	AA	BB	AB	Ad	AB	AA	Ad	AA	AA	AB	AA	AB	Ad	AA	BB	AA	BB	BB	BB	AB	AB	AA	AA	BC	AA	AB	AB	AB	AA	BB
chr1B	143764501	143772000	7500	AA	AA	AA	AA	AA	AA	AA	AA	AA	AA	AA	AA	AA	AA	AA	AA	AA	AA	AA	AA	AA	AA	AA	AA	AA	AA	AA	AB	AA	AA	AA	AA	AA	AA	AA	Ad	AB	AB	Ad	AA	AA	AA	AA	AA	AA	AA
chr1B	143787001	143798000	11000	AA	AA	AA	AA	AA	AA	AA	AA	AA	AA	AA	AA	AA	AA	AA	AA	AA	AA	AA	AA	AA	AA	AA	AA	AA	AA	AA	AA	AA	AA	AA	AA	AA	AA	AA	AA	AA	AB	AA	AA	AA	AA	AA	AA	AA	AB
chr1B	143891001	143895000	4000	BB	AB	AA	AB	AB	AB	AA	AB	AB	AA	AA	AA	AB	AB	AB	AA	AB	AB	AB	AA	AA	AB	AB	AA	AA	AA	AB	AB	AB	AA	AB	AB	AB	BB	AA	Ad	AB	BC	AA	AA	AA	AA	AB	AA	AA	AA
chr1B	144120501	144125500	5000	AA	AA	AA	AA	AA	AA	AA	AA	Ad	Ad	AA	AA	Ad	AA	AA	AA	AA	AA	AA	AA	Ad	AA	AA	AB	AA	AB	AA	AA	Ad	AA	Ad	AA	AA	AA	AA	BB	AA	AB	AB	AA	AB	AA	AB	AB	AB	AA
chr1B	144216001	144220000	4000	BB	BB	BB	BC	BB	BC	BB	BC	BB	BB	BC	BC	BC	BC	BB	BC	BC	BC	BB	AB	AB	BB	AB	BB	BB	BC	BC	BB	AB	BB	BB	BC	BC	BC	BC	BB	AB	BB	BB	BB	BC	AB	AB	BC	AB	BC
chr1B	144262501	144273000	10500	AB	AB	BB	BB	AB	BB	BB	BB	AB	BB	BB	BB	BB	AB	BB	BB	AB	BB	AB	BB	BB	BB	AB	BB	BB	BB	BB	AB	BB	BB	AB	BB	AB	BC	BB	AB	AB	BB	BB	BB	BB	AB	BB	BB	BC	AA
chr1B	144398001	144402000	4000	AA	AA	AA	AA	AA	AA	AA	AA	AA	AA	AA	AA	AA	AA	AA	AA	AA	AA	AA	AA	AA	AA	AA	AA	AA	AA	AA	AA	AA	AA	AA	AA	AA	AA	AA	AA	AB	AA	AA	AA	AA	AB	AA	AB	AB	AB
chr1B	144447501	144451500	4000	AB	AB	AA	AB	BB	AB	AB	AB	AA	AA	AB	AB	BB	AB	AB	AB	AB	AB	AB	BB	AB	AB	AB	AB	AB	AB	AB	AA	BB	BB	BB	AB	AA	AB	AB	AA	AA	AB	AB	AA	AB	BB	AB	AB	BB	AA
chr1B	144636501	144640500	4000	AB	AB	BB	BB	BB	AB	BB	AB	AB	AB	BB	AB	BB	BB	BB	AB	AB	AB	AB	AB	BB	AB	AB	BB	BB	BB	BB	AB	BB	AB	AB	BB	AB	BB	BB	BB	AB	BC	BB	AB	AB	BB	AB	AB	BB	AB
chr1B	144740501	144747000	6500	BC	AB	AB	AB	AB	AB	BB	AB	AB	AA	AB	AA	AB	AA	BB	AA	AB	AA	AB	AA	AA	AA	AA	AA	AB	AB	AB	AB	AA	AA	AB	BB	AB	AB	AB	AB	AA	AB	AA	AA	AA	AB	AB	AA	AA	AA
chr1B	144794501	144799000	4500	BB	BB	BB	BB	AB	AB	BB	BB	BB	AB	BB	BB	BB	AB	AB	BB	AB	AB	BB	AB	BB	BB	AB	BB	AB	AB	AB	BB	AB	BB	AB	BB	BB	AB	BB	M	BB	BC	BB	BB	BB	AB	BC	BB	AB	BB
chr1B	145353501	145357500	4000	M	M	M	M	M	M	M	M	M	M	M	M	M	M	M	M	M	M	M	M	M	M	M	M	M	M	M	M	M	M	M	M	M	M	M	M	M	M	M	M	M	M	M	M	M	M
chr1B	145453501	145457500	4000	BB	BC	BB	BB	BB	BC	BC	BC	BB	BB	BB	AB	BC	BC	BB	BC	BC	BB	BC	BC	AB	BC	BC	BB	BC	BC	BC	M	BC	BB	BC	BB	BC	BC	BB	AB	BB	BB	BC	BC	BC	BB	BB	BB	AB	AB
chr1B	145517001	145532000	15000	AB	AA	AA	AB	AB	AB	AB	AA	AA	AB	AA	AA	AB	AA	AA	AA	AA	AA	AA	AA	AA	AA	AA	AA	AA	AA	AB	AA	AB	AB	AA	AB	AB	AA	AB	AB	AA	AB	AA	AA	AA	AA	AA	AA	AA	AB
chr1B	145553501	145557500	4000	M	BC	M	M	M	M	M	M	M	BC	M	M	M	M	BC	M	M	M	M	M	BC	BC	BC	M	M	M	M	BB	M	BC	M	M	M	M	M	M	M	M	BC	M	M	M	M	BC	BB	M
chr1B	145598001	145602000	4000	AA	AB	AA	AA	AA	AA	AA	AA	AA	AA	AA	AB	BB	AA	AA	AB	AA	AA	AB	AA	AB	dd	dd	AB	AA	AA	AA	AA	AA	AA	AB	AA	AB	AA	AB	Ad	Ad	AA	AA	AA	AA	AA	Ad	AA	Ad	AA
chr1B	145613001	145617000	4000	BC	M	M	M	M	M	M	M	M	M	M	M	M	M	M	M	M	M	M	M	M	M	M	M	M	M	M	M	M	M	M	M	M	M	M	BC	M	M	BC	M	M	M	M	M	M	M
chr1B	145628001	145632000	4000	AB	BB	AB	AB	AB	AB	AA	AB	AB	BB	AB	AB	AB	BB	AB	AB	AB	AB	AB	AB	AA	AB	BB	AA	AB	AB	AB	AB	BB	AB	BB	AB	AB	AB	AA	AB	AB	BB	AA	AA	AA	AB	AA	AB	AB	AA
chr1B	145648501	145654500	6000	AB	AA	AA	AA	AA	AA	AA	AA	AA	AB	AB	AA	AB	AA	AA	AA	AA	AA	AA	AA	AA	AB	AB	AA	AA	AA	AB	AA	AB	AB	AA	AA	AA	AA	AB	AA	AA	BB	AA	AA	AA	AB	AA	AA	AB	AA
chr1B	146077501	146081500	4000	AB	BB	AB	AB	BB	AB	BB	AB	AB	AB	AB	AB	AB	AB	BC	BB	AB	AB	AB	AB	BB	AB	AB	AB	AB	BC	AB	AB	BC	AB	AB	BB	BC	AB	AB	BB	AB	BC	BC	BB	AB	AB	AB	AB	BB	M
chr1B	146077501	146086000	8500	AA	BB	AB	AB	BB	AB	BB	AB	AB	BB	AB	AB	AA	AB	BB	BB	AB	AB	AB	AB	BB	AB	AB	AB	AB	BB	AB	AB	BB	AB	AB	BB	BB	AA	AA	BB	AB	BB	BC	BB	AB	AB	AB	AB	BB	M
chr1B	146100501	146107000	6500	AA	BB	AA	AA	AB	AA	AA	AB	AA	AB	AA	AA	AA	AA	AA	AB	AA	AA	AA	AA	AA	AB	AA	AA	AA	AB	AA	AA	AA	AA	BB	AA	AA	BC	AA	M	BC	AB	AA	AA	AA	M	AA	AA	AA	AA
chr1B	146189001	146194500	5500	BB	BB	AB	BB	AB	BB	AB	AB	BB	AB	AB	AB	BB	BB	AB	AB	BB	BB	BB	AB	AB	BC	AB	AB	BB	AB	BB	AA	BC	AB	AB	BC	AB	BB	AB	BB	AA	AB	AB	AA	AB	AB	AB	AB	AB	AB
chr1B	146651001	146656500	5500	Ad	Ad	Ad	AA	Ad	AA	Ad	AA	Ad	Ad	AA	Ad	Ad	AA	AA	AA	Ad	Ad	Ad	Ad	Ad	AA	Ad	Ad	AA	AA	AA	AA	Ad	Ad	Ad	AA	Ad	AA	Ad	Ad	AB	AB	Ad	AA	AA	Ad	AA	AA	AA	AA
chr1B	146869501	146874000	4500	AB	AA	AA	AA	AA	AA	AB	AA	AA	AB	AA	AA	AA	AA	AA	AB	AB	AA	AA	AA	AA	BB	AB	AA	AA	AA	AA	AA	AB	AB	AB	AA	AA	AB	AA	AB	Ad	AA	AA	AA	AA	Ad	AA	AA	AA	AA
chr1B	146884001	146888500	4500	AA	AA	AA	AA	AB	AA	AA	AA	AB	BB	AB	AA	AA	AA	AA	AA	AA	AB	AA	AA	AB	BC	BC	AB	AA	AA	AB	AB	AB	AB	AB	AA	AA	AA	AA	AA	AA	AB	AA	AA	AA	AB	AA	AA	AB	AB
chr1B	146892001	146905000	13000	AA	AA	AA	AA	AA	AA	AA	AA	AA	BB	AA	AA	AA	AA	AA	AA	AA	AA	AA	AA	AA	BC	BC	AA	AA	AA	AA	AA	BB	AA	AA	AA	AA	AA	AA	AA	AA	AA	AA	AA	AA	AA	AA	AA	AA	AA
chr1B	146895001	146945000	50000	AA	AA	AA	AA	AA	AA	AA	AA	AA	BB	AA	AA	AA	AA	AA	AA	AA	AA	AA	AA	AA	BB	BC	AB	AA	AA	AA	AA	BB	AA	AA	AA	AA	AA	AA	AB	AA	AB	AA	AA	AA	AB	AA	AA	AB	AA
chr1B	146959501	146964000	4500	AA	AA	AA	AA	AA	AA	AA	AA	AA	AB	AB	AA	AA	AA	AB	AA	AA	AB	AB	AA	AA	BB	BB	AA	AA	AA	AB	AB	BB	AA	AA	AA	AA	AA	AA	AB	AB	AA	AA	AA	AA	AA	AB	AA	AB	AB
chr1B	146992501	146997000	4500	AB	AA	AA	AA	AA	AA	AB	AB	AA	BC	AA	AA	AA	AA	AB	AA	AA	AA	AA	AA	dd	BC	BC	dd	AB	AA	AA	AA	BC	AA	AA	AA	AA	AA	AB	AA	AA	AA	AA	AA	AA	AA	AA	AB	AA	AB
chr1B	147392501	147397500	5000	AA	AA	AA	AA	AA	AA	AA	AA	AA	AA	AA	AA	AA	AA	AA	AA	AA	AA	AA	AA	AA	AA	AA	AA	AA	AA	AA	AB	AA	AA	AA	AB	AA	AA	AA	Ad	AB	AA	AA	AA	AA	AA	AA	AA	AA	AA
chr1B	148041001	148045000	4000	AA	AB	AA	AA	AA	AA	AA	AA	AB	AA	AA	AA	AA	AA	AA	AA	AA	AA	AA	AA	AA	AA	AA	AA	AA	AA	AA	AA	AB	AA	AA	AA	AB	AA	AB	AA	AA	AB	AB	AA	AA	AB	AA	AA	AA	AA
chr1B	148075501	148079500	4000	AA	AA	AA	AA	AA	AA	AA	AA	AA	AA	AA	AA	AA	AA	AA	AA	AA	AA	AA	AB	AA	AA	AA	AA	AA	AA	AA	AA	AA	AA	AA	AA	AA	AA	AA	BB	AA	AA	AA	AA	AA	Ad	AA	AA	AA	AA
chr1B	148644501	148649500	5000	AA	AB	AB	AA	AA	AA	AA	AA	AB	AA	AB	AA	AA	AB	AA	AA	AA	AA	AA	AA	AA	AA	AA	AB	AB	AA	AA	AB	AA	AA	AB	AB	AB	AA	AB	AA	AA	AB	AA	AA	AA	AA	AB	AA	AA	AA
chr1B	148893501	148897500	4000	AB	AB	BB	BB	AB	AB	BB	AB	AB	BB	AB	AB	AB	AB	AB	BB	AB	AB	BB	AB	AB	AB	AB	BB	AB	AB	BB	AB	AB	AB	AB	AB	BB	AB	AB	M	AB	BC	BC	BB	BC	AB	BC	BC	AB	AB
chr1B	149327501	149331500	4000	AA	AB	AB	AB	AA	AB	AA	AB	AB	AA	AA	AA	AB	AB	AB	AA	AB	AB	AB	AB	AA	AB	AA	AA	AB	AB	AB	AA	BB	AB	AA	AB	AB	AB	AA	AA	AA	AB	AA	AA	AA	AA	AA	AA	AA	AA
chr1B	149611001	149615000	4000	AA	AA	BB	AB	AA	AA	AB	AA	AB	AA	AB	AB	AA	AA	AA	AB	AA	AA	AB	AA	AB	AA	AA	BB	AB	AA	AA	AB	AB	AB	AA	AA	AB	AB	AA	BC	AB	AB	AB	AB	AB	AA	AB	AA	AA	BB
chr1B	149853001	149859000	6000	BB	BB	BB	BB	BB	BB	BB	AB	BC	BC	BC	BB	BC	BB	BC	BC	BB	BB	BC	BB	BB	AB	BB	BB	BC	BB	AB	BC	BB	BB	BB	BB	BB	AB	BB	M	BC	BC	BB	BB	BB	BB	BB	BB	BB	BC
chr1B	150096501	150101500	5000	BC	AA	AB	AA	AA	AB	AB	AB	AB	AB	AA	AA	AB	AB	AB	AB	AA	AA	AB	AB	AB	AB	AB	AB	AA	AB	AA	AB	AB	AB	AA	AB	AA	AB	AA	AB	AA	AB	AB	AA	AB	AA	AA	AA	AA	AA
chr1B	150125501	150131500	6000	AA	AA	AA	AA	AA	AA	AA	AA	AA	AA	AA	AA	AA	AA	AA	AA	AA	AA	AA	AA	AA	AA	AA	AA	AA	AA	AA	AA	AA	AA	AA	AA	AA	AA	AA	AA	AA	AA	AA	AA	AA	AA	BB	AA	BC	AA
chr1B	150127001	150141500	14500	AA	AA	AA	AA	AA	AA	AA	AA	AA	AA	AA	AA	AA	AA	AA	AA	AA	AA	AA	AA	AA	AA	AA	AA	AA	AA	AA	AA	AA	AA	AA	AA	AA	AA	AA	AA	AA	AB	AA	AA	AA	AA	BB	AA	BB	AA
chr1B	150142501	150163000	20500	AA	AA	AA	AA	AA	AA	AA	AA	AA	AA	AA	AA	AA	AA	AA	AA	AA	AA	AA	AA	AA	AA	AA	AA	AA	AA	AA	AA	AA	AA	AA	AA	AA	AA	AA	AA	AA	AA	AA	AA	AA	AA	AA	AA	AA	AA
chr1B	150320001	150324000	4000	AB	AA	AA	AA	AB	AA	AA	AA	AB	AA	AA	AB	AB	AA	AB	AA	AA	AB	AA	AB	AA	AA	AB	AA	AA	AA	AA	AA	AB	AA	AA	AA	AB	AB	AA	AB	AB	AB	AB	AA	AB	AA	AB	AA	AA	AB
chr1B	150361501	150366000	4500	AB	BB	AB	AB	BB	BC	BC	BC	AB	AB	AB	BB	BB	BB	BB	BB	AB	AB	BC	AB	AB	AB	BB	BC	AB	BC	AB	BB	BB	BB	AB	BB	BC	BB	AB	M	AB	BB	BC	BC	BC	AA	BC	BB	AB	AB
chr1B	150860001	150864000	4000	AB	AB	AA	AA	AA	AA	AA	AB	AA	AA	AA	AA	AB	AA	AA	AA	AA	AA	AA	AB	AA	AA	AA	AA	AA	AA	AA	AA	AB	AA	AA	AA	AA	AA	AA	AB	AB	AB	AA	AA	AB	AA	AA	AA	AB	AA
chr1B	151140001	151145000	5000	BC	BC	BC	M	M	BC	AB	AB	M	BC	M	BC	BC	BB	BC	BC	BC	BC	BC	M	M	BB	AB	M	BC	BC	BC	BB	M	M	M	M	BB	BB	BC	M	BB	M	BC	BC	M	AA	BC	BC	AB	BC
chr1B	151167001	151175000	8000	AB	AB	AA	AB	AB	AB	AB	AA	AB	AB	AB	AA	AB	AA	AB	AA	AA	AB	AB	AB	AB	AB	AB	AB	AA	AB	AB	AA	BC	AB	AB	AB	AB	AB	AB	AB	AA	AB	AB	AA	AA	AB	AA	AA	AA	AA
chr1B	151265501	151307000	41500	AA	AA	AA	AA	AA	AA	AA	AA	AA	AA	AA	AA	AA	AA	AA	AA	AA	AA	AA	AA	AA	AA	AA	AA	AA	AA	AA	AA	AA	AA	AA	AA	AA	AA	AA	AA	AA	AA	AA	AA	AA	AA	AA	AA	AA	AA
chr1B	151453501	151459000	5500	AA	AA	AA	AA	AA	AA	AA	AA	AA	AA	BB	BB	AB	AA	AA	AA	AB	AA	AA	AA	AA	AA	AA	AB	AB	AB	AA	AA	AA	BB	AA	BB	AA	AB	AA	BB	AB	AA	BB	AA	AA	AA	AA	AA	AA	AA
chr1B	151510001	151516500	6500	AB	AA	AB	AB	AB	AA	AA	AB	AB	AB	AB	AB	AB	AB	AB	AB	AB	AB	AB	AB	AA	BB	BB	BB	AB	AB	AA	AB	AB	AB	AB	AB	AB	AB	AA	AB	AA	AB	AA	AA	AA	AB	AB	AA	BB	Ad
chr1B	151532501	151536500	4000	AB	BB	BC	BB	BB	BB	BB	BB	BB	BC	BC	BB	BB	BB	AB	BB	BC	BB	BB	BB	BB	AB	BB	BB	BB	BC	BB	AB	BC	BC	BB	BB	BB	BB	BB	BC	BB	BC	BC	BB	BB	AB	BB	BB	AB	BC
chr1B	151660501	151664500	4000	AA	AA	AB	AA	AA	AA	AA	AA	AB	AA	AA	AA	AA	AA	AA	AB	AB	AA	AA	AA	AA	AB	AA	AA	AB	AA	AB	AA	AB	AA	AA	AB	AA	AA	AA	AA	AA	AB	AA	AA	AA	AA	AA	AA	AA	BB
chr1B	151888001	151896500	8500	AA	AB	AA	AA	AB	AA	AA	AA	AB	AA	AA	AA	AA	AB	AA	AA	AA	AB	AA	AB	AA	AA	AA	AB	AA	AB	AA	AA	AA	AB	AA	AA	AB	AA	AA	AB	AA	AB	AA	AA	AA	AA	AA	AA	AA	AA
chr1B	151899501	151904500	5000	AB	AB	AA	AA	AA	AA	AB	AA	AA	AA	AA	AA	AA	AA	AA	AB	AA	AB	AA	AA	AA	AA	AA	AB	AA	AA	AA	AA	AB	AA	AA	AB	AA	AA	AA	AB	AA	AB	AA	AA	AA	AA	AA	AB	AA	AB
chr1B	152095501	152100000	4500	M	M	BC	BC	BC	BC	BC	M	M	BC	M	BB	M	BB	BB	M	M	BB	BC	BC	BC	BC	BC	BB	BB	M	BB	BC	M	M	BC	BC	BC	BC	BC	M	M	M	M	BB	M	BB	M	BC	BB	BC
chr1B	152527001	152534000	7000	AA	AA	AA	AA	AA	AA	AA	AA	AA	AA	AA	AA	AA	AA	AA	AA	AA	AA	AA	AA	AA	AA	AA	AA	AA	AA	AA	AA	AB	AA	AA	AA	AB	AA	AA	AB	AA	AA	AA	AA	AA	AB	AA	AA	AB	AB
chr1B	152552001	152557500	5500	AA	AA	AA	AA	AA	AA	AA	AA	AA	AB	AA	AA	AA	AA	AA	AA	AA	AA	AA	AB	AA	AA	AA	AA	AA	AA	AA	AA	BB	AA	AA	AA	AA	AA	AA	AA	AA	AA	AA	AA	AA	AA	AA	AA	AB	AA
chr1B	152660501	152665000	4500	AB	AA	AB	AB	AA	AB	AB	AB	AA	AA	AB	AB	AB	AB	AA	AA	AA	AB	AB	Ad	AB	AA	AB	AB	AA	AB	AB	AB	AB	AA	AB	BB	BB	AA	BB	BB	AA	AA	AB	AB	AB	AB	AB	AB	AA	AA
chr1B	152722501	152727500	5000	M	BC	M	M	BC	BB	M	M	M	BC	M	M	M	M	M	M	M	M	BC	BB	M	BC	BC	BC	BC	BC	BC	BC	BB	BC	M	M	BC	M	M	AB	AB	M	AB	BC	BB	BC	BB	BC	M	AB
chr1B	152725001	152729000	4000	M	BC	M	BC	BC	BB	M	BC	M	BC	M	M	M	M	M	M	M	M	BC	AB	M	BC	BC	BC	BC	BC	BC	BC	AB	BC	M	M	BC	M	M	AB	BB	BC	AB	BC	BC	BC	BB	BC	M	AB
chr1B	152897001	152903500	6500	BB	BC	AB	BC	BB	BB	BB	BB	BC	BC	BC	BC	AB	BC	BC	BC	BC	M	AB	BB	BB	BB	AB	BB	AB	BB	BC	AB	AB	BC	BB	BB	AB	BC	BB	M	BB	BC	BB	BB	BB	AB	BB	BB	BB	M
chr1B	153001501	153007500	6000	AA	AB	AA	AB	AB	AB	AA	AA	AB	AA	AB	AB	AB	AA	AA	AB	AA	AB	AB	AA	AB	AB	AB	AB	AA	AA	AA	AA	AA	AA	AB	AB	AB	AA	AB	AB	AA	AB	AB	AA	AB	AA	AA	AA	AA	AB
chr1B	153192001	153196500	4500	BB	AB	AB	AB	AB	AB	AB	AB	AB	AB	AB	AB	AB	AB	AB	AB	AB	AB	AB	AB	AB	AB	BB	AB	AB	AB	AB	AB	BB	AB	AB	AB	AB	AB	AA	AA	AB	AB	AA	AA	AB	BB	AA	AB	AB	AB
chr1B	153196501	153200500	4000	BB	BB	BB	AB	BB	AB	BB	BB	AB	BB	AA	AB	AB	AB	BB	AB	AA	BB	BB	AA	BB	AB	BB	AB	BB	AB	AB	AB	BB	BB	AB	AB	BC	AB	BB	M	AA	AB	BB	AB	AB	AB	BB	AA	BB	AB
chr1B	153265001	153273500	8500	BC	BC	BB	BC	M	BC	BB	BC	M	AA	BC	BB	BB	BC	BC	BB	BB	BC	BC	Ad	BC	BC	BC	BC	BC	BC	BC	BC	AA	BC	BC	BC	BC	BC	BC	BC	BB	BC	BC	BC	BC	BB	BC	BB	BC	M
chr1B	153561501	153568000	6500	AB	AB	AA	AB	AB	AB	AB	AA	AB	AA	AA	AB	AB	AB	AB	AA	AB	AB	AB	AB	AB	AB	AB	AA	AA	AB	AB	AB	AB	AB	AB	AB	AB	BB	AB	AA	AA	AA	AA	AA	AA	AA	AA	AA	AA	AA
chr1B	153580001	153584000	4000	AB	AA	AB	AB	AB	AB	AA	AA	AB	AB	AA	AB	AA	AB	AB	AB	AB	AB	AA	AB	AB	AB	AB	AA	AB	AB	AB	AA	AB	AB	AA	AB	AB	AA	AA	BC	AA	AB	AB	AA	AB	AA	AA	AB	AB	AB
chr1B	154490001	154495000	5000	M	M	M	M	M	M	M	M	M	M	M	M	M	M	M	M	M	M	M	M	M	M	M	M	M	M	M	M	M	M	M	M	M	M	M	M	BC	M	M	M	M	BC	M	M	M	M
chr1B	154747001	154751000	4000	M	M	M	M	M	M	M	M	M	M	M	M	M	M	M	M	M	M	M	M	M	M	M	M	M	M	M	M	M	M	M	M	M	M	M	M	M	M	M	M	M	M	M	M	M	BB
chr1B	154780501	154786000	5500	AA	AA	AA	AB	AA	AA	AA	AB	AA	Ad	AA	AA	AA	AA	AA	Ad	AA	AA	AB	Ad	AA	AA	AA	Ad	AA	AA	AA	AB	Ad	Ad	AA	AB	AB	AA	AA	AB	BB	AB	AB	AB	AB	AA	AA	AA	AB	AB
chr1B	154962501	154971000	8500	AA	AA	AA	AA	AA	AA	AA	AA	AA	AA	AA	AA	AA	AA	AA	AA	AA	AA	AA	AA	AA	AA	AA	AA	AA	AA	AA	AA	AA	AA	AA	AA	AA	AA	AA	AA	AA	AA	AA	AA	AA	AA	AA	AA	AA	AA
chr1B	155342501	155347000	4500	M	M	M	M	M	M	M	M	M	M	M	M	M	M	M	M	M	M	M	M	M	M	BC	M	M	M	M	M	M	BC	M	M	M	M	M	M	BC	BB	BC	M	M	M	BC	BC	M	BB
chr1B	155361501	155365500	4000	M	M	M	BC	BC	BC	BB	BB	BC	BC	BC	BC	BC	BC	M	BB	BC	M	BB	BC	BB	BC	M	BC	BB	BC	BC	M	M	M	BC	BC	BC	M	BC	BB	M	M	AB	BC	BC	BC	BC	BB	BC	BC
chr1B	155369001	155381500	12500	BC	BC	BB	BC	BC	BC	BB	BB	BB	BB	BB	BC	BC	BC	BB	BC	BC	BB	BB	BB	BC	BB	BB	BC	BC	BC	BC	BB	BB	BB	BB	BC	BB	BB	BC	BC	BB	BC	BC	BB	BB	BB	BC	BB	BB	BC
chr1B	155540001	155544000	4000	M	M	BC	M	M	M	M	M	M	M	M	M	M	M	M	M	M	M	M	M	M	M	M	M	M	M	M	M	M	M	M	M	M	M	M	M	BC	AA	M	M	M	AB	M	M	BC	BB
chr1B	155717001	155721000	4000	M	M	M	M	M	M	M	M	M	M	M	M	M	M	M	M	M	M	M	M	M	M	M	M	M	M	M	BC	M	M	M	M	M	M	M	M	M	BC	BC	BC	BC	AB	M	BC	BC	BC
chr1B	155731501	155775000	43500	AA	AA	AA	AA	AA	AA	AA	AA	AA	AA	AA	AA	AA	AA	AA	AA	AA	AA	AA	AA	AA	AA	AA	AA	AA	AA	AA	AA	AA	AA	AA	AA	AA	AA	AA	AB	AA	AB	AB	AA	AA	AA	AA	AA	AA	AA
chr1B	155928001	155932000	4000	AA	AA	AA	AA	AA	AA	AA	AA	AB	AA	AA	AB	AA	AA	AA	AA	AA	AA	AA	AA	AA	AA	AA	AA	AA	AA	AA	AA	AB	AA	AA	AA	AA	AA	AA	AA	AA	AB	AA	AA	AB	AA	AA	AB	AA	AA
chr1B	155956001	155960000	4000	AA	AA	AA	AA	AA	AA	AA	AA	AA	AA	AA	AA	AA	AA	AA	AA	AA	AA	AA	AA	AA	AA	AA	AA	AA	AA	AA	AA	AB	AA	AA	AA	AA	AA	AA	AA	AA	AB	AA	AA	AA	AB	AA	AA	AB	Ad
chr1B	156344001	156348000	4000	BB	M	BB	BB	BB	BB	BB	BB	BB	BB	BB	BB	BB	AB	BB	BC	BB	BB	AB	BB	BB	Ad	AA	BB	BB	BB	BB	M	BB	BB	BB	BB	AB	BB	BB	BB	M	BC	AB	BB	BB	BC	BB	AB	AB	BB
chr1B	156432501	156440500	8000	AA	AA	AA	AA	AA	AA	AA	AA	AA	AA	AA	AA	AA	AA	AA	AA	AA	AA	AA	AA	AA	AA	AA	AA	AA	AA	AA	AA	AA	AA	AA	AA	AA	AA	AA	AB	AA	AA	AA	AA	AA	AA	AA	AA	AA	AA
chr1B	156636001	156642000	6000	BB	BB	BB	BB	BB	AB	BB	BB	BC	BB	BB	BB	BB	BB	AB	BB	BC	BB	BB	BB	BB	AA	AB	BC	BB	BB	BB	BB	BB	BB	BB	BB	BB	BB	BC	BB	AB	BC	BB	BB	BB	AB	AB	BB	BB	BB
chr1B	156850001	156855000	5000	AB	AA	AB	AB	AA	AA	AB	AB	AB	AA	AB	AA	AA	AA	AA	AB	AA	AB	AB	AA	AB	AA	AB	AB	AB	AB	AB	AA	AB	AA	AA	AB	AA	AB	AA	AB	BB	BB	BB	BB	BB	AA	BB	BB	BB	BC
chr1B	157282001	157291000	9000	AA	AA	AA	AA	AA	AA	AA	AA	AA	AA	AA	AA	AA	AA	AA	AA	AA	AA	AA	Ad	AA	AA	AA	AA	AA	AA	AA	AA	AA	AA	AA	AA	AA	AA	AA	AA	AA	AA	AA	AA	AA	Ad	AA	AA	AA	AA
chr1B	157311501	157322500	11000	AA	AA	AA	AA	AA	AA	AA	AA	AB	AA	AA	AA	AA	AA	AA	AA	AA	AA	AA	AA	AA	AA	AA	AA	AA	AA	AA	AA	AB	AB	AA	AA	AA	AA	AA	AB	AA	AB	AA	AA	AA	AA	AA	AA	AA	AB
chr1B	157437001	157441500	4500	AA	AA	AA	AA	AB	AA	AA	AA	AA	AA	AA	AA	AA	AA	AA	AA	AA	AA	AA	AA	AA	AA	AA	AA	AA	AA	AA	AA	AB	AA	AA	AA	AA	AA	AA	AA	AB	AB	AA	AA	AA	AA	AA	AA	AA	BB
chr1B	157461501	157465500	4000	BC	BC	BB	BC	BB	BC	AB	BB	BC	AB	BC	M	AB	AB	BC	M	AB	BC	BB	AB	BB	BB	AB	BB	BB	AB	BB	BB	BB	AB	BB	AB	AB	BB	BB	M	AB	BC	BC	AB	BC	AB	BB	BB	BB	AB
chr1B	157461501	157470500	9000	AB	AB	AA	BC	AA	BB	AA	AA	AA	AA	BC	BC	AA	AA	AB	AB	BB	AB	AA	AA	AA	AB	AB	AA	AA	AA	AA	AA	AA	AA	AA	AA	BB	BB	AA	AB	AA	BC	BC	AA	BC	AA	AB	BB	AA	BB
chr1B	157468501	157473500	5000	AA	AB	AA	AB	AA	BB	AA	AA	AA	AA	BB	BB	AA	AA	AA	AA	BB	AA	AA	AA	AA	AA	AA	AA	AA	AA	AA	AA	AA	AA	AA	AA	BB	BB	AA	AA	AB	BC	BC	AA	BB	AA	AA	BC	AA	BC
chr1B	157645501	157649500	4000	AA	AA	AA	AA	AA	AA	AA	AA	AA	BB	AA	AA	AA	AA	AA	AA	AA	AA	AA	BB	AA	Ad	AA	AA	AA	AA	AA	AA	BC	AA	AA	AA	AA	AA	AA	AB	Ad	AA	AA	AA	AA	Ad	AA	AA	Ad	Ad
chr1B	158343501	158348000	4500	AA	AA	AA	Ad	AA	AA	AA	AA	AA	AA	AA	AA	AA	AA	AA	AA	AA	AA	AA	AA	AA	AA	AA	AA	AA	AA	AA	AA	AA	AA	AA	AA	AA	AA	AA	AB	AB	AA	AA	AA	AA	AB	AA	AA	AA	BB
chr1B	158371501	158376000	4500	AB	AA	AA	AB	AB	AB	AA	AA	AB	AB	AA	AA	AB	AA	AA	AB	AB	AB	AB	AB	AB	AB	AB	AA	AB	AA	AB	AA	AB	AB	AB	AA	AB	AB	AB	BB	AB	AB	AB	AA	AB	AA	AA	AB	AB	AB
chr1B	158655501	158663500	8000	AA	AA	AA	AA	AA	AA	AA	AA	AA	AA	AA	AA	AB	AA	AA	AA	AA	AA	AA	AA	AA	AA	AA	AA	AA	AA	AA	AA	AA	AA	AA	AA	AA	AA	AA	AB	AA	AB	AA	AA	AA	AA	AA	AA	AA	AA
chr1B	158791501	158796000	4500	AB	AA	AB	AB	AB	AB	AB	AB	AA	AA	AA	AA	AB	AB	AB	AB	AB	AB	AA	AB	AA	AB	AB	AB	AA	AB	AB	AB	AB	AB	AB	AA	AB	AB	AB	AB	BB	AB	AA	AA	AA	AA	AB	AA	AA	AB
chr1B	159110501	159115000	4500	BC	BB	BC	BB	BB	BC	BB	BB	BB	AB	BB	BB	BB	BB	BC	BB	BC	BB	BB	AB	BC	AB	AB	BC	BB	BC	BB	AB	BB	BC	BB	BB	BC	BC	BB	BC	BB	BB	BC	AA	BC	BB	BB	BB	BB	BC
chr1B	159126001	159130500	4500	BB	AB	BB	BB	BB	AB	BB	AB	AB	AA	BB	BB	BB	AB	BB	BB	AB	BB	BB	AA	AB	AA	AA	AB	BB	AB	AB	AB	AA	BB	AB	AB	BB	AB	AB	AB	BC	BC	BB	AA	AB	BB	BB	BB	BB	BC
chr1B	159429501	159434000	4500	AB	BC	BB	BB	BB	BB	BB	AB	BC	BB	BC	AB	BB	BB	BB	BC	BC	AB	BB	BB	AB	BB	BB	BB	AB	AB	BC	AB	BC	BB	BB	BC	BB	BB	BB	BC	AB	BC	BB	BB	AB	AB	BB	AB	BB	AA
chr1B	159430001	159439500	9500	AB	BB	AB	BB	BB	BB	AB	AB	BB	BB	BB	AB	BB	BB	AB	BB	BB	AB	BB	BB	AB	BB	BB	BB	AB	AB	BB	AB	BC	AB	AB	BB	BB	BB	AB	AB	AB	BB	AB	BB	AB	AB	AB	AB	AB	AA
chr1B	159436501	159440500	4000	BB	BB	BB	BB	BB	BC	AB	BB	BB	BC	BB	BB	BC	BC	BB	BB	BB	BB	BC	BC	BB	BB	BC	BB	BC	BB	BB	BB	BC	BB	BB	BB	BB	BB	BC	AB	AB	BB	AB	BB	AB	BC	AB	BB	AB	AB
chr1B	159665501	159669500	4000	BB	AB	AB	AB	AB	AB	AB	AB	AB	AB	AB	AB	AB	AB	AB	AB	AB	AB	AB	AB	AB	AB	AB	AB	AB	AA	AB	AA	AB	AB	AB	AB	AB	AB	BB	AB	AA	AB	AA	AA	AA	AA	AA	AA	AA	AA
chr1B	159780501	159784500	4000	AA	AB	AA	AA	AA	AB	AB	AA	AA	AA	BB	AB	AA	AA	AB	AB	AB	AB	AA	AA	AB	AB	AB	AA	AB	AB	AA	AA	BB	AB	AB	AB	AA	AA	AB	AB	AA	BB	AB	AA	AB	BB	AB	AA	BB	AA
chr1B	159785501	159792500	7000	AA	AA	AA	AA	AA	AA	AA	AA	AA	AA	AA	AA	AB	AA	AA	AB	AA	AB	AA	AB	AA	AA	AA	AB	AA	AA	AA	AA	AB	AA	AA	AA	AA	AB	AB	AA	AB	AB	AA	AA	AA	AB	AA	AA	AB	AA
chr1B	159789001	159793000	4000	BB	AB	BB	AB	AB	BB	AB	AB	AB	BB	BB	BB	BB	BB	AB	BB	AB	BB	AB	BB	AB	BB	AA	BB	BB	AB	AB	AA	BB	AB	AB	BB	BB	BB	AB	AB	AB	BB	AB	AB	AB	BB	AB	AB	BC	AB
chr1B	159791501	159801500	10000	AB	BB	AB	BB	BB	BB	BB	BB	AB	BB	AB	BC	AB	BB	BB	BB	BB	BB	AB	BB	AB	BB	AB	BB	BB	BB	BB	AB	BB	BB	BB	BB	BB	BB	BB	BB	BB	BB	AB	BB	BB	BC	BB	BB	BB	AB
chr1B	159836001	159841500	5500	AA	AA	AA	AA	AA	AA	AA	AA	AA	AA	AA	AA	AA	AA	AA	AA	AA	AA	AA	AB	AA	AA	AA	AA	AA	AA	AA	AA	AA	AA	AA	AA	AA	AA	AA	AA	AA	AB	AB	AA	AA	AA	AA	AA	AA	AB
chr1B	160019501	160024500	5000	AA	AA	AA	AA	AA	AB	AA	AA	AB	AA	AA	AA	AA	AA	AA	AA	AB	AA	AA	AA	AA	AA	AA	AA	AA	AA	AA	AA	AA	AA	AA	AA	AA	AA	AA	AA	AA	AB	AB	AA	AA	AB	AA	AA	AA	BB
chr1B	160299001	160303000	4000	BB	BB	BB	AB	AB	BB	BB	BC	BB	AB	BB	AB	BB	AB	BB	BB	BB	BB	BB	BC	AB	BB	BB	BB	dd	BB	BC	BB	BB	AB	AB	BB	BB	BB	BB	M	BB	BB	BB	BB	BB	AB	BC	BB	AB	BB
chr1B	160312501	160317000	4500	BC	BB	M	M	BB	BB	BC	AB	M	AB	BC	BC	BC	M	BB	BC	BC	M	BC	AB	BB	BB	BB	AB	AA	AB	AB	M	BB	AB	BB	BB	AB	BB	M	BC	M	BC	BC	M	BC	M	M	M	BB	BB
chr1B	160405501	160411000	5500	M	M	M	M	M	M	M	M	M	M	M	M	M	M	M	M	M	M	M	M	M	M	M	M	M	M	M	M	M	M	M	M	M	M	M	BC	BC	M	BC	M	M	M	M	M	M	M
chr1B	160472001	160476000	4000	AA	AB	AA	BB	AB	AA	AA	AB	AA	AB	AA	AA	AA	AA	AA	AA	AA	AA	AA	AB	AB	AA	Ad	AB	AB	BB	AB	AB	AB	AA	AA	AB	AA	AB	AA	BB	AB	BB	BB	AA	AA	Ad	AB	BB	Ad	AB
chr1B	161274501	161278500	4000	BC	BB	BB	BB	AB	BB	BC	AB	AB	AB	BB	AB	AB	BB	BB	AB	BB	BB	AB	AB	BB	BB	BB	BB	BB	BB	BC	BB	AB	BB	BB	BB	AB	BC	BB	BC	BB	BB	BB	BC	M	AB	M	BB	AB	BC
chr1B	161328001	161334000	6000	AA	AA	AA	AA	AA	AA	AA	AA	AA	AA	AA	AA	AA	AA	AA	AA	AA	AA	AA	AA	AA	AA	AA	AB	AA	AA	AA	AA	AB	AA	AA	AA	AA	AA	AA	AA	AA	AB	AA	AA	AA	AA	AA	AB	AA	AA
chr1B	161370501	161375500	5000	AA	AA	AB	AA	AB	AA	AA	AB	AB	AA	AA	AA	AA	AB	AB	AA	AA	AB	AB	AB	AA	AA	AA	AB	AB	AA	AB	AB	AB	AB	AB	AB	AA	AB	AB	AB	AA	AB	AA	AA	AA	AB	AA	AA	BB	AA
chr1B	161507001	161514500	7500	AA	AA	AA	AB	AA	AA	AA	AA	AA	AA	AA	AA	AB	AA	AA	AB	AA	AA	AA	AA	AA	AA	AA	AA	AB	AA	AA	AA	AA	AB	AB	AB	AA	AB	AA	AB	AB	AB	BC	AA	AB	AA	AB	AA	AA	BC
chr1B	161518001	161522000	4000	AA	AA	AA	BB	AA	AA	AA	AA	AA	AA	BB	BB	AA	AB	AA	AA	AA	AA	AA	AA	AB	AA	AA	AA	AA	AA	AA	AA	AA	AA	AA	AA	AA	AA	AB	BB	AA	AB	AB	AA	BC	AA	AA	BB	BB	AA
chr1B	161533501	161538500	5000	BB	BB	BB	BB	AB	AB	BB	AB	BB	AA	AB	BB	BB	BB	AB	BB	BB	BB	BB	AB	BB	BB	BB	BB	AB	BB	BB	AB	AA	BB	AB	BB	BB	BB	BB	AB	AB	BB	BB	BB	BB	AB	BB	BB	BB	BB
chr1B	161545501	161552000	6500	BB	AB	AB	AA	AB	AA	AA	AA	AA	AA	AB	AA	AA	AA	AA	AA	AA	AA	AB	AA	AA	AA	AA	AB	BB	BB	AB	AB	AA	AA	AB	AA	AB	BB	AA	AA	AB	BC	BB	AA	AA	AA	AB	AB	AA	AA
chr1B	161547001	161568000	21000	AB	AB	AA	AA	AB	AA	AA	AB	AA	Ad	AB	AA	AA	AA	AA	AA	AA	AB	AB	AA	AA	AB	AB	AA	AB	AB	AB	AA	AA	AA	AB	AA	AB	AB	AA	AB	AB	AB	AB	AA	AA	AA	AA	AB	AA	AB
chr1B	161580001	161585000	5000	AA	AA	AB	AA	AA	AA	AA	AA	AA	AA	AB	AA	AB	AB	AA	AA	AB	AA	AA	AA	AB	AA	AB	AA	AA	AA	AA	AA	Ad	AA	AA	AB	AA	AA	AA	AA	AA	AA	AA	AA	AA	AA	AA	AA	AA	AA
chr1B	161787501	161791500	4000	M	M	M	M	M	M	M	M	M	M	M	M	M	M	M	M	M	M	M	M	M	M	M	M	M	M	M	M	M	M	M	M	M	M	M	M	M	M	M	M	M	M	M	M	M	M
chr1B	161868501	161873000	4500	AA	AA	AA	AA	AA	AA	AA	AA	AA	AA	AA	AA	AA	AA	AA	AA	AA	AA	AB	AA	AA	AA	AA	AA	AA	AA	AA	AA	AA	AA	AA	AA	AA	AA	AA	BB	AB	AB	AA	AA	AA	AA	AA	AA	AA	AB
chr1B	161985001	161989000	4000	AA	AA	AA	AA	AA	AA	AA	AA	AA	AA	AA	AA	AA	AA	AA	AA	AA	AA	Ad	AA	AA	AA	AA	AA	AA	AA	AA	AA	AA	AA	AA	AA	AA	AA	AA	AB	AB	AB	AA	AA	AA	AA	AA	AA	AA	AB
chr1B	162139001	162143000	4000	AA	AA	AA	Ad	AA	AA	AA	AA	AA	Ad	AA	Ad	AA	AA	AA	AA	AA	AA	Ad	AA	AA	Ad	AA	AA	AA	AA	AA	AB	AA	AA	AA	AA	AA	AA	Ad	AA	AB	AA	AA	AA	AA	Ad	AA	AA	AA	AA
chr1B	162286001	162290500	4500	AB	AB	AA	AB	AA	AB	AA	AA	BB	AB	BB	AB	AB	AA	AB	AA	AA	AA	AA	AB	AA	AA	AB	AA	AA	AA	AB	AB	AB	AB	AA	AA	AB	AA	AB	AB	BC	AB	M	AA	AA	AA	AB	BC	AA	AA
chr1B	162590501	162777000	186500	AA	AA	AA	AA	AA	AA	AA	AA	AA	BB	AA	AA	AA	AA	AA	AA	AA	AA	AA	AB	AA	AA	AA	AA	AA	AA	AA	AA	BC	AA	AA	AA	AA	AA	AA	AA	AA	AB	AA	AA	AA	AA	AA	AA	AA	AA
chr1B	163078001	163082500	4500	BC	AA	AA	AA	AA	AB	AB	AA	BB	AB	BB	BC	AA	AB	BB	BC	BB	AB	AA	AB	AA	AA	AA	AB	AB	AA	AA	AB	AA	AB	AA	AB	AA	AB	AB	M	BB	BC	AB	AA	AA	BB	AB	BC	BC	AB
chr1B	163205501	163211000	5500	AA	AB	AA	AB	AB	AB	AA	AB	AA	BB	AB	AB	AB	AA	AA	AB	AB	AB	AB	AB	AA	BB	BC	AA	AA	AB	AB	AA	BC	AA	AB	AB	AB	AB	AA	AA	AA	AA	AB	BB	AA	AA	AA	AA	AA	AA
chr1B	163208001	163214000	6000	AB	BB	AB	AB	AB	AB	BB	AB	AB	BC	BB	BB	BB	AB	AA	BB	BB	AB	AB	BB	BB	M	M	AA	AB	BB	AB	AB	M	AB	BB	AA	BB	BC	BB	AA	AA	AA	AA	BB	AB	AB	AA	AA	AA	AA
chr1B	163212501	163218000	5500	AB	AB	AA	AB	AA	AA	AA	AB	AA	BB	AA	AB	AB	AB	AA	AB	AB	AB	AA	AA	AA	BB	BC	AA	AA	AB	AA	AA	BC	AA	AA	AA	AB	AB	AB	AA	AA	AA	AA	BB	AA	AB	AA	AA	AA	AA
chr1B	163271501	163285000	13500	AA	AB	AA	BB	AA	AB	AA	AA	AA	AA	BB	BB	AA	AA	AA	AA	BB	AA	AA	AA	AA	AA	AA	AA	AA	AA	AA	AA	AA	AA	AA	AA	BB	BB	AA	AA	AA	BB	BB	AA	BB	AA	AA	BB	AA	BC
chr1B	163284001	163289500	5500	AA	AA	AA	BC	AA	AB	AA	AA	AA	AA	BC	BB	AA	AA	AA	AA	BB	AA	AA	AA	AA	AA	AA	AA	AA	AA	AA	AA	AA	AA	AA	AA	AB	BC	AA	Ad	AA	BC	AB	AA	BB	AA	AA	BB	BB	AB
chr1B	163689501	163693500	4000	AA	AB	AB	AA	AA	AA	AA	AB	AA	AB	AB	AA	AA	AB	AB	AB	AB	AB	AB	AA	AA	AB	AB	AB	AB	AB	AA	AB	AB	AB	AB	AB	AB	AB	AB	BB	AB	AB	AB	AB	AB	AB	AB	AB	AB	AA
chr1B	163703001	163707500	4500	AA	AA	AA	AA	AA	Ad	AA	AA	AA	AA	AA	AA	AA	AA	AA	AA	AA	Ad	AA	AA	AA	AA	AA	AA	AA	AA	AA	AA	AA	AA	AA	AA	AA	AA	AA	AA	AA	AA	AA	AA	AA	AA	AA	AA	AA	AA
chr1B	164515001	164541500	26500	AA	AA	AA	AA	AA	AA	AA	AA	AA	AA	AA	AA	AA	AA	AA	AA	AA	AA	AA	AA	AA	AA	AA	AA	AA	AA	AA	AA	AA	AA	AA	AA	AA	AA	AA	AA	AA	AA	AA	AA	AA	AA	AA	AA	Ad	AA
chr1B	164537001	164542000	5000	AA	AA	AA	AB	AA	AA	AA	Ad	AA	AA	AA	AA	AA	AA	AA	AA	AA	AA	AA	Ad	AA	AA	AA	AA	AA	AA	AA	AA	AB	Ad	AA	AA	AA	AA	AA	AA	AA	AA	AA	AA	AA	Ad	AA	AA	Ad	AA
chr1B	164744501	164749500	5000	AA	AA	AA	AA	BB	AB	AA	AA	AA	AB	AA	AB	AA	AB	AA	AA	AA	AA	AA	AA	AA	AB	AB	AB	AA	AA	AA	Ad	AB	AA	AA	AA	AA	AA	AA	AB	AA	AB	AB	AA	AA	AA	AA	AA	AA	Ad
chr1B	164850001	164856000	6000	Ad	AA	Ad	Ad	Ad	AA	Ad	Ad	Ad	Ad	Ad	Ad	Ad	Ad	Ad	Ad	Ad	Ad	Ad	Ad	Ad	AA	AA	Ad	Ad	Ad	Ad	AB	AA	Ad	Ad	Ad	Ad	AA	Ad	dd	AA	AA	Ad	BB	Ad	Ad	Ad	Ad	Ad	Ad
chr1B	164854501	164858500	4000	AA	Ad	Ad	Ad	Ad	AA	AA	Ad	Ad	AA	Ad	Ad	Ad	AA	AA	Ad	Ad	Ad	Ad	Ad	Ad	Ad	AA	Ad	AA	Ad	Ad	AB	AA	Ad	AA	AA	Ad	AA	Ad	Ad	AA	AA	Ad	AA	Ad	Ad	AA	Ad	Ad	Ad
chr1B	164997001	165007500	10500	dd	dd	dd	dd	dd	dd	dd	dd	dd	dd	dd	dd	dd	dd	dd	dd	dd	dd	dd	dd	dd	AA	AA	dd	dd	dd	dd	dd	dd	dd	dd	dd	dd	dd	dd	dd	dd	dd	dd	M	dd	dd	dd	dd	dd	dd
chr1B	165783001	165787000	4000	AA	AA	AA	AA	AB	AA	AA	AA	Ad	AA	AA	AB	Ad	AA	Ad	AA	Ad	AA	Ad	AA	AB	AA	AA	AB	AA	AA	AA	AA	AA	AA	AA	AA	AA	AA	AA	AA	AB	AB	AA	AA	AA	AA	AA	AA	AA	AA
chr1B	166365501	166373000	7500	AA	AA	AA	AA	AA	AA	AA	AA	AA	AA	AA	AA	AA	AA	AA	AA	AA	AA	AA	AA	AA	AA	AA	AA	AA	AA	AA	AA	AB	AA	AA	AB	AA	AA	AA	AA	AA	AA	AA	AA	AA	Ad	AA	AA	Ad	AA
chr1B	166382001	166390000	8000	BB	BB	AB	BB	BB	AA	BB	BB	BB	AB	AB	AB	AB	BB	AB	AB	BB	BB	BB	AB	AB	BB	BB	AA	AB	BB	AB	AB	BC	AB	BC	BB	BB	BB	AB	BC	AB	AB	AB	BB	AB	AB	AB	AA	AA	AB
chr1B	166639501	166643500	4000	BB	BB	BB	BB	BB	BB	BB	AB	BB	BB	BB	BC	BC	BC	BB	BC	BB	BB	BC	BB	BB	BB	BC	BB	BB	BB	BB	BB	BB	BB	BB	BB	BB	BB	BC	AB	AB	AB	AB	BB	BB	BB	AB	BB	BC	AA
chr1B	167094001	167098000	4000	BC	BC	BC	BB	BB	BB	BC	BB	BB	BB	AB	BB	AB	BB	BB	BB	BB	BB	BC	BC	AB	BC	BC	BC	BB	BC	BB	AB	BC	BB	BB	BB	BB	BC	BC	BC	AB	AB	BB	BB	AB	AB	AB	BB	BB	AB
chr1B	168118001	168124500	6500	AB	AB	AA	AA	AA	AA	AA	AA	AA	AA	AA	AA	AA	AB	AA	AA	AB	AB	AA	AA	AA	AA	AB	AA	AA	AA	AB	AB	AB	AA	AB	AB	AA	AB	AA	Ad	AB	AA	Ad	BB	AA	Ad	AA	AA	AA	AA
chr1B	168314001	168318000	4000	M	M	M	M	M	M	M	M	M	M	M	M	M	M	M	M	M	M	M	M	M	M	M	M	M	M	M	M	M	M	M	M	M	M	M	M	M	M	M	M	M	M	M	M	M	M
chr1B	169107501	169112000	4500	AA	AB	AA	AB	AA	AA	AB	AA	AA	AA	AA	AA	AA	AA	AA	AA	AA	AA	AA	AA	AA	AA	AA	AA	AA	AA	AB	AA	AB	AA	AA	AA	AA	AA	AA	AB	AA	AA	AA	AA	AA	Ad	AA	AA	AA	AB
chr1B	169170001	169174000	4000	BB	M	BC	M	M	M	BC	M	M	M	M	M	M	M	M	BC	M	M	M	M	M	M	M	M	M	BC	M	M	BB	M	M	M	M	M	M	BC	BB	AA	BB	M	AB	BB	BC	BB	BB	BC
chr1B	169346501	169353000	6500	AB	AB	AB	AB	AB	AA	AA	AA	AB	AB	AB	AB	AA	AA	AB	AB	AB	AB	AB	AA	AB	AA	AB	AA	AB	AB	AB	AB	AB	AA	AB	AB	AB	BB	AB	AB	AA	AB	AA	AA	AB	AA	AA	AA	AB	AA
chr1B	169540001	169550000	10000	dd	dd	dd	dd	dd	dd	dd	dd	dd	dd	dd	dd	dd	dd	dd	dd	dd	dd	dd	dd	dd	AA	AA	dd	dd	dd	dd	dd	dd	dd	Ad	dd	dd	dd	dd	dd	dd	dd	dd	M	dd	dd	dd	dd	dd	dd
chr1B	169886001	169890000	4000	AB	AB	AA	AB	AB	AB	AB	AA	AA	AA	AA	AA	AA	AA	AA	AA	AA	AA	AA	AB	AA	AA	AB	AA	Ad	AA	AA	BB	BB	AB	AB	AB	AA	AB	AB	dd	AB	AB	Ad	AA	AA	AA	AA	AA	AA	AB
chr1B	169888001	169895000	7000	BB	AB	AB	BB	AB	BB	BB	AB	AB	BB	AB	AA	AB	BB	AB	AA	AB	AB	AB	AB	AA	AA	AB	AA	AA	AB	AB	M	BB	AB	BB	AB	AB	BB	AB	dd	BB	BB	AA	BB	AA	AB	AB	AB	AB	AB
chr1B	169891501	169896500	5000	BB	AB	AA	AB	AA	AB	AB	AA	AA	AB	AB	AA	AB	AB	AB	AA	AA	AA	AA	AB	AA	AA	AB	Ad	AA	AA	AA	M	BB	AB	BB	AB	AB	BB	AA	Ad	BB	BB	Ad	BB	AA	AA	AB	AA	AB	AB
chr1B	170247001	170252000	5000	AA	AA	AA	AA	AA	AA	AA	AA	AA	AA	AA	AA	AA	AA	AA	AA	AA	AA	AA	AA	AA	BB	BB	AA	AA	AA	AA	AA	AA	AA	AA	AA	AA	AA	AA	AA	AA	AA	AA	AA	AA	AA	AA	AA	AA	AB
chr1B	170248001	170256000	8000	AA	AA	AA	AA	AA	AA	AA	AA	AA	AA	AA	AA	AA	AA	AA	AA	AA	AA	AA	AA	AA	BB	BB	AA	AA	AA	AA	AA	AA	AA	AA	AA	AA	AA	AA	AA	AA	AA	AA	AA	AA	AA	AA	AA	AA	AA
chr1B	170294501	170298500	4000	BB	M	BB	BB	BC	BB	BB	BC	BB	BC	BB	BB	BC	BB	BB	BC	BB	BC	BB	BC	BC	BB	BB	BC	BB	BB	BB	AB	BB	BB	AB	BB	BC	BC	BC	M	BB	M	M	M	M	AB	BC	BC	BB	AB
chr1B	171199001	171203000	4000	AA	AA	AA	AA	AA	AA	AA	AA	AA	AA	AA	Ad	AA	AA	AA	Ad	AA	Ad	AA	Ad	AA	AA	AA	Ad	AA	AA	AA	AA	AA	AA	AA	AA	AA	AA	AA	AA	BB	AB	AA	AA	AA	AA	AA	Ad	AB	AB
chr1B	171244001	171248500	4500	AA	AA	AA	AA	AA	AA	AA	AA	AA	AA	AA	AA	AA	AA	AA	AA	AA	AA	AA	AA	AA	AA	AA	AA	AA	AA	AA	AA	AB	AB	AA	AA	Ad	AA	AA	BB	AA	AB	AB	AA	AA	AA	AA	AA	AA	AA
chr1B	171306001	171314500	8500	AA	AA	AB	AA	AB	AA	AB	AB	AA	AA	AA	AA	AA	AA	AB	AA	AB	AA	AA	AA	AA	AA	AA	AA	BC	AA	AA	AA	AB	AA	AA	AA	AA	AA	AA	AB	AA	AB	AB	AA	AB	AA	AA	AA	AA	AA
chr1B	171727501	171731500	4000	AA	AA	AA	AA	AA	AA	AA	AA	AA	AA	AA	AA	AA	AA	AA	AA	AA	AA	AA	AA	AA	AA	AA	AA	AA	AA	AA	AA	AA	AA	AA	AA	AA	AA	AA	AB	AB	AB	AA	AA	AA	AA	AA	AA	AA	AA
chr1B	171796001	171800000	4000	AA	AB	AA	AB	AB	AA	AA	AA	AB	AA	AA	AB	AA	AA	AB	AA	AA	AA	AA	AB	AA	AA	AA	AB	AA	AA	AA	AA	AB	AA	AA	AA	AB	AB	AB	AB	AA	AB	AB	AA	AA	AB	BB	AA	BC	AA
chr1B	172420501	172426000	5500	AA	AB	AB	BC	AB	AA	AB	AA	AB	AB	AB	BC	AA	AA	AA	AB	AB	AB	AA	AB	AA	AB	AA	AA	AB	M	BC	M	AA	AB	AB	AB	AB	AB	AB	AB	AA	AB	AB	AB	AB	AB	AA	AB	AB	AB
chr1B	172424001	172428500	4500	AB	AB	AA	AB	AA	AA	AA	AB	AA	AB	AA	AB	AA	AB	AB	AA	AA	AB	AB	AB	AA	AA	AB	AA	AB	AA	AA	AB	AB	AA	AB	AB	AB	AA	AB	AB	AA	AB	AB	AA	AA	AB	AA	AA	AA	AB
chr1B	172725001	172730000	5000	AA	AA	AA	AA	AA	AA	AA	AA	AA	AA	AA	AA	AA	AA	AA	AA	AA	AA	AA	AA	AA	AA	AA	AA	AA	AA	AA	AA	AB	AA	AA	AA	AA	AA	AA	AB	AA	AB	AA	AA	AA	AA	AA	AA	AA	AA
chr1B	172734501	172745500	11000	AA	AA	AA	AA	AA	AA	AA	AA	AA	AA	AA	AA	AA	AA	AA	AA	AA	AB	AA	AA	AA	AA	AA	AA	AA	AA	AA	AA	AB	AA	AA	AA	AA	AA	AA	AB	AA	AA	AA	AA	AA	AA	AA	AA	AA	AB
chr1B	172868001	172872000	4000	AA	AA	AA	AA	AB	AB	AA	AA	AA	AA	AA	AA	AA	AB	AB	AB	AA	AA	AA	AA	AA	AA	AA	AA	AA	AA	AB	AA	AA	AA	AA	AB	AA	AB	AA	BB	AA	AB	AB	AA	AB	AA	AA	AA	AA	AA
chr1B	172891001	172895000	4000	M	M	M	M	M	M	M	M	M	M	BC	M	M	M	M	BC	M	M	M	M	M	BC	AB	BC	M	M	M	M	M	M	M	M	M	M	M	M	M	M	M	M	M	BC	M	BC	M	BC
chr1B	173073001	173080000	7000	AA	AA	AA	AB	AB	AA	AB	AA	AB	AA	AB	AA	AA	AA	AA	AA	AA	AB	AA	AB	AA	AB	AA	AA	AA	AA	AB	AA	AB	AB	AA	AA	AB	AA	AA	AB	AB	AB	AB	AA	AA	AA	AA	AB	AA	BB
chr1B	173334501	173338500	4000	AB	AA	AB	AB	AA	AA	AB	AB	BB	AB	AA	AB	AB	AB	AA	AB	AB	AB	AB	AB	AB	BC	BB	AB	AB	AA	AB	BC	AB	AB	AB	AA	AA	AB	AB	AA	BB	BB	AA	BB	AA	AB	AA	AB	AB	AA
chr1B	173341501	173345500	4000	BB	AB	BB	BB	BB	BC	BB	BB	BB	AB	BB	BB	BB	BC	BB	BB	AB	AB	BB	BB	BB	BC	BC	BB	BB	BB	BB	BC	BB	BB	AB	BB	AB	BC	BC	BB	BB	BB	AB	BB	AB	BB	BB	AB	BB	BB
chr1B	173362501	173367000	4500	M	BC	M	M	M	M	M	M	M	M	M	M	M	M	M	M	M	M	M	M	M	M	M	M	M	M	M	M	M	M	M	M	M	M	M	M	BB	M	M	M	M	BB	M	M	BB	BC
chr1B	173626001	173630000	4000	BB	M	BC	M	BC	BC	M	BC	M	M	M	M	M	BC	M	BC	M	BC	M	M	BC	M	M	M	M	M	M	M	M	M	BC	M	M	BC	M	BC	M	M	M	M	M	M	M	M	M	M
chr1B	173818501	173824500	6000	AA	AA	AA	AA	AA	Ad	Ad	AA	AA	AA	AA	AA	AA	AA	AA	AA	AA	AA	AA	AA	AA	AA	AA	AA	AA	AA	AA	AA	AA	AA	AA	AA	AA	AA	AA	AA	AB	AA	AA	AA	AA	Ad	AA	AA	AA	BB
chr1B	173829001	173833000	4000	AA	AA	AA	AA	AA	AA	AA	AA	AA	AA	AA	AA	AA	AA	AA	AA	AA	AA	AA	AA	AA	AA	AA	AA	AA	AA	AA	AA	AA	AB	AA	AA	AA	AA	AA	AA	AB	AB	AB	AA	AA	AA	AA	AA	AA	BB
chr1B	173973001	173977000	4000	BB	BB	AB	BB	BB	BB	BB	BB	BC	AB	AB	AB	AB	BB	BB	AB	BC	BB	AB	BC	BB	BC	M	BB	BB	BB	AB	BB	BC	BC	BB	BB	BB	BC	BB	M	BB	BC	M	BC	BC	AA	BC	BC	AB	AB
chr1B	174021501	174025500	4000	AA	AA	AA	AA	AA	AA	AA	AA	AA	AA	AA	AA	AA	AA	AA	AA	AA	AA	AA	AA	AA	AA	AA	AA	AA	AA	AA	AA	AB	AA	AA	AA	AA	AA	AA	BB	AA	AB	AA	AA	AA	AA	AA	AA	AB	AB
chr1B	174073001	174079000	6000	AA	AA	AA	AA	AA	AA	AA	AA	AA	AA	AA	AA	AA	AA	AA	AA	AA	AA	AA	AA	AA	AA	AA	AA	AA	AA	AA	AA	AA	AA	AA	AA	AA	AA	AA	AB	AA	AB	AA	AA	AA	AA	AA	AA	AA	BB
chr1B	174822501	174826500	4000	AA	AA	AA	AA	AA	AA	AA	AA	AA	AB	AA	AA	AA	AA	AA	AA	AA	AA	AA	AA	AA	AA	AA	AA	AA	AA	AA	AA	AA	AA	AA	AA	AA	AA	AA	AA	AB	AB	AA	AA	AA	AA	AA	AA	AA	AA
chr1B	174940501	174944500	4000	AB	AB	AA	AB	AA	AA	AA	AA	AB	AA	AA	AB	AA	AB	AB	AA	AA	AB	AA	AA	AA	AB	AB	AA	AB	AA	AB	BC	AA	AB	AB	AA	AA	AB	AB	AA	BB	BB	AB	AB	AB	AB	AB	AB	AB	BB
chr1B	174960501	174966000	5500	AB	AB	BB	AB	BB	AB	BB	AB	BB	AB	BB	BB	BB	AB	AB	BB	BB	BB	BB	AB	BB	AB	AB	BB	BB	BB	AB	BB	BB	AB	AB	AB	AB	AB	AB	M	AB	BB	BB	BB	BB	AB	BB	BB	AB	AA
chr1B	174980501	174984500	4000	AB	AB	BB	AB	AB	AB	BB	AB	AB	AB	BB	AB	AB	AB	AB	BB	AB	AB	AB	AB	AB	AB	AB	AB	BB	AB	AB	AB	AB	AB	AB	AB	AB	BB	AB	BC	AB	BB	BB	AB	BB	AB	BB	AB	AB	AA
chr1B	175409501	175414000	4500	AA	Ad	Ad	AA	AA	Ad	AA	AA	AA	AA	Ad	AA	Ad	AA	AA	AA	AA	Ad	AA	AA	AA	Ad	AA	AA	AA	AA	AA	AA	AA	AA	AA	AA	AA	AA	AA	AB	AA	AB	AA	AA	AA	AA	AA	AB	AB	AA
chr1B	175487001	175491500	4500	AB	AB	AB	AB	AA	AB	AB	AA	AA	AA	AB	AB	AB	AB	AA	AA	AA	AB	AA	AA	AB	AA	AB	AB	AB	AB	AB	AB	AB	AB	AB	AB	BB	AB	AB	AA	AA	AB	AA	AA	AA	AB	AB	AA	AA	BB
chr1B	175609001	175613500	4500	AA	AB	dd	AB	AB	AB	AB	AB	BB	AA	AB	AB	AA	AA	AA	AA	AB	AB	AB	AB	dd	AB	AA	dd	AA	dd	AA	AA	AB	AA	AA	AA	AB	AB	AA	BB	AA	AB	BB	AA	AB	AA	AB	AB	AA	BB
chr1B	175662501	175689500	27000	AA	AA	AA	AA	AA	AA	AA	AA	AA	AA	AA	AA	AA	AA	AA	AA	AA	AA	AA	AA	AA	AA	AA	AA	AA	AA	AA	AA	AA	AA	AA	AA	AA	AA	AA	AA	AA	AA	AA	AA	AA	AA	AA	AA	AA	AA
chr1B	176038001	176043500	5500	AA	Ad	AA	AA	AA	AA	AA	AA	AA	AA	AA	AA	AA	AA	AA	AA	AA	AA	AA	Ad	AA	AA	AA	AA	AA	AA	AA	AA	AA	AA	AA	AA	AA	AA	AA	AA	AA	AA	AA	AA	AA	AA	AA	AA	AA	Ad
chr1B	176413001	176434000	21000	AA	AA	AA	AA	AA	AA	AA	AA	AA	AA	AA	AA	AB	AA	AA	AA	AA	AA	AA	AA	AA	AA	AA	AA	AA	AA	AA	AA	AB	AA	AA	AA	AA	AA	AA	AA	AA	AB	AA	AA	AA	AA	AA	AA	AA	AA
chr1B	176584501	176592500	8000	AB	BB	AB	BC	AB	M	AB	AB	BC	AA	BC	BB	AB	AB	AB	AB	BC	AB	AB	AB	AB	AA	Ad	AB	AB	AB	AB	BB	AB	AB	AB	AB	M	M	AB	Ad	AB	BB	AB	AB	AB	AB	AB	AB	AB	AB
chr1B	176604501	176608500	4000	AB	BB	AA	BC	BB	BC	BB	BB	BB	Ad	BB	BB	AB	AB	AB	AB	BB	AB	AB	AB	BB	Ad	Ad	AA	AB	AB	AA	BB	Ad	BB	BB	AB	BC	BC	AA	dd	AB	AB	Ad	AB	AB	AA	AA	AB	AA	BB
chr1B	176606501	176614500	8000	AB	BB	AB	BC	BB	M	AB	AB	BC	AA	BC	BB	AB	AB	AB	AB	BC	AB	AB	AB	AB	AA	AA	AB	AB	AB	AB	BB	AA	BB	BB	AB	M	M	AB	Ad	AB	BB	AA	AB	AB	AA	AB	AB	AA	AB
chr1B	176796501	176803000	6500	M	M	BC	M	BC	M	M	M	M	M	BC	M	M	M	M	M	BC	BC	M	M	M	M	M	BC	M	BC	BC	M	M	M	M	M	M	M	M	AB	BC	BC	BB	M	BB	M	BC	BC	BC	BB
chr1B	176913001	176917500	4500	BB	AB	AA	AB	AB	BB	AB	AB	AB	BB	BB	AB	AB	AA	BB	AB	BB	AB	AB	BB	AB	BB	BB	AB	AA	AB	BC	AA	BB	AB	AB	AB	AB	AB	AB	BC	AB	BB	BB	AB	BB	AB	AB	BB	AB	BB
chr1B	176932501	176939000	6500	AA	AA	AB	AA	AA	AA	AA	AA	AA	AA	AA	AA	AA	AA	AA	AA	AA	AA	AA	AA	AA	AA	AA	AA	AA	AA	AA	AA	AB	AA	AA	AA	AA	AA	AA	AB	AA	AA	AA	AA	AB	Ad	AA	AA	AA	Ad
chr1B	177031501	177036500	5000	BB	BB	BB	AB	BB	AB	AB	BB	BB	BB	BB	BB	AB	BB	BB	BB	BC	BC	BB	BB	BB	AB	AB	BB	BB	AB	BB	BB	BB	BB	BB	BC	BB	AB	BB	BB	BB	BB	BB	BB	BB	AB	BB	BB	BB	BB
chr1B	177046001	177051000	5000	M	M	M	M	BC	M	BB	BB	M	M	BC	M	M	M	M	BC	BC	BC	BC	M	M	M	M	BC	M	BB	M	M	M	M	M	M	BB	M	M	Ad	BC	BB	AB	BB	BB	BB	BB	AB	BB	BB
chr1B	177219001	177223000	4000	AA	AB	AA	AA	dd	AA	AA	AA	AA	AA	AA	AA	AA	AA	AB	AA	AB	AA	Ad	AA	AA	AA	AA	AA	AA	AA	AA	AA	AA	AA	AA	AB	AA	AA	AA	AB	AA	AB	AB	AA	AA	AA	AA	AA	AA	BB
chr1B	177384501	177388500	4000	AA	AB	AA	AA	AA	AB	AB	AA	AB	BB	AB	AA	AA	AA	AA	AB	AA	AB	AB	AB	AB	dd	dd	AA	AA	AA	AA	AA	BC	AA	AB	AB	AB	AA	AB	AB	AB	AB	AB	AA	AB	AA	AB	AA	AA	AA
chr1B	177830001	177834000	4000	BC	BB	BC	BC	BC	AB	AB	BB	BB	BB	BB	BC	M	BB	BB	BB	BB	BB	BC	AB	BC	BB	BB	BB	BB	BB	BB	BB	AB	BB	BB	BB	BB	BB	BC	AB	AB	BC	AB	BB	BB	BC	BB	BB	M	AA
chr1B	177864501	177869000	4500	BB	BB	AB	AB	BB	BB	BB	AB	AB	AB	AB	AB	BB	BB	AB	AB	BB	AB	AB	BB	BB	BB	BB	AB	AB	BB	AB	AA	BB	BB	BB	AB	BB	AB	BB	BB	AA	BB	AB	AB	AB	AA	AB	AB	AA	BB
chr1B	177906001	177918500	12500	AA	AA	AA	AA	AA	AA	AA	AA	AA	AA	AA	AA	AA	AA	AA	AA	AA	AB	AA	AA	AA	AA	AA	AA	AA	AA	AA	AA	AB	AA	AA	AA	AA	AA	AA	AB	AA	AB	AB	AA	AB	AA	AA	AA	AA	AB
chr1B	177993001	177999000	6000	M	M	M	M	M	M	M	M	M	M	M	M	M	M	M	M	M	M	M	M	M	M	M	M	M	M	M	M	M	M	M	M	M	M	M	M	M	M	M	M	M	BB	M	M	BC	BC
chr1B	178167001	178171000	4000	AA	AB	AA	AA	AA	AA	AA	AA	AB	AB	AA	AA	AA	AA	AA	AA	AA	AB	AA	AA	AA	AA	AA	AA	AA	AA	AA	AA	BB	AA	AA	AA	AA	AA	AA	AB	AB	AB	AA	AA	AB	AA	AA	AA	AA	AA
chr1B	178219001	178225000	6000	AA	AA	AA	AA	AA	AA	AA	AA	AB	AA	AA	AA	AA	AA	AA	AA	AA	AA	BB	AB	AA	AA	AA	AA	AB	AA	AA	AA	AA	AA	AA	AB	AA	AA	AA	AA	AA	AA	AA	AA	AB	AA	AA	AA	AA	AB
chr1B	178286001	178290000	4000	AA	AA	AA	AA	AA	AB	AB	AA	AA	AA	AA	AA	AA	AB	AA	AA	AB	AA	AA	AB	AA	AA	AA	AA	AA	AA	AA	AA	AB	AA	AA	AA	AA	AB	AA	BB	AB	AB	AA	AA	AA	AA	AA	AA	AA	AB
chr1B	178499501	178505000	5500	BB	AA	BC	BC	AB	BB	BB	BB	BB	BB	BC	M	BC	M	BB	AA	BB	AB	BB	BC	AB	M	M	AB	BB	AB	AA	AB	BC	AB	BB	AA	BB	AB	AB	AB	BB	BB	M	BB	AB	BC	AA	AB	BC	Ad
chr1B	179062501	179066500	4000	AA	AA	AB	AB	AA	AB	AA	AA	AB	AA	AA	AA	AA	AA	AA	AB	AA	AB	AA	AA	AA	AA	AA	AA	AA	AB	AA	AB	AB	AA	AA	AB	AA	AA	AB	BB	AA	AA	AA	AA	AA	AA	AA	AA	AB	AA
chr1B	179264001	179269500	5500	AA	AA	AA	AA	AA	AA	AA	AA	AA	AA	AA	AA	AA	AA	AA	AA	AA	AA	AA	AA	AA	AA	AA	AA	AA	AA	AA	AA	AA	AA	AA	AA	AA	AA	AA	AA	AA	AA	AA	AA	AA	AA	AA	AA	AA	AA
chr1B	179316001	179320500	4500	BB	BB	BB	BC	BB	BB	BB	BB	BB	BB	BB	BB	AB	BB	BB	BB	AB	AA	BB	BB	BB	AB	AB	BB	BB	AB	AA	AB	BC	BB	BB	AB	BB	BB	BB	BC	BB	BC	BC	BB	BB	AA	BB	BB	AA	BC
chr1B	179500501	179504500	4000	AA	AA	AA	AA	AA	AA	Ad	Ad	Ad	AA	AA	AA	AA	AA	Ad	AA	AA	Ad	Ad	Ad	AA	AA	AA	AA	AA	Ad	AA	AB	AA	AA	AA	AA	AA	Ad	AA	AB	BB	AB	Ad	AA	AA	AA	AA	AA	AA	AB
chr1B	179700501	179705000	4500	M	M	M	M	M	M	M	M	M	M	M	M	M	M	M	M	M	M	M	M	M	M	M	M	M	M	M	M	M	M	M	M	M	M	M	M	BC	M	M	M	M	BC	M	M	M	BC
chr1B	179708501	179713000	4500	BC	BC	BB	BC	BB	BB	BB	BB	BC	BC	BB	BB	BB	BB	BC	BB	AB	BC	BB	BB	AB	AB	BC	BC	AB	BB	BB	BB	AB	BB	AB	BC	BB	BB	BB	BB	BB	BB	AB	BC	AB	BB	AB	AB	AA	AB
chr1B	179851001	179855500	4500	AB	BB	AB	BB	BB	BB	BB	BB	AB	AB	BB	BB	AB	AB	AB	AB	AB	AB	AB	BB	AB	AB	AB	AB	BB	AB	BC	AA	BB	AB	AB	AB	BB	AB	BB	BC	AB	AB	AB	BB	AB	AB	AB	BB	AA	AB
chr1B	179935001	179941000	6000	M	M	BC	BC	M	BB	BC	BB	M	M	BC	BC	BC	M	BC	BB	BC	BC	BC	BC	BB	BC	BC	BC	BB	BC	BC	BC	BC	BC	M	M	BC	BC	BB	M	BB	BC	M	BC	BC	BB	BC	BC	BB	M
chr1B	180830501	180834500	4000	AA	AA	AA	AA	AA	AA	AA	AA	AA	Ad	AA	AA	AA	AA	AA	AA	AA	AA	AA	AA	AA	AB	AA	AA	AA	AA	AA	AA	AB	Ad	AA	AA	AA	AA	AA	BB	AB	AA	AB	AA	AA	AA	AA	AA	AB	AA
chr1B	180937001	180946000	9000	AA	AA	AA	AA	AA	AA	AA	AA	AA	M	AA	AA	AA	AA	AA	AA	AA	AA	AA	BB	AA	AA	AA	AA	AA	AA	AA	AA	M	AA	AA	AA	AA	AA	AA	Ad	AA	AA	AA	AA	AA	AA	AA	AA	AA	AA
chr1B	181530001	181534000	4000	AB	BB	AB	BB	AB	AB	AB	AB	AB	AB	AB	BB	AB	AB	BB	AB	AB	AB	AB	BB	AB	AB	AB	BB	AB	AB	AB	AB	BC	BB	AB	BB	BB	AB	AB	BC	AB	BB	BB	AB	AB	BB	AB	AB	BC	AB
chr1B	181889001	181894000	5000	AB	AB	BB	AA	AB	AB	AA	BB	BB	BB	AA	AA	AB	AB	AA	AA	AA	AB	AB	AB	AB	AB	BB	BB	BB	AA	AA	AA	AB	AB	AB	AB	AA	AB	AA	AB	AB	AB	BB	AA	AA	AB	BB	AB	AA	AA
chr1B	181893001	181898000	5000	BB	AB	BB	AA	AB	AB	AA	AB	AB	AB	AA	AA	AB	AB	AB	AA	AB	AB	AB	AB	AB	BB	BB	AB	AB	AA	AA	AA	AB	AB	AB	AB	AA	AB	AA	AB	BB	BB	BB	AA	AA	AB	AB	AB	AA	AB
chr1B	181894501	181903000	8500	AB	AA	AB	AA	AB	AB	AA	AA	AB	AB	AB	AA	AB	AB	AA	AA	AB	AB	AB	AA	AB	AB	AB	AA	AA	AB	AA	AA	AB	AB	AA	AA	AA	AA	AA	AA	BB	AB	AB	AA	AA	AB	AB	AA	AA	AA
chr1B	181919501	181926500	7000	AB	AA	AA	AB	AA	AA	AA	AA	AA	AA	AA	AA	AA	AA	AA	AA	AA	AB	AA	AB	AA	AA	AB	AA	AA	AB	AA	AA	AB	AA	AA	AA	AA	AB	AB	AA	AB	AA	AA	AA	AA	AA	AA	AA	AA	AB
chr1B	181990501	181994500	4000	BC	BC	BC	BC	M	BC	AB	BC	BC	BC	BC	BC	M	BC	BC	BC	BC	BC	BC	M	BC	BC	BC	BC	M	BC	BC	M	BC	M	M	BB	AB	BB	M	BB	AB	M	BC	BB	BC	BB	BC	BB	BC	BB
chr1B	182127501	182132500	5000	BB	AB	AB	AA	AB	AB	AB	AB	AB	AB	AB	AB	BB	AB	AB	AB	AB	AB	AB	BB	AB	AB	AB	AB	AB	AB	AB	AB	AB	BB	AB	AB	BB	BB	BB	BB	AA	AB	AA	AA	AA	AB	AA	AA	AB	AA
chr1B	182178501	182182500	4000	AB	AB	AA	AA	AA	AA	AA	AA	AB	AA	AB	AA	AB	AA	AA	AA	AB	AB	AB	AB	AA	BB	AB	AA	AA	AA	AA	AB	AA	AA	AA	AA	AB	AB	AA	AA	AA	AB	AB	AA	AA	AA	AA	AA	AA	AB
chr1B	182362501	182366500	4000	AB	AA	AA	AA	AA	AB	AA	AA	AA	AA	AA	AA	AA	AA	AA	AA	AB	AA	AA	AA	AA	AA	AA	AA	AA	AA	AA	AA	AA	AA	AB	AA	AA	AA	AA	AB	AB	AB	AA	BB	AA	AA	AA	AA	AB	AB
chr1B	182420501	182430000	9500	AA	AA	AA	AA	AA	AB	AA	AB	AA	AA	AA	AA	AA	AA	AA	AA	AA	AA	AA	AA	AA	AA	AA	AA	AA	AB	AA	AA	AB	AB	AA	AA	AA	AA	AA	Ad	AA	AA	AA	AA	AA	AA	AA	AA	AA	AA
chr1B	182434501	182439500	5000	AA	AA	AB	AA	AA	AB	AA	AA	AA	AA	AB	AA	AA	AA	AB	AA	AB	AA	AA	AA	AA	AB	AA	AA	AA	AA	AA	AA	AB	AB	AA	AB	AA	AA	AA	AB	AA	AB	AA	AA	AA	AA	AA	AA	AA	AB
chr1B	182517501	182521500	4000	AA	AA	AA	AB	AA	AA	AB	AA	AA	AA	AA	AA	AA	AA	AA	AA	AA	AA	AA	AA	AA	AA	AA	AA	AA	AA	AA	AA	AA	AA	AB	AA	AA	BB	AA	AB	AB	BC	AA	AA	AA	AA	AA	AA	AA	AA
chr1B	182665001	182685500	20500	AA	AA	AA	AA	AA	AA	AA	AA	AA	AA	AA	AA	AA	AA	AA	AA	AA	AA	BB	AA	AA	AA	AA	AA	AA	AA	AA	AA	AB	AA	AA	AA	AA	AA	AA	AA	AB	AB	AA	AA	AA	AA	AA	AA	AA	AA
chr1B	182697001	182725000	28000	AA	AA	AA	AA	AA	AA	AA	AA	AA	AA	AA	AA	AA	AA	AA	AA	AA	AA	BB	AA	AA	AA	AA	AA	AA	AA	AA	AA	AA	AA	AA	AA	AA	AA	AA	AA	AA	AA	AA	AA	AA	AA	AA	AA	AA	AA
chr1B	182737001	183183000	446000	AA	AA	AA	AA	AA	AA	AA	AA	AA	AA	AA	AA	AA	AA	AA	AA	AA	AA	BB	AA	AA	AA	AA	AA	AA	AA	AA	AA	AA	AA	AA	AA	AA	AA	AA	AA	AA	AB	AA	AA	AA	AA	AA	AA	AA	AA
chr1B	183424001	183428000	4000	BC	BB	AB	BC	BB	BB	BB	BC	BC	BC	BB	BC	BB	BC	BC	AB	BB	BB	BC	BB	BB	AA	AA	BB	BB	BB	BC	BC	BC	BC	BC	BC	BB	BC	BB	AA	BC	BB	AB	BB	BB	BB	BB	BB	AB	BC
chr1B	183441001	183446000	5000	BB	AB	BB	BB	AB	BB	BB	AB	BB	BB	BB	AB	BB	BB	AB	BB	BB	BB	AB	BB	AB	AA	AA	BB	AB	BB	BB	AB	BB	AB	BB	BB	BB	BB	BB	AB	AB	BB	AB	AB	AB	AB	AB	AB	AB	BB
chr1B	183463001	183470000	7000	AA	AA	AA	AA	AA	AB	AA	AA	AA	AA	AB	AA	AA	AA	AA	AB	AA	AA	AA	AA	AA	AA	AA	AB	AA	AA	AB	AA	AB	AB	AA	AA	AB	AA	AA	AB	AA	AB	AB	AA	AA	AA	AB	AA	AA	AB
chr1B	183507501	183538000	30500	BB	BB	BB	BB	BB	BB	BB	BB	BB	BB	BB	BB	BB	BB	BB	BB	BB	BB	BB	BB	BB	M	M	BB	BB	BB	BB	BB	BB	BB	BB	BB	BB	BB	BB	BB	AB	BB	BB	BB	BB	AB	BB	BB	BB	BB
chr1B	183572001	183576000	4000	AA	AA	AA	AA	AA	AA	AA	AA	AA	AA	AA	AA	AA	AA	AA	AA	AA	AA	AA	AA	AA	AA	AA	AA	AA	AA	AA	AA	AA	AA	AA	AA	AA	AA	AA	AA	AB	AA	AA	AA	AA	AA	AA	AA	AA	AB
chr1B	183685501	183690000	4500	AA	AA	AA	AA	AB	AA	AA	AA	AA	AA	AA	AA	AA	AB	AA	AA	AA	AA	AA	AA	AA	AB	AA	AA	AA	AA	AA	AA	AB	AA	AA	AA	AA	AB	AA	AA	AB	AB	AA	AA	AA	AA	AB	AA	AB	AB
chr1B	184153501	184157500	4000	AB	AB	AB	AB	AB	AB	BB	AA	BB	BB	AB	AB	AB	BB	AB	BB	BB	AB	AB	BB	BB	AB	AB	BB	AB	BB	AB	AB	BB	AB	AB	AB	AB	AB	AB	BC	AB	AB	BB	AB	AB	AA	BB	AB	AB	AB
chr1B	184416001	184420500	4500	AA	AA	AA	AA	AB	AA	AA	AB	AA	AA	AA	AA	AA	AA	AA	AA	AA	AA	AA	AB	AA	AA	AA	AA	AA	AA	AA	AB	AA	AA	AA	AA	AA	AA	AA	Ad	AB	AA	AA	AA	AA	AB	AA	AA	AA	AA
chr1B	184734501	184738500	4000	AB	AA	AA	AA	AA	AB	AA	AA	AB	AA	AA	AA	AA	AA	AA	AA	AA	AA	AB	AA	AA	AB	AA	AA	AA	AA	AA	Ad	AB	AB	AB	AA	AB	AA	AA	BB	AA	AB	BB	AA	AB	AA	AB	AB	AA	AB
chr1B	184873501	184878000	4500	AA	AA	AA	AA	AA	AA	AA	AA	AA	dd	AA	AA	AA	AA	AB	AA	AA	AA	AA	AA	AA	AA	AA	AA	AA	AA	AA	AA	dd	AA	AA	AA	AA	AA	AA	AA	AB	AB	AB	AA	AA	AA	AA	AB	AA	AB
chr1B	184983001	184987000	4000	AB	AA	BB	M	AB	BB	BB	BB	M	AA	M	M	AB	BB	BC	BB	AB	AB	AA	AA	AB	BB	BB	AA	BB	BB	AB	BB	AB	BB	BC	BB	BC	BB	M	BB	M	M	AB	BB	BB	BB	AB	BB	BB	M
chr1B	185165501	185195500	30000	AA	AA	AA	AA	AA	AA	AA	AA	AA	AA	AA	AA	AA	AA	AA	AA	AA	AA	AA	AA	AA	AA	AA	AA	AA	AA	AA	AA	AB	AA	AA	AA	AA	AA	AB	AA	AB	AB	AA	AA	AA	AA	AA	AA	AA	AA
chr1B	185182501	185196000	13500	AA	AA	AA	AA	AA	AA	AA	AA	AA	AA	AA	AA	AA	AA	AA	AA	AA	AA	AA	AA	AA	AA	AA	AA	AA	AA	AA	AA	AB	AA	AA	AA	AA	AA	AA	AA	AB	AA	AA	AA	AA	AA	AA	AA	AA	AA
chr1B	185236001	185240000	4000	AB	AB	AA	AA	AA	AB	AB	AA	AA	AA	AA	AB	AB	AA	AA	AA	AB	AA	AB	AA	AA	AA	AA	AA	AA	AA	AA	AB	AB	AA	AA	AB	AA	AA	AB	BB	AA	AB	AB	AA	AB	AA	AA	AB	AB	AA
chr1B	185329001	185334500	5500	AA	AB	AA	BC	AA	BB	AA	AA	BB	dd	BB	BC	AA	AA	AA	AA	BB	AA	AA	AA	AA	AA	AA	AA	AA	AA	AA	AA	Ad	AA	AA	AA	BB	BC	AA	AB	AA	BC	BC	AA	BC	AA	AA	BB	AA	M
chr1B	185342501	185347500	5000	AA	AB	AA	BB	AA	BC	AA	AA	BB	AA	BB	BB	AA	AA	AA	AB	BC	AA	AA	AA	AA	AA	AA	AA	AB	AA	AA	AA	AB	AA	AB	AA	BB	BC	AA	AB	AA	BC	BB	AA	BB	AB	AA	BB	AB	AA
chr1B	185349001	185360500	11500	AA	AB	AA	BB	AA	BB	AA	AA	BB	AA	BB	BB	AA	AA	AA	AA	BB	AA	AA	AA	AA	AA	AA	AA	AA	AA	AB	AA	AB	AA	AA	AB	BB	BB	AA	AA	AA	BC	BB	AA	BB	AA	AA	BB	AA	BB
chr1B	185357001	185361500	4500	AA	BB	AA	BB	AA	BB	AB	AA	BC	AA	BB	BB	AA	AA	AA	AA	AB	AA	AA	AA	AA	AA	AA	AB	AA	AA	AB	AA	AB	AB	AA	AB	BB	BB	AA	AB	AA	BC	BC	AA	BB	AA	AB	BB	AA	BB
chr1B	185364001	185369000	5000	AB	AB	AA	BB	AA	BB	AA	AA	BB	AA	BB	BB	AA	AA	AA	AA	BB	AA	AA	AA	AA	AA	AA	AA	AA	AA	AA	AA	AA	AA	AA	AA	BB	BB	AA	AB	AA	M	BB	AA	BB	AA	AA	BB	AA	BB
chr1B	185448001	185458500	10500	AB	AA	AA	AB	AA	AA	AB	AA	AB	BB	AA	AB	AB	AB	AA	AB	AB	AB	AA	AB	AB	BC	BB	AB	AB	AA	AB	AA	BC	AA	AB	AB	AB	AB	AB	AB	AA	AB	AB	AA	AB	AA	AB	AA	AB	AB
chr1B	186090001	186094000	4000	AB	AA	AB	BB	AA	AA	AB	AA	AB	AA	AA	AA	AB	AA	AB	AB	AA	AA	AB	AA	AA	AA	AA	AA	AA	AB	AB	AA	AB	BB	AB	AB	AB	BB	AA	Ad	AA	AA	AA	AA	AA	AA	AA	AB	AB	AB
chr1B	186246001	186254500	8500	AB	M	AB	BB	M	AB	AB	AB	AB	BC	AB	AB	AB	AB	M	BB	AB	AB	BC	BB	BB	BB	BB	BB	BB	AB	BC	BC	BB	BB	AB	BB	BB	AB	AB	M	AB	BB	BC	AA	AB	AB	AB	AB	BB	BC
chr1B	186339001	186344500	5500	M	BC	M	M	M	BC	M	M	M	M	BC	M	M	M	M	BC	M	M	BC	M	M	Ad	Ad	BC	M	AB	BC	M	M	M	BC	BC	BC	BB	BB	BC	BC	BC	BB	BC	BC	M	BB	BC	BB	BC
chr1B	186340001	186353000	13000	BB	BB	BB	BB	BB	BB	BC	BB	AB	BB	BC	BC	BB	BC	BC	AB	AB	BB	AB	BC	AB	dd	dd	AB	BC	AA	AB	BB	BC	BB	AB	AB	BB	AB	AA	AB	AB	AB	AB	AB	AB	BB	AA	AB	AB	AA
chr1B	186415501	186419500	4000	M	M	M	M	M	M	M	M	M	M	M	M	M	M	M	M	M	M	M	M	M	BC	M	M	M	M	M	M	M	M	M	M	M	M	M	M	BC	M	M	M	M	BC	M	M	M	BC
chr1B	186550001	186559000	9000	AA	AA	AA	AA	AA	AA	AA	AA	AA	M	AA	AA	AA	AA	AA	AA	AA	AA	AA	BB	AA	AA	AA	AA	AA	AA	AA	AA	M	AA	AA	AA	AA	AA	AA	AA	AA	AB	AA	AA	AA	AA	AA	AA	AA	AB
chr1B	186591001	186598000	7000	AA	AA	AA	AA	AA	AA	AA	AA	AA	AA	AA	AA	AA	AA	AA	AA	AA	AA	AA	AA	AA	AA	AA	AA	AA	AA	AA	AA	AB	AA	AA	AA	AA	AA	AA	AB	AA	AB	AA	AA	AA	AA	AA	AA	Ad	AB
chr1B	186696001	186700000	4000	BC	BB	AB	BB	BB	BB	BB	AB	AB	BB	AB	AB	BB	BB	BB	AB	BB	BB	BB	BB	AB	BB	AB	BB	AB	BB	BB	AB	AB	AB	AB	BB	BB	AB	AB	BB	BC	BC	AB	BB	BB	AB	BB	BB	AB	BC
chr1B	186852501	186862000	9500	AA	AA	AA	AA	AA	AA	AA	AA	AA	AA	AA	AA	AA	AB	AA	AA	AA	AB	AB	AA	AA	AA	AA	AA	AA	AA	AA	AA	AB	AA	AA	AA	AA	AA	AA	AB	AA	AB	AA	AA	AA	AA	AB	AA	AA	AB
chr1B	187695001	187699000	4000	AA	AA	AA	AA	AA	AA	AA	AA	AA	AA	AA	AA	AA	AA	AA	AA	AA	AA	AA	AA	AA	AA	AA	AA	AA	AA	AA	AA	AB	AA	AA	AA	AA	AA	AA	AB	AA	AB	AA	AA	AA	AA	AA	AA	AA	AA
chr1B	187715001	187719000	4000	Ad	AA	AA	Ad	Ad	Ad	AA	Ad	AA	AA	AA	AA	Ad	Ad	Ad	AA	Ad	Ad	AA	Ad	Ad	Ad	AA	AA	AA	Ad	AA	AA	Ad	Ad	Ad	Ad	AA	Ad	AA	AA	AB	AB	AA	AA	AA	AA	AA	AA	AA	AA
chr1B	187724001	187729500	5500	M	M	M	M	M	M	M	M	M	M	M	M	BB	BB	BC	BC	M	BB	M	M	M	M	M	M	M	M	M	M	M	M	M	M	M	M	M	M	M	M	M	M	M	M	M	M	M	M
chr1B	187786501	187795000	8500	AA	AA	AA	AA	AA	AA	AA	AA	AA	AA	AA	AA	AA	AA	AA	AA	AA	AA	AA	AA	AA	AA	AA	AA	AA	AA	AA	AA	AA	AA	AA	AA	AA	AA	AA	AB	AA	AB	AA	AA	AA	AA	AA	AA	AA	AB
chr1B	187830501	187836500	6000	AA	AA	AA	AA	AA	AA	AA	AA	AA	AA	AA	AA	AA	AA	AA	AA	AA	AA	AA	AA	AA	AA	AA	AA	AA	AA	AA	AA	AA	AA	AA	AA	AA	AA	AA	AA	AA	AB	AA	AA	AA	AA	AA	AA	AA	AB
chr1B	188017001	188022000	5000	AB	AA	M	BB	BB	BC	BB	AB	AA	Ad	AA	AA	AA	BB	AB	AA	AB	AB	AA	Ad	BB	Ad	Ad	BB	M	BC	BC	BB	Ad	M	BB	BC	Ad	AA	AA	AA	AA	AB	Ad	BB	AA	Ad	AB	AA	Ad	AA
chr1B	188098001	188110500	12500	AA	AA	AA	AA	AA	AB	AA	AA	AA	AA	AB	AA	AA	AA	AA	AA	AA	AB	AA	AB	AA	AA	AA	AA	AA	AA	AB	AA	AB	AA	AA	AA	AB	AA	AA	AA	AA	AA	AA	AA	AA	AB	AA	AA	AA	AB
chr1B	188125501	188130000	4500	AA	AA	AA	AA	AA	AA	AA	AB	AA	AA	AA	AA	AB	AA	AA	AA	AA	AA	AA	AA	AA	AA	Ad	AA	AB	AA	AA	AA	AB	AA	AA	AA	AB	AA	AA	AB	AB	AB	AB	AA	AA	AA	AB	AB	AA	AA
chr1B	188902001	188906000	4000	AA	AA	AA	AA	AA	AA	AA	AA	AA	AA	AA	AA	AA	AA	AA	AA	AA	AA	AA	AA	AA	AA	AA	AA	AA	AB	AA	AA	AA	AA	AA	AA	AA	AA	AA	AB	AA	AA	AB	AA	AA	AA	AA	AA	AA	Ad
chr1B	188905001	188909000	4000	BB	BB	BC	BB	BB	BB	BB	BC	BB	BB	BB	BB	BB	BC	BB	M	BC	BB	BB	BC	BC	BB	BB	BB	BB	BC	BB	BB	BB	BC	BB	BB	BB	BC	BB	M	BB	M	M	M	M	AA	BC	BC	AB	BB
chr1B	188913501	188917500	4000	AA	AA	Ad	AB	AA	AA	AA	AA	AA	Ad	AA	AA	AA	AA	AB	AA	AA	AA	Ad	AA	AA	AA	AB	AA	AA	AB	AA	AA	AA	AA	Ad	AA	AA	AA	AA	AB	AB	AB	AA	AA	AA	AA	AA	AA	AA	AB
chr1B	188944001	188948500	4500	BC	BB	BC	BB	BC	BC	BC	BB	BC	BC	BC	BC	BB	BB	BC	BB	BC	BB	BB	BB	BC	BB	BC	BB	BB	BB	BB	BC	BB	BC	BB	BB	BB	BB	BC	BB	BB	BB	BB	BB	BB	BC	BB	BB	BC	AB
chr1B	189106501	189112000	5500	AA	AA	AA	AA	AB	AA	AA	AA	AA	AA	AA	AA	AA	AA	AA	AA	AA	AA	AA	AA	AA	AA	AA	AA	AA	AA	AA	AA	AA	AA	AA	AA	AA	AA	AA	AA	AA	AB	AA	AA	AA	AA	AA	AA	AA	BB
chr1B	189312501	189317500	5000	AA	AA	AA	AB	AA	AA	AA	AA	AA	AA	AA	AA	AA	AA	AA	AA	AA	AA	AA	AA	AA	AA	AA	AA	AA	AA	AA	AA	AA	AA	AA	AA	AA	AA	AA	AA	AA	AB	AA	AA	AA	AA	AB	AA	AA	BB
chr1B	189432001	189437000	5000	BB	BB	AB	BB	BB	BB	BB	BB	BB	BB	BB	BB	BB	AB	BB	BB	BB	BB	BB	BB	BB	BB	AB	BB	BB	BB	AB	AB	BB	AB	BB	AB	AB	BB	BB	BC	AB	BC	BC	BB	BB	AB	BB	BB	AB	BB
chr1B	189482001	189492000	10000	BC	BC	BB	BB	BB	BC	BB	BC	BB	AB	BB	BB	BB	BC	BC	BB	BB	BB	AB	BB	BB	AB	AB	BB	BB	BB	BB	BC	BB	BB	BB	BC	BC	BB	BB	BB	M	BB	BB	BB	BB	BB	BB	BB	BB	BB
chr1B	189488501	189492500	4000	BC	BC	BC	BC	BC	BC	BC	BC	BB	BB	BB	BC	BB	BC	BC	BB	BC	BB	BB	BC	BB	AB	AB	BC	BB	BB	BC	BC	BC	BC	BB	BC	BC	BC	BB	BB	M	BB	BB	BB	BB	BB	BB	BB	BB	BB
chr1B	189991001	189995500	4500	BC	M	M	M	M	BC	M	M	M	M	M	M	M	M	M	M	M	M	M	M	M	BB	AB	M	M	BC	BC	BC	M	BC	M	M	BC	M	BC	AB	BB	BC	AB	M	BC	M	BB	BC	BC	BC
chr1B	190004001	190008500	4500	BC	M	M	BB	BB	BC	BC	BC	BB	M	BC	BC	BC	BC	BB	M	BC	BB	AB	BB	BB	BB	M	BB	BB	BB	BB	BB	BB	BB	BB	M	AB	BB	BC	AB	AB	BB	AA	BB	BB	M	BB	BB	BC	AA
chr1B	190029001	190033000	4000	AA	AA	AA	AB	AA	AA	AB	AA	AA	AA	AA	AA	AA	AA	AA	AA	AA	AA	AA	AB	AA	AA	AB	AA	AA	AA	AB	AA	AB	AB	AA	AB	AA	AA	AA	AA	AA	AA	AA	AA	AA	AA	AA	AA	Ad	AA
chr1B	190376501	190380500	4000	BB	BC	AB	BB	BB	BB	AB	AB	BB	AB	BB	BB	AB	AB	BC	AB	BB	BC	AB	BB	BB	AB	BB	BC	BB	BB	BC	AB	BC	BC	AB	BB	BB	AB	BB	BC	AB	BC	BB	AB	BB	AB	AB	AB	AB	AB
chr1B	190460501	190464500	4000	AA	AA	AA	AB	AA	AA	AA	AB	AA	AA	AA	AA	AA	AB	AB	AA	AB	AB	AA	AA	AA	AB	AB	AA	AA	AA	AA	AA	AA	AA	AB	AA	AB	AB	AA	AA	AA	AA	AA	AA	AA	AA	AA	AA	AA	AB
chr1B	190489501	190493500	4000	Ad	AA	AA	AA	AA	AA	AA	AA	AA	Ad	AA	AA	AA	AA	AA	AB	AA	AA	AA	AA	AA	Ad	AA	AA	Ad	AA	Ad	AA	AA	AA	Ad	AA	AA	AA	AA	AA	AB	AB	AA	AA	AA	AA	AA	AA	AA	BB
chr1B	190586501	190596000	9500	AB	AB	AA	AA	AA	AB	AB	AB	AA	AB	AA	AA	AA	AA	AB	AA	AA	AB	AA	AB	AA	BB	AB	AA	AA	AB	AB	AB	BB	AB	AB	AB	AB	AB	AA	AA	AA	AA	AA	AA	AA	AB	AA	AA	AB	AA
chr1B	190855001	190861000	6000	AA	AB	AA	AA	AA	AB	AA	AA	AA	AA	AA	AA	AA	AB	AB	AA	AA	AA	AB	AA	AB	AA	AA	AB	AA	AA	AA	AA	AB	AA	AA	AB	AB	AB	AA	AB	AB	AB	AB	AA	AB	AA	AA	AA	AA	BB
chr1B	190942001	190946000	4000	AA	AA	AA	AA	AA	AA	AA	AA	AA	AA	AA	AA	AA	Ad	AA	AA	AA	AA	AA	AA	AA	AA	AA	AA	AA	AA	AA	AA	AA	AA	AA	AA	AA	AA	AA	AB	AA	AA	AB	AA	AA	Ad	AA	AA	AA	BB
chr1B	190979001	190983000	4000	AB	AB	BB	BB	BB	AB	BB	BB	AB	AB	BB	BB	AB	BB	AB	BC	AB	AB	BB	BB	BB	BB	AB	BB	AB	BB	BC	AB	BB	AB	BB	BB	BC	AB	BB	AB	BB	AB	AB	AB	BB	AB	AB	BB	AB	BC
chr1B	191054501	191108000	53500	AB	AA	AB	AA	AA	AB	AA	AA	AA	AA	AB	AB	AA	AA	AA	AB	AB	AA	AA	AB	AB	AA	AA	AB	BC	AB	AA	AB	AA	AA	AA	AB	AA	AA	AA	AA	AA	AB	AA	AA	AA	AA	AA	AA	AA	AA
chr1B	191109501	191113500	4000	M	M	M	M	M	M	M	M	M	M	M	M	M	M	M	M	M	M	M	M	M	M	M	M	M	M	M	M	M	M	M	M	M	M	M	BC	M	M	BC	M	M	M	M	M	M	M
chr1B	191207501	191211500	4000	AB	AA	AA	AA	AA	AA	AA	AA	AA	AA	AA	AB	AA	AA	AA	AA	AA	AA	AA	AA	AA	AA	AA	AA	AA	AA	AA	AA	AA	AA	AA	AA	AA	AA	AB	AB	AA	AA	AA	AA	AA	AA	AA	AA	AB	AA
chr1B	191583501	191588000	4500	BC	BC	BB	BC	M	BC	BC	BC	M	M	BC	BC	BC	BC	BC	BC	BC	BC	M	BB	M	BC	BC	BC	M	M	M	BC	BC	M	BC	BB	M	BC	BC	BC	BB	BC	BC	BC	BB	BB	BC	BB	BC	M
chr1B	191678501	191683500	5000	M	M	M	M	M	M	M	M	M	M	M	M	M	M	M	M	M	M	M	M	M	M	M	M	M	M	M	M	M	M	M	M	M	M	M	M	M	M	M	M	M	M	M	M	M	M
chr1B	191802501	191807500	5000	AA	AA	AA	AA	BB	AA	AA	AA	AA	Ad	AA	AA	AA	AA	AA	AA	AA	AA	BB	Ad	AA	Ad	Ad	AA	AA	AA	AA	AA	AA	AA	AA	AA	AA	Ad	AA	AA	AA	AA	AA	AA	AA	AA	AA	AA	AA	AA
chr1B	191817501	191821500	4000	AA	AA	AB	AB	AB	AA	AB	AB	AB	AA	AB	AB	AA	AB	AA	AB	AB	AA	AB	AB	AB	AB	AB	AB	AA	AB	AB	AA	AB	AA	AB	AB	AA	AB	AA	Ad	AA	AB	AA	AA	AA	AA	AB	AA	AB	AA
chr1B	191916001	191921000	5000	AA	AA	AA	AA	AA	AA	AA	AA	AA	AA	AA	AA	AA	AA	AA	AA	AA	AA	AA	AA	AA	AA	AA	AA	AA	AA	AA	AA	AB	AA	AA	AA	AA	AA	AA	AB	AA	AB	AB	AA	AA	AA	AA	AA	AA	BB
chr1B	191995001	191999000	4000	BB	AB	AA	AB	AA	AB	AB	BB	AB	BB	AA	AB	AB	AB	AB	AA	AA	AA	AB	BB	AA	AB	BB	AA	AA	AB	AB	AA	AB	AB	AB	AB	AB	AB	AB	AA	AA	BB	AB	AA	AA	AB	AA	AB	AA	AA
chr1B	192242001	192246000	4000	BB	BB	BB	AB	AB	BB	AB	BB	BB	BC	AB	AB	BB	BB	BB	BB	AB	BB	BB	BB	AB	AB	AA	AB	BB	BB	BB	BB	AB	AB	BB	BB	BB	BC	BB	AB	AB	BB	BB	AB	AB	AB	AB	AB	AB	BB
chr1B	192491501	192495500	4000	BB	AB	BB	AB	AA	AB	AA	AB	BB	AB	AB	BB	AB	BB	AB	AB	AB	AB	AB	AB	AB	AB	AB	AA	AB	AA	AB	BB	BB	AB	AB	AB	AB	AB	AB	AA	AA	AA	AA	AA	AA	AB	AB	AA	AA	AB
chr1B	192520501	192526000	5500	AA	AA	AA	AA	AA	AA	AA	AA	AA	AA	AA	AA	AA	AA	AA	AA	AA	Ad	AA	AA	AA	AA	AA	AA	AA	AA	AA	AA	AA	Ad	AA	AA	AA	AA	AA	AA	AB	AA	AA	AA	AA	AA	AA	AA	AA	AB
chr1B	192543501	192547500	4000	BC	BC	BC	BB	BC	BC	BC	M	BB	BC	BC	M	BC	BC	BC	BC	BB	BC	BC	BC	BC	BC	BC	BC	BC	BC	BC	M	BC	BB	BC	M	BC	M	BC	BC	BB	AB	M	BC	BC	M	BC	BC	M	AB
chr1B	192568501	192574000	5500	AB	AB	AA	AB	AA	AB	AA	AB	AB	AA	AB	AB	AB	AB	AB	AB	AB	AB	AB	AB	AB	AB	AA	AA	AB	AB	AA	AB	AB	AB	AB	AB	AA	AB	AB	AB	AB	AB	AA	AA	AA	AB	AA	AA	AA	AB
chr1B	192580001	192584500	4500	AA	AA	AA	AA	AA	AA	AA	AA	AA	AA	AA	AA	AA	AB	AA	AA	AA	AA	Ad	AA	Ad	AA	AA	AA	AA	AA	AA	AA	AA	AA	AA	AB	AA	AA	AA	AA	AA	AA	AA	AA	AA	AA	AA	AA	AA	AA
chr1B	192599001	192603500	4500	AA	AA	AA	AA	AB	AA	AA	AB	AA	AA	AA	AA	AA	AA	AA	AA	AA	AA	AA	AB	AB	Ad	Ad	AB	AA	AB	AA	AA	AA	AA	AA	AA	AB	Ad	AA	AA	AA	AA	AA	AA	AA	Ad	AA	AA	Ad	AA
chr1B	192613501	192618000	4500	AB	AB	AB	AB	AA	AA	AB	BB	AB	AB	AB	AB	BB	AB	AB	BB	BB	BB	BB	BB	BB	AB	AB	AB	BB	AB	BB	AA	AB	AB	AB	BB	BB	BB	AB	BB	AA	BB	BB	BB	AB	AA	AB	AB	AA	AA
chr1B	192645501	192660000	14500	AB	AA	AA	AA	AA	AA	AA	AA	AA	AA	AA	AA	AA	AA	AA	AA	AA	AA	AA	AA	AA	AB	AB	AA	AA	AA	AA	AA	AB	AA	AA	AA	AA	AA	AA	AB	AA	AB	AA	AA	AA	AA	AA	AA	AA	AA
chr1B	192663501	192668500	5000	AB	AB	AB	AA	AA	AA	AA	AB	AA	AB	AB	AA	AA	AA	AA	AB	AA	AA	AB	AA	AB	BC	BB	AA	AB	AB	AB	AA	AB	AB	AA	AB	AB	AB	AB	AB	AA	AB	AB	AA	AB	AA	AA	AA	AA	AB
chr1B	192669001	192673000	4000	AB	BB	BB	AB	AB	BB	BB	AB	AB	BB	BB	BB	AB	AB	AB	AB	BB	BB	AB	BB	AB	M	M	BB	AB	BB	BB	BB	BC	BB	BB	AB	AB	BB	BB	M	BC	M	BB	BB	BB	BB	BC	BB	BB	M
chr1B	193042501	193048500	6000	AA	AA	AA	AB	AA	AA	AB	AA	AA	AB	AA	AA	AA	AA	AA	AA	AA	AA	AB	AB	AA	AB	AB	AA	AA	AA	AA	AA	BB	AA	AA	AA	AA	AB	AA	AA	AA	AB	AA	AA	AA	AA	AA	AA	AA	AA
chr1B	193261501	193265500	4000	M	M	M	M	M	M	M	M	M	M	M	M	M	M	M	M	M	M	M	M	M	M	M	M	M	M	M	M	M	M	M	M	M	M	M	M	M	M	M	M	M	BC	M	M	BC	M
chr1B	193360001	193365500	5500	BC	BC	M	BC	M	BC	BB	BB	BC	BC	BC	BC	AB	BC	BB	BC	BC	BC	BB	BC	BC	AB	AB	BC	BB	BC	BB	BC	AB	M	BC	BB	BC	BC	M	M	M	M	M	BB	BC	BB	M	BC	BB	M
chr1B	193367001	193372500	5500	BC	BC	M	BB	BC	BC	BB	BB	BC	BB	BB	BB	AB	BC	AB	BC	BB	BB	BB	BB	BB	AB	AB	BC	BB	BC	BB	BC	AB	BC	BC	BB	BC	BB	BB	M	M	BC	M	BB	BB	BB	M	BB	BB	M
chr1B	193372501	193376500	4000	BC	BC	BC	BB	M	M	BC	BC	BC	BC	BB	BC	AB	BC	BB	BC	M	BC	BC	BC	BC	AB	AB	BC	BB	BC	BC	BC	BB	BC	BB	BC	M	M	BC	BC	BC	M	BC	BC	BC	BB	BB	BC	BB	BB
chr1B	193479501	193484000	4500	AA	AA	AA	AA	AA	AA	AA	AA	AA	AA	AA	AA	AA	AA	AA	AA	AA	AA	AA	AA	AA	AA	AA	AA	AA	AA	AA	AA	AA	AA	AA	AA	AA	AA	AA	AB	AA	AB	AA	AA	AA	AA	AA	AA	AB	BC
chr1B	193495001	193500000	5000	Ad	AA	Ad	AA	AA	Ad	AA	AA	Ad	dd	Ad	AA	AA	AA	AA	AA	Ad	Ad	AA	Ad	Ad	dd	Ad	AA	AA	Ad	AA	Ad	dd	AA	AA	AA	AA	AA	AA	dd	Ad	Ad	Ad	Ad	Ad	Ad	Ad	Ad	Ad	Ad
chr1B	193582001	193589000	7000	AB	AA	AB	AB	AB	AB	AB	AB	AB	AB	AB	AB	AB	AB	AB	AB	AA	AB	AB	AA	AA	AA	AB	AA	AB	AA	AA	AB	AB	AB	AB	AB	AB	AB	AB	AA	AA	AB	AA	AA	AA	AB	AA	AA	AA	AA
chr1B	194086501	194090500	4000	AB	BB	BC	BC	BC	BC	BB	AB	BB	BB	BC	M	M	BB	M	BC	BB	BB	M	AB	BB	BC	BC	BB	M	BC	M	BC	BB	BC	BB	BB	BC	BC	M	AB	BB	BC	BB	BB	BB	M	BB	BB	M	BC
chr1B	194103501	194110500	7000	AA	AA	AA	AA	AA	AA	AA	AA	AA	AA	AB	AA	AA	AA	AA	AA	AA	AA	AA	AA	AA	AA	AA	AA	AA	AA	AA	AA	AA	AA	AA	AA	AA	AA	AA	AB	AB	AB	AB	AA	AA	AA	AA	AA	AA	BB
chr1B	194330501	194337500	7000	M	M	M	M	BC	M	BC	BC	BC	AB	M	M	M	M	M	M	M	BC	M	BC	BC	BC	BC	BC	M	M	M	BC	BC	M	M	BB	M	M	M	BB	M	BB	BB	BC	BB	AB	BB	BC	BB	BC
chr1B	194593501	194598000	4500	AB	AB	AB	AB	AB	AB	AA	AB	AB	AB	AA	AA	AB	AB	BB	AB	AB	AB	AB	AA	AB	AB	AB	BB	AB	AB	AB	AA	BB	AB	AB	AB	BB	AB	AB	Ad	AA	AB	AA	AA	AA	AB	AB	AB	AB	AA
chr1B	194858501	194863000	4500	BB	AB	AA	AB	AB	AB	AB	AB	AB	AB	AA	AA	AB	AB	AB	AB	AB	BB	AA	AB	AA	AB	AB	AA	AB	AB	AB	AA	BB	AB	AB	BB	AB	AB	AB	AA	AA	AA	AA	AA	AA	AB	AA	AA	AB	AA
chr1B	194860001	194870000	10000	AB	AB	AA	AB	AB	AB	AB	AB	AB	AB	AA	AA	AB	AB	AB	AA	AB	BB	AA	AB	AA	AB	AB	AA	AA	AA	AB	AA	BB	AB	AB	BB	AB	AB	AA	AB	AA	AB	AA	AA	AA	AB	AA	AB	AA	AA
chr1B	195033501	195039000	5500	BC	BB	BB	BB	AB	BB	BB	BC	BB	BC	BB	BC	BB	BB	BB	AB	BC	BB	BC	BB	BB	BB	BB	BC	AB	AB	AB	BB	BB	BB	BC	BB	BC	BB	BB	AB	AA	BB	AA	AA	AB	AA	AB	AA	BC	AA
chr1B	195647001	195651000	4000	BC	AB	AB	BB	BB	BB	BB	BC	BB	BB	BB	BB	BB	BB	BB	BB	BB	AB	AB	BB	BB	BB	BC	BC	AB	BB	BB	BB	BC	BB	BB	BB	BB	BC	BB	AB	AB	AB	AA	AB	AB	AB	AB	AB	AB	AB
chr1B	195738501	195744500	6000	BB	BB	BB	BB	BB	BB	AB	AB	BB	BC	BB	BB	BB	BB	BB	AB	AB	BB	BB	BB	BB	BC	BB	BB	AB	BB	BB	BC	BC	BB	BB	BB	BB	BB	BB	BB	BB	BB	AB	BB	AB	BB	AB	AB	AB	BB
chr1B	196215501	196219500	4000	AA	AA	AA	AA	AA	AA	AB	AA	AA	AA	AA	AB	AB	AA	AA	AA	AA	AB	AA	AA	AA	AA	AA	AA	AA	AA	AA	AA	AA	Ad	AA	AB	AA	AA	AA	AB	AA	AA	AA	AA	AA	AA	AA	AA	Ad	AA
chr1B	196624501	196630500	6000	AB	AB	AA	AB	AB	AB	AB	AB	AA	AB	AA	AA	AB	AB	AB	AB	AA	AB	AB	AA	AB	AB	AA	AB	BB	AB	AB	AB	AB	AA	AA	AA	AB	AA	AB	AA	AA	AB	AA	AA	AA	AA	AA	AA	AB	AA
chr1B	196633001	196637000	4000	AB	BB	BB	BB	BB	BC	BB	BB	BB	BB	AB	AB	BB	BB	BB	AB	AB	BB	BB	BB	BB	AB	BB	AB	BC	BB	BB	BC	BC	BB	BC	BB	BB	BB	BB	AA	AB	AB	AA	AB	AB	AA	AB	AB	AA	AA
chr1B	197436501	197449000	12500	AA	AA	AA	AA	AA	AA	AA	AA	AA	AA	AA	AA	AA	AA	AA	AA	Ad	AA	AA	AA	AA	AA	AA	AA	AA	AA	AA	AA	AA	AA	AA	AA	AA	AA	AA	AA	AA	AA	AA	AA	AA	AA	AA	AA	AA	Ad
chr1B	197807001	197813500	6500	AA	AA	AA	AA	AA	AA	AA	AB	AA	AA	AA	AA	AB	AA	AA	AA	AA	AA	AA	AA	AA	AB	AA	AB	AA	AA	AA	Ad	AA	AA	AA	AA	AA	AA	AA	AB	AA	AB	AB	AA	AA	AB	AA	AA	Ad	AA
chr1B	197822501	197829500	7000	AA	AA	AA	AA	AA	AA	AA	AA	AA	AA	AA	AA	AA	AA	AA	AA	AA	AA	AA	AA	AA	AA	AA	AA	AA	AA	AA	AA	AA	AA	AA	AA	AA	AA	AA	AA	AA	AA	AA	AA	AA	AA	AA	AA	AA	AA
chr1B	197849001	197854000	5000	AB	BB	AB	BC	AB	BB	AA	AB	BB	AA	BC	BC	BB	AB	AB	AB	BC	AB	AB	AB	AB	AA	AA	AB	AB	AB	BB	AB	AA	AB	AB	AB	BB	BC	AB	AB	AB	BC	BC	BB	BB	BB	AB	BC	AB	BB
chr1B	198205501	198209500	4000	M	BC	M	BC	BB	BB	M	M	M	M	M	M	BC	M	M	BC	BC	BB	BC	M	M	BC	BB	M	M	M	BC	BC	BC	BC	BB	BC	M	BC	M	M	M	M	BC	BC	BB	BC	BC	BB	BC	BC
chr1B	198461001	198474000	13000	AA	AA	AA	AA	AA	AA	AA	AA	AA	AA	AA	AA	AA	AA	AA	AA	AA	AA	AA	AA	AA	AA	AA	AA	AA	AA	AA	AA	AA	AA	AA	AA	AA	AA	AA	AB	AA	AA	AA	AA	AA	AA	AA	AA	AA	AA
chr1B	198518501	198522500	4000	AB	BB	AA	AB	BB	BB	AB	AB	AB	AB	AB	AB	AB	BB	BB	AB	AB	AB	AB	AB	AB	AB	AB	AB	BB	AB	AB	BB	AB	AB	BB	AB	AB	BB	AB	AA	BB	BB	AA	BB	AA	AB	AB	AA	AA	BB
chr1B	198570501	198577000	6500	BC	AB	BC	BB	BB	AB	BC	BB	AB	BB	BB	BB	BB	BB	AB	BB	AB	AB	BB	AB	BB	BB	BC	BB	BB	BB	BB	BC	BB	BB	AB	AB	BB	BC	AB	AB	BB	BB	AB	BB	AB	BB	AB	AB	AB	BB
chr1B	198691001	198695000	4000	AA	AB	AB	AA	AB	AB	AB	AB	AB	AB	AB	AA	BB	AA	AA	AB	AB	AB	AB	AA	AB	AA	AA	AB	AA	AB	AB	AA	AB	AB	AA	AA	AB	AB	AA	BB	AA	AB	BB	AA	AB	Ad	AB	AB	Ad	AA
chr1B	198784501	198788500	4000	AB	AB	AB	AB	AA	AB	AB	AB	AB	AB	AB	AA	AB	AB	BB	BB	AA	AA	AA	AB	BB	AA	BB	AB	BB	AA	AB	AB	AB	AB	AB	AB	BB	AB	AB	BB	M	BB	BB	AB	BB	AB	AB	AB	AB	BB
chr1B	198786001	198791500	5500	AB	AB	AA	AB	AA	AB	AA	AA	AB	AB	AB	AB	AA	AB	AB	AA	AA	AA	AA	AB	AA	AA	AA	AB	AB	AA	AB	AA	AA	AA	AA	AA	AB	AB	AB	BB	BB	AB	AB	AA	AA	AB	AB	AA	AA	BB
chr1B	198803501	198808000	4500	AA	AA	AA	AA	AA	Ad	AA	AA	AA	AA	AA	AA	AA	AA	AA	AA	AA	AA	AA	AA	AA	AA	AA	AA	AA	AA	AA	AA	AA	AA	AA	AA	AA	AA	AA	BB	AB	AB	AB	AA	AB	AB	AA	AA	AB	AB
chr1B	199216001	199221500	5500	AB	AB	AA	AB	AB	AA	AA	AB	AA	BB	AA	AA	AA	AB	AA	AB	AA	AA	AA	AB	AA	AA	AA	AA	AB	AB	AA	AB	BC	AB	AA	AA	AB	AA	AA	AA	AB	AB	AB	AA	AA	AA	AA	AA	AA	AB
chr1B	199298501	199302500	4000	BB	AB	AB	BB	AB	AB	AB	BB	BB	AB	AB	BB	BB	AB	AB	AB	AB	BB	BB	AB	AB	AB	BB	AB	AB	AB	BB	BB	BB	AB	BB	AB	AB	AB	AB	AB	AB	BB	AB	AB	BB	AB	AB	AB	AB	AB
chr1B	199350001	199354000	4000	AA	AA	AA	AA	AA	AA	AA	AA	AA	AA	AA	AA	AA	AA	AA	AA	AA	AA	AA	AB	AA	AA	AA	AA	AA	AA	dd	Ad	AA	AA	AA	AA	AA	AA	AA	AA	AB	AA	AA	AA	AA	AA	AA	AA	AA	AA
chr1B	199452001	199457000	5000	AA	AA	AA	AB	AA	AA	AA	AA	AA	AA	AA	AA	AA	AA	AA	AA	AA	AA	AA	AA	AA	AA	AA	AB	AA	Ad	AA	Ad	AB	AA	AA	AB	AA	AA	AA	AB	AA	AA	AA	AA	AA	Ad	AA	AA	Ad	AA
chr1B	200097501	200103000	5500	AA	AA	Ad	AA	AA	Ad	Ad	AA	AA	AA	Ad	Ad	AB	Ad	AA	AA	AA	Ad	AA	AB	AA	AA	AB	BC	AA	AA	Ad	Ad	BB	AA	AA	AA	AA	Ad	AA	AA	AB	AB	AA	AA	AA	AA	AB	AA	AA	AB
chr1B	200530501	200535000	4500	AA	AA	AA	AA	AA	AB	AA	AA	AA	AB	AA	AB	AA	AA	AB	AA	AA	AA	AA	AA	AA	AA	AB	AB	AA	AA	AA	BB	AB	AA	AA	AA	AA	AB	AA	Ad	AB	AA	Ad	AA	AA	AA	AA	AA	AA	AA
chr1B	200641001	200670500	29500	AA	AA	AA	AA	AA	AA	AA	AA	AA	AA	AA	AA	AA	AA	AA	AA	AA	AA	AA	AA	AA	AA	AA	AA	AA	AA	AA	AA	AA	AA	AA	AA	AA	AA	AA	AA	AA	AA	AA	AA	AA	AA	AA	AA	AA	AA
chr1B	200745001	200749000	4000	AA	AA	AA	AA	AA	AA	AA	AA	AA	AA	AA	AA	AA	AA	AA	AA	AB	AA	AA	AA	AA	AA	AA	AA	AA	AA	AA	Ad	AA	AA	AA	AA	AA	AA	AA	BB	AA	AB	AB	AA	AB	Ad	AA	AA	AA	AA
chr1B	200984001	200989000	5000	AA	AA	AA	AA	AA	AA	AB	AB	AA	AA	Ad	Ad	AA	AB	AB	AA	AB	AB	Ad	AA	AA	AA	AA	AA	AA	AA	AA	AA	AB	AA	AA	AB	AA	AA	AA	M	AA	AA	AB	AA	AA	AA	AA	AA	AA	Ad
chr1B	200994501	201000500	6000	AB	AB	AB	AB	AB	AB	AB	AA	AB	AA	AA	AA	AB	AB	AB	AA	AB	AB	AB	AB	AB	BB	AB	AA	AA	AA	AB	AA	BB	AB	AB	AB	AA	AB	AB	AB	AB	AB	AB	AA	AB	AB	AB	AB	AB	AB
chr1B	201205501	201245500	40000	BB	BB	AB	BB	BB	BB	BB	BB	BB	BB	BB	BB	BB	BB	BB	BB	BB	BB	BB	BB	BB	BB	BB	BB	BB	BB	BB	BB	BC	BB	BB	BB	BC	BB	BB	AB	AB	BC	AB	BB	AB	AB	AB	AB	AB	AB
chr1B	201266001	201270500	4500	AB	BB	AB	BB	BB	BB	BB	AB	AB	AB	BB	BB	BB	AB	BB	AB	AB	BB	BB	AB	BB	BB	BB	BB	BB	AB	AB	BB	BB	AB	AB	BB	BB	BB	AB	AA	AA	AB	AA	AB	AB	AB	AB	AA	AA	AA
chr1B	201283501	201288000	4500	AB	BB	AB	BB	BB	BB	BB	AB	AB	AB	BB	BB	BB	AB	BB	AB	AB	BB	BB	AB	BB	BB	BB	BB	BB	AB	AB	AB	BB	AB	AB	BB	BB	BB	AB	AA	AA	AB	AA	AB	AB	AB	AB	AA	AA	AA
chr1B	201340001	201345500	5500	BB	BB	BC	BB	BB	BB	AB	BB	BB	BB	BB	BB	AB	BB	BB	BC	AB	AB	BB	BB	BB	AB	BB	BB	BB	AB	BB	BB	BB	AB	BB	BC	BB	BB	BC	BB	BB	BC	BB	BB	BB	BC	BB	BB	BC	AB
chr1B	201754501	201758500	4000	AB	AA	AB	AA	AB	AA	AB	AA	AA	AA	AA	AA	AB	AA	AA	AA	AB	AB	AB	AA	AA	AA	AB	AB	AA	AB	AB	AA	AA	AA	AB	AA	AB	AA	AA	BC	AA	AB	BB	AB	AB	AA	AA	AB	AB	AA
chr1B	201961501	201965500	4000	AB	AB	AB	AB	AB	AB	AA	AB	AA	AA	AB	AB	AB	AB	AA	AB	AB	AA	AB	AB	AA	AA	AB	AB	AB	AB	AB	AB	AA	AA	AA	AB	AA	AB	BB	AB	AA	AA	AA	AA	AA	AB	AA	AA	AA	AA
chr1B	201969501	201975000	5500	AB	AB	AB	AB	BB	BB	AB	AA	AB	AB	AB	AB	AB	AB	AB	AA	AA	AB	AB	AB	AA	AB	AB	AB	BB	AB	AB	AA	BB	BB	BB	AB	AB	AB	AB	BB	AA	AB	AB	AA	AB	AA	AB	AB	AB	AB
chr1B	201990501	201997000	6500	AA	AA	AA	AA	AA	AA	AA	AA	AA	AA	AA	AA	AB	AA	AA	AA	AA	AA	AB	AA	AA	AA	AA	AA	AA	AA	AA	AA	AA	AB	AA	AB	AB	AB	AA	AB	AA	AB	AB	AA	AA	Ad	AA	AA	AA	AB
chr1B	202103001	202108000	5000	BC	BB	AB	BB	AB	BB	BB	BB	BB	AB	BB	BB	AA	AB	BB	BB	AB	BB	BB	AB	BB	BB	BB	AB	AB	BB	AB	BB	BB	AB	AB	AB	AB	AB	BB	AA	AB	AB	AA	AA	AA	BB	AB	AA	AB	AA
chr1B	202106001	202110500	4500	BC	AB	AB	BB	AA	AB	AB	AB	AB	AB	BB	BB	AB	BB	AB	BB	BB	AB	AB	AB	AB	AB	BB	AB	AB	AB	AB	AB	AB	AB	AB	AB	BB	AB	BB	AB	AA	AB	AB	AA	AA	AB	AB	AA	AB	AA
chr1B	202167001	202171000	4000	BB	BB	AB	BB	BB	BB	BB	BB	BB	AB	AB	AB	BB	AB	AB	AB	AB	AB	AB	AB	BB	BB	AB	AB	AB	BB	BB	AA	BB	AB	AB	AB	AB	BB	AB	BB	AB	BB	AB	AB	AB	AB	AB	AB	AA	M
chr1B	202194501	202198500	4000	AB	AB	AB	BB	AB	BB	AB	AB	AB	AB	AA	AB	AB	BB	AB	BB	AB	AB	AB	AB	AB	AB	AB	AB	AB	AB	AB	AB	BB	AB	BB	AB	AA	AB	AB	BB	AB	BB	BB	AB	BB	AA	AB	AB	AA	AB
chr1B	202197001	202201000	4000	BB	BB	AB	BB	AB	BB	BB	BB	BB	BB	AB	BB	BB	BB	AB	AB	AB	AB	BB	BB	BB	AB	BB	AB	AB	AB	AB	AB	BC	AB	BB	BB	AB	BB	BB	BB	AB	BB	BB	AB	AB	AA	AB	AB	Ad	AB
chr1B	202417001	202421000	4000	BC	BC	BC	BC	BB	BC	BB	BC	BC	BC	BB	BB	BB	BC	BB	BC	BB	BC	BB	BC	BB	BB	BC	BB	BC	BB	BB	BB	BC	BC	BB	BC	BB	BC	BC	BC	BB	BB	BC	BB	BC	AA	BB	BB	AA	AB
chr1B	202499001	202503000	4000	BC	M	M	M	BC	BC	BC	BC	M	BC	BC	M	M	M	M	M	BC	BC	M	M	BC	BC	M	M	BC	BC	M	BB	BC	BC	BC	M	M	M	M	BC	BB	BC	BC	BC	BC	BC	BC	BB	BB	BC
chr1B	202731501	202739000	7500	AA	AA	AA	AA	AA	AA	AA	AA	AA	AA	Ad	AA	AA	AA	AA	AA	AA	AA	AA	AA	AA	AA	AA	AA	AA	AA	AA	AA	AB	AA	AA	AA	AA	AA	AA	AB	AA	AA	AA	AA	AA	AA	AA	AA	AA	AB
chr1B	202750001	202822000	72000	AA	AA	AA	AA	AA	AA	AA	AA	AA	AA	AA	AA	AA	AA	AA	AA	AA	AA	AA	AA	AA	AA	AA	AA	AA	AA	AA	AA	AA	AA	AA	AA	AA	AA	AA	AA	AA	AB	AA	AA	AA	AA	AA	AA	AA	AA
chr1B	202838001	202845000	7000	AA	AB	AA	AA	AA	AA	AA	AA	AB	AB	AB	AA	AA	AA	AA	AA	AA	AA	AA	AA	AA	AA	AB	AA	AA	AA	AA	AA	AB	AA	AA	AA	AA	AB	AA	AA	AA	AA	AA	AA	AA	AA	AA	AA	AA	AA
chr1B	202849001	202857500	8500	AA	AB	AA	AA	AA	AA	AA	AB	AA	AA	AA	AA	AA	AA	AA	AA	AA	AB	AA	AB	AA	AA	AA	AA	AA	AA	AA	AA	AA	AA	AA	AA	AA	AA	AB	AA	AA	AB	AA	AA	AA	AA	AA	AA	AA	AA
chr1B	202851001	202904500	53500	AA	AA	AA	AA	AA	AA	AA	AA	AA	AA	AA	AA	AA	AA	AA	AA	AA	AA	AA	AA	AA	AA	AA	AA	AA	AA	AA	AA	AB	AA	AA	AA	AA	AA	AA	AA	AA	AA	AA	AA	AA	AA	AA	AA	AA	AA
chr1B	202880001	202904500	24500	AA	AA	AA	AA	AA	AA	AA	AA	AA	AA	AA	AA	AA	AA	AA	AA	AA	AA	AA	AA	AA	AA	AA	AA	AA	AA	AA	AA	AB	AA	AA	AA	AA	AA	AA	AA	AA	AA	AA	AA	AA	AB	AA	AA	AA	Ad
chr1B	202924501	202928500	4000	AA	AA	AA	AA	AA	AA	AA	AA	AA	AA	AA	AA	AA	AA	AA	AA	AA	AA	AA	AA	AA	AA	AA	AA	AA	AA	AA	AA	AB	AA	AA	AA	AA	AB	AA	AB	AB	AB	AA	AA	AA	AA	AA	AA	AA	AA
chr1B	203009501	203013500	4000	AA	AA	AA	AA	AA	AA	AA	Ad	AA	AA	AA	AA	AA	AA	AB	AA	AA	AA	AA	AA	AA	AA	AA	AA	AA	AA	AA	AA	AA	AA	AA	AA	AA	AA	AA	AA	AA	AA	AA	AA	AA	AA	AA	AA	AA	AA
chr1B	203024001	203032000	8000	AA	AA	AA	AA	AA	AA	AA	AA	AA	AA	AA	AA	AA	AB	AA	AA	AA	AA	AA	AA	AA	AA	AA	AA	AA	AA	AA	AA	AB	AA	AA	AA	AA	AA	AA	AA	AA	AA	AA	AA	AA	AA	AA	AA	AA	AA
chr1B	203035001	203044000	9000	AA	AA	AA	AA	AA	AA	AA	AA	AA	AA	AA	AA	AA	AA	AA	AA	AA	AA	AA	AA	AA	AA	AA	AA	AA	AA	AA	AA	AB	AA	AA	AA	AA	AA	AA	AA	AB	AA	AA	AA	AA	AA	AA	AA	AA	AA
chr1B	203059001	203065500	6500	AA	AA	AA	AA	AA	AA	AA	AA	AA	AA	AB	AA	AA	AA	AA	AA	AA	AA	AA	AA	AA	AA	AA	AA	AA	AA	AA	AA	AB	AA	AA	AA	AA	AA	AA	AA	AA	AB	AA	AA	AA	AB	AA	AA	AA	AB
chr1B	203060501	203154000	93500	AA	AA	AA	AA	AA	AA	AA	AA	AA	AA	AA	AA	AA	AA	AA	AA	AA	AA	AA	AA	AA	AA	AA	AA	AA	AA	AB	AA	AB	AA	AA	AA	AA	AA	AA	AB	AA	AB	AA	AA	AA	AA	AA	AA	AB	AA
chr1B	203134501	203154500	20000	AA	AA	AA	AA	AB	AA	AA	AA	AA	AA	AA	AA	AA	AA	AA	AA	AA	AA	AA	AA	AA	AB	AA	AA	AA	AA	AA	AA	AB	AA	AA	AA	AA	AA	AA	AA	AA	AB	AA	AA	AA	AA	AA	AA	AA	AA
chr1B	203176001	203180500	4500	AA	AA	AA	AA	AA	AA	AA	AA	AA	AA	AA	AA	Ad	AA	AA	Ad	AA	Ad	AA	AA	Ad	Ad	AA	AA	AA	AA	AA	AA	AA	Ad	AA	AA	AA	AA	AA	Ad	AA	AA	AA	AA	AA	AA	AA	AA	AA	AA
chr1B	203176501	203256500	80000	AA	AA	AA	AA	AA	AA	AA	AA	AA	AA	AA	AA	AA	AA	AA	AA	AA	AA	AA	AA	AA	AA	AA	AA	AA	AA	AA	AA	AB	AA	AA	AA	AA	AA	AA	AA	AA	AA	AA	AA	AA	AA	AA	AA	AA	AA
chr1B	203433501	203438000	4500	AB	AB	BB	BB	AB	BB	BB	AA	AB	AB	AB	AB	AB	BB	AB	AB	BB	AB	AB	AA	AB	BB	BB	AB	AB	BB	AB	AB	BB	AB	BB	AB	AA	AB	BB	AA	AB	AA	AA	AA	AA	AB	AB	AB	BB	AB
chr1B	203628501	203634500	6000	AA	AA	AA	AA	AA	AA	AA	AA	AA	AA	AA	AA	AA	AA	AA	AA	AA	AA	AA	AA	AA	AA	BB	AA	AA	AA	AA	AA	AA	AA	AA	AA	AA	AB	AA	AA	AA	Ad	Ad	AA	Ad	AA	Ad	Ad	Ad	Ad
chr1B	203692001	203698000	6000	AB	AB	BB	AB	AB	AB	AB	AB	AB	AB	AB	AB	AB	AB	AB	BB	BB	BB	AB	AB	BB	AB	AB	BB	AB	BB	AB	AB	AB	AB	AB	AB	AB	AB	AB	M	BB	BC	BC	BB	BB	AA	BB	BB	AA	AB
chr1B	204424501	204429000	4500	AB	AA	AA	AA	AA	AA	AA	AA	AB	AA	AB	AB	AB	AB	AB	Ad	AB	AA	AA	AB	AA	AB	AB	Ad	AA	AA	AB	AA	AA	AA	AB	AA	AB	BB	AA	AA	AA	AB	AA	AA	AB	AB	AA	AB	AA	BB
chr1B	204695001	204740000	45000	AA	AA	AA	AA	AA	AA	AA	AA	AA	AA	AA	AA	AA	AA	AA	AA	AA	AA	AA	AA	AA	AA	AA	AA	AA	AA	AA	AA	AB	AA	AA	AA	AA	AA	AA	AA	AA	AB	AA	AA	AA	AA	AA	AA	AA	AA
chr1B	205026001	205032000	6000	BB	BB	BB	AB	AB	AB	BB	BB	BB	BB	BB	BB	BB	BB	BB	BB	BB	BB	BB	BB	BB	AB	AB	BB	BB	BB	AB	BB	BB	BB	BB	AB	BB	BB	BB	BB	AA	BB	BB	BB	BB	M	AB	BB	BC	AB
chr1B	205145001	205161000	16000	AA	AA	AA	AA	AA	AA	AA	AA	AA	AA	AA	AA	AA	AA	AA	AA	Ad	AA	AA	AA	AA	AA	AA	AA	AA	AA	AA	AA	AA	AA	AA	AA	AA	AA	AA	Ad	AA	AA	AA	AA	AA	AA	AA	AA	AA	AA
chr1B	205376501	205382500	6000	BB	BB	AB	BB	AB	BB	AB	AB	BB	BB	BB	BB	BB	BB	AB	AB	AB	BB	BB	BB	BB	BB	BB	AB	BB	AB	BB	BC	BC	BB	BB	BB	BC	BB	BB	AB	BB	BB	AA	BB	AB	AB	AB	BB	AB	BB
chr1B	205468001	205474000	6000	M	M	M	M	BC	M	M	M	M	M	M	M	M	M	M	M	M	M	M	M	M	M	M	M	M	M	M	M	M	M	M	M	M	M	M	BB	M	M	AB	M	BC	M	BC	M	BC	BC
chr1B	205588001	205620000	32000	AA	AA	AA	AA	AA	AA	AA	AA	AA	AA	AA	AA	AA	AA	AA	AA	AA	AA	AA	AA	AA	BB	BB	AA	AA	AA	AA	AA	AA	AA	AA	AA	AA	AA	AA	Ad	AA	AA	AA	AA	AA	AA	AA	AA	AA	AA
chr1B	205784501	205821000	36500	AA	AA	AA	AA	AB	AA	AA	AA	AA	AA	AA	AA	AA	AA	AA	AA	AA	AA	AA	AA	AA	AA	AA	AA	AA	AA	AA	AA	AB	AA	AA	AA	AA	AA	AA	AA	AA	AA	AA	AA	AA	AA	AA	AA	AA	AA
chr1B	206055501	206059500	4000	AB	AA	AA	AB	AB	AB	AA	AB	AB	AB	AB	AB	AB	AA	AB	AB	AA	AB	AB	AB	AA	AB	AB	AB	AB	AB	AB	AB	BB	AB	AB	AA	AA	AA	AB	AA	AB	AB	AA	AB	AA	AB	AA	AB	AB	AA
chr1B	206415501	206421000	5500	AA	AA	AA	AA	AA	AA	AA	AA	AA	AA	AA	AA	AA	AB	AA	AA	AA	AA	AA	AA	AA	AA	AA	AA	AA	AA	AA	AA	AA	AA	AA	AA	AA	AA	AA	BB	AA	AB	AA	AA	AA	AA	AA	AA	AA	AA
chr1B	206441001	206445000	4000	BC	BB	BC	BC	BB	BB	BB	BB	BB	AB	BC	BC	BB	BC	BB	BB	M	BC	BB	BB	BB	BB	BB	BB	BB	BB	BC	BB	BC	BC	BC	BB	BB	BC	BC	BB	BC	M	AB	AB	BB	BC	AB	BB	M	BB
chr1B	206448001	206452000	4000	BB	BB	BC	BC	BC	BB	BB	BB	BB	BC	BB	BC	BC	BB	BB	BC	BB	BC	BC	BC	BB	BB	BC	BC	BC	BB	BB	BB	BC	BB	BB	BB	BC	BB	BC	AB	BB	BC	BB	BB	BC	AB	BB	BC	BB	BC
chr1B	206591501	206599000	7500	AB	AB	BC	AB	BB	BB	AB	BB	AB	AB	AB	AB	BB	AB	AB	AB	BC	AB	BB	AB	BB	AB	AB	BB	M	AB	M	AB	AB	AB	AB	AB	AB	AB	AB	BC	AB	AB	AB	BB	AB	AB	BB	AB	AB	AB
chr1B	206723501	206728000	4500	BC	BB	BB	BC	BB	BC	BC	BC	BC	BC	BB	BB	BB	BC	BC	BB	BC	BC	BB	BB	BB	BB	BC	AB	BB	BB	BB	BB	BB	BB	BB	BB	BB	BC	BC	AB	AB	BB	AB	BB	AB	BB	BB	AB	AA	AB
chr1B	207187501	207191500	4000	BB	AB	AB	AB	AB	BB	BB	AB	BB	BB	AB	AB	BB	AB	BB	AB	BB	AB	AB	BC	AB	BB	BB	AB	AB	BB	BB	AA	BB	BB	AB	AB	BB	AB	AB	AB	AB	AB	AB	AB	AB	AA	AB	AB	AB	BB
chr1B	207279001	207283000	4000	BB	BB	BB	BB	BB	BB	BB	BC	BB	BB	BB	BC	BB	BB	BB	BB	BC	BB	BB	BC	BC	BB	BB	BC	BB	BB	BB	AB	M	BB	AB	BB	AB	BC	BB	BB	BB	BC	BB	BB	BB	AA	BB	BB	AB	AB
chr1B	207303501	207307500	4000	BB	BB	BB	BB	BB	BC	BB	BC	BB	BB	BC	BC	BB	BB	BB	AB	BC	BB	BC	BC	BC	BB	AB	BC	BC	BC	BB	AB	M	BB	AB	BB	AB	BC	BB	BB	BB	BC	BB	BB	AB	AB	BB	BB	AB	AB
chr1B	207413501	207419000	5500	BC	BB	AB	BB	BB	BB	BB	AB	BB	AB	BB	BB	BC	BC	BB	AB	AB	BB	BB	BB	BB	BB	BB	AB	BB	AB	BB	M	BC	BC	BC	BB	BB	BB	BB	Ad	BC	BB	AA	BB	BB	BB	BB	AB	BB	AB
chr1B	207492001	207496500	4500	AA	AA	AA	AA	AA	AA	AA	AA	AA	AA	AA	AA	AA	AA	AA	AA	AA	AA	AA	AA	AA	AA	AA	AA	AA	AA	AA	AB	AA	AA	AA	AA	AA	AA	AA	dd	AA	AA	Ad	AA	AA	AA	AA	AA	AA	AA
chr1B	207630001	207650500	20500	BB	AA	AA	AA	AA	AA	AA	AA	AA	AA	AA	AA	AA	AA	AA	AA	AA	AA	AA	AA	AA	AA	AA	AA	AA	AA	AA	AA	AB	AA	AA	AA	AA	AA	AB	Ad	AA	AA	AA	AA	AA	AA	BB	AA	BB	AA
chr1B	207790001	207794000	4000	BC	BC	BB	BC	BB	BC	BB	BC	M	BB	BC	BC	BB	BB	BC	BB	M	M	BC	BC	BB	BC	M	BC	BC	BC	BB	M	BC	BB	BC	BC	BB	BC	M	BC	BB	BC	BB	BB	BC	BC	BB	BC	BC	BB
chr1B	207869001	207875000	6000	AB	AA	AA	AB	AB	AB	AA	AA	AB	AA	AB	AA	AA	AB	AA	AB	AB	AB	AB	AA	AA	AB	AB	AA	AB	AB	AA	AB	AB	AB	AA	AA	AA	AB	AB	BC	AB	BB	AB	AA	AB	AA	AB	AA	AB	AA
chr1B	208079501	208084000	4500	BB	BC	BB	BB	BC	BC	BB	BB	BB	BB	BB	BC	BB	BC	BC	BB	BC	BB	BB	BC	BC	AA	AA	BB	BB	BC	BB	AB	BC	BB	BB	BB	BB	BB	BC	BC	AA	BB	AB	BC	BB	AB	AB	BB	AB	BB
chr1B	208204001	208208000	4000	AA	Ad	AA	AA	AA	AA	AA	AA	AA	AA	AA	AA	AA	AA	AA	AA	AA	AA	AA	AA	AA	AA	AB	AA	AA	AA	AA	Ad	AA	AA	AA	AA	AA	AA	AA	AB	AA	AB	AB	AA	AA	Ad	AA	AA	AA	AB
chr1B	208277001	208282500	5500	AA	AB	AB	AB	AB	AB	AB	AA	AB	AA	AB	AB	AB	AB	AB	AA	AB	BB	AB	AB	AB	AB	AA	AA	AB	AB	AB	AA	AB	BB	AB	AB	AB	BB	AB	AB	AB	AA	AA	AB	AB	AB	AB	AB	AB	Ad
chr1B	208547001	208551500	4500	BB	AB	AA	AB	AB	AB	AA	AA	AB	AA	AA	AB	AB	AA	AB	AB	AA	AA	AA	AA	AA	AB	AB	AA	AA	AA	AA	AA	AB	AB	AA	BB	AB	AB	AB	BB	AA	AB	AB	AA	AB	AA	AB	AB	AA	AB
chr1B	208707501	208711500	4000	BC	BC	BB	BC	BC	M	BC	BB	BB	BB	BB	BB	M	M	BC	BC	M	BC	BB	BB	BB	BC	BB	BB	M	BB	BC	BB	BC	M	BC	BC	BC	M	BB	BC	BB	BC	M	BC	BC	AB	M	BC	AB	AB
chr1B	208767001	208771000	4000	AB	AA	AB	AB	AA	AA	AA	AA	AA	AA	AA	AA	AA	AA	AA	AA	AA	AA	AA	AA	AB	AB	AA	AA	AB	AB	AB	AA	AB	AA	AA	AA	AB	AA	AB	AA	AB	AB	AA	AA	AA	AB	AA	AA	AA	AB
chr1B	208849001	208876500	27500	AA	AA	AA	AA	AA	AA	BB	AA	AA	AA	AA	AA	AA	AA	AA	AA	AA	AA	AA	AA	AA	AA	AA	AA	AA	AA	AA	AA	AB	AA	AA	AA	AA	AA	AA	AA	AA	AB	AA	AA	AA	AA	AA	AA	AA	AB
chr1B	208886501	208890500	4000	M	BB	BB	BC	BB	M	BB	BC	BB	BB	BB	BC	M	BB	BC	BC	BC	M	BB	BC	AB	BC	M	BC	BB	BC	BC	BC	M	M	AB	BB	BB	BB	BB	BB	AB	M	BC	BB	BC	BB	BB	BB	BB	AB
chr1B	208893501	208898500	5000	AA	AA	AA	AA	AA	AA	AA	AA	AA	AA	AA	AA	AA	AA	AA	AA	AA	AA	AA	AA	AA	AA	AA	AA	AA	AA	AA	AA	AB	AA	AA	AA	AA	AA	AA	AA	AA	AA	AA	AA	AA	AA	AA	AA	AA	AA
chr1B	208938001	208947500	9500	AA	AA	AA	AA	AA	AA	AA	AA	AA	AA	AA	AA	AA	AA	AA	AA	AA	AA	AA	AB	AA	AA	AA	AA	AA	AA	AA	AA	AA	AA	AA	AA	AA	AA	AA	AA	AA	AB	AA	AA	AA	AA	AA	AA	AA	AA
chr1B	208950501	208954500	4000	AA	AA	AA	AA	AA	AA	AA	AA	AA	AA	AA	AA	AA	AA	AA	AA	AA	AA	AA	AA	AA	AA	AA	AA	AA	AA	AA	AA	AA	AA	AA	AA	AA	AA	AA	AA	AA	AB	AA	AA	AA	AA	AA	AA	Ad	AA
chr1B	208970001	208997000	27000	AA	AA	AA	AA	BB	Ad	AA	AA	AA	AA	AA	AA	AA	AA	AA	AA	AA	AA	AA	AA	AA	AA	AA	AA	AA	AA	AA	AA	AA	AA	AA	AA	AA	AA	AA	AA	AA	AB	AA	AA	AA	AA	AA	AA	AA	AA
chr1B	209041001	209045500	4500	AA	AB	BB	AB	AB	BB	AB	AB	AB	AA	AA	AB	AB	AA	AA	AB	AB	AA	AA	AB	BB	BB	BB	AA	AB	AB	AB	BC	AB	AB	AB	AA	AA	AB	AA	AA	BC	BB	AA	AB	AA	AB	BC	M	AA	BB
chr1B	209043501	209049500	6000	AB	BB	AB	BB	AB	BB	BB	BB	BB	AB	BB	BB	BB	BB	BB	AB	BB	BB	AB	BB	BB	AB	BB	AB	BB	BB	BB	AB	BB	BB	BB	AB	BB	BB	BB	BB	AB	BB	AB	BB	BB	AB	AB	BB	BB	AB
chr1B	209565501	209572000	6500	BB	AB	BC	AB	BB	AB	AB	BC	AB	BB	BC	BC	AB	BB	BB	BB	AB	AB	BB	AB	BB	AB	AB	AB	BB	BB	BC	M	BB	AB	BB	AB	AB	BB	BB	AA	BB	BC	AB	BB	AB	BC	AB	AB	AB	AB
chr1B	210023501	210028000	4500	BC	BC	BB	BC	BB	BB	BC	BC	BC	BC	BB	BC	BC	AA	AA	Ad	BB	AA	BB	BC	BB	BC	BC	BB	BB	BB	BC	AB	M	BC	BB	BC	BC	BC	BB	BB	BC	BC	BB	BB	BB	AB	BB	BB	BB	BB
chr1B	210023501	210034500	11000	BC	BB	BB	BC	BB	BB	BC	BC	BC	BC	BB	BB	BC	AA	AA	AA	BB	AA	BB	BC	BB	BC	BC	BB	BB	BB	BB	BB	M	BB	BB	BC	BC	BB	BB	BB	BC	BC	BB	BB	BB	AB	BB	BB	BB	BB
chr1B	210550001	210554000	4000	AA	AA	AA	AA	AA	AA	AA	AA	AA	AB	AA	AA	AA	AA	AA	AA	AA	AA	AA	AB	AA	AA	AA	AA	AA	AA	AA	AA	BB	AA	AA	AA	AB	AA	AA	AB	AA	AA	AB	AA	AB	AA	AA	AA	AA	AB
chr1B	211067001	211071000	4000	M	BB	BB	BC	BC	BC	BC	BC	BC	AA	BB	BB	BC	BC	M	M	BC	BB	BC	BC	BB	BC	BB	BC	BB	BB	BB	BB	AB	BC	BC	BC	BC	BC	BC	BB	BC	BC	BB	BB	BB	BB	BB	BB	AB	BB
chr1B	211329501	211335000	5500	Ad	AA	AA	Ad	Ad	Ad	AA	AA	Ad	Ad	Ad	Ad	Ad	AA	AA	AA	Ad	Ad	Ad	AA	Ad	AA	AA	AA	AA	AA	Ad	AA	AA	AA	Ad	Ad	Ad	AA	Ad	AA	AB	AA	AB	AA	AA	AA	AA	AA	AA	AA
chr1B	211447501	211454500	7000	BC	BC	BC	BC	BB	BC	BC	BC	BC	M	BB	BB	BC	BB	BB	BB	M	BB	BB	BC	BC	M	BC	BC	BC	BC	BC	BB	M	BC	M	BB	BB	BC	AB	AB	AB	BB	AB	BB	BB	BC	BB	AB	BB	AB
chr1B	211567501	211572000	4500	AB	AB	AB	AA	AA	AA	AA	AB	AB	AB	AA	AA	AB	AA	AB	AA	AA	AA	AB	AB	AA	AB	AB	AA	AA	AB	AB	AB	BB	AB	AB	AB	AB	AB	AA	Ad	AA	AB	Ad	AA	AA	AB	AA	AA	AA	AA
chr1B	212196001	212203000	7000	M	M	M	M	M	M	M	M	M	M	M	M	M	M	M	M	M	M	M	M	M	M	M	M	M	M	M	M	M	M	M	M	M	M	M	M	M	M	BC	M	M	BC	M	M	BC	BB
chr1B	212197001	212211500	14500	M	M	M	M	M	M	M	BC	M	M	M	M	M	M	M	M	M	M	M	M	M	M	BB	M	BC	M	M	BB	M	M	M	M	M	M	M	BB	BB	BB	BB	BC	BC	BB	BC	BC	BC	AB
chr1B	212308001	212312000	4000	AA	AA	AB	AA	AA	AA	AA	AA	AA	AA	AA	AA	AA	AA	AA	AA	AA	AA	AA	AA	AA	AA	AA	AA	AA	AA	AA	AA	AA	AA	AA	AA	AA	AA	AB	AA	AA	AB	AA	AA	AA	Ad	AA	AA	Ad	AB
chr1B	212360001	212366000	6000	BC	BC	BB	BB	BC	BC	BB	BC	BB	BC	BC	BB	BB	BB	BB	BC	BB	BC	BB	BC	BB	BB	BC	BB	BB	BB	BC	BC	BC	BB	BB	BB	BB	BC	BC	AA	BB	BB	AA	AB	AB	AB	AB	BB	BB	AB
chr1B	212427501	212432000	4500	AA	AA	AB	BB	Ad	AB	AB	AB	AB	AA	AB	AB	AA	AA	Ad	AA	AA	AA	AA	AA	AB	BB	AB	BB	BB	Ad	AA	AA	AB	AA	AA	AA	AA	AA	AB	AA	AA	AB	AA	AA	BB	AB	AA	AA	AA	AA
chr1B	212497501	212503500	6000	AA	AA	AA	AA	AA	AA	AA	AA	AA	AB	AA	AA	AA	AA	AA	AA	AA	AA	AA	AA	AA	AA	AA	AA	AA	AA	AA	AA	AB	AA	AA	AA	AA	AA	AA	BB	AA	AB	AB	AA	AA	Ad	AA	AA	AA	AA
chr1B	212506501	212510500	4000	AA	AA	AA	AA	AA	AA	AA	AA	AA	AA	AA	AA	AA	AA	AA	AA	AA	AA	AA	AA	AB	BB	BB	AB	AA	AA	AA	AA	AA	AA	AB	AA	AA	AA	AA	AA	AB	AA	AA	AA	AA	AA	AA	AA	AA	AA
chr1B	212515501	212521000	5500	AA	AA	AA	AA	AB	AB	AB	AA	AA	BB	AA	AB	AB	AB	AB	AB	AB	AA	AB	AA	AB	AB	AB	AB	AB	AB	AB	AA	AB	AB	AB	AB	AB	AA	AB	BB	AA	AB	AB	AA	AB	AA	AB	AA	AB	BB
chr1B	213223501	213227500	4000	M	M	M	M	M	M	M	M	M	M	M	M	M	M	M	M	M	M	M	M	M	M	M	M	BC	M	M	M	M	M	M	M	M	M	M	BC	BC	M	BC	M	BC	BC	BC	BC	M	BC
chr1B	213287501	213292500	5000	AA	AA	AA	AA	AA	AA	AB	AA	AA	AA	AB	AA	AA	AA	AA	AB	AA	AA	AA	AA	AA	AB	AA	AA	AA	AA	AB	AB	AB	AA	AA	AA	AB	AA	AA	BC	AA	AB	AB	AA	AB	AA	AA	AB	AA	AA
chr1B	213679001	213683000	4000	BC	BC	BB	BC	BB	BB	BB	BB	BC	BC	BC	BB	BC	BC	BB	BB	BB	BB	BB	BC	BC	BC	BC	BB	BB	AB	BC	M	BC	BC	BC	BC	BB	BC	BC	AA	BC	BB	AA	AB	BB	BB	BB	AB	BB	AB
chr1B	213688501	213692500	4000	AA	AB	AB	AB	AB	AA	AA	AB	AB	AB	AA	AA	AA	AA	AB	AA	AA	AA	AA	AB	AB	AA	AB	AA	AA	AA	AA	AA	BB	AA	AA	AB	AA	AA	AA	Ad	AB	AA	Ad	AA	AA	AA	AA	AA	AA	AA
chr1B	213841501	213861000	19500	AA	AA	AA	AA	AA	AA	AA	AA	AA	AA	AA	AA	AA	AA	AA	AA	AA	AA	AA	AA	AB	AA	AA	AA	AA	AA	AA	AA	AA	AA	AA	AA	AA	AA	AA	AA	AA	AB	AA	AA	AA	AA	AA	AA	AA	AA
chr1B	213890001	213896500	6500	AB	AA	AA	AA	AA	AA	AA	AA	AA	AA	AA	AA	AA	AB	AA	AA	AA	AA	AA	AA	AA	AA	AA	AA	AA	AA	AB	AA	AB	AA	AA	AA	AA	AA	AA	AA	AB	AA	AB	AA	AA	AA	AA	AA	AA	AB
chr1B	214168501	214173000	4500	M	M	M	M	M	M	BC	M	M	M	BC	BC	M	BC	BC	BC	BB	M	BC	M	BC	M	M	BC	M	M	M	M	M	M	M	BC	M	BC	M	BC	BB	M	BC	BC	M	M	M	M	M	AA
chr1B	214223001	214227500	4500	BB	BB	BB	BB	BB	BB	BB	AB	BB	BB	BB	BB	BB	BC	BB	BB	BB	AB	BB	BB	BB	BB	BB	AB	BB	BC	BB	BB	BB	BC	BB	BB	BB	BB	BB	BB	AB	BB	BB	BB	BB	BB	BB	AB	BB	BB
chr1B	214264001	214271000	7000	BB	BC	AB	BB	BB	BC	BC	BC	BC	BB	BB	BB	BB	BC	BB	BB	BB	BB	BB	BC	BB	BC	BB	BC	BC	BC	BC	BB	M	BC	BC	BC	BB	BC	BB	BB	BC	BC	BC	BB	BB	BB	BC	BB	BC	BB
chr1B	214481501	214486500	5000	AA	AB	AB	AB	AB	AB	AA	AA	AB	AB	AB	AA	AA	AB	AA	AA	AB	AA	AB	AB	AA	AA	AB	AB	AB	AB	AA	AA	AB	AB	AB	AA	AA	AB	AA	BB	AA	AB	AB	AA	AA	Ad	AA	AA	AB	AB
chr1B	214542501	214548500	6000	AA	AA	AA	AA	AB	AA	AA	AB	AA	AB	AA	AB	AA	AB	AA	AA	AA	AA	AA	AA	AA	AB	AB	AA	AB	AA	AA	AA	AA	AB	AA	AA	AA	AA	AA	AA	AB	AA	AA	AA	AA	AB	AA	AA	AA	AA
chr1B	214649001	214670500	21500	AA	AA	AA	AA	AA	AA	AA	AA	AA	AA	AA	AA	AA	AA	AA	AA	AA	AA	AA	AA	AA	AA	AA	AA	AA	AA	AA	AA	AA	AA	AA	AA	AA	AA	AA	AB	AA	AB	AA	AA	AA	AA	AA	AA	AA	AB
chr1B	214684501	214695000	10500	AA	AA	AA	AA	AA	AA	AA	AA	AA	AA	AA	AA	AA	AA	AA	AA	AA	AA	AA	AA	AA	AA	AA	AA	AA	AA	AA	AA	AB	AA	AA	AA	AA	AA	AA	AB	AB	AB	AA	AA	AA	AA	AA	AA	AA	AB
chr1B	214714001	214718000	4000	M	BB	BB	BC	BB	BB	BB	BC	BB	BB	BC	BC	BB	BB	BB	BB	BB	BB	BC	BB	BC	BC	BB	BB	BB	BC	BB	BC	BC	BB	BB	BB	BB	BC	BC	BB	BB	M	BC	BB	BB	BC	BB	BB	BB	AB
chr1B	214742501	215150000	407500	AA	AA	AA	AA	AA	AA	AA	AA	AA	AA	AA	AA	AA	AA	AA	AA	AA	AA	AA	AA	AA	AA	AA	AA	AA	AA	AA	AA	AB	AA	AA	AA	AA	AA	AA	AA	AA	AB	AA	AA	AA	AA	AA	AA	AA	AA
[truncated: 43,465 more rows]
[truncated: 51 more columns]
