# Supplementary material for: Frequent intra- and inter-species introgression shapes the landscape of genetic variation in bread wheat
Source: Genome Biol. 2019 Jul 12;20:136. doi: 10.1186/s13059-019-1744-x (PMC6624984; doi:10.1186/s13059-019-1744-x)
Supplement: Supplementary file 8 — Table S9. The duplicated CNV regions (CNVRs) on D subgenome of wheat based on IWGSC Refseq v1.0. (XLSX 7229 kb) [file 13059_2019_1744_MOESM8_ESM.xlsx]

## Sheet: Table S9
Table S9 The duplicated CNV regions (CNVRs) on D subgenome of wheat based on IWGSC Refseq v1.0. The location and length of each accession are provided. The CNVRs were genotyped, with AA, Ad and dd representing normal, heterozygous, and homozygous samples respectively.
Chr	Start	End	Length	C10	C31	C33	C32	C34	C35	C20	C21	C11	C1	C12	C13	C14	C15	C16	C17	C18	C19	C22	C2	C23	C24	C25	C26	C27	C28	C29	C30	C3	C4	C5	C6	C7	C8	C9	C48	A1	C49	C51	C52	CS	C53	C54	C55	C56	C57
chr1D	129501	133500	4000	AA	AA	AA	AA	Ad	AA	AA	AB	BB	AA	BC	BB	BB	AA	AA	BB	Ad	AB	AA	AA	AB	AA	AA	AA	AA	AA	AA	AA	AA	AA	Ad	AA	AA	AB	AA	AA	AA	Ad	AA	AB	AA	AA	Ad	AA	AA	AA
chr1D	134001	138500	4500	M	BB	AA	AA	AA	AA	AA	AA	AA	AA	AB	AB	AA	M	AA	AB	AA	M	AA	AA	AA	AA	AA	AA	Ad	AA	AA	AA	AA	AA	Ad	Ad	AA	AA	Ad	Ad	AA	AA	AA	AA	AA	AA	AA	AA	AA	M
chr1D	163001	167000	4000	AA	AB	AA	AA	AA	AA	AB	BB	AB	AA	BB	BB	AB	AA	AA	BB	AA	BB	AB	AA	AB	AA	AB	BB	AA	AB	AA	AA	AA	AB	AB	BB	AA	AA	BB	BC	AA	AA	AA	BB	AA	AB	AA	AB	AB	AB
chr1D	167501	171500	4000	BC	AB	AB	AB	AA	AA	AA	AA	AB	AB	AA	AB	AB	M	AB	AA	AB	BC	AB	AB	AB	AB	AA	AA	AB	AB	AB	AB	AA	AA	AA	AA	AB	AB	Ad	AA	AB	AB	AB	Ad	AB	AB	AA	AB	AB	BC
chr1D	293001	299500	6500	AA	M	AA	AA	AA	AA	AA	AB	AA	AA	AA	AA	AA	AA	AB	AA	AA	AA	AB	AA	AA	AA	AA	AA	AA	AB	AB	AA	AA	AA	BC	M	AB	AB	AB	M	AA	AA	AA	M	AA	AA	AA	AA	AA	AB
chr1D	388501	394500	6000	AA	AA	AB	AA	AB	Ad	AA	AA	AB	AA	AA	AA	AA	AA	AB	AA	AA	AA	AA	AA	AB	BB	AB	AA	AA	AA	AA	AA	AA	AA	Ad	Ad	AA	AA	AA	AA	AA	AA	AA	AB	AA	AB	AA	AA	AA	AA
chr1D	392501	396500	4000	AA	dd	AA	AA	AB	dd	Ad	dd	AA	AA	dd	dd	dd	dd	AA	dd	dd	dd	AA	AA	AB	BB	AA	dd	AA	AA	AA	AA	AA	dd	dd	dd	AA	AA	dd	dd	AA	AA	AA	AB	AA	dd	Ad	AA	dd	dd
chr1D	448001	452000	4000	AA	BB	BB	AA	BB	AB	BB	AB	BB	BB	AB	AA	AA	AA	AB	BB	AA	AA	AA	AB	BB	AB	BB	BB	BB	BB	BB	AB	BB	BB	BB	BB	AB	AB	BC	BB	AA	AA	AA	BB	AA	BB	AA	AB	AA	AA
chr1D	462501	471000	8500	AB	AA	AA	AA	AA	AB	AB	AA	AA	AA	AA	AA	AA	AB	AA	AA	AA	AB	AA	AA	AA	AA	AB	AA	AA	AA	AB	AA	AB	AA	AA	AA	AB	AB	AA	BC	AA	AA	AB	AB	AA	AB	AA	AA	AA	AA
chr1D	468501	472500	4000	AB	AA	AA	BB	AB	AA	BB	AB	AB	AB	BB	AB	AB	BB	AA	AB	AB	BB	AB	AB	AA	AB	AB	AA	AA	AB	AB	AB	AB	AB	AB	AB	AB	BB	AB	BB	AA	AA	AB	AB	AB	AB	AA	AB	AB	AB
chr1D	535001	539500	4500	AA	AA	AA	AA	dd	M	BC	BB	AA	M	AA	AA	AA	AA	AA	AA	AA	AA	AA	M	M	M	AA	AA	AA	BC	M	M	M	AA	M	M	M	AA	AA	AA	AA	AA	AA	AA	AA	AA	AA	AA	AA	dd
chr1D	548501	553500	5000	AA	AA	AB	Ad	AA	M	M	BB	AA	M	AA	AA	AA	AA	AA	AA	AB	AA	AB	M	M	M	AA	AA	AB	BB	M	M	M	AA	M	M	M	AA	AA	AA	AA	AA	AB	BB	AA	AB	AA	AB	AB	Ad
chr1D	559501	565000	5500	AA	AA	AA	AA	AA	M	BC	AB	Ad	M	AA	AA	AA	AA	AA	AA	AA	AB	AB	M	M	M	AA	AA	AA	AB	M	M	M	AA	M	M	M	AA	AA	AB	AA	AA	AA	AA	AA	AA	AA	AA	AA	Ad
chr1D	623001	628500	5500	AA	BB	dd	dd	dd	Ad	Ad	dd	dd	Ad	Ad	Ad	dd	AB	AA	Ad	Ad	AA	AA	Ad	AA	AA	Ad	Ad	dd	AA	dd	dd	Ad	AA	dd	Ad	BB	AA	dd	BB	BB	dd	Ad	dd	AA	dd	dd	dd	Ad	Ad
chr1D	731501	735500	4000	AA	M	BC	BB	BC	BC	BC	M	BC	BC	M	AA	BB	M	BB	BB	BC	M	M	BC	M	BB	BC	BC	BC	BC	BB	BC	BC	M	BC	BC	M	BC	M	BB	BB	BC	BC	BC	M	AA	BC	BC	M	BC
chr1D	783501	787500	4000	dd	AA	dd	dd	dd	dd	dd	dd	dd	Ad	dd	dd	dd	dd	Ad	dd	dd	dd	dd	dd	dd	dd	dd	dd	dd	AA	dd	Ad	dd	dd	dd	dd	BB	dd	dd	AA	AA	dd	dd	dd	M	dd	dd	dd	dd	dd
chr1D	825501	830000	4500	Ad	AA	Ad	dd	AA	AA	Ad	Ad	Ad	Ad	AA	dd	Ad	dd	AA	Ad	Ad	dd	AA	Ad	AA	Ad	AA	AA	AA	BB	Ad	AA	Ad	Ad	Ad	AA	BB	AA	dd	Ad	AA	Ad	Ad	dd	AA	AA	Ad	Ad	dd	dd
chr1D	923501	927500	4000	dd	dd	dd	dd	dd	dd	dd	dd	dd	dd	dd	dd	dd	dd	dd	dd	dd	dd	dd	dd	dd	dd	dd	dd	dd	BB	dd	dd	dd	dd	dd	dd	AB	dd	dd	dd	BB	dd	dd	dd	AB	dd	dd	dd	dd	dd
chr1D	977001	990000	13000	dd	dd	dd	dd	dd	dd	dd	dd	dd	dd	dd	dd	dd	dd	dd	dd	dd	dd	dd	dd	dd	dd	dd	dd	dd	AB	dd	dd	dd	dd	dd	dd	AB	dd	dd	dd	BB	dd	dd	dd	AB	dd	dd	dd	dd	dd
chr1D	999001	1010500	11500	dd	dd	dd	dd	dd	dd	dd	dd	dd	dd	dd	dd	dd	dd	dd	dd	dd	dd	dd	dd	dd	dd	dd	dd	dd	AB	dd	dd	dd	dd	dd	dd	AB	dd	dd	dd	BB	dd	dd	dd	AB	dd	dd	dd	dd	dd
chr1D	1443501	1448500	5000	dd	dd	dd	dd	dd	dd	dd	dd	dd	dd	dd	dd	dd	dd	dd	dd	dd	dd	dd	dd	dd	dd	dd	dd	dd	dd	dd	dd	dd	dd	dd	dd	BB	dd	dd	dd	AA	dd	dd	dd	AA	dd	dd	dd	dd	dd
chr1D	1459501	1466500	7000	dd	dd	dd	dd	dd	dd	dd	dd	dd	dd	dd	dd	dd	dd	dd	dd	dd	dd	dd	dd	dd	dd	dd	dd	dd	dd	dd	dd	dd	dd	dd	dd	BB	dd	dd	dd	AA	dd	dd	dd	AA	dd	dd	dd	dd	dd
chr1D	1682001	1690000	8000	dd	dd	dd	dd	dd	dd	dd	dd	dd	dd	dd	dd	dd	dd	dd	dd	dd	dd	dd	dd	dd	dd	dd	dd	dd	dd	dd	dd	dd	dd	dd	dd	M	dd	dd	dd	M	dd	dd	dd	BC	dd	dd	dd	dd	dd
chr1D	1831501	1836500	5000	Ad	Ad	BB	Ad	AA	AA	AB	AB	AB	AA	AB	Ad	AB	AA	Ad	Ad	AA	Ad	AA	AB	AB	AA	AA	BB	AB	AB	dd	Ad	AA	AA	AA	AA	BB	AA	AA	dd	AB	dd	Ad	Ad	BB	dd	AA	AA	Ad	dd
chr1D	1835001	1840000	5000	Ad	Ad	Ad	dd	dd	dd	dd	Ad	dd	Ad	dd	dd	dd	dd	dd	dd	dd	Ad	dd	Ad	dd	dd	dd	dd	Ad	dd	dd	dd	dd	dd	dd	dd	AB	dd	dd	dd	AA	dd	Ad	dd	AA	dd	dd	dd	dd	dd
chr1D	1927501	1932000	4500	Ad	Ad	Ad	Ad	dd	Ad	dd	Ad	dd	AA	dd	Ad	dd	Ad	dd	Ad	dd	AA	Ad	Ad	dd	Ad	dd	dd	Ad	dd	dd	dd	AA	dd	dd	dd	BB	dd	dd	dd	Ad	Ad	Ad	AA	AA	Ad	dd	dd	Ad	AA
chr1D	1941501	1947000	5500	dd	dd	dd	dd	dd	dd	dd	dd	dd	dd	dd	dd	dd	dd	dd	dd	dd	dd	dd	dd	dd	dd	dd	dd	dd	dd	dd	dd	dd	dd	dd	dd	BB	dd	dd	dd	AA	dd	dd	dd	AA	dd	dd	dd	dd	dd
chr1D	2096001	2108500	12500	AA	AA	AA	AA	AA	AA	AA	AA	AA	AA	AA	AA	AA	AA	AA	Ad	AA	AA	AA	AA	dd	AA	AA	AA	AA	AA	AA	AA	AA	AA	AA	Ad	AA	AA	AA	AA	AA	AA	AA	AA	AA	AA	AA	AA	AA	AA
chr1D	2366501	2370500	4000	M	M	M	M	M	M	M	M	M	M	M	M	M	M	M	M	M	M	M	M	BB	M	M	M	M	BC	M	M	M	M	M	M	M	M	M	AB	BB	M	M	BB	M	BC	M	M	M	M
chr1D	2381501	2386500	5000	BB	AB	BC	AB	AB	AA	AB	BC	AB	AA	AB	AA	AA	BC	AB	AA	AA	BB	AA	AA	dd	AB	AA	AB	AA	dd	AA	AA	AB	AA	AB	AB	AB	BB	AA	AB	AA	AA	AB	AB	AA	BB	AB	AA	AB	BC
chr1D	2389501	2394000	4500	AB	AA	AA	AA	AA	AA	AA	AA	AA	AA	AA	AA	AA	AB	AA	AA	AA	AA	AA	AA	dd	AA	AA	AA	AA	dd	AA	AA	AA	AA	AA	AA	AA	AB	AB	AB	AA	AA	AA	AA	AA	BB	AA	AA	AA	AB
chr1D	2401001	2405000	4000	AB	AB	AB	AB	AB	AB	AB	AB	BB	AB	AB	AA	AB	AB	AB	AB	AB	BB	AB	AB	dd	BC	BB	AB	AB	dd	AB	AB	BC	AB	BB	AB	AB	BB	AB	BB	AB	AA	AB	AB	AA	AB	AA	AB	AA	AA
chr1D	2422001	2430500	8500	BB	AB	AB	AB	AA	AB	AA	AB	AA	AA	AA	AB	AB	BB	AA	AA	AB	AB	AB	AA	dd	AB	AB	AA	AB	dd	AA	AA	AA	AA	AB	AA	AB	AA	AA	AB	AA	BB	AB	BB	AA	AB	AB	AB	AB	AB
chr1D	2449001	2454000	5000	M	BB	AA	AA	AA	AA	AA	AA	AA	AA	AA	AA	AA	BB	AA	AA	AA	M	AB	AA	dd	Ad	AB	AB	AA	dd	AA	AA	AA	AA	AA	AA	AA	AA	AA	AB	AA	AA	AA	AA	AA	AB	AA	AA	AA	BB
chr1D	2685001	2689000	4000	M	AA	BC	BB	AA	BB	AA	BB	AA	M	AB	AA	AB	AB	AA	AA	BB	AB	AA	BC	dd	AA	AA	BB	BB	AA	BB	BB	M	AA	AA	AA	AA	AB	AA	BB	AA	AA	AB	BB	AA	AB	AA	AA	AB	Ad
chr1D	2746001	2750000	4000	dd	dd	AB	AB	AA	AA	AB	Ad	dd	AB	dd	dd	dd	AB	dd	dd	AB	dd	AB	AB	dd	AB	dd	BB	AB	dd	AA	AA	AB	AA	dd	dd	AA	AB	AB	dd	BB	AA	AB	AB	AB	AA	dd	AA	AB	dd
chr1D	2748501	2752500	4000	dd	dd	BC	AB	AB	AB	BB	Ad	dd	BC	dd	Ad	dd	AB	dd	dd	AB	dd	BC	BC	dd	BB	dd	M	BB	dd	AB	AB	BB	BB	Ad	dd	BB	BB	BB	Ad	M	BB	BB	BC	BC	BB	dd	BB	BC	Ad
chr1D	2855001	2859000	4000	BC	Ad	BC	BC	AA	AA	AB	AB	Ad	M	Ad	Ad	Ad	BB	Ad	Ad	AA	AA	AA	BC	Ad	Ad	Ad	AA	AB	Ad	AA	AA	M	BB	AB	AB	AA	BB	BB	Ad	AA	AA	AA	AB	AA	AB	Ad	AB	AB	Ad
chr1D	2884001	2889500	5500	AA	AA	AB	AB	AB	AB	AA	BB	AB	AB	AB	AB	AB	AB	AB	AB	AB	AB	AB	AB	Ad	AB	AB	AB	BB	Ad	AA	AB	AB	AA	AB	AB	BC	AA	AA	AB	AB	AB	BB	BB	AA	AB	AB	AB	BB	AB
chr1D	2895001	2925000	30000	dd	Ad	AA	AA	AA	AA	AA	Ad	dd	AA	dd	dd	dd	AA	Ad	dd	AA	Ad	AA	AA	dd	AA	dd	AA	AA	dd	AA	AA	AA	AA	Ad	Ad	BC	AA	AA	dd	AA	AA	AA	AA	AA	AA	dd	AA	AA	dd
chr1D	3169501	3194500	25000	AA	AA	BB	AA	AA	AA	AA	AA	AA	AA	AA	AA	AA	AA	AA	AA	AA	AA	AA	AA	AA	AA	AA	AA	AA	AA	AA	AA	AA	AA	AA	AA	AA	AA	AA	AA	AA	AA	AA	AA	AA	AA	AA	AA	AA	AA
chr1D	3210001	3221500	11500	AA	AB	BB	AA	AA	AA	AA	AA	AA	AA	AB	AA	AA	AA	AB	AA	AA	AB	AA	AA	AA	AA	AA	AA	AA	AA	AA	AA	AA	AA	AA	AA	AB	AA	AA	AB	AA	AA	AA	AA	AA	AA	AA	AA	AA	AA
chr1D	3226001	3230500	4500	AA	AA	AA	AA	AA	AA	AA	AA	AA	AA	AA	AA	AA	AA	AA	AA	AA	AA	AA	AA	AA	AA	AA	AA	AA	AB	AA	AA	AA	AA	AA	AA	AB	AA	AA	AB	AA	AA	AA	AB	AA	AA	AA	AA	AA	AB
chr1D	3233001	3244000	11000	AB	AB	AA	AB	AA	AB	AB	AB	AA	AB	AB	AB	AB	AB	AB	AB	AB	AB	BB	AB	AB	AA	AA	AB	AB	AB	AB	AB	AA	AB	AB	AB	BB	AB	AA	AB	AA	AB	BB	AB	AA	BB	AA	AB	AB	AA
chr1D	3239501	3244000	4500	AA	AA	AA	BB	AB	AB	AB	BB	AA	AB	AB	AA	AB	AA	AB	AB	AB	AA	BB	AB	BB	AA	AA	BC	AB	AB	AB	BB	AA	BB	AB	AB	BB	AA	AA	AB	AA	AB	BB	AB	AA	AB	AA	AB	AB	AA
chr1D	3520001	3524000	4000	AA	AA	AA	AA	AA	AB	AA	AA	AB	AA	AA	AA	AB	AA	AA	AA	AA	AA	AA	AA	AA	AA	AA	AA	AA	AA	AA	BC	AA	AB	AA	AA	AB	AB	AA	AB	Ad	AB	AB	AA	AA	AA	AA	AA	AA	AB
chr1D	3522001	3530500	8500	AB	AA	AA	AA	AA	AA	AA	AA	AB	AA	AA	AA	AA	AA	AB	AB	AB	AA	AB	AA	AA	AA	AA	AA	AB	AA	AA	BB	AA	AB	AA	AB	AA	AA	AA	AB	AA	AB	AA	AA	AA	AA	AA	AA	AA	AB
chr1D	3549501	3554000	4500	AB	AB	AB	AA	AA	AA	AB	AA	AA	AA	AB	AA	AA	AA	AA	AA	AA	AB	AA	AA	AB	AA	AA	AA	AA	AA	AB	AB	AA	AA	AA	AB	AA	AA	AA	AA	AA	AB	AB	AA	AA	AB	AA	AA	AA	AA
chr1D	3653501	3660500	7000	AA	AA	AA	AA	AA	AA	AA	AA	AA	AA	AA	AA	AA	AA	AA	AA	AA	AA	AA	AA	AA	AA	AA	AA	AA	AA	AA	AB	AA	AA	AA	AA	AA	AA	AA	AA	AA	AB	AA	AB	AA	AA	AA	AA	AA	AA
chr1D	3706501	3712000	5500	AA	AA	AA	AA	AA	AA	AA	AA	AA	AA	AA	AA	AA	AA	AA	M	AA	AA	AA	AA	AA	AA	AA	BC	AA	AA	AA	AA	AA	AA	AA	AA	AA	AA	AA	AA	AA	AA	AA	AA	AA	AA	AA	AA	AA	AA
chr1D	3755001	3761500	6500	AA	BC	AA	AB	AA	M	AB	BC	AA	AA	AA	AA	AA	AB	AA	M	AA	AB	AA	AB	AA	AA	AA	M	AA	M	AA	AA	AB	AA	AA	AA	AA	AA	AA	AB	Ad	AB	AA	AA	AA	AA	AA	AA	AA	AB
chr1D	3766501	3771000	4500	Ad	AA	AA	AA	AA	AA	AA	AA	AA	AA	AA	AA	Ad	AA	AA	AA	AA	AA	AA	AA	AA	AA	AA	AB	AB	AA	AA	Ad	Ad	AA	AA	AA	AA	AA	AA	AA	dd	AA	AA	AB	AA	AA	AA	AA	AA	Ad
chr1D	3799001	3803500	4500	AA	AA	AA	AA	AA	AA	AA	AA	AA	AA	AA	AA	AA	AB	AA	M	AB	AB	AA	AA	AA	AA	AA	M	AA	AA	AA	AA	AA	AA	AA	AA	AA	AA	AA	AA	AA	AA	AA	AA	AA	AA	AA	AA	AA	AA
chr1D	3817001	3823000	6000	AA	AA	AA	AA	AA	AA	AA	AA	AA	AA	AA	AA	AA	AA	AA	dd	AA	AA	AA	AA	AA	AA	AA	dd	AA	AA	AA	AA	AA	AA	AA	AA	AA	AA	AA	AA	dd	AA	AA	AA	AA	AA	AA	AA	AA	AA
chr1D	3849501	3856500	7000	BC	AB	AA	AA	AA	AA	AA	AA	AA	Ad	AA	AA	AA	BC	AA	dd	AA	BC	AA	AA	AA	AA	AA	dd	AB	AA	AA	AA	AA	AA	AA	AA	AA	AA	AA	AB	AA	AA	AA	AB	AA	AA	AA	AA	AA	AB
chr1D	3857001	3899500	42500	AA	AA	AA	AA	AA	AA	AA	AA	AA	AA	AA	AA	AA	AA	AA	dd	AA	AA	AA	AA	AA	AA	AA	dd	BB	AA	AA	AA	AA	AA	AA	AA	AA	AA	AA	AA	AA	AA	AA	AA	AA	AA	AA	AA	AA	AA
chr1D	3889001	3900500	11500	AA	AA	AA	AA	AA	AA	AA	AA	AA	AA	AA	AA	AA	AA	AA	dd	AA	AA	AA	AA	AA	AA	AA	dd	BB	AA	AA	AA	AB	AA	AA	AA	AA	AA	AA	AA	Ad	AA	AA	AA	AA	AA	AA	AA	AA	AA
chr1D	3972501	3977500	5000	AB	AB	AB	AB	AB	AB	BB	AA	AB	AA	AB	AB	AB	AB	AB	AA	AB	AB	AB	AA	AB	BB	AB	AA	AA	AA	AB	AB	AA	BB	AB	AB	AA	BC	AA	BB	dd	AB	AB	BB	AA	AB	AA	AA	AB	BC
chr1D	3984501	3988500	4000	BC	BC	BB	M	BB	BB	BC	BC	BC	BC	BC	BC	M	M	M	AA	M	BC	BB	M	BC	M	BC	AA	BC	BC	M	BB	M	BC	BC	BB	M	M	BC	M	M	BB	BB	BC	BB	BB	AB	BC	BC	BB
chr1D	4020001	4024500	4500	AA	AA	AA	AA	AA	AA	AA	AA	AA	AA	AA	AA	AA	AA	AA	dd	AA	AA	AA	AA	AA	AA	AA	dd	AA	AA	AA	AA	AA	AA	AA	AA	AA	AA	AA	AB	dd	AB	AA	AA	AA	AA	AA	AA	AA	AA
chr1D	4058001	4062000	4000	M	M	M	M	M	M	M	M	M	M	M	M	M	M	M	BB	M	M	M	M	M	M	M	M	M	M	M	M	M	M	M	M	M	M	BC	BC	M	M	M	M	M	BC	BC	M	M	M
chr1D	4116501	4121500	5000	AA	AA	AA	AA	AA	AA	AA	Ad	AA	AA	AA	AA	AA	AA	AA	dd	AA	AA	Ad	AA	AA	AA	AA	dd	AA	Ad	AA	AB	AA	Ad	AA	AA	AA	AA	AA	Ad	dd	AA	AA	Ad	AA	AA	AA	AA	AA	AA
chr1D	4433501	4440500	7000	AA	AA	AA	AA	AB	AA	AA	AA	AA	AA	AA	AA	AA	AA	AA	dd	AB	AA	AA	AA	AA	AA	AA	dd	AA	AA	AA	AA	AA	AA	AB	AA	AA	AA	AA	AB	dd	AB	AB	AB	AA	AA	AA	AB	AB	AA
chr1D	4445001	4455000	10000	AA	AA	AA	AA	AA	AA	AA	AA	AA	AA	AA	AA	AA	AA	AA	dd	AA	AA	AA	AA	AA	AA	AA	dd	AA	AA	AA	AA	AA	AA	AA	AA	AA	AA	AA	AB	dd	AA	AA	AA	AA	AA	AA	AA	AA	Ad
chr1D	4456001	4471000	15000	AA	AA	BB	AA	AA	AA	AA	AA	AA	AA	AA	AA	AA	AA	AA	dd	AA	AA	AA	AA	AA	AA	AA	dd	AA	AA	AA	AA	AA	AA	AA	AA	AA	AA	AA	AB	dd	AA	AA	AB	AA	AA	AA	AA	AA	AB
chr1D	4523001	4536000	13000	BB	AB	AB	AB	BB	BB	BB	BB	BB	AB	AB	BB	BB	BB	AB	dd	BB	BB	M	AB	BB	BB	BB	dd	BB	AB	AB	BB	AB	BB	M	BC	BB	BB	AB	AB	dd	BC	AB	AB	BB	BB	BB	BB	BB	BB
chr1D	4532001	4537000	5000	BB	AB	BB	AB	BB	BB	BB	BB	BB	AB	AB	BB	BB	BB	AB	dd	BB	BB	M	AB	BB	BB	BC	dd	BB	AB	AB	BB	BB	BB	M	BB	BB	BC	AB	AB	dd	BC	AB	AB	BC	BC	BB	BC	BB	BB
chr1D	4550501	4557500	7000	AA	AA	AA	AB	AA	AA	AA	AA	AB	AB	AA	AA	AA	AA	AA	dd	AA	AA	AA	AB	AA	AA	AA	dd	AA	AB	AA	AB	AB	AA	AA	AA	AA	AA	AA	AB	dd	AB	AB	AB	AA	AA	AA	AA	AA	AA
chr1D	4584001	4593500	9500	AA	AA	AA	AA	AA	AA	AA	AA	AA	AA	AA	AA	AA	AA	AA	dd	AA	AA	AA	AA	AA	AA	AA	dd	AA	AA	AA	AA	AA	AA	BB	BB	AA	AA	AA	AA	dd	AA	AA	AA	AA	AA	AA	AA	AA	AA
chr1D	4593501	4597500	4000	AA	AA	AA	AB	AA	AA	AB	AA	AA	AB	AA	AA	AA	AA	AA	dd	AB	AA	AA	AB	AA	AA	AA	dd	AA	AB	AA	AA	AB	AA	BB	BB	AB	AA	AA	AB	dd	BB	AB	AB	AA	AB	AB	AB	AB	AB
chr1D	4596001	4600000	4000	AA	AA	AA	AB	AA	AA	AA	AB	AA	AB	AA	AB	AA	AA	AA	dd	AB	AA	AB	AB	AB	AA	AA	dd	AA	BC	AA	AA	AB	AA	BB	BB	AB	AA	AA	BB	dd	AB	AB	BB	AA	AB	AA	AB	AB	AB
chr1D	4597001	4603500	6500	AA	AA	AA	AA	AA	AA	AA	AA	AA	AA	AA	AB	Ad	AA	AA	dd	AA	AA	AB	AA	AA	AA	AA	dd	AA	AB	AA	AA	AA	AA	BB	BB	AA	AA	AA	AB	dd	AA	AB	AB	AA	AB	Ad	AA	AA	AA
chr1D	4612501	4628500	16000	AA	AA	AA	AA	AA	AA	AA	AA	AA	AA	AA	AA	AA	AA	AA	dd	AA	AA	AA	AA	AA	AB	AA	dd	AA	AA	AA	AA	AA	AA	BC	BB	AA	AA	AA	AA	dd	AA	AA	AA	AA	AA	AA	AA	AA	AA
chr1D	4731501	4736000	4500	AA	AA	AA	AA	AA	AA	AA	AA	AA	AA	AA	AA	AA	AA	AA	dd	AA	AA	AA	AA	AA	AA	AA	dd	AA	AA	AA	AA	AA	AA	AA	AA	AA	AA	AA	AA	dd	AB	AA	AA	AA	AA	AA	AA	AA	AA
chr1D	4772501	4780000	7500	AA	AA	AA	AA	AA	AA	AA	AA	AA	AA	AA	AA	AA	AA	AA	dd	AA	AA	AA	AA	AA	AA	AB	dd	AA	AA	AB	AA	AA	AA	AA	AA	AA	AA	AA	BB	Ad	AB	AA	AB	AA	AA	Ad	AA	AA	AB
chr1D	4815501	4821000	5500	AB	AB	AA	AA	AA	AB	AB	AA	AA	AA	AB	AB	AB	AA	Ad	Ad	AB	AA	AA	AA	BC	AB	AB	Ad	BB	AB	AB	AB	Ad	AA	AA	AA	AA	BB	AA	BB	dd	AB	AB	BB	AA	AB	AA	AB	AB	AB
chr1D	4876001	4895000	19000	AA	AA	AB	AA	BC	AA	AA	AA	AA	AA	AA	AA	AA	AA	AA	dd	AA	AA	AA	AA	AA	AA	AA	dd	AA	AA	AA	AA	AA	AA	AA	AA	AA	AA	AA	AA	dd	AA	AA	AA	AA	AA	AB	AA	AA	AA
chr1D	4981001	5015000	34000	AA	AA	AA	AA	BB	AA	AA	AA	AA	AA	AA	AA	AA	AA	AA	AA	AA	AA	AA	AA	AA	AA	AA	AA	AA	AA	AA	AA	AA	AA	AA	AA	AA	AA	AA	AB	dd	AA	AA	AB	AA	AA	AA	AA	AA	AA
chr1D	5026001	5032000	6000	AA	AA	AB	AB	BB	AA	AA	AB	AA	AA	AB	AA	AA	AA	AA	dd	AA	AB	AA	AA	AB	AA	AB	dd	AA	AA	AA	AB	AA	AA	AA	AA	AA	AB	AA	AA	dd	AA	AA	AA	AA	AA	AB	AA	AA	AB
chr1D	5047001	5142000	95000	AA	AA	AA	AA	BB	AA	AA	AA	AA	AA	AA	AA	AA	AA	AA	dd	AA	AA	AA	AA	AA	AA	AA	dd	AA	AA	AA	AA	AA	AA	AA	AA	AA	AA	AA	AA	dd	AA	AA	AA	AA	AA	AA	AA	AA	AA
chr1D	5125501	5142000	16500	AA	AA	AA	AA	AB	AA	AA	AA	AA	AA	AA	AA	AA	AA	AA	Ad	AA	AA	AA	AA	AA	AA	AA	Ad	AA	AA	AA	AA	AA	AA	AA	AA	AA	AA	AA	AB	dd	BC	AB	AB	AA	AA	AA	AA	AA	AA
chr1D	5152001	5156500	4500	AA	AA	AB	AA	AB	AA	AA	AA	AA	AA	AA	AA	AB	AA	AA	AA	AA	AA	AA	AA	AA	AA	AA	AA	AA	AA	AA	AA	AA	AA	AA	AA	AA	AA	AA	AA	AA	BC	AA	AA	AA	AA	AA	AA	AA	AA
chr1D	5164001	5191500	27500	AA	AA	AA	AA	BB	AA	AA	AA	AA	AA	AA	AA	AA	AA	AA	AA	AA	AA	AA	AA	AA	AA	AA	AA	AA	AA	AA	AA	AA	AA	AA	AA	AA	AA	AA	AA	AA	AA	AA	AA	AA	AA	AA	AA	AA	AA
chr1D	5220001	5230000	10000	AA	AA	AA	AA	BB	AA	AA	AA	AA	AA	AA	AB	AA	AA	AA	AA	AA	AA	AA	AA	AA	AA	AA	AA	AA	AA	AA	AA	AA	AA	AA	AA	AA	AA	AA	AA	AA	AA	AA	AA	AA	AA	AA	AA	AA	AA
chr1D	5244501	5252500	8000	AB	AA	AA	AA	BB	AA	AA	AA	AA	AA	AA	AA	AB	AA	AA	AA	AA	AA	Ad	AA	AA	AA	AA	AA	AA	AA	AA	AB	AA	AA	AA	AA	AA	AA	AA	AA	AA	AB	AA	AA	AA	AA	AA	AA	AA	AA
chr1D	5250501	5257000	6500	AA	AA	AA	AA	AB	AA	AA	AA	AA	AA	AA	AA	AA	AA	AA	AA	AA	AA	AA	AA	AA	AA	AA	AA	AA	AA	BB	BB	AA	AA	AA	AA	AA	AA	AA	AB	AA	AA	AA	AB	AA	AA	AA	AA	AB	AA
chr1D	5262501	5314000	51500	AA	AA	AA	AA	BB	AA	AA	AA	AA	AA	AA	AA	AA	AA	AA	Ad	AA	AA	AA	AA	AA	AA	AA	Ad	AA	AA	AA	AA	AA	AA	AA	AA	AA	AA	AA	AA	AA	AA	AA	AA	AA	AA	AA	AA	AA	AA
chr1D	5335501	5341500	6000	AB	AB	AB	AB	M	AB	AB	AB	AB	BB	AB	AB	AB	AB	AB	AB	AB	AB	AB	AA	AB	AB	AB	AB	BB	AB	AB	AB	AB	AB	BB	AB	AB	AB	AB	AB	AB	BB	BB	AB	BB	AB	BB	AB	AB	BB
chr1D	5353501	5357500	4000	AA	AA	AA	AB	BC	AA	AA	AA	AA	AB	AA	AA	AA	AA	AA	Ad	AA	AA	AA	AA	AA	AA	AB	Ad	AA	AA	AA	AB	AB	AB	AA	AA	AA	AB	AB	AB	AA	AA	AB	BB	AA	AB	AA	AB	BB	AB
chr1D	5365001	5369500	4500	AA	AA	AA	AA	BB	AA	AA	AA	AA	Ad	AB	AA	AA	AA	dd	dd	AA	AB	AA	dd	AA	AB	AA	dd	AA	AA	AA	AA	AA	AA	AA	AA	AA	AA	AA	AB	Ad	AA	AA	AA	AA	AA	AB	AA	AA	AA
chr1D	5371501	5376000	4500	AB	AB	AB	AA	BC	AB	AB	AA	AA	AA	AA	AB	AB	Ad	AA	dd	AA	Ad	AA	AA	BB	AB	AB	dd	AB	AB	BC	BB	AB	AB	AB	AB	BB	AB	BB	AB	dd	AA	AA	AA	AB	Ad	AA	AA	AA	AA
chr1D	5444001	5450000	6000	AA	AA	AA	AA	AB	dd	AA	AA	AA	AA	AA	AA	AA	AB	AA	AA	AB	AB	AA	AA	AA	AA	AA	AA	AA	AA	AA	AA	AA	AA	AA	AA	AB	AA	AA	AA	AA	AA	AA	AB	AA	AA	AA	AA	AA	AA
chr1D	5473001	5480000	7000	AA	AA	AA	AA	BB	AA	AB	AA	AA	AA	AA	AA	AA	AA	AA	AA	AA	AA	AA	AA	AA	AA	AA	dd	AA	AA	AA	AA	AA	AA	AA	AA	AA	AA	AA	AB	dd	dd	AA	AA	AA	AB	AA	AA	AA	AA
chr1D	5487501	5511000	23500	AA	AA	AA	AA	BB	AA	AA	AA	AA	AA	AA	AA	AA	AA	AA	AA	AA	AA	AA	AA	AA	AA	AA	dd	AA	AA	AA	AA	AA	AA	AA	AA	AA	AA	AA	AB	dd	dd	AA	AA	AA	AA	AA	AA	AA	AA
chr1D	5521001	5525500	4500	AB	AB	AB	AA	BB	AB	AB	AB	AB	AB	AB	AB	AB	AB	AB	AB	AB	AA	AB	AB	AA	AA	AB	AA	AB	AB	BB	AB	AB	AB	AB	AA	AB	AB	AB	BB	AB	AB	BB	BC	AA	AB	AA	AB	AB	BB
chr1D	5537001	5541500	4500	AA	AA	AA	AA	BB	AA	AA	AA	AA	AA	AA	AA	AA	AA	AA	AA	AA	AA	AA	AA	AA	AA	AA	dd	AA	AA	AA	AA	AA	AA	AA	AA	AA	AA	AA	AA	dd	AA	AA	AA	AA	AA	AA	AA	AA	AA
chr1D	5548001	6582000	1034000	AA	AA	AA	AA	BB	AA	AA	AA	AA	AA	AA	AA	AA	AA	AA	AA	AA	AA	AA	AA	AA	AA	AA	dd	AA	AA	AA	AA	AA	AA	AA	AA	AA	AA	AA	AA	dd	AA	AA	AA	AA	AA	AA	AA	AA	AA
chr1D	6578001	6582000	4000	M	BC	M	M	M	M	M	M	M	M	M	M	M	M	M	M	M	M	M	M	M	M	M	M	M	M	M	M	M	M	M	M	M	M	M	M	BC	M	BC	M	M	M	BC	M	M	BC
chr1D	6797501	6802500	5000	AA	AA	AA	AA	BB	AA	AB	AA	AA	AA	AA	AB	AA	AA	AA	AA	AA	AA	AB	AA	AA	AB	AA	AA	AB	AA	AA	AA	AA	AA	AA	AA	AB	AA	AA	AA	dd	AA	AA	AA	BB	AA	AA	AA	AA	AA
chr1D	6816001	6822500	6500	AA	AA	AA	AA	AA	AA	AA	AA	AA	AA	AA	AA	AA	AA	AA	AA	AA	AA	AA	AA	AA	AA	AA	AA	AA	AA	AA	AA	AA	AA	AA	AA	AA	AA	AA	AA	AA	AA	AA	AA	AA	AA	AA	AA	AA	AA
chr1D	6825501	6857000	31500	AA	AA	AA	AA	AA	AA	AA	AA	AA	AA	AA	AA	AA	AA	AA	AA	AA	AA	AA	AA	AA	AA	AA	AA	AA	AA	AA	AA	AA	AA	AA	AA	AA	AA	AA	AA	AA	AA	AA	AA	AA	AA	AA	AA	AA	AA
chr1D	6867001	6878000	11000	AB	AA	AA	AA	AA	AA	AA	AA	AA	AA	AA	AB	AA	AA	AA	AA	AA	AA	AA	AA	AA	AB	AA	AA	AA	AA	AA	AA	AA	AA	AA	AA	AA	AA	AA	AA	dd	AA	AA	AA	AA	AA	AA	AA	AA	AA
chr1D	6885001	6901500	16500	AA	AA	AA	AA	AA	AA	AA	AA	AA	AA	AA	AA	AA	AA	AA	AA	AA	AA	AA	AA	AA	AB	AB	AA	AA	AA	AA	AA	AA	AA	AA	AA	AA	AA	AA	AA	AA	AA	AA	AA	AA	AA	AA	AA	AA	AA
chr1D	6983001	6987500	4500	AA	AA	AA	AA	AA	AA	AA	AA	AB	AB	AA	AA	AA	AA	AB	AA	AA	AA	AB	AB	AA	BC	BB	AA	AA	AA	AA	AA	BB	AB	AB	AB	AA	AA	AA	AA	AA	AA	AA	AA	AA	AA	AA	AA	AA	Ad
chr1D	6983501	7004000	20500	AA	AA	AA	AA	AA	AA	AA	AA	AB	AB	AA	AA	AA	AA	AB	AA	AA	AA	AB	AB	AA	BC	BB	AA	AA	AA	AA	AA	AB	AA	AB	AA	AA	AA	AA	AA	AA	AA	AA	AA	AA	AA	AA	AA	AA	AA
chr1D	7003001	7007000	4000	AA	AA	AA	AA	AA	AA	AA	AA	BB	BB	AA	AA	AA	AA	BB	AA	AA	AA	BC	BC	AB	AA	AB	AA	AA	AA	AA	AA	BB	AA	AB	AA	AA	AA	AA	AB	AA	AA	AB	AB	AA	AA	AA	AA	AA	Ad
chr1D	7026001	7050500	24500	AA	AA	AA	AA	AA	AA	AA	M	AA	AA	AA	AA	AA	AA	AA	AA	AA	AA	AA	AA	AA	AA	AA	AA	AA	AA	AA	AA	AA	AA	AA	AA	AA	AA	AA	AB	AA	AB	AA	AB	AA	AA	AA	AA	AA	AA
chr1D	7075001	7079000	4000	AA	AB	AB	AA	AA	AA	AA	AA	AA	AA	AA	AA	AA	AB	AA	AA	AA	AB	AA	AA	AA	AA	AA	AA	AA	AA	AA	AA	AA	AA	AA	Ad	AA	AB	AA	AA	AA	AA	AB	AA	AA	AA	AA	AA	AA	AB
chr1D	7146001	7154000	8000	AA	AA	AB	AA	AA	AA	AB	AB	AA	AA	AA	AA	AB	AA	AA	AA	AA	AA	AA	AA	AA	AA	AA	AA	AA	AA	AB	AA	AA	AA	AA	AA	AA	AA	AA	BB	dd	AA	AA	AB	AA	AA	AA	AA	AB	AA
chr1D	7214001	7219000	5000	AB	AB	AA	AA	AA	AA	AA	BB	BB	AA	AB	AA	AA	AA	BC	Ad	AA	BC	BB	AA	AA	AA	AB	AB	AA	AB	AA	AA	AA	AB	AA	AA	BB	AA	BC	M	dd	BC	BB	BC	AA	BB	AB	BB	BB	AA
chr1D	7216501	7224000	7500	AB	AB	AA	AA	AB	AB	AA	BB	BB	AA	BB	AB	AA	AA	AA	Ad	AB	AB	BB	AB	AA	AB	AB	AB	AA	AB	AA	AA	AA	AB	AA	AB	BB	AB	AB	M	dd	BB	BB	BB	AA	BB	AB	BB	BB	AB
chr1D	7231501	7235500	4000	AA	AA	AA	AA	AA	AA	AA	AA	AA	AA	AA	Ad	AA	Ad	AA	AA	AA	AA	AA	AA	AA	AA	AA	AA	AA	AA	AA	AA	AA	AA	AA	AA	AA	AA	AA	AA	dd	AB	AA	AA	AA	AA	AB	AA	AA	AA
chr1D	7263501	7293500	30000	AA	AA	AB	AA	BB	AA	AA	AA	AA	AA	AB	AA	AA	AA	AA	AA	AA	AA	AA	AA	AA	AA	AA	AA	AA	AA	AA	AA	AA	AA	AA	AA	AA	AA	AA	AB	dd	AA	AA	AB	AA	AA	AA	AA	AA	AA
chr1D	7333501	7338500	5000	AA	AA	AA	AA	AA	AA	AA	AA	AA	AA	AA	AA	AA	BB	AA	AA	AA	AA	AA	AA	AA	AA	AB	AA	AA	AA	AA	AA	AA	AA	AA	AA	AA	AA	AA	AA	Ad	AB	AA	AA	AA	AA	AA	AA	AA	AB
chr1D	7412501	7424000	11500	AA	AA	AA	AA	AA	AA	AA	AA	AA	AA	BC	M	AA	AA	AA	AA	BB	AA	AA	AA	AA	AA	AA	AB	AA	AA	AA	AA	AA	AA	AB	AA	BC	AB	AA	AB	AA	AB	BB	AA	AA	AA	AB	AA	AB	AB
chr1D	7426501	7433000	6500	AA	AB	AA	AA	AA	AA	AA	AA	AA	AA	AA	AA	AA	AB	AA	AA	AA	AB	Ad	AA	AA	AA	AA	AA	AA	Ad	AA	AA	AA	AA	AA	AA	AA	AA	AA	Ad	AA	AA	AA	AA	AA	AA	AA	AA	AA	BB
chr1D	7464501	7469500	5000	AA	AA	AA	AA	AA	AA	AA	AA	AA	AA	BC	BB	AA	AA	AA	AA	BB	AB	AA	AA	AA	AA	AA	AA	AA	AA	AA	AA	AA	AA	BB	AA	M	BC	AA	AB	dd	AA	BC	AB	AA	AA	AA	AA	AA	AA
chr1D	7531501	7536000	4500	AA	AA	AA	AA	AA	AA	AA	AB	AA	AA	AA	AA	AA	AA	AA	AA	AA	AA	AA	AA	AA	AA	AA	AA	AA	AA	AA	AA	AA	AA	AA	AA	AA	AA	AA	AB	Ad	AA	Ad	AA	AA	AA	AA	AA	AA	AA
chr1D	7556501	7566500	10000	AA	AA	AA	AA	AA	AA	AA	AA	AA	AA	AA	AA	AA	AA	AA	AA	AA	AA	AA	AA	AA	AA	AA	AA	AA	AA	AA	AA	AA	AA	AA	AA	AA	AA	AA	AA	dd	AA	AA	AA	AA	AA	AA	AA	AA	AA
chr1D	7580001	7588500	8500	AA	AA	AA	AA	AA	Ad	AA	Ad	AA	AB	AA	AA	Ad	AA	Ad	AA	AA	AA	AA	AA	AA	Ad	AA	Ad	AA	Ad	AA	AA	AB	AA	AB	AA	AA	AA	AA	AA	AA	BB	AB	AA	AA	AA	AB	AB	AA	AB
chr1D	7582501	7617000	34500	AA	AA	AA	AA	AA	AA	AA	AA	AA	AA	AA	AA	AA	AA	AA	AA	AA	AA	AA	AA	AA	AA	AA	AA	AA	AA	AA	AA	AA	AA	AA	AA	AA	AA	AA	AA	AA	AA	AA	AA	AA	AA	AA	AA	AA	AB
chr1D	7634001	7638500	4500	AA	AA	AA	AA	AA	AA	AA	AA	AA	AA	AA	AA	AA	AA	AA	AA	AA	AA	dd	AA	AA	AA	AA	AA	AA	AA	AA	AA	AA	AA	AA	AA	AA	AA	Ad	dd	dd	AA	AA	dd	AA	AA	AA	AB	AA	AA
chr1D	7640501	7646000	5500	AA	AA	AA	AA	AA	AA	AA	AA	AA	AA	AA	AA	Ad	AA	Ad	AA	AA	AA	Ad	AA	AA	AA	AA	AA	AA	AA	Ad	AA	AA	AA	AA	AA	AA	AA	AA	Ad	Ad	AB	AA	Ad	AA	AA	AA	AA	AA	AA
chr1D	7649001	7674000	25000	AA	AA	AA	AA	AA	AA	AA	AA	AA	AA	AA	AA	AA	AA	AA	AA	AA	AA	Ad	AA	AA	AA	AA	AA	AA	AA	AA	AA	AA	AA	AA	AA	AA	AA	AA	Ad	Ad	AB	AA	Ad	AA	AA	AA	AA	AA	AA
chr1D	7664501	7720500	56000	AA	AA	AB	AA	AA	AA	AA	AA	AA	AA	AA	AA	AA	AA	AA	AB	AA	AA	AA	AA	AA	AA	AA	AA	AA	AA	AA	AA	AA	AA	AA	AA	AA	AA	AA	AA	AA	BC	AA	AA	AA	AA	AA	AA	AA	AA
chr1D	7828001	7833500	5500	AA	AA	AA	AA	AA	AA	AA	AA	AA	AA	AA	AA	AA	AA	AB	AA	AA	AB	AA	AA	AA	AA	AB	AA	AA	AA	AA	AB	AB	AA	AA	AA	AA	AA	AA	AB	AA	AB	AA	AB	AA	AB	AA	AB	AB	AA
chr1D	7869001	7873500	4500	AB	AB	AB	AA	AB	AB	AB	M	AB	AA	AB	AB	AA	AA	M	AB	AB	M	M	AA	AA	AA	AA	AB	AA	AB	AA	AA	AB	AA	AA	AA	M	AB	M	M	AA	M	AB	M	AA	M	M	M	M	AB
chr1D	7955501	7962000	6500	AA	AB	AA	BB	AA	Ad	AA	dd	AA	AA	AA	AA	AA	AA	dd	AA	AA	dd	dd	AA	AA	AA	AA	AA	AA	AA	AA	Ad	AA	AA	AA	AA	dd	AA	dd	dd	dd	AA	BB	dd	AA	dd	dd	dd	dd	AA
chr1D	8005501	8010500	5000	AA	AB	AB	AA	AA	AB	AA	Ad	BB	BB	AB	AB	AA	AA	Ad	BB	AA	AA	AA	AB	AA	AA	AA	AA	AA	AA	AA	Ad	BB	AA	AB	AA	AB	BB	Ad	BC	AA	BB	AB	BB	AA	Ad	AA	AA	AA	AA
chr1D	8013001	8017000	4000	AA	BB	BB	AA	AA	AA	BB	Ad	BB	AA	BB	BB	AA	AA	dd	BB	AB	dd	dd	AB	AA	Ad	AA	AA	AA	AA	AA	AA	AA	AA	AB	Ad	Ad	BB	dd	Ad	AA	BB	AB	AB	AA	dd	AA	AB	AA	AB
chr1D	8044501	8052000	7500	AB	AB	AA	AB	AB	BB	AA	AA	AB	AB	AA	AA	AB	AA	AA	AB	AA	AA	AA	AB	AA	AB	AB	AB	AA	AB	AB	AA	AB	AB	AB	AB	AA	AB	AB	AA	AA	AA	AB	AA	AA	AA	Ad	Ad	AA	AA
chr1D	8132001	8139500	7500	AA	AA	AA	AA	AA	AA	AA	AA	AA	AA	AA	AA	AA	AA	AA	AA	AA	AA	AA	Ad	Ad	AA	AA	AA	AA	AA	AA	AA	AA	AA	AA	AA	AA	AA	AA	AA	BB	AA	AA	AA	AA	AA	AA	AA	AA	AA
chr1D	8312001	8316000	4000	M	BB	BB	BB	BC	BC	BB	AA	M	M	M	M	M	BB	BB	M	M	AA	AA	M	BB	M	M	BC	BB	BB	AB	BB	M	M	M	M	AA	M	BB	Ad	M	BB	BB	M	BB	AA	AA	AA	AA	AB
chr1D	8327501	8338500	11000	AA	AB	AA	BB	AA	AA	AA	Ad	AA	AA	AA	AA	AA	AA	Ad	AA	AA	AA	AA	AA	AA	AA	AA	AA	AA	AA	AA	AA	AA	AA	AA	AA	Ad	AA	Ad	AA	Ad	AA	BB	AA	AA	AA	Ad	AA	AA	AA
chr1D	8327501	8350000	22500	AA	AB	AA	BB	AA	AA	AA	AA	AA	AA	AA	AA	AA	AA	AA	AA	AA	AA	AA	AA	AA	AA	AA	AA	AA	AA	AA	AA	AA	AA	AA	AA	AA	AA	AA	AA	dd	AA	BB	AA	AA	AA	AA	AA	AA	AA
chr1D	8506001	8511000	5000	AB	AB	AB	AB	AB	AB	AA	Ad	M	AB	BC	BC	AB	AB	dd	BB	AB	Ad	dd	AB	AB	AB	AB	AB	AB	AA	BB	AA	AB	AB	AB	AB	Ad	AB	Ad	dd	Ad	dd	AA	Ad	AB	dd	Ad	dd	dd	Ad
chr1D	8526001	8615500	89500	AA	AA	AA	AA	AA	AA	AA	Ad	M	AA	BC	BB	AA	AA	Ad	BB	AA	Ad	Ad	AA	AA	AA	AA	AA	AA	AA	AA	AA	AA	AA	AA	AA	Ad	AA	AB	Ad	AA	Ad	AA	AA	AA	Ad	AA	AA	Ad	AA
chr1D	8603001	8636000	33000	AA	AA	AA	AA	AA	AA	AA	AA	AB	AA	BB	AB	AA	AA	AA	BB	AA	AA	AA	AA	AA	AA	AA	AB	AA	AA	AA	AA	AA	AA	AA	AA	AA	AA	BC	AB	AA	AB	AB	AB	AA	AA	AA	AA	AA	AA
chr1D	8714501	8718500	4000	AA	AA	AA	AA	AA	AA	AA	AA	AB	AA	AA	AA	AA	AA	AA	AA	AA	AA	AA	AA	AA	AB	AA	AB	AA	AA	AA	AA	AA	AA	AB	Ad	AA	AA	Ad	AB	AA	BB	AA	AB	AA	AA	AB	AA	AA	AB
chr1D	8802001	8868000	66000	AA	AA	AA	AA	AA	BB	AA	AA	AA	AA	AA	AA	AA	AA	AA	AA	AA	AA	AA	AA	AA	AA	AA	AA	AA	AA	AA	AA	AA	AA	AB	AA	AA	AA	AA	AA	dd	AA	AA	AA	AA	AA	dd	dd	AA	AA
chr1D	8949501	8990000	40500	AA	AA	AA	AA	AA	AA	AA	AA	AA	AA	AA	AA	AA	AA	AA	AA	AA	AA	AA	AA	AA	AA	AA	AA	AA	AA	AA	AA	AA	AA	AA	AA	AA	AA	AA	AB	AA	AA	AA	AB	AA	AA	BC	M	AA	AA
chr1D	9012001	9016000	4000	BC	AB	BC	M	BB	BC	BB	BB	M	BC	BC	M	M	BB	M	M	BC	AB	BB	BC	BB	M	BC	BB	BB	BB	AA	AB	M	BC	BB	BB	M	M	M	AB	AA	M	BC	AB	BB	BC	BC	BB	BB	BB
chr1D	9044001	9051500	7500	AA	AA	AA	AA	AA	AA	AA	AA	AA	AA	AA	AA	AA	AA	AA	AA	AA	AA	AA	AA	AA	AA	AA	BC	AB	AA	AA	AA	AA	AA	AA	AA	AA	AA	AA	AB	AA	AB	AA	AA	AA	AA	Ad	AA	AA	Ad
chr1D	9054501	9060000	5500	AA	AA	AB	AA	AA	AA	AB	AA	AB	BB	AA	AB	AA	AB	AA	AB	AA	AA	AB	AA	AA	AA	AA	AA	AA	AA	AA	AA	AB	AA	AA	AA	AB	AA	AA	BB	AA	AB	AA	BB	AA	AA	AA	AA	AA	AA
chr1D	9064001	9097000	33000	AA	AB	AB	AA	AA	AA	AB	AA	AB	BB	AB	AB	AB	AA	AA	AA	AB	AA	AB	BB	AA	AA	AA	AA	AA	AA	AA	AA	BC	AA	AA	AA	AB	AA	AB	AB	AA	AB	AA	AB	AA	AA	AA	AA	AA	AB
chr1D	9182001	9187000	5000	AA	AB	AA	AA	AA	AA	AA	AA	AA	AB	AA	AA	AA	AA	BB	AA	AA	AA	AA	AA	AA	AB	AB	AA	AA	AA	AA	AA	AA	BC	AB	BC	AA	AA	AA	AA	dd	AA	AA	AA	AA	AA	AA	AA	AA	AA
chr1D	9189001	9194000	5000	AA	AA	AA	AA	AA	AA	AA	AA	AA	AA	Ad	AA	AA	AA	BB	AA	AA	AA	AA	AA	AA	BB	BB	AA	AA	AA	AA	AA	AA	BB	AB	BB	AA	AA	AA	AA	dd	AA	AA	AA	AA	AA	AB	AA	AA	AA
chr1D	9206501	9217500	11000	AA	AB	AA	AA	AA	AA	AA	AA	AA	AA	AA	AA	AA	AA	BC	AA	AA	AA	AA	AA	AA	BC	BC	AA	AA	AA	AA	AA	AA	BB	BB	BB	AA	AA	AA	AA	AA	AA	AA	AA	AA	AA	AA	AA	AA	AA
chr1D	9223501	9235500	12000	AA	AB	AA	AA	AA	AA	AA	AA	AA	AA	AA	AA	AA	AA	BB	AA	AA	AA	AA	AA	AA	BB	BB	AA	AA	AA	AA	AA	AA	BB	AB	BB	AA	AA	AA	AA	AA	AA	AA	AA	AA	AA	AA	AA	AA	AA
chr1D	9243501	9248000	4500	AA	AB	AA	AA	Ad	AA	AA	AA	Ad	AA	AA	AA	Ad	AA	AB	AA	AA	AA	AA	AA	AA	BB	AB	Ad	AA	AA	AA	AA	AA	AB	AB	BB	AA	AA	AA	AB	AA	AB	AA	AA	AA	AA	AA	AA	AA	AA
chr1D	9252001	9267000	15000	AA	AB	AA	AA	AA	AA	AA	AA	AA	AA	AA	AA	AA	AA	BB	AA	AA	AA	AA	AA	AA	AB	AB	AA	AA	AA	AA	AA	AA	BB	AB	BB	AA	AA	AA	AB	AA	AA	AA	AA	AA	AA	AA	AA	AA	AA
chr1D	9267501	9274000	6500	AA	AB	AA	AA	AA	AA	AA	Ad	AA	AA	AA	AA	AA	AA	BB	AA	AA	AA	AA	AA	AA	BB	AB	AA	AA	AA	AA	AA	AA	BB	AA	AB	AA	AA	AA	AB	AA	AA	AA	AA	AA	AA	AA	AA	AA	AB
chr1D	9368501	9376500	8000	AB	AA	AB	AA	BB	AA	AA	AA	AA	AA	AA	AB	AB	AA	AA	AA	AA	AA	AA	AA	AA	AA	AA	AB	AB	AA	AA	AA	AA	AA	AA	AA	AA	AA	AB	AA	dd	AA	AA	AA	AA	AA	AA	AA	AA	AB
chr1D	9575001	9579000	4000	AA	AB	AA	AA	AB	AA	AB	AA	AB	AA	AA	AA	AA	AA	AB	AB	AB	AB	AA	AA	AA	AB	AB	AA	AA	AA	AB	AA	AB	AA	AA	AB	AA	AB	AA	BB	AA	AA	AA	AB	AA	AB	Ad	AA	AB	AA
chr1D	9579501	9584500	5000	AA	AA	AA	AB	AA	AA	AA	AA	AA	AA	AA	Ad	AA	AA	AA	AA	AA	AA	AA	AA	AA	AA	AA	AA	AA	Ad	AA	AA	Ad	AA	Ad	AA	AA	AA	AA	AA	AA	AA	BB	AA	AA	AA	AA	AA	AA	AA
chr1D	9773001	9788000	15000	M	Ad	AB	dd	AA	AA	M	BB	AA	Ad	AA	dd	AA	dd	AA	dd	AA	AA	BB	dd	AA	AA	AA	M	dd	dd	dd	dd	dd	AA	AA	AA	AA	AA	BB	BC	dd	M	AA	AB	AA	AA	Ad	dd	AA	AA
chr1D	9797001	9811000	14000	M	AA	AB	dd	AA	AA	M	AB	AA	Ad	AA	Ad	AA	Ad	AA	Ad	AA	AA	BB	Ad	AA	AA	AA	M	Ad	Ad	Ad	Ad	Ad	AA	Ad	AA	AA	AA	BB	M	dd	M	AA	AB	AA	AB	Ad	Ad	AB	AA
chr1D	9827501	9835000	7500	AA	AA	AB	AA	AA	AA	AA	AA	AA	AA	AA	AA	AA	AA	AA	AA	AA	AA	AA	AA	AA	AA	AA	AA	AA	AA	AA	AA	AB	AB	AA	AB	AA	AA	AB	AA	AB	AB	AA	AA	AA	AA	AA	AA	AA	AA
chr1D	10021501	10027500	6000	AA	BB	AA	BB	AA	AA	BB	AA	AB	AA	AA	AA	AA	AB	AA	AA	AA	AB	AA	AA	AA	AA	AA	AA	AA	AA	AA	AB	AA	AA	AA	AA	AA	AA	AA	AB	AA	AA	BB	AB	AA	AB	BB	BB	AB	BB
chr1D	10195501	10204000	8500	AA	Ad	AA	dd	AB	AA	AA	AB	AB	AA	AA	AA	AA	AB	AA	AA	AA	AA	AA	AA	AA	AB	AA	AA	AA	AB	AA	AA	AA	AA	AA	AA	AB	AA	AA	AA	BC	AA	dd	AA	AA	AB	dd	dd	AB	AA
chr1D	10385001	10389500	4500	Ad	AA	Ad	AA	Ad	Ad	AA	Ad	Ad	Ad	Ad	Ad	AA	AA	Ad	AA	AA	AA	Ad	AA	AA	AA	Ad	AA	AA	AB	AA	AA	AA	AA	AA	AA	Ad	AA	AA	AA	AA	AB	AA	AA	AA	AA	Ad	AA	AA	AA
chr1D	10579501	10587000	7500	AA	AA	BC	AA	AA	AA	BC	AA	AA	AA	BC	AA	AA	AA	AA	AA	AA	AA	AA	AA	AA	AA	AA	AA	AA	AA	AA	AA	AA	AA	AA	AA	AA	AA	AA	AA	AA	BC	M	AA	AA	AA	BC	AA	AA	AA
chr1D	10590001	10594000	4000	AB	AA	M	AA	AA	AB	M	AA	AA	AA	M	AA	AA	AA	AA	AA	AA	AA	AA	AA	AA	AA	AA	AB	AA	AA	AB	AB	AA	AA	AB	AA	AA	AA	AA	AA	AA	M	M	AB	AA	AA	M	AA	AA	AB
chr1D	10599001	10603500	4500	AA	AB	BB	AA	AA	AA	BB	AA	AA	AA	BB	AA	AA	AB	AA	AA	AA	AB	AA	AA	AA	AA	AA	AA	AA	AA	AA	AA	AA	AA	AA	AA	AA	AA	AB	AB	AA	AB	BB	AB	AA	AA	AA	AA	AB	AB
chr1D	10635501	10648500	13000	AA	AA	AA	AA	AA	AA	AB	AA	AA	AA	AA	AA	AA	AB	AA	AA	AA	AA	AA	AA	AA	AA	AA	AA	AA	AB	AA	AA	AA	AA	AA	AA	AA	AA	AA	AB	AA	AA	AA	AB	AA	AA	AA	AA	AA	AB
chr1D	10652501	10659500	7000	AA	Ad	AA	AA	AA	AA	AB	Ad	AA	AA	AB	Ad	AA	AA	AA	AA	AA	AA	AB	AA	AA	AA	Ad	AA	AA	AA	AA	AA	AA	Ad	AA	AA	AA	AA	AA	AB	AA	AB	AA	AB	AA	AA	AA	AA	AA	AB
chr1D	10742001	10746000	4000	AB	AB	AB	Ad	AB	AB	BC	AA	AB	AA	AA	Ad	AB	AB	AB	AB	AB	AB	AB	AA	AB	AB	AB	AA	AB	AA	AB	AA	Ad	AB	AB	AB	AB	AB	Ad	BB	Ad	BC	AB	BB	AA	Ad	AB	AB	AB	BB
chr1D	10792001	10798500	6500	BB	Ad	dd	Ad	AB	Ad	AB	Ad	Ad	BB	Ad	AA	BB	dd	Ad	BB	BB	AA	AB	AB	AB	AA	Ad	AB	AB	AB	BB	AA	BB	Ad	AA	Ad	BB	BB	AB	Ad	Ad	dd	dd	AA	AA	Ad	Ad	AA	AA	AB
chr1D	10816001	10822500	6500	AB	Ad	AA	AA	AB	BB	AB	AB	Ad	AB	Ad	AA	BB	AA	AA	AB	AB	AB	AB	BC	BB	AA	AA	BC	BC	AB	AB	AB	AB	AB	AB	BB	BB	M	BB	Ad	dd	Ad	Ad	AA	M	AA	Ad	AB	AB	AA
chr1D	10826501	10831000	4500	BB	AA	M	AA	BB	AA	BB	AA	AA	BC	AB	AA	BB	AA	AA	BB	BC	BB	BB	BB	BC	AB	AA	BC	BB	BB	BC	AB	BC	AA	BB	AA	AB	BC	BB	AA	BB	AA	AA	BC	BB	AA	AA	BB	BB	BB
chr1D	10921501	10929500	8000	M	M	M	M	M	M	M	M	M	M	BC	M	M	M	BC	M	M	M	M	M	M	M	M	M	M	M	M	M	M	M	M	BC	M	M	M	M	BB	M	BC	M	M	M	BB	M	M	BC
chr1D	10936501	10943000	6500	AA	Ad	AA	M	Ad	Ad	Ad	BB	BB	Ad	BB	AB	AA	AA	AA	AB	AB	Ad	AA	AA	Ad	Ad	AA	AA	AA	AA	AA	AB	Ad	Ad	AA	AA	AB	Ad	AB	M	AA	M	AB	AA	AA	AB	AB	AA	AA	AA
chr1D	10946001	10951000	5000	Ad	AA	AA	M	AA	AA	AA	BB	AB	Ad	BB	AA	AA	Ad	AB	AB	AA	AA	AA	AA	AA	AA	AA	AA	AA	AA	AA	AA	AA	AA	AA	Ad	AA	AA	AB	M	AA	M	AB	AB	AA	AB	AB	AA	AA	Ad
chr1D	10954001	10958000	4000	AA	AA	AA	AB	M	BB	AA	AB	AB	AA	AB	BB	M	AA	AB	AB	M	AA	AA	AA	AA	AB	AB	AA	AB	AA	AA	AA	AB	AB	BB	AB	AB	BB	BB	M	AA	AB	BB	M	AA	BB	AB	M	M	AB
chr1D	11012501	11017000	4500	BB	AB	Ad	AA	BC	AA	BC	AB	Ad	BC	Ad	AB	BB	BC	Ad	BC	BB	BC	BB	BB	BC	Ad	Ad	BB	BB	BB	BB	BC	BC	AA	AA	AA	BC	BC	BC	AB	M	AB	AB	M	BB	AB	AB	BC	M	M
chr1D	11046501	11050500	4000	BC	BB	Ad	Ad	BB	AA	BB	AB	Ad	BB	Ad	AA	BC	BB	AA	BB	BC	BB	BB	AB	BB	Ad	Ad	BC	BC	AB	BB	BB	BC	AA	AB	AA	BB	BB	BC	Ad	M	Ad	Ad	M	BB	AB	Ad	BB	M	AB
chr1D	11053001	11058000	5000	M	AA	AA	AA	M	AA	M	AA	AA	M	AA	AA	M	M	AA	M	M	M	M	M	M	AA	AA	M	M	M	M	M	M	AA	BB	AA	M	M	M	AA	M	AA	AA	M	M	AA	AA	M	M	M
chr1D	11095501	11100500	5000	BC	BB	AA	Ad	BB	Ad	BB	BB	Ad	BB	AA	AB	BC	BC	Ad	BC	BC	BC	BB	BB	BC	Ad	Ad	BC	BC	BB	BB	BB	BC	AA	AB	AA	BC	BC	BC	Ad	M	Ad	Ad	M	BC	BB	Ad	BC	M	BB
chr1D	11101001	11106500	5500	M	BB	BB	BB	M	AB	M	BC	BB	M	BB	AB	M	M	BB	M	M	M	BC	M	M	AB	BB	M	M	M	M	M	M	BB	M	BB	M	M	M	BC	M	BB	BB	M	M	BB	BB	M	M	M
chr1D	11127001	11136500	9500	AA	AB	AA	AA	AA	AA	AA	AA	AA	AA	AB	AB	AA	AA	AA	AB	AA	AA	AA	AA	AA	AA	AA	AA	AA	AA	AA	AA	AA	AB	AA	AB	AA	AA	AA	AB	AA	AB	BB	BC	AA	BB	AA	AB	BB	AB
chr1D	11141001	11147000	6000	AB	AB	AA	AA	AA	AA	AB	AA	AB	AB	AA	AA	AA	AB	AB	AA	AB	AB	AA	AA	AA	AB	AA	AA	AB	AB	AA	AA	BB	AB	AB	AB	AB	AB	AA	BB	AA	AA	AA	AB	AA	AA	AA	AA	AA	AB
chr1D	11196001	11200500	4500	AA	dd	dd	dd	AA	dd	AB	AA	dd	dd	M	dd	AA	dd	dd	AA	AA	AA	AA	dd	AA	dd	dd	AA	AA	AA	AB	AA	dd	dd	AA	dd	AA	AB	AA	dd	Ad	BC	M	AB	AA	dd	AB	AA	AA	AB
chr1D	11338501	11350000	11500	AA	dd	dd	dd	AA	dd	AA	Ad	dd	dd	dd	dd	AA	dd	dd	AA	AA	AA	BB	dd	AA	dd	dd	AA	AA	AA	AA	AA	dd	dd	Ad	dd	AA	AA	AA	dd	dd	dd	dd	AA	AA	dd	dd	AA	AA	AA
chr1D	11355001	11360500	5500	AB	Ad	Ad	Ad	AB	AA	AB	Ad	Ad	Ad	Ad	Ad	AB	Ad	Ad	BB	BB	AA	BC	AA	AA	Ad	Ad	AB	AB	AA	AB	AB	AA	Ad	AA	AA	AA	AB	AB	Ad	AB	AA	Ad	AB	AB	Ad	Ad	AB	AB	AB
chr1D	11398001	11402000	4000	AA	Ad	M	dd	M	Ad	AA	Ad	AA	AA	AA	AA	AA	dd	AA	AA	AA	AA	M	AA	AA	AA	AA	AB	AA	M	AB	BB	AA	dd	AA	Ad	AA	AB	BB	dd	dd	BB	BB	BC	AA	AA	AA	M	BB	BB
chr1D	11446001	11461000	15000	Ad	Ad	AA	dd	AA	dd	AB	Ad	dd	dd	AA	Ad	Ad	dd	dd	AA	AA	Ad	AA	dd	Ad	Ad	Ad	AA	Ad	AB	AA	AA	dd	dd	Ad	Ad	AA	AA	AB	dd	dd	AA	AB	BB	AA	AA	AA	BB	BB	AB
chr1D	11454001	11461500	7500	Ad	Ad	AA	dd	Ad	Ad	BB	Ad	dd	dd	AB	Ad	AA	dd	Ad	AA	AA	Ad	Ad	dd	Ad	Ad	Ad	AA	Ad	AA	AA	Ad	Ad	Ad	AA	Ad	AA	AB	AB	dd	AA	AB	BB	BC	AA	AA	AA	BB	BB	AB
chr1D	11481001	11520500	39500	AA	AA	AA	Ad	AA	AA	AA	Ad	Ad	AA	AA	AA	AA	AA	AA	AA	AA	AA	AA	AA	AA	AA	AA	AA	AA	M	AA	AA	AA	AA	AA	AA	AA	AA	AA	Ad	Ad	AA	AA	AA	AA	AA	AA	AA	AA	AA
chr1D	11523001	11527000	4000	AA	AA	AB	dd	AA	Ad	BB	dd	dd	Ad	AA	Ad	BB	AA	AA	BB	AB	AB	AA	AA	AA	AA	AA	AA	AA	AA	AA	AA	AA	AA	AA	AA	AA	Ad	AA	dd	AA	Ad	AB	BB	AA	AA	AA	BB	BB	AB
chr1D	11523501	11532000	8500	Ad	AA	AB	dd	AA	Ad	AB	Ad	dd	Ad	AA	AA	BB	Ad	Ad	BB	AB	AB	AA	AA	AA	AA	AA	AA	AA	Ad	Ad	Ad	AA	AA	AA	AA	Ad	AA	AA	dd	Ad	Ad	AB	BC	AA	AA	AA	BC	BB	AB
chr1D	11530501	11534500	4000	AA	AA	AA	dd	AA	AA	AA	dd	dd	AA	AA	AA	BB	AA	AA	BC	BB	AB	AA	AA	AA	AA	Ad	AA	AA	AA	AA	AA	AA	Ad	AA	AA	AA	AA	AA	dd	dd	dd	AA	BC	AA	AA	Ad	BC	BB	AA
chr1D	11681501	11686000	4500	AA	AA	AA	Ad	AA	AA	AA	AA	Ad	Ad	AA	Ad	AB	Ad	AA	AA	AB	AA	AA	Ad	Ad	Ad	Ad	AB	Ad	AB	AB	AA	Ad	Ad	AA	Ad	Ad	AA	Ad	AA	Ad	AA	AB	BB	AA	Ad	Ad	AB	AA	AB
chr1D	11803001	11809000	6000	AA	BB	BB	BB	BB	AA	AA	AA	BB	BB	BB	AB	BB	AB	BB	BB	BB	BB	BB	BB	BB	BC	BB	BB	AA	BB	AA	AA	AA	BB	BB	AB	BB	BB	BB	AA	AA	BB	BB	BB	AA	BB	BB	BB	BB	BB
chr1D	11973001	11977500	4500	AA	AA	AB	AB	AA	AA	AB	BC	AA	AA	AB	AB	AA	AB	AB	AB	AA	AB	AA	AA	Ad	AB	AB	AB	AA	AB	AB	AA	AB	AB	AA	AB	AB	Ad	AA	AB	Ad	BB	BC	AB	AA	AB	AB	AA	AB	AB
chr1D	11989001	11993500	4500	BB	BB	BB	BB	BB	AB	BC	BB	AB	BB	BB	BC	BB	AB	BB	BB	AB	AB	AB	BC	BB	AB	BB	BB	BB	BB	BB	AB	BB	BB	AB	BB	BB	AB	BB	BB	AA	BB	BB	BB	BB	BB	AB	BB	BB	AB
chr1D	11997001	12004500	7500	AA	AB	AB	AA	AA	AA	AB	AB	AB	AB	AB	AA	AA	AB	AB	AB	AA	AB	AA	AB	AA	AB	AB	AA	AA	AA	AA	AB	AB	AA	AA	AA	AA	AA	Ad	AA	AA	AB	AB	AB	AA	AB	AB	AA	AA	AB
chr1D	12014001	12022000	8000	AA	AA	AA	AA	AA	AA	AA	AB	AA	AA	AA	AA	AA	AB	BC	AA	AA	AB	AA	AA	AA	AA	AB	AA	AA	AA	AA	AA	AA	AA	AB	AA	AA	AA	AA	AB	AA	AA	AB	AB	AA	AA	AA	AA	AA	AB
chr1D	12034001	12039000	5000	AA	AA	AA	AA	AA	AA	AA	AA	AA	AA	AA	AA	AA	AB	AA	AB	AA	AB	AA	AA	AA	BC	BC	AA	AA	AA	AA	AA	AA	AB	AA	AA	AB	AA	AA	AA	Ad	AA	AA	AA	AA	AA	AA	AA	AA	AA
chr1D	12036001	12064500	28500	AA	AA	AA	AA	AA	AA	AA	AA	AA	AA	AA	AA	AA	AA	AA	AA	AA	AA	AA	AA	AA	BB	BB	AA	AA	AA	AA	AA	AA	AA	AA	AA	AA	AA	AA	AA	dd	AA	AA	AA	AA	AA	AA	AA	AA	AA
chr1D	12131001	12135000	4000	Ad	AA	Ad	Ad	dd	Ad	BB	Ad	dd	Ad	dd	dd	Ad	dd	dd	Ad	Ad	Ad	dd	AA	AA	dd	dd	AA	AA	AA	AA	Ad	Ad	dd	dd	dd	dd	Ad	dd	Ad	Ad	Ad	Ad	Ad	Ad	dd	dd	Ad	Ad	Ad
chr1D	12139501	12151000	11500	AA	AB	AA	AA	AA	AB	AA	AB	AA	AA	AB	AA	AA	BC	AB	AA	AA	AB	AA	AB	AB	BC	BC	AA	AB	AB	AB	AB	AB	BB	AB	BB	AB	AA	AA	AB	dd	AA	AA	AB	AA	AA	AA	AA	AA	AB
chr1D	12150501	12155000	4500	BB	BB	BB	AB	AA	BB	BB	M	AB	AB	AB	AB	AB	AB	AB	AB	BB	AB	AA	AB	AB	AB	AB	BB	BB	BB	BB	AB	BC	AA	AB	AB	AB	BB	AA	BC	BB	AB	AB	BB	BB	AB	Ad	AB	AB	AA
chr1D	12161001	12183500	22500	AA	AA	AA	AA	dd	AB	AA	AA	Ad	AB	dd	dd	AA	Ad	Ad	AB	AA	AA	dd	AB	AB	Ad	Ad	AA	AB	AA	BB	BB	AB	dd	dd	dd	Ad	AA	dd	AB	dd	AA	AA	AB	AA	dd	dd	AA	AA	AA
chr1D	12249001	12254000	5000	AA	AB	AB	AA	Ad	BB	AA	AA	BB	BB	AA	Ad	AA	BC	AB	BC	AA	BC	Ad	BB	BC	BC	BB	AA	BC	AA	BC	BB	BC	AA	AA	AA	BB	AA	AA	AA	dd	AA	AA	AA	AA	AA	AA	AA	AA	AA
chr1D	12299501	12303500	4000	AA	AA	BB	Ad	AA	AA	BB	AB	Ad	AA	AB	Ad	AA	AA	AB	AA	AA	AA	AA	AA	AA	AA	AA	AA	AA	AA	AA	AA	AA	AA	AA	AA	AA	AA	AA	AA	dd	BB	BB	AA	AA	AA	AB	AA	AA	Ad
chr1D	12307001	12311000	4000	M	M	BC	M	BC	M	M	BC	BC	BC	BC	M	M	M	BC	M	M	M	M	BC	M	M	M	M	M	M	M	M	M	M	M	M	M	BC	M	BC	BC	M	M	BC	M	BB	BB	BC	BC	BB
chr1D	12317501	12327500	10000	AA	AA	AB	AA	AA	AB	AB	AB	AB	AA	AA	AA	AA	AA	AA	AA	AA	AB	AA	AB	AA	AB	AB	AA	AA	AB	AB	AA	AA	AB	AB	AA	AA	AA	AB	BB	AA	BB	AB	AB	AA	AB	AB	AB	AA	AB
chr1D	12526501	12530500	4000	AA	AB	AA	AA	AA	AA	AA	AA	AA	AB	AA	AA	AA	BB	AA	AA	AA	AB	AA	AB	AA	BB	BB	AA	AA	AA	AA	AB	AB	AB	AA	AB	AB	AA	AB	AB	AA	AA	AB	AB	AA	AA	AA	AA	AA	BB
chr1D	12823001	12828000	5000	AA	AA	AA	AA	AA	AA	BB	AA	AA	AA	AA	AA	AA	AA	AA	AA	AA	AA	AA	AA	Ad	AA	AA	AA	AA	AA	AA	AA	AA	AA	AA	AA	AA	AA	AA	Ad	AA	AA	AA	AA	AA	Ad	AA	AA	AA	AA
chr1D	12988501	12993000	4500	BB	AB	BB	BB	AB	AA	AA	AA	AB	AB	AB	BB	AA	BB	AB	AA	AA	AA	BB	AB	BB	AB	AB	AB	AA	AA	BB	BC	BB	AA	AB	AA	BC	BB	BB	AA	AA	BC	AA	AA	AA	AB	BB	AA	AA	Ad
chr1D	13006001	13011000	5000	AA	AA	AA	AA	AA	AA	AB	AB	AA	AA	AA	AB	AA	AB	AA	AA	AA	AA	AA	AA	AA	AA	AA	AA	AA	AA	AA	AA	AB	AA	AA	AB	AA	AA	AA	BB	AA	AB	AB	AB	AA	AB	AA	BB	AB	BB
chr1D	13239501	13244500	5000	dd	dd	dd	dd	dd	AB	AA	AA	dd	dd	dd	dd	dd	dd	dd	dd	dd	dd	dd	dd	dd	dd	dd	dd	AA	AB	dd	dd	Ad	dd	dd	dd	dd	dd	dd	BB	AA	dd	dd	dd	AA	dd	dd	dd	dd	dd
chr1D	13254001	13258000	4000	AA	AA	AB	AA	AA	AA	BB	AA	AA	AA	M	AA	AA	AA	AA	AA	AA	AA	AA	AA	AA	AA	AA	AA	AA	AA	AA	AA	AB	AA	AA	AA	AA	AA	AA	AA	AA	AB	BB	AB	AA	AA	M	AB	AA	AA
chr1D	13312501	13326000	13500	AA	AB	dd	AA	AA	AA	AA	AA	AA	AA	AA	AA	AA	AA	AA	AA	AA	AB	AA	AB	AA	AB	AA	AA	AA	AA	AA	AA	AA	AA	AA	AB	AA	AA	AB	AB	AA	AA	AB	AB	AA	AA	AA	AA	AA	AB
chr1D	13322001	13327000	5000	AA	AA	AA	Ad	AA	AA	AA	AA	AA	Ad	AA	AA	AA	Ad	AA	AA	AA	AA	AA	AA	AA	AA	AA	AA	AA	AA	AA	AA	AA	AA	AA	Ad	AA	Ad	AA	AB	AA	AB	AB	AB	AA	AA	AA	AA	AA	AA
chr1D	13650001	13660500	10500	AA	BB	BB	AB	BB	AA	AA	AA	BB	BB	BB	BB	BB	BB	BB	BB	AB	BB	BB	BB	BB	AB	BB	BB	AA	BB	AB	BB	AA	BB	BB	BB	BB	BB	BB	AA	AA	AB	AB	AB	AA	AB	BB	AB	AB	BB
chr1D	13701501	13706500	5000	AA	AA	AB	AA	Ad	AA	BB	BB	AA	AA	AA	AA	AA	AA	AA	AB	AA	AA	AA	Ad	AA	AA	AA	AA	AA	AA	AA	AA	AB	AA	AA	Ad	AA	AA	AA	AB	AA	AB	BB	AA	AA	AA	AA	AA	AA	AA
chr1D	13703501	13709500	6000	AA	AA	AB	Ad	Ad	AA	BB	BB	AA	Ad	AA	AA	Ad	AA	Ad	AA	AA	AA	AA	AA	AA	AA	AA	AA	AA	AA	Ad	AA	AB	AA	AA	Ad	AA	Ad	AA	AA	AA	AB	AB	AA	AA	AA	AA	AA	AA	AA
chr1D	13709501	13816500	107000	dd	Ad	Ad	Ad	Ad	AA	AA	AA	Ad	Ad	Ad	Ad	Ad	Ad	Ad	Ad	Ad	Ad	Ad	Ad	Ad	Ad	Ad	Ad	AA	Ad	dd	dd	AA	Ad	Ad	Ad	Ad	Ad	Ad	AA	M	Ad	Ad	Ad	AA	Ad	Ad	Ad	Ad	Ad
chr1D	13775001	13817500	42500	dd	Ad	Ad	Ad	Ad	AA	AA	AA	Ad	Ad	Ad	Ad	Ad	Ad	Ad	Ad	Ad	Ad	Ad	Ad	Ad	Ad	Ad	Ad	AA	Ad	dd	Ad	AA	Ad	Ad	Ad	Ad	Ad	Ad	AA	M	Ad	Ad	Ad	AA	Ad	Ad	Ad	Ad	Ad
chr1D	13855001	13862000	7000	BB	BB	BB	BB	BB	BB	AB	BB	BB	BB	BB	BB	BB	BB	BB	BB	BB	BB	AB	BB	BB	BB	BB	BB	BB	BB	BB	BB	BB	BC	AB	BB	BB	BB	BB	AB	BB	BB	BB	AB	AB	AB	AB	BB	AB	BB
chr1D	13858501	13862500	4000	BC	M	M	BB	BC	BB	BB	BC	BC	BC	BC	BB	BC	BC	BC	BC	BC	BC	BC	BC	BC	BC	M	BC	BC	BC	M	M	BC	M	BC	M	BC	BC	BC	BC	M	M	BC	BC	BB	BC	BC	BC	BC	BC
chr1D	13905001	13909000	4000	BB	AB	BC	BC	BB	BB	BC	AB	AB	BB	AB	AB	AB	BB	BB	BB	BB	BB	BB	AB	BB	BB	AB	BB	BC	AB	BB	BC	BB	BC	AB	BB	AB	AB	BB	AB	BC	AB	AB	AB	BB	AB	BB	AB	AB	BC
chr1D	13905001	13919000	14000	BB	AB	BB	AB	AB	BB	BB	AB	AB	AB	AB	AB	AB	AB	AB	AB	AB	AB	AB	AA	AB	AB	AB	AA	BB	AA	AA	AB	BB	AB	AA	AB	AB	AB	AB	BB	BC	AA	AB	AA	BB	AB	AA	AB	AB	AA
chr1D	13935501	13944000	8500	M	AA	AA	AA	AA	BC	BC	M	AA	AA	AA	AA	AA	AA	AA	AA	AA	AA	AA	AA	AA	AA	AA	AA	BC	AA	AA	AA	BC	AA	AA	AA	AA	AA	AA	M	M	AA	AA	AA	M	AA	AA	AA	AA	AA
chr1D	13950001	13954500	4500	M	AA	AA	AA	Ad	M	M	M	AA	AA	Ad	AA	AA	Ad	Ad	Ad	AA	Ad	Ad	Ad	Ad	AA	Ad	AA	M	AA	AA	AA	M	Ad	AA	Ad	AA	AA	AA	M	M	Ad	Ad	AA	M	Ad	Ad	Ad	AA	Ad
chr1D	14020001	14024500	4500	M	AB	AB	AB	AB	M	M	BC	AB	AB	BB	AB	AA	AB	AB	AB	AB	AB	AB	AB	AB	BB	AB	AA	BC	AA	AB	AA	M	AA	AB	BB	AB	AA	AB	M	M	AB	AB	AB	M	AB	AA	AB	AB	AA
chr1D	14031001	14035500	4500	M	AA	AA	AA	Ad	M	M	M	AA	AA	Ad	Ad	AA	AA	AA	Ad	AA	AA	Ad	AA	AA	AA	AB	AA	M	AB	AA	Ad	M	Ad	AA	Ad	AA	Ad	AB	M	M	Ad	Ad	AA	M	AA	Ad	AA	AA	Ad
chr1D	14059501	14063500	4000	M	Ad	Ad	Ad	AA	M	M	M	Ad	AA	Ad	Ad	Ad	Ad	Ad	Ad	Ad	Ad	Ad	Ad	Ad	Ad	AA	AA	M	Ad	Ad	Ad	M	AA	Ad	Ad	Ad	Ad	Ad	M	M	Ad	Ad	Ad	M	Ad	Ad	Ad	Ad	Ad
chr1D	14096501	14101000	4500	M	AA	AB	AA	AA	M	M	M	AA	AA	AA	AA	AA	AA	AA	AA	AA	AA	AA	AA	AA	AB	AB	AA	M	AB	AB	AA	M	AA	AA	AA	AB	AA	AB	M	M	AA	AA	AB	M	AA	Ad	AA	AA	AA
chr1D	14116001	14124000	8000	AB	Ad	AA	Ad	AA	AA	AA	AA	AA	Ad	AA	Ad	Ad	Ad	Ad	Ad	Ad	Ad	Ad	Ad	Ad	Ad	Ad	AA	AA	Ad	Ad	Ad	AA	Ad	AA	Ad	Ad	Ad	Ad	AB	AB	Ad	Ad	Ad	AA	Ad	Ad	Ad	Ad	Ad
chr1D	14144501	14172000	27500	AA	AA	AA	AA	AA	AA	AA	AA	AA	AA	AA	AA	AA	AA	AA	AA	AA	AA	AA	AA	AA	AA	AA	AA	AA	AA	AA	AA	AA	AA	AA	AA	AA	AA	AA	AA	BB	AA	AA	AA	AA	AA	AA	AA	AA	AA
chr1D	14297001	14310500	13500	AA	dd	dd	dd	dd	AA	AA	AA	dd	dd	dd	dd	dd	dd	dd	dd	dd	dd	dd	dd	dd	dd	dd	dd	AA	dd	dd	dd	AA	dd	dd	dd	dd	dd	dd	AB	AA	dd	dd	dd	M	dd	dd	dd	dd	dd
chr1D	14527501	14744500	217000	AB	AA	AA	AA	Ad	AB	AA	AB	AA	AA	AA	Ad	AA	AA	Ad	Ad	AA	Ad	Ad	Ad	Ad	Ad	Ad	AA	BB	AA	AA	AA	AB	AA	AA	AA	Ad	AA	Ad	BB	BC	Ad	AA	Ad	AA	Ad	Ad	Ad	Ad	Ad
chr1D	14762501	14766500	4000	M	Ad	Ad	Ad	Ad	M	Ad	M	Ad	Ad	Ad	Ad	Ad	Ad	Ad	Ad	Ad	Ad	Ad	Ad	Ad	Ad	Ad	Ad	M	Ad	Ad	Ad	M	Ad	Ad	Ad	Ad	Ad	Ad	M	AB	Ad	Ad	Ad	M	Ad	Ad	Ad	Ad	Ad
chr1D	14783501	14789000	5500	M	AB	AA	AB	AA	M	dd	M	AA	AA	AA	AA	AA	AA	AA	AA	AA	AA	AA	AA	AA	AA	AA	AA	M	AA	AA	AA	M	AA	AA	AA	AA	AA	AA	M	AB	AA	AA	AA	M	AA	AA	AA	AA	AA
chr1D	14803001	14813000	10000	M	Ad	Ad	Ad	Ad	M	dd	M	Ad	Ad	Ad	Ad	Ad	Ad	Ad	Ad	Ad	Ad	Ad	Ad	Ad	Ad	Ad	Ad	M	Ad	Ad	Ad	M	Ad	Ad	Ad	Ad	Ad	Ad	BC	Ad	Ad	Ad	Ad	M	Ad	Ad	Ad	Ad	Ad
chr1D	14808501	14813000	4500	M	Ad	Ad	Ad	Ad	M	dd	M	Ad	Ad	Ad	dd	Ad	Ad	Ad	Ad	Ad	Ad	Ad	Ad	Ad	Ad	Ad	Ad	M	Ad	Ad	Ad	M	Ad	Ad	Ad	Ad	Ad	Ad	M	Ad	Ad	Ad	Ad	M	dd	Ad	Ad	dd	dd
chr1D	14859001	14863500	4500	M	BB	AA	AB	AB	M	dd	BC	AA	AB	AA	AB	AB	AA	AA	AB	AA	AB	AA	AA	AB	AB	AA	AA	M	AB	AA	AA	M	AB	AB	AA	AA	AB	AA	M	BB	AA	AB	AB	BC	AA	AA	AA	AA	AA
chr1D	14859001	14869000	10000	M	BB	AA	AB	AA	M	dd	M	AA	AB	AB	AB	AB	AA	AA	AB	AA	AB	AA	AA	AB	AA	AB	AA	M	AB	AA	AA	M	AA	AB	AA	AB	AB	AB	M	BB	AA	AA	AA	M	AA	AA	AA	AA	AA
chr1D	14927501	14934500	7000	M	AA	Ad	AA	AA	M	dd	M	Ad	AA	AA	Ad	Ad	AA	AA	AA	Ad	Ad	AA	AA	AA	AA	Ad	AA	M	AA	AA	AA	M	AA	AA	AA	AA	AA	AA	M	AB	Ad	Ad	Ad	M	Ad	Ad	Ad	Ad	Ad
chr1D	14963001	14991500	28500	AA	dd	dd	dd	dd	AA	dd	AA	dd	dd	dd	dd	dd	dd	dd	dd	dd	dd	dd	dd	dd	dd	dd	dd	AA	dd	dd	dd	AA	dd	dd	dd	dd	dd	dd	AA	AA	dd	dd	dd	AA	dd	dd	dd	dd	dd
chr1D	14981501	14991500	10000	AA	dd	dd	dd	dd	AA	dd	AA	dd	dd	dd	dd	dd	dd	dd	dd	dd	dd	dd	dd	dd	dd	dd	dd	AA	dd	dd	dd	AA	dd	dd	dd	dd	dd	dd	AA	M	dd	dd	dd	AA	dd	dd	dd	dd	dd
chr1D	14994001	14999500	5500	BB	dd	dd	dd	dd	AA	dd	BB	dd	dd	dd	dd	dd	dd	dd	dd	dd	dd	dd	dd	dd	dd	dd	dd	BB	dd	dd	dd	Ad	dd	dd	dd	dd	dd	dd	BB	dd	dd	dd	dd	BB	dd	dd	dd	dd	dd
chr1D	15007501	15011500	4000	AA	dd	dd	dd	dd	AA	dd	AA	dd	dd	dd	dd	dd	dd	dd	dd	dd	dd	dd	dd	dd	dd	dd	dd	AA	dd	dd	dd	AA	dd	dd	dd	dd	dd	dd	AA	AA	dd	dd	dd	AA	dd	dd	dd	dd	dd
chr1D	15009501	15021000	11500	AA	dd	dd	dd	dd	AA	dd	AA	dd	dd	dd	dd	dd	dd	dd	dd	dd	dd	dd	dd	dd	dd	dd	dd	AA	dd	dd	dd	AA	dd	dd	dd	dd	dd	dd	AA	AA	dd	dd	dd	AA	dd	dd	dd	dd	dd
chr1D	15028001	15033500	5500	AA	Ad	Ad	dd	Ad	AA	Ad	AA	Ad	Ad	Ad	Ad	dd	Ad	Ad	Ad	Ad	Ad	Ad	Ad	AA	Ad	dd	Ad	AA	dd	Ad	dd	AA	Ad	dd	Ad	Ad	Ad	dd	AB	AA	Ad	Ad	Ad	AA	Ad	Ad	Ad	Ad	Ad
chr1D	15036001	15044000	8000	AA	AA	AA	AA	Ad	AA	AA	AA	AA	AA	AA	Ad	AA	AA	AA	AA	Ad	AA	AA	AA	AB	AA	AA	AA	AA	AA	AA	AA	Ad	AA	AA	AA	BB	Ad	AA	Ad	AA	AB	AA	Ad	AA	AA	AA	AA	AA	AB
chr1D	15054001	15059500	5500	AA	AA	AA	Ad	AA	AA	AA	AA	AA	AA	AA	AA	AA	AA	AA	AB	AA	AA	AA	Ad	AA	AA	AA	AA	AA	AA	AA	AA	AA	AB	AA	AA	BB	AA	AA	Ad	AA	AA	AA	AA	AA	AA	AA	AA	AA	AB
chr1D	15111001	15117500	6500	BB	AA	AA	Ad	AA	AA	Ad	BC	AA	Ad	Ad	AA	Ad	Ad	AA	AA	AA	Ad	Ad	Ad	Ad	BB	BB	Ad	AA	Ad	Ad	Ad	AA	Ad	AA	Ad	Ad	Ad	BB	M	Ad	BB	AA	M	AA	Ad	BB	Ad	AA	Ad
chr1D	15117001	15122000	5000	BC	Ad	Ad	dd	dd	AA	dd	BC	AA	Ad	AA	Ad	Ad	Ad	Ad	Ad	dd	dd	Ad	Ad	dd	AB	BB	Ad	AA	Ad	Ad	dd	Ad	Ad	Ad	Ad	dd	dd	BB	BC	Ad	BC	Ad	M	AA	Ad	AB	Ad	Ad	Ad
chr1D	15322501	15327500	5000	AA	AA	AA	Ad	AA	AA	AA	AA	AA	AA	AA	Ad	Ad	AA	AA	AA	AA	AA	AA	AA	AA	AA	AA	AA	AA	AA	AA	AA	AA	AA	AA	AA	AA	AA	AA	BC	AA	AA	AA	AB	AA	AA	Ad	AA	AA	Ad
chr1D	15340001	15345000	5000	AA	AB	AA	Ad	AA	AA	AA	AA	AB	Ad	AB	AA	AA	AB	AA	BB	AA	AB	AA	AA	AA	AB	AB	AA	AA	AA	AA	Ad	AA	AB	AA	AB	AB	AA	BB	AB	AA	AA	AA	AB	AA	AA	AA	BC	AA	AB
chr1D	15379001	15383000	4000	AB	AB	BC	AB	AB	AB	BB	BB	AB	AB	AB	AB	AB	AB	AB	AB	AB	AB	AB	AB	AB	BB	AB	AB	AB	AB	AA	Ad	AB	AB	AB	AB	AB	AB	AB	BC	dd	M	M	AB	AA	AB	AB	AB	AB	AB
chr1D	15567001	15571000	4000	BB	AA	BB	AA	BB	AA	AA	BB	Ad	AA	M	Ad	AA	Ad	AA	Ad	AA	AA	AA	AA	BB	Ad	Ad	AA	AA	Ad	BB	BB	Ad	AA	AA	Ad	AA	AA	Ad	BB	AA	BB	BC	AA	AA	AA	BB	AA	AA	AA
chr1D	15759501	15766500	7000	AA	AA	AA	AA	AA	AA	AA	AA	AA	AA	AA	AA	AA	AA	AA	AA	AA	AA	AA	AA	AA	AA	AA	AA	AA	AA	AA	AA	AA	AA	AA	AA	BB	AA	AA	AA	AA	AA	AB	AA	AA	AA	AA	AA	AA	Ad
chr1D	15772501	15777500	5000	AA	AA	AA	AA	AA	AB	AA	AA	AA	AA	AB	AB	AA	AA	AA	AB	AA	AA	AA	AA	AA	AA	AA	AA	AA	AA	AA	AB	AA	AA	AA	AA	BB	AA	AA	AA	AA	Ad	AA	AA	AA	AA	AA	AA	AA	AA
chr1D	15872501	15877000	4500	AA	AA	BB	AA	AB	AA	AB	AB	AA	AA	AA	Ad	AA	AA	AA	AA	AA	AA	AA	AA	AB	AA	AA	Ad	AA	AA	AB	AA	AA	AA	AB	AA	BB	AA	AA	AA	AA	BB	AB	AA	AA	AB	AA	AA	AA	AA
chr1D	15903501	15909000	5500	BB	dd	dd	dd	dd	AB	dd	BB	dd	dd	dd	dd	dd	dd	dd	dd	dd	dd	dd	dd	dd	dd	dd	dd	BB	dd	dd	dd	Ad	dd	dd	dd	dd	dd	dd	BC	dd	dd	dd	dd	BB	dd	dd	dd	dd	dd
chr1D	16010501	16015500	5000	BC	dd	dd	dd	dd	BC	dd	BC	dd	dd	dd	dd	dd	dd	dd	dd	dd	dd	dd	dd	dd	dd	dd	dd	M	dd	dd	dd	Ad	dd	dd	dd	dd	dd	dd	M	dd	dd	dd	dd	BC	dd	dd	dd	dd	dd
chr1D	16038001	16042000	4000	M	dd	dd	dd	dd	M	dd	M	dd	dd	dd	dd	dd	dd	dd	dd	dd	dd	dd	dd	dd	dd	dd	dd	M	dd	dd	dd	AA	dd	dd	dd	dd	dd	dd	M	dd	dd	dd	dd	M	dd	dd	dd	dd	dd
chr1D	16049001	16054500	5500	M	dd	dd	dd	dd	M	dd	M	dd	dd	dd	dd	dd	dd	dd	dd	dd	dd	dd	dd	dd	dd	dd	dd	M	dd	dd	dd	AA	dd	dd	dd	dd	dd	dd	M	dd	dd	dd	dd	M	dd	dd	dd	dd	dd
chr1D	16135501	16140500	5000	AA	AA	BB	AA	AA	AA	BB	BB	AB	AA	AB	Ad	Ad	AB	AA	AA	AA	AA	AA	Ad	AA	AA	AB	AA	AB	AA	AA	AA	AA	AB	AA	AA	AB	AA	AB	AA	AA	BC	BC	AB	AA	AA	AA	AB	AA	AB
chr1D	16198501	16202500	4000	AA	AB	BC	AB	AB	AB	BB	BB	AA	AB	AA	AA	AB	AB	AB	AB	AB	AB	AB	BB	AB	BB	AB	AB	AA	AB	AB	AB	BC	AB	AB	AB	AB	BB	AA	AA	AA	BC	BC	AA	AA	AB	AA	AA	AB	AA
chr1D	16220001	16224000	4000	AB	AB	AA	AA	AB	AA	AA	AA	BB	AA	AB	AA	AA	AB	AA	AB	AA	AB	AA	AA	AA	BC	AB	AA	AA	AB	AA	AA	AA	BC	AB	AB	BB	AB	AB	AB	AA	AA	AA	AB	AA	AA	AA	BB	AA	BB
chr1D	16232501	16236500	4000	AA	AA	AA	AA	AA	AA	Ad	AA	AA	Ad	AA	AA	Ad	AA	AA	AA	Ad	AA	AA	AA	AA	AA	AA	AA	AA	AA	AA	Ad	AA	AA	Ad	AA	AA	AA	AA	AA	AA	AA	AA	AA	AA	AA	AA	AA	AA	AA
chr1D	16303001	16307500	4500	BB	dd	Ad	dd	dd	BB	dd	BB	BB	dd	AA	dd	dd	dd	dd	dd	dd	dd	BB	dd	dd	BB	BC	Ad	BC	dd	dd	dd	Ad	dd	dd	dd	dd	dd	BB	M	Ad	BB	dd	BB	BC	dd	BB	dd	dd	dd
chr1D	16382501	16386500	4000	BC	BC	BC	BB	BB	M	BB	M	M	BB	BC	BB	BB	BB	BB	BC	BB	BB	M	BB	BC	M	M	BC	BC	BB	BC	BB	BB	BB	BB	BB	BB	BB	BC	M	BC	M	BB	M	M	BB	BC	BC	BB	AB
chr1D	16818501	16825000	6500	AA	AA	AB	AA	AA	AA	AA	AA	AA	AA	AA	AA	AA	AA	AA	AA	AA	AA	AA	AA	AA	AA	AA	AA	AA	AA	AA	AA	AA	AA	AA	AA	AA	AA	AA	AB	AA	AB	AB	AB	AA	AA	Ad	AA	AB	Ad
chr1D	17242501	17249000	6500	AA	AA	AB	AA	AA	AA	AB	AA	AA	AA	AA	AA	AA	AA	AA	AA	AA	AA	AA	AA	AA	AA	AB	AA	AA	AA	AA	AA	AA	AA	AA	AA	AA	AA	AA	AA	AA	BB	AB	AA	AA	AA	AA	AA	AA	AB
chr1D	17249501	17256000	6500	Ad	AB	AB	AB	AB	Ad	Ad	BB	Ad	AB	BB	BC	BC	AB	AB	BC	BC	BC	AA	AA	AB	AA	AA	AA	AA	BC	BC	BC	AB	AB	AB	AB	BC	AB	Ad	BB	AA	AA	BB	BB	AA	BB	BC	BB	M	M
chr1D	17255501	17259500	4000	AA	AB	AB	AB	AB	AA	AA	BC	AA	AB	BC	M	M	AB	AB	M	M	BC	AA	AA	BC	AA	AA	AA	AA	M	M	BC	AB	AB	AB	AB	M	BC	AA	BC	AA	AA	BC	M	AA	BC	AA	BC	M	BC
chr1D	17270501	17284500	14000	BC	BB	BB	BB	AB	BB	BB	BC	BC	AB	M	M	BC	AB	BB	M	BC	BC	BC	AB	BB	BB	BC	BC	BB	M	M	BC	AB	BB	AB	AB	M	BB	BC	BB	Ad	AB	BB	BB	BB	BB	AB	BB	M	BC
chr1D	17279001	17285500	6500	BC	BB	BB	BB	BB	BB	BB	BC	BB	AB	BC	M	BC	AB	BB	BC	BC	BC	BB	AB	BB	BB	BB	BC	BB	BB	M	BC	BB	BB	BB	BB	BC	BB	BC	BB	AA	AB	BB	BB	BB	AB	AA	AB	BB	BB
chr1D	17285001	17294000	9000	BC	BC	BB	BB	BB	BC	BC	BC	M	BC	M	BC	BC	BB	BB	BC	BB	BB	M	AB	BC	M	BC	M	M	BB	BB	BB	BB	BC	BB	BC	BB	AB	M	M	AA	BC	AB	BB	BC	BB	AB	AB	BB	AB
chr1D	17298001	17308500	10500	BC	BB	BB	BB	AB	M	M	BB	M	AB	BB	AB	BB	AB	AB	BB	AB	BB	BC	AB	BB	M	BC	M	BC	BB	BB	BB	BB	BB	BB	AB	BB	AB	BC	AA	Ad	BB	AA	AB	BC	AB	AA	AA	AB	AA
chr1D	17353001	17358000	5000	M	BB	BB	BB	BB	M	M	BB	M	BB	BC	AB	AB	AA	BB	BB	AA	BB	M	AB	BB	M	M	M	M	BB	BB	BB	AB	BB	BB	AB	BB	AB	M	AA	Ad	M	AA	AA	M	AA	AA	AA	AA	AA
chr1D	17387001	17391000	4000	BC	BB	BB	BB	BB	BC	BC	BC	BC	BB	BB	BC	BB	BB	BB	BB	BB	BB	M	BB	BB	M	BC	M	BC	AB	BB	BB	BB	AB	BB	AB	BB	BB	BC	AB	AB	BB	BB	BB	BC	BB	BC	BB	AB	BB
chr1D	17407001	17419500	12500	M	AA	AA	AA	AA	BB	M	AA	BB	AA	AA	Ad	AA	AA	AA	AA	AA	AA	BC	AA	AA	M	M	BB	BB	AA	AA	AA	AA	AA	AA	AA	AA	AA	BC	Ad	Ad	M	AA	AA	BB	AA	Ad	AA	AA	Ad
chr1D	17428001	17449000	21000	BC	AA	AA	AA	AA	AA	BB	AA	AA	AA	AA	AA	AA	AA	AA	AA	AA	AA	BB	AA	AA	BC	BB	AA	AA	AA	AA	AA	AA	AA	AA	AA	AA	AA	BB	AA	AA	BB	AA	AA	AA	AA	AA	AA	AA	AA
chr1D	17577001	17585000	8000	BB	BB	BB	BB	BB	BB	BB	BB	BB	BB	AB	BB	AB	BB	AB	BB	BB	BB	AB	BB	AB	BB	BB	BB	BB	BB	AB	BB	BB	BB	BB	BB	AB	BB	BB	AB	BB	BB	BB	AB	BB	BB	BB	BB	BB	AB
chr1D	17607001	17614500	7500	BB	Ad	Ad	Ad	AA	AB	AB	AA	AB	Ad	AA	Ad	AA	Ad	AA	AA	AA	AA	AB	AA	Ad	AB	AB	AB	AB	AA	Ad	Ad	Ad	Ad	Ad	AA	Ad	AA	AB	AA	BB	BC	AA	Ad	BB	Ad	Ad	AA	AA	Ad
chr1D	17618001	17633000	15000	AB	AB	AB	AB	AB	AB	BB	BB	AB	AB	AB	AB	BB	AB	AB	BB	AB	AB	AB	AB	AB	BB	BB	BB	BB	AB	BB	AB	AB	BB	AB	AB	AB	AB	AB	BC	BB	BB	BB	BC	BB	BB	AB	BB	BB	AB
chr1D	17658501	17663000	4500	Ad	AA	AA	AA	Ad	Ad	AB	Ad	Ad	AA	AA	AA	AA	AA	AA	AA	AA	AA	AA	AA	AA	AA	AA	AA	BB	AA	BB	BB	AA	AB	AA	AA	AA	AA	AA	AA	dd	AA	AA	AA	AA	AA	AA	AA	AA	AA
chr1D	17710001	17716000	6000	BB	AA	AA	Ad	Ad	BB	BB	AA	BB	Ad	AA	AA	AB	Ad	AA	BB	AB	AB	AA	AA	AA	AB	AB	AB	AB	AA	AA	AA	Ad	AA	AA	AA	AA	AB	AB	AB	dd	AB	AA	AB	BB	AA	Ad	AA	BB	BB
chr1D	17765001	17770000	5000	AA	AB	AA	AA	AA	AA	AA	AA	AA	AA	Ad	AA	AA	BB	AA	Ad	AA	BC	AA	Ad	AA	M	BC	AA	AA	AA	AA	Ad	AA	BC	AB	BC	AA	AA	M	AA	dd	AA	AA	AA	AA	AA	AA	AA	AA	M
chr1D	17960501	17967000	6500	AA	AB	AA	Ad	AA	AA	AA	AA	AA	AA	AA	AA	AA	AB	AA	AA	AA	AB	AA	AA	AA	AB	AB	AA	AA	AA	AA	AA	AA	AB	AA	AB	AA	AA	AB	AB	dd	AA	AA	AB	AB	AA	Ad	AA	AA	AA
chr1D	18010001	18019000	9000	AB	dd	dd	dd	dd	dd	dd	dd	Ad	dd	dd	dd	dd	dd	dd	dd	dd	dd	dd	dd	dd	dd	dd	dd	dd	dd	dd	dd	dd	Ad	Ad	Ad	Ad	Ad	dd	dd	dd	Ad	M	dd	AA	dd	dd	dd	dd	dd
chr1D	18111001	18117000	6000	AA	AA	dd	AA	AA	AA	dd	dd	AA	Ad	Ad	dd	Ad	AA	dd	AA	AA	AA	dd	AA	AA	Ad	AA	AA	AA	AA	AA	AB	dd	AA	AA	AA	dd	AB	AA	AA	dd	BB	AA	AA	AA	dd	AB	AA	AA	AB
chr1D	18241001	18246500	5500	AA	AA	AB	AA	AA	AA	AB	AA	AA	AA	BB	BB	AA	AA	AA	AA	AA	Ad	AA	AA	AA	AA	AA	AA	AA	AA	AA	AB	AA	AA	AA	AA	AA	AA	AA	AA	AA	AB	AB	AA	AA	AA	AA	AA	AA	AB
chr1D	18607001	18611000	4000	AA	Ad	dd	dd	dd	AA	dd	Ad	dd	AA	dd	Ad	AA	AA	Ad	AB	AA	AA	dd	Ad	AA	dd	dd	AA	AA	dd	dd	Ad	dd	AA	AA	AA	dd	dd	Ad	AA	AA	AB	Ad	AB	AA	Ad	AA	AA	AA	AB
chr1D	18684001	18692500	8500	AA	AA	AA	Ad	Ad	AA	AA	AA	AA	AA	AA	AA	AA	Ad	Ad	AA	AA	AA	AA	AA	AA	AA	Ad	AA	AA	AA	Ad	AA	Ad	AA	AA	AA	AA	AA	AA	AA	AA	AA	AA	AA	AA	AA	AA	AA	AA	AA
chr1D	18702001	18723000	21000	AA	AA	AA	AA	AA	AA	Ad	AA	AA	AA	AA	AA	AA	AA	AA	AA	AA	AA	AA	Ad	AA	AA	AA	AA	AA	AA	AA	AA	AA	AA	AA	AA	AA	AA	AA	AA	AA	AA	AA	AA	AA	AA	AA	AA	AA	AA
chr1D	18748501	18753000	4500	AA	AA	AB	AA	AA	AA	AA	AA	AA	AA	AB	AA	AA	AA	AA	AA	AA	AA	AA	AA	AA	AA	AA	AA	AA	AA	AA	AB	AA	M	BB	M	AA	AA	AA	Ad	AA	AA	AA	Ad	AA	AA	AA	AA	AA	AB
chr1D	18767501	18773500	6000	AA	AA	AA	AA	AA	AA	AB	AA	AA	AA	AA	Ad	AA	AA	AA	Ad	AA	AB	AA	AA	AB	AA	AA	AB	AA	AA	AB	AA	AA	AA	AB	AA	AA	AA	Ad	BB	AB	AA	AA	AB	AA	AA	AB	AA	AB	AB
chr1D	18997001	19007500	10500	AA	AA	AA	AA	AA	AA	AA	AA	AA	AA	AA	AA	AA	AA	AA	AA	AA	AA	AA	AA	AA	AA	AA	AA	AA	AA	AA	AA	BC	AA	AA	AA	AA	AA	AA	AA	AA	AA	AA	AA	AA	AA	AA	AA	AA	AA
chr1D	19066001	19078000	12000	AA	AA	BB	AA	Ad	AA	AA	AA	AA	AA	AA	AA	AA	Ad	AA	AA	AA	AA	AA	AA	AA	AA	AA	AA	AA	AA	AA	AA	AA	BB	AB	BB	AA	AA	AA	AA	AA	AA	AA	AB	AA	AA	AA	AA	AA	AA
chr1D	19071001	19094000	23000	AA	AA	BB	AA	Ad	AA	AA	AA	AA	AA	AA	AA	AA	AA	AA	AA	AA	AA	AA	AA	AA	AA	AA	AA	AA	AA	AA	AA	AA	BB	AB	BB	AA	AA	AA	AA	AA	AA	AA	AA	AA	AA	AA	AA	AA	AA
chr1D	19105501	19110500	5000	BB	AA	AA	AA	AB	AA	AA	AB	AA	AB	AB	AA	BB	AA	AA	AA	AB	AA	AA	AB	AA	AB	AB	BB	AB	BB	AB	BB	AA	BB	AB	BB	AA	BB	AB	AA	AA	AB	AB	AA	AA	AA	AA	BB	AA	AB
chr1D	19112501	19117500	5000	AA	AA	AA	Ad	Ad	AA	AA	Ad	AA	AA	AA	Ad	Ad	AA	AA	AA	AB	AA	AA	AA	Ad	AB	AB	AA	Ad	AA	Ad	AA	AA	BB	AB	BC	AA	AA	AB	AB	AA	BB	AA	AB	AA	AA	Ad	AA	AA	Ad
chr1D	19263001	19275000	12000	Ad	AA	AA	Ad	Ad	AB	Ad	AA	Ad	Ad	AA	Ad	Ad	Ad	Ad	Ad	AB	AA	Ad	AA	AA	BB	BB	AB	AA	Ad	Ad	Ad	AA	BB	AA	AA	Ad	Ad	BB	AB	AA	AB	Ad	AA	AA	AA	Ad	AA	AA	Ad
chr1D	19271001	19275000	4000	Ad	Ad	AA	Ad	Ad	AB	Ad	AA	Ad	Ad	Ad	Ad	Ad	Ad	Ad	Ad	AB	AA	Ad	AA	AA	BC	BC	AB	AA	Ad	Ad	Ad	AA	M	AA	AB	Ad	Ad	AB	AB	AA	AB	Ad	AA	AA	AA	Ad	AA	AA	Ad
chr1D	19275001	19285000	10000	dd	AA	AB	dd	dd	BC	dd	AB	dd	AA	Ad	Ad	Ad	dd	Ad	Ad	dd	Ad	Ad	AB	AB	AB	AB	AA	AB	Ad	dd	Ad	AB	dd	Ad	Ad	Ad	dd	AB	Ad	dd	Ad	Ad	Ad	AA	dd	dd	AA	dd	dd
chr1D	19291501	19296000	4500	dd	Ad	AA	dd	dd	BB	dd	AA	dd	Ad	dd	dd	dd	dd	dd	dd	dd	dd	dd	AA	AA	AA	AA	AA	AA	dd	dd	dd	AA	dd	dd	dd	dd	dd	AA	dd	dd	dd	dd	dd	AA	dd	dd	AB	dd	dd
chr1D	19555001	19564500	9500	AA	AA	AA	AA	AA	AA	AA	AA	AA	AA	AA	AA	AA	AA	AA	AB	AB	AA	AA	AA	AA	AA	AA	BB	AB	AB	AA	AB	AA	AA	AA	AA	AA	AA	AA	AB	AA	AB	AB	AB	AA	AA	AB	AB	AB	AB
chr1D	19571001	19591000	20000	dd	Ad	AA	dd	Ad	AA	dd	AB	dd	Ad	dd	dd	Ad	dd	dd	dd	Ad	dd	dd	AB	AB	AB	AA	BC	AB	Ad	dd	dd	AA	Ad	dd	dd	dd	Ad	AB	Ad	AA	Ad	dd	Ad	AA	dd	dd	AB	dd	dd
chr1D	19709501	19717500	8000	AA	AB	AB	AA	AA	BB	AA	AB	AA	AB	AA	AA	AA	AA	AA	AA	AB	AB	AB	BB	AB	BB	BB	BB	BB	AB	AA	AA	BB	AA	AB	AA	AA	AB	BB	AA	Ad	AA	AA	Ad	AB	AA	AA	AB	AA	AA
chr1D	19789501	19793500	4000	dd	Ad	AA	dd	dd	AB	dd	AB	dd	AB	dd	dd	dd	dd	dd	dd	dd	dd	dd	AA	AA	AA	AB	BB	AB	dd	dd	dd	BC	dd	dd	dd	dd	dd	AA	dd	AA	dd	dd	dd	AA	dd	dd	AB	dd	dd
chr1D	19789501	19808000	18500	Ad	AA	AA	Ad	Ad	AA	Ad	AA	Ad	AB	Ad	Ad	Ad	Ad	Ad	Ad	Ad	Ad	Ad	AA	AA	AA	AA	BB	AA	Ad	Ad	Ad	BB	Ad	Ad	Ad	Ad	Ad	AA	Ad	AA	AA	AA	AA	AA	AA	Ad	AA	Ad	Ad
chr1D	19880001	19884500	4500	AA	AA	AA	AA	AA	AA	AA	AA	AA	AA	AA	AB	AA	AA	AA	AA	AA	AA	AA	AA	AA	AA	AA	AA	AA	AA	AA	AA	AA	AA	AA	AA	AA	AA	AA	AB	AA	AB	AA	AA	AA	AA	AB	AA	AB	AA
chr1D	20116501	20122500	6000	AA	AB	AB	AA	AA	BB	AA	AB	AA	BB	AA	AA	AB	AA	AA	AA	AB	AA	AA	AB	BB	AB	BB	AB	BB	AA	AA	AB	AB	AA	AA	AA	AA	AB	AB	Ad	AA	AA	AA	AA	BB	AA	AA	AB	AB	AA
chr1D	20133501	20141500	8000	Ad	AA	AB	AA	Ad	BB	Ad	AB	Ad	BB	Ad	Ad	AB	AA	Ad	Ad	AB	Ad	Ad	AB	BB	AA	AB	AB	AB	Ad	AA	AB	AB	AA	AA	Ad	AA	AB	AB	Ad	Ad	AA	Ad	Ad	BB	Ad	Ad	AB	AA	AA
chr1D	20293501	20301000	7500	AA	AA	BB	AA	AA	AA	BB	AA	AA	AA	AA	AA	AA	AA	AA	AA	AA	AA	AA	AA	AA	BB	BB	AA	AA	AA	AA	AA	AA	AA	BB	BB	AA	AA	AA	AB	AA	AA	AA	AA	AA	AA	AA	AA	AA	AA
chr1D	20303001	20307000	4000	AA	AA	BB	AA	AA	Ad	BB	Ad	AA	Ad	AA	AA	AA	AA	AA	AA	AB	AA	AA	AA	AA	BB	BB	AA	AA	AA	AA	Ad	AA	AB	AB	AB	AA	AA	AA	AA	AA	AA	AA	AB	AA	AA	Ad	AB	AA	Ad
chr1D	20304501	20310500	6000	AA	Ad	BB	AA	AA	Ad	AB	Ad	AA	AA	AA	AA	AA	Ad	AA	AA	AA	AA	AA	AA	AA	BB	BB	AA	AA	AA	AA	AA	Ad	AA	AB	AB	AA	AA	AA	AA	AA	AA	AA	AA	AA	AA	AA	AA	AA	Ad
chr1D	20342501	20346500	4000	AA	AB	BB	AA	AA	AA	AB	AA	AB	AA	AA	AA	AB	AA	AA	AA	AA	AA	AA	AB	AA	M	M	AA	AB	AB	AA	AB	AA	AB	AA	AB	AA	AA	AA	Ad	AA	AA	AA	AA	AA	AA	AA	AA	AA	Ad
chr1D	20521001	20540500	19500	dd	AB	M	dd	dd	M	dd	M	dd	M	dd	dd	dd	dd	dd	dd	dd	dd	dd	M	M	M	M	M	M	dd	dd	dd	M	dd	BC	dd	dd	M	M	dd	dd	dd	dd	dd	M	dd	dd	M	dd	dd
chr1D	20570501	20574500	4000	AA	AA	AA	AA	AA	Ad	AA	AA	AA	Ad	AA	AA	AA	Ad	AA	AA	AA	AA	AA	AA	AA	AA	AA	AA	Ad	AA	AA	Ad	Ad	AA	AA	AA	AA	AA	AA	AB	AA	AB	AA	AA	AA	AA	AA	AA	AA	Ad
chr1D	20646001	20655000	9000	M	AA	AA	AA	AA	AA	AA	AA	AA	AA	AA	AA	AA	AA	AA	AA	AA	AA	AA	AA	AA	AB	AB	AA	AA	AB	AA	AA	AA	AA	AA	AA	AA	AA	AA	AB	AA	AB	AA	AB	AA	AA	AA	AA	AA	AA
chr1D	20699501	20704500	5000	AA	AA	AB	AB	AA	AA	BB	AA	AA	AA	AA	AA	AA	AA	AA	AA	AB	AB	AA	AB	AB	BB	BB	AA	AA	AA	AB	AB	AB	AB	BC	BC	AB	AB	AB	AA	AA	AB	AA	AB	AA	AB	AA	AB	AB	AB
chr1D	20711001	20716000	5000	AB	AB	AA	AA	AB	AA	AB	AA	AB	AA	AB	AA	AA	BB	AB	Ad	AA	AB	AB	Ad	AA	AA	AA	AA	AA	AB	AB	M	AA	AA	AA	AA	AA	AA	AA	AB	AA	BC	AB	AB	AA	BB	BB	BB	AA	AB
chr1D	20757001	20764000	7000	BC	BC	BB	BB	BC	BB	M	BC	M	AB	M	M	M	M	M	AB	M	M	M	AB	BC	AB	BB	BB	BC	M	M	BC	AB	AB	BB	AB	BC	AB	BB	M	M	BC	BC	BC	AB	M	AB	BC	BC	AA
chr1D	20945501	20950000	4500	AB	BB	AB	AB	BB	AB	AB	BB	BB	AB	AB	AB	AB	AB	AB	BB	BB	BB	AB	BB	AB	BB	BB	AB	BB	BB	BB	AA	AB	BB	AB	AB	AB	BB	AB	BB	BB	BB	AB	BB	BB	BB	AA	AB	AB	AA
chr1D	20989501	21009000	19500	AA	AA	AA	AA	AA	AA	AA	AA	AA	AA	AA	AA	AA	AA	AA	AA	AA	AA	AA	AA	AA	AA	AA	AA	AA	AA	AA	AA	AA	AA	AA	AA	AA	AA	AA	AA	M	AA	AA	AB	AA	AA	AA	AA	AA	AA
chr1D	21105501	21132500	27000	AA	AA	BC	Ad	Ad	BB	AA	BC	AA	BC	AA	AB	AA	AA	AA	AB	AA	AA	AA	BC	BC	BB	BC	BC	BC	AA	AA	AB	BB	BB	BB	BC	AA	BC	M	M	M	BB	BB	AA	BC	BB	AA	BB	M	BB
chr1D	21253001	21259000	6000	dd	dd	BB	Ad	Ad	BB	Ad	BB	Ad	BB	dd	Ad	Ad	dd	Ad	Ad	dd	Ad	Ad	BB	AA	BB	AB	BB	BB	Ad	Ad	Ad	BB	BB	BB	BC	Ad	BB	BB	dd	AA	Ad	dd	dd	BB	dd	dd	dd	dd	dd
chr1D	21466001	21473500	7500	M	M	BB	M	M	BB	BB	BB	M	BB	M	M	M	M	M	M	M	M	M	BB	AA	M	M	BB	BB	M	M	M	BB	AA	BC	BB	M	BB	M	M	AA	M	M	M	AA	M	M	M	M	M
chr1D	21470001	21479500	9500	M	M	AA	M	M	AA	AA	AA	M	AA	M	M	M	M	M	M	M	M	M	AA	AA	M	M	AA	AA	M	M	M	AA	AA	AB	AA	M	AA	M	M	AA	M	M	M	AA	M	M	M	M	M
chr1D	21789501	21795000	5500	dd	dd	AA	dd	dd	AA	dd	AA	dd	AA	dd	dd	dd	dd	dd	dd	dd	dd	dd	AA	AA	dd	dd	AA	AA	dd	dd	Ad	AA	AA	AA	AB	dd	AA	dd	dd	Ad	dd	dd	dd	BB	dd	dd	dd	dd	dd
chr1D	21892501	21905000	12500	AA	BB	AA	BB	AA	AB	M	BB	BB	AA	BB	BB	AA	AB	BB	AB	AB	BB	AB	AA	BB	AA	AA	AA	AA	AA	AA	AA	AA	AB	BB	AA	AB	BB	BB	M	AA	M	BB	BB	AA	BB	AA	BB	BB	BB
chr1D	21892501	21927000	34500	AA	BB	AB	AB	AB	AB	M	AB	AB	AA	AB	BB	AB	AB	AB	AB	AB	AB	AB	AA	AB	AA	AA	AB	AA	AB	AA	AB	AA	AB	AB	AA	AB	BB	AB	M	Ad	M	BB	AB	AA	BB	AB	BB	BB	AB
chr1D	21982501	21986500	4000	BC	BC	BC	BC	BB	BB	BC	BB	BB	BB	BC	BC	BB	BB	BC	BC	BB	BC	BC	BC	M	BB	BB	BC	BC	M	BC	BB	BC	BC	BC	BC	BB	BC	BC	BC	BB	BB	BC	BC	BC	BC	BB	BC	M	M
chr1D	21989001	21993000	4000	M	M	M	M	M	BC	BB	M	BC	BC	M	M	BC	BB	M	M	M	BC	M	BC	M	BB	M	M	M	M	M	BC	BC	M	BC	M	BC	M	M	M	BC	BC	M	M	M	M	BC	M	M	M
chr1D	22173501	22182500	9000	AB	BB	AB	AB	BB	AB	Ad	BB	BB	BB	BB	BB	BB	AB	BB	BB	AB	AB	BB	BB	AB	AB	BB	BB	BB	AB	AB	BB	BB	BB	AB	AB	BB	AA	BB	Ad	Ad	Ad	AB	AB	BB	AB	AA	BB	AB	AA
chr1D	22267001	22271000	4000	BC	BC	M	BB	BC	M	BB	M	BB	M	BC	BC	BC	M	BC	BB	BC	BC	M	M	BC	M	M	M	M	M	M	BC	BC	M	BC	M	M	BC	M	AA	AA	BB	BB	BC	M	BC	AB	BC	BC	AB
chr1D	22412001	22434000	22000	AA	AA	AA	AA	AA	AA	AA	AA	AA	AA	AA	AA	AA	AA	AA	AA	AA	AA	AA	AA	AA	AA	AA	AA	AA	AA	AA	AA	AA	AA	AA	AA	AA	AA	M	AB	AA	AA	AA	AA	AA	AA	AA	AA	AA	AA
chr1D	22813001	22818500	5500	BB	AA	AB	BB	AB	AB	dd	AB	AA	BB	AA	AA	AB	AB	AB	AB	AB	AB	AB	BB	AA	AA	AB	AB	AA	AA	AB	AB	AA	AB	AB	AA	AB	BB	AB	AA	AA	AB	AA	AA	AA	AA	AB	AA	AA	AB
chr1D	22817001	22821000	4000	AB	AA	AB	AB	AB	AA	dd	AA	AA	AB	AA	AA	AA	AA	AA	AA	AA	AB	AA	AB	AA	AA	AA	AA	AA	AA	AA	BB	AA	AB	AB	AA	AB	AB	AB	AA	AA	AB	AA	AA	AA	AA	AA	AA	AA	AB
chr1D	22846501	22850500	4000	AA	AA	AA	AA	Ad	Ad	BB	AA	AA	AA	AA	AA	AA	AA	AA	AA	AA	AA	AA	AA	AA	AA	AA	AA	AA	AA	AA	AA	AA	AA	AA	AA	AA	AA	AA	AB	AA	AA	AA	AA	AA	AA	AA	AA	AA	AA
chr1D	22864501	22869000	4500	AA	AA	AA	AA	AA	AA	BB	AA	AA	AA	AA	AA	AA	Ad	AA	AA	AA	AA	AA	AA	AA	AA	AA	AA	AA	AA	AA	AA	AA	AA	AA	AA	AA	AA	AA	AB	AA	AA	AA	AA	AA	AA	AA	AA	AA	AA
chr1D	22941001	22945000	4000	BB	BC	BC	BB	BC	BC	Ad	M	BC	BB	BB	BB	BB	BB	BB	BC	BC	BC	BB	BC	BC	BC	M	BB	BB	BC	BC	BB	BB	BB	BB	BC	BB	BC	BB	M	BC	BC	BC	BB	BC	BC	AB	M	BC	BB
chr1D	23015001	23019000	4000	BB	BB	BB	AB	AB	BB	BB	BB	BB	BB	AB	BB	AB	BB	BB	AB	BC	BC	AB	BB	BC	BB	AB	BB	BB	BB	BB	BB	BB	BB	BB	AB	BB	AB	AB	AB	BB	BB	AB	AB	BB	BB	AB	AB	AB	BB
chr1D	23030501	23035000	4500	AA	AA	AA	AB	AA	AA	AA	AA	AB	AA	AA	AB	AA	AA	AA	AA	AA	AA	AA	AA	AA	AA	AA	AA	AA	AA	AA	AA	AA	AA	AA	AA	AA	AA	AB	BC	AA	AA	AA	AB	AA	AA	AA	AA	AA	AA
chr1D	23165001	23170000	5000	AA	AA	AA	AA	AA	AA	AA	AA	AA	AA	AA	AA	AA	AA	AA	AA	AA	AB	AB	AA	AA	AA	AA	AA	AA	AA	AA	AA	Ad	AA	AA	AA	AA	AA	Ad	BB	AA	AA	AA	AB	AA	AA	AB	AA	AB	AA
chr1D	23183001	23187500	4500	AB	AA	AA	AA	AA	AA	AA	AB	AA	AA	AA	AA	AB	AB	AB	AA	AB	AA	AA	AA	AA	AA	AB	AB	AA	AA	AB	AA	AA	AA	AA	AA	AA	AA	AB	BB	AA	AA	AA	AB	AA	AA	Ad	AA	AA	Ad
chr1D	23334001	23340000	6000	AB	AA	AA	AA	AA	AA	AB	AA	AB	AB	AA	AA	AB	AA	AB	AA	AB	AB	AB	AA	AA	AA	AA	AA	AA	AA	AB	AB	BB	AA	AA	AB	AA	AA	AB	BB	AA	BB	AA	AB	AA	AA	AA	AB	AA	AA
chr1D	23454001	23460000	6000	AA	BB	AB	AB	AB	AB	AA	AA	AB	AB	AB	AB	AA	AB	AB	AA	AB	AB	AB	AB	AB	AB	AB	AB	AB	AB	AB	AB	AB	AB	AB	AB	AA	AB	BC	AB	AB	AA	AA	AB	AB	AB	AB	AA	AA	AB
chr1D	24050001	24054500	4500	AB	AA	AA	AA	AA	AA	AA	AA	AB	AA	AB	BB	AA	AB	BB	AA	AA	AB	AB	AB	Ad	AA	AA	AA	AA	Ad	AA	AB	AA	AA	AA	Ad	AA	AA	AA	AA	AA	BC	BB	AA	AA	AA	AB	AB	AB	BB
chr1D	24141501	24153500	12000	AA	AA	AA	AA	AA	AA	Ad	AA	AA	AA	AA	AA	AA	AA	AA	AA	AA	AA	AA	AA	AA	AA	AA	AA	AA	AB	AA	AA	AA	AA	Ad	AA	AA	AA	AA	AA	AA	AA	AA	AA	AA	AA	AA	AA	AA	AA
chr1D	24518501	24531500	13000	AA	AA	AA	AA	AA	BB	AA	AA	AA	AA	AA	AA	AA	AA	AA	AA	AA	AA	AA	AA	AA	AA	AA	AA	AA	AA	AA	AA	AA	AA	AA	AA	AA	AA	AA	AA	AA	AA	AA	AA	AA	AA	AA	AA	AA	AA
chr1D	24930001	24936500	6500	Ad	AA	AA	AA	AA	AA	AA	AA	AA	AA	AA	AA	AA	AA	AA	AA	AA	AA	AA	AA	AA	AA	AA	AA	AA	AA	AA	AA	AA	AA	AA	AA	AA	AA	AA	AB	AA	AB	AA	AB	AA	AA	AA	AA	AA	AA
chr1D	24949501	24953500	4000	AA	AA	AA	AA	AA	AA	AA	AA	AA	AA	AA	AA	AA	AA	AA	AA	AA	AA	AA	AA	AA	AA	AA	AA	AA	AA	AA	AA	AA	AA	AA	AA	AA	AA	AA	AB	AA	AA	AA	AB	AA	AA	AA	AA	AA	AA
chr1D	25037001	25041000	4000	BB	BB	BB	BB	BB	BB	AB	BB	BC	BB	BB	AB	BB	BC	BB	BB	AB	BB	BB	BB	AA	BB	BC	AB	BB	BB	BB	M	BC	BB	BB	BB	BB	BB	BB	AA	BC	BC	BB	AA	BC	BB	BB	BB	BB	BB
chr1D	25160501	25165500	5000	AB	AA	AA	AA	AA	AA	BB	AA	AB	AA	AA	AA	AA	AA	AA	AB	AA	AA	AA	AB	AB	AA	AA	AA	AA	AA	AA	AB	AA	AA	AB	AA	AB	AB	AA	AA	AA	AA	AA	AA	AA	AA	AA	AA	AA	AA
chr1D	25419501	25424000	4500	AA	AA	AA	AA	Ad	Ad	BB	AA	AA	AA	AA	AA	AA	AA	Ad	AA	AA	AA	AA	AA	BB	AA	AA	AA	AA	AA	AA	AA	AA	AA	AB	AA	Ad	AA	AA	AA	AA	AA	AA	AA	AA	AA	AA	AA	AA	AB
chr1D	25684501	25691500	7000	AA	AA	Ad	AA	AA	AA	Ad	AA	AA	AA	AA	AA	AA	AA	AA	AA	AA	AA	AA	AA	AA	AA	AA	AA	AA	AA	AA	AA	AA	AA	AA	AA	AA	AA	AA	AA	AA	AB	AA	AA	AA	AA	AA	AA	AA	AA
chr1D	25700001	25704000	4000	AB	AB	AA	AB	AB	AB	AA	BB	AB	AB	AB	AB	AA	AA	AB	AB	AB	AB	AB	AB	AA	AB	AB	AB	AB	AB	AA	AB	BB	AB	AB	AB	AB	AB	AB	BC	AB	AB	AB	AB	AB	AA	AA	AB	AB	AB
chr1D	25727501	25731500	4000	AA	AA	AA	AA	AA	AA	AA	AA	AA	AA	AA	AA	AA	AA	Ad	AA	AA	AA	AA	AA	AA	AA	AA	AA	AA	AA	AA	Ad	Ad	AA	AA	AA	AA	AA	AA	AB	AA	AB	AA	AB	AA	AB	AA	AB	AA	AA
chr1D	25746501	25752500	6000	AA	AA	AA	AA	AA	AA	BB	AA	AA	AA	AA	AA	AA	AA	AA	AA	AA	AA	AA	AA	Ad	AA	AA	AA	AA	AA	AA	AA	AA	AA	AA	AA	AA	AA	AA	AA	AA	AA	AA	AA	AA	AA	AA	AA	AA	AA
chr1D	25766501	25770500	4000	AA	AA	AA	AA	AA	Ad	BB	Ad	AA	AA	Ad	Ad	AA	AA	Ad	AA	AA	AA	AA	Ad	AA	AA	AA	AA	AA	AA	AA	Ad	AA	AA	Ad	AA	AA	AA	AA	AB	AA	AA	AA	AA	AA	AA	Ad	AA	AA	AA
chr1D	26139501	26145500	6000	AA	AA	AA	Ad	AA	AA	Ad	AA	AA	Ad	Ad	AA	AA	AA	AA	Ad	AA	AA	AA	AA	AA	AA	AA	AA	AA	Ad	AA	AA	AA	Ad	AA	AA	Ad	AA	AA	AA	AA	AB	AA	AA	AA	AA	AA	AA	AA	AA
chr1D	26370001	26378000	8000	BB	AA	AA	AA	AB	AA	AB	BB	AA	AA	AA	AA	AA	AA	AB	AA	AA	AA	AA	AA	BB	AA	AA	BB	AA	AB	BB	AB	AA	AA	AA	AA	AA	AA	AA	AA	AA	AA	AA	AA	AA	AA	AB	AA	AB	AB
chr1D	26728001	26732000	4000	AB	BC	AB	BB	AB	BC	AB	AA	BC	BB	AB	AB	BC	AB	BC	AA	AB	AA	BB	BB	AA	BB	BB	AA	BB	AA	AA	M	BC	BB	BC	BC	BC	BC	BB	AA	M	M	BC	AB	M	BB	AA	BC	AB	AB
chr1D	26960001	26965000	5000	AA	AA	AA	AA	Ad	AA	Ad	Ad	AA	AA	AA	AA	AA	Ad	AA	AA	AA	Ad	AA	AA	AA	AA	AA	Ad	AA	Ad	AA	AA	AA	AA	AA	AA	AA	AA	AA	AA	AA	AB	AA	AA	AA	AA	Ad	AA	AA	AA
chr1D	27132501	27141500	9000	dd	AA	dd	AA	dd	AA	dd	dd	AA	AA	AA	AB	AB	dd	AA	dd	AA	dd	AA	AA	dd	AA	AA	dd	AA	dd	dd	Ad	AA	AA	AA	AA	AA	AA	AA	AA	M	AA	AA	AA	AA	AA	dd	AA	AA	AA
chr1D	27161001	27165000	4000	dd	AA	dd	AA	dd	AA	dd	dd	AA	AA	Ad	AA	AA	dd	AA	dd	AA	dd	AA	Ad	dd	AA	Ad	dd	AA	dd	dd	dd	AA	AA	AA	Ad	Ad	AA	AA	AA	AA	AA	AA	AA	AA	AA	dd	AA	AA	AB
chr1D	27168001	27172000	4000	dd	AB	dd	AA	dd	AA	dd	dd	AB	AA	AA	AA	AB	dd	AB	dd	AA	dd	AB	AB	dd	AA	AB	dd	AB	dd	dd	Ad	AA	AA	AA	AA	AA	AA	AA	BB	AA	AA	AA	AB	AA	AA	dd	AA	AA	AB
chr1D	27171001	27175000	4000	dd	AB	dd	BB	dd	AB	dd	dd	BB	BB	AB	BB	AB	dd	AB	dd	BB	dd	BB	BB	dd	BB	AB	dd	AB	dd	dd	Ad	AB	AB	BB	AB	BB	AB	BB	BC	BB	AB	BB	BB	AB	BB	dd	AB	AB	AB
chr1D	27178501	27184000	5500	dd	AA	dd	AA	dd	AA	dd	dd	AA	AA	AA	AA	AA	dd	AA	dd	AA	dd	AA	AA	dd	AA	Ad	dd	AA	dd	dd	dd	AA	AA	AA	AA	AA	AA	AA	AB	AA	AB	AA	AA	AA	AA	dd	AA	AA	AA
chr1D	27245001	27251500	6500	BC	Ad	BC	AA	BC	AA	BC	BC	AA	AA	AA	dd	dd	BC	AA	M	dd	M	AA	AA	M	AA	AA	M	AA	BC	BC	BC	AA	AA	AA	AA	dd	AA	AA	AA	M	dd	dd	AA	AA	dd	AB	dd	AA	AB
chr1D	27273001	27279000	6000	AA	AA	Ad	AA	Ad	AA	Ad	Ad	AA	AA	AA	AA	AA	Ad	AA	AA	AA	Ad	AA	AA	AA	AA	AA	Ad	AA	Ad	AA	AA	AA	AA	AA	AA	AA	AA	AA	AA	BC	AA	AA	AA	AA	AA	AA	AA	AA	AA
chr1D	27308001	27318000	10000	M	BB	M	BB	BB	AB	BB	BB	BB	BB	BB	BB	BB	BB	BB	M	BB	M	BB	BB	M	BB	BB	M	AB	M	M	M	BB	AB	BB	BB	AB	BB	BB	AB	M	AB	BB	AB	BB	AB	M	AB	BB	BB
chr1D	27333001	27339500	6500	M	BC	M	AB	BC	BB	M	M	BB	BC	BB	M	BC	M	BB	M	BC	M	BB	BB	M	BB	BB	M	BB	M	M	M	M	BB	BC	BB	AB	BB	BC	AB	M	AB	BB	AB	BB	AB	M	AB	AB	BB
chr1D	27682001	27687500	5500	M	BB	M	BB	BC	BC	BB	BC	M	M	M	M	BB	BB	M	BC	BB	BB	BB	M	M	BB	BB	BB	M	BC	M	M	BC	M	M	M	M	BC	M	M	AA	BC	BC	M	BB	M	BC	BC	BB	BC
chr1D	28572001	28576000	4000	AA	Ad	Ad	AB	AA	AA	Ad	AA	AA	AB	AA	AB	AA	AA	AB	Ad	AB	Ad	AB	AB	AA	BB	AB	AA	AA	AA	AA	AA	AB	AA	AB	AB	AB	AB	AB	BB	AA	AB	AB	BB	AB	BB	AA	AB	AB	AB
chr1D	28612001	28617500	5500	AB	BB	AB	AA	AB	AB	BB	BB	BB	AB	BB	BB	AB	BB	BB	BC	AB	BC	BC	AA	AB	AA	AA	BB	BB	BB	BB	AB	BB	BB	AB	BB	AB	AB	BB	BC	AA	AB	BB	BC	AA	BB	AA	AA	BB	AB
chr1D	29371501	29376000	4500	AB	M	AB	M	BB	M	AB	BB	BB	M	BC	M	M	BB	M	BB	M	BB	M	BC	BB	BC	M	AB	BC	BB	BB	BB	M	AB	BB	BB	M	M	M	BC	BB	BC	BC	BB	BC	BC	BC	BC	M	M
chr1D	29584001	29598000	14000	AA	AA	AA	AA	AA	AA	AA	AA	AA	AA	AA	AA	AA	AA	AA	AA	AA	AA	AA	AA	AA	AA	AA	AA	AA	AA	AA	AA	AA	AA	AA	AA	AA	AA	AA	AB	AA	AA	AA	AA	AA	AA	AA	AA	AA	AA
chr1D	29695001	29699000	4000	AA	AA	AA	AA	AA	AA	AA	AA	AA	AA	AA	AA	AA	AA	AA	AA	AA	AA	AA	AA	AA	AB	AB	AA	AA	AA	AA	AA	AB	AA	AA	AA	AA	BB	BB	AA	AA	AA	AA	AA	AA	AA	AA	AA	AA	AA
chr1D	29752501	29758500	6000	AA	AB	AA	Ad	AA	AA	AA	AA	AA	AA	AA	AA	AA	AA	AA	AA	AA	AA	AA	AA	AA	AA	AA	AA	AA	AA	AA	AA	AA	AA	AA	AA	AB	AA	AA	AA	AA	AA	AA	AA	AA	AA	AA	AA	AA	AB
chr1D	29790501	29794500	4000	BC	BC	BC	BC	BC	BC	BB	BC	M	BC	BC	M	M	BC	M	M	BC	BC	BC	BC	BC	BC	M	BC	BC	BC	BC	BB	BC	BC	BC	M	BB	BB	M	M	BB	BB	BC	M	BC	M	AB	BC	BC	BB
chr1D	29884001	29888000	4000	M	BB	AA	AA	AA	AA	AA	AA	AA	M	AA	AA	AB	BC	BC	AA	AB	BC	AA	AB	AA	AB	AA	AA	AA	AA	AA	AA	BC	AB	AA	AA	BC	AA	AB	M	AA	AA	AA	BB	AA	AB	AA	AA	AA	AA
chr1D	30074501	30079000	4500	BC	AB	AA	AA	AA	AA	AA	AA	AA	BC	AA	AA	AA	M	M	AA	AA	M	AA	AB	AA	AA	AA	AA	AA	AA	AA	AA	M	AA	AA	AA	BC	AA	AA	M	AA	AA	AA	AB	AA	AB	AA	AA	AA	AA
chr1D	30277001	30285000	8000	AB	AB	AB	AA	AA	AA	AB	AA	BB	BB	AB	AA	AA	AB	BB	AB	AB	AB	AA	AB	AB	AB	AB	AA	AA	AA	AA	AA	AB	AB	AB	AA	AB	AA	AA	BC	AB	AB	AA	BB	AA	AB	AA	AB	AB	AA
chr1D	30282001	30288000	6000	AB	AA	AB	AA	AA	AA	AA	AA	BB	BB	AB	AA	AA	AB	AB	AA	AB	AB	AA	AA	AA	AB	AA	AA	AA	AA	AA	AA	AB	AA	AB	AA	AB	AA	AA	BB	AA	AA	AA	BB	AA	AB	AA	AA	AA	AA
chr1D	30291501	30296000	4500	AA	AA	AA	AA	AA	AA	AA	AA	AA	AA	AB	AA	AA	AA	AA	AA	AA	AA	AA	AA	AA	AA	AA	AA	AA	AA	AA	AA	AA	AA	AA	AA	AB	AA	AA	AA	AA	AB	AA	AA	AA	AA	AA	AA	AA	AA
chr1D	30311501	30316500	5000	AA	AA	AA	AA	AA	Ad	AA	AA	AA	AA	AA	AA	AB	AB	AA	AA	AB	AA	AA	AA	AA	AB	AA	AA	AA	Ad	AA	AA	Ad	AB	AA	AA	AA	Ad	AA	AA	AA	AA	AA	AB	AA	AA	AA	AA	AA	AA
chr1D	30512001	30516500	4500	AA	AA	AA	AA	AA	AA	AA	AA	AA	AA	AA	AA	AA	AA	AB	AA	AA	AA	AA	AA	AA	AA	AB	AA	AB	AA	AA	AA	AA	AB	AA	AA	BB	AA	AA	BC	AA	BC	AA	AA	AA	AA	AA	BC	AB	AA
chr1D	30663501	30667500	4000	M	BB	BC	BC	AA	AA	dd	BB	BC	AA	BC	BB	BB	BC	BB	AB	BB	BB	AA	BB	dd	BB	BB	AA	AA	AA	AA	AA	BC	BB	BB	BB	AA	BC	BB	BC	dd	AB	BC	BC	AA	BB	AB	BB	BC	BB
chr1D	30727501	30731500	4000	AB	AA	BB	AB	AB	BB	dd	AB	BB	dd	BB	BB	AB	AB	Ad	dd	AB	AB	AB	AB	dd	BB	AB	AB	BB	BB	BB	AB	Ad	BB	BB	BB	dd	BB	AB	dd	dd	dd	BB	BB	BB	BB	BB	dd	AB	AB
chr1D	30731501	30752500	21000	BB	AA	BC	BB	BB	BC	dd	BB	BB	dd	BB	BC	BC	BB	AA	dd	BB	BB	BB	BC	dd	BB	BC	BB	BB	BB	BB	BC	Ad	BC	BB	BC	dd	BC	BC	dd	dd	dd	BB	BB	BB	BB	BC	dd	BB	BC
chr1D	30782501	30787000	4500	BB	Ad	BC	BB	BB	BB	dd	M	BB	dd	BC	BC	BC	BC	AA	dd	BB	BB	BC	BC	dd	BB	BB	M	BC	BB	BC	BB	dd	BC	BC	BB	dd	BC	BB	dd	dd	dd	AB	AB	BB	BC	BC	dd	AB	BB
chr1D	30804001	30808000	4000	BC	AA	BB	BB	BC	BB	dd	BB	BB	dd	BB	BC	BB	BB	AA	dd	BB	BB	BB	BB	dd	BC	BB	BB	BB	BB	BC	BB	Ad	BB	BB	BB	dd	BC	BB	dd	dd	dd	BB	BB	BB	BB	AB	dd	BB	BB
chr1D	30817501	30826500	9000	BC	AB	BC	BC	BB	M	dd	BC	M	dd	M	BB	BC	BC	AB	dd	BC	BC	BC	BC	dd	BC	BC	BC	BC	BC	BC	BC	dd	M	M	M	dd	M	BC	dd	dd	dd	BC	BB	BC	BC	BB	dd	BC	BB
chr1D	30909501	30914000	4500	BC	AA	BB	BB	BC	BB	dd	BB	BB	dd	AB	BC	BB	BB	AA	dd	AB	BB	BB	BB	dd	BC	BB	BB	BB	BB	BC	BB	Ad	BB	BB	BB	dd	BC	BB	dd	dd	dd	BB	BB	BB	BB	AA	dd	AB	AB
chr1D	30932501	30937500	5000	AB	Ad	AB	AB	AB	M	dd	AB	M	dd	M	AB	AB	BB	Ad	dd	AB	AB	AB	AB	dd	AB	AB	AB	AB	AB	AB	AB	dd	M	M	M	dd	M	AB	dd	dd	dd	AB	BB	AB	AB	AB	dd	AB	AB
chr1D	30989501	30993500	4000	M	M	M	M	M	M	BC	M	M	M	M	M	M	M	M	M	M	M	M	M	BC	M	M	M	M	M	M	M	BC	M	M	M	BC	M	M	BB	BC	BB	M	M	M	M	M	BB	M	M
chr1D	31265501	31272500	7000	BB	BB	BB	BB	BB	BB	BB	BB	BC	BB	BB	BC	BC	BB	BC	BB	BB	BB	BB	BC	BC	BB	BB	BC	BB	BC	BB	BC	BB	BC	BB	BB	BC	BB	BB	BC	BC	BB	BB	BC	BB	BB	AA	BC	BB	BB
chr1D	31320501	31324500	4000	AA	AA	Ad	AA	Ad	AA	AA	AA	AA	Ad	AA	AA	AA	AA	AA	AA	AA	AA	AA	AA	AA	AA	AA	AA	AA	AA	AA	AA	AA	AA	AA	Ad	AA	Ad	Ad	AB	dd	BB	AA	AB	AA	AB	AA	AB	AA	AA
chr1D	31426001	31430000	4000	AB	BB	AB	BB	BB	AB	BB	AB	AB	AA	BB	AB	AB	AB	AB	AB	AB	BB	BB	BB	AB	BB	BB	BB	AB	BB	AB	AB	AB	AB	AB	BB	AB	BB	AB	M	AA	BB	AB	BC	BB	BC	AB	AB	BC	AB
chr1D	31510001	31520000	10000	AA	Ad	Ad	AB	AA	AB	BC	Ad	AB	Ad	AB	AB	AB	AB	Ad	Ad	AA	AB	AB	Ad	Ad	AA	AB	AA	AA	AA	AA	AA	Ad	AB	AA	AB	Ad	AA	AB	dd	dd	dd	AA	AA	AA	AA	dd	Ad	AA	AA
chr1D	32744001	32748000	4000	BC	BC	M	BC	BB	BC	BC	BB	BC	BB	M	BC	BC	BC	BC	BC	M	BC	BC	BB	BB	BB	BB	M	BC	BC	BB	BB	BC	BB	BC	BB	BB	BC	BC	BC	AB	BB	BC	M	BC	BC	BB	BB	BC	BB
chr1D	32805501	32810000	4500	AB	AB	Ad	AA	BB	BB	Ad	Ad	BB	AA	BB	BB	AB	AA	Ad	Ad	BB	Ad	BB	AA	Ad	AB	AB	AB	BB	Ad	Ad	Ad	AA	Ad	Ad	Ad	Ad	AB	AB	Ad	BC	AA	AA	AB	AB	AB	AA	Ad	AB	BB
chr1D	32899001	32904000	5000	AA	AA	dd	AA	AA	AA	dd	dd	BB	dd	BB	Ad	AA	dd	dd	dd	AA	dd	AA	dd	dd	AA	AA	AA	AA	dd	dd	Ad	dd	dd	dd	dd	dd	AA	AA	dd	AA	dd	AA	AA	AA	Ad	dd	dd	AA	AA
chr1D	32971501	33061000	89500	AA	Ad	dd	AA	AA	AA	dd	dd	BB	dd	BB	AA	AA	dd	dd	dd	AA	dd	AA	dd	dd	AA	AA	AA	AA	dd	dd	Ad	dd	dd	Ad	Ad	dd	AA	AA	dd	AA	dd	AA	AA	AA	AA	dd	dd	AA	AA
chr1D	33086001	33099000	13000	AA	Ad	dd	AA	AA	AA	dd	dd	BB	dd	BB	AA	AA	dd	dd	dd	AA	dd	AA	dd	dd	AB	AA	AA	AA	dd	dd	dd	dd	dd	dd	dd	dd	AA	AA	dd	AA	dd	AA	AA	AA	AA	dd	dd	AA	AA
chr1D	33115501	33119500	4000	AA	Ad	dd	AA	AB	AA	dd	dd	AA	dd	AB	AA	AA	dd	dd	dd	AA	dd	AA	dd	dd	AB	AB	AB	AA	dd	dd	dd	dd	dd	dd	dd	dd	AA	AB	dd	AA	dd	AA	AB	AA	AB	dd	dd	AB	Ad
chr1D	33555501	33559500	4000	M	M	M	M	M	M	BC	M	M	M	M	M	M	M	M	M	M	M	M	M	M	M	M	M	M	M	M	M	M	M	M	M	M	M	M	M	M	M	M	M	M	M	M	M	M	M
chr1D	33562001	33567500	5500	M	BC	BB	BB	BC	BC	BB	BC	M	BC	M	M	M	BC	BC	AB	BC	BC	M	M	BB	BC	M	BC	M	BB	AB	BC	BC	BB	BB	BB	BB	M	M	BB	M	M	M	M	M	M	M	BC	M	M
chr1D	33714501	33718500	4000	BB	AB	AB	AB	AA	AA	AA	AB	AB	AB	AB	AB	AB	AB	AB	AB	BB	AB	AA	AB	Ad	AB	AB	AA	AB	AA	AA	AA	BB	AB	BB	AB	AB	AB	AA	AB	AA	AB	AB	AB	AA	AB	AB	AB	AB	AB
chr1D	33729501	33734000	4500	BB	BB	AB	AB	AA	AA	AB	BB	BB	AB	AB	AB	BB	BB	BB	AB	BB	BB	AA	AB	AA	BC	AB	AA	AA	AB	AA	AA	BB	BB	AB	BB	BB	BB	AB	BB	AA	AB	AB	BB	AA	AB	AA	AB	AB	AB
chr1D	33741501	33746000	4500	AB	BC	AA	BB	BB	BC	AB	AB	BB	AB	BB	BB	AB	AB	BB	AB	BB	AB	BB	AB	AB	BB	BC	BC	BB	BB	AB	BB	AA	AB	AB	AB	AB	BC	AB	AA	AB	M	BB	AB	BC	BB	AB	AA	BB	BC
chr1D	33903001	33908000	5000	AA	AA	dd	AA	AA	AA	dd	dd	AA	dd	AA	AA	AA	dd	AA	dd	AA	dd	AB	dd	dd	AA	AA	AA	AA	dd	dd	dd	dd	dd	dd	dd	dd	AA	AA	dd	AA	AB	AA	AA	AA	AA	AA	dd	AA	AA
chr1D	33910501	33914500	4000	BB	BB	AA	BB	BC	BB	AA	AA	BB	AA	BB	BB	BB	AA	AA	AA	BB	AA	BC	AA	AA	BC	BC	BC	BC	AA	AA	AA	AA	AA	AA	AA	AA	BB	BB	AA	BB	BC	BB	BC	BB	BB	BB	AA	BB	AB
chr1D	34081501	34124500	43000	BB	BC	Ad	BB	BB	BB	Ad	Ad	BC	Ad	BC	BB	BC	Ad	AB	Ad	BB	Ad	BC	Ad	Ad	BB	BB	BC	BC	Ad	Ad	Ad	Ad	Ad	Ad	Ad	Ad	BB	BC	Ad	BC	BB	BB	BB	BC	BB	BC	Ad	BB	BB
chr1D	34156501	34162500	6000	BC	BC	Ad	BB	BB	BB	Ad	Ad	BC	Ad	BC	BC	BB	Ad	AB	Ad	BB	Ad	BB	Ad	Ad	BB	BC	BB	BC	Ad	Ad	Ad	Ad	Ad	Ad	Ad	Ad	BC	BC	Ad	BC	BC	BB	BB	BC	BB	M	Ad	BB	BB
chr1D	34472001	34476000	4000	M	M	BC	M	BC	M	BC	BB	BC	BB	BC	M	M	BC	BB	BB	BC	BB	M	BC	AB	M	BB	M	M	AB	BB	AA	BC	BC	AB	BB	BB	M	M	BB	M	BB	BC	M	M	BC	AA	AB	BC	AA
chr1D	34506501	34523000	16500	AA	AA	AA	AA	AA	AA	AA	AA	AA	AA	AA	BC	BC	AA	AA	AA	BB	AA	AA	AA	AA	AA	AA	AA	AA	AA	AA	AA	AA	AA	AA	AA	AA	AA	AA	Ad	AA	AB	AA	AA	AA	BB	AA	AA	AA	AB
chr1D	34518001	34525000	7000	AA	AA	AA	AA	AA	AA	AA	AA	AA	AA	AA	BB	BB	AA	AA	AA	BB	AA	AA	AA	AA	AA	AA	AA	AA	AA	AA	AA	AA	AA	AA	AA	AA	AA	AA	AA	AA	AB	AA	AA	AA	BC	AA	AA	AA	AA
chr1D	34521001	34538000	17000	AA	AA	AA	AA	AA	AA	AA	AA	AA	AA	AA	BB	BB	AA	AA	AA	BB	AA	AA	AA	AA	AA	AA	AA	AA	AA	AA	AA	AA	AA	AA	AA	AA	AA	AA	AA	AA	AA	AA	AA	AA	BB	AA	AA	AA	AA
chr1D	34547001	34559500	12500	AA	AA	AA	AA	AA	AA	AA	AA	AA	AA	AA	BB	BB	AA	AA	AA	BB	AA	AA	AA	AA	AA	AA	AA	AA	AA	AA	AA	AA	AA	AA	AA	AA	AA	AA	Ad	AA	AA	AA	AA	AA	BB	AB	AA	AA	AA
chr1D	36036001	36054500	18500	M	M	BB	M	AB	M	BB	BB	M	AB	M	M	M	AB	M	BB	M	AB	M	AB	BB	AB	AB	M	BB	AB	AB	BB	M	AB	AB	AB	AB	M	M	BB	M	M	M	M	M	M	M	BB	M	M
chr1D	36061001	36065500	4500	AB	AA	dd	AA	dd	AA	dd	dd	AA	dd	AB	AB	AB	dd	Ad	dd	AB	dd	AB	dd	dd	dd	dd	AB	dd	dd	dd	dd	Ad	dd	dd	dd	dd	AA	AA	dd	AA	AA	AB	BB	AA	AB	AB	dd	AA	BC
chr1D	36087501	36100500	13000	Ad	Ad	dd	AA	dd	Ad	dd	dd	AA	dd	AA	AB	Ad	dd	Ad	dd	AA	dd	AA	dd	dd	dd	dd	AA	dd	dd	dd	dd	Ad	dd	dd	dd	dd	AA	AA	dd	BB	AB	AB	AA	AA	AB	BB	dd	AB	BC
chr1D	36120501	36127000	6500	Ad	AA	dd	AA	dd	Ad	dd	dd	AA	dd	AA	BB	AB	dd	Ad	dd	AB	dd	AA	dd	dd	dd	dd	Ad	dd	dd	dd	dd	dd	dd	dd	dd	dd	Ad	AA	dd	AA	AA	AB	AA	AA	BB	BB	dd	AB	BB
chr1D	36140001	36147000	7000	AB	AA	BB	AB	AB	AA	BB	AB	AA	BB	AA	AA	AA	BB	AB	AB	AA	BB	AA	AA	AB	BB	BB	AA	BB	BC	BB	AB	AB	BB	BB	BB	BB	AA	AA	BC	AA	AA	AA	AA	AA	AA	AB	BB	AA	AA
chr1D	36141001	36153500	12500	AA	AA	BB	AA	BB	AB	BB	AB	AA	BB	AA	AA	AA	BB	AB	AB	AA	BB	AA	AA	AB	BC	BB	AA	BB	BC	BB	BB	AB	BB	BB	BB	BB	AA	AA	BB	AA	AA	AA	AA	AA	AA	AB	BB	AA	AA
chr1D	36534001	36538000	4000	BB	BB	BB	BB	AB	BB	BB	BB	BB	BC	BC	BB	BC	BC	BB	BB	BB	BC	BB	BB	BB	BC	M	BC	AB	AB	BB	BB	BB	BC	BB	BB	BC	BC	BB	BC	AA	AB	BB	M	BC	BC	AB	BC	BB	BC
chr1D	36710001	36714500	4500	AA	AA	AA	AA	AA	AA	AA	AA	AA	AA	AA	AA	AA	AA	AA	AA	AA	AA	AA	AA	AA	AA	AA	AA	AA	AA	AA	AA	AA	AA	AA	AA	AA	AA	AA	AA	AA	AB	AA	AA	AA	AA	AA	AA	AA	AA
chr1D	36875001	36879000	4000	BB	BC	BB	BB	M	BB	BC	BB	M	BC	BC	BB	BB	M	BB	BB	BB	AB	BB	BB	BC	BB	BC	BB	BC	BB	BC	M	BB	BB	BB	M	BB	BB	BC	AA	AB	BC	AB	AB	BC	BB	BB	BC	BC	BB
chr1D	36886001	36891500	5500	BB	BB	BB	BB	BB	BB	BB	BC	BB	BB	AB	BB	BB	BB	BB	BB	BB	BB	BB	BB	BC	BB	BB	AB	BB	BB	BB	BB	BB	BB	BB	BB	BB	BB	BC	BC	Ad	AA	AB	AB	BB	AB	AA	AB	BB	AA
chr1D	37215501	37220500	5000	AB	AB	AB	AB	AB	BB	AB	AB	AA	AB	AB	AA	AA	AB	AB	BB	AB	AA	BB	AB	AB	AB	BB	AB	BB	AB	BB	AA	AB	AB	BB	AB	BB	AB	BB	BC	Ad	AB	AB	BB	BB	BB	AA	BB	BB	AB
chr1D	37242001	37247500	5500	BC	M	BC	BC	M	M	M	M	M	M	BB	BB	M	M	M	M	M	M	BC	M	BC	M	M	BC	M	M	M	M	M	M	M	M	M	M	BC	BC	AA	M	M	BB	M	BC	M	M	BC	BC
chr1D	37447001	37451000	4000	AB	AA	AA	AA	AA	AA	AA	AA	AB	AA	AA	AA	AA	AB	AA	AA	AA	Ad	AB	AA	AA	AA	AA	AA	AB	AA	AA	AA	AA	AA	AA	AA	AA	AA	AA	AB	BB	AB	AA	AB	AA	AB	Ad	AB	AB	AA
chr1D	38275501	38279500	4000	BC	BC	BC	BB	BC	BC	M	BC	M	BC	BC	BC	BB	BB	BC	BB	BB	BB	BC	BB	BC	BC	BC	BC	BC	BC	BC	BC	BC	BB	BC	BB	BC	BC	BC	AB	BB	AB	AB	BB	BB	AB	AB	BB	BB	AB
chr1D	38341501	38346500	5000	AA	AA	AA	AA	AA	AA	AA	AA	AA	AA	Ad	AA	AA	AA	AA	AA	AA	AA	AA	AA	AA	AA	AA	AA	AA	AA	AA	AA	AA	AA	AA	AA	AA	AA	AA	BB	AA	Ad	AA	AA	AA	AA	AA	AA	AA	AA
chr1D	38389001	38393500	4500	BB	Ad	AA	Ad	AA	AA	BB	BB	BB	AB	AA	AB	AA	BC	AB	BB	AA	BB	AA	AB	BC	BB	BB	AA	BB	BC	AB	AA	AB	BC	BC	BC	AB	BB	AB	BC	BB	Ad	Ad	AA	BB	AA	Ad	BB	Ad	AA
chr1D	38413501	38417500	4000	AA	BB	AA	AB	AA	BB	AA	AA	AA	AA	AA	AB	BB	AA	AB	AA	BB	AA	BB	AB	AA	AA	AA	AA	AA	AA	AB	AA	AA	AA	AA	AA	AA	AA	AA	AB	BC	AA	BB	BC	AA	BC	AB	AA	BC	AB
chr1D	38605501	38610000	4500	AA	AA	AA	AA	AA	AA	Ad	AA	AA	AA	AA	AA	AA	AA	AA	AA	AA	AA	AA	AA	AA	AA	AA	Ad	AA	AA	AA	AA	Ad	AA	AA	Ad	AA	AA	AA	AB	AA	Ad	AA	AA	AA	AA	AB	AA	AA	BB
chr1D	38786501	38790500	4000	AA	AA	AA	AA	AA	AA	AA	AA	AA	AA	AA	AA	AA	AA	AA	AB	AA	AA	AA	AA	AA	AB	AA	AA	AA	AA	AA	AA	AA	AA	AB	AA	AA	BB	BC	BB	AA	BB	AB	AA	AA	AA	AA	AB	AB	AA
chr1D	38823001	38827000	4000	AB	BB	AB	AB	BC	BB	BC	BB	BC	BB	BB	AB	BB	BB	BB	AB	BB	AB	BB	BB	BB	BC	BC	BB	BB	BB	AB	BB	BC	BB	BB	BC	BC	BC	M	BB	BC	AA	AB	BC	BB	BB	AA	BB	BB	BB
chr1D	39185501	39259000	73500	AA	AA	AA	AA	AA	AA	AA	AA	AA	AA	BB	AA	AA	AA	AA	AA	AA	AA	AA	AA	AA	AA	AA	AA	AA	AA	AA	AA	AA	AA	AA	AA	AA	AA	AA	AA	AA	AA	AA	AA	AA	AA	AA	AA	AA	AA
chr1D	39268501	39273000	4500	AA	AA	AA	AA	AA	AA	AA	AA	AA	AA	AA	AA	AA	Ad	Ad	AA	AA	AA	AA	AA	AA	AA	AA	AA	AA	AA	AA	AA	AA	AA	AA	AA	AA	AA	AA	AB	AA	AA	AA	AA	AA	AA	AA	AA	AA	AA
chr1D	39333001	39339000	6000	AB	AA	AA	AA	AA	AA	AA	AA	AA	BB	AA	AA	AA	AA	AA	AA	AA	Ad	AA	BB	AA	AA	AA	AA	AA	AA	AA	Ad	BB	AA	AA	AA	AA	AA	AA	AA	AA	AA	AA	AB	AA	AA	Ad	AA	AA	AA
chr1D	39346001	39375000	29000	AA	AA	AA	AA	AA	AA	AA	AA	AA	BC	AA	AA	AA	AA	AA	AA	AA	AA	AA	BB	AA	AA	AA	AA	AA	AA	AA	AB	BB	AA	AA	AA	AA	AA	AA	AA	AA	AA	AA	AA	AA	AA	AA	AA	AA	AA
chr1D	39386501	39424000	37500	AA	AA	AA	AA	AA	AA	AA	AA	AA	BB	AA	AA	AA	AA	AA	AA	AA	AA	AA	BB	AA	AA	AA	AA	AA	AA	AA	AA	BB	AA	AA	AA	AA	AA	AA	AA	Ad	AA	AA	AA	AA	AA	AA	AA	AA	AA
chr1D	39436001	39448500	12500	AA	AA	AA	AA	AA	AA	AB	AB	AA	BB	AA	AA	AA	AA	AA	AB	AA	AA	AA	BB	AB	AA	AA	AA	AA	AB	AA	AA	BB	AA	AA	AA	AA	AA	AA	AB	AA	AA	AA	AA	AA	AA	AA	AA	AA	AA
chr1D	39462001	39470500	8500	AA	AA	AA	AA	AA	AA	AA	AA	AA	AB	AA	AA	AA	AA	AA	AA	AA	AA	AA	BB	AA	AA	AA	AA	AA	AA	AA	AA	BB	AA	AA	AA	AA	AA	AA	AB	AA	AA	AA	AB	AA	AA	AA	AA	AA	AA
chr1D	39477001	39487000	10000	AA	AA	AA	AA	AA	AA	AA	AA	AA	BB	AA	AA	AA	AA	AA	AA	AA	AA	AA	BB	AA	AA	AA	AA	AA	AA	AA	AA	BB	AA	AA	AA	AA	AA	AA	AA	Ad	AA	AA	AA	AA	AA	AA	AA	AA	AA
chr1D	39477501	39498500	21000	AA	AA	AA	AA	AA	AA	AA	AA	AA	BB	AA	AA	AA	AB	AA	AA	AA	AA	AA	BB	AA	AA	AA	AA	AA	AA	AA	AA	BB	AA	AA	AA	AA	AA	AA	AA	Ad	AA	AA	AA	AA	AA	AA	AA	AA	AA
chr1D	39494001	39499000	5000	AA	AA	AA	AA	AA	AA	AA	AA	AA	BB	AA	AA	AA	AA	AA	AA	AA	AB	AA	BB	AA	AA	AA	AA	AA	AA	AA	AA	BB	AA	AA	AA	AA	AB	AA	AA	Ad	AA	AA	AA	AA	AA	AA	AA	AA	AA
chr1D	39504501	39511000	6500	AA	AA	AA	Ad	AA	AA	Ad	Ad	AA	AB	AA	AA	AA	AA	Ad	AA	AA	AA	AA	BB	AA	AA	AA	AB	AA	AA	AA	AA	BB	AA	AA	AA	AA	AA	AA	AB	AA	AA	AA	AB	AA	AA	AB	AA	AA	AB
chr1D	39522501	39527000	4500	AA	AA	AA	AA	AA	AA	AA	AA	AA	BB	AA	AA	AA	AA	AA	AA	AA	AA	AA	BB	AA	AA	AA	AA	AA	AA	AA	AA	BB	AA	AA	AA	AA	AA	AA	AA	dd	Ad	AA	AA	AA	AA	Ad	AA	AA	Ad
chr1D	40087501	40092000	4500	M	M	BB	BC	BC	BC	M	M	M	M	M	BC	BC	M	M	M	BB	M	BC	M	M	M	M	BC	M	M	M	M	M	M	M	M	M	M	M	M	BC	BB	BB	BC	M	BB	BB	M	BB	BB
chr1D	40152001	40156000	4000	BC	AB	Ad	AB	BB	BC	BC	BB	BC	BB	BB	BB	AB	BB	BB	BC	BB	BC	BB	BC	BB	BC	BB	BB	BB	BB	BC	BB	BC	BB	BC	BB	BB	M	BB	BC	AB	AB	AB	BB	BB	AB	AB	BB	BB	BB
chr1D	40322501	40327000	4500	AB	dd	dd	dd	dd	dd	AB	AA	AB	AB	AA	dd	dd	BB	Ad	AB	dd	BB	dd	AA	AB	AA	AB	dd	AA	AA	AB	AA	AB	AB	AB	AB	AB	AB	AA	Ad	dd	dd	dd	dd	AA	dd	dd	AA	dd	dd
chr1D	40341501	40362500	21000	BB	dd	dd	dd	dd	dd	BB	BB	BB	BB	BB	dd	dd	BB	AA	BC	dd	BB	dd	BB	BC	BB	BB	dd	BB	BB	BB	BB	BB	BB	BC	BB	BB	BB	BB	M	dd	dd	dd	dd	BB	dd	dd	BB	dd	dd
chr1D	40404501	40424000	19500	BB	dd	dd	dd	dd	dd	BB	BB	BC	BC	BC	dd	dd	BB	AA	BC	dd	BC	dd	BC	BC	BC	BC	dd	BC	BC	BC	BB	BB	BC	BC	BB	BC	BC	BC	M	dd	dd	dd	dd	BC	dd	dd	BC	dd	dd
chr1D	40614501	40619500	5000	BB	AB	AB	AA	AB	AA	BB	AB	BB	BB	BB	AB	AA	BB	AB	AB	AA	AB	AA	AB	BB	BB	BC	AA	BB	BC	BB	AB	AB	BB	BB	BB	BC	BB	AB	AB	BB	AA	AA	Ad	AB	Ad	AA	AB	AA	AA
chr1D	40697501	40703500	6000	AB	dd	dd	dd	dd	dd	BB	BB	BB	BB	BB	dd	dd	BB	AA	BB	dd	BB	dd	BB	AB	AB	M	dd	BB	AB	BB	BB	BB	BB	BB	BB	BB	BB	AB	BB	dd	dd	dd	dd	BB	dd	dd	BB	dd	dd
chr1D	40763501	40768000	4500	M	M	M	M	M	M	M	M	M	M	M	M	M	M	M	M	M	M	M	M	M	M	M	M	M	M	M	M	M	M	M	M	M	M	M	M	M	M	M	BB	M	M	M	M	M	M
chr1D	40911501	40929000	17500	AA	AA	AA	AA	AA	AA	AA	AA	AA	AA	AA	AA	AA	AA	AA	AA	AA	AA	AA	AA	AA	AA	AA	AA	AA	AA	AA	AA	AA	AA	AA	AA	AA	AA	AA	AB	BB	AA	AA	AA	AA	AA	AA	AA	AA	AA
chr1D	40922001	40929000	7000	AA	AA	AA	AA	AA	AA	AA	AA	AA	AA	AA	AA	AA	AA	AA	AA	AA	AA	AA	AA	AA	AA	AA	AA	AA	AA	AA	AA	AA	AA	AA	AA	AA	AA	AA	AB	BB	AA	AA	AA	AA	AA	AA	AA	AA	AA
chr1D	41328501	41357500	29000	AA	AA	AA	AA	AA	AA	AA	AA	AA	BC	AA	Ad	AA	AA	AA	AA	AA	AA	AA	AA	AA	AA	AA	Ad	AA	AB	AA	AA	AA	AA	AA	AA	AA	AA	AA	AA	AA	Ad	AA	AA	AA	AA	AA	AA	AA	Ad
chr1D	41352501	41362000	9500	AA	Ad	Ad	dd	Ad	Ad	AA	AA	AA	AB	AA	Ad	dd	AA	Ad	AA	dd	AA	Ad	dd	dd	AA	AA	Ad	AA	AA	AA	Ad	dd	AA	AA	AA	AA	AA	AA	AA	M	dd	dd	dd	AA	dd	Ad	AA	dd	dd
chr1D	41374001	41382000	8000	AB	dd	dd	dd	dd	dd	AA	AA	AB	BB	AA	dd	dd	AA	Ad	AA	dd	AA	dd	dd	dd	AA	AA	dd	AA	AA	AA	AA	dd	AA	AA	AA	AA	AA	AA	AA	BB	dd	dd	dd	AA	dd	dd	AA	dd	dd
chr1D	41388501	41392500	4000	AB	AA	AA	AA	AA	AA	BB	AB	AB	M	AB	AA	AA	AB	AB	BB	AA	AB	AA	AA	AA	BB	AB	AA	AB	AB	BB	AB	AB	BB	BB	AB	AB	AB	BB	BB	M	AB	AA	AA	AB	AA	AA	BB	AA	AA
chr1D	41390001	41403500	13500	AA	Ad	Ad	Ad	dd	dd	AA	AA	AB	BC	AA	Ad	Ad	AA	Ad	AB	Ad	AB	Ad	AA	Ad	AB	AA	Ad	AA	AA	AA	AA	AB	AB	AA	AA	AA	AA	AA	AB	Ad	dd	Ad	Ad	AA	dd	dd	AA	Ad	dd
chr1D	41579501	41584000	4500	BB	BB	BB	AA	BB	M	BC	M	BC	BC	BC	AB	BB	BC	BB	BC	BC	M	BC	BC	BB	BC	BC	BC	BC	BB	BC	BB	BB	BB	BC	AB	BC	BC	AB	BC	BC	BC	BB	M	BC	BB	AA	BC	BC	AB
chr1D	41603501	41607500	4000	M	M	M	M	M	M	M	M	M	M	M	M	M	M	M	M	M	M	M	M	M	M	M	M	M	M	M	M	M	M	M	M	M	M	M	M	M	M	M	M	M	M	M	M	BC	M
chr1D	41905001	41911000	6000	BB	AA	BB	BB	AA	AB	AA	AB	AB	BB	AB	BB	BB	AB	AA	AB	AB	AA	AB	BB	BC	BB	BB	AB	M	BB	BB	AB	BB	BC	BB	BC	BB	AB	BB	AB	Ad	AB	AA	AB	AB	AB	AA	AA	AB	BB
chr1D	42015501	42020500	5000	M	M	BC	M	BC	BC	BC	BC	M	BC	M	M	M	M	M	M	BC	M	M	BC	M	BC	M	M	M	M	BC	M	M	M	BC	BC	BC	M	M	M	BC	BC	M	BC	BC	M	M	M	M	M
chr1D	42023001	42027500	4500	AA	M	M	M	M	BB	AB	BC	AB	AB	AB	M	M	M	M	M	M	M	AB	AB	M	M	M	M	AB	AB	AB	BC	AB	BC	BB	M	AB	M	AA	M	dd	AB	M	AB	AA	BC	AB	M	AB	M
chr1D	42058501	42066500	8000	M	M	M	M	M	M	M	M	M	M	M	M	M	M	M	M	M	M	M	M	M	M	M	M	M	M	M	M	M	M	M	M	M	M	M	M	BC	M	BC	M	M	M	M	M	M	M
chr1D	42104001	42108000	4000	AA	dd	BB	dd	BB	dd	BB	BB	BB	BB	BB	dd	dd	BB	AA	BC	dd	BB	dd	BB	BC	AB	BB	BC	BB	BB	BB	BB	BB	AB	BB	BB	BC	AB	BB	BC	dd	M	dd	dd	BC	dd	dd	BB	dd	dd
chr1D	42117501	42121500	4000	AA	dd	BB	dd	BB	dd	BC	BB	BB	BB	BB	dd	dd	BC	AA	BB	dd	BB	dd	BB	BB	AB	BB	BB	BB	BB	BC	BB	BC	BB	BC	BB	BB	BB	BB	AB	dd	BB	dd	dd	BB	dd	dd	BB	dd	dd
chr1D	42143001	42149000	6000	AA	AB	BB	BB	BB	AB	AA	BB	AB	AA	AB	AB	BB	BB	BB	AB	BC	BB	AA	AA	BB	BB	BC	AB	AB	AB	AB	AB	AB	BB	AB	BB	AB	BB	AA	AB	AA	AB	AB	AA	AB	AB	AA	BB	AA	BB
chr1D	42170501	42176500	6000	AB	AA	AB	AA	AB	Ad	AB	AB	AB	AA	AB	AA	AA	AB	AA	AB	Ad	AB	AA	AB	AB	AB	AB	AB	AB	AB	BC	AB	AB	AB	AB	AB	AB	AB	AB	AB	AA	AA	Ad	AA	AB	Ad	Ad	AA	Ad	Ad
chr1D	42307001	42311000	4000	BB	AB	AB	AB	AB	AA	AB	AB	AB	AB	AB	AB	AA	AB	BB	BB	AA	AB	AA	BB	AA	AB	AA	AB	AB	AB	AB	BB	AB	AB	AB	BB	BB	BB	AA	AB	AB	BB	BB	AB	BB	AB	AB	AB	AA	AB
chr1D	42365501	42376500	11000	M	BB	M	AB	M	AA	M	M	M	M	M	AB	BC	M	BC	M	BB	M	AB	M	M	M	M	M	M	M	M	M	M	M	M	M	M	M	M	M	M	M	AB	AA	M	AB	BB	M	AB	AA
chr1D	42387501	42391500	4000	BB	BC	BC	BC	BC	BB	BC	BC	BB	BB	BB	BC	BC	BB	BC	BC	BC	BC	BC	BB	BC	BC	BC	M	BC	BC	BB	BB	BC	BC	BC	BC	BC	AB	BC	M	AA	BB	BC	M	BC	M	AB	BC	BC	BC
chr1D	42639001	42644000	5000	BB	dd	AB	dd	BB	dd	BB	AB	BB	AB	AB	dd	dd	BB	AA	AB	dd	AB	dd	BB	AB	AB	AB	AB	AB	BB	AB	AB	AB	AB	BB	AB	AB	BB	AB	AB	dd	M	dd	dd	BB	dd	dd	AB	dd	dd
chr1D	42690501	42694500	4000	BB	AA	BB	AB	BB	AA	AB	BC	BB	BB	BC	AA	AA	BB	BB	BC	AA	BC	AA	BB	BB	BB	BB	BB	BB	BC	BC	AB	BB	BC	BC	BB	BC	BB	BB	BC	AA	BB	AA	AA	BB	AA	AA	BC	AA	AA
chr1D	42793001	42797000	4000	BC	BC	M	BC	M	BB	M	M	M	M	M	M	BC	M	M	M	BC	M	BC	M	M	M	M	M	M	M	M	M	M	M	M	M	M	M	M	BC	BB	M	BC	AB	BC	BC	BC	M	BC	M
chr1D	43274001	43355500	81500	AA	AA	AA	Ad	AA	AA	AA	AA	AA	AA	AA	AA	AA	AA	AA	AA	AA	AA	AA	AA	AA	AA	AA	AA	AA	AA	AA	AA	AA	AA	AA	AA	AA	AA	AA	AB	AA	BC	AA	AA	AA	AA	Ad	BB	AA	Ad
chr1D	43986001	43991000	5000	BC	dd	M	dd	BC	dd	BC	BC	BC	BC	M	dd	dd	BC	AA	BC	dd	BC	dd	BC	BC	BC	BC	BC	BB	BC	BC	BB	BC	BC	BC	BB	BC	BC	BC	M	dd	BC	dd	dd	BC	dd	dd	M	dd	dd
chr1D	44028001	44033000	5000	BC	dd	M	dd	M	dd	BC	M	M	BC	M	dd	dd	BC	AA	BB	dd	BC	dd	BC	BC	BC	M	M	BB	BC	BC	BB	BC	BC	BC	BC	BC	BC	BC	M	dd	M	dd	dd	M	dd	dd	M	dd	dd
chr1D	44133001	44137500	4500	M	M	M	BC	M	M	M	M	M	M	M	M	M	M	M	M	M	M	M	M	M	M	M	M	M	M	M	M	M	M	M	M	M	M	M	M	M	M	BB	BB	M	BC	M	M	M	M
chr1D	44345001	44349000	4000	BB	dd	BB	dd	BC	dd	AB	BB	AB	AB	BC	dd	dd	BC	AA	BB	dd	BC	dd	BB	BC	AB	AB	BC	AB	BB	BB	AB	BB	BC	BB	M	M	BB	BB	M	dd	BC	dd	dd	BB	dd	dd	AB	dd	dd
chr1D	44965001	44971000	6000	AB	M	AB	BC	AB	M	AB	AB	AB	AB	AB	M	M	AB	BB	AB	M	AB	M	AB	AB	AB	AB	AB	AB	AB	AB	BB	AB	AB	AB	AB	AB	AB	AB	AB	M	BB	M	M	AB	M	BC	BB	M	M
chr1D	44966501	44983000	16500	AA	BC	AA	BB	AA	BC	AA	AA	AA	AA	AA	BB	BC	AA	AB	AA	BC	AA	BB	AA	AA	AA	AA	AA	AA	AA	AA	AB	AA	AA	AA	AA	AA	AA	AA	AB	BC	AA	BC	BC	AA	BC	AB	AA	BB	BB
chr1D	45061001	45085000	24000	AA	BB	AB	AB	AA	BB	AB	AA	AA	AA	AA	AB	BB	AB	AB	AA	BB	AA	BB	AA	AB	AA	AA	AB	AA	AB	AB	AB	AA	AA	AA	AA	AA	AA	AA	AB	BB	AB	BB	BB	AA	BB	AB	AA	AB	AB
chr1D	45124001	45128000	4000	BC	AB	BC	AB	AA	AB	BB	AB	BB	BB	BC	AB	AB	BC	BB	BC	AA	BB	AA	BC	BC	BC	BB	BC	BC	BC	BC	BB	BB	BB	BB	BB	BC	BC	M	M	dd	AB	AA	dd	BB	AA	AA	BB	AA	AA
chr1D	45315001	45319000	4000	BB	AA	BB	AA	BB	AA	BB	BB	BB	BB	BC	AA	AA	BB	AB	BB	AA	BB	AA	BB	BB	BB	BC	BB	BB	BC	BB	AB	BB	BB	BB	BB	BB	BB	BB	BB	AA	BB	AA	AA	BB	AA	AA	AB	AA	AA
chr1D	45848001	45852500	4500	AA	AA	M	AB	BB	AA	BC	AB	BC	BC	BC	AB	AA	BC	AB	M	AA	BC	AA	BC	BC	AB	M	M	BC	BC	AB	BC	AB	BC	BC	BC	BC	BB	M	AA	Ad	BC	AB	AA	BC	AA	AB	BC	AA	AB
chr1D	46093501	46100500	7000	AA	AA	AA	AA	AA	AA	AA	AA	AA	AA	AA	AA	AA	AA	Ad	AA	AA	AA	AA	AA	BB	AA	AA	AA	AA	AA	AA	AA	AA	AA	Ad	AA	AA	AA	AA	AA	AA	AA	AA	AA	AA	AA	Ad	AA	AA	AA
chr1D	46117501	46123000	5500	AB	AA	AB	AA	AA	AA	AA	AA	AB	AB	BB	AA	AA	AB	AB	AA	AA	AA	AA	AA	BC	AB	AB	AB	AA	AA	AB	AA	AA	AB	AB	AB	AA	AB	AA	AA	AA	AB	AA	AA	AA	AA	AA	AA	AA	AA
chr1D	46460501	46464500	4000	AA	AA	AA	AA	AA	AA	AA	AA	AA	AA	AA	AA	AA	AA	AA	AA	AA	AA	AA	AA	AA	AA	AA	AA	AA	AA	AA	AA	AA	AA	AA	AA	AA	AA	AA	AA	AA	AA	AA	AA	AA	AA	Ad	AA	AA	Ad
chr1D	46505501	46509500	4000	AA	AA	AA	AA	AA	AA	AA	AA	AA	AA	AA	AA	AA	AA	AA	AA	AA	AA	AA	AA	AA	AA	AA	AA	AA	AA	AA	AA	AA	AA	AA	AA	AA	AA	AA	AB	AA	AA	AA	AA	AA	AA	AA	AA	AA	AA
chr1D	46632001	46639000	7000	AA	AA	AA	Ad	AA	AA	AA	AA	AA	AA	Ad	AA	AA	AA	AA	AA	AA	AA	AA	Ad	AA	AA	AA	AA	AA	AA	AA	AA	AA	AA	Ad	AA	AA	AA	AA	AB	AA	AA	AA	AB	AA	AA	Ad	AA	AB	AA
chr1D	47149501	47153500	4000	AB	dd	BB	dd	BB	dd	BB	BB	BB	AB	AB	dd	dd	AB	dd	BB	dd	AA	dd	BB	BB	AB	AB	BB	BB	AB	AB	AB	AA	BC	BB	BB	BB	BB	AB	AA	dd	AA	dd	dd	BB	dd	dd	AA	dd	dd
chr1D	47193001	47200500	7500	M	M	M	AB	M	M	M	M	M	M	M	AB	AB	M	BB	M	AB	M	AB	M	M	M	M	M	M	M	M	M	M	M	M	M	M	M	M	AB	BB	M	AB	AA	M	AB	AB	M	AB	BB
chr1D	47447501	47451500	4000	AA	M	AA	M	AA	M	AA	AA	AA	AA	AA	BC	M	AA	M	AA	M	AA	M	AA	AA	AA	AA	AA	AA	AA	AA	AA	AB	AA	AA	AA	AA	AA	AA	BB	AA	AA	M	M	AA	M	AA	AA	M	BB
chr1D	47952501	47957500	5000	AB	AB	AB	AA	AA	AA	AA	AB	AA	AA	AA	AA	AA	AA	AA	AA	AA	AA	AA	AA	AA	AA	AA	AA	AB	AB	AA	AA	AA	AA	AA	AA	AA	AA	AA	AB	AA	AA	AA	AB	AA	AA	AB	AB	AA	AA
chr1D	47957501	47961500	4000	BC	BB	BC	AA	AA	BB	AA	AB	AA	AA	AA	AA	AA	AA	AA	AA	AA	AA	AA	AA	AA	AA	AA	AA	BC	M	AA	AA	AA	AA	AA	AA	AA	AA	AA	AA	AA	AA	AA	AA	AA	AA	BC	M	AA	AA
chr1D	48067501	48071500	4000	M	BC	M	M	M	BC	M	BB	M	M	M	BC	M	M	M	M	M	BC	M	M	M	M	M	M	M	M	M	BC	M	M	BC	M	M	M	M	BC	M	M	M	BC	M	BC	M	M	BC	M
chr1D	48128501	48133000	4500	AB	AB	AB	AA	AA	AA	AA	AA	AA	AA	AA	Ad	AB	AB	AA	AA	AB	AA	AA	AB	AA	AB	AB	AB	AA	AA	AA	AA	AB	AB	AA	AB	AA	AB	AB	AA	AA	AB	AA	AA	AA	AA	Ad	AB	Ad	AA
chr1D	48170001	48174000	4000	BB	AB	BB	AB	BB	BB	BB	AB	BB	BB	BB	BB	BB	BB	AB	BB	AB	BB	BB	BB	BB	BB	BB	BB	BB	BB	BB	AB	BB	BB	BB	BB	AB	AB	BB	BB	BB	AB	BB	AB	BB	BB	BB	BB	AB	BB
chr1D	48391501	48398000	6500	AA	AA	AA	Ad	AA	AA	AA	AA	Ad	AA	AA	AA	AA	AA	Ad	AA	AA	AA	AA	AA	AA	AA	AA	AA	AA	AA	AA	AA	AA	AA	AA	AA	AA	AA	Ad	AB	AA	AA	AA	AB	AA	AA	AA	AA	AA	AA
chr1D	48418501	48422500	4000	AA	dd	AA	dd	AA	dd	AA	dd	BB	AB	AA	dd	dd	AB	dd	AA	dd	AA	dd	AA	AA	AA	AA	AA	Ad	AB	AA	AA	Ad	AA	AA	AA	AA	AA	AA	AA	dd	AA	dd	dd	AA	dd	dd	AA	dd	dd
chr1D	48537501	48541500	4000	AA	AA	AB	AA	AB	AB	AA	AA	AA	AA	AA	AA	AA	AA	AB	AB	AB	AA	AB	AA	AA	AA	AB	AB	AB	AB	AA	AA	AA	AA	AB	AA	AA	AB	AB	BC	AA	AA	AA	AA	AA	AA	Ad	AA	AA	Ad
chr1D	48866501	48871500	5000	BC	BB	BC	BC	M	BC	M	BC	M	M	M	BC	BC	M	BC	BC	BC	M	BB	M	BC	M	M	BB	BB	BC	BC	M	BC	BB	BC	BC	M	M	M	M	BC	M	BB	BC	BC	BC	AB	M	M	BB
chr1D	49627501	49632000	4500	AB	AB	BB	BB	AB	AB	BB	AB	AB	AB	AB	AB	AB	AB	AB	AA	AB	AB	AB	BB	BB	AB	AB	BB	AA	AB	BB	BB	AB	AB	AB	AB	AB	BB	AB	AB	AA	AB	BB	AA	AA	AB	AB	AB	AA	AA
chr1D	49721501	49726000	4500	BC	AB	BB	AB	BB	BB	BB	BB	BB	BB	BB	AB	BC	BB	BC	BB	BB	BB	BB	BB	BB	BC	BC	BB	BC	BB	AB	AB	BB	BC	BC	BC	BC	BB	BB	M	BC	BC	BB	BB	BB	BB	AA	BB	BB	AB
chr1D	49944501	49955000	10500	BB	AA	BC	dd	AA	Ad	BC	Ad	BB	BB	BB	dd	Ad	AA	Ad	AB	Ad	AA	dd	BB	AB	BB	BB	BB	AB	BB	AB	BC	AB	AB	BB	BB	BB	AB	AB	AA	Ad	BC	dd	dd	AA	dd	Ad	AB	Ad	dd
chr1D	50700501	50705000	4500	AA	AA	Ad	AA	Ad	AA	AA	Ad	AA	AA	AA	AA	AA	AA	Ad	Ad	AA	AA	AA	Ad	Ad	AA	AA	AA	AA	AA	AA	AA	AA	AA	AA	AA	AA	AA	AA	BB	AA	AA	AA	AB	AA	AA	AA	AA	AA	AA
chr1D	50912001	50916000	4000	AB	Ad	BC	Ad	AB	AA	BB	Ad	BB	BC	BB	Ad	AA	AA	AA	M	AA	AA	AA	AB	BC	BB	BC	BB	BB	BB	AB	BC	AB	M	BC	M	AA	BB	BC	Ad	AA	BC	AA	Ad	AA	AA	AA	BB	AA	AA
chr1D	50947501	50957500	10000	BB	AA	BB	AA	AB	AA	AB	AA	AB	BC	BB	AA	AA	AA	AA	BC	AA	AA	AA	BB	AB	AB	BB	BB	AB	BB	BB	AB	AA	M	BB	M	AA	BB	BB	AB	AA	BB	AA	AA	AA	AA	AB	BB	AA	AB
chr1D	50981501	50987000	5500	M	AA	BC	AA	BC	AA	BC	AA	BC	BC	BC	AA	AA	AA	AA	BC	AA	AA	AA	M	M	BC	M	M	M	M	BC	BB	BB	M	BC	M	BC	BC	BC	M	AA	BC	AA	AA	AA	AA	AA	M	AA	AA
chr1D	50989001	50993000	4000	M	AA	M	AA	BC	AA	BC	AA	M	BC	M	AA	AA	AA	AA	BC	AA	AA	AA	BC	M	BC	M	M	BC	BC	BC	BC	BB	M	BC	BC	M	BC	M	BC	AA	M	AA	AA	AA	AA	AA	M	AA	AA
chr1D	51182001	51186500	4500	BB	AB	AB	BB	AB	BB	AB	BB	AB	AB	BB	BB	AB	AB	AB	BB	BB	BB	BB	AB	BB	AB	BB	AB	AB	AB	AB	AB	BB	AB	AB	BB	AB	BB	AB	BB	BB	BB	BB	BB	BB	BB	AB	BB	BB	AA
chr1D	51194001	51199000	5000	AA	AB	AA	AB	AA	BB	AA	AB	AA	AA	AA	AB	AB	AB	AB	AA	AB	AB	AA	AA	AA	AA	AA	AA	AA	AA	AA	AA	AA	AB	AA	AA	AA	AB	AA	AA	AB	AA	AB	BB	AB	BB	AA	AA	BB	AA
chr1D	51289001	51293000	4000	BC	M	BC	BC	M	BC	M	M	BC	M	M	M	M	M	BC	M	M	M	M	M	BC	BC	BC	BC	M	BB	M	BC	M	BB	M	BC	BB	BC	M	M	M	AB	M	M	M	M	M	BB	M	M
chr1D	51324501	51328500	4000	BB	AB	AB	AB	AB	BB	AB	AB	AB	AB	AB	BB	AB	AB	AB	AA	BB	AB	BB	AB	AB	AB	AB	AB	AB	BB	AB	AB	BB	AB	AB	AB	AB	BB	AB	AB	BB	AB	BB	BB	BB	BB	AB	AB	BB	AA
chr1D	51330501	51336500	6000	BB	M	BB	BB	BB	BC	BB	BC	BB	BC	BB	M	M	BC	BC	BB	BC	BC	BC	BB	BB	BB	BC	BB	AB	BB	BB	BC	BB	BB	BB	BB	BB	BC	BC	AB	BC	AB	BC	BC	BC	BC	M	AB	BC	BC
chr1D	51395001	51399000	4000	BB	BC	BB	BC	BC	BC	M	BC	BB	M	BC	BC	M	M	BB	BC	BC	BC	M	BC	BB	BC	BB	BC	BC	BB	M	BC	BC	BB	M	BC	BB	BC	M	BB	M	AB	M	M	M	M	BC	BB	M	M
chr1D	51485001	51490000	5000	BB	AB	BB	BB	BB	AB	BB	BB	BB	BB	BB	BB	BB	AB	BB	BB	AB	AB	AB	BB	BB	BB	BB	BB	BB	BB	BB	BB	BB	BB	BB	BB	BB	BB	BB	BB	BC	AB	BB	BB	AB	AB	AB	AB	AB	AB
chr1D	51591001	51595000	4000	AA	AB	Ad	AA	Ad	Ad	Ad	AA	Ad	Ad	Ad	AB	AA	AA	Ad	Ad	AA	AA	AA	Ad	Ad	Ad	Ad	Ad	Ad	Ad	AA	AA	Ad	Ad	Ad	AA	Ad	Ad	Ad	Ad	AA	Ad	AA	AA	AA	AA	AA	Ad	AA	AA
chr1D	51629501	51633500	4000	Ad	BB	Ad	BB	Ad	BB	Ad	BB	Ad	Ad	Ad	BB	AB	BB	BC	Ad	BB	BB	AB	Ad	Ad	Ad	Ad	Ad	Ad	Ad	Ad	Ad	AA	Ad	Ad	Ad	Ad	Ad	Ad	Ad	AB	Ad	AB	BC	BB	BB	AB	Ad	BB	AB
chr1D	51645001	51651000	6000	Ad	AB	Ad	AB	Ad	AB	Ad	AB	Ad	dd	Ad	AB	AB	AB	AB	Ad	BB	AB	AB	Ad	Ad	Ad	Ad	Ad	Ad	Ad	Ad	Ad	AA	Ad	Ad	Ad	Ad	Ad	Ad	Ad	AB	Ad	AB	AB	BB	AB	AB	Ad	BB	AB
chr1D	51660501	51665000	4500	Ad	BB	Ad	AB	Ad	BB	Ad	AB	Ad	Ad	Ad	BB	AB	AB	AB	Ad	BB	BB	BB	Ad	Ad	Ad	Ad	Ad	Ad	Ad	Ad	AA	AA	Ad	Ad	Ad	Ad	Ad	Ad	Ad	BB	Ad	BB	AA	BB	AB	BB	Ad	AB	AB
chr1D	51685501	51691000	5500	Ad	AB	Ad	BB	Ad	AB	Ad	AB	Ad	Ad	Ad	AB	BB	AB	AB	Ad	BB	AB	AB	Ad	Ad	Ad	Ad	Ad	Ad	Ad	Ad	Ad	AA	Ad	Ad	Ad	Ad	Ad	Ad	AA	AB	Ad	BB	BB	BB	AB	BB	Ad	BB	AB
chr1D	51725001	51739500	14500	AA	AB	AA	AB	AA	AB	AA	AB	AA	AA	AA	AB	AB	AB	AB	AB	AB	BB	AB	AA	AA	AA	AB	AB	AA	AA	AA	AA	AB	AB	AB	AA	AA	AA	AA	AA	BB	AA	BB	BB	M	BB	AA	AB	BB	AB
chr1D	51798001	51804000	6000	dd	AB	dd	AB	dd	AB	dd	AB	dd	dd	dd	AB	AB	AB	AB	dd	AB	AB	AB	dd	dd	dd	dd	dd	dd	dd	dd	Ad	Ad	dd	dd	dd	dd	dd	dd	dd	AB	dd	AB	AB	AB	AB	AB	dd	AB	AB
chr1D	51804501	51811000	6500	Ad	BB	AA	BB	AA	BB	AA	AB	AA	AA	AA	AB	BB	BB	BB	AB	AB	BB	BB	Ad	AA	AA	AA	AA	AA	AA	AA	AA	AA	AA	AA	AA	AA	AA	AA	Ad	BB	Ad	BB	BB	BB	BB	AB	Ad	BB	BB
chr1D	51821001	51840000	19000	Ad	BB	Ad	AB	Ad	BB	Ad	AB	Ad	Ad	Ad	AB	AB	AB	BB	Ad	AB	AB	BB	Ad	Ad	Ad	Ad	Ad	Ad	Ad	Ad	Ad	Ad	Ad	Ad	Ad	Ad	Ad	Ad	M	AB	BC	M	M	BC	M	AB	Ad	M	BB
chr1D	51912001	51917500	5500	Ad	AA	Ad	AA	Ad	AA	Ad	AA	Ad	Ad	Ad	AA	AB	AA	AA	Ad	AA	AB	AA	Ad	Ad	Ad	Ad	Ad	Ad	Ad	Ad	Ad	Ad	Ad	Ad	Ad	Ad	AA	Ad	BC	AA	AA	AB	BB	AA	AB	AB	Ad	AB	BB
chr1D	51979001	51983000	4000	dd	AA	dd	AA	dd	Ad	dd	AA	dd	dd	dd	AA	AA	AA	AA	dd	AA	AA	AA	dd	dd	dd	dd	dd	dd	dd	dd	Ad	Ad	dd	dd	dd	dd	dd	dd	dd	AA	dd	AA	AA	AA	AA	AA	dd	AA	BB
chr1D	52449501	52454000	4500	Ad	AA	AA	AB	AA	AA	Ad	AA	Ad	Ad	Ad	AB	AA	Ad	AA	Ad	AA	Ad	AA	AA	Ad	AA	Ad	Ad	Ad	Ad	Ad	Ad	Ad	AA	Ad	Ad	Ad	AA	Ad	Ad	AA	Ad	AA	AB	AA	AA	AB	Ad	AA	AA
chr1D	52548001	52552000	4000	M	M	BC	M	BC	M	M	M	M	BC	BB	M	M	BB	M	BC	M	BC	M	M	BC	BB	M	BB	BB	BC	BC	M	M	BC	M	BC	BC	BC	BC	BB	BC	BB	BB	M	M	BB	BC	BB	BB	BB
chr1D	53276501	53280500	4000	BC	BC	BC	BC	BC	BC	BC	BC	BB	BB	BC	BC	BC	BC	BC	BB	M	BB	BC	BB	BB	BB	BC	BC	BB	BB	BC	BC	BB	BC	BB	BC	BB	BC	BB	AA	BC	AB	BB	BB	BC	BB	M	BB	BB	M
chr1D	53513001	53517000	4000	Ad	AB	dd	AB	dd	AB	dd	AB	Ad	Ad	dd	BB	AB	dd	BB	dd	AB	Ad	AB	dd	Ad	Ad	Ad	dd	dd	dd	Ad	AA	Ad	Ad	dd	dd	dd	dd	dd	dd	BB	dd	BB	AB	BB	BB	AB	dd	AB	AB
chr1D	53630501	53635500	5000	BB	AA	BB	AA	BB	AA	BB	AA	AB	BB	BB	AA	AA	AB	AA	BB	AA	AB	AA	AB	BB	AB	AB	AB	BB	BB	AB	AB	AB	BB	BB	BB	BB	BB	BB	AB	AA	AA	AA	AA	AA	AA	AB	AB	AA	AA
chr1D	53684001	53692000	8000	Ad	BB	Ad	BB	Ad	AB	Ad	BB	AA	Ad	AA	AB	BB	Ad	BB	Ad	BB	AA	AB	AA	Ad	Ad	Ad	Ad	Ad	Ad	Ad	AA	AB	Ad	Ad	Ad	AB	Ad	Ad	AB	AA	Ad	AB	AB	BB	BB	BB	Ad	AB	BB
chr1D	53712001	53718000	6000	AA	AA	AA	AA	AA	AA	AA	AA	BB	BB	BB	AA	AA	AA	AA	AA	AA	AA	AA	BB	AA	AA	AA	AA	AA	AA	AA	AA	AB	AA	AB	AA	BB	AA	AA	AA	AA	AA	AA	Ad	AA	AA	AA	AA	AA	AA
chr1D	53722001	53726500	4500	Ad	AA	AA	AA	AA	AA	AA	AA	BB	AB	AB	AA	AA	AA	AA	AA	Ad	AA	AA	BB	Ad	AA	AA	AA	AA	Ad	AA	AB	AB	AA	AB	AA	BB	AA	AA	dd	AA	AA	AA	Ad	AA	AA	AA	Ad	AA	Ad
chr1D	53726001	53730500	4500	AA	AA	Ad	AA	AA	AB	Ad	AA	BB	BB	AB	AB	AA	AA	AA	AA	AA	AA	Ad	AB	AA	Ad	AA	Ad	AA	AA	AA	AA	AB	AA	AB	AA	BB	AA	Ad	AA	AA	AA	AA	AB	AA	AA	AA	Ad	AB	AA
chr1D	53836001	53840500	4500	BC	M	BC	M	BB	M	AB	M	BC	M	BB	BC	M	BB	M	BB	M	BB	M	BB	BC	BB	BC	BB	BB	BB	BB	BB	BB	BB	BB	BB	BB	BC	M	BB	M	AB	M	M	M	BC	M	AB	BC	M
chr1D	54157501	54163500	6000	BB	AB	BB	AA	AB	BB	AB	BB	AA	BB	AA	AA	BB	AB	AA	AA	BB	AA	AA	AB	AB	AB	AB	BB	BB	AB	AB	BB	BB	AB	AA	AA	AB	BB	AA	AB	BB	BC	BC	AA	BB	BB	BC	AA	BB	AA
chr1D	54208001	54212000	4000	AA	AA	AA	AA	AA	AA	Ad	AA	AA	Ad	AA	AA	AA	AA	AA	AB	AA	Ad	AA	AA	AA	Ad	AA	AA	AA	AA	AA	AA	AA	Ad	AA	Ad	AA	AA	AA	AB	AA	AA	AA	AA	AA	AA	Ad	AA	AA	AA
chr1D	54914501	54918500	4000	AA	AB	AB	AB	AB	AB	AA	AA	AB	AA	AA	AA	AB	AB	AB	AB	AB	AA	AA	AB	AB	AB	AB	AB	AB	AB	AB	AB	AA	AB	AB	AA	BB	AA	AA	BC	AA	BB	BB	BB	BB	BB	AA	BB	BB	AB
chr1D	55099001	55103000	4000	AB	AB	AA	AA	AB	AB	AB	AB	BB	AB	BB	AB	AA	BB	AA	AB	AA	BC	AB	AB	AB	BB	BB	AA	AB	BB	BB	AB	AB	AB	AB	BB	BC	BB	AB	AA	AA	BB	AA	Ad	AA	AA	AB	AA	AA	AB
chr1D	55194001	55199500	5500	AA	AA	AA	AA	AA	AA	AA	AA	AA	AA	AA	AA	AA	AA	AA	AA	AA	AA	AA	AA	AA	AA	AA	AB	AA	AA	AA	AA	AA	AA	AA	AA	AA	AA	AA	AA	AA	AB	AA	AA	AA	AA	AA	AA	AA	AA
chr1D	55534001	55541500	7500	AA	AA	AA	AB	AA	AA	AA	AA	AA	AA	AA	AA	AA	AA	AA	AA	AA	AA	AA	AA	AA	AA	AA	AA	AA	AA	AA	AA	AA	AA	AA	AA	AA	AA	AA	AA	AA	AB	AA	AA	AA	AA	AA	AA	AA	AA
chr1D	55701001	55705500	4500	AB	AA	AA	AA	AB	AA	M	AA	AA	BB	AA	AA	AA	AA	AA	AA	AA	AA	AA	AB	AA	M	M	AA	AA	AA	BB	M	BB	BB	BB	BB	AB	BB	AB	AA	AA	BB	BB	AB	AA	AA	AB	AA	AA	BB
chr1D	55960501	55969500	9000	Ad	AA	AA	AA	Ad	AA	AA	AA	Ad	Ad	Ad	AB	AA	AA	AA	AA	AA	AA	AA	Ad	AA	Ad	AA	AA	Ad	AA	AA	AA	AA	Ad	AA	Ad	AA	AA	AA	Ad	AA	AA	AA	AA	AA	AA	AB	Ad	AA	AA
chr1D	55972501	55977000	4500	AA	AA	AA	AA	AA	AA	AA	AA	AA	AB	AB	AA	AA	AA	AA	AA	AA	AA	AA	AB	AA	AA	AA	AA	AA	AA	AA	AA	AA	AA	AA	AA	AA	AA	AA	AA	AA	AA	AA	AA	AA	AA	AA	AA	AA	AA
chr1D	56111001	56115000	4000	BB	BC	M	BB	BC	BC	BB	BB	BB	BB	BB	BC	BC	AB	BB	BC	BB	BB	BB	AB	BB	BB	BB	BB	BB	BB	BB	BC	BB	BB	BC	BC	AB	AB	BB	BC	M	BC	BB	BB	BB	BB	BC	BB	M	BB
chr1D	56233001	56238000	5000	AB	AB	AB	AA	AA	AA	AA	AA	AA	AB	AA	AA	AB	AB	AB	AA	AA	AA	AB	AA	AA	AB	AA	AB	AA	AB	AB	AA	AA	AA	AB	AA	AA	AB	AA	AA	AA	AB	AA	AA	AA	AA	AB	AA	AA	AA
chr1D	56639001	56645000	6000	AB	BB	BB	BB	BB	BB	BB	AB	BB	AB	AB	BB	BB	AB	AB	BB	AB	AB	BB	BB	BB	BB	AB	BB	AB	AB	AB	AB	AB	BB	AB	AB	BB	AB	BB	AB	BB	AA	AB	AB	BB	BB	BB	AB	AB	AB
chr1D	56764501	56768500	4000	BB	AB	AB	BB	AA	AA	AB	AB	BB	AA	AB	AB	AA	AA	AB	BB	AA	BB	AA	AA	AA	AB	AA	AA	AA	AB	AA	AB	AA	AA	AB	AA	AA	AB	AA	AA	AA	AA	AA	AB	AA	AA	Ad	AA	AA	AA
chr1D	57127501	57132000	4500	AB	M	BC	M	AB	BC	BC	M	AB	AB	AB	BC	M	BC	M	M	BC	BC	M	BB	BB	BB	AB	BB	BB	BB	BB	BC	BC	AB	BB	AB	BB	AB	BB	AB	BC	AB	BC	BC	M	BC	M	AB	M	M
chr1D	57295501	57300000	4500	AA	AA	AA	AA	AA	AA	AA	Ad	AA	AA	Ad	AA	AA	AA	AA	AA	AA	Ad	AA	AA	AA	AA	AA	AA	AA	Ad	Ad	AA	AA	AA	AA	AA	AA	AA	AA	AA	BB	AA	AA	AA	AA	AA	AB	AA	AB	AA
chr1D	57633001	57637000	4000	AB	M	M	M	AA	M	M	M	M	M	AA	M	M	M	M	M	M	M	M	M	AA	AA	AA	AA	AA	AA	AA	AB	M	AA	AB	AA	AA	AA	AA	AA	AB	AA	M	M	M	M	M	AA	M	M
chr1D	57691501	57695500	4000	Ad	AA	AB	AA	AA	AB	AB	AA	AA	AA	AA	AB	AB	AB	AA	AA	AA	AA	AA	AA	AA	AA	AA	AA	AA	Ad	AA	AA	AB	Ad	AA	AA	AA	AA	Ad	Ad	Ad	AA	AA	AA	AA	AA	BB	AA	AA	AB
chr1D	57980001	57985000	5000	BB	BC	BC	BC	BB	BC	BB	BC	BC	BC	BB	BB	BB	BB	BC	BC	BC	BC	BC	BC	BB	BB	BB	BB	BB	BB	BB	BC	BB	BB	BB	BC	BB	BB	BC	BB	BB	BB	BB	BC	BB	BB	BC	BB	BB	BB
chr1D	58024501	58028500	4000	M	M	M	M	M	M	M	M	M	M	M	M	M	M	M	M	M	M	M	M	M	M	M	M	M	M	M	M	M	M	M	BC	BC	M	M	M	M	BB	M	M	M	M	M	BC	M	BC
chr1D	58363001	58367000	4000	dd	AA	AA	AA	dd	AA	AA	AA	AA	AA	dd	AA	AA	AB	AA	AA	AA	AA	AA	Ad	dd	dd	dd	dd	dd	dd	dd	dd	AA	dd	dd	dd	dd	dd	dd	dd	AA	dd	AA	AB	AA	AA	AA	dd	AA	Ad
chr1D	58455501	58460500	5000	M	M	M	M	M	M	M	M	M	M	M	M	M	M	M	M	M	M	M	M	M	M	M	M	M	M	M	M	M	M	M	M	M	M	M	M	M	M	M	M	M	M	M	M	M	M
chr1D	58625001	58629000	4000	AB	AB	AB	AB	AB	AB	BB	AB	AB	AB	AB	AA	AB	AB	AB	BB	BC	AB	AB	AB	AB	AB	AB	AB	AA	AB	BB	AB	AB	AB	AB	AB	AB	AB	AB	AB	AA	BC	BB	BC	BB	BC	Ad	BC	BB	AA
chr1D	59077501	59082000	4500	AA	AA	AA	AA	AA	AA	AA	AA	AA	AA	AA	AA	AA	AA	AA	AA	AA	AA	AA	AA	AA	AA	AA	AA	AA	AA	AA	AA	AA	Ad	AA	Ad	AA	AA	Ad	AA	AA	AB	AA	AA	AA	AA	Ad	AA	AA	AA
chr1D	59090501	59094500	4000	AA	AA	AB	AA	AB	AB	AA	AB	AA	AA	AA	AB	AA	AB	AA	AA	AA	AA	AA	AB	BB	BB	AB	BB	AB	AB	AA	AA	AB	AA	AA	AA	AB	BB	BB	AA	AA	AB	AA	AB	AA	AA	BB	AB	AB	BC
chr1D	59186501	59206000	19500	AA	AA	AA	AA	AA	AA	AA	AA	AA	BB	AA	AA	AA	AA	AA	AA	AA	AA	AA	AB	AA	BB	BB	AA	AA	AA	M	BC	BB	AA	AA	AA	Ad	AA	AA	AA	AA	AA	AA	AA	AA	AA	AA	AA	AA	AA
chr1D	59409001	59415500	6500	M	M	M	BC	M	BC	BC	M	M	M	BC	BC	BC	M	BC	M	BB	BC	BC	BC	M	BC	BC	BC	BC	AB	BC	BC	M	M	BC	M	M	M	M	BB	BC	BB	BC	BB	M	BC	M	BC	M	M
chr1D	59534501	59540000	5500	BC	BC	BB	BC	M	BC	M	BC	BB	BC	BC	BB	M	BC	BB	BB	BC	BC	BC	BB	M	BC	BC	M	BC	BC	M	BB	BB	BC	M	BB	BC	M	BB	M	M	BC	BC	BC	BC	BB	AB	BC	BC	BB
chr1D	59662001	59666000	4000	M	M	M	M	M	M	M	M	M	M	M	M	M	M	M	M	M	M	M	M	M	M	M	M	M	M	M	M	M	M	M	M	M	M	M	M	BC	M	M	M	M	M	BC	M	BB	M
chr1D	59715501	59719500	4000	M	M	BC	M	M	BC	M	M	M	M	M	M	M	M	M	M	M	M	M	M	M	M	M	M	M	BC	M	M	M	M	M	M	M	M	M	M	AB	BC	M	M	M	M	BC	BC	M	M
chr1D	59815001	59819000	4000	AA	AA	AA	AA	AA	AA	Ad	AA	AA	AA	AA	AA	AA	AA	AB	AA	AA	Ad	AB	AA	AA	AA	AA	AA	AA	AA	Ad	AB	AA	AB	AA	AA	AA	AA	AA	AA	AA	AB	AA	AA	AA	AA	AA	AA	AA	Ad
chr1D	59834001	59838000	4000	AB	AA	AA	AA	AA	AB	AA	Ad	AA	AA	AA	AA	AA	AA	AA	AA	AA	AA	AA	AA	AA	AA	AA	AA	AA	AA	AA	AA	AA	AA	AA	AA	AA	AA	AB	AB	AA	AA	AA	AA	AA	AA	Ad	BB	AA	AB
chr1D	60170501	60175000	4500	BB	AA	AA	AA	AA	BB	AA	AA	AA	AA	AA	AA	AA	AA	AA	AA	AA	AA	AA	AB	AA	AB	AB	AA	AA	AA	BB	AB	AB	AA	AA	AA	AA	AA	AA	AA	AA	AA	AA	AA	AA	AA	AA	AB	AA	AA
chr1D	60456501	60462000	5500	M	M	M	M	M	M	M	M	M	M	M	M	M	M	M	M	M	M	M	M	M	M	M	M	M	BC	M	M	M	M	M	M	M	M	M	M	M	M	M	M	M	M	M	M	M	M
chr1D	60837501	60841500	4000	M	M	M	M	M	M	BB	M	BB	M	BB	M	M	M	M	M	BC	M	M	M	BC	M	M	M	M	M	M	BB	M	M	M	M	M	BC	M	M	BB	BB	M	M	M	M	M	BB	M	M
chr1D	60923001	60931500	8500	M	M	M	M	M	M	M	M	M	M	M	M	M	M	M	M	M	M	M	M	M	M	M	M	M	M	M	M	M	M	M	M	M	M	M	M	M	BC	M	BC	M	M	M	M	M	M
chr1D	61040501	61047000	6500	AB	AA	AA	AA	AA	AA	AB	AA	AA	AB	AA	AA	AA	BB	AA	AA	AA	BB	AB	AA	AA	AB	AB	AB	AB	AA	AB	AA	AA	AB	AA	AA	AB	AA	AA	AA	AA	AB	AA	BB	AA	AA	AA	AB	AB	AB
chr1D	61126501	61132000	5500	M	M	M	M	M	BC	M	M	M	M	M	M	M	M	M	M	M	M	M	M	M	M	BC	M	M	dd	M	M	M	M	M	M	M	BC	M	BB	BB	BC	M	M	BC	BC	M	M	M	M
chr1D	61273501	61280500	7000	BC	BB	BC	BC	BC	BC	BC	BC	BC	BC	BC	BC	M	BC	BC	BC	BC	M	BC	BC	BB	BB	M	BB	BC	AB	M	BC	BC	BC	BC	BC	BC	M	BC	AB	BB	BB	BC	BB	BC	BC	BC	BC	BC	BB
chr1D	61432001	61436500	4500	AA	AA	AA	AA	AA	AA	AA	Ad	AA	Ad	AA	AA	AA	AA	AA	AA	AA	Ad	AA	AA	AA	AA	AA	AA	AA	Ad	AA	AA	AA	AA	AA	AB	AA	AA	AA	AB	BB	AA	AA	AA	AA	AA	AA	AA	AA	AB
chr1D	61581001	61585000	4000	AB	AB	AA	AB	BB	BB	AB	AA	AB	AB	AB	AB	AB	AB	BB	AB	AB	AB	AB	BB	AB	AA	AB	AB	BB	AA	AB	M	AB	AB	BB	AB	BB	AB	AB	BB	BC	BB	BB	AA	BB	AB	BC	AB	AA	AB
chr1D	61669001	61673000	4000	AA	AA	AA	AA	AA	AB	AA	AA	AA	AA	AA	AA	AA	AA	AA	AA	AA	AA	AA	AA	AA	AA	AA	AB	AA	AA	AA	AA	AB	AA	AA	AA	AA	AA	AA	BB	AA	AA	AA	AB	AA	AA	Ad	AA	AA	Ad
chr1D	61715501	61726000	10500	AA	AA	AA	AA	AB	AA	AA	AA	AB	AA	AA	AA	AA	AA	AB	AB	AA	AA	AA	AA	AA	AA	AA	AA	AB	AA	AA	AA	AA	AA	AB	AA	AA	AA	AA	BB	AA	AA	AA	AB	AA	AA	AB	AA	AA	AA
chr1D	61857001	61861500	4500	BB	BC	M	BC	BB	M	M	BB	M	BC	M	M	BB	M	M	M	M	BC	BC	BC	BB	M	M	M	M	BC	M	M	M	BC	M	BC	BC	BB	M	AB	M	M	BC	AB	M	BC	M	BC	BC	BC
chr1D	61946501	61950500	4000	AA	AA	AA	AA	AA	Ad	AA	AA	AA	AA	AA	AA	AA	AA	AA	AA	AA	AA	AA	AA	AA	AA	AA	AA	AA	AA	AA	AA	AA	AA	AA	AA	AA	AA	AA	AB	AA	AB	AA	AA	AA	AA	AA	AA	AA	AA
chr1D	62074501	62079000	4500	AA	AA	AA	AB	AA	AB	AA	AA	AA	AA	AB	AA	AA	AA	AA	AA	AA	AA	AA	AA	AA	AA	AA	AA	AA	dd	AA	AA	AA	AA	AA	AB	AA	AA	AA	BB	AA	AB	AB	AA	AA	AB	AA	AA	AB	AB
chr1D	62223501	62228000	4500	AB	AA	AB	AB	AB	AB	AB	AB	AB	AB	AB	AB	AB	AB	AA	AB	AB	AA	AB	AB	AB	AA	AB	AB	BB	dd	AB	BC	AA	AB	AB	AB	AA	AB	AB	AA	BB	BB	AB	AA	BB	AB	BB	AB	AB	BB
chr1D	62281001	62285000	4000	BB	BB	BB	BB	BB	BB	AB	AB	BB	AB	BB	BB	BB	BB	BB	AB	AB	AB	AB	BB	AB	AB	AB	BB	AB	dd	AB	BB	BB	AB	AB	AB	BB	AB	BB	BB	BB	AB	BB	AB	BB	AB	AB	AA	AB	AA
chr1D	62594501	62600500	6000	AB	AB	AA	AA	AA	AA	AB	AB	AA	AB	AA	AA	AA	AA	AA	AA	AA	AA	AA	AA	AB	AA	AB	AA	AA	AA	AB	AB	AA	AB	AB	AA	AA	AA	AA	AA	AA	AB	AA	AA	AB	AA	AA	AB	AA	AA
chr1D	62638501	62642500	4000	Ad	AA	AA	Ad	AA	Ad	AA	AA	AA	AA	AA	AA	AA	AA	AA	AA	AA	AA	AA	AA	AA	AA	AA	AA	AA	AA	AA	AA	AA	AA	AA	AA	AA	AA	AA	AB	AA	AA	AA	AA	AA	AA	AA	AA	AA	AA
chr1D	62698501	62702500	4000	BB	BC	M	BC	AB	BB	BC	BB	BC	BB	M	BC	BC	BB	M	M	BB	BC	BC	M	BB	M	BC	M	M	BB	M	M	BB	BC	BC	M	BC	BB	BC	AB	BB	M	BB	BC	BB	BC	BC	M	BC	BC
chr1D	62954501	62958500	4000	M	M	M	M	M	M	M	M	M	M	M	M	M	M	M	M	M	M	M	M	M	M	M	M	M	M	M	M	M	M	M	M	M	M	M	BB	M	M	M	M	M	M	M	M	M	M
chr1D	63770501	63774500	4000	M	M	M	M	M	BC	M	M	M	M	M	M	M	M	M	M	M	M	BC	M	M	M	M	M	M	M	M	BC	M	M	M	M	M	M	M	M	M	BC	M	M	M	M	M	BC	M	M
chr1D	64153501	64157500	4000	AB	AA	AA	AB	AA	AB	AA	AA	AA	AA	AA	AA	AA	AA	AA	AA	AA	AA	AA	AA	AA	AA	AA	AA	AA	AA	AA	AA	AB	AA	AB	AA	AA	AB	AA	BB	AA	AB	AA	AA	AA	AA	AA	AA	AA	AA
chr1D	64262501	64271500	9000	AA	AA	AB	AA	AA	AB	AA	AA	AA	AA	AB	AA	AA	AA	AA	AB	AB	AA	AB	AA	AA	AA	AA	AB	AB	AA	AA	AA	AA	AA	AA	AA	AA	AA	AB	BB	AA	AB	AA	AB	AA	AA	AA	AB	AB	AA
chr1D	64504501	64509000	4500	AB	AA	AB	BB	BC	BC	AB	BC	BB	AB	AB	AA	AA	AB	AA	BB	BC	AA	BB	AA	AA	AB	AB	AB	BB	AB	AA	AA	AB	AB	AB	AA	AA	AA	AA	BB	BB	BB	AA	BB	AA	BB	AA	AA	AA	AA
chr1D	64933501	64937500	4000	AA	AA	AA	AA	AA	AA	AA	AA	AA	AA	AA	AA	AA	AA	AA	AA	AA	AA	AA	AA	AB	AA	AA	AA	AA	AA	AA	BB	AA	AA	AA	AA	AA	AA	AA	AB	AA	AB	AA	AA	AA	AA	AA	AA	AA	AA
chr1D	64956001	64960000	4000	BC	BB	BB	BC	BB	BB	BB	BB	BB	BB	AB	AB	BB	BB	BB	BB	BB	AB	BB	BB	BB	BB	BB	AB	AB	BB	BB	BB	BB	BC	BC	AB	BB	BB	AB	AB	Ad	BC	BB	AB	BB	BB	AB	BB	BB	BB
chr1D	65536001	65540000	4000	BB	BB	BB	BB	BC	BC	BB	BB	BB	BB	BB	BB	AB	BB	BB	BB	BB	BB	BB	BB	BB	BB	BB	BB	BB	AB	BB	BB	BB	BB	BB	BB	BB	BB	BB	AA	AA	BC	AB	AB	BB	BB	BB	BB	BB	AB
chr1D	65722001	65729000	7000	BC	BB	M	BC	M	BB	M	BC	BC	BC	BC	M	BC	BC	M	BB	BC	M	BB	BC	BC	M	M	M	M	BC	BC	BC	BC	M	BC	BC	BC	M	BC	M	BC	M	BC	BC	BC	BC	BB	BC	BB	BC
chr1D	65999001	66003000	4000	M	M	M	M	M	M	M	M	M	M	M	M	M	M	M	M	M	M	M	M	M	M	M	M	M	M	M	M	M	M	M	M	M	M	M	AB	BC	M	M	BC	M	BC	M	M	M	M
chr1D	66410501	66414500	4000	M	M	M	BC	M	M	M	BC	M	M	M	M	M	M	M	BC	M	BC	M	BC	M	M	M	M	M	M	BC	M	M	BC	BC	M	BC	M	BC	M	M	BB	M	M	M	M	M	BC	M	M
chr1D	66469501	66474000	4500	M	M	M	M	M	M	M	M	M	M	M	M	M	M	M	M	M	M	M	M	M	M	M	M	M	M	M	M	M	M	M	M	M	M	M	M	M	M	M	M	M	M	BB	M	M	BB
chr1D	66649001	66654500	5500	AA	AA	AB	AA	AA	AA	AA	AA	AA	AA	AA	AA	AA	AA	AA	AA	AA	AA	AA	AA	AA	AA	AA	AA	AA	AA	AA	AA	AA	AA	AA	AA	AA	AA	AA	AA	AA	AB	AA	AB	AA	AA	AA	AA	AA	AA
chr1D	67016501	67020500	4000	AB	BB	BC	BB	BB	BB	BB	BB	BB	BB	BB	BB	BB	AB	BB	BB	AB	BB	BB	BB	BB	BB	BB	BB	BC	AB	BB	BC	AB	BB	AB	BB	BB	AB	BC	AB	Ad	BB	AB	AB	BB	AB	BB	BB	BB	BB
chr1D	67514001	67518500	4500	AA	AA	AA	AA	AA	AB	AA	AA	AB	AA	AB	AA	AA	AA	AA	AA	AA	AA	AA	AB	AA	AA	AA	AA	AA	AA	AA	AA	AA	AA	AA	AA	AA	AA	AA	BB	Ad	AA	AA	AA	AA	AA	AA	AA	AA	AA
chr1D	67800501	67804500	4000	AA	AA	AA	AA	AA	AA	AA	AA	AA	AA	AA	AA	AA	AA	AA	AA	AA	AA	Ad	AA	Ad	AA	AA	AA	AA	AA	AA	AA	AA	AA	AA	AA	AA	AA	AA	AA	AA	AB	AA	AA	AA	AA	AA	AA	AA	AA
chr1D	68217501	68221500	4000	AB	AB	AB	AB	AB	AB	AB	BB	AB	AB	AB	AB	AB	BB	BB	BB	AB	AB	AB	AB	BB	BB	BB	AB	AB	AB	AB	AB	AB	AB	AB	AA	AB	BB	AA	AB	dd	BB	AB	AB	BB	AA	AB	AB	AB	AA
chr1D	68320001	68326000	6000	BB	BC	BC	BB	BB	BC	BC	BC	AB	AB	BB	BB	BB	BB	BB	BC	AB	BB	BB	BB	AB	BB	BB	AA	BB	BB	AB	M	AB	BB	BB	BB	BC	BC	BB	BC	AA	BC	BC	AB	BC	BB	BB	BB	AB	AB
chr1D	68403501	68407500	4000	AA	AA	AA	AA	AA	AA	AA	AA	AA	AA	AA	AA	AA	AA	AA	AA	AA	AA	AA	AB	AA	AA	AA	AA	AA	AA	AB	AA	AA	AA	AA	AA	AA	Ad	AA	BB	dd	Ad	AA	AB	AA	AA	Ad	AA	AA	Ad
chr1D	68445001	68450000	5000	BB	AB	AB	BB	BB	BB	BC	AB	BB	BB	BB	AB	AB	BB	BB	BB	BB	BB	BB	BB	AB	BB	AB	BB	BB	BC	BB	BB	BB	BB	BB	AB	BB	BC	AB	BB	AA	BB	BB	BC	BC	BC	AB	BB	BC	BB
chr1D	69061001	69066000	5000	AA	AA	AA	BB	Ad	AA	AA	AA	AA	AA	AA	AA	AA	AA	AA	AA	AA	AA	AA	AA	AA	AA	AA	AA	AA	AA	AA	AA	AA	Ad	AA	AA	AA	AA	AA	AA	dd	Ad	Ad	AA	AA	AA	AA	AA	AB	AB
chr1D	69160001	69166000	6000	BB	AB	AB	BB	AB	AB	AB	BB	AB	BB	AB	AB	AB	AB	AB	BB	AB	BB	AA	BB	AB	BB	AB	AB	AB	AB	AB	AB	AB	AA	AB	AB	AB	AB	AB	BC	BB	AB	BB	BB	AB	AB	AA	AB	AB	AB
chr1D	69308001	69312000	4000	AB	AB	AB	AB	BB	AB	BB	AB	AB	AB	AB	AB	AB	BB	AB	AB	AB	AB	AB	BB	AB	BB	AB	BB	AB	AB	BB	AB	BB	AB	BB	AB	BB	AB	AB	BB	AB	AB	AB	AB	AB	AB	AA	AB	AB	AA
chr1D	69423501	69427500	4000	AB	BB	BB	BB	BB	AB	BB	AB	BB	BB	BB	BB	BB	BB	BB	AB	BB	BB	BB	BB	AB	BB	BB	BB	AB	BB	BC	AB	BB	BB	BB	AB	BB	AB	BB	BB	BB	BB	BB	BB	BB	BB	AA	AB	BB	AB
chr1D	70677001	70683000	6000	AA	AA	AA	AA	AA	AA	AA	AA	AA	AA	AA	AA	AA	AA	AA	AB	AB	AA	AA	AA	AA	AA	AA	AA	AA	AA	AA	AA	AA	AA	AA	AA	AA	AA	AA	AB	AB	AB	AA	AA	AA	AA	AB	AA	AA	AA
chr1D	70994001	71000000	6000	AA	AA	AA	AA	AA	AB	AA	AA	AA	AA	AA	AA	AA	AA	AA	AA	AA	AA	AA	AA	AA	AB	AA	AA	AA	AA	AB	AA	AA	AA	AA	AB	AA	AA	AB	AB	AA	AA	AA	AA	AA	AA	AA	AA	AA	AA
chr1D	71153001	71158000	5000	AA	AA	AB	AA	AA	AA	AA	AA	AA	Ad	AB	AA	AA	AA	AA	AB	AA	AA	AA	AA	AA	AA	AA	AA	AA	AA	AA	AA	AA	AB	AA	AA	AA	AA	AB	AB	AA	AB	AA	AA	AB	AA	AB	AA	AA	AA
chr1D	71288001	71293000	5000	M	M	M	M	M	M	M	M	M	M	M	M	M	M	M	M	M	M	M	M	M	M	M	M	M	M	M	M	M	M	M	M	M	M	M	M	M	M	M	M	M	M	M	M	M	M
chr1D	71360001	71364500	4500	BC	M	M	M	M	M	M	M	M	M	M	M	M	M	M	M	BC	BC	M	M	M	M	M	M	M	M	M	M	M	M	M	M	BC	BC	M	BC	M	M	M	M	M	M	M	M	M	M
chr1D	71608001	71613000	5000	AA	AA	Ad	Ad	AA	Ad	Ad	AA	Ad	Ad	AA	Ad	Ad	Ad	Ad	AA	AA	Ad	Ad	Ad	Ad	AA	AA	AA	AA	AA	Ad	AB	AA	Ad	Ad	Ad	Ad	AA	AA	AA	AA	AB	AB	AA	AA	AA	AA	AA	AA	AA
chr1D	72393001	72399000	6000	BB	BC	BB	BB	BC	BB	BC	BC	BB	BC	BB	BC	BC	BB	BB	BB	BC	BB	BC	BC	AB	BB	BC	BB	Ad	BB	BC	BB	BC	BB	BB	BC	BC	BB	BB	M	AB	BC	BB	BC	BB	BB	BB	BB	BC	BB
chr1D	72440001	72444000	4000	AB	BB	AB	AB	AB	AB	AB	BB	AB	BB	BB	AA	AB	AB	BB	AB	AB	AB	AB	AB	AB	BB	AB	AB	AB	AB	AB	AB	AB	BB	AB	AB	BB	AB	AB	BB	AA	BB	AB	BC	BB	BB	AA	BB	BB	AB
chr1D	72607501	72611500	4000	AA	AA	AA	AA	AA	AA	AA	AA	AA	AA	AA	AA	AA	AA	AA	AA	AA	AA	AA	AB	AA	AA	AA	AA	AA	AA	AA	AA	AA	AA	AA	AA	AA	AA	AA	AA	AA	AB	AB	AB	AA	AA	AA	AA	AA	AA
chr1D	73094001	73098000	4000	BC	BB	BB	BB	BB	BB	BB	BB	BB	BB	BB	BB	BB	AB	BB	BB	BB	BB	BB	AB	BC	BB	BB	BB	BB	BC	BB	BB	BB	BB	AB	BB	AB	BB	BB	M	AB	BB	BB	BC	BB	BC	AA	BB	BB	AA
chr1D	73573001	73577000	4000	BC	BB	BB	BB	BC	BB	BC	BC	BC	BB	BB	M	BB	BB	BB	M	BC	BC	BB	BB	BB	BB	BB	BB	BC	BB	BC	BB	BC	BB	BB	BB	BC	BB	BC	AB	BC	BC	AB	BB	BB	AB	AB	AB	BB	AB
chr1D	73623501	73627500	4000	BC	BB	BB	BB	BB	BB	BC	BB	BB	BB	BB	BB	BC	BC	BB	BB	BB	BC	BB	BC	BB	BC	BC	BB	BC	BB	BC	BB	BC	BB	BC	BB	BC	AB	BB	BC	AB	BB	AB	BB	BB	BB	BB	BB	AB	BB
chr1D	73627501	73633000	5500	AA	AA	AB	AB	AA	AA	AA	AA	AB	AA	AA	AA	AA	AA	AA	Ad	AA	AA	AA	AA	Ad	AB	AA	AA	AB	AB	AA	AA	AB	AA	AB	AB	AB	AB	AA	AA	AA	AB	AA	AA	AA	AA	AA	AA	AA	AA
chr1D	74034001	74038000	4000	AA	AB	AA	AB	AA	AA	AA	Ad	AB	AA	AA	AA	AB	AA	AB	AA	AB	AA	AB	AA	AA	AA	AB	AA	AA	AA	AA	AA	AA	AA	AA	AA	AA	AA	AA	AA	AA	AB	AA	Ad	AA	AA	AA	AA	AA	AA
chr1D	74062501	74066500	4000	AB	AA	AA	AA	AA	AA	AB	AA	AA	AB	AB	AA	AB	AA	AA	AA	AB	AA	AA	AA	AB	AB	AA	AA	AA	AB	AA	AA	AA	AA	AA	AA	AA	AA	AA	AB	AA	AB	AA	AB	AA	AB	AB	AA	AB	AB
chr1D	75565001	75569000	4000	BB	AB	AB	AB	AB	AB	AB	BB	AB	AB	BB	AB	AB	AB	AB	BB	AB	AB	AB	AB	AA	AB	AB	AA	BB	AB	AB	AB	AB	BB	BB	BB	AB	AB	BB	BB	AB	AB	AB	BB	AB	AB	AB	AB	AB	BB
chr1D	75732001	75738000	6000	AA	Ad	Ad	AA	Ad	Ad	Ad	Ad	Ad	AA	Ad	Ad	Ad	AA	Ad	AA	Ad	AA	Ad	AA	Ad	Ad	AA	Ad	Ad	Ad	Ad	BB	AA	Ad	AA	Ad	Ad	AA	Ad	Ad	AA	AB	AA	Ad	AA	AA	Ad	Ad	Ad	AA
chr1D	75790501	75795500	5000	AA	AA	AA	AA	AA	AB	AA	AA	AA	AA	AA	AA	AA	AA	AA	AA	AA	AA	AA	AA	AA	AA	AA	AA	AB	Ad	AA	AA	AA	AA	AA	AA	AA	AA	AA	AA	AA	AB	AA	AB	AA	AA	AA	AA	AA	AA
chr1D	75876001	75882500	6500	AA	AA	AA	AA	AA	AA	AB	AA	AA	AA	AA	AA	AA	AA	AB	AB	AA	AA	AA	AA	AA	AB	AA	AA	AA	AA	AB	AB	AB	AB	AA	AB	AA	AB	AA	AB	AA	BB	AB	AA	AA	AB	AA	AB	AB	AA
chr1D	75885001	75889500	4500	AB	AB	BB	BB	BB	AB	AB	BB	AB	AB	BB	AB	AB	AB	BC	BB	BB	AA	AB	AA	AA	BB	AB	AB	BB	AA	AB	AB	AB	AB	AB	AB	AB	BB	BB	AB	AA	AA	AB	AA	AA	AB	BB	BB	AA	BB
chr1D	75895501	75901500	6000	M	M	M	M	M	M	M	M	BC	M	BC	M	BC	BC	AB	M	M	M	M	M	M	M	M	M	BC	M	M	M	BC	M	M	M	M	M	M	M	AA	BC	M	M	M	M	AB	M	M	AB
chr1D	75910001	75914000	4000	M	BC	BC	BB	BB	BC	BC	BB	BC	BC	BC	M	BC	BC	BB	BC	BC	BB	BC	BB	BC	BC	BC	BC	BC	BC	BB	M	BC	BC	M	AB	BB	BC	M	BB	BC	M	BC	AB	BC	BC	M	BC	BB	BB
chr1D	76082501	76086500	4000	AA	AA	AA	AA	AA	AB	AB	AA	AA	AA	Ad	AA	AA	AA	AA	AA	AA	AA	AA	AB	AA	AA	AB	AB	AA	AA	AB	AB	AB	AA	AA	AA	AB	AA	AA	AB	AA	AB	AA	AA	AA	AA	AA	AA	AA	AA
chr1D	76223001	76228000	5000	M	M	M	M	M	M	M	M	M	M	M	M	M	M	M	M	M	M	M	M	M	M	M	M	M	BB	M	M	M	M	M	M	M	M	M	BC	M	BC	M	BC	M	M	M	BC	M	M
chr1D	76611001	76617000	6000	AA	AA	AA	AA	AA	AA	AA	AA	AA	AA	AA	AA	AA	AA	AA	AA	AA	AB	AA	AA	AA	AA	AA	BC	AA	AA	AB	AA	AA	AB	AA	AB	AA	AA	AA	AB	AA	AA	AA	AA	AA	AA	AA	AA	AA	AA
chr1D	76660501	76664500	4000	AA	AA	AB	AB	AA	AA	AA	AA	AA	AA	AA	AB	AA	AA	AA	AB	AA	AA	AA	AB	AA	AA	AA	AA	AA	AA	AA	AB	AA	AA	AA	AA	AA	AB	AA	AA	AA	AB	AA	AA	AA	AA	AA	AA	AA	AA
chr1D	76798001	76803000	5000	AB	AB	AB	AB	AB	AB	AB	AB	AB	AB	AA	AB	AB	AB	AB	BB	AB	AB	AB	BB	AB	BB	AB	BB	AB	AB	AB	AB	AB	BB	AB	AB	AB	AB	AB	M	AA	BC	BB	BC	BB	BB	AB	BB	BB	BB
chr1D	76844501	76848500	4000	AA	AA	AA	AA	Ad	AA	AA	AA	AA	AA	AA	Ad	AA	AA	AA	AA	AA	AA	AA	AA	AA	AA	AA	AA	AA	AA	AA	AA	AA	AB	AA	AA	AA	AA	AA	AB	AA	AA	AA	AB	AA	AA	AA	AA	AB	AA
chr1D	76870001	76874500	4500	M	BC	BC	BB	BB	BB	BB	M	BB	M	BB	BB	BC	BB	BC	BC	BC	AB	BB	BC	BC	BB	BB	BB	BB	BB	BC	BC	BB	BC	BC	BC	BC	BC	BC	M	BB	BB	BB	BC	BB	BC	BB	BB	BB	AB
chr1D	76945501	76950000	4500	AA	AB	AB	AA	AA	AA	AB	AA	AA	AA	AA	AA	AA	AA	AB	AA	AB	AB	AA	AA	AB	AB	AA	AA	AB	AA	AB	AB	AA	AA	AA	AB	AA	AB	AA	AB	AA	AB	AA	AB	AA	AA	AA	AA	AA	AB
chr1D	77006001	77010500	4500	AA	AA	AA	AB	AA	AA	AA	AA	AB	AA	AA	AA	AA	AA	AB	AB	Ad	AB	AA	AA	Ad	AA	AA	AA	Ad	AA	Ad	AB	AA	AA	AA	AA	AA	AA	AA	AB	AA	AB	AB	AA	AA	AA	AA	AA	AA	AA
chr1D	77103501	77107500	4000	AA	AA	Ad	AA	AA	AA	AA	AA	AA	Ad	Ad	Ad	AA	AA	AA	AA	AA	AA	AA	AA	AA	AA	AA	AA	AA	Ad	AA	BB	AA	AA	AA	AA	Ad	AA	Ad	dd	AB	AB	AA	Ad	AB	AA	AA	AA	Ad	AA
chr1D	77249501	77254500	5000	M	M	M	BC	M	BC	M	M	M	M	BC	BC	M	BC	M	M	M	M	M	M	M	M	M	M	M	M	BC	M	M	M	M	M	BC	BC	M	BB	M	BC	BB	BC	M	BC	M	BC	BC	BC
chr1D	77387001	77391000	4000	BB	BB	BB	BB	BB	BB	BB	BB	BB	BB	BB	AB	BB	BB	BB	BB	BB	BB	BB	BC	BB	BB	BB	BB	BB	BC	BC	AB	BB	BB	BB	AB	BB	BC	AB	M	AA	BB	BB	BC	BB	BC	BB	BB	BB	BB
chr1D	77842001	77846500	4500	M	BB	BB	AB	BC	BB	BB	AB	M	BB	M	M	BB	M	M	M	M	M	BB	BB	BB	M	M	BB	BB	AB	BB	AB	BB	M	BB	BB	AB	M	M	BC	M	AB	BC	M	M	BB	AA	BB	M	AB
chr1D	78041001	78045000	4000	BC	BB	BC	M	BB	BB	BC	BB	BB	BB	BB	BC	BB	BC	BB	BC	BB	BC	BC	BB	BB	BB	BC	BB	BC	BC	BB	BB	BC	BB	BC	M	BC	BB	BB	M	M	AB	BB	BC	BB	BB	AB	BB	BB	BB
chr1D	78382501	78388500	6000	BB	BB	M	AB	AB	AB	BB	AB	BB	BB	BB	BB	BB	AB	AB	BB	BB	AB	BB	BB	M	BB	BB	BC	BB	BB	BB	BB	BB	BB	BB	BB	BB	BB	BB	AB	BB	AB	BB	BB	BB	BB	BB	BB	BB	BC
chr1D	78581501	78585500	4000	BB	AB	AB	BB	BB	BB	AB	AB	AB	AB	AB	AB	AB	BB	AB	BB	AB	AB	BB	AB	AB	AB	AB	AB	AB	AB	AB	BB	BB	AB	BB	AB	AB	AB	AB	AB	AB	AB	AB	AB	AB	AB	BB	AB	AB	BB
chr1D	78741001	78746000	5000	BB	AB	AB	BB	AB	BB	BB	AB	AB	BB	AB	AB	BB	BB	AB	BB	AB	BB	BB	AB	AB	AB	BB	BB	AB	AB	BB	AB	BB	AB	AB	BB	AB	AB	BB	AB	AB	AB	BB	AB	AB	AB	BB	AB	AB	BC
chr1D	78921001	78926000	5000	AA	AA	Ad	AA	AA	AA	AA	AA	AA	AB	AA	AA	AA	AA	AA	AA	AA	AA	AA	AA	AA	AB	AA	AA	AA	AA	AA	Ad	AB	AA	AA	AA	AA	AA	AA	AB	AA	AB	AA	AA	AA	AA	AA	AB	AB	AA
chr1D	79128001	79133000	5000	M	M	M	M	M	M	M	M	M	M	M	M	M	M	M	M	M	M	M	M	M	M	M	M	M	M	M	M	M	M	M	M	M	M	M	BB	M	M	M	BB	M	M	M	M	M	M
chr1D	79196001	79200000	4000	M	BC	BC	BC	BC	M	M	BC	M	M	BC	BC	M	M	M	BC	M	M	M	BC	M	M	BB	BB	BB	M	M	M	M	M	M	BB	M	BC	BC	AA	M	BC	BB	BB	BC	BC	BC	BB	BB	M
chr1D	79333001	79337500	4500	M	BC	M	BC	M	M	BC	BC	M	M	M	M	M	BC	M	M	M	M	M	M	M	BC	BC	M	M	M	M	M	BC	BC	M	M	M	M	M	M	BC	M	M	M	M	M	M	M	M	M
chr1D	79353001	79358000	5000	AB	AB	AB	AA	BB	AA	AB	AB	AB	AB	BB	AB	AB	AB	AB	AB	AB	AB	AB	AB	AB	AB	AB	AB	AB	AB	AB	AA	AB	AB	AB	AB	AB	AA	AB	BC	AA	AB	AB	BB	AB	AB	Ad	AB	BB	AA
chr1D	79830001	79843500	13500	AB	AA	AA	AB	AB	AB	AA	AB	AA	AA	AA	AB	AA	AB	AB	AB	AA	AB	AA	AA	AA	AB	AB	AB	AB	AB	AB	BB	AA	AB	AB	AB	AB	AB	AB	AB	AB	BB	AB	AA	AA	AA	BB	AA	AA	BB
chr1D	79838001	79845500	7500	M	M	M	M	M	M	M	M	M	BC	M	M	M	M	M	M	M	M	M	M	M	M	M	M	M	M	M	M	M	M	M	M	M	M	M	M	M	M	M	M	M	M	M	M	M	M
chr1D	80042001	80048000	6000	AA	Ad	AA	AA	AA	AA	AA	AA	AA	AA	Ad	AA	AA	Ad	Ad	AA	AA	AB	AB	AA	AA	AA	AA	AA	AA	AA	AA	AA	AA	AA	AA	AA	BB	AA	AA	BC	AA	Ad	AA	AA	AA	AA	AA	BB	AA	AA
chr1D	80045501	80049500	4000	AA	AA	AA	AA	AA	AA	AA	AA	AA	AA	AA	AA	AA	Ad	AA	AA	AA	AB	AB	AA	AA	AA	AA	AA	AA	AA	AA	AA	AA	AA	AA	AA	BB	AA	AA	BC	AA	AA	AA	AB	AA	AA	AA	BB	AA	AA
chr1D	80306001	80310500	4500	AA	AA	AA	AA	AA	Ad	AA	Ad	AA	Ad	AA	AA	Ad	AA	AA	AA	AA	AA	AA	AA	Ad	AA	AA	AA	Ad	Ad	AA	Ad	Ad	AA	AA	AA	AA	Ad	AA	BC	AA	AA	BB	BB	AA	BB	AA	AA	AB	AB
chr1D	80352001	80357500	5500	AB	BB	BB	BB	BC	AB	BC	BB	BB	BB	BC	BC	BB	BB	BB	BC	BC	BB	BB	AB	BC	BB	BC	BB	BC	BB	M	BB	AB	AB	BB	AA	BC	BB	BC	M	AB	AB	BC	BC	BB	BC	AB	BC	BC	BB
chr1D	80507001	80512000	5000	AA	AA	AA	AA	AA	AA	AA	AA	AA	AA	AA	AA	AA	AA	AA	AA	AA	AA	AA	AA	AA	AA	AA	AB	AA	AA	AA	AA	AA	AB	AA	AA	AA	AA	AA	AB	AA	AB	AA	AA	AA	AA	AA	AA	AA	AB
chr1D	80586501	80590500	4000	AA	AA	AA	AA	AB	AB	AA	AA	AA	AA	AA	AA	AB	AA	AA	AA	AA	AB	AA	AB	AA	AB	AA	AA	AA	AA	BC	BB	AA	AA	AB	AA	AA	AA	AA	AA	AA	AA	AA	AA	AA	AA	AA	AA	AA	AA
chr1D	80784001	80788000	4000	BB	AB	AB	BB	AB	AB	BB	AB	AB	AB	AB	AB	AB	BB	AB	AB	BC	BB	AB	BB	AB	BB	BB	AB	AB	AB	AB	AA	BB	AB	BB	AB	AB	AB	AB	AB	BC	AB	AB	AB	AB	AB	BB	AB	AB	AB
chr1D	81049001	81054500	5500	AA	AA	AA	AA	AA	AA	AA	AA	AA	AA	AA	AA	AA	AB	AA	AA	AA	AA	AA	AA	AB	AA	AA	AA	AA	AA	AA	AA	AA	AA	AA	AA	AA	Ad	AA	AB	AA	AA	AA	AA	AA	AA	AB	AA	AA	BB
chr1D	81171001	81175500	4500	AA	AA	AA	AB	Ad	AA	AA	AA	AA	AA	AA	AA	AA	Ad	AA	AA	AA	AA	AA	AA	AA	AA	AA	AA	AA	AA	AA	AA	AA	AA	AA	AA	Ad	AA	Ad	AA	AA	BB	AA	AA	AA	AA	AA	AA	AB	AA
chr1D	81279501	81284500	5000	BC	BB	BB	BC	BB	BC	BB	BB	BC	BB	BB	BB	BC	BB	BC	BB	BC	BC	BC	BC	BC	BB	BC	BC	BB	BC	BB	AB	BC	BC	BB	BB	BB	BB	BB	BC	AA	BC	M	M	BC	M	AB	M	BC	AB
chr1D	81429001	81433500	4500	BB	BB	BB	BB	BB	AB	BB	BB	BB	BB	BB	BB	BB	BB	BB	BB	BB	BB	BB	BB	BB	BB	BB	BB	BB	BB	BB	BB	BB	BB	BB	BB	BB	BB	BB	M	BB	AB	BB	BC	BB	BB	BB	BC	BB	BB
chr1D	81542501	81550500	8000	AB	BB	BB	AB	BB	AB	BB	BB	AB	AB	AB	AB	BB	BB	BB	BB	BB	BB	BB	BB	AB	AB	AB	BB	AB	AB	AB	AB	AB	BB	AB	BB	AB	AB	AB	BC	BB	AB	AB	BB	AB	BB	AA	AB	AB	AA
chr1D	81965001	81969000	4000	BB	BB	BB	BC	BB	AB	BB	BC	BB	AB	AB	BC	BB	BB	BB	BB	BC	BB	AB	AB	BB	BC	AB	BB	BB	BB	AB	AB	AB	AB	AB	BB	BC	BB	BC	BC	BC	AB	BB	BB	BB	BB	AA	BB	BC	AB
chr1D	82006501	82010500	4000	BB	BB	BB	BB	BC	BB	BC	BC	AB	BB	BB	BB	BB	AB	BC	BC	BC	AB	BB	BB	BB	BB	AB	BB	AB	BB	BB	BB	BB	BC	BB	AB	BB	BB	BB	AB	BB	BC	BB	BB	BB	BB	BC	BB	BB	AB
chr1D	82072501	82077000	4500	AB	AB	AB	AB	BB	BB	BB	BB	AB	BB	AB	AB	BB	AA	BB	BB	BB	AB	AB	AB	BB	BB	AB	BB	AB	AB	BB	AB	AB	BB	AB	AB	BB	BB	BB	AA	BB	BB	BB	BB	BB	AB	BB	BB	BB	AB
chr1D	82693501	82700500	7000	BB	AB	BB	BB	BB	BB	BB	BB	BC	BB	BB	BC	BB	BB	BB	BB	BB	BB	BB	BB	BB	BB	BB	BB	BB	BB	AB	BB	BB	BB	BB	AB	AB	BB	BB	AB	BB	BB	BB	BB	BB	BB	BB	BB	BB	BB
chr1D	82990501	82995500	5000	BC	M	BC	BC	BC	BC	BC	BC	AB	M	BB	BC	BC	AB	BC	BC	BC	AA	BC	BC	BC	BC	BC	BB	BC	AB	BC	BC	BC	M	BB	BC	Ad	BC	BC	Ad	AB	BC	BC	BB	BC	BC	BB	AA	BB	BB
chr1D	83388001	83392500	4500	AA	AA	AA	AA	AA	AA	AA	AA	AA	AA	AA	AA	AB	AB	AA	AA	AA	AA	AA	AB	AA	AA	AA	AA	AA	AA	AA	AA	AA	AA	AA	AB	AA	AA	AA	AA	AA	AB	AA	AA	AA	AA	AA	AA	AA	AA
chr1D	83532001	83552000	20000	AA	AB	BB	AB	AA	AA	AA	AB	AB	AA	AB	AB	AB	AB	AB	AB	AB	AB	AB	AB	AB	AA	AA	AB	AB	AA	AB	BC	AB	AA	AA	AB	AB	AB	BB	BC	AA	BC	BC	BC	AB	BC	M	AB	BC	M
chr1D	83555501	83588500	33000	M	M	M	M	M	M	M	M	M	M	M	M	M	M	M	M	M	M	M	M	M	M	M	M	M	M	M	M	M	M	M	M	M	M	M	M	BC	M	M	M	M	M	M	M	M	M
chr1D	83700001	83704000	4000	BC	M	BC	M	M	M	M	M	BC	BC	M	M	M	M	M	M	M	BC	M	M	M	M	M	M	M	M	M	BC	M	M	M	BC	M	M	M	M	BC	M	M	M	M	M	BC	M	M	BB
chr1D	84176501	84180500	4000	BC	M	BC	BC	BC	M	BC	BC	M	BC	M	M	M	BC	BC	BB	BB	BC	BB	BC	BC	BB	BC	M	M	BC	BC	M	BC	M	M	BC	BC	BC	BC	BC	M	M	BC	BB	M	BC	BB	BC	BC	BB
chr1D	84510001	84515000	5000	M	M	M	M	M	M	M	M	M	M	M	M	M	M	M	M	M	M	M	M	M	M	M	M	M	M	M	M	M	M	M	M	M	M	M	AB	M	M	M	BC	M	M	M	M	M	M
chr1D	84546001	84550500	4500	BB	BB	BB	BB	AB	BB	AB	AB	AB	BB	AB	AB	AB	BB	AB	AB	AB	BB	AB	BB	BB	BB	BB	AB	AB	AB	BB	M	BB	AB	BB	AB	AB	AB	AB	AA	BB	BC	AB	AA	BB	BB	BB	BB	AB	AB
chr1D	85195001	85199000	4000	AA	AA	AA	AA	Ad	AA	AA	AA	AA	AA	AA	AA	AA	AA	AA	AA	AA	AA	AA	AA	AA	AA	AA	AA	AB	Ad	AA	AA	Ad	AA	AA	AA	AA	AA	Ad	AA	AA	AA	AA	AB	AA	AA	Ad	AA	AA	AA
chr1D	85433501	85438500	5000	BC	BB	BB	BB	BB	BB	BB	BB	BB	BB	BC	BC	BB	BB	BB	BB	BC	BB	BB	AB	BC	AB	BB	BB	BC	BB	BB	BC	BB	BB	BB	BB	AB	AB	BB	AB	BB	AB	BB	AB	BB	BB	BC	BB	BB	BC
chr1D	85570001	85574500	4500	AA	AA	AA	AA	AA	AA	AA	AA	AA	AA	AA	AA	AA	AA	AA	AA	AA	AA	AA	AA	AA	AA	AA	AA	AA	AA	AA	AA	AA	Ad	AA	AA	AA	AA	AA	AA	AA	BB	AA	AA	AA	AB	AB	AA	AA	AB
chr1D	85854001	85859500	5500	AB	AB	AA	AA	AB	AB	AB	BB	AB	AA	AB	AA	AB	AB	AA	AA	AA	AA	AB	AB	AA	AB	AA	BB	BB	BB	AA	AA	AB	AA	AB	AB	AB	BB	BB	AA	AB	BB	AB	AB	AA	AA	BC	BB	AB	BC
chr1D	86382501	86387000	4500	AA	AA	AA	AA	AA	AA	AA	AA	AA	AA	AA	AA	AA	AA	AA	AA	AB	AA	AA	AA	AA	AA	AA	AA	AA	AA	AA	AA	AA	AA	AA	AA	AA	AA	AA	AA	AA	AB	AA	AA	AA	AA	AA	AA	AA	AB
chr1D	86879001	86884000	5000	AB	BB	AA	BB	BB	BB	BC	BB	BC	AB	BB	BB	AB	BB	AB	BB	BB	BB	BB	BB	BC	BB	BB	BC	BC	BB	BB	BC	BB	BB	BB	BB	AB	BB	BC	BB	BB	BB	BB	BB	BB	BC	BB	BB	BB	BC
chr1D	87559501	87563500	4000	AA	AA	AA	AA	AA	AA	AA	AA	AA	AA	AA	Ad	AA	AA	AA	AA	AA	AA	AA	AA	AA	AA	AA	AA	AA	AB	AA	AA	AA	AA	AA	AA	AA	AA	AA	AA	AA	AA	AA	AA	AA	AA	AA	AA	AA	AA
chr1D	87662001	87666500	4500	AA	AA	AA	AA	AA	AA	AA	AA	AA	AA	AA	AA	AA	AA	AA	AA	AA	AA	AA	AA	AA	AA	AA	AA	AA	AA	AA	AA	Ad	AA	AA	Ad	AA	AA	AA	AB	AA	AA	AA	AB	AA	AB	Ad	AA	AA	Ad
chr1D	87758001	87763000	5000	AB	AB	AB	AB	AB	AB	AB	AB	AB	AB	AB	AB	AB	BB	AB	BB	AB	BB	BB	BB	BB	AB	BB	AB	BB	BB	BB	AB	AB	BB	AB	AB	AB	BB	AB	BB	AA	BB	BC	BC	BB	BB	AB	BB	BB	AB
chr1D	89213501	89218000	4500	BB	BB	BB	AB	BB	AB	AA	AB	BB	BB	AB	BB	AB	BB	AB	BB	AB	AB	AB	BB	AB	BB	BB	AB	BB	BB	AB	BB	BB	BB	BB	AB	BB	BB	BB	AB	AB	BC	BB	AB	BB	AB	AB	AB	BB	AA
chr1D	89328501	89332500	4000	AA	AA	AA	AA	AA	AA	AA	AA	AA	AA	AA	AA	AA	AA	AA	AA	AA	AA	AA	AA	AA	AA	AA	AA	Ad	AA	AA	AA	AA	AA	AA	AA	AA	AA	AA	AB	AA	BB	AA	AA	AA	AA	AA	AA	AB	AA
chr1D	89339001	89343000	4000	BC	BB	BC	BB	AB	BC	BB	BB	BC	BB	BB	BC	BB	BB	BB	BB	BB	BB	BB	BC	BB	AB	AB	BB	BB	BB	BB	BC	BB	BB	BB	BC	AB	BB	BB	BC	BC	BB	BB	BB	BB	BC	BC	BB	BB	BC
chr1D	89535501	89539500	4000	M	M	M	M	M	M	M	M	M	M	M	M	M	M	M	M	M	M	M	M	M	M	M	M	M	M	M	M	M	M	M	M	M	M	M	M	M	M	M	M	M	M	BB	M	M	M
chr1D	90623001	90627000	4000	BB	AB	BB	BB	AB	BB	BC	BB	BB	BB	BB	BB	AB	AB	BC	BB	AB	AB	BB	BB	BC	AB	BB	BC	BC	BB	AB	BB	BC	BC	AB	AB	BB	BC	BC	BB	BB	BC	BB	BB	BB	BB	BB	BC	BB	AB
chr1D	90775501	90779500	4000	AA	AA	AA	AA	AA	AA	AA	AA	AA	AA	AA	AA	AA	AA	AA	AB	AA	AA	AA	AA	AA	AB	AA	AA	AA	AA	AA	AA	AA	AA	AB	AA	AA	AA	AB	AA	AA	AB	AA	AA	AA	AA	AA	AA	AA	AA
chr1D	90938001	90943500	5500	AB	AB	AB	BB	AB	AB	AA	AA	AA	AA	AA	AA	AB	AB	AB	AA	AB	AA	AA	AB	AA	AA	AB	AA	AA	AA	AA	BC	AB	AB	AB	AB	AB	BB	AA	AA	AB	BB	AB	AA	BB	AB	AB	AB	AA	AB
chr1D	91306501	91310500	4000	BB	BB	AB	AB	BB	AB	AB	AB	AB	AB	AB	AB	AB	AB	BB	AB	AB	AB	AB	AB	AB	AB	AB	AB	AA	AB	AB	BB	AB	BB	AB	AB	AB	AB	AB	AA	BB	BB	AB	AB	BB	AB	AB	AB	AB	AB
chr1D	91672001	91686500	14500	M	M	M	BC	M	BC	BC	BC	M	BC	BC	BB	BB	BC	BC	BC	M	M	BC	M	M	BC	BC	BC	BC	BB	BC	M	BC	M	BC	BC	BB	BC	BC	AB	AA	M	BB	BB	BC	BB	AB	BC	BB	AB
chr1D	91787501	91792000	4500	AA	AA	AA	AA	AA	AA	AA	AA	AA	AA	AA	Ad	Ad	AA	AA	AA	AA	AA	AA	AA	AA	AA	AA	AA	AA	AA	AA	Ad	AA	AA	Ad	AA	AA	AA	AA	AB	AA	AA	AA	AA	AA	AA	AA	AA	AA	AA
chr1D	91812501	91817000	4500	M	M	M	BC	BC	M	M	BC	M	M	M	M	M	BC	BC	M	M	M	M	M	M	M	M	BB	BC	M	M	BC	BC	M	M	M	BC	M	M	M	BB	BC	M	M	M	BC	M	BC	M	M
chr1D	91876501	91881500	5000	AB	BB	BB	AA	AB	BB	AB	BB	BB	BB	BB	M	BC	AB	BB	BB	BC	AB	BB	BB	BB	BB	AB	AB	BB	BB	BB	BB	BB	BB	BB	BB	BB	BB	BB	AB	AB	BB	AB	BB	BB	BB	BC	BB	AA	AA
chr1D	91884501	91889500	5000	AB	BB	BB	AA	AB	BB	AB	BB	BB	AB	BB	M	M	AB	BB	BB	M	AB	BB	BB	BB	BB	AB	AB	BB	BB	BB	BB	BB	BB	BB	BB	BB	BB	BB	AB	AB	BB	AB	BB	BB	BB	BC	BB	AA	AA
chr1D	91887501	91891500	4000	BB	AB	BB	AA	AA	BB	BB	BB	BB	AA	BB	M	BC	AB	BB	BB	BC	AB	BB	BB	BB	BB	BB	AB	BB	BB	BB	BB	BB	BB	BB	BB	AB	AB	BB	AA	BB	BC	BB	BB	BB	BB	BB	BB	AA	AA
chr1D	92172001	92176500	4500	M	M	M	M	M	M	M	M	M	M	M	M	M	M	M	M	M	M	M	M	M	M	M	M	M	M	M	M	M	M	M	M	M	M	M	M	M	M	M	M	M	M	AB	M	M	M
chr1D	92354501	92358500	4000	BB	BB	BB	BB	AB	BC	BB	BC	BB	BB	BB	AB	BB	BB	BB	BB	BB	BB	BB	BC	BB	BB	BC	BC	BB	BB	BB	BB	BB	M	BB	BB	BB	BB	BB	M	BC	BB	BB	BB	BC	BB	AB	BC	BC	AB
chr1D	92387001	92394000	7000	BC	BC	BC	BC	BC	BC	BC	BC	BC	BC	BC	BC	BB	BC	BC	BC	BC	BB	BC	BB	BC	BB	M	BC	BC	BB	BC	BC	BC	M	M	BC	BC	BC	BC	BC	BB	BC	BC	BC	BC	BC	BC	BC	BC	BC
chr1D	92648001	92653500	5500	AB	AB	AB	AB	AB	AA	AA	AA	AB	AB	AB	AA	AB	AB	AA	AA	AB	AA	AA	AB	AA	AB	AA	AA	AB	AA	AB	AB	AA	AA	AA	AB	AA	AA	AB	BB	AA	BB	AA	AA	AA	AA	AB	AA	AA	AB
chr1D	92950501	92959000	8500	AA	AA	AB	AA	AB	AA	AA	AA	AA	AB	AA	AA	AA	AB	AA	AA	AB	AA	AA	AA	AA	AA	AA	AA	AA	AA	AA	AB	AA	AA	AA	AA	AB	AA	AA	AB	AA	AB	AA	AA	AA	AA	AA	AB	AA	AA
chr1D	93020501	93027500	7000	AA	AB	AB	AA	AB	AA	AB	AB	AA	AA	AA	AB	AA	AA	AB	AA	AA	AA	AB	AA	AA	AA	AB	AB	AB	AA	AA	AA	AA	AB	AB	AB	AB	AA	AB	AB	AB	AB	AA	AA	AA	AB	AA	AB	AB	AA
chr1D	93223501	93232500	9000	BB	BB	AB	BC	BB	BB	BB	BB	BC	BB	BB	BB	AB	BB	BC	BB	BC	BB	AB	BB	BB	BB	AB	BB	AB	BB	BB	AB	BB	BB	BB	AB	BB	BB	BB	BB	BB	BB	BB	BB	BB	BB	AB	BB	BB	AB
chr1D	93454501	93459000	4500	AA	AB	AA	AA	AA	AA	AA	AB	AA	AA	AB	AA	AB	AA	AA	AA	AB	AA	AA	AB	AA	AA	AB	AA	AB	AB	AB	AB	AA	AB	AB	AB	AA	AB	AA	BB	AB	AA	AA	AB	AA	AB	Ad	AB	AA	AA
chr1D	93728001	93732500	4500	AA	AB	AA	AA	AA	AA	AA	AA	AB	AB	AB	AA	AA	AB	AB	AB	AA	AB	AA	AB	AA	AA	AB	AA	AA	AA	AA	AA	AA	AB	AA	AA	AA	AA	AA	BC	AA	AA	AB	AB	AA	AB	Ad	AB	AA	Ad
chr1D	93833501	93840500	7000	M	BC	BC	BC	BC	BC	BC	BB	BC	BC	M	BC	BC	M	BC	M	M	BC	BC	BC	BC	BC	BC	BC	BC	BC	BC	BC	BC	M	M	M	M	BC	BC	M	AA	M	BC	M	M	M	BC	M	M	M
chr1D	94088001	94093000	5000	M	BC	M	M	M	M	M	M	M	M	M	M	M	M	M	M	M	M	M	M	M	M	M	M	M	M	M	M	M	M	M	M	BC	M	M	BC	BC	M	M	M	M	M	M	M	M	M
chr1D	94110501	94115000	4500	AA	AA	AA	AA	AA	AA	AA	AA	AA	AA	AA	AA	AA	AA	AA	AA	AA	AA	AA	AA	AA	AA	AA	AB	AA	AA	AA	AB	Ad	AA	AA	Ad	AA	AA	AA	AA	AA	AB	AA	AA	AA	AA	AA	AA	AA	Ad
chr1D	94551001	94557500	6500	BB	BC	M	BB	BB	BB	BB	BB	BC	AA	M	BC	BB	BC	BC	BC	BB	BC	M	AB	BC	BB	BC	M	M	BB	BB	M	AB	BC	BB	BC	BB	AB	M	M	BB	BB	M	M	BC	M	BC	AB	BC	M
chr1D	94576501	94580500	4000	AA	Ad	BB	Ad	AA	AA	Ad	Ad	AA	AA	AA	AA	AA	Ad	AA	AA	AA	AA	AA	AA	AA	AA	AA	AA	AA	BB	Ad	AA	AA	AA	Ad	Ad	AA	Ad	AA	AB	AA	AB	AA	AA	AA	AA	AA	Ad	AA	AB
chr1D	94636001	94658500	22500	AB	AB	AB	AB	AB	AB	AB	AB	AB	AB	AB	BB	AB	AB	AB	BB	AB	BB	AB	AB	BB	AB	AB	BB	BB	AB	AB	AB	AB	AB	AB	AB	AB	AB	AB	M	AA	AB	AB	BB	AB	AB	AB	AA	AB	AB
chr1D	94762501	94766500	4000	M	M	M	M	M	M	M	M	M	M	M	M	M	M	M	M	M	M	M	M	M	M	M	M	M	M	M	M	M	M	M	M	M	M	M	M	M	M	M	M	M	M	M	BC	M	M
chr1D	94785001	94789000	4000	AB	AB	BB	AB	AB	AB	AB	AA	AB	BB	BB	BB	AB	BB	AB	BB	AB	AB	BC	AB	AB	AB	BB	AB	BB	BB	AB	BB	AB	BC	AB	AB	BB	AB	BC	BC	M	AB	BB	BB	AB	AB	BB	AA	BB	BC
chr1D	94785501	94810500	25000	AB	BB	BB	AB	AB	AB	BB	AB	BB	BB	BB	BB	BB	BB	AB	BC	BB	AB	BC	BB	BB	AB	BB	BC	BB	AB	BB	BB	AB	AB	BB	BB	AB	AB	BB	M	dd	BB	BB	BC	BB	BB	BB	AB	BB	M
chr1D	94846501	94853500	7000	BC	M	M	BC	M	BC	BC	BC	BC	M	M	M	M	BC	M	M	BC	BC	M	BC	M	BC	BC	M	M	M	BC	BC	BC	BC	BC	M	BB	BC	M	M	AB	BC	BC	M	M	BC	AB	AB	BC	BC
chr1D	94857001	94861500	4500	BB	BB	BC	BB	BB	BC	BC	AB	BC	BC	BC	M	BC	BC	BB	BC	BB	M	M	BB	BC	BB	BC	M	M	BB	BB	BC	BC	AB	BB	BC	BC	AB	BC	M	BB	BB	BC	M	AB	BC	BB	BB	M	M
chr1D	94869001	94873000	4000	BB	BB	BC	BB	BC	BC	BB	BB	BB	BB	BC	BC	BC	BC	BC	BB	BB	BC	BC	BC	BC	AB	BB	BC	BC	BB	BC	BC	BB	BB	BB	BC	BB	BC	BC	M	M	BB	BB	BC	BC	BC	BB	AB	BC	BC
chr1D	94960501	94964500	4000	AA	AA	AA	AA	Ad	AA	AA	AA	AA	AA	AA	AA	AA	AA	AA	AA	AA	AA	AA	AA	AA	AA	AA	AA	AA	AA	AA	AA	AA	AA	AA	AA	AA	AA	AB	AB	AB	AA	AA	AB	AA	AA	AA	Ad	AA	BB
chr1D	94968001	94974000	6000	AA	AA	AA	AA	AA	AA	AA	AA	Ad	AA	AA	AA	AA	AA	AA	AA	AA	AA	AA	AA	AA	AA	AA	AA	AA	AA	AA	AA	AA	AA	AA	AA	AA	AA	AA	AA	BC	AA	AA	AA	AA	AA	AA	AA	AA	AB
chr1D	94986501	94990500	4000	M	M	M	M	M	M	M	M	M	M	M	M	M	M	M	M	M	M	M	M	M	M	M	M	M	M	M	M	M	M	M	M	M	M	M	M	M	M	M	M	M	M	M	BB	M	M
chr1D	94993001	94997000	4000	M	M	M	M	M	M	M	M	M	M	M	M	M	M	M	M	M	M	M	M	M	M	M	M	M	M	M	M	M	M	M	M	M	M	M	M	M	M	M	M	M	M	M	M	M	M
chr1D	95022001	95026000	4000	M	M	M	M	M	M	BB	M	M	M	M	M	M	M	M	M	M	M	M	M	M	M	BB	M	M	M	M	M	M	AB	M	M	M	M	M	M	M	M	M	M	M	M	M	M	M	M
chr1D	95048501	95054000	5500	AB	BB	BB	BB	BB	BB	AB	AB	BB	BB	BB	BC	BB	BB	BB	BB	AB	AB	BB	BB	BB	BB	AB	BB	BB	BB	BB	BB	AB	BB	AB	BB	AB	BB	BB	BC	AB	AB	BC	BC	BB	BC	BC	AB	BB	BC
chr1D	95057501	95072500	15000	AB	AA	AB	BB	AB	AB	AA	AB	AB	AB	BB	AB	AA	AB	BB	BB	AA	BB	BC	AB	AB	AB	AB	BB	AB	AB	AB	AB	AB	AB	AB	AB	BB	AB	BB	BB	M	AB	BB	AB	AB	AB	AB	AA	BB	BC
chr1D	95066501	95073000	6500	AB	AA	AB	BB	BB	AB	AA	AB	AB	AB	BB	AA	AA	AB	BB	BB	AA	BB	BC	AB	AB	AB	AB	BB	BB	AB	AB	AB	AB	AB	AB	AB	BB	AB	BB	BC	M	AB	BB	AA	AB	AA	AB	AB	BB	BC
chr1D	95082501	95125500	43000	M	BC	M	BC	BC	BC	M	BC	BC	BC	M	M	BC	BC	BC	M	BC	BC	BC	BC	M	BC	BC	M	M	BC	BC	M	BC	BC	BC	BC	BC	BC	M	M	BC	BC	M	M	BC	M	BC	BB	M	M
chr1D	95129001	95134500	5500	AA	AA	AB	AA	AA	AA	AA	AA	AA	AB	AA	AB	Ad	AA	AA	AA	AA	AA	AB	AA	AA	AA	AA	AB	AA	AA	AB	AA	AA	AA	AA	AA	AA	AA	AB	AB	BB	AA	AA	AB	AA	AB	AA	Ad	AA	BB
chr1D	95199501	95207500	8000	AA	AA	AA	AA	AA	AA	AA	AA	AA	AA	AA	AA	AA	AA	AA	AA	AA	AA	AA	AA	AA	AA	AA	AA	AA	AA	AA	AA	AA	AA	AA	AA	AA	AA	AA	AB	AA	AA	AA	AB	AA	AA	AA	AA	AA	AA
chr1D	95445001	95451000	6000	AA	AA	AA	AA	AA	AA	AA	AB	AA	AB	AA	AA	AA	AA	AA	AA	AA	AA	AA	AA	AA	AB	AA	AA	AA	AA	AA	AA	AA	AA	AA	AA	AA	AA	AA	AB	AA	AB	AA	AA	AA	AA	AA	AA	AA	AA
chr1D	95635501	95644500	9000	BB	BB	BC	BB	BB	BC	AB	BB	AB	BC	BB	BB	BC	BB	BB	BB	BB	BB	BC	BB	BB	BB	BC	BB	BB	BB	BB	BC	BC	BB	BB	BC	BB	BB	BB	AB	BC	BC	BB	BB	BC	BC	BC	BB	BB	BC
chr1D	95838001	95843000	5000	AA	AA	AA	AA	AA	AA	AA	Ad	AA	AA	AA	Ad	AA	AA	AA	AA	AA	AA	Ad	AA	AA	AA	AA	AA	AA	AA	AA	AA	AA	AA	AA	AA	AA	AA	Ad	AB	AA	AA	AA	AB	AA	AA	AA	AA	AA	AA
chr1D	95965501	95969500	4000	M	M	M	BC	M	BC	BB	BC	M	M	BC	M	M	M	M	M	M	M	M	M	BC	M	M	M	M	M	M	M	M	M	M	M	M	M	M	BC	M	BC	M	BB	BC	M	M	BC	BC	M
chr1D	96164501	96169000	4500	Ad	Ad	AA	AA	Ad	AA	Ad	Ad	Ad	Ad	AA	AA	Ad	Ad	AA	AA	Ad	Ad	Ad	AA	AA	AA	AA	Ad	AA	AA	AA	AA	AA	Ad	Ad	AA	Ad	Ad	AA	Ad	AA	AB	AA	AA	AA	AA	AA	AA	Ad	AA
chr1D	96688501	96693000	4500	BB	BC	AB	BB	BB	BC	BB	AA	AB	BB	AB	BB	AB	BB	BB	BB	AB	AB	AB	BB	AA	BC	BB	AB	AA	AA	AA	AA	AB	BB	BB	AB	BB	BC	BB	AB	AA	BB	BB	AB	BC	BB	BB	BB	AB	AB
chr1D	98032001	98036000	4000	AA	AA	AA	AA	AA	AA	AA	AA	AB	AA	AB	AA	AA	AA	AA	AB	AA	AA	AA	AA	AA	AA	AA	AA	AA	AA	AA	AA	AA	AA	AA	AA	AA	AA	AA	AA	AA	AB	AA	AA	AA	AA	AA	AA	AA	AA
chr1D	98087001	98091000	4000	BB	BB	M	BB	BB	BB	BB	BB	BB	BB	BC	BC	BB	BB	BC	BC	BC	BB	BC	BB	BB	BB	BB	BB	BC	BB	BB	BC	BC	BB	BB	BC	BB	BB	BB	BC	BC	BB	BC	BB	BB	BB	BB	BB	BC	BC
chr1D	98454001	98458000	4000	BB	BB	AA	AB	BB	BB	BB	AB	BB	BB	AA	AB	AB	BB	BB	AB	AB	BB	AB	AB	AB	AB	AB	AA	AA	AA	AB	M	BB	BB	BB	AB	AB	AB	AB	Ad	AB	BC	AB	AA	BB	AB	AB	AB	AA	AA
chr1D	98457001	98463000	6000	BB	AB	AB	AB	BB	BB	AB	BB	AB	BB	AA	AB	AA	AB	BB	AA	AB	AB	AA	BB	AA	AB	BB	AA	AA	AB	AB	BC	AA	BB	BB	AB	AB	BB	AA	Ad	AB	BC	AA	Ad	AB	AA	AA	AA	AB	AA
chr1D	98460001	98464000	4000	BB	BB	BB	BB	BB	BB	BB	BB	AB	BB	AB	AB	BB	BB	BB	BB	AB	AB	AB	BB	AB	BB	BB	AB	BB	BB	BB	M	BB	BB	BC	BB	BB	BC	AB	AA	BC	M	BB	AA	BC	BB	BB	AB	AB	BB
chr1D	98649001	98653500	4500	AB	AA	AB	AA	AB	AB	AB	AB	AB	AB	AB	AB	AB	AB	AA	AB	AB	AB	AA	AA	AB	AA	AB	AA	AA	AB	AB	AA	AB	AB	AB	AB	AB	AB	AA	BB	AA	AB	AA	AA	AA	AA	AB	AB	AA	AB
chr1D	98841001	98846000	5000	AA	AA	Ad	Ad	AA	AA	AA	AA	AA	AA	AA	AA	AA	AA	AA	AA	AB	AA	AA	AA	AA	AA	AA	AA	AA	AA	AA	AA	AA	AA	AA	AA	AA	AA	AA	BC	AA	AA	AA	AA	AA	AA	AA	AA	AA	AA
chr1D	98855001	98860500	5500	Ad	AA	AA	AA	AA	AA	AA	AA	AA	Ad	AA	AA	AA	AA	AA	AA	AA	AA	AA	AA	AA	AB	AA	AA	AA	AA	AA	AA	AA	AA	AA	AA	AA	AA	AA	AB	BB	AA	AA	AA	AA	AA	AA	AA	AA	AB
chr1D	99717001	99729000	12000	AB	AB	AA	AB	AB	AA	AB	AB	AA	AA	AA	AA	AB	AB	AB	AA	AB	AB	AA	AB	AA	BB	AB	AA	AA	AB	AB	AA	AB	AB	AB	AB	AA	AB	AA	AA	AA	AA	AA	AA	AA	AA	AA	AA	AA	AA
chr1D	100161001	100165000	4000	Ad	AA	AA	AA	AA	AA	AA	AA	AA	AA	AA	AA	AA	AA	AA	Ad	AA	AA	AA	AA	AA	AA	AA	AA	AA	AA	AA	BB	AA	AA	AA	AA	Ad	AB	AA	Ad	AA	AB	AA	AA	AA	AA	AA	AA	AA	AA
chr1D	100456001	100460000	4000	BB	BB	AB	BB	AB	AB	BB	BB	AB	AB	AB	AB	BB	BB	AB	BB	BB	BB	AB	AB	AB	BB	BB	BB	BB	BB	BB	AB	AB	AB	BB	BB	AB	BB	AB	M	AA	BB	BB	BC	BB	BC	AA	BB	BB	BB
chr1D	100552001	100556000	4000	BC	BB	BB	BC	BB	BC	M	BB	BC	BC	BC	BC	AB	BC	BC	BB	M	M	BC	BB	BC	BB	BB	BC	BB	M	M	M	BB	BC	M	BB	BC	BB	BC	BC	M	AB	BB	AB	BB	BB	M	BB	BB	M
chr1D	100573001	100577000	4000	M	M	M	M	M	M	M	M	M	M	M	M	M	M	M	M	M	M	M	M	M	M	M	M	M	M	M	M	M	M	M	M	M	M	M	AB	BC	BC	M	BC	M	M	M	M	M	M
chr1D	100641501	100650000	8500	AB	AB	AB	BB	BB	BB	AB	AB	AB	BB	BB	AB	BB	BB	BB	BB	AB	BB	BB	BB	BB	BB	AB	BB	AB	BB	BB	AB	BB	BB	BC	BB	AA	BB	AB	BB	AA	AB	BB	AB	BB	AA	BB	BB	AB	BB
chr1D	100657001	100661500	4500	AA	Ad	AA	AA	Ad	AA	AA	AA	AA	AA	AA	AA	AA	AA	AA	AA	AA	AA	AA	AA	AA	Ad	AA	AA	AA	AA	AA	AA	AA	AA	AA	AA	Ad	AA	AA	AA	AA	AA	AA	Ad	AA	AA	AA	AA	AA	AA
chr1D	100704001	100708500	4500	BC	BB	BB	BC	BC	BC	BB	BC	BB	BB	BB	BC	BC	BC	BC	BC	BB	BC	BC	BB	BB	BB	BB	BB	BC	BB	BB	BB	M	BB	BC	BC	BC	BC	BC	BC	BB	BB	BB	BC	BC	BC	AA	M	BB	BB
chr1D	100757001	100761000	4000	BC	BC	BC	BC	BC	BC	BC	BC	BC	BB	BC	M	M	BC	BC	BC	BC	BC	BC	M	BB	BB	BB	BB	BC	BC	BB	BC	M	BB	BC	BC	BC	M	BC	M	BB	BB	BB	M	M	BC	AA	M	BB	BB
chr1D	100817501	100821500	4000	BB	BB	AB	BB	BB	BB	BB	BB	BC	BB	BB	AB	BB	BB	BB	BB	BB	BB	BB	BB	BB	BB	BB	BB	BB	BB	BB	BB	BB	BB	AB	BB	BB	BB	BB	BB	AA	BB	BB	BC	BB	BB	AB	BB	BB	BB
chr1D	100984001	100989000	5000	AB	AB	AB	AB	AA	BB	BB	AB	AB	AB	AB	AB	AB	AB	AB	AA	AB	AB	AB	AB	AB	AB	AB	AB	AB	AB	AB	BB	AB	AB	AB	AB	AB	BB	BB	AB	AA	AB	AB	AB	AB	AA	AB	AB	AB	AA
chr1D	101755001	101763000	8000	AA	AA	AA	AA	AA	AA	AA	AA	AA	AA	AA	AA	AA	Ad	AA	AB	AA	AA	AA	AA	AA	AA	AA	AA	AA	AA	AA	Ad	AA	AA	AA	AA	AA	AA	AA	AB	AA	AA	AA	AB	AA	AA	AA	AA	AA	AA
chr1D	101933501	101939000	5500	AA	AA	AA	AA	AA	AA	AA	AA	AA	AA	AA	AA	AA	AA	AB	AA	AB	AA	AB	AA	AA	AA	AA	AA	AA	AA	Ad	AA	AA	AA	Ad	AA	AA	AA	AA	BB	AA	AA	AA	AB	AA	AA	AA	AA	AA	AA
chr1D	101979001	101984500	5500	BB	BB	M	M	BB	BB	M	BB	BC	M	M	M	BC	BC	M	M	BC	AB	BB	M	BC	BC	BC	BC	M	M	M	M	BC	BB	BC	BC	AB	BB	BC	BB	M	BC	BB	M	BC	M	BB	AB	BC	M
chr1D	102024501	102030000	5500	BB	BB	AB	BB	BC	BB	BB	AB	BC	AB	AB	BB	BC	BC	AB	AB	BB	AB	AB	BB	AB	BB	BB	BB	BB	AB	AB	AB	BB	BB	BB	BB	AB	BB	BB	BB	BB	M	BC	BB	BB	BC	BB	BB	BB	BB
chr1D	102087501	102093000	5500	AA	BB	AA	AB	BB	BC	AB	BB	BC	BB	AB	BB	AB	BB	BB	BB	BB	BC	AB	BB	BB	BB	BB	BB	BB	BC	BB	BB	BB	BB	BB	BB	BB	BB	AB	BB	BB	BB	AB	AB	AB	BB	AB	BB	BB	BB
chr1D	102090501	102094500	4000	AB	BB	BB	BB	BC	BC	BB	BB	BC	BC	BB	BB	BB	BB	BC	BB	BB	BC	BB	BB	BB	BB	BB	BB	BB	BC	BB	BB	BC	BB	BB	BB	BB	BB	BB	BB	BB	BB	BB	BB	BB	BB	BB	BB	BC	BB
chr1D	102230501	102235500	5000	AB	AB	AB	AB	AB	AB	AB	AB	AB	AB	AB	AB	AB	AB	AB	AB	AB	AB	AB	AB	AB	BB	BB	AB	AB	AB	AB	AB	AB	BB	AB	AB	AB	AB	AB	BC	BC	AB	AB	BB	AB	AB	Ad	AB	AB	AB
chr1D	102329501	102333500	4000	BB	BC	BB	BC	BC	BB	BC	M	BC	BB	BC	BC	BB	BC	BB	M	M	BC	BC	M	BC	BB	BC	BB	BB	BC	BC	BC	BC	BC	BC	M	BC	BB	BC	BC	AB	BB	BB	M	BC	BC	BC	BC	BC	BC
chr1D	102337001	102341000	4000	M	M	M	BC	M	M	BC	BC	M	M	M	M	M	M	M	M	M	M	M	BC	BC	M	M	BC	M	M	M	BC	M	M	M	BC	M	M	BC	M	M	M	M	M	M	M	BB	M	M	M
chr1D	102378001	102386000	8000	BB	BB	BB	BC	BB	BB	BB	BC	BC	BB	BC	BB	BC	BB	BB	BB	BC	BB	BB	BB	BB	BB	BB	BB	BB	BB	BB	BB	BB	BC	BB	BC	BC	BC	BC	BC	BC	BB	BB	BC	BB	BC	AB	BB	BB	AB
chr1D	102398001	102405500	7500	BC	BB	BB	BC	BB	BB	BC	BB	BB	BB	BB	BB	BB	BB	BC	BB	BC	BB	BB	BB	BC	BC	BB	BB	BB	BB	BB	BB	BC	BB	BB	BB	BB	BB	BB	BC	BB	BB	BB	BB	BB	BB	BB	BB	BB	AB
chr1D	102402001	102407500	5500	BC	BB	BB	BB	AB	AB	BC	BB	BB	BC	BB	BB	BB	BB	AB	BB	BB	BB	BB	BB	BC	BB	BB	BB	BB	BB	BC	BB	BB	BB	BB	BB	BB	BB	BB	BB	BB	BB	BB	BB	BB	BB	BB	BB	BB	BB
chr1D	102441001	102445500	4500	BB	BC	BC	BB	BB	BB	BB	M	BB	BB	BB	BC	BB	BC	BB	M	BC	BB	BB	M	BC	BC	BB	BB	BC	BC	BB	BB	BC	BB	BB	BC	BC	BB	BC	BC	BB	AB	BB	M	BB	BB	M	BC	BB	BC
chr1D	102464501	102468500	4000	BC	BC	BC	BC	BC	BC	BC	BC	BC	BC	M	BC	BC	BC	BC	M	BC	BC	BC	BC	BC	BC	BB	BC	BC	BC	BC	BB	BC	BC	BC	BC	BC	BC	BC	M	M	BC	BC	M	BC	M	AB	M	M	AA
chr1D	103284001	103288000	4000	M	M	M	M	M	M	M	M	M	M	M	M	M	M	M	M	M	M	M	M	M	M	M	M	M	M	M	M	M	M	M	M	M	M	M	M	M	M	M	M	M	M	M	M	M	M
chr1D	104013001	104018500	5500	BB	AA	AA	AA	AA	AA	AA	AA	AB	AA	AA	AB	AA	AA	AA	AA	AA	AA	AA	AA	AA	AB	AB	AA	AB	AB	AB	AB	AA	AA	AA	AA	AA	AA	AA	AA	AA	AA	AA	AA	AA	AA	AB	BB	AA	BB
chr1D	104418501	104425000	6500	BB	BB	BB	BB	BB	BB	BB	BB	AB	BB	AB	BB	BB	BB	BB	BB	BB	BB	BB	AB	BB	BB	BB	BB	BB	BB	AB	BB	BB	BB	BB	AB	BB	BB	BB	BB	BB	BB	BB	AB	BB	BB	BB	BB	BB	BB
chr1D	104441501	104448000	6500	AB	AB	AB	AA	AA	AA	AB	AA	AB	AB	AA	AB	AA	AB	AA	AB	AB	AB	AA	AA	AA	AB	AB	AA	AA	AA	AA	BB	AB	AB	AB	AB	AB	AB	AA	AB	AB	BC	AA	AB	AA	AB	AB	AB	AB	BB
chr1D	104459501	104463500	4000	AA	AA	AA	AA	AA	AA	AA	AA	AA	AA	Ad	Ad	AA	Ad	AA	AA	Ad	AA	Ad	Ad	AA	AA	AA	AA	AA	AA	AA	AB	AA	AA	AA	AA	AA	Ad	AA	AB	AA	AB	AA	AA	AA	AA	AB	AA	AA	AB
chr1D	104467501	104475500	8000	AB	BB	M	BB	BB	BC	M	BC	AB	BB	BB	BB	BB	BB	BC	AB	BB	BC	BB	BC	M	AB	BB	BC	M	M	M	BC	BB	AB	BC	BC	BB	BB	AB	BC	M	BB	AB	BB	BB	BB	BB	AB	AB	BB
chr1D	104663001	104667500	4500	BB	BB	BB	BB	BB	BB	BC	BB	BB	BC	BB	AB	AB	BB	BB	AA	AA	BB	BB	AB	AB	BB	BC	BB	BB	BB	BB	BC	BB	BB	BC	BC	BB	BC	BC	BC	BB	AB	BB	BC	BB	BC	AA	BB	AB	AB
chr1D	104835501	104839500	4000	AA	AA	AA	AA	AB	AA	AA	AB	AB	AA	AA	AA	AB	AA	AA	AA	AB	AA	AA	AA	AA	AA	AA	AB	AA	AA	AA	AA	AA	AB	AA	AA	AB	AA	AA	BB	AA	AA	AA	AB	AA	AA	AB	AA	AA	AB
chr1D	104911001	104916000	5000	BB	BB	BB	AB	BB	BB	BC	BB	BB	BB	BB	BB	BB	BB	BB	AB	BB	BB	BB	AB	BC	BC	AB	AB	BB	BB	BB	M	AB	BB	BB	BC	BC	BC	BB	AB	BB	BB	BB	AB	BB	AB	BC	BB	BB	BC
chr1D	105026501	105030500	4000	BB	AB	BB	BB	BB	BB	BB	AB	BB	AB	BB	BB	BB	BB	BC	BB	AB	BB	AB	AB	BB	BB	BB	BB	BC	BB	BB	AB	AB	AB	AB	AB	AB	AB	BB	M	BB	AB	BB	BB	BB	BB	AB	AB	BB	AA
chr1D	105283501	105287500	4000	AA	AB	AB	AB	AA	AA	AA	AB	AB	AB	AA	AA	AA	AA	AB	AB	AA	AB	AA	AB	AB	AA	AA	AB	AA	AB	AB	AB	AB	AA	AA	AB	AB	AA	AB	AB	BB	BB	BB	BB	BB	AB	AB	AB	AB	AB
chr1D	105424001	105430000	6000	BB	BC	BC	BB	BC	M	BB	BC	BB	BB	M	M	BC	BB	BC	BC	M	BB	BB	BB	M	BB	BB	BC	BC	BB	AA	AA	BB	BB	BB	AB	BC	BB	BC	BB	AA	AB	BC	M	M	M	M	AB	M	M
chr1D	105425501	105436500	11000	AB	BB	BB	BB	BB	BC	AB	BC	AB	AB	BB	M	BB	AB	BC	BB	BC	AB	AB	AB	M	AB	AB	AB	BC	AB	AA	AB	AB	AB	AB	AB	BB	AB	BB	BB	Ad	AB	BB	BC	BC	BC	M	AA	BC	BC
chr1D	105431501	105436500	5000	AB	AB	BB	AB	BB	BB	AB	BB	AB	AB	BB	BC	BB	AB	BB	BB	BB	AB	AB	AB	BB	AB	AA	BB	BB	AB	AA	AB	AB	AA	AB	AA	BB	AB	BB	AB	Ad	AA	BB	BB	BB	BB	BC	AA	BB	BB
chr1D	105783501	105787500	4000	AA	AA	AA	AA	AA	AA	AA	AA	AA	AA	AA	AA	AA	AA	AA	AB	AA	AA	AA	AA	AA	AB	AA	AB	AA	AA	AB	AB	AA	AB	AA	AA	AB	AA	AB	AB	BB	BC	BB	BB	BB	BB	AB	BB	AB	AB
chr1D	105908001	105913000	5000	BB	BB	BB	BB	BC	BB	AB	BC	BC	BC	BC	BB	BB	BB	BB	BB	BB	BC	BB	BC	BB	BC	BB	BB	BB	BB	BB	BB	BC	BB	BB	BC	BC	BC	BB	M	BB	BC	BB	BC	BB	BB	BB	BC	BC	BC
chr1D	106004001	106008000	4000	BC	BC	M	BC	M	BC	BC	M	BB	BC	M	M	M	BC	M	M	BB	M	M	BC	BC	M	BB	M	M	M	M	M	BC	M	M	M	M	M	M	BB	BC	BC	BC	BC	BC	M	BC	BC	BC	M
chr1D	106220001	106224000	4000	M	M	M	M	M	M	M	M	M	M	M	M	M	M	M	M	M	M	M	M	M	M	M	M	M	M	M	M	M	M	M	M	M	M	M	M	M	M	M	M	M	M	BB	M	M	M
chr1D	107040501	107045000	4500	Ad	AA	AA	AA	AA	AA	AA	AA	AA	AA	AA	AA	AA	AA	AA	AA	AA	AA	AA	AA	AA	AA	Ad	AA	AA	AA	AA	AA	AA	AA	AA	AA	AA	AA	AA	AB	AA	AA	AA	AA	AA	AA	AA	AA	AA	AA
chr1D	107157501	107161500	4000	AB	AA	AB	AA	AB	AA	AB	AA	AB	AB	BB	BB	AB	AA	AB	AB	BB	AA	AA	BB	AA	BB	BB	AB	BB	AB	AB	AB	AB	AA	AB	AA	AB	AA	AA	AB	AA	AB	AA	BB	AA	AB	AA	BB	AB	AB
chr1D	107594501	107601000	6500	AA	AA	AA	AA	AA	AA	AA	AA	AA	AA	AA	AA	AA	AA	AA	AA	AA	AA	AA	AA	AA	AA	AA	AA	AA	AA	AA	AB	AA	AB	AA	AA	AA	AA	AA	AA	AA	AB	AA	AA	AA	AA	AB	AB	AA	AB
chr1D	108102501	108107000	4500	AB	AB	AB	AB	AB	AA	AB	AB	AB	AB	AB	AB	AA	AB	AB	AA	BB	AA	AB	AA	AA	AB	AA	AB	AB	AB	AB	AB	AB	AB	AB	AB	AB	AB	AB	BC	AA	AB	AB	BC	BB	BB	AA	BC	BB	AB
chr1D	108172001	108176000	4000	AB	BB	AB	BB	BB	AB	BB	BB	AB	BB	BB	AB	BB	BB	BB	BB	BB	BC	BB	BC	AB	BB	BB	BB	BB	BC	BB	BB	BB	BB	BB	BB	BB	BB	BC	BB	BB	BB	BB	AB	BB	BB	M	BB	BC	BB
chr1D	108184001	108189500	5500	M	M	M	M	M	M	M	M	M	M	M	M	M	M	M	M	M	M	M	M	M	M	M	M	M	M	M	M	M	M	M	M	M	M	M	M	M	M	M	M	M	M	M	M	M	M
chr1D	108215501	108219500	4000	AA	AB	AA	AA	AB	AA	AA	AA	AA	AA	AB	AB	AA	AA	AA	AA	AA	AA	AA	AA	AB	AA	AA	AA	AB	AA	AB	AA	AA	AA	AB	AA	AA	AB	AA	AB	AA	BB	AA	AA	AA	AA	AB	AA	AA	AA
chr1D	108670501	108675000	4500	AB	BB	BB	BB	BB	AB	BB	BB	BB	BB	BB	BC	BC	BC	BB	AB	AB	BC	BB	BB	BC	BB	BB	AB	BB	AB	BB	AB	BB	BC	BB	BB	BC	BB	BB	BB	BB	BB	AB	BB	BB	BB	AB	BB	BB	AB
chr1D	108776501	108781000	4500	BC	BC	AB	BC	BB	BB	M	BC	M	BC	BB	M	BC	M	M	BC	BC	BB	BB	BB	AB	BB	AB	M	BB	BC	BC	BB	BC	AB	BB	BB	BC	BC	BC	AB	BC	AB	BC	BB	BB	BB	BC	BC	BB	M
chr1D	108963501	108967500	4000	AA	AA	AA	AA	AA	AA	AA	AA	Ad	AA	AA	AA	AA	Ad	AA	AA	AA	AA	AA	AA	AA	AA	AA	AA	AA	AA	AA	AA	Ad	AA	AA	AA	AA	AA	AA	AA	AA	AB	AA	AA	AA	AA	AB	AA	AA	AB
chr1D	109028501	109032500	4000	BB	BB	BB	BB	BB	BC	BB	BB	BB	BB	BB	BB	BB	BB	BC	BB	BB	AB	BB	BC	BB	BB	BB	BB	BC	BB	BB	BB	BB	AB	BC	BB	BB	BB	BC	BB	BB	BB	BB	BB	BB	BB	BB	BB	BB	BB
chr1D	109049001	109053000	4000	BB	BB	BB	BB	BB	BC	BB	BB	BB	BB	BB	BB	BB	BB	BC	BB	BB	AB	BB	BC	BB	BC	BB	BB	BC	BB	BB	BB	BB	BB	BC	BB	BB	BB	BC	BB	BB	BB	BB	BB	BB	BB	BB	BB	BB	BB
chr1D	109107001	109111500	4500	M	M	M	M	M	M	M	M	M	M	M	M	M	M	M	M	M	M	M	M	M	M	M	M	M	M	M	M	M	M	M	M	M	M	M	M	M	M	M	M	M	M	AA	M	M	BB
chr1D	109224501	109233000	8500	M	M	M	M	M	M	M	M	M	M	M	M	M	M	M	M	M	M	M	M	M	M	M	M	M	M	M	M	M	M	M	M	M	M	M	M	M	M	M	M	M	M	M	M	BC	M
chr1D	109795001	109799000	4000	M	M	M	M	M	M	M	M	M	M	M	M	M	M	M	M	M	M	M	M	M	M	M	M	M	M	M	M	M	M	M	M	M	M	M	BB	M	M	M	BC	M	M	M	M	M	M
chr1D	109906001	109910000	4000	AA	AA	AA	AA	Ad	AA	AA	AA	Ad	Ad	AA	AA	AA	AA	AA	AA	Ad	AA	AA	AA	Ad	AA	Ad	Ad	AA	AA	AA	AB	AA	AA	AA	Ad	AA	AA	AA	AA	AA	AB	AA	Ad	AA	AA	AA	AA	Ad	AA
chr1D	109914501	109919500	5000	AB	AA	AA	AA	AA	AB	AA	AA	AA	AB	AA	AA	AA	AA	AA	AB	AA	AA	AA	AA	AA	AB	AA	AA	AB	AB	AA	AA	AA	AB	AA	AA	AA	AA	AA	AB	AA	AA	AA	AA	AA	AA	AA	AA	AB	AA
chr1D	110113501	110118500	5000	AA	AB	AB	AB	AB	AB	AB	AB	AB	AB	AB	AA	AB	AB	AA	AB	AB	AB	AB	AB	AB	BB	AB	AB	AB	AB	AB	AA	AA	AB	BB	AA	BB	AB	AB	BB	AB	AB	AA	BB	AB	AB	AA	AB	AB	AB
chr1D	110285001	110289000	4000	AA	AB	AA	AA	AA	AA	AB	AB	AA	AA	AA	AA	AA	AA	AA	AB	AA	AA	AA	AA	AA	AA	AA	AA	AA	AA	AA	AA	AA	AA	AA	AA	AA	AA	AA	BC	AA	AA	AA	AB	AA	AB	Ad	AA	AA	Ad
chr1D	110579501	110584500	5000	BC	BB	BC	BB	BC	BC	BC	BB	BC	BB	BB	BC	BB	BC	BB	M	BC	BC	BB	BB	BC	BC	BC	M	BC	BC	BC	BC	BC	BC	BC	BB	BC	BC	BB	M	BB	BC	BC	BC	BC	BC	BB	BC	BC	BB
chr1D	111695501	111704000	8500	AA	AB	AA	AB	AA	AA	AA	AB	AA	AA	AA	AB	AA	AA	AA	AA	AA	AA	AA	AA	AA	AA	AA	AA	AB	AA	AA	AB	AA	AA	AA	AA	AA	AA	AA	BB	AA	AB	AB	AB	AA	AB	AA	AB	AB	AB
chr1D	111701001	111705000	4000	BC	BC	BB	M	BC	BC	BC	M	M	BC	M	M	M	BC	BC	M	M	M	M	M	M	BC	M	M	M	M	M	M	M	BC	BC	M	M	BC	BB	BB	BC	M	M	M	M	M	BC	BC	M	BB
chr1D	111926001	111931000	5000	AA	AA	AA	AB	AB	AA	AA	AA	AA	AA	AA	AA	AA	AA	AB	AA	AA	AA	AA	AA	AA	AA	AA	AA	AA	AB	AA	AA	AB	AA	AA	AA	AA	AA	AA	AB	AA	AA	AA	AB	AA	AB	Ad	AA	AA	AA
chr1D	111928501	111932500	4000	AB	AA	AA	BB	AB	AB	AB	AB	AB	AB	AB	AB	AB	AB	AA	AB	AB	AB	AB	BB	AB	BB	BB	AB	AB	BB	AB	AB	AB	AB	AB	AB	BB	AB	AB	BB	AB	AB	AB	BB	AB	BB	BB	AB	BB	AB
chr1D	112329001	112334000	5000	M	M	M	M	M	M	M	M	M	M	M	M	M	M	M	M	M	M	M	M	M	M	M	M	M	M	M	M	M	M	M	M	M	M	M	BC	M	M	M	BC	M	M	M	M	M	M
chr1D	112798001	112802500	4500	AA	M	BB	AB	BC	BB	BC	BC	BB	BC	M	AA	AB	BC	AB	AB	BC	BC	M	BC	M	AB	BB	BC	BC	BC	AB	BC	BB	BC	BB	BB	M	BC	BC	AB	BB	BB	BC	BB	M	AA	BC	BC	M	BC
chr1D	113075501	113082000	6500	BB	AB	dd	BB	AB	AB	BB	BB	BB	BC	BC	BC	AB	BB	BB	BB	BB	BB	BB	AB	BB	AB	AB	AB	BC	BB	AB	AB	AB	BB	AB	BB	BB	BB	BB	BC	M	AB	AB	BB	BB	BB	AB	AB	BB	BC
chr1D	113135501	113141500	6000	BB	AB	BB	AB	BB	AB	AB	BB	BB	AB	BB	BB	BB	AB	BB	BB	BB	BB	BB	BB	AB	BB	BB	BB	BB	BB	BB	AB	BB	AB	BB	BB	BB	AB	BB	BC	BB	BB	BB	BB	BB	BB	AB	BB	BB	BB
chr1D	113157501	113162000	4500	BC	BC	Ad	BC	BC	BB	BC	M	BC	BC	M	M	M	M	BC	BC	M	BC	M	BC	M	BC	M	M	M	BC	BC	BC	BC	BC	BC	M	BB	BC	BC	BC	BB	BB	M	M	M	BC	M	BB	M	M
chr1D	113164501	113168500	4000	BC	BC	AA	BB	BB	BB	BB	BC	BC	BB	M	BC	BC	BC	BB	BC	M	BC	BC	BC	BC	BB	M	BC	BC	BB	BC	BC	BC	BB	BB	M	BB	BB	BC	BB	BB	BB	M	BC	BC	BB	M	BB	BC	M
chr1D	113287501	113299000	11500	AB	AA	AA	AB	AA	AA	AA	AB	AA	AB	AB	AA	AA	AA	AA	AB	AA	AA	AA	AB	AB	AA	AA	AA	AA	AA	AB	AB	AA	AB	AA	AB	AA	AB	AA	AB	AA	AB	AA	AA	AA	AA	AB	AA	AA	AB
chr1D	113471501	113476000	4500	AB	BB	AA	AB	AA	AA	AA	AB	AB	AB	AB	AB	AB	BB	AB	BB	AB	AB	AB	AB	AA	BB	AA	AB	AB	BB	AA	BB	AA	AB	AB	BB	AB	AB	AB	BB	BB	AA	AB	AB	AB	AB	AA	AB	AB	AB
chr1D	113576001	113580000	4000	AB	AB	AA	BB	AB	AB	AB	AB	AB	AB	AB	AB	AB	BB	BB	AB	BB	BC	AB	AB	AB	AB	AB	AB	AB	AB	AB	AB	AB	AB	AB	AB	BB	BB	AB	AB	AB	AB	BB	AB	AB	AB	AB	AB	AB	AB
chr1D	113879001	113883500	4500	BC	BC	BC	M	BC	BC	BC	BC	BC	BC	M	BC	M	M	BC	M	BC	BC	M	BC	M	BC	M	BC	M	M	BC	M	BB	BC	BC	BC	BC	M	BC	M	M	BC	BC	M	M	M	BB	M	BC	BC
chr1D	114454001	114458500	4500	AA	AA	AA	AA	AA	Ad	AA	AA	AA	AA	AA	AA	AA	AA	AA	AA	Ad	AA	AA	AA	AA	AA	Ad	AA	AA	AA	AA	AA	AA	AA	AA	AA	AA	Ad	AA	AA	AA	AB	AA	AA	AA	AA	AA	AA	AA	AA
chr1D	114459501	114465000	5500	AA	BB	BC	AB	AB	AB	BB	AB	AB	BB	BB	BB	AB	BB	AB	BB	AB	BB	BB	AB	AB	AB	BB	BB	AB	BB	AB	AB	BB	BB	AB	AB	AB	AB	BB	BC	AB	AA	AB	BB	BB	BB	AA	AB	AB	AB
chr1D	114601001	114605000	4000	AA	AA	AA	AA	AA	AA	AA	AA	AA	AA	AA	AA	AA	AA	AA	AA	AA	AA	AA	AA	AA	AA	AA	AA	AA	AA	AA	AA	AA	AA	AA	AA	AA	AA	AA	BB	AA	AA	AA	AB	AA	AA	AA	AA	AA	AA
chr1D	114876501	114881000	4500	M	M	M	M	M	M	M	M	M	M	M	M	M	M	M	M	M	M	M	M	M	M	M	M	M	M	M	M	M	M	M	M	M	M	M	M	M	M	M	M	M	M	M	M	M	M
chr1D	114975501	114981500	6000	BC	M	M	BC	M	BC	BC	M	M	BC	M	BC	M	BC	BC	M	BC	AB	BC	BC	BC	BC	BC	BC	BC	BC	BC	M	M	BC	BC	BC	BB	M	BC	BB	BC	M	BC	BC	M	BB	BC	AB	BB	BB
chr1D	114983001	114987500	4500	BB	BB	BB	BC	BB	BB	BB	BC	BC	AB	BB	BB	BC	AB	BC	BC	BB	AB	BC	BB	BB	BB	BB	BB	BB	BB	BB	BC	BB	BB	BB	BB	AB	BB	BB	AB	BB	BC	BB	BB	BB	BB	BC	AB	BB	BC
chr1D	115438501	115447500	9000	AA	AB	AA	AA	AA	AA	AA	AA	AB	AA	AA	AA	AA	AA	AA	AA	AA	AA	AA	AA	AA	AA	AA	AA	AA	AA	AA	AA	AA	AA	AA	AA	AA	AA	AA	AB	AA	AB	AA	AB	AA	AA	AA	AA	AA	AA
chr1D	115557501	115561500	4000	AB	AB	AB	AB	AB	BB	AA	AA	AA	AA	AB	AA	AB	AB	AB	AB	AA	AB	AA	AB	AB	AA	AB	AB	AB	AB	AA	AB	AB	AB	BB	BB	AA	AB	AB	BB	AB	BB	AB	AB	AB	AB	AB	AB	AB	AB
chr1D	115911501	115915500	4000	AA	AA	AA	AA	AA	Ad	AA	AA	AA	AA	AA	AA	AA	AA	AA	AA	AA	AA	AA	AA	AA	AA	AA	AA	AA	AA	AA	Ad	AA	AA	AA	AA	AA	AA	AA	BB	AA	AA	AA	AA	AA	AB	AA	AA	AA	AA
chr1D	116236501	116241000	4500	AA	AA	AA	AA	AB	AA	AA	AA	AA	AA	AA	AA	AA	AA	AA	AA	AA	AA	AA	AA	AA	AA	AA	AA	AA	AA	AA	AA	AA	AA	AA	AA	AA	AA	AA	AB	AA	AB	AA	AA	AA	AA	AB	AA	AA	AA
chr1D	116457001	116473000	16000	BB	BC	BB	AB	BB	BB	BB	BC	BB	BC	BB	BB	BB	BB	BB	BC	M	BB	BC	BB	BC	BC	BC	BC	BC	BC	BC	BB	BC	BC	BB	BC	BC	BC	BC	BC	M	BB	BB	M	BB	BC	AA	BB	BC	AA
chr1D	117183001	117190000	7000	AA	AA	M	AA	AA	AA	AA	AA	AA	AA	AA	AA	AA	AA	AA	AA	AA	AA	AA	AB	AA	AA	AA	AA	AA	AA	AA	AA	AA	AA	AA	AA	AA	AA	AA	AA	AA	AA	AA	AB	AA	AA	AA	AA	AA	AB
chr1D	117266001	117270000	4000	BB	BB	AA	BB	BB	AB	BB	BB	BB	BB	BB	BB	BB	BB	BB	BB	BB	BB	BB	BB	AB	BB	BB	AB	BB	BB	BB	M	BB	BB	BB	BB	BB	BC	BB	AB	AA	BC	AB	AB	BB	BB	BB	BB	BB	BB
chr1D	117593001	117598000	5000	M	M	M	M	M	M	M	M	M	M	M	M	M	M	M	M	M	M	M	M	M	M	M	M	M	M	M	M	M	M	M	M	M	M	M	M	M	M	M	M	M	M	M	M	M	M
chr1D	118373001	118378500	5500	M	M	M	M	M	M	M	M	M	M	M	M	M	M	M	M	M	M	M	M	M	M	M	M	M	M	M	M	M	M	M	M	M	M	M	M	M	M	M	M	M	M	M	M	M	M
chr1D	118444501	118448500	4000	AB	AB	AB	AB	BB	AB	AB	AB	BB	AB	BB	BB	AB	AB	AB	AB	BB	BB	AB	BB	BB	AB	AB	AB	AB	BB	AB	AB	AB	BB	BB	AB	BB	AB	AB	AB	AB	AB	AB	AB	AB	AB	BB	AB	AB	AB
chr1D	118460001	118466500	6500	AB	BB	BB	BB	AB	BB	AB	AB	BB	BB	BB	BB	BB	BB	BB	BB	BB	BB	AB	AB	BB	BB	AB	AB	BB	AB	BB	AB	AB	BB	BB	AB	BB	AB	BB	BC	BB	BB	BB	BB	BB	AB	BB	AB	AB	BB
chr1D	118590001	118594500	4500	BC	BC	BB	BC	BB	BC	BB	BC	BC	BC	BC	M	BC	BC	BB	BC	BC	BB	BB	BC	BB	BC	BB	BC	BC	BB	BC	BB	BC	BB	M	BC	BB	BC	BC	BB	BB	AB	BB	AB	BB	BB	BC	BB	BB	BC
chr1D	119014501	119022000	7500	AA	AA	AA	AA	AA	AA	AA	AA	AB	AA	AB	AB	AA	AA	AA	AA	AB	AA	AB	AA	AA	AA	AA	AB	AB	AB	BB	BB	AA	AB	AA	AA	AA	AA	AA	AB	AA	AB	AA	AB	AA	AA	AA	AA	AA	AB
chr1D	120063501	120069000	5500	AA	AA	Ad	AA	AA	AA	AA	AA	AA	AA	AA	AA	AA	AA	AA	AA	AA	AA	AA	AA	AA	AA	AA	AA	AA	AA	AA	AA	AA	AA	AA	AA	AA	AA	AB	AA	M	AA	AA	AA	AA	AA	AA	AA	AA	AA
chr1D	120223001	120227000	4000	BC	BC	BC	M	BB	M	M	M	BC	BC	BC	BC	BC	M	M	M	M	BC	BB	BC	M	M	BB	BC	M	BC	M	BB	BC	M	M	BC	BC	BC	BB	M	AA	BC	M	M	M	M	BC	M	M	BB
chr1D	120406501	120411500	5000	M	BC	BB	BB	M	M	M	BC	BB	M	BB	BB	BC	M	BC	BB	BC	M	BB	BC	M	M	M	BC	BC	M	M	M	M	M	M	M	M	M	BC	AA	AB	BC	AB	AB	BC	AB	BC	AB	BB	BC
chr1D	120409001	120415000	6000	BB	BC	BB	AB	BC	BC	BC	BB	BB	BB	BB	AB	BC	BC	BC	AB	BB	BC	BB	BB	BC	BC	BC	BC	BB	BB	BC	M	BB	BC	BC	BC	BC	BC	BB	AA	BB	BB	AB	AB	BC	AB	BB	AB	AB	BB
chr1D	120433001	120437500	4500	BB	AB	BB	AB	AB	BB	BB	AB	BB	AB	BB	BB	BB	BB	AB	BC	BB	BB	BB	BC	AB	BC	BB	AB	BB	BC	BB	BB	BB	BB	BB	BB	BB	BB	BB	BC	BB	AB	BB	AB	BB	AB	AB	BB	AB	AB
chr1D	120625501	120630000	4500	M	M	BC	M	M	M	M	M	M	M	M	M	M	M	M	M	M	M	M	M	M	M	M	M	M	M	M	M	M	M	M	M	BC	M	M	M	M	M	M	M	M	M	M	M	M	M
chr1D	120665501	120670000	4500	AB	BC	AB	AB	BB	AB	AB	AB	BB	BB	BB	BB	BC	AB	AB	AB	AB	BB	AB	AB	AB	AB	BB	AB	BB	BB	BB	AB	BB	BB	BB	AB	BB	AB	BB	BC	M	AB	AB	BC	BB	BC	BC	BB	BB	BB
chr1D	120714001	120718500	4500	AB	AB	AA	AB	AB	AB	AB	AB	AB	AB	AB	AA	BB	AB	AA	AB	AA	AA	AB	AB	AA	AB	BB	AB	AB	AB	AA	BC	AB	AB	AB	AB	BB	AB	AB	Ad	AB	BC	AA	Ad	BB	AA	AB	AB	AB	AB
chr1D	121243501	121249000	5500	Ad	AA	Ad	Ad	Ad	Ad	AA	Ad	AA	Ad	AA	AA	AA	AA	Ad	Ad	Ad	AA	AA	AA	Ad	Ad	Ad	Ad	Ad	AA	Ad	AB	AA	AA	AA	AA	AA	AA	Ad	Ad	AA	AB	AA	Ad	AA	AA	AA	AA	Ad	AA
chr1D	121427501	121431500	4000	BB	BC	BB	BB	BB	BC	BB	BB	BB	BB	BB	BC	BB	BB	BB	BB	BC	BB	BC	AB	BB	BB	BC	BB	BB	BC	BC	BC	BB	BB	BB	BB	BB	BB	BC	BC	BB	BB	BB	BC	BB	BB	BB	BB	BB	BB
chr1D	121519001	121523500	4500	AA	AA	AA	AB	AA	AA	AA	AA	AA	AA	AA	AA	AA	AB	AA	AA	AA	AA	AA	Ad	AA	AA	AA	AA	AA	AA	AA	AA	AA	AA	AA	AA	AA	AA	AA	AA	AA	AA	AA	AA	AA	AA	AA	AA	AA	AB
chr1D	122013501	122017500	4000	AB	AB	Ad	AA	AB	AB	AB	AB	AB	AB	AA	AB	AB	AB	AB	AA	AA	AB	AB	AB	AB	AA	AB	AA	AB	AA	AA	BC	AB	AB	AA	AB	AA	AB	AA	Ad	AA	AA	AA	Ad	AB	AA	AA	AA	AB	AA
chr1D	122029001	122033000	4000	M	M	BC	M	M	M	M	M	M	M	M	M	M	M	M	M	M	M	M	M	M	M	M	M	M	M	M	M	M	M	M	M	M	BC	M	M	M	BC	M	BC	M	M	M	M	M	M
chr1D	122097501	122101500	4000	AA	AA	AA	AA	AA	AA	AA	AA	AA	AA	AA	AA	AA	AA	AA	AA	AA	AA	AA	AA	AA	AB	AA	AB	AA	AB	AA	AA	AA	AA	AA	AA	AA	AA	AA	AA	AA	AA	AA	AB	AA	AA	AA	AA	AA	AA
chr1D	122277001	122281000	4000	M	BC	BC	M	BC	BC	BB	M	M	BC	BC	BC	M	BC	BC	BC	M	BC	BC	BC	BC	BC	BC	BC	BB	BC	BB	BB	BC	M	M	BC	BC	BC	M	M	M	BB	BB	BC	BC	BC	AA	BC	BB	AB
chr1D	122574001	122578000	4000	AB	BB	AA	BB	AB	BB	AB	AB	AB	AB	AB	AB	BB	BB	BB	AB	BB	AB	AB	AB	AB	AB	BB	AA	AB	AB	AB	AB	AA	AB	BB	AB	BB	AA	BB	AB	AA	BB	AB	AB	BB	AB	BB	BB	AA	AB
chr1D	122790001	122794000	4000	M	M	M	M	M	M	M	M	M	M	M	M	M	M	M	M	M	M	M	M	M	M	M	M	M	M	M	M	M	M	M	M	M	M	M	M	M	M	M	M	M	M	M	M	M	M
chr1D	123013501	123018500	5000	AA	AA	AA	AA	AA	AA	AA	AA	AA	AA	AA	AA	AA	AA	AA	AA	AA	AA	AA	AA	AA	AA	AA	AA	AA	AA	AA	AA	AA	AA	AA	AA	AA	AA	AA	AA	AA	AB	AA	AA	AA	AA	AA	AA	AA	AA
chr1D	123638001	123642500	4500	M	BC	BB	M	BC	M	M	M	M	M	M	BC	M	M	M	M	M	M	BC	M	BC	BC	BC	M	BC	M	M	BC	M	M	M	M	BC	BC	M	BC	BB	BB	BB	BB	M	BB	BB	BC	BC	BB
chr1D	123673501	123686500	13000	AA	AA	BB	AA	AA	AA	AA	AA	AA	AA	AA	AA	AA	AA	AA	AA	AA	AA	AA	AA	AA	AA	AA	AA	AA	AA	AA	AA	AA	AA	AA	AA	AA	AA	AA	AB	AA	AA	AA	AA	AA	AA	AA	AA	AB	AA
chr1D	123832001	123837000	5000	AA	AA	AA	AA	AA	AA	AA	AA	AB	AA	AA	AA	AA	AB	AA	AA	AA	AB	AA	AA	AA	AA	AB	AA	AA	AA	AA	AB	AB	AA	AA	AA	AA	AB	AA	AA	AA	AB	AA	AA	AA	AA	AA	AA	AA	AA
chr1D	123982501	123987000	4500	AA	AA	AA	AA	AA	AA	AA	AA	AA	AA	AA	AA	AA	AA	AA	AA	AA	AA	AA	AA	AA	AA	AA	AA	AA	AA	AA	AA	AA	AA	AA	AA	AA	AA	AA	AB	AA	AA	AA	AA	AA	AA	BB	AA	AA	BC
chr1D	124586001	124590500	4500	AB	BB	AA	BB	BC	BB	BB	BB	BB	BB	BB	BB	M	BB	BB	BC	BB	BB	BB	BB	BC	BC	BC	BC	BB	BB	BB	M	BB	BC	AB	BB	BB	BB	M	AA	BB	BB	BB	AA	BB	AB	AB	AB	BB	AB
chr1D	124931001	124936500	5500	AB	AB	AB	AB	AB	AA	AB	AA	AB	AB	AB	AA	AA	AB	AA	AA	AA	AB	AA	AB	AA	AB	AA	AB	AA	AB	AA	AA	AA	AB	AA	AA	AA	AA	AB	AB	BC	AA	AA	AB	AA	AA	AA	AA	AA	AB
chr1D	125153501	125159000	5500	AB	AA	Ad	AB	BB	BB	AA	AA	AA	AB	AA	AA	AA	AA	AA	AB	AA	AA	AA	AB	AA	AB	AB	AA	AA	AA	AA	BB	AB	AA	AB	AB	AA	AB	AA	Ad	AB	BB	AA	Ad	AB	AA	AA	AA	AA	AA
chr1D	125797501	125801500	4000	BC	BC	M	M	M	BC	BC	M	M	M	M	M	M	M	BC	BC	BC	BC	M	M	M	BC	M	M	M	M	BC	M	BC	M	M	BC	BC	BC	M	BB	M	M	BB	AB	BC	BC	BC	BC	BC	BC
chr1D	126406501	126410500	4000	AA	AA	AA	AA	AA	AA	AB	AB	AA	AA	AA	AA	AA	AA	AA	AB	AB	AA	AA	AA	AA	AA	AB	AB	AB	AB	AB	AA	AA	AA	AA	AA	AB	AA	AA	BB	AA	AA	AA	AB	AA	AB	AB	AA	AB	AA
chr1D	126722501	126726500	4000	AA	AA	AB	AA	AA	AA	AA	AA	AA	AA	AA	AA	AA	AA	AA	AA	AA	AA	AA	AA	AA	AB	AA	AA	AA	AA	AA	AA	AA	AA	AA	AA	AA	AA	AB	AB	AA	AA	AA	AB	AA	AA	AA	AA	AA	AA
chr1D	127464001	127468000	4000	AB	AB	Ad	AB	BB	BB	BB	BB	AB	AB	AA	AB	AB	AB	AB	BB	BB	AB	AB	AB	BB	AB	BB	BB	AA	BB	AB	AB	AB	AA	BB	AB	AB	AB	AB	AB	Ad	BC	AB	AB	BB	AB	AB	AB	AB	BC
chr1D	127762501	127766500	4000	M	BC	M	M	M	M	M	M	M	M	M	M	M	M	M	M	M	M	M	M	M	M	M	M	M	M	BC	M	M	M	BC	M	M	M	M	M	M	BC	M	M	M	BC	BB	M	M	BC
chr1D	128124501	128128500	4000	AA	AB	AA	AB	AB	AB	AB	AB	AB	AB	AB	AB	AB	AB	AB	AB	AB	AB	BB	AB	AB	AB	BB	AB	AB	AB	AB	AB	BB	AB	AB	AB	AB	BB	AB	AB	BB	BB	AB	AB	AB	AB	AB	AB	AB	AB
chr1D	128323001	128327500	4500	M	BC	BC	M	M	M	M	M	M	M	M	M	M	M	M	M	M	M	M	M	M	M	M	M	M	M	M	M	M	M	M	M	M	M	M	BC	M	M	M	BC	M	M	M	M	M	M
chr1D	128461501	128471500	10000	AA	AA	AA	AA	AA	AA	AA	AA	AB	AA	AA	AA	AA	AA	AA	AA	AA	AA	AA	AA	AA	AA	AA	AA	AA	AA	AA	AA	AA	AA	AA	AA	AA	AA	AA	Ad	BB	AA	AA	AA	AA	AA	AA	AA	AA	AA
chr1D	128503501	128507500	4000	BB	BB	BB	BB	BB	BB	BB	BB	AB	BB	BB	AB	BB	BB	BB	BB	BC	BC	BB	BC	BB	BC	M	BB	BB	BC	BC	BB	BB	AB	BB	BB	BB	BB	BB	M	AA	BB	BC	M	BB	BC	AB	BB	BC	BB
chr1D	128546501	128554000	7500	AB	AB	AB	AB	AB	AB	BB	BB	AB	BB	BB	AB	AB	AB	AB	AB	AB	AB	AB	AB	BB	AB	BB	AB	AB	AB	AB	AB	BB	BB	BB	BB	AB	AB	AB	BB	BB	BB	AB	BB	BB	AB	AB	AB	BB	AB
chr1D	128568001	128573500	5500	BB	BB	BB	BB	AB	AB	BB	AB	BB	BB	BB	BB	BB	BB	BB	BB	AB	BB	BB	BB	BB	AB	BB	BB	BB	BB	BB	AB	AB	BB	AB	BC	BB	BB	BB	BC	BB	AB	BB	BC	BB	BB	AB	AB	BB	BC
chr1D	128574501	128578500	4000	AB	AB	AB	AB	BB	AB	AB	AB	AB	BB	AB	BB	AB	AB	AB	AB	AB	AB	AB	BB	AB	BB	BB	AB	AB	AB	AB	AB	AB	BB	AB	AB	AB	AB	AB	BB	AB	BB	AB	BB	AB	AB	AB	AB	AB	AB
chr1D	128595501	128599500	4000	BB	AB	AB	BB	AB	AA	BB	BB	AB	AB	AB	BB	AA	AB	BB	BB	AB	AB	AB	AB	BB	AB	BB	AB	AB	AA	AA	AB	AB	AB	AB	BB	AB	AB	AB	AB	BB	BB	BB	AB	BB	AB	BB	BB	BB	AB
chr1D	128625501	128636500	11000	AB	BB	BB	AB	AB	BB	BB	BB	BB	BB	BC	BB	BB	BB	BB	BB	BB	BB	BB	BB	BB	BB	BB	BB	BB	BB	BB	AB	BB	BB	BB	BB	BB	BB	AB	BC	BB	AB	BC	BC	BB	BB	AB	BB	BB	AB
chr1D	128706501	128710500	4000	BB	BB	AA	BB	AB	BB	BB	BB	BB	BB	BB	BB	AB	BB	BB	BB	BB	AB	AB	BB	AB	BB	BB	AB	BB	BB	BB	BB	AB	BB	BB	BB	AB	AB	AB	AB	AA	BC	BB	AB	BB	AB	BB	AB	BB	BB
chr1D	128715501	128719500	4000	AB	BB	AA	BB	AB	AB	AB	BB	AB	BB	AB	AB	AB	BB	AB	BB	AB	AB	AB	AB	AB	BB	AB	AB	BB	BB	AB	AB	AB	BB	BB	BB	AB	AB	AB	AB	AA	BB	AB	AB	BB	AB	AB	AB	AB	BB
chr1D	128808001	128816000	8000	BB	BB	AB	BB	BB	BB	AB	AB	AB	BB	AB	AB	AB	BB	AB	BB	BB	AB	BB	AB	AB	AB	BB	AB	BB	BB	BB	AB	BB	BB	AB	AB	AB	AB	BB	AB	BB	BB	BB	BC	BB	BB	AB	BB	BB	AB
chr1D	128957501	128965000	7500	BB	BB	BB	BB	BB	BB	AB	BB	BB	AB	BB	BB	BB	BB	BB	BB	BB	BB	BB	BB	BB	BB	BB	AB	BB	BB	BB	BB	BB	BB	BB	BB	BB	BB	AB	BC	BB	AB	BC	BB	BB	BB	BB	BB	BB	BB
chr1D	128984501	128988500	4000	BB	BB	BB	BB	AB	AB	BB	BB	BB	BB	AB	BB	BB	BB	BB	BB	BB	AB	AB	BB	BB	BB	BB	BB	AB	BB	AB	BB	BB	AB	BB	BC	BB	AB	BB	AB	BB	BB	BB	AB	BB	BB	BB	BB	AB	BB
chr1D	128994001	129000000	6000	BB	AB	BB	BB	BB	BB	BB	BB	BB	BB	AB	BB	AB	AB	BB	AB	AB	AB	BB	BB	BB	BC	BB	BB	AB	BB	BB	AB	BB	AB	BB	AB	BB	BB	BB	BB	BB	BB	BB	BB	BB	BB	AB	BB	BB	AB
chr1D	129338001	129345000	7000	AA	AA	AA	AA	AB	AA	AB	AA	AB	AA	AB	AA	AA	AB	AB	AA	AA	AB	AB	AA	AB	AB	AA	AA	AA	AB	AB	AB	AB	AB	AB	AB	AB	AB	AA	AB	AA	AB	BB	AB	AA	AB	AB	AB	AB	AB
chr1D	129572501	129578500	6000	AA	AA	AA	AA	AA	AA	AA	AA	AA	AA	AA	AA	AA	AA	AA	AA	AB	AB	AA	AA	AA	AA	AB	AA	AA	AA	AA	AA	AA	AA	AA	AA	AA	AB	AA	AA	AA	AB	AA	AA	AA	AA	AA	AA	AA	AA
chr1D	129782501	129787500	5000	BB	BB	AA	BB	BB	BC	BB	BB	BB	BB	BB	BB	BB	BB	BC	BB	BC	BB	BB	AB	BB	BB	AB	BB	BB	BB	BB	BB	BB	BB	AB	BB	BB	BC	BB	BC	AB	BC	AB	BB	BB	AB	BB	BB	BB	AB
chr1D	130305501	130309500	4000	BB	BC	BB	BB	AB	AB	BC	AB	BB	BB	BB	BB	BB	BB	BB	BB	BB	BB	AB	BB	BB	BB	BB	BC	BB	BC	BB	BB	AB	BB	AB	AB	BB	BB	BB	M	AA	BB	BC	M	BC	M	AA	BC	BC	AB
chr1D	130483001	130490000	7000	BB	AB	AA	BB	AB	AB	BB	BB	BB	BB	BB	BB	AB	AB	AB	BB	BB	AB	AB	BB	AB	AB	AB	AB	BB	AB	AB	AB	BB	BB	BB	AB	BB	BB	BB	AB	BC	AB	AB	BB	AB	AB	AB	AB	AB	AB
chr1D	130542501	130546500	4000	BC	BC	AB	M	M	BC	BB	BB	BB	BC	BC	BB	BC	BC	BC	BB	BC	BC	BC	BC	BC	BB	BB	BB	BB	BC	BC	M	BC	BB	BC	BC	BB	BB	AB	AA	AA	BB	AB	AB	BC	AB	BB	BB	BB	BB
chr1D	130607501	130612500	5000	AB	AB	AB	AB	AB	AB	BB	AB	AB	AB	AB	AB	AB	AB	AB	AB	BB	AB	AB	AB	AB	AB	BB	AB	AB	BB	AB	AB	AB	AB	AB	AB	AB	AB	AB	BC	AA	AB	BB	BC	BB	BB	AA	BB	BB	BB
chr1D	130630001	130634500	4500	AB	AB	AA	AB	BB	AB	AA	AA	AA	AB	AA	AA	AB	AA	AA	AB	AB	AB	AA	AA	AA	AB	AA	AB	AA	AB	AB	AA	AB	AB	AA	AA	AB	AB	AA	BC	AA	AA	AA	AB	AA	AA	AB	AA	AA	AB
chr1D	130684001	130688500	4500	BB	BB	BB	BB	BB	BB	M	AB	BC	BB	BB	BB	BB	BC	BB	BB	AB	BB	AB	BB	M	BB	AB	BC	AB	AB	BC	BB	BB	M	BB	BC	BB	BB	M	BB	M	BB	BB	BC	M	BB	AB	BB	AB	BC
chr1D	131257001	131261000	4000	M	M	BC	M	BC	BC	BC	BB	BC	M	M	M	M	BC	BC	BC	M	BC	BC	BC	BC	BB	BC	M	BB	BC	BC	M	BB	BC	BC	BC	BC	BC	BC	M	AA	BC	M	M	BC	M	BC	BC	M	M
chr1D	131311001	131315000	4000	M	M	M	M	M	M	M	M	M	M	M	M	M	M	M	M	M	M	M	M	M	M	M	M	M	M	M	M	M	M	M	M	M	M	M	M	M	M	M	M	M	M	M	M	M	M
chr1D	131615501	131620500	5000	M	BC	M	M	BC	M	BC	BC	BC	M	BC	BC	BC	M	M	BC	M	M	M	M	BB	M	BC	M	M	BC	M	M	BC	BC	M	M	M	M	M	M	M	BB	BB	M	BC	BC	AB	BC	BB	AB
chr1D	132241501	132248500	7000	AA	AA	BB	AA	AA	AA	AA	AA	AA	AA	AB	AA	AA	AA	AA	AA	AA	AA	AA	AA	AA	AA	AA	AA	AA	AA	AA	AA	AA	AA	AA	AA	AA	AA	AA	Ad	AA	AA	AA	Ad	AA	AA	AB	AA	AA	AA
chr1D	132253501	132258500	5000	AA	AA	AA	AA	AA	AA	Ad	AA	BB	AA	BB	Ad	AA	AA	AA	BB	AA	BB	BB	AB	AA	AA	AA	AA	AA	AA	AA	AA	AA	AA	AB	AA	BB	AA	AA	BB	AA	AB	AA	AA	AA	AA	AA	BB	AA	AA
chr1D	132536001	132540000	4000	AA	AA	AA	AA	AA	AA	AA	AA	AA	AA	AA	AA	AA	AA	AA	AA	AA	AA	AA	AA	AA	AA	AA	AA	AA	AA	AA	AA	Ad	AA	AA	AA	AA	AA	AA	AB	AA	AA	AA	AA	AA	AA	AA	AA	AA	AA
chr1D	132584001	132588000	4000	BC	M	AA	M	BC	M	M	M	M	BC	M	BC	BC	M	M	M	BC	M	M	M	M	M	M	M	M	M	M	M	M	M	BC	M	M	M	M	M	M	M	BC	BC	M	BC	M	BC	M	BC
chr1D	132891501	132895500	4000	BC	M	BC	BB	BC	BC	M	BC	M	BC	BC	BC	BC	BC	BC	BC	BC	BC	BC	BC	M	BC	M	BC	BC	M	M	M	BC	BC	BC	BC	BC	BC	BC	M	M	M	BC	M	BC	BC	BC	M	M	M
chr1D	132899501	132904000	4500	BC	BC	BC	BB	BB	BB	BC	BB	BB	BC	BC	BC	BB	BB	BC	BB	BB	AB	BB	BB	BC	BC	BC	BC	BC	BC	BC	BB	BC	BC	BB	BB	BB	BC	BC	BC	BC	BB	BB	BC	BC	BB	AA	BC	BB	AB
chr1D	133141501	133145500	4000	AB	BC	BC	BC	BB	BB	BB	BB	BB	BB	BB	BB	BC	BB	BB	BB	BC	BB	AB	BB	BC	BB	BB	BB	AB	BC	BC	BB	AB	BB	BB	BB	BB	BB	BB	BC	BC	BC	BB	BC	BB	BB	BC	BB	BB	AB
chr1D	133185501	133190000	4500	AB	AB	AA	AA	AB	AB	BB	AB	AB	AB	AB	AA	AA	AB	AB	AB	AB	BB	AB	AA	AA	AA	BB	AA	AB	AB	AA	AB	AB	AB	BB	AB	AB	BB	AB	Ad	AB	BB	AA	AA	AA	AA	AA	AA	AA	BB
chr1D	134049501	134054000	4500	AA	AA	AA	AA	AA	AA	AA	AA	AA	AA	AA	AA	AA	AA	AA	AA	AA	AA	AA	AA	AA	AA	AA	AA	AA	AA	AA	AA	AA	AA	AA	AA	AB	AA	AA	AA	AA	AB	AA	AA	AA	AA	AA	AA	AA	AA
chr1D	134157501	134166000	8500	AA	AA	AA	AA	AA	AA	AB	AA	AA	AA	AB	AA	AA	AA	AA	AB	AA	AB	AA	AA	AB	AA	AA	AB	AA	AA	AA	AB	AA	AA	AA	AA	AA	AB	AB	AB	M	AA	AA	AB	AA	AA	AB	AA	AA	BC
chr1D	134230501	134235500	5000	AA	AB	AA	AA	AA	AA	AB	AB	AA	AA	AA	AA	AB	AB	AB	AB	AA	AB	AA	AA	AA	AB	AB	AB	AA	AA	AA	AA	AA	AA	AA	AB	AB	AB	AB	AB	AA	AA	AA	AB	AA	AB	AA	AB	AA	AA
chr1D	134250001	134255000	5000	AB	BB	AA	BB	BB	BB	BB	BC	BB	BC	BB	BB	BB	BB	BB	BC	BB	BB	BB	BB	BB	BB	BC	BC	BB	AB	BB	BB	BB	BB	BB	BB	BB	BC	BB	AB	BB	BB	BB	AB	BB	BB	BB	BB	BB	BB
chr1D	134292501	134296500	4000	BC	BC	BB	BC	BC	BC	BC	BC	BC	BC	BC	BC	BC	BC	BC	BC	BC	BC	BC	BC	M	BC	BC	BB	BB	BB	BC	M	BB	M	BB	BC	BC	BB	BB	M	M	M	BC	BC	M	BC	BB	BC	BB	BB
chr1D	134442501	134447500	5000	M	M	M	M	M	M	M	M	M	M	M	M	M	M	M	M	M	M	M	M	M	M	M	M	M	M	M	M	M	M	M	M	M	M	M	M	M	M	M	M	M	M	M	M	M	M
chr1D	134957501	134962500	5000	BB	BB	AB	AB	AB	AB	BB	BB	BB	AB	BB	BB	BB	BB	BB	BC	BB	BB	BC	AB	BB	AB	BB	BB	BB	BB	BB	BB	BB	AB	BB	BB	BB	BB	BC	BC	Ad	AB	BB	BB	BB	BB	M	AB	BB	M
chr1D	134993001	134997000	4000	AA	Ad	AB	AA	AA	AA	AA	AA	AA	AA	AA	AA	AA	AA	AA	AB	AA	Ad	AA	AA	AA	AA	AA	AA	AA	AA	AA	Ad	AA	AA	Ad	AA	AA	AA	AA	AA	AA	AA	AA	AA	AA	AA	AB	AA	AA	BB
chr1D	135035001	135039500	4500	AB	AB	AA	AB	AB	AA	AA	AB	AB	AA	AA	AB	AB	AB	AA	AB	AA	AB	AB	AB	AB	BB	AB	AA	AB	AB	AA	BB	BB	AB	AB	AA	AA	AA	AA	AB	AA	BB	AA	AA	AA	AA	AA	AA	AB	AA
chr1D	135293501	135299000	5500	AA	AA	AA	AA	AA	AA	AA	AA	AA	AA	AA	AA	AA	AA	AA	AA	AA	AA	AA	AA	AA	AA	AA	Ad	AA	AA	AA	AA	AA	AA	AA	AA	AA	AA	AA	AA	BB	AB	AA	AA	AA	AA	AA	AA	AA	AA
chr1D	135484501	135489000	4500	BC	M	BB	BC	BC	BC	BC	BC	M	BC	BC	M	BC	M	BC	BC	BC	BC	BC	BC	BC	BC	BB	BC	M	BC	BC	BC	BC	BC	BC	M	BC	M	BC	M	BC	BC	BC	BC	BC	BC	BB	BC	M	M
chr1D	135501001	135506000	5000	M	BC	AB	BB	BC	BB	BC	BC	BC	BC	BC	BC	BB	BC	BC	BC	BC	BB	BC	BC	BC	BC	BB	BC	BC	BC	BC	BC	BC	BB	BC	BC	BB	M	M	M	BC	BB	BB	M	BC	BC	BB	BC	BC	M
chr1D	135685501	135692000	6500	BB	BC	AB	BB	BC	BC	BC	BC	BC	BC	BC	BC	BC	BC	M	BC	BC	BC	BB	BC	BC	BC	BB	M	BC	BB	BC	BB	BC	BC	M	BC	BB	BC	BC	M	AB	BB	BB	BC	BC	BC	BB	BC	BB	BB
chr1D	135716001	135720500	4500	AA	AA	AA	AA	AA	AA	Ad	AA	AA	AA	AA	AA	AA	AB	AA	AA	AA	AA	AA	AA	AA	AA	AA	AA	AA	AA	AA	AA	AA	AA	AA	AA	AB	AA	AA	Ad	AA	AB	AA	Ad	AA	AA	AA	AA	AA	AA
chr1D	136025001	136030000	5000	AB	AB	Ad	BC	BB	BB	BB	AB	AB	BB	BB	BC	AB	AB	BB	AB	BB	BB	BB	BB	BB	BB	BB	BC	BC	BC	AA	AB	AB	BB	BB	AB	BB	AB	BC	BC	BC	AB	BB	BC	BC	BB	BC	AB	BC	BC
chr1D	136042501	136055500	13000	AA	AB	Ad	AB	AB	AB	AB	AB	AB	AB	BB	BB	BB	AB	AB	AB	AB	AB	AB	AB	AB	AB	AB	BB	BB	AA	AB	AB	AB	BB	AB	AB	AB	AB	BB	BB	AB	AB	BB	BB	BB	BB	BC	AB	BB	BB
chr1D	136370501	136376500	6000	M	BC	Ad	BC	BB	M	BC	BC	M	M	M	M	M	BB	M	M	BC	M	M	M	BC	BC	M	BC	M	M	M	BC	BC	BC	BC	M	BB	BC	BC	M	M	M	BC	M	M	M	M	BC	M	M
chr1D	136999501	137003500	4000	AA	AA	AA	AA	AA	AA	AB	AB	AA	AA	AA	AA	AB	AA	AA	AA	AA	AA	AB	AA	AA	AA	AA	AA	AA	AA	AA	Ad	AA	AA	AA	AA	AA	AA	AA	AB	AA	AA	AA	AB	AA	AA	AA	AA	AA	AB
chr1D	137325001	137329500	4500	AA	AA	AA	AA	AA	AA	AA	AA	AA	AA	AA	AA	AA	AA	AA	AA	AA	AA	AA	AA	AA	AA	AA	AA	AA	AA	AB	AA	AA	AA	AA	AA	AA	AA	AA	BB	AA	AA	AA	AB	AA	AB	AA	AA	AA	AA
chr1D	137750001	137758000	8000	AB	AA	AA	AB	AB	AB	AB	AB	AB	AB	AB	AA	AB	AB	AA	AA	AA	AB	AB	AB	AB	AB	AB	AA	AA	AB	BB	AA	AB	AA	AB	AB	AB	AB	AA	AB	AA	AB	AA	AA	AA	AA	AA	AB	AA	AB
chr1D	138013501	138021500	8000	M	M	M	M	M	BC	M	M	M	M	M	M	M	M	M	M	M	M	M	M	M	M	M	M	M	M	M	M	M	M	M	M	M	M	M	M	M	BC	M	M	M	M	M	M	M	M
chr1D	138113501	138117500	4000	AA	AA	AA	AA	AA	AA	AA	AA	AA	AA	AA	AA	AA	AA	AA	Ad	AA	AB	AA	AA	AA	AA	AA	AA	AA	AA	AA	AA	AA	Ad	AA	AA	AA	AA	AA	AB	AA	AA	AA	AB	AA	AA	AA	AA	AA	AA
chr1D	138328501	138332500	4000	AB	AB	AB	AB	AB	AB	AB	AB	BB	BB	AB	BB	AB	BB	BB	BB	BB	BB	AB	AB	AB	AB	BB	AB	AB	BC	AB	AB	BB	BB	AB	AB	BB	BB	AB	BC	M	BC	BB	BC	BB	BB	BC	BC	BB	M
chr1D	139098501	139105500	7000	AA	AA	AA	AB	AA	AB	AA	AA	AB	AA	AB	AA	AA	AA	AA	AA	AA	AA	AA	AA	BB	AA	AA	AA	AA	AA	AA	AA	AA	AA	AA	AA	AA	AA	AA	AB	AA	AA	AA	AA	AA	AB	AA	AA	AB	AA
chr1D	139330501	139334500	4000	AB	AB	AB	BB	BB	AB	AB	AB	AB	AB	AA	BB	AB	AB	AB	AB	BB	AB	AB	AB	BB	AB	BB	BB	BB	AB	BB	AB	AB	BB	BB	AB	AA	BB	BB	AB	Ad	AA	AB	BB	AB	AB	Ad	AB	AB	AA
chr1D	139336501	139342000	5500	AB	BB	AA	BB	AB	AB	AB	AB	AB	AB	AA	BB	AB	AB	BB	AB	BB	AB	AB	AB	BB	AB	BB	BB	BB	AB	BB	AB	AB	AB	BB	AB	AA	AB	BB	AB	Ad	AA	AB	BB	AB	AB	Ad	AB	AB	AA
chr1D	139381501	139385500	4000	AA	AA	AA	AA	AA	AA	AA	AA	AA	AA	AA	AA	AA	AA	AA	AA	AA	AA	AA	AA	AA	AA	AA	AA	AA	AA	AA	AA	AA	AA	AA	AA	AA	AA	AB	AB	AA	AB	AA	AA	AA	AA	AA	AA	AA	AA
chr1D	139657501	139662000	4500	AA	AA	AA	AA	AA	AA	AA	AA	AA	AA	AA	Ad	AA	AA	AA	AA	AA	AA	AA	AA	AA	AA	AB	AA	AB	AA	AA	AB	AA	AA	AA	AA	AA	AA	AB	BB	AA	AA	AA	AB	AA	AA	Ad	AB	AA	AA
chr1D	139725501	139730000	4500	M	BB	BB	M	M	BC	M	M	M	M	M	BB	M	M	M	M	M	M	M	BC	M	M	BC	M	BC	M	M	M	M	M	M	BB	BC	BC	M	BB	M	BB	BC	BC	M	BB	BB	BC	BC	BC
chr1D	139741001	139748000	7000	AB	AA	AB	AB	AB	BB	AB	AB	AB	BB	BB	AB	AB	AB	AB	BB	AB	AB	AB	AB	AB	AB	AB	BB	AB	AB	BB	AB	BB	AB	AB	AB	AB	BB	AB	BB	AB	BB	AB	AB	AB	AB	BB	BB	AB	BB
chr1D	139748001	139752000	4000	AB	BB	BB	AB	AB	AB	BB	BB	BC	AB	BB	BB	AB	BC	AB	BB	BC	AB	BC	BB	BB	AB	BB	AB	AB	AB	BB	BB	AB	AB	BB	BB	BB	BB	BB	BC	AA	BB	BB	BB	BB	BB	M	BB	BB	BC
chr1D	140238501	140244000	5500	M	M	BC	M	M	M	M	BC	M	M	BC	M	M	M	M	BC	M	M	M	M	M	M	M	BB	M	BC	M	M	M	M	M	M	M	M	BC	AB	M	M	M	AB	M	M	M	M	BB	M
chr1D	140587001	140592000	5000	AB	AB	AB	BB	AB	BB	BB	BC	BB	AB	AB	AA	BB	AB	BB	AA	AB	AB	AB	BB	AA	AB	BB	AB	AB	AB	AB	M	BC	AB	BB	AB	AB	BB	AB	Ad	BC	M	BB	AA	BC	BB	AB	BB	AB	AB
chr1D	140596001	140601500	5500	AA	AA	AA	AB	AA	AB	AA	AA	AB	AA	AA	AA	AB	AB	AA	AB	AB	AA	AA	AB	AA	AB	AB	AA	AB	AA	AA	M	AB	AA	AB	AA	AB	AB	AA	AA	AA	AB	AB	AA	BB	AB	AA	AB	AA	AA
chr1D	140855501	140860000	4500	AB	BB	AB	BB	BB	AB	BB	BB	BB	BB	BB	BB	BB	AB	BB	BB	BB	BB	BB	BB	BB	BB	AB	BB	BC	BB	BB	BB	BB	BB	BB	BB	BB	BB	BB	BB	BB	BB	BB	BC	BB	BB	AB	BC	BB	AA
chr1D	141692001	141696500	4500	AB	AB	Ad	AB	AB	AB	BB	AA	AB	BB	AB	AA	AB	BB	AB	BB	AB	AA	Ad	AB	AB	AB	AB	AA	AA	BB	AA	M	BB	BB	BB	AB	BB	AB	AA	AA	BC	M	BB	AA	BC	AB	BB	BB	Ad	BB
chr1D	141711001	141716000	5000	BC	M	BB	M	BC	BC	BC	BC	M	BB	BC	M	BC	BC	BC	BB	BC	M	BC	BB	BC	BC	M	BB	BC	BC	BC	BB	BB	M	M	BB	BC	M	BC	M	M	M	M	BC	BC	BC	BB	BC	BB	BC
chr1D	142017501	142022000	4500	AA	AB	AA	AB	AA	AA	AA	AA	AA	AA	AA	AA	AA	AA	AA	AA	AA	AA	AA	AA	AA	AA	AA	AA	AA	AA	AA	AA	AA	AA	AB	AA	AA	AA	AA	AB	AA	AB	AA	AA	AA	AA	AA	AA	AA	AA
chr1D	142352001	142356000	4000	AA	AA	AA	AA	AA	AA	AA	AA	AA	AA	AA	AA	AA	AA	AA	AA	AA	AA	AA	AA	AA	AA	AA	AA	AA	AA	AA	AA	AA	AA	AA	AA	AA	Ad	AA	Ad	AA	AA	AA	AA	AA	AA	AA	AA	AA	AA
chr1D	142713501	142720000	6500	AA	AA	AA	AA	AA	AA	AA	AA	AA	AA	AA	AA	AA	AA	AA	AA	AA	AA	AA	AA	AA	AA	AA	BB	AA	AA	AA	AA	AA	AA	AA	AA	AA	AA	AA	AA	AA	AA	AA	AA	AA	AA	AA	AA	AA	AA
chr1D	143088501	143095500	7000	AA	AA	AA	AA	AA	AA	AA	AA	AA	AA	AA	AA	AA	AA	AA	AA	AA	AA	AA	AA	BB	AA	AA	AA	AA	AA	AA	AA	AA	AA	AA	AA	AA	AA	AA	Ad	AA	AB	AA	AA	AA	AA	AA	AA	AA	AA
chr1D	143125501	143132500	7000	AB	AB	AA	AA	AA	AB	AA	AB	AB	AB	AA	AB	AB	AA	AA	AA	AA	AB	AA	AB	AB	AA	AA	AA	AA	AB	AA	AB	AB	AB	AA	AB	AA	AA	AA	AB	AB	AB	AB	AB	AB	AA	AB	AB	AA	AB
chr1D	143473501	143478500	5000	M	M	M	M	M	M	M	M	M	M	M	M	M	M	M	M	M	BC	M	M	M	M	M	M	M	M	M	M	M	M	M	M	BC	M	M	BB	M	M	M	BC	M	M	M	M	BC	M
chr1D	144249001	144253500	4500	AA	AA	BC	AA	AA	AA	AA	AA	AA	AA	AA	AA	AA	AA	AB	AA	AA	AA	AA	AB	AA	AA	AA	AA	AA	AA	AA	AA	AA	AA	AA	AA	AA	AA	AA	AB	AA	AA	AA	AA	AA	AB	Ad	AA	AA	Ad
chr1D	144357001	144361000	4000	AB	AB	BB	BB	BB	Ad	AB	AB	AB	AB	BB	BB	AB	AB	BB	AB	AB	AB	AB	BB	AB	AB	AB	BB	AB	AB	AB	AB	AB	AA	AB	AB	AB	AB	BB	BB	BB	AB	AB	BB	AB	BB	Ad	AB	AB	AA
chr1D	144810501	144814500	4000	Ad	Ad	AA	AA	AA	AA	AA	AA	AA	AA	AA	AA	AA	AA	AA	AA	Ad	AA	AA	AA	AA	Ad	AA	AA	AA	AA	Ad	AB	AA	AA	AA	AA	AA	AA	AA	Ad	AA	AB	AA	Ad	AA	Ad	AA	AA	AA	AA
chr1D	145669501	145677500	8000	BB	BB	AB	BB	AB	BB	BB	AB	AB	BB	AB	AB	AB	BB	BB	BB	BB	BB	AB	AB	BB	BB	BB	AB	BB	BB	BB	AB	BB	AB	BB	AB	AB	BB	AB	BB	AB	M	BB	AB	BB	BB	BB	BB	AB	BB
chr1D	145673501	145677500	4000	BB	BB	AB	BB	BB	BB	BB	AB	AB	BB	AB	AB	AB	BB	BB	BB	BB	BB	AB	AB	BB	BB	BB	AB	BB	BB	AB	AB	BB	AB	BB	AB	BB	AB	AB	BB	AB	M	AB	AB	BB	AB	BC	AB	AB	BB
chr1D	146024501	146032000	7500	M	BC	M	M	M	M	M	M	M	M	M	M	M	M	M	M	M	M	M	M	M	M	M	M	M	M	M	M	M	M	M	M	M	M	M	BC	M	M	M	M	M	M	M	M	M	M
chr1D	146096001	146100000	4000	AB	BB	BB	BB	BB	AB	BB	BB	AB	BB	AB	BB	BB	BB	AB	BB	BB	BB	BB	AB	AA	BB	BB	AB	BB	AB	BB	AB	AB	BB	BB	BB	BB	BB	AB	BC	BB	BB	BB	BB	BB	BB	AA	AB	BB	AA
chr1D	146339501	146344500	5000	BC	BC	BB	BB	BB	BC	BB	BC	AB	BC	BB	BC	BC	BB	BB	BC	BC	BC	BB	BC	BB	BC	BC	BB	BC	BC	BC	AB	BC	BC	BC	BB	BC	BC	BC	M	BC	AB	BC	BB	BB	BB	BB	AB	BB	BC
chr1D	146530001	146537500	7500	M	M	M	M	M	M	M	M	M	M	BC	M	M	M	BC	M	M	M	M	M	M	M	M	M	M	M	M	M	M	M	M	M	M	M	M	M	M	M	M	M	M	M	M	M	M	M
chr1D	146694001	146698500	4500	AA	AB	dd	BB	AB	AB	AB	BB	AB	AB	BB	BC	AB	BB	AB	BB	AB	AB	BB	AB	BB	AB	AB	AB	BB	AB	BB	AB	AB	AB	AB	BB	AB	AA	AB	BC	AA	AB	BB	BB	BB	BB	BC	AB	AB	BC
chr1D	146980501	146985500	5000	BB	AB	AA	AB	BB	BB	AB	BB	BB	BB	BB	BB	BB	BB	BB	AB	BB	BB	BB	BB	BB	BB	BB	BB	BB	BC	BC	BB	BB	BB	BB	AB	BB	BB	BB	BC	BB	BC	BB	BB	BB	BB	BB	BB	BB	BC
chr1D	147010001	147014000	4000	M	M	BC	M	M	M	M	M	M	M	BC	M	BC	M	M	M	M	M	M	M	M	M	M	M	M	M	M	M	M	M	M	BC	M	M	M	BC	M	M	BC	BC	M	M	M	M	M	M
chr1D	147310501	147316000	5500	AA	AA	AA	AA	AB	AB	AB	AA	AA	AA	AA	AA	AA	AB	AA	AA	AB	AB	AB	AB	AB	AA	AB	AB	AA	AB	AA	BC	AA	AB	AA	AB	AB	AA	AB	Ad	AB	BB	AA	AA	BB	AB	AA	AB	AB	AA
chr1D	147438001	147442000	4000	AA	AA	AA	AA	AA	Ad	AA	Ad	AA	AA	AA	AB	AA	AA	AA	AA	Ad	AA	AA	AA	AA	AA	AA	AA	AA	AB	AA	AA	AA	AB	AA	AA	AA	AA	AA	AB	AA	AA	AA	AA	AA	AA	Ad	AA	AA	AA
chr1D	147531501	147535500	4000	AA	Ad	Ad	Ad	AA	AA	AA	Ad	Ad	Ad	Ad	Ad	Ad	Ad	AA	Ad	Ad	Ad	Ad	Ad	AA	Ad	Ad	Ad	AA	Ad	Ad	BB	Ad	AA	Ad	AA	AA	AA	Ad	Ad	Ad	AB	Ad	Ad	AA	Ad	Ad	AA	Ad	Ad
chr1D	147765001	147769000	4000	AB	AA	AB	AA	AA	AA	AB	AA	AA	AA	AA	AA	AA	AB	AA	AA	AA	AA	AA	AB	AA	AA	AA	AA	AA	AA	AA	AA	AA	AA	AA	AA	AA	AA	AB	AA	AA	AA	AA	AA	AA	AA	AA	AA	AA	AA
chr1D	147808501	147812500	4000	AA	AA	AA	AA	AA	AA	AA	AA	AA	AA	AA	AA	AA	AA	AA	Ad	AA	AA	AA	AA	AA	AA	AA	AA	AA	AA	AA	Ad	AA	AA	AA	AA	AA	AA	AA	AB	AA	AB	AA	AA	AA	AA	AB	AA	AA	AA
chr1D	148202501	148207500	5000	AA	AA	AA	AA	AB	AA	AA	AA	AA	AA	AB	AB	AA	AA	AA	AA	AA	AB	AA	AA	AB	AA	AA	AB	AA	AB	AA	AA	AB	AA	AA	AA	AB	AB	AA	AB	BB	AB	AA	AA	AA	AA	AA	AB	AA	Ad
chr1D	148444501	148448500	4000	BC	M	AB	BC	BC	M	BC	M	M	M	M	M	M	BC	M	M	M	BC	M	BC	M	BC	M	M	M	M	BC	BB	BC	M	M	BC	BC	M	BC	AA	BB	AB	BB	AA	BC	AB	BC	AB	BB	BB
chr1D	148500501	148512000	11500	M	M	BC	M	BC	M	M	M	M	M	M	M	M	M	M	M	BC	M	M	M	M	M	M	M	M	M	M	BC	M	M	M	M	BC	M	M	BC	M	M	BC	M	M	BC	M	BC	BC	M
chr1D	148901501	148907000	5500	Ad	Ad	Ad	AA	AA	AA	AA	AA	Ad	AA	AA	AA	Ad	AA	AA	AA	AA	Ad	Ad	AA	Ad	AA	AA	Ad	AA	AA	Ad	BB	AA	AA	AA	AA	AA	AA	AA	dd	AA	AB	AA	Ad	AA	Ad	AA	AA	AA	AA
chr1D	149544001	149552000	8000	AA	AA	AA	AA	AA	AA	AA	AA	AA	AA	AA	AA	AA	AA	AA	BB	AA	AA	AA	AA	AA	AA	AA	AA	AA	AA	AA	AA	AA	AA	AA	AA	AA	AA	AA	AA	AA	AA	AA	AA	AA	AA	AA	AA	AA	Ad
chr1D	149737501	149742500	5000	AA	AB	AA	AA	AA	AA	AA	AA	AA	AA	AA	AA	AA	AA	AA	AA	AB	AA	AA	AA	AB	AA	AA	AA	AA	AB	AA	AA	AA	AA	AA	AA	AA	AA	AB	AA	AA	AB	AA	AA	AA	AA	AA	AA	AA	AA
chr1D	149903501	149907500	4000	BB	BB	AA	BB	BC	BB	BB	BB	BB	BC	BB	BC	BB	AB	BC	BC	BB	BB	BB	BB	BB	BC	BB	BC	M	BB	BC	BB	BB	BB	BC	BB	BB	BC	AB	BB	BC	BB	BB	BC	BB	BB	BB	BB	BB	AB
chr1D	150824001	150828000	4000	AB	BB	dd	AB	BB	BB	BB	BB	BB	BB	BB	BC	BB	BB	BB	BB	BB	BB	BB	BB	BB	BB	BB	BB	BB	BB	BB	BB	AB	BB	BB	BB	BB	BB	BB	AB	BB	M	BB	BB	BB	BB	BC	BB	BB	AB
chr1D	150824501	150836500	12000	AB	AB	dd	AA	AB	AB	BB	AB	AB	BB	AB	AB	AB	AB	AB	AB	AB	AB	AB	AB	AB	AB	AB	AB	AB	AB	AB	BB	AB	AB	AB	BB	AB	AB	AB	AB	AB	BB	AB	AB	BB	AB	AB	AB	AB	AB
chr1D	150833001	150837000	4000	AB	BB	Ad	AB	AB	BB	BC	BB	BB	BC	BB	BC	BB	BB	BB	BC	BB	BC	BB	AB	BB	BB	BB	BB	AB	BB	BC	BC	BB	BB	BB	BB	BB	BB	BB	BB	BB	M	BB	BB	BB	BB	BB	BB	BB	BB
chr1D	150894001	150899000	5000	Ad	Ad	AA	AA	AA	AA	AA	AA	AA	AA	AA	AA	AA	AA	AA	AA	AA	Ad	AA	AA	AA	AA	AA	AA	AA	AA	AA	Ad	AA	Ad	AA	AA	AA	AA	AA	AB	BB	AA	AA	AB	AA	AA	Ad	AA	AA	AA
chr1D	150942501	150946500	4000	AB	BB	BB	BB	BB	BB	BC	BB	BB	BB	AB	AB	AB	BB	BC	BC	BB	BB	BB	BB	BB	BB	BC	BB	AB	AB	AB	AB	BB	BC	BB	BB	AB	BB	AB	BC	AA	BC	BC	M	BC	BC	AA	BC	BC	AB
chr1D	151574501	151578500	4000	BB	BB	BB	AB	BB	AB	BB	AB	BB	BB	AB	BB	BB	BB	BB	BB	BB	BB	BB	BB	AB	BB	BB	BB	BB	BB	BB	BC	BB	BB	BB	BB	AB	BB	BB	BC	BB	BB	BB	BB	BB	BB	BB	BB	AB	BB
chr1D	151757001	151761500	4500	M	AB	BB	AA	AA	AA	AA	AA	AA	AA	AA	AB	AA	M	AA	AA	AA	M	AA	AA	AA	AA	AA	AA	AA	AB	AA	AA	AA	AA	AA	AA	AA	AA	AA	AA	AA	AA	AA	AA	AA	AA	AB	AA	AA	M
chr1D	151863501	151868000	4500	AA	AA	AB	AA	AA	AA	AA	AA	AA	AA	AB	AB	AA	AA	AA	AA	AA	AA	AA	AA	AB	AA	AA	AB	AB	AA	AA	AA	AA	AA	Ad	AA	AA	AA	AA	AA	AA	AA	AA	AA	AA	AA	AB	AA	AA	BB
chr1D	151915501	151947000	31500	BC	BB	AA	BB	BB	BB	BB	BB	BB	BB	BB	BB	BB	M	BB	BB	BB	M	BB	BB	BB	BB	BC	BB	BB	BB	AB	BB	BB	BB	BB	BB	AB	BB	BB	BB	BB	AB	AB	AB	BB	BB	BB	AB	BB	M
chr1D	151958001	151962000	4000	M	M	AB	M	M	M	M	M	M	M	M	M	M	M	M	M	M	M	M	M	M	M	M	M	M	M	M	M	M	M	M	M	M	M	M	M	M	M	M	M	M	M	M	M	M	M
chr1D	151964001	151968500	4500	M	M	Ad	M	M	BB	M	M	M	M	M	M	M	M	M	M	M	M	M	M	M	M	M	M	M	M	M	M	M	M	M	M	BC	M	M	M	BB	BC	BC	M	M	M	M	BC	M	M
chr1D	152126001	152136500	10500	M	M	BC	M	M	M	M	M	M	M	M	M	M	M	M	M	M	M	M	M	M	M	M	M	M	M	M	M	M	M	M	M	M	M	M	M	M	M	M	M	M	M	M	M	M	M
chr1D	152203001	152208500	5500	AB	AA	dd	AA	AA	AA	AA	AA	AA	AA	AA	AA	AA	AB	AA	AA	AA	AA	AA	AA	AA	AA	AA	AA	AA	AA	AA	AA	AA	AA	AA	AA	AA	AA	AA	AA	AA	AA	AA	AA	AA	AA	AB	AA	AA	M
chr1D	152506001	152517000	11000	AA	AB	dd	AA	AB	AA	AA	AA	AB	AB	AB	AA	AA	AB	AA	AB	AB	AB	AA	AB	AB	AA	AB	AB	AB	AB	AB	AB	AA	AA	AA	AA	AB	AA	AB	AB	BC	AA	AA	AA	AA	AA	AA	AA	AA	AA
chr1D	152559001	152565500	6500	BB	BB	dd	BC	BB	BC	BB	BB	AB	BB	BB	AB	BB	AB	AB	BB	BB	BB	BB	BB	BB	BB	BB	BB	BB	BB	AB	AB	BB	BB	BB	BB	BB	AB	BB	BB	BB	BB	BB	BB	BB	BB	BB	BB	BB	AB
chr1D	152563001	152567000	4000	BB	AB	dd	AB	AB	AB	AB	AB	BB	AB	AA	AB	BB	AB	AB	AB	AB	AB	AB	AB	AB	BB	AB	AB	AB	AB	AB	AB	AB	AB	AB	AB	AB	AB	AB	BB	BB	BB	AB	AB	AB	AB	AB	BB	AB	AB
chr1D	152577001	152581000	4000	AA	AB	dd	AB	AA	AA	AB	AA	AA	AA	AB	AA	AB	AB	AB	AB	AB	AB	AB	AA	AA	AA	AB	AA	AA	AB	AA	AA	AA	AB	AA	AA	AA	AB	AA	AA	AA	AB	AA	AB	AA	AA	AB	AB	AB	AA
chr1D	152779501	152783500	4000	BC	AB	AB	BC	BB	BC	BB	BC	BB	BB	BB	BC	BB	BC	BC	BC	BB	BB	BB	AB	BB	BC	BC	BC	BC	BB	AB	BC	BB	BB	BC	BB	BC	BC	BC	AB	BB	BB	BB	BC	BB	BC	BC	M	BC	BC
chr1D	152904501	152908500	4000	BC	M	BB	BC	BC	BC	BC	BC	BC	M	BC	BC	BC	BC	M	BC	BC	M	BC	BC	BC	BC	BB	BC	BC	M	M	M	BB	BC	BC	BC	BC	BC	BC	M	M	BB	BC	M	M	M	BC	M	BC	BC
chr1D	152917001	152922000	5000	BB	BB	BB	AB	BB	BB	BB	BB	BB	BB	BB	BB	BB	AB	AB	BB	BB	BB	BB	BB	BB	AB	BB	AB	BB	AB	BB	BC	BB	BB	BB	BC	AB	BB	BB	BB	BB	BC	BB	BB	BB	BB	BB	BB	AB	BB
chr1D	152981001	152985000	4000	M	M	AA	M	M	M	M	M	M	M	M	M	M	M	M	M	M	M	M	M	M	M	M	M	M	M	M	M	M	M	M	M	M	M	M	BC	M	M	M	BC	M	M	M	M	M	M
chr1D	153283501	153287500	4000	M	BC	BB	M	M	M	M	M	BC	BC	BC	BC	BC	M	M	BC	BC	BC	AB	BC	BC	BC	BC	BC	BC	BC	M	M	M	M	M	M	BC	M	BC	BB	M	M	M	AB	M	BC	M	M	BB	BC
chr1D	153285501	153295500	10000	BB	AB	AA	BC	BB	BB	BB	AB	BB	BB	AB	AB	BB	BB	AB	AB	AB	AB	AB	BB	BB	BB	BB	AB	AB	BB	AA	M	BB	AB	BC	BC	BB	BC	AB	AB	BB	M	BB	AA	M	AB	BB	BB	AB	BB
chr1D	153424001	153428000	4000	BC	BC	BB	BC	BC	BC	M	BC	BC	BC	BB	M	M	BC	M	BC	BC	M	BC	BC	BC	BC	BC	BC	BB	BC	BC	BC	M	BC	BC	BC	BC	BC	BC	AB	M	BC	BB	BB	BC	BB	BB	BC	BB	BB
chr1D	153684501	153688500	4000	AB	AB	AB	AB	AB	AB	AB	AB	AB	BB	BB	AB	AB	AB	AB	AB	AB	AB	AB	AB	AB	BB	AB	AB	AB	AB	AB	AB	AB	AB	AB	AB	AB	AB	AB	BB	BB	AB	AB	AB	AB	AB	AA	AB	AB	AB
chr1D	153726001	153730000	4000	BC	M	BB	BC	BC	BC	BC	BC	BC	M	BC	M	BC	M	BC	BC	BC	M	BC	M	BC	M	M	BC	BC	M	M	BC	BC	M	M	BC	BC	BB	BC	BC	BC	BC	BC	BC	BC	BC	BC	BC	BC	M
chr1D	153747001	153752000	5000	AA	AA	AB	AA	AA	AB	AA	AA	AA	AA	AB	AA	AA	AA	AB	AA	AB	AA	AA	AA	AA	AA	AA	AB	AA	AA	AA	AB	AB	AA	AA	AA	AA	AA	AA	Ad	AA	BB	AA	Ad	AA	AA	AA	AA	AA	AA
chr1D	154688501	154696000	7500	AB	AB	M	AB	AB	AA	BB	BB	AB	AB	BB	BB	BC	BB	AB	BB	AB	AB	BB	AB	BB	AB	AB	AB	AA	AB	AB	AB	AB	AB	AB	AB	AB	AB	BB	BB	M	AB	AB	BB	BB	BB	BC	AA	AB	BB
chr1D	154738001	154743000	5000	BC	AB	AB	BC	BC	BB	BB	BB	BC	BC	BB	BC	BB	BC	BC	BB	BC	BB	BC	BB	BC	BB	BC	BB	BC	BB	BB	BC	AB	BC	BB	BC	BB	BB	BB	BC	M	BB	BB	M	BC	BB	M	BB	BB	M
chr1D	154893001	154897500	4500	AB	AA	dd	AB	AA	AA	AA	AB	AA	AB	AB	AA	AB	AA	AA	AA	AA	AA	AA	AA	AA	AB	AA	AA	AA	AA	AA	AB	BB	AA	AB	AA	AB	AB	AA	AA	AA	BB	AA	AA	AA	AA	AA	AA	AA	AA
chr1D	155228001	155232000	4000	M	M	M	M	M	M	M	M	M	M	M	M	M	M	M	M	M	M	M	M	M	M	M	M	M	M	M	M	M	M	M	M	M	M	M	AA	M	M	BC	BB	M	BC	M	BC	M	M
chr1D	155579001	155583000	4000	M	M	M	M	M	M	M	M	M	M	M	M	BC	M	M	M	M	M	M	M	M	M	M	M	M	M	M	M	M	M	M	M	M	M	M	BB	M	M	M	BC	BC	M	M	M	M	M
chr1D	155807501	155811500	4000	BB	BC	BB	BB	BB	BB	BB	BB	BB	BC	BB	BB	BB	BB	BB	BB	BB	BB	AB	AB	BC	BB	AB	BB	BB	BB	AB	AB	BB	BB	AB	AB	BB	BB	BB	BC	BB	AB	BB	BB	BB	BB	BC	BB	BB	BB
chr1D	155851501	155855500	4000	AA	AA	AA	AA	AA	AA	AA	AA	Ad	AA	AA	Ad	AA	AA	AA	AB	AA	AA	AA	AA	AA	AA	AA	AA	AB	AA	AA	AB	AA	AA	AA	AA	AA	AB	AA	AB	AA	AB	AA	AB	AB	AB	AB	AB	AA	AA
chr1D	155956001	155964500	8500	AA	AA	AA	AA	AA	AA	AA	AA	AA	AA	AA	AA	AA	AA	AA	AA	AA	AA	AA	AA	AA	AA	AA	AA	AA	AA	AA	AA	AA	AA	AA	AA	AA	AA	AA	AB	AA	BB	AA	AA	AA	AA	AB	AA	AA	AB
chr1D	156431001	156436000	5000	AB	AB	AA	AA	AA	AA	AA	AA	AB	AA	AA	AA	AA	AB	AA	AA	AB	AA	AA	AA	AB	AA	AA	AA	AA	AA	AA	AA	AA	AA	AA	AA	AA	AA	AA	AB	AA	AA	AA	AA	AA	AB	AA	AA	AA	AA
chr1D	156464001	156468000	4000	M	M	M	M	M	M	M	M	M	M	M	M	M	M	M	M	M	M	M	M	M	M	M	M	M	M	M	M	M	M	M	M	M	M	M	M	M	M	M	M	M	M	M	M	M	M
chr1D	156660501	156665500	5000	M	M	BB	BC	BC	BB	BC	BC	BC	BC	BC	BC	BC	BC	M	BC	BB	BC	BC	BC	BC	M	BC	BC	BB	BC	M	BB	BB	M	BC	M	BC	BB	BB	M	M	BC	BC	BC	BC	BC	BB	BC	BC	BB
chr1D	156767501	156773000	5500	AA	AA	BB	AA	AA	AA	AA	AA	AA	AA	AA	AA	AA	AA	AA	AA	AA	AA	AA	AA	AA	AA	AA	AA	AA	AA	AA	AA	AA	AA	AA	AA	AA	AA	AA	AA	AA	AA	AA	AA	AA	AA	AB	AA	AA	AA
chr1D	156925001	156929500	4500	M	M	M	BC	M	BC	M	M	M	M	M	M	M	M	M	M	BC	M	M	M	M	M	M	M	M	M	M	M	BC	BC	M	M	M	M	M	M	M	M	BC	M	M	M	M	M	BC	M
chr1D	157093001	157097500	4500	BC	M	M	BC	M	M	M	M	M	M	M	M	M	M	M	M	M	M	M	M	M	M	M	M	M	M	M	M	BC	M	M	M	M	M	M	BC	M	BB	BC	BC	M	M	M	BC	BC	M
chr1D	157443501	157459000	15500	AA	M	AA	BC	M	M	BC	BC	M	M	BC	M	BC	M	M	M	BC	M	BC	M	M	BC	M	BC	M	M	BC	M	BC	BC	BC	BC	M	M	BC	BB	BB	M	BC	BB	M	BC	M	BC	M	M
chr1D	157521501	157531000	9500	dd	AA	AA	AA	AA	AA	AA	AA	AA	AA	AA	AA	AA	AA	AA	AA	AA	AA	AA	AA	AA	AA	AA	AA	AA	AA	AA	AA	AA	AA	AA	AA	AA	AA	AA	AB	BB	AB	AA	AA	AA	AA	AB	AA	AA	BB
chr1D	158142501	158150000	7500	dd	AA	BC	AA	AA	AA	AA	AA	AA	AA	AA	AA	AA	AA	AA	AA	AA	AA	AA	AA	AA	AA	AA	AA	AA	AA	AA	AA	AA	AA	AA	AA	AA	AA	AA	AB	M	AA	AA	AA	AA	AA	AA	AA	AA	AA
chr1D	158352501	158356500	4000	dd	AA	M	AA	AA	AA	AA	AA	AA	AA	AA	AA	AA	AA	AA	AA	AA	AA	AA	AA	AA	Ad	AA	AA	AA	AA	AA	AA	AA	AA	AA	AA	AA	AA	AA	AA	AA	AA	AA	AA	AA	AA	AB	Ad	AA	AB
chr1D	158355501	158363000	7500	dd	AA	AA	AA	AA	AA	Ad	AA	AA	Ad	AA	AA	AA	AA	AA	AA	AA	AA	AA	AA	AA	AA	AA	AA	AA	AA	AA	AA	AA	Ad	AA	AA	Ad	Ad	AA	AB	AA	AA	AA	AA	AA	AA	BB	Ad	AA	BB
chr1D	158371001	158376000	5000	dd	AA	Ad	AA	AA	AA	AA	dd	AA	AB	AB	AB	AA	AA	AA	AB	AA	AB	AA	AA	AA	AA	AA	AB	AA	AA	AA	AA	AA	AA	Ad	AA	AA	AA	AA	BB	AA	AA	AA	AB	AB	AA	BB	Ad	AA	BB
chr1D	158421001	158425500	4500	BC	BB	dd	BB	BC	BB	BB	BB	BC	BC	BC	M	BB	Ad	BC	BC	BC	BB	BC	BC	BC	dd	dd	BC	BB	AB	BB	BB	AB	dd	AB	BC	BB	BC	M	M	BC	AB	BC	M	BC	BC	M	BB	BC	BC
chr1D	158438501	158443000	4500	AB	AB	AA	AB	AB	BB	AB	AB	AA	AA	AA	AA	AB	BB	AA	AA	AA	AB	AA	AA	AA	AB	BB	AA	AB	AA	AA	M	AB	AB	BB	BB	AB	BB	AA	Ad	BC	BC	AB	AA	BC	BB	AB	BB	AA	AB
chr1D	158547001	158551500	4500	AA	AB	Ad	AA	AB	AA	AB	AB	AB	BB	AB	BB	AB	AA	AB	AB	AB	AA	BC	AB	AA	AA	AA	AB	AB	AA	AA	AB	AA	AB	AA	AB	AB	AB	AA	BB	M	AA	AB	AB	AB	AB	BC	AA	BB	BC
chr1D	158561001	158571000	10000	AB	AB	dd	AA	AA	AB	AB	AB	AB	AB	AB	AB	AB	AB	AB	AB	AB	AB	BB	AA	AB	AB	AB	AB	BB	AB	AB	AB	AB	AB	AB	AB	AB	AA	AB	BC	Ad	AA	AB	AB	BB	AB	BB	AA	AB	AB
chr1D	158571001	158576500	5500	AB	BB	AA	BC	M	BB	BC	BB	BC	BC	M	M	BC	BB	BC	M	AB	BC	BB	BB	BB	AB	BB	M	M	BC	BC	M	BB	BB	AB	AA	BC	AA	AB	M	AA	BB	M	M	M	M	M	AB	M	M
chr1D	158592001	158604000	12000	Ad	AA	AA	AA	AA	Ad	AA	AA	AA	AA	AA	AA	AA	AA	AA	AA	AA	AA	AA	AA	AA	Ad	AA	AA	AA	AA	AA	AA	AA	AA	AA	Ad	Ad	Ad	AA	AA	M	AA	AA	AA	AA	AA	AB	Ad	AA	BB
chr1D	158630501	158645500	15000	BC	BC	AB	M	BC	BC	BC	BC	BC	M	M	M	M	BC	M	M	M	BC	M	M	M	BB	BC	M	M	BC	BC	M	BC	BC	BC	M	BC	BC	M	M	AB	BC	BC	M	M	BC	M	BB	M	M
chr1D	158652001	158656500	4500	AB	AA	Ad	BB	AB	AB	AB	BB	BB	AB	BB	AB	BB	BB	BB	AB	AB	AB	BB	AB	BC	AB	BB	AB	BB	BB	AB	BB	AB	AB	AB	AB	AB	AB	BB	AB	Ad	AB	AB	AB	BB	BB	BB	AA	BB	BB
chr1D	158659501	158664500	5000	M	M	Ad	M	M	M	M	M	M	M	M	M	M	M	M	M	M	M	M	M	M	M	M	M	M	M	M	M	M	M	M	M	M	M	M	M	Ad	M	M	M	M	M	M	M	M	M
chr1D	158697001	158709000	12000	BB	AB	M	BB	AB	AB	AB	BB	BB	AB	BC	BB	AB	AB	BB	BB	BB	AB	BB	AB	BC	AB	AB	BB	AB	AB	BB	AB	AA	AB	BB	BB	AB	AB	BB	M	BB	AB	BB	BC	BB	BB	M	AB	BC	M
chr1D	158710501	158714500	4000	AB	AB	Ad	AB	AB	AB	AB	AB	AB	AB	AB	AB	AB	AB	AB	AB	AB	AB	AB	AB	AB	AB	AA	AB	AB	AA	AB	BC	AB	AB	AB	AB	AB	AB	AB	AB	AA	BB	BB	AB	AB	AB	AB	AB	AA	AB
chr1D	158803501	158818000	14500	BC	BB	Ad	M	BB	BC	M	BC	BC	BB	BC	M	BC	BC	BC	BC	M	BC	BC	BC	BC	BC	BC	M	BC	BC	BC	BC	BB	BC	BC	BC	M	BC	BC	M	Ad	BB	BB	M	M	BB	AB	BB	BC	AB
chr1D	158828001	158832500	4500	BC	M	Ad	M	BC	M	M	M	M	BC	M	M	M	M	M	M	M	M	M	M	M	M	M	M	M	M	M	M	BC	M	M	M	M	M	M	M	AA	M	BC	M	M	BC	BC	BC	M	BC
chr1D	158841501	158846000	4500	AB	AB	Ad	BB	BB	AB	BB	AB	BB	BB	BC	BB	BB	BB	BB	BB	BB	BB	BB	AB	AB	AB	BB	BC	BC	BB	AB	AB	AB	BB	BC	AB	BB	BB	BB	BB	dd	AB	BB	BB	AB	AB	BC	AB	BB	BC
chr1D	158842001	158851500	9500	AA	AA	Ad	BB	AB	AB	AB	AA	AB	AB	BB	AB	AB	BB	AB	BB	AB	BB	BB	AA	AB	AA	BB	BB	BB	BB	AA	AB	AA	BB	BB	AB	AB	AA	BB	BB	Ad	AB	BB	BB	AB	AB	BB	AA	BB	BB
chr1D	159099001	159103000	4000	BB	BC	AB	BB	BB	AB	BC	BB	BC	BB	AB	AB	AB	BC	AB	BC	BB	BC	BB	AB	BB	BC	BC	BC	BC	BB	BB	BB	AB	BB	BB	BC	BC	BC	BB	M	M	M	BC	M	BC	M	AB	M	BB	AB
chr1D	159208001	159212500	4500	M	M	M	M	M	M	M	M	BC	M	AB	M	M	M	M	BB	M	BB	BB	M	M	M	M	M	M	M	M	M	M	M	BC	BB	BC	BC	BC	AB	M	M	BC	BB	M	BC	M	AB	BC	M
chr1D	159716501	159720500	4000	M	M	M	M	M	M	M	M	M	M	M	M	M	M	M	M	M	M	M	M	M	M	M	M	M	M	M	M	M	M	M	M	M	M	M	BC	M	M	M	M	M	M	M	M	M	M
chr1D	160228001	160232000	4000	Ad	AA	AA	AA	AA	AA	AA	AA	Ad	AA	AA	AA	Ad	Ad	AA	Ad	AA	Ad	Ad	AA	AA	Ad	AA	AA	AA	Ad	AA	AA	AA	Ad	AA	AA	Ad	AA	AA	AA	BB	AA	AA	AA	AA	AA	AA	Ad	AA	AA
chr1D	160720001	160727000	7000	AA	AA	dd	AA	AA	AA	AA	AA	AB	AA	AA	AA	AA	AA	AB	AB	AA	AA	AB	AA	AA	AA	AA	AA	AB	AA	AA	AB	AA	AB	AA	AA	AA	AA	AA	AA	AA	AB	AB	AA	AA	AB	AB	AB	AB	AB
chr1D	160902001	160906000	4000	AB	AA	AB	AB	AA	AB	AA	AB	AA	AA	AA	AA	AA	AB	AA	AB	AB	AB	AB	AB	AA	AA	AA	AA	AB	AB	AA	AA	AB	AA	AA	AA	AB	AB	Ad	AA	AA	AB	AB	BB	AA	AB	AA	AB	AB	AB
chr1D	161199001	161203000	4000	AA	AA	AA	AA	AA	AA	AA	AA	AA	AA	AA	AA	AB	AA	AA	AA	AA	AA	AA	AA	AA	AA	AA	AA	AA	AA	AB	AA	AA	AA	AA	AA	AA	AA	AA	BC	AA	AA	AA	AB	AA	AA	AA	AA	AA	AA
chr1D	161653001	161657000	4000	BB	BB	AB	BB	BB	BB	BB	BB	BB	BB	BB	AB	BB	BB	BB	BB	BB	BB	BB	BB	BB	BC	BB	AB	BB	BB	BB	BC	BB	BB	BB	BB	BB	BB	AB	AB	AB	M	BB	AB	BB	AB	AB	AB	AA	BB
chr1D	161762501	161769000	6500	AA	Ad	AA	AA	AA	AA	Ad	Ad	AA	Ad	AA	AA	AA	AA	AA	AA	Ad	AA	Ad	Ad	AA	AA	AA	AA	AA	AA	Ad	AA	Ad	AA	Ad	AA	AA	AA	AA	AA	AA	AB	AA	AA	AA	AA	AA	AA	AA	AA
chr1D	161862001	161867500	5500	BB	BC	BC	BB	BB	BB	BB	BB	BB	BC	BB	BB	BC	BB	BB	BB	BB	AB	BB	BB	BB	BB	BC	BB	BB	BB	BB	BB	BB	BB	BB	BB	BC	BB	M	BB	BC	AB	BB	BB	BB	BB	BB	BB	BB	BC
chr1D	162042001	162046000	4000	AA	AA	AA	AA	AA	AA	AA	AA	AA	AA	AA	AA	AA	AA	AA	AA	AA	AA	AA	AA	AA	AA	AA	Ad	AA	AA	AA	AA	AA	AA	AA	AA	AA	AA	AA	AA	AA	AA	AA	AA	AA	AA	AA	AA	AA	AA
chr1D	162071501	162075500	4000	BB	BC	AB	BB	BC	BC	BB	BC	BC	BB	M	M	BB	BB	BB	BC	BC	BB	BC	BC	M	BC	BC	M	BC	BC	BC	BC	BC	BB	BC	BC	M	BC	BB	M	BC	BB	BB	M	BC	M	AB	BB	BC	BB
chr1D	162161001	162165000	4000	AA	AA	AA	AA	AA	AA	AA	AA	AA	AB	AA	AA	AA	AA	AA	AA	AB	AA	AA	AA	AA	AA	AA	AA	AA	AA	AB	AA	AA	AA	AA	AA	AA	AA	AA	AA	AA	AB	AA	AA	AA	AA	AA	AA	AA	AA
chr1D	162342501	162347500	5000	M	M	M	M	M	M	M	M	M	M	M	M	M	M	M	M	M	M	M	M	M	M	M	M	M	M	M	M	M	M	M	M	M	M	M	BC	M	M	M	M	M	M	M	M	M	M
chr1D	162606501	162616000	9500	AB	AB	AA	AA	AA	AB	AB	AB	AB	AB	AB	AB	AB	AB	AB	AA	AA	AB	AB	AA	AB	AB	AB	AA	dd	AB	AB	AA	AA	AA	AB	AB	AA	AB	AB	AA	BB	AA	AA	AA	AA	AA	AA	AA	AA	AB
chr1D	162651501	162656500	5000	AB	AB	AA	BB	BB	AB	AB	BB	AB	BB	BB	AB	BB	AB	AB	BB	AB	AB	AB	AB	AB	AB	AB	BB	BB	BB	AB	BB	AB	AB	BB	BB	AB	BB	BB	AA	AA	AA	AA	AB	BB	AA	AB	AB	AB	AB
chr1D	163544001	163548000	4000	BC	M	AB	M	M	M	BC	M	M	M	M	M	M	M	M	M	M	BC	M	M	M	BC	BC	M	M	M	M	M	M	M	BB	M	M	M	M	M	M	BC	M	M	M	M	M	BC	M	M
chr1D	163819501	163825000	5500	AA	AA	Ad	Ad	AA	AA	AA	AA	AA	AA	AA	AB	AA	AA	AA	AA	AA	AA	AA	AA	AA	AA	AA	AA	AA	AA	AA	AA	AA	AA	AA	AA	AA	AA	AA	BB	AA	AA	AA	AB	AA	AA	BB	AA	AA	BB
chr1D	163828501	163833500	5000	AA	AA	Ad	AA	AA	AA	AA	dd	AA	AA	AA	AA	AA	AA	AA	AA	AA	AA	AA	AA	AA	Ad	Ad	AA	AA	AA	AA	AA	AA	AA	AA	AA	Ad	Ad	AA	AB	AA	AA	AA	AA	AA	AA	BB	Ad	AA	AA
chr1D	163868501	163875000	6500	BC	BC	BC	BC	BC	BC	BC	BC	BC	BC	BC	BB	BC	BC	M	BB	BC	BB	BC	BC	BC	BC	BB	BC	BC	BC	BC	BB	BC	BC	BC	BC	BC	BC	BB	BB	BB	BC	BB	BB	BB	BB	BC	BC	BB	BC
chr1D	163882501	163888000	5500	BB	BC	BC	AB	BB	AB	BB	BB	AA	AB	AB	AB	BC	AB	BB	AA	BB	AA	AA	BC	BB	BB	BB	BB	BB	BB	AB	AA	AB	BB	BB	AA	AA	AA	AA	AB	BC	BB	BB	BB	BB	BB	AA	AA	BB	AA
chr1D	163886001	163890000	4000	AB	AB	AB	AA	AA	AB	AB	AB	BB	AA	AB	AB	AB	AB	AA	AA	AB	AA	AA	AB	AA	AB	AA	AB	AA	AB	AB	AA	AB	AB	AA	AA	AB	AA	AB	AB	AA	AB	AA	AB	AA	AA	AB	AA	AA	AA
chr1D	163897501	163902500	5000	AA	AA	AA	AA	AA	AA	AA	AA	AA	AA	AA	AA	AA	AA	AA	AA	AA	AA	AA	AA	AA	AA	AA	AA	AA	AA	AA	AA	Ad	AA	AA	AA	AA	AA	AA	AA	AA	AB	AA	AA	AA	AA	AA	AA	AA	AA
chr1D	164011501	164017500	6000	BB	BB	BB	AB	BB	BB	BB	BB	BB	BB	BB	BC	BC	AB	BB	BB	BB	BB	BB	BB	BB	BB	BC	BB	BC	BB	BB	BB	BB	BB	AB	BB	BB	BB	BB	BB	BB	BB	BB	AB	BB	AB	BB	BB	BB	AB
chr1D	164023001	164027500	4500	BC	BC	BC	AB	BC	BB	BB	M	BC	BB	BB	BB	BB	AB	BC	BB	BB	BB	BC	BB	BC	BB	BB	BC	BC	BB	BC	BC	BB	BB	BB	BB	BB	BB	BC	BB	M	BC	BC	AB	M	BB	BB	BC	BB	M
chr1D	164023501	164066000	42500	AB	AB	BC	BB	BB	BB	BB	AB	BB	BB	AB	BB	AB	AB	AB	BB	BB	AB	BB	BB	BB	AB	AB	BB	AB	BB	AB	AB	AB	AB	AB	BB	BB	BB	BB	AB	BB	AB	AB	AB	BB	BB	BB	AB	AB	BB
chr1D	164080001	164089000	9000	AA	AA	BB	AA	AA	AA	AA	AA	AA	AA	AA	AA	AA	AA	AA	AA	AA	AA	AA	AA	AA	AA	AA	AA	AA	AA	AA	AA	AA	AA	AA	AA	AA	AA	AA	AA	AA	AA	AA	AA	AA	AA	AA	AA	AA	AA
chr1D	164110501	164119000	8500	AA	AA	BB	AA	AA	AA	AA	AA	AA	AA	AA	AA	AA	AA	AA	AA	AA	AA	AA	AA	AA	AA	AA	AA	AA	AA	AA	AA	AA	AA	AA	AA	AA	AA	AA	AA	AA	AA	AA	AA	AA	AA	AB	AA	AA	AA
chr1D	164126001	164134000	8000	AA	AA	BB	AA	AA	AA	AA	AA	AA	AA	AA	AA	AA	AA	AA	AA	AA	AA	AA	AA	AA	AA	AA	AA	AA	AA	AA	AA	AA	AA	AA	AA	AA	AA	AA	AA	AA	AA	AA	AA	AA	AA	AA	AA	AA	AA
chr1D	164420501	164424500	4000	AB	AB	AB	AB	AA	AB	AB	AB	AB	AA	AB	AA	AB	AA	AB	BB	AB	AB	AB	AB	AB	AB	AB	AB	AB	AB	AB	AB	AA	AB	AB	AB	AB	AB	AB	BB	AA	AB	BB	BB	BB	BB	AB	BB	BB	AB
chr1D	165075501	165080500	5000	BB	BB	BB	BB	BC	BC	BB	BB	BB	BB	BB	BB	BB	BB	BB	BB	BB	BB	BB	AB	BB	BC	BB	BB	BB	BB	BB	AB	BB	BC	AB	BB	BB	BC	BB	BC	BB	BB	BB	BB	BB	BC	AB	BC	BC	AB
chr1D	165349501	165358000	8500	BB	AB	BB	BB	BB	BB	AB	AB	BB	BB	BB	BB	BB	BB	BC	AB	BB	AB	BB	BC	BB	BB	BB	BB	AB	BB	BB	BB	BB	BB	BB	BB	BB	BB	BB	BB	BC	BB	BB	BB	BB	BB	BB	BB	BB	BB
chr1D	165497001	165501500	4500	M	BC	M	M	M	M	M	M	M	M	M	M	M	M	M	M	M	M	M	M	M	M	M	M	M	M	M	M	M	M	M	M	M	M	M	BC	M	M	M	BC	M	M	M	M	M	M
chr1D	165777501	165781500	4000	BB	BB	AB	BB	BB	BB	BB	BB	BB	BC	BB	BB	BB	BB	BB	BB	BB	BB	AB	BB	BB	BB	AB	BB	BB	BB	AB	BB	AB	BB	BB	AB	BB	BB	BB	BC	BB	AB	BB	BC	BB	BB	AB	BB	BC	AB
chr1D	165877501	165883000	5500	AA	BC	Ad	BB	AB	BB	AB	AB	BB	BB	AB	AB	AB	AB	AB	BB	AB	AB	BB	AB	BB	AB	AB	AB	BB	AB	BB	BC	AB	BB	AA	AB	AB	AB	BB	BB	BB	BB	BB	AB	AB	AB	BB	AB	BB	BB
chr1D	165965501	165977500	12000	M	M	BC	M	M	M	M	M	M	M	M	M	M	M	M	M	M	M	M	M	M	M	M	M	M	M	M	M	M	M	M	M	M	M	M	BC	M	M	M	M	M	M	M	M	M	M
chr1D	166242001	166247000	5000	AA	AA	AA	AA	AA	AA	AA	AA	AA	AA	AA	AA	AA	AA	AA	AA	AA	AA	AA	AA	AA	AA	AA	AA	AA	AA	AA	AA	AA	AA	AA	AA	AA	Ad	AA	AA	AA	AB	AA	AA	AA	AA	AA	AA	AA	AA
chr1D	166561501	166566000	4500	AB	AA	AB	BB	AB	BB	BB	AB	BB	BB	BB	BB	AB	BB	AA	BB	AB	BB	BB	BC	BB	BB	BB	BC	BB	BB	BC	AA	BB	AB	BB	BB	BB	AB	AB	BC	BC	AB	AA	BC	BB	BC	AA	BB	BB	AB
chr1D	166856001	166860000	4000	AA	dd	dd	AA	Ad	Ad	Ad	Ad	AA	AA	AA	Ad	Ad	Ad	dd	Ad	Ad	AA	Ad	Ad	Ad	Ad	AA	Ad	Ad	dd	Ad	BB	Ad	AA	AA	Ad	Ad	AA	Ad	dd	Ad	AA	dd	Ad	AA	Ad	Ad	AA	AA	AA
chr1D	166888501	166892500	4000	M	M	M	M	M	M	M	M	M	M	M	M	M	M	M	M	M	M	M	M	M	M	M	M	BC	M	M	M	M	M	M	M	M	M	M	M	M	M	M	M	M	M	M	M	M	M
chr1D	166906501	166911500	5000	BB	dd	AA	BC	BC	BB	BB	BB	BC	BC	BB	BC	BB	BC	dd	BB	BC	BB	BB	BB	BB	BB	BB	BB	BC	BB	BC	BC	BB	BB	BB	BB	BC	BB	BB	BB	AA	BC	dd	BB	BB	BB	BB	BC	BB	BC
chr1D	167802001	167807000	5000	AA	dd	AA	Ad	AA	AA	AA	AA	AA	AA	AA	AA	AA	AA	dd	AA	AA	AA	AA	AA	AA	AA	AA	AA	AA	AA	AA	AA	AA	AA	AA	AA	AA	Ad	AA	BB	AA	AA	dd	AA	AA	AA	AA	AA	AA	AA
chr1D	168342501	168346500	4000	AA	dd	AA	AA	Ad	AA	AA	AA	AA	AA	AA	AA	AB	AA	dd	AA	AA	AA	AA	AA	AA	AA	AA	AA	AA	AA	AA	BB	AA	Ad	AA	AA	Ad	AA	Ad	AA	AA	AB	dd	AB	AA	AB	AB	AB	AA	AA
chr1D	168498501	168505000	6500	Ad	dd	Ad	AB	AA	AA	AA	AA	AA	AA	AA	AA	AA	AA	dd	AA	AA	AA	AA	AA	AA	AB	BB	AB	AA	AA	AA	AA	AA	AA	AA	AA	AA	AA	AA	AA	AA	AA	dd	AA	AA	AA	AB	AA	AA	AB
chr1D	168516501	168521500	5000	AA	dd	AA	AA	AA	AA	AA	AA	AA	AA	AB	AB	AB	AA	dd	AA	AB	AA	AA	AB	AB	BB	BB	AA	AB	AB	AA	AA	AB	AA	AA	AA	AA	AA	AB	AA	AA	AA	dd	AA	AA	AA	AA	AA	AA	AB
chr1D	168519501	168598500	79000	AA	dd	AA	AA	AA	AA	AA	AA	AA	AA	AA	AA	AA	AA	dd	AA	AA	AA	AA	AA	AA	BB	BB	AA	AA	AA	AA	AA	AA	AA	AA	AA	AA	AA	AA	AA	AA	AA	dd	AA	AA	AA	AA	AA	AA	AA
chr1D	168997501	169001500	4000	AA	AA	AA	Ad	AA	AA	AA	AA	Ad	AA	AA	AA	AA	Ad	AA	AA	AA	AA	AA	AA	Ad	AA	AA	Ad	AA	Ad	Ad	AA	AA	Ad	AA	AA	AA	Ad	AA	AA	AA	AB	AA	AA	AA	AA	AB	AA	AA	AB
chr1D	169767501	169772500	5000	BB	BC	AA	BB	AB	AB	BB	BB	AA	BB	AA	BC	AB	BB	BB	AA	BC	AA	AA	BB	BB	AB	BC	BB	BB	BB	BC	BB	BB	BB	AB	AA	AA	AA	AA	AA	AB	BB	BB	AA	BB	AB	BC	AA	BB	BB
chr1D	170045501	170050000	4500	BB	BB	AB	BB	BB	BB	BB	BB	AA	AB	AA	AB	BB	BB	BB	AA	BB	AA	AA	AA	BB	BB	AB	BB	BB	BB	BB	BB	BB	BB	AA	AA	AA	Ad	AA	Ad	BB	BC	BB	BC	BB	BB	BB	AA	BB	AB
chr1D	170257501	170262500	5000	M	M	M	M	M	M	M	M	M	M	M	M	M	M	M	M	M	M	M	M	M	M	M	M	M	M	M	M	M	M	M	M	M	M	M	BC	M	M	M	M	M	M	M	M	M	M
chr1D	170286001	170290000	4000	Ad	AA	AA	AA	AA	AA	AB	AA	dd	AA	dd	AA	AA	AA	AA	dd	AA	dd	dd	AA	AA	AA	AB	AA	AA	AA	AA	AA	AA	AB	Ad	dd	dd	dd	dd	dd	AA	AB	AA	AB	AA	AA	AB	dd	AA	AA
chr1D	170585501	170591000	5500	AB	AB	AA	BB	AB	AB	AB	BB	AA	BB	AB	BB	BB	BB	BC	AA	BB	AA	AA	BB	AB	AB	BC	AB	BB	AA	AA	AB	AB	BB	AB	AA	AB	AA	Ad	AA	BB	BB	AB	BB	BB	BB	AB	AA	AB	BB
chr1D	171283001	171287000	4000	AA	AA	AB	AA	AA	AA	AA	AA	dd	AA	dd	AA	AA	AA	AA	dd	AA	dd	dd	Ad	AA	AA	AA	AA	AA	AA	AA	AA	AA	AA	Ad	dd	dd	dd	dd	dd	BB	AA	AA	AA	AA	AA	AA	dd	AA	AA
chr1D	171605001	171611000	6000	M	M	M	M	M	M	M	M	M	M	M	M	M	M	M	M	M	M	M	M	M	M	M	M	M	M	M	M	M	M	M	M	M	M	M	BC	M	M	M	M	M	M	M	M	M	M
chr1D	171945501	171949500	4000	M	M	M	M	M	M	M	M	M	M	M	M	M	M	M	M	M	M	M	M	M	M	M	M	M	M	M	M	M	M	M	M	M	M	M	M	M	M	M	M	M	M	M	M	M	M
chr1D	172205001	172210000	5000	Ad	Ad	BB	AA	AA	Ad	AA	Ad	dd	AA	dd	AA	Ad	Ad	Ad	dd	AA	dd	dd	AA	Ad	Ad	AA	AA	AA	Ad	Ad	AA	Ad	AA	Ad	dd	dd	dd	dd	dd	BC	dd	Ad	AA	AA	AA	AB	dd	AA	AB
chr1D	172209501	172215500	6000	Ad	Ad	AB	AA	Ad	AA	AA	Ad	dd	AA	dd	AA	AA	Ad	AA	dd	Ad	dd	dd	AA	AA	Ad	AA	AA	AA	Ad	Ad	AA	Ad	Ad	Ad	dd	dd	dd	dd	dd	AB	Ad	AA	AA	AA	AA	BB	dd	AA	AB
chr1D	172243001	172247500	4500	AA	AA	Ad	AA	AA	AA	AA	AA	dd	AA	dd	AA	Ad	AA	AA	dd	AA	dd	dd	AA	AA	AA	AA	AB	AA	AA	AA	AA	AA	AA	Ad	dd	dd	dd	dd	dd	AA	AA	AA	AA	AA	AA	BB	dd	AA	BC
chr1D	172310001	172332000	22000	BB	BC	Ad	M	BB	M	BB	BB	BB	BB	BC	M	M	BC	BC	BC	BC	BB	M	BB	BB	BB	BC	M	BC	BB	AB	BB	BB	BB	BB	BB	BB	BB	BC	BC	M	BB	BC	M	BB	M	M	AB	M	M
chr1D	172310001	172373500	63500	AB	AB	dd	AB	AB	AB	AB	AA	AB	AB	BB	BB	AB	AB	AB	BB	AB	AB	BB	AB	AB	AA	AB	BB	AB	AB	AA	AB	AB	AB	AB	AB	AB	AB	AB	BB	BB	AB	AB	BB	AB	BB	M	AA	BB	M
chr1D	172393001	172399500	6500	Ad	AA	dd	Ad	Ad	AA	AA	AA	Ad	Ad	AA	AA	AA	AA	Ad	AA	Ad	Ad	AA	Ad	AA	AA	AA	AA	AA	AA	AA	AA	AA	Ad	AA	AA	Ad	Ad	AA	AA	AA	Ad	AA	AB	AA	AA	BB	Ad	AA	BB
chr1D	172424001	172432500	8500	BC	BC	dd	M	BC	BC	BC	M	M	BC	M	M	M	M	M	M	BC	BC	M	BC	M	BC	M	M	M	BC	BC	M	BC	BC	BC	M	BC	BC	M	M	BB	M	M	M	M	M	M	BB	M	M
chr1D	172453001	172457000	4000	M	M	M	M	M	M	M	M	M	M	M	M	M	M	M	M	M	BC	M	M	M	M	M	M	M	M	M	M	M	M	M	M	M	M	M	M	M	BC	M	M	M	M	M	BC	M	M
chr1D	172486501	172517500	31000	M	M	BC	M	M	M	M	M	M	M	M	M	M	M	M	M	M	M	M	M	M	M	M	M	M	M	M	M	M	M	M	M	M	M	M	M	M	M	M	M	M	M	M	BC	M	M
chr1D	172530001	172538500	8500	M	M	AB	M	M	M	M	M	M	M	M	M	M	M	M	M	M	M	M	M	M	M	M	M	M	M	M	M	M	M	M	M	M	M	M	M	M	M	M	M	M	M	M	M	M	M
chr1D	172536501	172542000	5500	M	M	M	M	M	M	M	M	M	M	M	M	M	M	M	M	M	M	M	M	M	M	M	M	M	M	M	M	M	M	M	M	M	M	M	M	M	M	M	M	M	M	M	M	M	M
chr1D	172586501	172590500	4000	BB	BB	M	BC	BC	BC	BC	BB	BC	BB	M	M	BC	BC	BC	BC	BC	BB	BC	BC	BC	BC	BC	BC	BC	BB	BB	BC	BC	BC	BB	BB	BC	BB	BC	M	M	BB	M	M	M	M	M	AB	M	M
chr1D	172619501	172623500	4000	M	M	dd	M	M	M	M	M	M	BC	M	M	M	M	M	M	M	M	M	M	M	M	M	M	M	M	M	M	M	M	M	M	M	M	M	M	BB	BC	M	M	M	M	M	BC	M	M
chr1D	172658501	172662500	4000	AB	AB	Ad	AB	AA	AA	AA	AB	AB	AA	AB	BB	AB	AB	BB	AB	AB	AB	AB	AB	BB	AB	AB	AB	BB	AB	AB	AB	AB	AB	AA	AB	AB	AB	AB	BB	AB	AB	AB	AB	BB	AB	M	AA	AB	BB
chr1D	172932001	172938500	6500	AA	AA	AA	AA	AA	AA	AA	AA	AA	AA	AA	AA	AA	AA	AA	AA	AA	AA	AA	AA	AA	AA	AA	AA	AA	AA	AA	AA	AA	AA	AA	AA	AA	AA	AA	AA	dd	AA	AA	AA	AA	AA	AA	AA	AA	AA
chr1D	172979001	172983000	4000	AA	AA	AA	AA	AA	AA	AA	AA	AA	AA	AA	AA	AA	AA	AA	AA	AA	AA	AA	AA	AA	AA	AA	AA	AA	AA	AA	AA	AA	AA	AA	AA	AA	AA	AA	AA	AA	AA	AA	AB	AA	AA	AB	AA	AA	AA
chr1D	174149501	174156500	7000	Ad	AA	AA	AA	AA	AA	AA	AA	AA	AA	AA	AA	AA	AA	AA	AB	AA	AA	AB	AA	AA	AA	AA	AB	AA	AB	AA	AA	AA	AA	AA	AA	AA	AA	AA	BB	AA	AA	AB	AB	AA	AB	AA	AA	AB	AB
chr1D	174154001	174158000	4000	AA	AB	AB	AB	AA	AA	AA	AB	AB	AB	AA	AB	AA	AB	AA	AB	AB	AB	BB	AB	AA	AA	Ad	AB	AB	AB	AA	AB	AB	Ad	AA	AB	AA	AA	AA	BB	AA	Ad	AB	BB	AA	BB	AA	BB	BB	BB
chr1D	174192501	174197500	5000	Ad	AA	AA	Ad	Ad	AA	AA	AA	Ad	AA	Ad	Ad	AA	AA	AA	Ad	AA	Ad	Ad	Ad	AA	AA	AA	AA	AA	AA	AA	AA	Ad	AA	AA	Ad	AA	Ad	Ad	AA	AA	AB	AA	AA	AA	AA	AA	AA	AA	AB
chr1D	174216501	174220500	4000	Ad	Ad	dd	Ad	AA	AA	AA	AA	Ad	AA	AB	AA	AA	AA	AA	AA	AA	AA	AA	Ad	AA	AA	AA	AA	AA	AA	AA	AA	AA	AA	Ad	AA	Ad	AA	Ad	AA	AA	AA	AA	AB	AA	AA	AB	AA	AA	AA
chr1D	174619001	174623000	4000	AA	AB	Ad	AA	AB	AA	AA	AA	AA	AB	AA	AA	AA	AB	AA	AB	AB	AA	AB	AA	AB	AA	AB	AB	AB	AA	AA	AB	AA	AA	AA	AA	AA	AA	AA	BC	AB	AB	AB	AB	AA	AB	AA	AB	AB	AB
chr1D	174920501	174924500	4000	AA	AA	AA	AA	AA	AA	AA	AB	Ad	AA	AA	AB	AA	AA	AA	Ad	AA	AA	AA	AA	AA	AA	AA	Ad	AA	AB	AA	AA	AA	AA	AA	AA	AA	AA	Ad	AB	AA	AA	AA	AA	AA	AA	AB	AA	AB	BB
chr1D	174986501	174996000	9500	BB	AB	M	AB	BB	AB	AB	AB	AA	BB	AB	AB	BB	AB	AB	AB	BB	AB	AB	AB	AB	AB	AB	AB	AB	AB	BB	AB	AB	BB	AB	BB	AA	AB	AA	AB	BB	AB	AB	AB	BB	AB	BB	AB	BB	BB
chr1D	175971501	175975500	4000	AB	AB	AA	AA	AB	AB	AA	AA	AB	AB	AB	AB	AB	AB	AB	AB	AB	AB	AB	AA	AB	AA	AA	AA	AB	AA	AB	AB	AB	AB	AB	AB	AB	AB	AB	AA	BB	AB	AA	AA	AA	AA	AA	AA	AA	AA
chr1D	176154501	176158500	4000	AA	AA	AA	AA	AA	AA	AA	AA	AA	AA	AA	AA	AA	AA	AA	AA	AA	AA	AA	AA	AA	AA	AA	AA	AA	AA	AA	AB	AA	AA	AA	AA	AA	AA	AA	AA	AA	AB	AA	AA	AA	AA	AA	AA	AA	AA
chr1D	176281501	176286000	4500	AA	AA	AA	AA	AB	AA	AB	AA	AB	AA	AA	AA	AA	AB	AA	AB	AA	AA	AA	AA	AA	AA	AA	AA	AA	AA	AA	AA	AA	AA	AB	AA	AA	AA	AA	AB	AA	AB	AA	AA	AA	AA	AA	AA	AA	AB
chr1D	176454001	176459500	5500	AA	AB	AA	AA	AA	AA	AB	AA	AA	AA	AB	AA	AA	AA	AA	AA	AA	AA	AA	AA	AB	AA	AB	AA	AB	AA	AA	AA	AA	AB	AB	AA	AA	AB	AB	AA	AA	AB	AA	AA	AA	AA	AA	AA	AA	AA
chr1D	177340501	177344500	4000	BB	AB	AA	BB	BB	BB	AB	AB	AB	BB	BB	BB	AB	BB	AB	AB	AB	AB	AB	BB	AB	AB	BB	BB	AB	BB	BB	AB	AB	BC	BB	AB	AB	BB	BB	AA	BB	AA	AA	BB	AB	BB	AA	AB	AB	AA
chr1D	177355501	177359500	4000	AB	BB	AA	AB	AB	AB	BB	AB	BB	AB	AB	AB	AB	AB	AB	AB	BB	AB	AB	BB	BB	AB	BC	BB	AB	BB	AB	BB	BB	BB	BB	AB	AB	AB	AB	BC	BC	AB	AB	BB	BB	BB	AB	BB	AB	AB
chr1D	177597501	177603000	5500	AA	AA	AA	AA	AA	AA	AA	AA	AA	AA	AA	AA	AA	AA	AA	AA	AA	AA	AA	AA	AA	AA	AA	AA	AA	AA	AA	AA	AA	AA	AA	AA	AA	AA	AA	AB	AB	AA	AA	AA	AA	AA	Ad	AA	AA	Ad
chr1D	178461501	178466000	4500	AA	Ad	Ad	AA	AA	AA	Ad	AA	AA	AA	AA	AA	AA	AA	AA	AA	Ad	Ad	AA	Ad	AA	AA	Ad	AA	AA	AA	AA	AA	Ad	AA	AA	Ad	Ad	AA	Ad	BB	AA	AA	AA	AA	AA	AA	Ad	AA	AA	AA
chr1D	178486001	178490000	4000	BC	BB	BB	BB	BC	BC	BB	BC	BB	BB	AB	BB	BC	BB	BB	BC	BC	BB	BB	BC	BC	BB	BB	BB	BB	BB	BB	BC	BB	BB	BC	BB	BB	AB	BB	AB	BB	BB	AB	BB	BC	AB	AB	AB	AB	AB
chr1D	178751001	178755000	4000	AB	AA	AA	AA	AA	AA	AA	AA	AA	AA	AA	AA	AA	AA	AA	AA	AA	AA	AA	AA	AA	AA	AA	AA	AA	AA	AA	AA	AA	AA	AA	AA	AA	AB	AA	BC	AA	AA	AA	AA	AA	AA	AA	AA	AA	AB
chr1D	179257501	179263500	6000	AA	AA	BB	AA	AA	AA	AA	AA	AA	AA	AA	AA	AA	AA	AA	AA	AA	AA	AA	AA	AB	AA	AA	AA	AA	AA	AA	AA	AA	AA	AA	AA	AA	AA	AA	AA	AA	AA	AA	AA	AA	AA	AA	AA	AA	AB
chr1D	180008001	180014000	6000	AB	AB	AA	AB	AB	AB	AB	AB	AB	AB	AA	AB	AB	AB	AB	AB	AB	AB	AA	AB	AB	BB	AB	AB	AB	AB	AB	AA	AB	AB	AB	AB	AB	BB	AA	AA	AA	AB	AA	AB	AA	AA	AB	AA	AA	AB
chr1D	180171001	180177000	6000	AB	AB	AB	AB	AB	BB	AA	AB	BB	AB	BB	AB	AB	AB	AB	AB	BB	AB	AB	AB	AB	BB	AB	AB	BB	AB	AB	BB	AB	AB	AB	BB	AB	AA	AB	AA	AA	AB	AB	AA	AA	AB	AB	AB	AB	AA
chr1D	180181501	180185500	4000	BB	BB	AA	BC	BB	BB	BB	BB	BB	BB	AB	BB	BB	AB	AB	AB	AB	BC	AB	AB	BB	BB	BB	BB	BB	AB	AB	BB	AB	AB	AB	AB	BB	BB	BC	AB	AA	AB	AB	AB	BB	AB	BC	AB	BB	BC
chr1D	180356001	180361500	5500	AA	AB	AA	AB	AA	AA	AB	AB	AA	AB	AB	AA	AA	AA	AA	AB	AB	AA	AB	AB	AA	AB	AB	AA	AA	AB	AA	AB	AB	AA	AB	AA	AB	AA	AA	AA	AA	AB	AB	AB	AA	AA	AB	AB	AA	AA
chr1D	180601001	180605000	4000	AA	AA	AA	AA	AA	AA	AA	AA	AA	AA	AA	AA	AA	AA	AA	AA	AA	AA	AA	AA	AA	AA	AA	AA	AA	AA	AB	AA	AA	AA	AA	AA	AA	AA	AA	BB	AA	AA	AA	AA	AA	AA	Ad	AA	AA	Ad
chr1D	180654501	180659000	4500	BB	BB	BC	BC	BB	BB	BB	BC	BB	AB	BB	BC	BB	BC	BB	M	BC	AB	BC	BC	BB	BC	BB	BB	BC	BB	BC	BC	BB	BC	BB	BB	AB	BB	BC	M	BB	BC	BB	BC	BB	BC	BC	BC	BB	BC
chr1D	180773001	180778500	5500	AB	AB	BB	AB	BB	BB	AB	BB	BB	BB	BB	AB	AB	BB	BB	AB	AB	AB	BB	AB	AB	BB	AB	AB	AB	AB	AB	BB	AB	BB	AB	BB	AB	AB	AB	BC	BB	BC	BB	BB	BB	AB	AA	BB	AB	AB
chr1D	180842001	180846000	4000	AB	AB	AB	AA	AB	AB	AA	AA	AA	AB	AB	AB	AB	AB	AA	AB	BB	AA	AB	AB	AA	AA	AB	BB	AB	BB	AB	AB	AB	AB	AA	AB	AB	AB	AB	AB	AA	AB	AB	BC	AA	BB	AA	BC	BB	AB
chr1D	181643501	181665000	21500	AA	AA	AA	AA	AA	AA	AA	AA	AA	AA	AA	AA	AA	AA	AA	AA	AA	AA	AA	AA	AA	AA	AA	AA	AA	AA	AA	AA	AA	AA	AA	AA	AA	AA	AA	AA	BB	AA	AA	AB	AA	AA	AA	AA	AA	AA
chr1D	182457501	182461500	4000	BB	BC	BC	BC	BC	BC	BB	BC	M	M	BB	M	M	M	M	M	BC	BC	M	BC	M	M	M	M	M	M	BC	M	BC	BC	M	BC	BC	M	M	AB	BC	BB	BB	BB	BC	BC	BC	BC	BB	BC
chr1D	182483501	182487500	4000	AA	AA	AA	AA	Ad	Ad	Ad	AA	AA	AA	AA	AA	Ad	AA	AA	Ad	AA	AA	Ad	AA	Ad	AA	AA	AA	AA	Ad	AA	BB	AA	Ad	AA	AA	Ad	AA	AA	Ad	AA	AA	AA	Ad	AA	Ad	AA	Ad	AA	AA
chr1D	182502001	182506000	4000	BC	BB	M	BC	BB	BB	BC	BB	BB	BB	BB	BC	M	BC	BB	BB	BC	AB	BC	BC	BC	BC	BB	BC	BC	BC	BB	BB	BB	BB	BB	BB	BB	BB	BB	AA	BB	BB	AB	AB	BB	AB	BB	BB	BB	BB
chr1D	182542501	182547500	5000	AA	AA	AA	AA	AA	AA	AA	AA	AA	Ad	AA	AA	AA	AA	AA	AA	AA	Ad	AA	AA	AA	AA	AA	AA	AA	AA	AA	Ad	AA	AA	AA	AA	AA	AA	AA	AB	AA	AA	AA	AA	AA	AA	AA	AA	AA	AB
chr1D	182581501	182592500	11000	M	M	M	M	M	M	M	M	M	M	M	M	M	M	M	M	M	M	M	M	M	M	M	M	M	M	M	M	M	M	M	M	M	M	M	M	M	M	M	M	M	M	M	M	M	M
chr1D	182642001	182646000	4000	AA	AA	AA	AA	AA	AA	AA	AA	AA	AA	AA	AA	AA	AA	AA	AA	AA	AA	AA	AA	AA	AA	AA	AA	AA	AA	AA	AA	AA	AA	AA	AA	AA	AA	AA	AB	AA	AA	AA	AA	AA	AA	AA	AA	AA	AB
chr1D	182678001	182682500	4500	M	BB	BC	BC	BC	BC	M	BB	M	M	M	BB	BC	BC	BC	BB	BC	BB	BC	M	M	M	M	BC	BC	M	BC	BC	BC	BC	BC	BC	BC	BC	BB	M	BB	BC	BC	M	BB	BB	M	BC	BC	BC
chr1D	182807001	182811000	4000	Ad	AA	AA	AA	AA	AA	AA	AA	AA	AA	AA	AA	AA	AA	Ad	AA	AA	Ad	AA	Ad	AA	AA	AA	AA	AA	AA	AA	AA	AA	AA	AA	AA	AA	AA	AA	BB	AA	AA	AA	AB	AA	AA	Ad	AA	AA	Ad
chr1D	183293001	183297000	4000	M	M	M	M	M	M	M	M	M	M	M	M	M	M	M	M	M	M	M	M	M	M	M	M	M	M	M	M	M	M	M	M	M	M	M	M	M	M	M	M	M	M	M	M	M	M
chr1D	183432001	183436000	4000	AA	AA	AA	AA	AA	AA	AA	AA	AB	AA	AA	AA	AB	AA	AA	AA	AA	AA	AA	AA	AA	AA	AA	AA	AB	AA	AA	AA	AA	AA	AA	AA	AA	AA	AA	AB	AA	AB	AA	AB	AA	AA	AA	AA	AA	AA
chr1D	183465001	183469000	4000	AA	BB	AA	AB	AB	AB	AB	AB	AB	AB	BB	AB	AB	AB	AB	BB	AB	AB	AB	AB	BB	AB	AB	BC	BC	AB	AB	AA	AB	AB	AB	BB	AB	AB	BB	BC	AA	AA	AB	BB	AB	AB	BB	AB	AB	BB
chr1D	184059501	184063500	4000	AB	AA	AB	AA	AB	AA	AA	AB	AA	AB	AA	AB	AA	AA	AA	AA	AB	AB	AA	AB	AA	AB	AA	AB	AA	AB	AB	AA	AB	AA	AB	AA	AB	AB	AB	BC	dd	AA	AA	AB	AA	AB	AB	AA	AA	AA
chr1D	184096001	184100000	4000	BC	M	AB	M	BC	BC	BC	BB	BB	BC	BB	BC	BC	M	BC	BC	BC	BC	BC	M	BB	BC	BC	BC	BB	BC	M	M	BC	M	BC	BC	M	BC	BC	AA	BC	M	BC	AA	M	BB	BC	BC	BB	BC
chr1D	184842001	184846000	4000	AA	AA	Ad	AA	AA	AA	Ad	Ad	AA	AA	AA	AA	AA	Ad	AA	AA	AA	AA	AA	AA	AA	AA	AA	AA	AB	AA	AA	Ad	AA	AA	Ad	AA	Ad	AB	AA	AB	AA	AA	AA	AB	AA	AA	AA	AA	AA	AA
chr1D	184877001	184883000	6000	BB	BB	AB	AB	AB	BB	BB	BB	BB	AA	BB	BB	BB	BB	BB	AB	AB	AB	BB	BB	AB	BB	BB	BB	AB	AB	AB	AB	AB	AB	BB	AB	AB	AB	AB	AB	AB	BB	AB	AB	AB	AB	BB	AB	AB	BB
chr1D	185451001	185455500	4500	M	M	M	M	M	M	M	M	M	M	M	BC	M	M	M	BC	M	M	M	M	M	M	M	M	M	M	M	M	M	M	M	BC	M	M	M	M	M	M	M	M	M	M	M	M	M	M
chr1D	186361501	186365500	4000	BB	BC	Ad	AB	BB	BB	AB	AB	AB	AB	AB	BB	BB	BB	BB	AB	AB	BB	AB	BB	AB	BB	AB	AB	AB	AB	BB	M	BB	BB	AB	AB	BB	BC	BB	AB	AB	BC	BB	AB	BB	AB	AB	AB	AB	AB
chr1D	186711501	186716500	5000	AA	AA	Ad	AA	AA	AA	AA	AA	AA	AA	AA	AA	AA	AA	AA	AA	AA	AA	AA	AA	AA	AA	AA	AA	AA	AA	AA	AA	AA	AA	AA	AA	AA	AA	AA	AA	AA	AB	AA	AA	AA	AA	AA	AA	AA	AA
chr1D	186796001	186801000	5000	AA	AA	dd	AA	AA	AA	AA	AA	AA	AA	AA	AA	AA	AB	AA	AA	AA	AA	AA	AA	AA	AA	AA	AA	AA	AA	AA	AA	AA	AA	AA	AA	AA	AA	AA	AA	AA	AB	AA	AA	AA	AA	AA	AA	AA	AA
chr1D	186933001	186937000	4000	AB	AA	AB	AA	AA	AA	AB	AA	AB	AA	AA	AB	AA	AB	AA	AB	AB	AA	AB	AA	AA	AA	AA	AA	AA	AA	AA	AA	AB	AB	AA	AB	AA	AB	AA	BC	AA	AB	AA	AA	AA	AB	AA	AB	AB	AA
chr1D	186994501	186999000	4500	AB	AA	AA	AA	AA	AA	AB	AB	AB	AB	AA	AA	AB	AB	AB	AA	AA	AA	AB	AB	AA	AA	AB	AA	AB	AA	AB	BB	AB	AA	AB	AA	AB	BB	AB	AA	AA	AB	AA	AB	AA	AA	AA	AA	AA	AB
chr1D	187441001	187446500	5500	AA	AA	AA	AA	AA	AA	AA	AA	AA	AA	AA	AA	AA	AA	AA	AA	AA	AA	AA	AA	AA	AA	AA	AA	AA	AA	AA	AA	AA	AA	AA	AA	AA	AA	AA	AA	AA	AB	AA	AA	AA	AA	AA	AA	AA	AA
chr1D	187498501	187502500	4000	AA	AA	M	AA	AA	AA	AA	AA	AA	AA	AA	AA	AA	AA	AA	AA	AA	AA	AA	AA	AA	AA	AA	AA	AA	AA	AA	AA	AA	AA	AA	AA	AA	AA	AA	AA	AA	AA	AA	AA	AA	AA	AB	AA	AA	AB
chr1D	188060501	188067000	6500	AA	AA	M	AA	AA	AA	AA	AA	AA	AA	AA	Ad	AA	AA	AA	AA	AA	AA	AA	AA	AA	AA	AA	AA	AA	AA	AA	AB	AA	AA	AA	AA	AA	AA	AA	Ad	AA	AB	Ad	Ad	AA	AA	AA	AA	AA	AA
chr1D	188337501	188341500	4000	BC	BB	AB	BC	M	M	BB	M	M	BC	BC	BC	BB	BB	M	BC	BB	BB	BC	BC	M	M	BC	M	BC	M	BC	M	M	M	BC	BC	BC	BC	M	BB	AB	M	BC	M	M	BC	M	BC	BC	BB
chr1D	188339501	188347500	8000	AA	AA	AA	AA	AA	AA	AA	AA	AA	AA	AA	AA	AA	AA	AA	AA	AA	AA	AA	AA	AA	AA	AA	AA	AA	AA	AA	AB	AA	AA	AA	AA	AA	AA	AA	BB	AA	AB	AA	AA	AA	AA	AA	AA	AA	AA
chr1D	188866501	188871000	4500	AA	AA	AB	AB	AB	AB	AA	AA	AB	AB	AA	AA	AB	AB	AA	AA	AA	AA	AB	AA	AA	AA	AB	AA	AA	AA	AA	AA	AA	AA	AB	AB	AA	AA	AA	AB	AA	AB	AA	AB	AA	AA	AA	AA	AB	AA
chr1D	188974501	188980000	5500	AA	AA	Ad	AA	AA	AA	AA	Ad	AA	AA	AA	AA	AA	AA	AA	AA	AA	AA	AA	AA	AA	AA	AA	AA	Ad	AA	AA	AB	AA	AA	AA	AA	AA	AA	AA	Ad	AA	AB	AA	Ad	AA	AA	AA	AA	AA	AB
chr1D	189086001	189090000	4000	BC	BC	dd	BC	BC	BB	BC	BC	BC	BC	BB	BC	M	BC	BB	BC	BB	M	BC	BB	BC	AB	BC	BC	BC	AB	BC	M	BC	BC	BC	BC	BB	AB	BC	BB	M	BC	BC	BC	BC	BB	M	BB	BC	BC
chr1D	189379501	189385500	6000	AA	AA	AA	AB	AB	AB	AB	AB	AA	AB	AA	AA	AB	AB	AB	AB	AA	AA	AB	AB	AB	AA	AB	AA	AA	AA	AA	BB	AB	AB	AB	AB	AB	AB	AB	Ad	AA	AB	AA	AA	AB	AA	AA	AA	AA	AA
chr1D	189720501	189725000	4500	M	M	M	M	M	M	M	M	M	M	M	M	M	M	M	M	M	M	M	M	M	M	M	M	M	M	M	M	M	BC	M	M	M	M	M	M	M	BC	BC	BC	M	M	M	M	M	M
chr1D	189924501	189930500	6000	AB	AA	AA	AB	AA	AA	AA	AA	AB	AB	AA	AB	AA	AB	AA	AA	AB	AA	AA	AA	AA	AB	AB	AA	AB	AA	AA	AB	AA	AA	AB	AA	AA	AB	AA	BB	AA	AB	AA	AA	AA	AA	AA	AA	AA	AB
chr1D	190380001	190386000	6000	BC	BC	AB	BB	BC	BC	BC	BC	BC	BC	BC	BC	BC	BB	BC	BC	BC	BC	BC	M	BC	BC	BC	BB	BB	BB	BC	M	BC	BC	M	BC	BC	BC	BC	AB	AB	BC	BB	AB	BC	BB	BC	BC	BB	BC
chr1D	190799001	191374500	575500	AA	AA	AA	AA	AA	AA	AA	AA	AA	BB	AA	AA	AA	AA	AA	AA	AA	AA	AA	AB	AA	AA	AA	AA	AA	AA	AA	AA	AA	AA	AA	AA	AA	AA	AA	AA	AA	AA	AA	AA	AA	AA	AA	AA	AA	AA
chr1D	191651001	191655000	4000	AB	AB	Ad	AB	AB	AA	AA	AA	AA	AB	AA	AA	AA	AB	AA	AA	AA	AB	AA	AB	AA	AB	AB	AA	AA	AB	AB	BC	BB	AB	AB	AB	AB	AA	AA	Ad	Ad	AB	AA	Ad	AA	AA	AA	AA	AA	AA
chr1D	191658501	191662500	4000	BC	BC	AA	BB	BB	BB	BC	BB	BC	BB	AB	AB	BB	BC	BB	AB	AB	BB	AB	BC	AB	AB	BB	AB	AA	AB	BB	M	BB	BC	BB	BB	BB	BC	AB	AA	BC	BC	AB	AA	BC	BB	BB	AB	AA	BB
chr1D	191796001	191802000	6000	AA	AB	AB	AB	AB	AB	AB	AB	AA	AB	AB	AB	AB	AB	AB	AB	AB	AB	AA	AA	AB	AB	AB	AB	AB	AA	AB	AB	AB	AA	AB	AB	AB	AB	AB	BB	AA	AB	AB	BB	AB	BB	AA	BB	AB	AA
chr1D	191986001	191992500	6500	AA	AA	AA	AA	AA	AA	AA	AA	AA	AA	AA	AA	AA	AA	AA	AA	AA	AA	AA	AA	AA	AA	AA	AA	AB	AA	BB	AB	AA	AA	AA	AA	AA	AA	AB	AB	AA	AA	AA	AB	AA	AA	AA	AA	AB	AA
chr1D	192006001	192087000	81000	AA	AA	AA	AA	AA	AA	AA	AA	AA	AA	AA	AA	AA	AA	AA	AA	AA	AA	AA	AA	AA	AA	AA	AA	AA	AA	BB	AB	AA	AA	AA	AA	AA	AA	AA	AA	AA	AA	AA	AA	AA	AA	AA	AA	AA	AA
chr1D	192105501	192112000	6500	AA	AA	AA	AA	AB	AA	AA	AA	AA	AA	AA	AA	AA	AA	AA	AA	AA	AA	AA	AA	AA	AA	AA	AA	AA	BB	AA	AA	AA	AA	AA	AA	AA	AA	AA	AB	AA	AA	AA	AA	AA	AA	AA	AA	AA	AB
chr1D	192380001	192385000	5000	M	BC	BC	BC	M	BC	M	BC	BC	M	BC	M	BC	M	BC	M	BC	BC	BC	M	BC	M	BC	BC	M	BC	BC	M	BC	M	M	BC	M	M	BC	BC	BB	M	BC	BB	M	BC	BC	BC	BB	BB
chr1D	192503001	192507500	4500	M	M	AB	M	BC	M	M	M	M	BC	M	M	M	M	M	M	M	M	M	M	M	M	M	M	BC	BC	M	M	M	M	M	M	BC	M	M	M	AB	BC	BC	M	M	M	BC	BC	BC	M
chr1D	192511501	192516000	4500	BC	BC	AB	BB	BB	BB	BB	BC	BB	BC	BC	BC	BC	AB	BB	BC	BC	BB	BC	BC	AB	BB	BB	BB	BB	BB	AB	AB	BB	BC	BC	BB	BB	BC	BC	BC	Ad	BB	BB	AB	BB	BB	BB	BB	AB	AB
chr1D	192731501	192735500	4000	AA	BB	BB	AA	AA	BB	AB	AA	AB	AA	AA	AA	AB	AA	AA	Ad	AA	AA	AA	AA	AB	AB	AA	AA	AA	AA	AA	Ad	AA	AA	AA	AA	AA	AB	AA	AA	AA	AA	AA	AA	AA	AA	AA	AA	AA	AA
chr1D	192819001	192823000	4000	Ad	AA	AA	AA	AA	AB	AA	AA	AA	AA	AA	AA	AA	AA	AA	AA	AA	AA	Ad	Ad	AA	AA	AA	AA	AA	AA	Ad	AB	Ad	AA	AA	AA	AA	AA	AA	AA	AA	AB	AA	AA	AA	AA	AA	AA	AA	AA
chr1D	193153001	193165500	12500	BB	BC	BB	BB	BB	BC	BB	BC	BB	BB	BB	AB	BB	BB	BB	BB	BB	BB	BB	BB	BB	BB	BC	BB	BB	AB	BB	BB	BB	BB	BC	BB	BB	BB	BB	BB	AA	BB	BB	BC	BB	BB	AB	BB	BB	BB
chr1D	194009001	194013500	4500	M	M	M	BB	M	M	M	M	M	M	M	M	M	M	M	M	M	M	M	M	M	M	M	M	M	M	M	M	M	M	M	M	M	M	M	BC	BC	M	M	M	M	M	M	M	M	M
chr1D	194177501	194182000	4500	M	M	BB	BC	M	M	M	M	M	M	BC	BC	M	M	M	M	M	M	M	M	M	M	BB	M	BB	M	M	M	M	M	M	M	BC	M	M	M	M	M	M	BC	M	M	M	BC	M	BC
chr1D	194197001	194202500	5500	AA	Ad	AA	AA	AA	AA	AA	AA	AA	AA	AA	AA	AA	AA	AA	AA	AA	AA	AA	AA	AA	AA	AA	AA	AA	AA	AA	AB	AA	AA	AA	AB	AA	AA	AA	AB	AA	AB	AA	AB	AA	AA	AA	AB	AA	AA
chr1D	194245001	194250500	5500	AA	AB	BB	AB	AA	AB	AA	AA	AA	AB	AA	AA	AB	AB	AA	AA	AA	AB	AA	AA	AA	AA	AB	AA	AA	AB	AA	AA	AA	AB	AA	AA	AA	AA	AA	AB	AA	AA	AA	AA	AA	AA	AA	AA	AA	AA
chr1D	194460001	194464500	4500	AB	BB	AB	AB	BB	AB	BB	AB	AA	BB	AB	AB	AB	AB	BB	BB	BB	AB	BB	AB	BB	AB	BB	AB	BB	BB	AB	AB	AB	AB	AB	AB	BB	AB	BB	BC	AA	BB	BC	M	BB	BC	Ad	BB	BC	BB
chr1D	194810001	194814000	4000	M	M	BC	M	M	M	M	M	M	M	M	M	M	M	M	M	M	M	M	M	M	M	M	M	M	M	M	M	M	M	M	M	M	M	M	M	M	M	M	M	M	M	M	M	M	M
chr1D	196207001	196211000	4000	M	M	M	M	M	M	M	M	M	M	M	M	M	M	M	M	M	M	M	M	M	M	M	M	M	M	M	M	M	M	M	M	M	M	M	AA	M	M	M	BB	M	BC	M	M	M	M
chr1D	196306501	196310500	4000	M	BC	M	BC	BC	M	M	BC	BC	BC	BB	BC	BC	M	BB	BB	BB	BB	BB	BB	BC	M	BC	BB	BB	BC	BC	BB	BC	BC	BB	BB	BB	BB	BB	AB	BC	BB	AB	BC	BB	BB	BB	BC	BB	BB
chr1D	196321501	196325500	4000	AA	AB	AA	AA	AA	AB	AA	AA	AA	AA	AA	AA	AB	AB	AB	AA	AA	AA	AA	AB	AA	AA	AA	AA	AA	AA	AA	AA	AA	AB	AA	AA	AA	AA	AA	BB	AA	AA	AA	AA	AA	AA	Ad	AA	AA	AA
chr1D	196833501	196848000	14500	BB	BC	AB	BB	BB	BB	BB	BB	BB	BC	BB	BB	BC	BC	BB	BB	BC	BB	BB	BB	BB	BC	BB	BB	BB	BB	BB	BB	M	BB	BC	BB	BC	BB	BB	BB	AA	BB	BB	AB	BB	BB	AB	BB	AB	BB
chr1D	197000501	197006000	5500	AA	AA	AA	AA	AA	AA	AA	AA	AA	AA	AA	AA	AA	AA	AA	AA	AA	AA	AA	AA	AA	AA	AA	AA	AA	AA	AA	AA	AA	AA	AA	AA	AA	AA	AA	BB	AA	AA	AA	AA	AA	AA	AA	AA	AA	AA
chr1D	197024001	197028500	4500	AA	Ad	AA	Ad	AA	Ad	AA	AA	AA	AA	AA	AA	AB	AA	AA	AA	AA	AA	AA	AA	AA	AA	AB	Ad	AA	AA	AA	AA	AA	AA	AA	AA	AA	AA	AA	AB	AA	AB	AA	AA	AA	AA	AA	AA	AA	AA
chr1D	197084001	197088000	4000	M	M	M	M	M	M	M	M	M	M	M	M	M	M	M	M	M	M	M	M	M	M	M	M	M	M	M	M	M	M	M	M	M	M	M	M	M	M	M	M	M	M	M	M	M	M
chr1D	197358001	197426000	68000	AA	AA	Ad	AA	AA	AA	AA	AA	AA	AA	AA	AA	AA	BB	AA	AA	AA	AA	AA	AA	AA	AA	AA	AA	AA	AA	AA	AA	AA	AA	AA	AA	AA	AA	AA	AA	AA	AA	AA	AA	AA	AA	AA	AA	AA	AA
chr1D	197640501	197644500	4000	AB	BB	AB	BB	BB	AB	BB	BC	BB	BB	BB	BC	BB	AB	BB	BB	BB	BC	BB	BB	AB	BB	BB	BB	BB	BB	BC	BB	BB	BB	BB	AB	BB	BB	AB	M	BC	AB	AB	BB	BB	BB	AB	AB	BB	AB
chr1D	198009001	198016500	7500	BC	M	M	M	M	M	M	BC	M	M	M	M	M	M	M	M	M	M	BC	M	M	M	BC	M	M	M	M	BC	BC	M	BC	M	M	M	M	M	M	BC	M	BC	M	M	BC	M	M	BC
chr1D	198185001	198189000	4000	M	M	M	BC	BC	M	M	M	M	M	M	M	M	M	M	M	M	M	M	M	M	M	M	M	M	M	M	M	M	M	M	M	M	M	M	M	M	BC	M	M	M	M	M	M	M	M
chr1D	198223501	198228000	4500	AA	AA	AB	AB	AA	AA	AB	AA	AB	AA	AA	AA	AA	AA	AA	AA	AA	AA	AA	AA	AA	AA	AA	AA	AA	AA	AB	AB	AA	AA	AA	AA	AA	AA	AB	AB	AA	AB	AB	AB	AA	AB	AA	AB	AB	AA
chr1D	198399001	198404500	5500	AA	AA	AA	AA	AA	AA	AA	AA	AA	AA	Ad	AA	AA	AA	AA	AA	AB	AA	AA	AA	AA	AA	AA	AA	AA	AA	AA	AA	AA	AA	AA	AA	AA	AA	AA	AA	AA	AA	AA	AA	AA	AA	AA	AA	AA	AA
chr1D	198414001	198419500	5500	AA	AA	AA	AA	AA	AA	AA	AA	AA	AA	AA	AB	AA	AA	AA	AA	AA	AA	AA	AA	AA	AA	AA	AA	AA	AA	AA	AA	AA	AA	AA	AA	AA	AA	AA	AB	AA	AB	AA	AA	AA	AB	AA	AB	AA	AA
chr1D	198706001	198711000	5000	M	M	BB	M	BC	M	M	M	M	M	M	BC	M	BC	M	M	M	M	BC	M	M	M	M	M	M	M	M	M	M	M	M	M	BC	M	M	M	M	M	BC	BC	M	M	BC	M	BC	M
chr1D	198730001	198734500	4500	AA	AA	AA	AA	AA	AA	AA	AA	AA	AA	Ad	AA	AA	AA	AA	Ad	AA	AA	AA	AA	AA	AA	AA	AA	AA	AA	AA	AA	AA	AA	AA	AA	AA	Ad	AA	Ad	AA	AB	AA	AA	AA	AA	AA	AA	AA	AA
chr1D	199064001	199068000	4000	AB	AB	BB	AA	AB	AB	AA	AB	AA	AB	AB	AB	AB	AB	AB	AB	AB	AB	AB	AB	AB	AB	AA	AB	AB	BB	AB	AB	AB	BB	AB	AB	AB	AB	AB	M	AA	AB	AB	M	BB	BB	Ad	BB	BB	AA
chr1D	199431001	199435500	4500	M	M	BC	M	M	M	BC	M	M	M	M	M	M	M	M	M	M	M	M	M	M	M	M	M	M	M	M	BC	M	M	M	M	M	M	M	BB	BC	M	M	BC	M	M	M	BC	M	BC
chr1D	199729501	199734000	4500	M	M	M	M	M	M	M	M	M	M	M	M	M	M	M	M	M	M	M	M	M	M	M	M	M	M	M	M	M	M	M	M	M	M	M	M	M	M	M	M	M	M	BB	M	M	M
chr1D	200558001	200562500	4500	BC	BC	BB	M	BB	M	BC	BC	BB	BC	BB	BB	BC	BC	BC	BC	BC	BC	BB	BC	BC	BC	BC	BB	BB	BC	BB	M	BC	BB	M	M	BB	BC	BB	AB	BB	M	BC	BB	BB	BC	BC	BB	BC	M
chr1D	200601501	200606500	5000	AA	AA	AA	AA	AA	Ad	AA	AA	AA	Ad	Ad	AA	AA	AA	AA	AA	AB	AA	AA	AA	AA	AA	AB	AA	AA	AA	AB	AA	AA	AA	AA	AB	AB	AA	AA	AB	AA	AA	AA	AB	AA	AA	AA	AA	AA	Ad
chr1D	200734001	200762500	28500	AA	AA	BB	AA	AA	AA	AA	AA	AA	AA	AA	AB	AA	AA	AA	AA	AA	AA	AA	AA	AA	AA	AA	AA	AA	AA	AA	AA	AB	AA	AA	AA	AA	AA	AA	AA	AA	AB	AA	AA	AA	AA	AA	AA	AA	AA
chr1D	200917001	200921000	4000	M	M	BC	M	M	BC	M	M	M	M	M	M	M	M	M	M	M	M	M	M	M	M	M	M	M	M	M	M	M	M	M	M	BC	M	M	M	M	M	M	M	M	M	BC	M	M	M
chr1D	200969001	200973000	4000	BB	BC	AA	BC	BC	BC	AB	BC	BC	BC	BC	BC	BB	BC	BB	BC	BC	BB	BC	BB	BB	BB	BB	BB	AB	BC	BB	BC	AB	BB	BB	BB	AB	BC	BC	BC	AA	M	BB	BC	BB	BC	BB	BC	BB	BB
chr1D	201194001	201198000	4000	M	M	M	M	M	M	M	M	M	M	M	M	M	M	M	M	M	M	M	M	M	M	M	M	M	M	M	M	M	M	M	M	M	M	M	M	M	M	M	M	M	M	BC	M	M	BC
chr1D	201880501	201885500	5000	AA	AA	AA	AA	AA	AA	AA	AA	AA	Ad	AA	AB	AA	AA	AA	AA	AA	AA	AA	AA	AA	AA	AA	AA	AA	AA	AA	AA	AA	AA	AA	AA	AA	AA	AA	AA	AA	AB	AA	AA	AA	AA	AB	AA	AA	AB
chr1D	202114501	202118500	4000	AA	Ad	Ad	AA	AA	AA	AA	AA	Ad	AA	AA	AA	AA	AA	AA	AA	AA	AA	AA	AA	AA	AA	AA	AA	AA	AA	AA	AB	AA	AA	AA	Ad	AA	AA	AA	Ad	AA	AB	AA	AA	AA	AA	AA	AA	AA	AA
chr1D	202214501	202219500	5000	BB	BB	dd	BB	BB	BB	BB	BB	BB	BB	BB	BB	AB	BB	AB	BB	AB	BB	AB	BB	BB	AB	AB	AB	AB	BB	AB	BB	BB	BB	BB	BB	BB	BB	BB	AA	dd	AB	AB	AA	BB	AB	BB	AA	AA	AB
chr1D	202221501	202225500	4000	BB	AB	dd	AB	BB	BB	AB	AB	AB	AB	AB	AA	AA	AB	AB	BB	AB	BB	AB	AB	AB	AB	AA	AB	AA	AB	AA	BB	BB	AB	AB	AB	AB	BB	AB	AA	dd	BB	AB	AA	BB	AA	BB	AA	AA	AB
chr1D	202277501	202282000	4500	BB	BC	BC	BB	BC	BC	BC	M	BC	BB	M	BB	BB	BC	M	BC	BC	BB	BC	M	BC	BB	BC	M	BC	BC	BC	BC	BB	BC	BB	BB	BC	BB	BB	M	BC	M	M	M	M	BC	BB	M	M	BB
chr1D	202326001	202331500	5500	AA	AA	M	AA	AA	AA	AA	AA	AA	AA	AA	AA	AA	AA	AA	AA	AB	AA	AA	AA	dd	AA	AA	AA	AA	AA	AA	AA	AA	AA	AA	AA	AA	AA	AA	AA	AA	AA	AA	AA	AA	AA	AA	AA	AA	AA
chr1D	203158501	203164000	5500	BB	BC	AB	BC	BB	BB	BC	BC	BC	BC	M	BC	BC	BC	BC	BC	BC	BC	BB	BC	M	BC	BC	BC	BC	BC	BB	M	M	BC	BC	BC	BC	BC	BB	M	BB	BC	BC	BC	BB	BC	BC	BC	BB	M
chr1D	203664501	203670500	6000	AA	AA	AA	AA	AA	AA	AA	AA	AA	AA	AA	AA	AA	AA	AA	AA	AA	AA	AA	AB	AA	AA	AA	AA	AA	AA	AA	AA	AA	AB	AA	AA	AA	AA	AB	AB	AA	AA	AA	AB	AA	AA	AA	AA	AA	AB
chr1D	204051501	204056000	4500	BB	BB	BB	AB	BB	BB	BB	BB	AB	BB	BB	BB	BB	BB	BB	BB	BB	BB	BB	BB	BB	BB	AB	BB	AB	BB	BB	BB	BB	BB	AB	AB	BB	BB	AB	M	AA	BB	BB	BC	BB	BB	AB	BB	BB	AB
chr1D	204070501	204076000	5500	AA	AA	AA	AA	AA	AA	AA	AA	AA	AA	AA	AA	AA	AA	AA	AA	AA	AA	AA	AA	AA	AA	AA	AA	AA	AA	AA	AA	AA	AA	AA	AA	AA	AB	AA	AB	AA	AA	AA	AA	AA	AA	AA	AA	AA	AA
chr1D	204438501	204445500	7000	AB	AB	AB	AA	AB	AA	AB	AB	AB	AB	AA	AB	AA	AA	AB	AB	AB	AB	AA	AB	AA	AB	AB	AA	AB	AA	AA	AA	AA	AA	AB	AB	AB	AA	AB	AB	AA	AB	AB	AA	AA	AB	AA	AB	AB	AA
chr1D	204531501	204535500	4000	AA	AA	AA	AA	AA	AB	AB	AB	AB	AA	AA	AA	AA	AA	AA	AA	AA	AA	AA	AB	AA	AB	AB	AB	AA	AA	AA	AA	AA	AA	AB	AA	AB	AB	AA	AB	AA	AA	AA	AB	AA	AB	AB	AB	AA	AA
chr1D	204711001	204729000	18000	AA	AA	AA	AB	AA	AA	AA	AA	AA	BC	AA	AA	AA	AA	AA	AA	AA	AB	AA	AA	AA	AB	AA	AA	AA	AB	AA	AA	AB	AB	AA	AA	AB	AB	AB	AB	AA	AA	AA	AA	AA	AA	AA	AA	AA	AA
chr1D	205731001	205735000	4000	AB	BC	BB	BB	BC	BC	BC	AB	BC	BC	AA	BC	BB	AB	BB	AB	BB	AA	BC	AB	BC	AA	AB	AB	BC	BC	BB	BB	BB	BC	AB	BC	AA	BB	AB	AB	BB	BC	BB	BB	BB	BB	BC	BB	BC	BC
chr1D	206446501	206451000	4500	AB	AB	AB	AB	BB	AB	AB	AB	AB	AA	AB	AA	AB	AA	AB	AB	AB	AB	AA	AA	AA	AB	AB	AB	AB	AB	AA	AA	AB	AA	AB	AA	AB	AA	AB	BB	AB	AB	AA	AB	AB	AB	AA	AB	AA	AA
chr1D	206661501	206665500	4000	AA	AA	AA	AB	AA	AB	AA	AA	AA	AB	AA	AA	AA	AA	AA	AA	AA	AA	AA	AB	AA	AA	AB	AA	AA	AB	AA	AA	AB	AA	AA	AA	AA	AB	AA	BB	AA	AA	AA	AA	AA	AB	AA	AA	AA	Ad
chr1D	206818501	206823500	5000	AB	AB	AA	AB	Ad	AA	AA	AA	AB	AB	AA	AB	AB	AB	AA	AB	AB	AB	AA	AB	AA	AB	AB	AA	AA	AA	AA	AA	AB	AB	AB	AB	AB	AB	AB	BB	AA	BB	AA	AB	AA	AB	AB	AA	AB	AA
chr1D	206833001	206840000	7000	AB	AA	AA	AA	AA	AA	AA	AA	AB	AA	AA	AB	BB	AB	AB	AB	AB	AA	AA	AB	AA	AB	BB	AA	AA	Ad	AA	AA	AB	AB	AA	AB	AB	AB	AB	BB	AA	BB	AA	AB	AA	AB	AB	AA	AB	Ad
chr1D	206916501	206926000	9500	BB	BB	AB	BB	BB	BB	BB	BB	BB	AB	BB	BB	AB	AB	AB	BB	AB	BB	BB	BC	BB	BB	BB	BB	BB	BB	BB	BB	BB	BB	BB	BB	BC	BB	BC	BC	BB	BB	BB	BB	BB	AB	AB	BB	AB	BB
chr1D	206971501	206976000	4500	BB	AA	AA	AB	AA	AA	Ad	AA	BB	BB	Ad	AB	BB	BB	BB	BB	BB	BB	AA	BB	AA	BB	BB	AA	Ad	AA	AA	AA	BB	BB	BB	BB	BB	BB	BB	BB	AA	BC	AA	BB	AA	BB	AB	AA	BB	AA
chr1D	207052001	207062000	10000	BB	AB	AA	BB	AA	AA	AA	AA	BB	BB	AA	AB	BB	AB	AB	BB	AB	AB	AA	AB	AA	BB	AB	AA	AA	AA	AA	AA	BB	BB	BC	AB	BB	BB	BB	BB	dd	AB	AA	BB	AA	AB	AB	AA	AB	AA
chr1D	207063501	207070000	6500	AB	AB	AA	AB	AA	AA	AA	AA	BB	BB	AA	BB	AB	BB	AB	BB	BB	BB	AA	AB	AA	BB	BB	AA	AA	AA	AA	AA	BB	BB	BB	BB	AB	BB	AB	AB	dd	AB	AA	AB	AA	AB	AB	AA	BB	AA
chr1D	207119501	207125000	5500	BC	BB	AA	BC	AA	AA	AA	AA	BB	BC	AA	BB	BC	BB	BC	BC	BB	BB	AA	BB	AA	BB	BB	AA	AA	AA	AA	BB	BB	BB	BC	BC	BC	BC	BC	Ad	Ad	BB	AA	AA	AA	AB	BB	AA	BB	AA
chr1D	207135501	207139500	4000	BB	AB	AA	BB	AA	AA	AA	AA	BB	BB	AA	BB	BB	BB	BB	BB	BB	BB	AA	BB	AA	AB	AB	AA	AA	AA	AA	AB	BB	BB	BB	BB	BB	AB	BB	BC	AA	BB	AB	BB	AA	BB	BB	AA	AB	AA
chr1D	207137001	207142500	5500	BB	AB	AA	BB	AA	AA	AA	AA	BB	BB	AA	BB	BB	AB	BB	BB	BB	BB	AA	BB	AA	BB	BB	AA	AA	AA	AA	AB	BB	BB	BB	AB	BB	BB	BC	AB	AA	BB	AA	BB	AA	BB	BB	AA	AB	AA
chr1D	207169001	207173000	4000	AB	AB	AA	AB	AA	AB	AA	AA	AB	AB	AA	AB	AB	AB	AB	AA	BB	AB	AA	AA	AB	AB	AB	AA	AA	AB	AA	AA	AB	AA	AB	AB	BB	AA	AB	BB	AA	AB	AA	AB	AA	AA	AA	AA	AA	Ad
chr1D	207173001	207179000	6000	AB	AA	AA	AB	AA	AA	AB	AA	AA	AB	AA	AB	AB	AB	AB	AB	AB	AA	AA	AB	AA	AB	AB	AA	AA	AB	AA	AB	AB	AB	AB	AB	AB	AB	AB	AB	AA	AB	AA	AB	AA	AA	AA	AA	AB	AA
chr1D	207192501	207196500	4000	AB	AB	AA	BB	AA	AA	AA	AA	AB	BB	AA	BB	AB	AB	BB	AB	AB	AB	AA	BB	AA	AB	BB	AA	AA	AA	AA	AA	BB	BB	AB	AB	BB	BB	BB	BB	AA	AA	AA	AB	AA	AB	AB	AA	AB	AB
chr1D	207206001	207210500	4500	AA	AA	AA	AB	AA	AA	AA	AA	AB	AA	AA	AA	AA	AA	AA	AA	AA	AA	Ad	AB	AB	AB	AB	AA	AA	AA	AA	AB	AB	AB	AA	AA	AA	AA	AA	AA	AA	AB	AA	AA	AA	AA	AB	AA	AA	AA
chr1D	207321501	207326500	5000	BC	BC	BB	BB	BC	BB	BC	BB	BB	BC	BC	BC	BC	BC	BC	BC	BC	BC	BB	BB	BB	BC	BB	BC	BC	BB	BB	M	BB	BC	BB	BB	BB	BB	BC	AB	BB	M	BC	AB	M	BB	BC	BC	BB	BB
chr1D	207362501	207369500	7000	AB	AB	AA	BB	AA	AA	AA	AA	AB	BB	AA	AB	AB	AB	AB	AB	AB	AB	AA	AB	AA	AB	BB	AA	AB	AA	AA	AA	AB	AB	AB	AB	AB	AB	AB	BB	AA	AB	AA	BB	AA	AB	AA	AA	AB	Ad
chr1D	207369501	207375500	6000	AB	AA	AA	AA	AA	AA	AA	AA	AA	AB	AA	AA	AA	AA	AA	AA	AB	AB	AA	AA	AA	AA	AB	AA	AA	AA	AA	AA	AB	AA	AA	AA	AA	AA	AA	AB	AA	AB	AA	AA	AA	AB	AB	AA	AA	AB
chr1D	207392501	207396500	4000	AA	AA	AA	AA	AA	AA	AA	Ad	Ad	AA	AA	Ad	AA	AA	AA	AA	AA	AA	AA	Ad	Ad	AA	AA	AA	AA	Ad	AA	AB	AA	AA	AA	AA	AA	AA	AA	Ad	AA	AB	AA	Ad	AA	Ad	AA	AA	Ad	AA
chr1D	207397501	207401500	4000	AB	AB	AA	AB	AA	AA	AA	AA	BB	BB	AA	AB	AB	AB	AB	AB	AB	AB	AA	AB	AA	AB	AB	AA	AA	AA	AA	AA	BB	AB	BB	AB	BB	AB	AB	AB	AA	BB	AA	AB	AA	AB	AB	AA	AB	AA
chr1D	207427501	207432000	4500	AB	AA	AA	AB	AA	AA	AA	AA	AB	BB	AA	BB	AB	AB	AB	AB	BB	BB	AA	AB	AA	AB	BB	AA	AA	AA	AA	AA	BB	BB	AB	AB	BB	BB	AB	AB	AA	BC	AA	AB	AA	BB	BB	AA	AB	AB
chr1D	207438501	207442500	4000	AB	AB	AA	AB	AA	AA	AA	AA	BB	AB	AA	BB	AB	AB	BB	AB	AB	AB	AA	AB	AA	BB	BB	AA	AA	AA	AA	AA	AB	AB	AB	AB	BB	BB	AB	BC	AA	AA	AA	AB	AA	AB	AB	AA	AB	AB
chr1D	207479501	207485000	5500	BB	AA	AA	BB	AB	AA	AA	AA	AB	BB	AA	BB	BB	BB	BB	BB	BB	BB	AA	BB	AA	AB	BB	AA	AA	AA	AA	AA	BB	BB	BB	BB	BB	BB	BB	BB	AA	BB	AA	BB	AA	AB	BB	AB	BB	AA
chr1D	207661001	207665000	4000	AB	AB	AA	AB	AA	AA	AA	AA	AB	BB	AA	BC	BB	AB	AB	BC	AB	AB	AA	BB	AA	BB	BB	AA	AA	AA	AA	BB	AB	AB	AB	AB	BB	AB	BB	AB	AA	BC	AA	AA	AA	AB	BB	AA	BB	AA
chr1D	207680001	207684000	4000	AB	AA	AB	AB	AA	AB	AB	AB	AB	AA	AB	AB	AB	AB	AB	AB	BB	AB	AA	AB	AB	AB	AB	AB	AB	AB	AB	AA	AB	AB	AB	BB	AB	AB	AB	BC	AA	AA	AB	AB	AA	AB	AB	AA	AA	AA
chr1D	207842001	207848000	6000	M	M	BC	BC	M	M	M	M	BC	BC	M	M	BC	BC	BC	BC	M	M	M	M	BC	M	M	BC	BC	BC	M	M	BC	BB	M	BC	M	BC	M	BC	M	BC	BC	BC	BC	M	BC	M	BC	BC
chr1D	207942501	207947000	4500	AA	AA	AB	BB	AA	AA	AA	AA	AA	AA	AB	AA	AA	AB	AA	AA	AA	AA	AA	AA	AA	AA	AA	AA	AA	AA	AA	AA	AB	AA	AA	AA	AA	AA	AA	AA	AA	AA	AA	AA	AA	AA	AA	AA	BB	BC
chr1D	208207001	208211000	4000	BC	BC	BC	BC	BB	BC	BC	BC	BC	BB	BB	BB	AB	AB	BC	BB	BC	BC	AB	BC	BC	BB	BC	BC	BC	BB	BB	BC	AB	BB	BB	BC	BB	BB	BB	BB	BC	AB	BB	BB	BB	AB	AB	BB	BB	AB
chr1D	208545501	208549500	4000	AB	AA	AB	AA	AA	AA	AA	AA	AA	AB	AA	AA	AA	AA	AB	AA	AB	AA	AA	AA	AA	AB	AB	AA	AA	AA	AA	AA	AA	AA	AA	AA	AB	AA	AA	AB	AA	BB	AB	AB	AA	AB	AA	AA	AA	AB
chr1D	208567501	208572000	4500	AA	AA	AB	AA	AA	AB	AA	AA	AA	AA	AA	AA	AA	AA	AA	AA	AA	AA	AA	AA	AA	AB	AA	AA	AA	AA	AA	AA	AA	AA	AA	AA	AA	AA	AA	BB	AA	AB	AA	AA	AA	AA	AB	AA	AA	AB
chr1D	208630001	208634500	4500	BB	BB	BB	BB	BB	AB	BB	BB	BB	BB	BB	BB	BB	BB	BB	BB	BB	BB	BB	BB	BB	BB	BC	BB	BB	BB	BB	BB	BB	BB	BB	BB	BB	BB	BB	BB	BB	BB	BB	BB	BB	BB	BB	BB	BB	BB
chr1D	208743001	208747000	4000	AA	AA	AB	AA	BB	AB	AA	AA	AB	AA	AA	AB	AB	AA	AB	AA	AB	AA	AB	AA	AB	AA	AA	AA	AB	AB	BB	M	AA	AB	AA	AB	AB	BB	AA	Ad	AB	BB	AA	AA	AA	AA	AA	AA	AB	AB
chr1D	208811001	208815500	4500	BC	AA	AB	BB	BB	BB	AB	BB	AA	AA	AB	AA	BB	AA	AB	AA	BB	AA	AA	AA	BC	BC	BB	AA	AB	AA	BB	AB	AA	AB	BC	AA	AB	BC	M	AB	AA	AB	AB	AB	BB	AA	AB	AA	AB	AA
chr1D	209046501	209050500	4000	AB	BB	AB	BB	BB	BC	BC	BB	BC	BC	BB	BB	BB	BB	AB	AB	AB	BB	AB	BB	BC	BB	BB	BB	BC	BB	BB	BC	AB	BB	AB	BB	BB	BC	BB	AB	AB	BC	BB	AB	BB	BB	BC	BB	BB	BB
chr1D	209351501	209355500	4000	Ad	Ad	Ad	AA	AA	AA	Ad	AA	Ad	AA	AA	Ad	AA	AA	AA	Ad	AA	Ad	Ad	AA	Ad	Ad	AA	Ad	Ad	Ad	Ad	AB	AA	Ad	Ad	AA	Ad	AA	AA	Ad	AA	AA	AA	Ad	AA	Ad	AA	AA	Ad	AA
chr1D	209475501	209483500	8000	AB	AB	AB	AB	AB	AB	AA	AA	AA	AB	AA	AA	AB	AB	AA	AA	BB	AB	AA	AA	AA	AB	AB	AA	AA	AA	AA	AA	AA	AA	AB	AB	AB	AA	AB	AB	AA	BB	AA	AB	AA	AB	AA	AB	AA	AA
chr1D	209573001	209578500	5500	BB	AB	AB	AB	BB	BB	BB	BB	AB	AB	AB	BB	BB	BB	BB	AA	BB	BB	BB	BB	AB	AB	AB	BB	BB	AB	AB	AB	BB	BB	BB	BC	BB	BB	AB	BB	AA	BB	BB	BC	BB	BB	AB	BB	BB	AB
chr1D	209604501	209608500	4000	M	M	M	M	M	M	BC	M	BC	M	BC	M	M	M	M	M	BC	M	BC	M	M	M	M	M	M	M	M	M	BC	M	M	M	BC	M	M	M	M	BB	M	BC	M	M	M	M	M	M
chr1D	209639501	209644000	4500	BB	BB	BB	BB	BC	M	BB	BC	AB	M	BC	BB	BB	BB	BB	AA	BB	BB	BB	BB	BC	BB	BB	BB	BB	BC	AB	AB	BB	BB	BB	BB	BC	BB	BB	BC	AA	BB	BC	M	BB	BB	AA	BB	BB	AA
chr1D	209652501	209656500	4000	AA	AA	AA	AA	AA	AA	AA	AA	AA	AA	AA	AA	AA	AA	AA	AA	AB	AA	AA	AA	AA	AB	AA	AA	AA	AA	AA	AA	AA	AA	AA	AA	AA	AA	AA	AB	AA	AB	AB	AA	AA	AA	AA	AA	AA	AA
chr1D	209753501	209757500	4000	AA	BB	BC	AB	BB	BB	BC	BB	BC	BB	BB	BB	BB	BC	BB	BB	BC	BC	BC	BB	BB	BB	BC	BC	BB	BC	BB	BB	BC	AA	BB	AB	BB	BB	AB	AA	AA	M	BC	AA	AA	AA	BB	AB	AA	AA
chr1D	209771501	209776500	5000	BB	BB	BB	BC	BB	BC	AB	AB	AB	AB	BB	BB	BB	BB	BB	BB	BB	BB	BB	BB	BB	BB	BC	BB	BB	BB	BB	AB	BB	BB	BB	BB	BB	BB	BB	BB	AA	AA	AB	AB	AA	AB	AB	AB	AB	BB
chr1D	209783001	209790500	7500	AA	AA	AA	AA	AA	AA	AA	AA	AA	AA	AA	AA	AA	AA	AA	AA	AA	AA	AA	AA	AA	AA	AA	AA	AA	AA	AA	AB	AA	AA	AA	AA	AA	AA	AA	AB	AA	AB	AA	AA	AA	AA	AB	AA	AA	AB
chr1D	209946501	209950500	4000	M	M	BB	BC	BB	BC	BC	M	BC	BC	M	BC	M	M	BC	BC	BB	M	BB	M	BC	M	BC	M	BC	M	BC	BB	M	M	M	M	M	M	BC	M	AA	BC	BC	M	BB	BC	AA	BC	BC	BB
chr1D	209982501	209987000	4500	AB	AB	BB	BB	AB	AB	BB	AB	BB	BB	AB	AB	BB	AB	AB	BB	BB	BB	BB	BB	BB	AB	BB	AB	BB	BB	BB	BB	BB	AB	AB	BB	BB	BB	BB	BC	BB	BB	BB	BC	BB	BB	BB	BB	BB	BB
chr1D	210059501	210352500	293000	AA	AA	AA	AA	AA	AA	AA	AA	AA	AA	AA	AA	AA	AA	AA	AA	AA	AA	AA	AA	AA	AA	AA	AA	AA	AA	AA	AA	AA	AA	AA	AA	AA	AA	AA	AA	AA	AA	AA	AA	AA	AA	AA	AA	AA	AA
chr1D	210428501	210433500	5000	AA	Ad	AA	AA	AA	AA	AA	AA	AA	Ad	Ad	Ad	AA	AA	Ad	AA	Ad	AA	AA	Ad	AA	AA	AA	Ad	AA	AA	Ad	AB	AA	AA	AA	AA	Ad	AA	Ad	Ad	AA	AB	AA	Ad	AA	AA	AA	AA	Ad	AA
chr1D	210517001	210521000	4000	BB	BC	BB	BC	BC	BC	BC	BC	M	BC	BB	BB	BC	BC	BC	BC	BC	BC	BC	BC	BB	BC	BB	BC	BC	BB	BB	BC	BB	BC	BB	BC	BB	BC	AB	BC	BB	BC	BB	BB	BB	BB	AA	BB	BB	AB
chr1D	210793501	210801000	7500	AB	AA	AA	AB	AA	AA	AA	AA	AA	AB	AA	AA	AA	AA	AA	AA	AA	AA	AA	AA	AA	AA	AB	AA	AA	AB	AA	AB	AA	AA	AB	AA	AA	AB	AA	Ad	AA	AB	AA	Ad	AA	AA	AA	AA	AA	AA
chr1D	210836001	210865000	29000	BB	BB	AA	BB	AA	AA	AA	AA	BB	BB	AA	BB	BB	BB	BB	BB	BB	BB	AA	BB	AA	BB	BB	AA	AA	AA	AB	AB	BB	BB	BB	BB	BB	BB	BB	BB	AA	BB	AA	BB	AA	BB	BB	AA	BB	AB
chr1D	210862501	210869000	6500	AB	AB	AA	BC	AA	AA	AA	AA	BC	AB	AA	AB	BB	BB	BB	BB	BB	AB	AA	BB	AB	BB	BB	AA	AA	AA	AA	BB	BB	BB	BC	AB	BB	BC	BB	AA	AA	BC	AA	AA	AA	AB	BB	AA	BB	AA
chr1D	210938501	210942500	4000	AB	AB	AA	AB	AA	AA	AA	AA	AB	AB	AA	AB	BB	AB	BB	AB	AB	BB	AA	BB	AA	AB	AB	AA	AA	AA	AA	AB	AB	AB	AB	BB	AB	AB	AB	AA	AA	AB	AA	AB	AA	AB	BB	AA	AB	AA
chr1D	210948001	210952500	4500	AB	AB	AA	AB	AA	AA	AA	AA	AB	BB	AA	BB	AB	AB	AB	AB	BB	BB	AA	AB	AA	BB	AB	AA	AA	AB	AA	AA	BB	BB	AB	AB	AB	BB	AB	AB	AA	BB	AA	AB	AA	AB	AB	AA	AB	AA
chr1D	210952001	210957500	5500	BB	AB	AA	AB	AA	AA	AA	AA	AB	BB	AB	BB	AB	AB	BB	BB	BB	BB	AA	BB	AB	AB	AB	AA	AA	AA	AA	AB	AB	BB	BB	BB	BB	BB	BB	BB	AA	BB	AA	AB	AA	AB	AB	AA	AB	AB
chr1D	210968501	210974000	5500	BB	AB	AB	BB	AB	AB	AB	BB	AB	AB	BB	AB	BB	BB	AB	AB	AB	BB	AB	AB	AB	BB	BB	AB	AB	AB	AB	AB	BB	BB	BB	BB	BB	BB	BB	AB	AA	BB	AB	AB	AA	AB	AB	AB	BB	AB
chr1D	210998501	211002500	4000	BC	AB	AA	BB	AA	AA	AA	AA	BC	BB	AA	BC	BB	BC	BB	BB	BC	BC	AA	BB	AA	BC	BC	AA	AA	AA	AA	AA	BC	BB	BC	BC	BC	BC	BB	BB	AA	AB	AA	BB	AA	BB	BB	AA	BB	AA
chr1D	211005001	211010000	5000	BB	BB	AA	BB	AA	AA	AA	AA	BC	BB	AA	BB	BB	BB	BB	BB	BB	BB	AA	BB	AA	BB	BB	AA	AA	AA	AA	AB	BB	BB	BC	BB	BB	BB	BB	BB	AA	AB	AA	BB	AA	BB	BC	AA	BB	AA
chr1D	211062001	211111000	49000	BB	AB	AA	BB	AA	AA	AA	AA	BB	BB	AA	BB	AB	BB	BB	BB	AB	BB	AA	BB	AA	AB	BB	AA	AA	AA	AA	AB	BB	BB	BB	BB	BB	BB	BB	AA	AA	BB	AA	AA	AA	AB	AB	AA	AB	AA
chr1D	211089001	211132500	43500	BB	AB	AA	BB	AA	AA	AA	AA	BB	BB	AA	BB	BB	BB	BB	BB	BB	BB	AA	BB	AA	BB	BB	AA	AA	AA	AA	AA	BB	BB	BB	BB	BB	BB	BB	AB	AA	BB	AA	AB	AA	BB	AB	AA	BB	AA
chr1D	211135501	211141000	5500	AA	AA	AA	AA	AA	AA	AA	AA	AA	AA	AA	AA	AA	AA	AA	AA	AA	AB	AB	AA	AA	AA	AA	AA	AA	AB	AA	AA	AA	AA	AA	AA	AA	AA	AA	AA	BC	AA	AA	AA	AA	AA	AB	AA	AA	AB
chr1D	211144001	211166000	22000	BB	AB	AA	BB	AA	AA	AA	AA	BB	BB	AA	BB	BB	BB	BB	AB	BB	BB	AA	BB	AA	BB	BB	AA	AA	AA	AA	AB	BB	BB	BB	BB	BB	BB	BB	AA	AA	BB	AA	AA	AA	AB	AB	AA	AB	AA
chr1D	211224001	211228000	4000	BC	BC	BB	BB	AB	BB	M	BB	BB	BB	BB	BB	BB	BB	BC	BB	BB	BB	AB	AB	AB	BB	BB	BB	BB	BC	AB	BB	BB	BB	BB	BB	BB	BB	BB	AA	AA	AB	AB	AA	AA	AB	BB	AB	AA	BB
chr1D	211251501	211256500	5000	BC	BC	BB	BB	BB	BB	BC	BB	BB	BB	BB	AB	BB	BB	BB	AB	BB	BB	AB	BB	BB	BC	BC	BB	AB	BB	BB	AB	BB	BB	BC	BB	BB	BB	BB	AB	AA	AB	AB	BB	AA	AB	AB	AA	AA	AB
chr1D	211921501	211925500	4000	AA	AB	BB	AB	AB	AB	AB	AB	BB	BB	BB	BB	AB	BB	BB	BB	BB	AB	BB	AB	BB	AB	AB	BB	BB	AB	AB	AB	AB	AB	BB	AB	BB	AA	BB	BC	BB	AB	BB	BB	BB	BB	M	AB	BB	M
chr1D	211921501	211931500	10000	AA	AB	BB	AB	AB	AA	AB	AB	AB	AB	AB	BB	AB	AB	AB	AB	AB	AB	AB	AB	AB	AB	AB	AB	AB	AB	AB	AB	AB	AB	AB	AB	AB	AA	BB	BC	AB	AB	AB	AB	BB	BB	BC	AA	AB	M
chr1D	212019001	212023500	4500	AA	AA	AB	AA	AA	Ad	AA	AA	AB	AB	AA	AA	AA	AA	AA	AA	AA	AB	AA	AA	AA	AA	AA	AA	AA	AA	AA	AA	AA	AA	AA	AA	AA	AA	AA	AA	BB	Ad	AA	AB	AA	AA	AA	AA	AA	AA
chr1D	212247501	212251500	4000	AA	AB	AB	AA	AA	AA	AA	AA	AB	AB	AA	AB	AB	AA	AA	AB	AB	AA	AB	AA	AA	AA	AA	AA	AB	AA	AA	AA	AB	AA	AA	AA	AB	AA	AB	AA	AB	AA	AA	AA	AA	AA	AB	AA	AA	AB
chr1D	212440501	212445000	4500	M	M	AB	BB	BB	BB	BB	BB	BC	BB	BB	BB	M	M	BB	M	BB	M	BB	BB	AB	BB	AB	BB	BB	BB	BB	AB	BB	BB	BB	AB	AB	AB	BB	BC	M	Ad	AA	AA	BB	AA	AA	Ad	Ad	AA
chr1D	212471501	212476500	5000	AA	AA	AA	AA	AA	AA	AA	AA	AA	AA	AA	AA	AA	Ad	AA	AA	AA	AA	AA	AA	AA	AA	AA	AA	AA	AA	AA	AA	AA	AA	AA	AA	AA	AA	AA	AA	AA	AB	AA	AA	AA	AA	AA	AA	AA	AA
chr1D	212529501	212533500	4000	BB	BB	BB	AB	AB	AB	BB	BB	BB	BB	AB	AB	BB	BB	BB	BB	BB	BB	AB	BB	AB	BB	BB	BB	AA	BC	BB	BB	BC	BB	BB	BB	AB	BB	BB	M	AA	BB	BB	BC	BB	BC	AB	BC	BC	BB
chr1D	212619501	212623500	4000	AB	AA	AA	AB	AB	AA	AA	AA	AA	AB	AA	AA	AB	AA	AA	AB	AA	AB	AA	AB	AB	AA	AA	AA	AA	AA	AB	AA	AA	AA	AA	AB	AB	AA	AA	BB	AA	AA	AA	AB	AA	AA	AA	AA	AB	AB
chr1D	212867001	212872500	5500	AA	AA	AA	AA	AA	AB	AA	AA	AA	AA	AA	AA	AA	AA	AA	AA	AA	AA	AA	AA	AA	AA	AA	AA	AA	AA	AA	AA	AA	AA	AA	AA	AA	AA	AA	Ad	AA	AA	AA	AA	AA	AA	AA	AA	AA	AA
chr1D	213565501	213572000	6500	BB	BB	BB	BC	BB	BC	BB	BB	BB	BB	BC	BB	BB	BB	BB	BB	BB	BB	BC	BB	BB	BB	BB	AB	AB	AB	AB	BC	BB	BC	BB	M	BC	BC	BB	AA	BC	BB	AB	AA	BB	BB	BB	AB	AB	BB
chr1D	213736501	213740500	4000	AA	AA	AA	AA	AA	AA	AA	AA	AA	AA	AA	AA	AA	AA	AA	AA	AA	AA	AA	AA	AA	AA	AA	AA	AA	AA	AA	AA	Ad	AA	AA	AA	AA	AA	AA	AA	AA	BB	AA	AA	AA	AA	AA	BB	AA	AA
chr1D	214083501	214090000	6500	M	M	M	M	M	M	M	M	M	M	M	M	M	M	M	M	M	M	M	M	M	M	M	M	M	M	M	M	M	M	M	M	M	M	M	M	M	M	M	M	M	M	M	M	M	M
chr1D	214169501	214174000	4500	BB	AB	AB	BB	AB	AB	AB	BB	BB	BB	BB	BB	BB	BB	BB	BC	AB	BB	AB	BB	BB	BB	BB	AB	BB	BB	BB	AA	AB	AB	BB	BB	BB	AB	BB	BB	AA	AB	BB	BB	BB	BB	BC	BB	AB	BB
chr1D	214189501	214196000	6500	AA	AA	AA	AA	Ad	Ad	AA	BB	AA	AA	AA	AA	AA	AA	AA	AA	AB	AA	AA	AA	AA	AA	AA	AA	AA	AA	BB	BB	AA	AA	AA	AA	AA	AA	AA	AA	AA	Ad	AA	AB	AA	AA	AA	AA	AA	AA
chr1D	215606001	215614000	8000	BB	AB	BB	AB	AB	BB	AB	BB	BB	AB	BB	BB	BB	BB	AB	AB	AB	AB	AB	AB	BB	BB	AB	BB	AB	AB	BB	BB	AB	BB	AB	AB	BB	AB	BB	BC	BB	AB	BB	BB	AB	BB	BB	AB	AB	AB
chr1D	215898001	215904000	6000	AB	AA	AA	AA	AA	AA	AA	AA	AA	AB	AA	AA	AA	AA	AA	AA	AA	AA	AA	AA	AA	AA	AB	AA	AA	AA	AA	AA	AA	AA	AA	AA	AA	AA	AA	AB	AA	AB	AA	AB	AA	AA	AA	AA	AA	AA
chr1D	216314001	216318000	4000	AB	AB	AA	AA	AA	AA	AB	AA	AA	AA	AB	AB	AA	AB	AB	AB	AA	AB	AA	AB	AA	AA	AB	AB	AB	AB	AA	BB	AA	AA	AB	AA	AA	AA	AB	AB	AA	BB	AA	AA	AA	AA	AB	AB	AB	AB
chr1D	216474001	216478000	4000	M	M	M	BB	BC	M	BC	M	M	M	M	BC	BC	M	M	M	M	BC	BC	BC	M	BC	M	BC	M	BC	M	M	M	BC	M	BC	BC	BC	M	BC	M	BC	BC	BC	BC	BC	M	BC	BC	M
chr1D	217031001	217038500	7500	AA	AB	AB	AA	AA	AB	AB	AA	AB	AA	AB	AB	AB	AA	AA	AB	AA	AA	AA	AA	AA	AA	AB	AA	AB	AB	AB	AA	AB	AA	AB	AB	AB	AA	AA	BB	M	AA	AA	AB	AA	AB	AA	AA	AA	AB
chr1D	217694001	217698000	4000	M	M	M	M	M	M	BC	M	M	M	M	M	M	M	M	M	BC	M	M	M	BC	M	M	M	BC	M	M	M	M	M	M	M	M	M	M	M	M	BC	M	M	M	M	M	M	BC	M
chr1D	217703001	217707000	4000	BB	BC	BB	BB	BC	BB	BB	BB	BB	BB	BC	BB	BB	AB	BB	AB	BB	BB	BB	BC	BB	AB	BB	BC	BB	BB	BB	BB	BB	BB	BB	BB	BB	AB	BC	AB	BB	AB	BC	BB	BB	AB	BB	BB	BB	BB
chr1D	217818001	217822500	4500	BC	BB	AB	AB	BC	BB	BB	AB	BB	BB	AB	AB	AB	BC	BB	BB	AB	AB	AB	BB	BB	BC	BC	AB	AA	AB	AB	M	BB	AB	BC	BB	BB	BB	AB	AA	BB	M	BB	AA	BB	BB	BB	BB	AB	AB
chr1D	217846001	217851000	5000	M	BC	M	M	M	M	M	M	M	M	M	BC	M	M	M	M	M	M	M	BC	M	M	M	M	M	M	M	M	M	M	M	M	M	M	M	BC	M	M	BC	BC	M	M	M	M	M	M
chr1D	219468501	219472500	4000	M	M	M	M	M	M	M	M	M	M	M	M	M	M	M	M	M	M	M	M	M	M	BC	M	M	M	M	M	M	M	M	M	M	M	M	M	M	M	M	M	M	M	M	M	M	M
chr1D	219821501	219826000	4500	BB	BB	BC	BB	BC	BC	BB	BC	BC	BC	M	BC	BC	BB	BC	BC	BC	BC	BC	BC	BC	BB	BB	BB	BB	BB	BB	BC	BB	BB	BC	BC	BC	BC	BC	BB	M	BB	BC	BB	BC	BC	BC	BC	BB	BC
chr1D	220476001	220491000	15000	AA	AA	AA	AA	AA	AB	AA	AA	AA	AA	AA	AA	AA	AA	AA	AA	AA	AA	AA	AA	AA	AA	AA	AA	AA	AA	AA	AB	AA	AA	AB	AA	AA	AA	AA	Ad	AA	AB	AA	Ad	AA	AA	AA	AA	AA	AA
chr1D	220487501	220491500	4000	AA	AB	AB	AB	AB	AB	AB	AA	AB	AB	AB	AA	AB	AA	AA	AA	AA	AB	AB	AA	AB	AA	AA	AA	AA	AA	AA	AA	AA	AA	AB	AA	AB	AB	AA	AB	AA	AB	AA	AB	AA	AA	AA	AA	AA	AB
chr1D	220678501	220683500	5000	AA	AA	AA	AA	AA	AA	AA	AA	AA	AA	AB	AA	AB	AA	AA	AA	AA	AB	AA	AA	AA	AB	AA	AB	AA	AB	AA	AA	AA	AB	AA	AA	AB	AB	AA	AB	AA	AB	AA	AB	AA	AA	AB	AB	AA	BB
chr1D	220960501	220964500	4000	AA	AA	AA	AA	AA	AA	AA	AA	AA	AA	AA	AA	AA	AA	AA	AA	AA	AA	AA	AA	AA	AA	Ad	AA	AA	AA	AA	AA	AA	AA	AA	AA	AA	AA	AA	AB	AA	AA	AA	AA	AA	AB	Ad	AA	AA	Ad
chr1D	221306501	221310500	4000	M	M	M	M	M	M	M	M	M	M	M	M	M	M	M	M	M	M	M	M	M	M	M	M	M	M	M	M	M	M	M	M	M	M	M	M	M	M	M	M	M	M	M	M	M	M
chr1D	221945501	221949500	4000	AB	AA	AB	AB	AB	AB	AB	AB	AB	AB	AB	AB	AB	AB	AB	AB	AB	AB	AB	AB	AB	AB	AB	AB	AB	AB	AB	AB	AB	AB	AB	AB	AB	AB	AB	BB	AB	AB	AB	BB	AB	AB	Ad	AA	AB	Ad
chr1D	221948001	221952500	4500	AA	AA	AA	AA	AA	AA	AA	AB	AA	AA	AA	AB	AA	AA	Ad	AA	AA	AA	Ad	AA	AA	AA	AA	AB	AA	AB	AA	AA	AA	AA	AA	AA	AA	AA	AA	AB	AA	AB	AA	AB	AA	AB	AA	AA	AA	AA
chr1D	222197001	222203000	6000	AA	AB	AA	AA	AA	AA	AA	AA	AA	AA	AA	AA	AA	AA	AA	AA	AA	AA	AA	AA	AA	AA	AA	AA	AA	AA	AA	AA	AA	AA	AB	AA	AA	AA	AA	AA	AA	AB	AA	AA	AA	AA	AA	AA	AA	AA
chr1D	222329501	222334000	4500	AB	BB	AB	AB	BB	BB	AB	AB	BB	AB	BB	AA	AB	AB	AB	AB	AB	AB	BB	AB	BB	BB	BB	BB	BB	BB	AB	BB	AB	BB	AB	BB	BB	BB	AB	AB	AA	BB	BB	BB	AA	BB	AA	BB	BB	AB
chr1D	222474001	222478000	4000	AA	AA	AB	AB	AB	AB	AB	AB	AB	AB	AB	AA	AA	AB	AB	AA	AB	AB	AB	AB	AB	AB	AB	AB	AA	AA	AA	M	AB	AA	AB	AA	AB	AB	AA	Ad	BC	BC	AB	AA	BC	AB	AB	AB	AA	AB
chr1D	222563001	222567000	4000	AB	BB	AB	BC	BC	BC	AB	BB	BB	AB	AB	AB	BC	BC	BB	AB	AB	AB	AB	BB	AB	AB	BB	AB	AB	BB	AB	M	BC	BC	BB	BB	BC	BC	AB	AA	BC	BC	BB	AA	M	BB	AB	BB	AB	BB
chr1D	222722001	222726500	4500	AB	AB	AB	AB	AB	BB	AB	BB	AB	AB	AB	AB	AB	AB	BB	BB	AB	AB	BB	AB	BB	BB	BB	BB	BB	AB	AB	AB	AB	AB	BB	AB	BB	AA	AB	BC	AA	BB	BB	BC	BB	BC	AA	BB	BB	AA
chr1D	222909501	222913500	4000	BC	BB	BC	BB	BB	AB	BC	BC	BB	BC	BC	BC	BC	BB	BC	BC	BC	BC	BC	BB	BC	BC	BC	M	BC	BC	BB	BC	BC	BB	BC	BB	BB	AB	BC	M	AA	BC	M	M	M	M	AB	BC	BC	BB
chr1D	223110501	223114500	4000	AB	BB	AB	AB	AB	AB	AB	BB	AB	AB	AB	AB	BB	AB	AB	AA	AB	AB	AA	AB	AB	AB	AB	AB	AB	AA	AB	BB	AB	BB	BB	AB	AB	AB	AB	Ad	AB	AB	AA	AA	AB	AA	AB	AB	AA	AB
chr1D	223182001	223186000	4000	BB	AB	BB	BB	AB	AB	BB	BB	BB	AB	AB	AB	BB	BC	AB	AB	BB	BB	BB	BB	AB	BC	BB	BB	AB	BB	BB	AB	BB	BB	BB	BB	BB	BB	AB	BB	AA	AB	BB	BB	BB	BB	AB	BB	BB	BB
chr1D	223219501	223223500	4000	AA	AA	AA	AA	AA	AB	AA	AA	AB	AA	AA	AA	AA	AB	AA	AA	AA	AA	AA	AB	BB	AB	AA	AB	AB	AA	AA	AA	AB	AB	AA	AA	AB	AA	AB	AA	Ad	AA	Ad	AA	AA	AA	Ad	AA	AA	AA
chr1D	223798001	223802000	4000	BB	AB	BB	BB	AB	BB	AB	AB	AB	AB	AA	AB	AB	AB	AB	AB	AB	AB	AB	BB	AB	AB	BC	BB	AB	AB	AB	BC	AB	BB	AB	BB	AB	BB	AB	AA	AA	BC	BB	AA	BB	AB	AA	AB	BB	BB
chr1D	224079501	224083500	4000	BB	BB	AB	BB	BB	BC	BB	AB	BB	BB	BB	AB	BB	BC	BB	BB	AB	BB	BC	BB	BB	BB	BB	AB	BB	BB	AB	AB	BB	BB	BB	BB	AB	AB	BB	BC	BC	BB	BB	BC	BB	BB	AB	BB	BB	AB
chr1D	224082001	224086500	4500	AA	AA	AB	AB	AA	AA	AB	AA	AB	AA	AA	AA	AB	AA	AB	AB	AA	AA	AA	AA	AA	AA	AA	AA	AA	AB	AB	AB	AA	AA	AA	AA	AA	AA	AA	AA	AB	AB	AA	AA	AA	AA	AB	AA	AA	AA
chr1D	224107501	224111500	4000	BB	AB	AB	AB	AB	Ad	AB	AB	AB	Ad	Ad	AA	AA	AA	AB	AB	BB	Ad	AA	Ad	AB	BB	AA	AB	AB	AB	AB	AB	Ad	Ad	AB	AB	Ad	Ad	Ad	Ad	BB	Ad	AB	BB	AB	BB	AA	BB	AB	AA
chr1D	224111501	224115500	4000	AA	AA	AA	AA	AA	AA	AA	AA	AA	Ad	AA	AA	AA	AA	AA	AA	AA	AA	Ad	AA	AA	AA	AA	AA	AA	Ad	AA	AA	AA	AA	AA	Ad	AA	AA	Ad	AA	AA	AA	AA	AA	AA	AA	AA	AA	AA	AA
chr1D	224187001	224191000	4000	AA	AA	AA	AA	AA	AA	AA	AA	AA	AA	AA	AB	AA	AA	AA	AA	AA	AA	AA	AA	AA	AA	AA	AA	AA	AA	AA	AA	AA	AA	AA	AA	AA	AA	AA	AA	AA	AB	AA	AA	AA	AA	AA	AA	AA	AA
chr1D	224260001	224264000	4000	AA	AA	AB	AB	AA	AA	AA	AA	AA	AA	AA	AA	AA	AB	AA	AA	AA	AA	AA	AA	AA	AA	AA	AA	AA	AA	AA	AA	AA	AA	AA	AA	AA	AA	AA	AB	AA	AA	AA	AA	AA	AA	AB	AA	AA	AA
chr1D	224418001	224422000	4000	BB	AB	BB	BB	BB	BB	AB	BB	BB	BB	BB	BB	BB	BB	AB	BB	AB	BB	BB	BB	BB	AB	BB	BC	BB	BB	AB	AB	AB	AB	BB	BB	BB	BB	AB	BC	BB	BB	AB	BC	BB	BB	AB	BC	BB	AB
chr1D	224457501	224462000	4500	BB	BB	BB	BB	BB	BB	BB	BB	BB	BB	BB	BB	BB	BB	BB	BB	AB	BB	BB	BB	BB	AB	BB	BB	BB	BB	BB	AB	AB	AB	BB	BB	BB	BB	BB	BB	BB	BB	AB	BC	BB	BB	AB	BB	BB	BB
chr1D	224486501	224491500	5000	AA	AA	AA	AA	Ad	AA	AA	Ad	AA	AA	AA	AB	AA	AA	AA	AA	AA	Ad	AA	AA	AA	AA	AA	AA	AA	AA	AA	AB	AA	AA	AA	AA	AA	AA	AA	AA	AA	BB	AA	AA	AA	AA	AA	AA	AA	Ad
chr1D	224611001	224615000	4000	BB	BB	AB	BB	AB	AB	BB	BB	BB	BB	BB	BB	BB	BB	BB	BC	BB	BB	BB	BB	BB	BB	BC	BB	BC	BB	AB	BB	BB	BB	BB	BB	BB	BB	BB	AB	BB	BB	AB	AB	BB	BB	BB	BB	BB	AB
chr1D	225054001	225059000	5000	AB	AB	AB	AB	AB	AB	AB	AB	AB	AB	AB	AB	AB	AB	AB	AB	AB	AB	AB	AB	AB	BB	AB	AB	AB	AB	BB	AB	AB	AB	AB	AB	AB	AB	AB	BC	BB	AB	BB	BB	BB	BB	AB	BB	BB	AB
chr1D	225263501	225268000	4500	BB	BC	M	M	BC	BB	BB	BC	AB	BC	BC	M	BB	BC	BC	M	BC	BB	BC	BC	BB	BB	AB	BC	BC	BC	BB	BC	BB	BC	BB	AB	AB	M	BC	M	AA	BB	BC	M	M	M	M	BC	M	M
chr1D	225556001	225560000	4000	AA	AA	AA	AA	AA	AB	AB	AA	AA	AB	AA	AA	AA	AB	AB	AB	AA	AA	AB	AB	AB	AA	AB	AB	AA	AB	AA	AA	AB	AB	AA	AA	AB	AB	AA	AA	AB	AA	AA	AB	AA	AA	AB	AB	AA	BB
chr1D	226011501	226017000	5500	AA	AB	AA	AA	AB	AA	AA	Ad	AA	AB	AA	AA	AA	AA	AA	AB	AA	AA	AA	AA	AA	Ad	AA	AA	AA	AA	AA	AB	AA	AA	AA	AA	AA	AA	AA	AA	Ad	BB	AA	AA	AA	AA	AA	AA	AA	AA
chr1D	226138001	226142500	4500	AA	AA	AA	AB	AB	AA	AA	AB	AA	AA	AA	AA	AA	AA	AB	AB	AA	AA	AA	AB	AB	AA	AB	Ad	AA	AA	Ad	BB	AA	AB	AA	AA	AA	AB	Ad	Ad	AA	BB	AA	Ad	AA	AA	AA	AA	AA	AA
chr1D	226535001	226542000	7000	BB	BC	BC	BB	M	BC	BC	BC	BC	BB	BB	BC	BB	BB	BC	BC	BC	BC	BC	M	BC	BC	M	BC	BC	BC	BB	BC	BC	BC	BB	BC	BC	BC	BC	BC	M	BC	BB	BC	BC	BB	M	BC	BB	BC
chr1D	226640001	226644000	4000	BB	AB	AB	BB	AB	BB	AB	BB	AB	BB	AA	AB	BB	AB	AB	AB	AB	BB	BC	AB	AB	BB	BB	AB	AB	AB	AB	BB	BB	BB	BB	BB	AB	AB	BB	AA	AA	BB	AB	AA	BB	AA	AB	AB	AB	AB
chr1D	226850501	226859500	9000	AB	BB	BB	BB	BB	BB	BB	AB	BB	AB	BB	BB	BB	BB	BB	BB	BB	BC	BB	BC	BC	BB	BC	BB	AB	BC	BB	BC	BB	BC	BC	BB	BC	BB	BB	AA	BC	BC	AB	AA	BB	BB	BB	BC	AB	AB
chr1D	226869001	226873500	4500	M	M	M	M	M	M	M	M	M	M	M	M	M	M	M	M	M	M	BC	M	M	M	M	M	M	M	M	M	M	M	M	M	M	M	M	AB	M	M	M	AB	M	M	M	M	BC	M
chr1D	227081501	227086000	4500	BB	AB	BB	AB	AB	AB	AA	AA	AB	AB	AB	BB	AB	AB	AB	AB	AB	AB	AB	AB	BB	AB	AB	AB	BB	AB	AB	AB	AB	AB	AB	AB	BB	BB	AB	AA	BC	BB	AB	AA	BB	AA	AB	AB	AB	AB
chr1D	227871001	227875000	4000	BC	BC	BC	BC	BC	BC	M	BC	BB	BC	BB	BC	BC	BC	BC	BC	BC	BC	BB	BC	BC	BC	BC	BB	BC	BC	BB	BB	M	BB	BC	BC	M	BB	BC	M	BC	BB	BC	M	BC	M	AB	BC	BC	BC
chr1D	227973501	227977500	4000	BB	BB	BB	BB	AB	BB	AB	AB	BB	AA	BB	BB	BB	BB	AB	BB	BB	AB	BB	AB	BB	BB	AB	BB	BB	BB	BB	AB	BB	BB	BB	BC	BB	AB	BB	AB	AB	BB	BB	BB	BB	BB	BB	BB	BB	BB
chr1D	228285501	228289500	4000	AA	AA	AA	AA	AA	AA	AA	AA	AA	AA	AA	AA	AA	AA	AA	AA	AB	AA	AA	AA	AA	AA	AA	AA	AA	AA	AA	AA	AA	AA	AA	AA	AA	AA	AA	BB	AA	AA	AA	AB	AA	AA	AA	AA	AA	AA
chr1D	228872001	228878500	6500	BB	BB	BC	BC	BB	BB	AB	BC	BC	BB	BC	BB	BC	BB	BC	BB	BB	BC	BB	BB	BC	BB	M	BC	BB	M	BC	BC	BC	BC	BB	BB	BC	BC	BC	BC	AA	BC	AB	BC	BB	BB	BC	AB	BC	BB
chr1D	229057001	229061500	4500	M	M	M	M	M	M	M	M	M	M	M	M	M	M	M	M	M	M	M	M	M	M	M	M	M	BC	M	M	M	M	M	M	M	M	M	M	M	M	M	M	M	M	M	M	M	M
chr1D	229383001	229387500	4500	AB	AB	AB	BB	AB	BB	AB	AB	AB	AB	AB	AB	BB	AB	AB	AA	AB	AB	BB	BB	AB	AB	AB	BB	AB	AB	AB	M	BB	BB	BB	BB	BB	BB	AB	AA	BB	BC	AB	AA	BC	AB	AB	AB	AB	AB
chr1D	229469501	229476000	6500	AA	AA	AA	AA	AA	AA	AA	AA	AA	AA	AA	BB	BB	AA	AA	AA	BB	AA	AA	AA	AA	AA	AA	AA	AA	AA	AA	AA	AA	AA	AA	AA	AA	AA	AA	AB	AA	AA	AA	BC	AA	BB	BB	AA	AA	AA
chr1D	230519001	230527500	8500	BB	BB	BB	BB	BC	BB	BB	BB	BB	BB	BB	BB	BB	BC	AB	BB	BB	BB	BB	BB	BC	BB	BB	BB	BB	BB	BB	AB	BB	BB	BB	BB	BB	BB	BB	BC	BB	BB	BB	BB	BB	BB	BB	BB	BB	BB
chr1D	230932501	230941000	8500	AA	AB	AB	AB	AB	AA	AA	AA	AA	AB	AB	AB	AB	AB	AB	AB	AB	AB	AA	AB	AB	AA	AB	AB	AA	AA	AB	AB	AA	AB	AA	AB	AB	AB	AB	AB	M	AB	AB	AA	AA	AA	AB	AA	AA	BB
chr1D	230932501	230955500	23000	AA	AA	AA	AA	AA	AA	AA	AA	AA	AA	AA	AA	AA	AA	AA	AA	AA	AA	AA	AA	AB	AA	AB	AA	AA	AA	AA	AA	AA	AA	AA	AA	AA	AA	AA	AA	BC	AA	AA	AA	AA	AA	AB	AA	AA	AB
chr1D	230951001	230955500	4500	BB	BB	BB	AB	AB	BB	AB	AB	AB	AB	AB	AB	AB	AB	BB	AB	BB	BB	AB	AB	AB	AB	BB	AB	AB	AA	AB	BB	BB	BB	BB	BB	AB	AB	AB	AB	BC	BB	BB	AB	BB	AB	BB	BB	AB	BB
chr1D	231626501	231631500	5000	M	M	M	M	M	M	M	M	M	M	M	M	M	M	M	M	M	M	M	M	M	M	M	M	M	M	M	M	M	M	M	M	M	M	M	M	M	M	M	M	M	M	M	M	M	M
chr1D	231713001	231717000	4000	AB	AB	AB	AB	AB	AB	AB	AB	AB	AB	AB	AB	AB	AB	AA	AB	AB	AB	AB	AA	AB	AB	AB	AB	AA	AB	AB	AB	AA	AA	AB	AB	AB	AB	AB	AB	BC	AB	AB	AB	AB	AB	AB	AB	AB	AB
chr1D	231715001	231719000	4000	AB	AB	AB	AB	BB	AB	AB	AB	AB	AB	AB	AB	AB	AB	AB	AB	AB	AB	AB	AA	AB	AB	AB	AB	AA	AA	AB	AA	AA	AB	AB	AB	AB	AB	AB	AB	BB	AB	AB	AB	AB	AB	AB	AB	AB	AA
chr1D	232401501	232406000	4500	AA	AA	AA	AA	AA	AA	AA	AA	AA	AB	AA	AA	AA	AA	AA	AA	Ad	AA	AA	AA	AA	AA	AA	AA	AA	AA	AA	BB	AA	AA	AA	AA	AA	AB	AA	Ad	AA	AA	AA	Ad	AA	Ad	AA	AA	AA	AA
chr1D	232774001	232778000	4000	Ad	AA	Ad	Ad	AA	Ad	AA	Ad	AA	AA	AA	AA	AA	Ad	Ad	AA	Ad	Ad	AA	AA	Ad	Ad	AA	AA	AA	Ad	AA	AA	AA	Ad	AA	AA	Ad	Ad	AA	Ad	AA	BB	AA	Ad	AA	AA	AA	AA	AA	AA
chr1D	232825001	232829000	4000	AA	AA	AA	AA	AA	AA	AB	AA	AA	AA	AA	AA	AA	AA	AA	AA	AA	AA	AA	AA	AA	AA	AA	AA	AA	AA	Ad	AA	AA	AA	AA	AA	AA	AA	AB	BB	AA	AA	AA	AB	AA	AA	AA	AA	AA	AA
chr1D	233020501	233024500	4000	AA	AA	AA	AA	AA	AB	AB	AB	AA	AB	AB	AA	AA	AA	AA	AA	AB	AA	AA	AB	AA	AA	AB	AA	AB	AB	AB	AB	AA	AA	AA	AA	AA	AB	AB	BC	AA	AB	AA	AB	AA	AA	AA	AB	AA	AA
chr1D	233626501	233630500	4000	AA	AB	AB	AB	AB	AB	AB	AB	AA	AB	AB	AA	AB	AB	AB	AB	AA	AB	AB	AB	AB	AA	AB	AB	AB	AB	AB	BB	AA	AA	AB	AB	AB	AB	AB	AA	AB	BB	AB	AA	AB	AB	AA	AB	AA	Ad
chr1D	233703001	233707500	4500	AB	AA	AB	AB	AB	AA	AB	BB	AB	AB	AA	AB	AB	BB	AB	AB	AA	AA	AA	AA	AB	AB	AB	AB	AB	AA	BB	AB	AB	AB	AB	AB	AB	BB	AB	AA	AA	BB	AA	AB	AA	AA	AB	AB	AB	AB
chr1D	233762501	233767500	5000	BC	M	M	M	M	M	BC	BC	M	BC	BC	M	M	BC	M	BC	M	BC	BC	M	M	M	M	BC	BC	BC	BC	BC	BC	M	M	BC	M	BC	BC	BC	BB	BC	BC	BB	BC	BC	M	BC	BC	M
chr1D	234053001	234058000	5000	M	M	M	M	M	M	M	M	M	M	M	M	M	M	M	M	M	M	M	M	M	M	M	M	M	M	M	M	M	M	M	M	M	M	M	BB	M	M	M	BC	M	M	M	M	M	M
chr1D	234247001	234252000	5000	AA	AB	AA	AA	AB	AA	AA	AA	AA	AA	AA	AA	AA	AA	AA	AA	AA	AB	AA	AB	AA	AA	AA	AA	AA	AA	AA	Ad	AA	AA	AA	AA	AA	AA	AA	AB	AA	AA	AA	AA	AA	AA	AA	AA	AA	AA
chr1D	234267001	234271000	4000	M	M	M	M	M	M	BC	M	M	BC	BC	BC	BC	M	M	M	M	M	M	M	BC	M	M	M	M	M	M	BC	BC	M	BC	M	M	M	M	BC	M	BC	BC	BC	M	M	BB	BC	BC	BC
chr1D	234449001	234454000	5000	AA	AA	AA	AA	AA	AA	AA	AA	AA	AA	AA	AA	AA	AA	AA	AA	AA	AA	AA	AA	AA	AA	AA	AA	AA	AA	AA	AA	AA	AA	AA	AA	AA	AA	AA	AA	AA	AA	AA	AA	AA	AA	AA	AA	AA	AA
chr1D	234666001	234670500	4500	BB	AA	AB	BB	AB	AB	BB	AB	BB	AB	AB	AB	AB	AB	BB	AB	BC	AB	AB	AB	BB	AB	AB	BC	BB	BB	AB	AB	AB	AB	AB	BB	AB	BB	AB	BB	BC	AB	BB	BC	BB	BB	AA	BB	BB	AB
chr1D	235092501	235096500	4000	AA	AA	AA	AA	AA	AA	AA	AB	AA	AA	AA	AA	AA	AA	AA	AA	AA	AA	AA	AA	AA	AA	AA	AA	AA	AA	AA	AA	AA	AA	AA	AA	AA	AA	AA	AA	AA	AB	AA	AA	AA	AA	AA	AA	AA	AA
chr1D	235291001	235295000	4000	AA	AA	AA	AA	AA	AA	AA	AA	AA	AA	AA	AA	AA	AA	AA	AA	AA	AA	AA	AA	AA	AA	AA	AA	AA	AA	AA	AA	AA	AA	AA	AA	AA	AA	AA	BB	AA	AA	AA	AA	AA	AA	AA	AA	AA	AA
chr1D	235347001	235352000	5000	BB	M	BC	BB	BB	BC	BB	BB	AB	AB	BC	BC	BC	BB	BC	BB	BB	BC	BC	BB	BB	BB	BC	BC	M	BB	BC	BB	BB	BB	BC	BC	BB	BC	BB	BC	BB	BC	BB	BC	BC	BB	M	BB	BB	BC
chr1D	235522501	235526500	4000	BC	M	M	M	BC	BC	BC	M	BC	M	M	M	M	M	BC	M	M	BC	M	BC	BC	M	BC	M	M	BC	M	BC	BC	M	BC	BC	M	M	M	M	M	BB	BC	M	M	BC	BC	BC	M	M
chr1D	235701001	235706000	5000	M	BC	BB	BC	BC	BC	BB	BC	M	M	BC	BC	BC	BC	BC	BB	BB	BC	BC	BC	BC	BC	BC	BB	BC	BC	BC	M	BC	BC	M	BC	BC	BC	BC	AA	M	BC	BB	AA	BC	BB	BC	BB	BB	BB
chr1D	235831501	235837500	6000	AA	AA	AA	AA	AA	AA	AA	AA	AA	AA	AA	AA	AA	AA	AA	AA	AA	AA	AA	AA	AA	AA	AA	AA	AA	AA	AA	AA	AA	AA	AA	AA	AA	AA	AA	AA	AA	AB	AA	AB	AA	AA	AA	AB	AA	AB
chr1D	235966001	235971000	5000	AA	AA	AB	AA	AA	AB	AA	AA	AA	AA	AB	AB	AB	AA	AB	AB	AA	AB	AA	AA	AA	AA	AB	AA	AB	AA	AA	AA	AA	AA	AA	AB	AA	AA	AB	AB	AB	AB	AA	AB	AA	AA	AA	AA	AB	AA
chr1D	236006501	236010500	4000	M	M	BC	M	M	M	BC	M	M	M	BC	BC	M	M	M	BC	BC	M	BC	M	M	BC	M	BC	M	M	BC	M	M	BC	M	M	M	M	M	BC	BC	M	BC	BB	M	BC	M	BC	BC	M
chr1D	236333501	236337500	4000	AB	AB	AB	AB	AB	AA	AB	AB	BB	AB	AB	AB	AB	AB	AB	AB	AB	AB	AB	AB	AB	AB	BB	AB	AB	AB	AB	AA	BB	AB	AA	BB	AB	AB	BB	BC	BB	AB	AB	BB	AB	AB	AA	AB	AB	Ad
chr1D	236415001	236420000	5000	AB	BB	BC	BB	BB	BB	BB	AB	AB	BB	BB	BC	BB	BB	AB	BB	BB	BB	BB	BB	BB	BB	BB	BB	BC	BB	BB	BB	BB	BB	BB	BB	AB	AB	BB	BB	BB	BB	BB	AB	BB	BB	BB	BB	BB	AB
chr1D	236432001	236437500	5500	AA	AA	AA	AA	AA	AA	AA	AA	AB	AA	AB	AA	AB	AB	AA	AB	AB	AA	AB	AA	AA	AA	AA	AA	AB	AA	AA	AA	AA	AA	AA	AA	AA	AA	AA	AB	AA	AB	AB	AB	AA	AB	AB	AB	AA	AB
chr1D	236989501	236994500	5000	AA	AA	AA	AA	AA	AA	AA	AA	AA	AA	AA	AA	AA	AA	AA	AB	AA	AA	AA	AA	AA	AA	AA	AB	AA	AA	AA	AB	AA	AA	AB	AA	AA	AA	AA	AA	AA	AB	AA	AA	AA	AA	AA	AA	AB	AA
chr1D	237422501	237427500	5000	AA	AA	AB	AA	AB	AA	AA	AB	AA	BB	BB	AA	AA	AB	AB	AB	AB	AB	BB	AB	AB	AA	AB	AB	BB	AB	AB	AB	AB	AA	AB	AA	AB	AB	AB	BC	AB	AB	AB	AB	AB	AB	AB	AB	AB	BB
chr1D	237457501	237461500	4000	AB	AA	BB	AB	AB	BB	AB	AB	AB	AB	AB	AB	BB	BB	BB	AB	AB	AB	AB	AB	AB	AB	BB	AB	AB	AB	BB	BB	AB	BB	AB	AB	AB	BB	AB	AA	AB	AB	AB	AA	AB	AA	BB	AB	AB	AB
chr1D	237691501	237697000	5500	AA	AA	AA	AA	AA	AA	AA	Ad	AA	AA	AA	AA	AA	AA	AA	AA	AA	AA	AA	AA	Ad	AA	AA	AA	AA	AA	Ad	AA	AA	AA	AA	AA	AA	AA	AA	AA	AA	AA	AA	AB	AA	AA	AA	AA	AA	AA
chr1D	237789001	237793000	4000	AA	AA	AA	AA	AA	AA	AA	AA	AA	AA	AA	AA	AB	AA	AA	AA	AA	AA	AA	AA	AB	AA	AA	AA	AA	AA	AA	AA	AA	AA	AA	AA	AA	AA	AA	BB	AA	AA	AA	AB	AA	AA	AB	AA	AA	AB
chr1D	237791001	237795500	4500	AA	AA	AA	AA	AA	AA	AA	AA	AA	AA	AA	AA	AA	AA	AA	AA	AA	AA	AA	AA	AA	AA	AA	AA	AA	AA	AA	AA	AA	AA	AA	AA	AA	AA	AA	AB	AA	AA	AA	AB	AA	AA	AB	AA	AA	AA
chr1D	238173501	238177500	4000	AA	AA	AA	AA	AA	AA	AA	AA	AA	AA	AA	AA	AA	AA	AB	AA	AA	AA	AB	AA	AA	AA	AB	AA	AA	AA	AA	AA	AA	AA	AA	AA	AB	AA	AA	AB	AB	AA	AA	AB	AA	AA	AA	AA	AA	AA
chr1D	238207501	238211500	4000	AB	AA	AA	AA	AA	AA	AA	AA	AA	AA	AB	AB	AA	AA	AA	AB	AB	AA	AA	AB	AB	AA	AA	AB	AA	AA	AB	AA	AA	AB	AA	AA	AA	AA	AA	BB	dd	AB	AA	AB	AA	AA	AB	AA	AA	AA
chr1D	238513501	238521000	7500	AA	AA	AA	AA	AA	AA	AA	AA	AA	AB	AA	AA	AA	AA	AA	AA	AA	Ad	AA	AA	AA	AA	AA	AA	AA	AA	AA	AB	AA	AA	AA	AA	AA	AA	AA	AA	AA	AB	AA	Ad	AA	AA	AA	AA	AA	AA
chr1D	238618001	238622500	4500	M	BC	BC	M	BC	M	M	M	M	M	M	M	M	M	M	M	M	M	M	M	M	M	M	M	BC	M	M	BB	M	BB	M	M	M	BB	M	M	BC	BB	BB	BC	M	BC	AB	BB	BC	AB
chr1D	238625501	238629500	4000	BB	BC	BC	BC	M	M	M	M	BC	M	M	M	BC	M	BC	M	M	BB	BC	BC	BC	M	M	M	BC	M	M	BB	BB	BC	BC	BC	M	BB	M	BB	BC	AB	BB	BC	BC	BC	AB	AB	BC	AB
chr1D	238769501	238774000	4500	BB	BB	BB	AB	AA	BB	AB	AB	BB	BB	BB	BB	BB	BB	AB	BB	BB	BB	AB	BB	BB	BB	AB	BB	BC	BB	BC	BB	BB	BB	BB	BB	BB	BB	BB	BC	BB	BB	AB	BC	BB	BC	AA	BB	BC	BB
chr1D	238969501	238973500	4000	M	M	M	M	M	M	M	M	M	M	M	M	M	M	M	M	M	M	M	M	M	M	M	M	M	M	M	M	M	M	M	M	M	M	M	AB	BC	M	M	BB	M	M	M	M	BC	M
chr1D	239421001	239426500	5500	M	BC	M	AB	M	M	M	M	M	M	M	M	M	M	M	M	M	M	M	M	M	M	M	M	M	M	M	M	M	M	M	M	M	M	M	AB	M	BC	BC	BC	M	M	M	M	M	M
chr1D	239653001	239658000	5000	Ad	AA	AA	AA	AA	Ad	AA	AA	AA	AA	AA	AA	AA	Ad	AA	AA	AA	AA	AA	Ad	Ad	AA	AA	AA	Ad	AA	AA	AA	Ad	AA	AA	AA	AA	AA	AA	AB	AA	AA	AA	AA	AA	AA	BB	AA	AA	AB
chr1D	240312001	240316000	4000	AA	AA	AA	AB	AA	AA	AA	AA	AA	AA	AB	AA	AA	AA	AA	AA	AA	AB	AA	AA	AB	AA	AA	AA	AA	AA	AA	AB	AA	AA	AA	AA	AA	AA	AA	Ad	AA	AB	AA	Ad	AA	AA	AA	AA	AA	AA
chr1D	240589001	240593000	4000	AA	AA	AA	AA	Ad	AA	Ad	Ad	Ad	AA	Ad	AA	Ad	AA	Ad	Ad	AA	Ad	Ad	Ad	AA	AA	Ad	Ad	AA	AA	Ad	AA	AA	Ad	AA	Ad	Ad	AA	AA	BB	AA	AA	AA	AB	AA	AA	Ad	AA	AB	AA
chr1D	240813001	240818000	5000	BB	AB	AB	BB	BB	AB	BB	BB	BB	BB	AB	BB	AB	BB	BB	AB	AB	BB	AB	BB	BB	BB	BB	BB	AB	BB	BB	AA	AB	BB	BB	BB	AB	AB	AB	BB	BB	AB	AB	BB	AB	AB	AA	AB	AB	AA
chr1D	240934001	240939000	5000	BB	AB	BB	BB	BB	BB	BB	AB	BB	AB	BB	BB	BB	AB	BB	AB	BB	BB	BB	BB	AB	BB	BB	AB	BB	BB	AB	BC	BB	AB	AB	BC	AB	BB	BB	AA	AA	AB	AA	AA	AB	AB	AB	AB	AB	AB
chr1D	240971501	240976500	5000	BB	BC	BB	BC	BB	BB	BB	BB	BB	BB	BB	BB	BC	BB	BB	BB	BB	BC	BB	BB	BB	BB	BC	BB	BB	BB	BC	BC	BB	BB	BC	BB	BB	BB	BB	BB	BC	AB	BB	BB	BB	BB	BC	BB	BB	BB
chr1D	241527001	241531500	4500	M	M	M	M	M	M	M	M	M	M	M	M	M	M	M	M	M	M	M	M	M	M	M	M	M	M	M	M	M	M	M	M	M	M	M	M	M	M	M	M	M	M	M	M	M	M
chr1D	241682001	241696500	14500	M	M	M	M	M	M	M	M	M	M	M	M	M	M	BC	M	M	M	M	M	M	M	M	M	M	M	M	M	M	M	M	M	M	M	M	BC	M	M	BB	M	M	M	M	M	M	M
chr1D	241692001	241696500	4500	M	BC	M	M	M	BC	M	M	M	M	M	M	M	M	BC	M	BC	M	M	M	M	BC	M	M	M	BC	BC	M	M	M	M	M	BC	M	M	BC	M	M	BB	BC	M	M	BC	M	M	M
chr1D	241758001	241762000	4000	AA	AA	AA	AA	AA	AA	AA	AA	AA	AA	AA	AA	AA	Ad	AA	AA	AA	AA	AA	AA	AA	AA	AA	AA	AA	AA	AA	AA	AA	AA	AA	AA	AA	AA	AA	AA	AA	AB	AA	AA	AA	AA	AB	AA	AA	AA
chr1D	242299501	242303500	4000	M	M	M	M	M	M	M	M	M	M	M	M	M	M	M	M	M	M	M	M	M	M	M	M	M	M	M	M	M	M	M	M	M	M	M	BB	M	M	M	BC	M	M	M	M	M	BC
chr1D	242629001	242633500	4500	AA	AA	AA	AA	AA	AA	AA	AA	AA	AA	AA	AA	AA	AA	AB	AA	AA	AA	AA	AA	AA	AA	AA	AA	AA	AA	AA	AA	AA	AA	AB	BB	AA	AA	AA	AA	AA	AA	AA	AA	AA	AA	Ad	AA	AA	Ad
chr1D	242637001	242643000	6000	AA	AA	AA	AA	AA	AA	AA	AA	AA	AB	AB	AA	AA	AB	AA	AA	AA	AB	AB	AA	AB	AA	AA	AA	AA	AB	AB	AB	AA	AA	AB	BB	AB	AA	AA	AA	AA	AA	AA	AB	AA	AA	AB	AA	AB	AB
chr1D	243229501	243233500	4000	BB	BB	BB	AB	BB	AB	AB	BB	BB	BB	BC	BB	AB	AB	BB	BB	BB	AB	BB	BB	BB	AB	AB	BB	BB	BB	BB	M	AB	BB	AB	BB	AB	AB	BC	BB	AB	BC	BB	AB	BB	AB	BB	BB	BB	BB
chr1D	244213501	244219000	5500	AA	AA	AA	AA	AA	AA	AA	AA	AA	AA	AA	AA	AA	AA	AA	AA	AA	AA	AA	AA	AA	AA	AA	AA	AB	AA	AA	AA	AA	AA	AA	AA	AA	AA	AA	AB	AA	AB	AA	AA	AA	AA	AA	AA	AA	AA
chr1D	244424001	244428000	4000	AB	AB	AB	AA	AA	AA	AA	AA	AB	AA	AB	AB	AA	Ad	AA	AB	AB	AB	AA	AB	AB	AA	AA	AB	AB	AB	AA	BB	AA	AA	AB	AB	AA	AA	AA	BB	Ad	AB	AB	AB	AB	AB	AA	AB	AA	BB
chr1D	244494501	244498500	4000	BB	BB	BB	BB	BB	BB	BB	BB	BC	BB	BB	BB	BB	BB	BB	BB	BB	BB	BB	BB	BB	BB	AB	BB	BB	BB	BB	M	AB	BB	BB	BB	BB	BB	BB	BB	M	BC	BB	BB	BC	BB	BC	BB	BB	BC
chr1D	244718501	244722500	4000	M	M	BC	M	M	BC	M	M	M	M	BC	M	BC	M	M	M	M	BC	M	BB	M	M	BC	BC	BC	M	M	BB	M	M	M	BC	M	M	BC	BC	M	BC	BC	BC	M	M	AA	BC	BC	AB
chr1D	244894001	244899000	5000	AB	BB	M	BB	BB	BB	BB	BC	BB	BB	BB	BB	AB	AB	BB	BB	BB	AB	BC	BB	BB	AB	AB	BC	BB	BB	BB	BB	BB	BB	BC	BB	BC	AB	BB	AB	BC	AB	BB	AB	AB	BB	BC	BB	BB	BC
chr1D	244902001	244906000	4000	AB	AB	BB	AB	BB	BB	AB	AB	AB	AB	BB	AB	BB	BB	AA	AB	BB	AB	BB	AB	AB	AB	AB	AB	BB	AB	AA	AB	AA	AB	AA	AB	AB	AB	BB	BB	BB	AA	BB	AB	AB	AB	AB	AB	AB	BB
chr1D	244904501	244909500	5000	M	BC	M	BC	M	BC	M	M	M	M	BC	M	M	M	BC	M	M	BC	M	M	M	M	M	M	M	BC	M	BC	M	M	M	M	M	M	M	M	M	BC	M	M	BC	M	BC	BC	M	BC
chr1D	245076001	245081500	5500	AA	AA	AA	AA	AA	AB	AA	AA	AA	AA	AB	AA	AA	AA	AA	AB	AA	AA	AA	AA	AA	AB	AA	AB	AA	AB	AB	AA	AA	AA	AA	AA	AA	AA	AA	BC	AB	AA	AA	AB	AA	AB	AA	AB	AB	Ad
chr1D	245089001	245093000	4000	AA	AA	AA	AA	AB	AA	AA	AA	AB	AA	AB	AB	AA	AB	AA	AA	AA	AA	AA	AA	AA	AA	AB	AA	AA	AA	AA	AB	AA	AA	AA	AB	AA	AA	AA	AA	AA	AB	AA	AA	AA	AA	AA	AA	AA	AB
chr1D	245109501	245116000	6500	AA	AA	AA	AA	AA	AA	AA	AA	AA	AA	AA	AA	AA	AA	AB	AA	AA	AA	AA	AA	AA	AA	AA	AA	AA	AA	AA	AA	AA	AA	AA	AA	AA	AA	AA	AB	BC	AA	AA	AA	AA	AA	Ad	AA	AA	AA
chr1D	245172001	245178000	6000	BB	BB	BB	BB	BC	BC	BB	BB	BB	AB	BB	AB	BB	AB	BB	BB	BB	BB	BB	BC	BB	BB	BC	BB	BB	BB	AB	BB	BB	BC	BB	BB	BC	BB	AB	BB	BB	AB	BB	AB	BB	BB	AB	AB	BB	BB
chr1D	245455501	245459500	4000	BC	M	BC	BC	BC	BC	BC	M	BC	BC	BC	BC	BC	BC	BC	BC	BC	BC	BC	BC	M	BC	BC	BC	M	BC	BC	BC	BC	M	M	BC	M	BC	BC	BB	BC	BC	BB	BB	BC	BB	BB	BC	BC	BC
chr1D	245472001	245476000	4000	Ad	AA	AA	AA	AB	AA	Ad	AA	AA	AB	AA	AA	Ad	AA	AA	AA	AA	AB	AA	AA	AA	AA	AA	AA	AA	AA	AA	AB	AA	AA	AA	AA	AA	AA	AA	AA	AA	AB	AA	AA	AA	AA	AA	AA	AA	AA
chr1D	245703001	245707000	4000	AA	AA	Ad	AA	AA	AA	AA	AA	AA	AA	AA	AA	AA	AA	Ad	AA	AA	AA	AA	AA	AA	AA	AA	AA	AA	AA	AA	Ad	AA	AA	AA	AA	AA	AA	AA	AA	AA	AA	AA	AA	AA	AA	AA	AA	AA	Ad
chr1D	245877001	245882000	5000	M	M	M	M	M	M	M	M	M	M	M	M	M	M	M	M	M	M	M	M	M	M	M	M	M	M	M	M	M	M	M	M	M	M	M	BC	M	M	M	M	M	M	M	M	M	M
chr1D	246302501	246306500	4000	AA	AA	AA	AA	AA	AA	Ad	AA	AA	AA	Ad	AA	AA	Ad	AA	AA	AA	AA	AA	Ad	AA	AA	AA	AA	AA	Ad	AA	AA	AA	AA	AA	AA	Ad	AA	AA	Ad	AA	BB	AA	Ad	AA	Ad	AA	AA	AA	AA
chr1D	247208001	247212000	4000	M	M	M	M	M	M	M	M	BC	M	M	M	M	M	M	M	M	M	M	M	M	M	M	M	M	M	M	M	M	M	M	M	M	M	M	BC	BC	M	M	BC	M	BC	M	M	BC	M
chr1D	247212501	247216500	4000	M	M	M	M	M	M	M	M	M	M	M	M	M	M	M	M	M	M	M	M	M	M	M	M	M	M	M	M	M	M	M	M	M	M	M	BC	M	M	M	M	M	M	M	M	M	M
chr1D	247269001	247286000	17000	BB	BB	BC	BB	BB	BB	BB	BB	BC	BC	BC	BC	BB	BB	BB	BC	BB	AB	BB	AB	BC	BB	BB	M	BC	BB	BB	BC	BB	BC	AA	AB	BB	AB	AB	BC	BC	BB	BB	BC	M	BB	BC	BB	BC	BC
chr1D	247277501	247286000	8500	M	BC	M	M	BC	BC	BC	BC	BC	M	BC	BC	BB	BB	BC	BC	BC	BC	BC	AB	M	BC	BB	M	BC	BC	BC	M	BB	M	AB	BC	BC	BB	BC	M	BC	BB	BB	BC	M	BC	BC	BB	M	BC
chr1D	247535001	247539000	4000	Ad	AA	AA	AA	AA	AA	AA	AA	AA	AA	AA	AA	AA	AA	AA	AB	AA	Ad	AB	AA	Ad	AA	Ad	AA	Ad	Ad	AA	AB	Ad	AA	AA	AA	AA	AA	AB	AA	AA	AB	AB	AA	AA	AA	Ad	AA	AA	AA
chr1D	247797501	247802500	5000	AA	BB	AA	AA	AA	AA	AA	AA	AA	AA	AA	AA	AA	AA	BC	AA	AA	AA	AA	AB	AA	AA	AA	AA	AA	AA	AA	AA	AA	AA	AA	AA	AB	AA	AA	AA	AA	AA	BB	AB	AA	AA	AA	AA	AA	AA
chr1D	247901501	247905500	4000	BB	BB	AB	AA	AA	AB	AB	AB	BC	BB	AB	BB	AB	AB	BB	BB	BB	AB	AB	BB	AB	BB	BB	AB	AB	AA	AB	BB	BB	BB	BB	BB	BB	BB	BB	Ad	AA	Ad	AA	AA	AA	AA	AA	AA	AA	Ad
chr1D	248115501	248121000	5500	AB	AB	AA	AB	AA	AA	AA	AA	AB	AB	AB	AA	AA	AA	AA	AA	AA	AB	AA	AB	AA	AA	AB	AA	AA	AA	AA	AA	AA	AB	AA	AA	AA	AA	AA	AA	BB	AA	AB	AB	AA	AA	AA	AA	AA	AA
chr1D	248124501	248128500	4000	M	M	M	M	M	M	M	M	M	M	M	M	M	M	M	M	M	M	M	M	M	M	M	M	M	M	M	BC	M	M	M	M	M	M	M	M	BB	M	M	M	M	M	BB	M	M	BC
chr1D	248127501	248134500	7000	AB	AA	AA	AB	AB	AA	AB	AB	AA	AB	AB	AA	AB	AA	AB	AA	AB	AB	AA	AB	AB	AB	AB	AB	AA	AA	AB	AA	AA	AB	AB	AA	AB	AB	AA	AB	BC	AA	AA	AB	AA	AB	AA	AA	AA	AA
chr1D	248169501	248174500	5000	AA	AB	AA	AB	AB	AB	AB	AB	AA	BB	AB	AA	AA	AB	AB	AB	AB	AA	AB	AB	AA	BB	BB	AB	AB	BB	AB	AB	AB	BB	AB	AB	AB	AB	BB	AA	AA	AA	AA	AA	AA	AA	AB	AB	AA	AB
chr1D	248205001	248210000	5000	AA	AA	AA	AA	AA	AA	Ad	AA	AA	AA	AA	AA	AA	AA	AA	AA	AA	AA	AA	AA	AA	AA	AA	AA	AA	AA	AA	AA	AA	AA	AA	AA	AA	AA	AA	AA	AA	AB	AA	AA	AA	AA	AA	AA	AA	AA
chr1D	248446501	248450500	4000	M	M	BC	BC	M	BC	M	BC	M	M	M	M	M	M	M	M	BC	M	BC	M	M	BC	M	BB	BB	BB	BB	M	M	M	M	M	M	M	M	BB	AA	BC	BC	BB	BC	BC	M	BC	BB	BB
chr1D	248513501	248517500	4000	BB	BB	AB	AB	BB	BB	BB	BB	AB	BC	BB	BB	BB	BB	BB	BC	AB	BB	AB	BC	AB	AB	BC	AB	BC	BB	AB	BC	BB	BB	BB	BB	BB	BC	BB	AB	BB	BB	AB	AB	BB	AB	AB	AB	AB	AB
chr1D	248531501	248535500	4000	AB	AA	AA	AA	AA	AB	AA	AA	AA	AB	AA	AA	AA	AA	AB	AA	AA	AA	AA	AB	AA	AA	AA	AA	AA	AB	AA	BB	AB	AA	AB	AA	AB	AA	AB	Ad	AA	AA	AA	Ad	AA	AA	AA	AA	AA	Ad
chr1D	248727501	248732000	4500	AA	Ad	AA	AA	AA	AA	AA	AA	AA	AA	AA	AA	AA	AA	dd	AA	AA	AA	AA	AA	AA	AA	AA	AA	AB	AA	AA	AA	AA	AA	AA	AA	AA	AA	AA	AB	AA	AB	dd	AA	AA	AA	AA	AA	AA	AA
chr1D	248730501	248735500	5000	AA	Ad	AA	AB	AB	AB	AB	AB	AA	AB	AB	AA	AA	AB	dd	AA	AA	AB	AB	AB	AB	AB	AB	AB	AA	AA	AA	AB	AB	AB	AA	AA	AB	AB	AB	AB	AB	BB	dd	AB	AB	AB	AB	AA	AB	AA
chr1D	248861501	248865500	4000	AB	AA	AA	AB	AB	AA	AA	AA	AB	AB	AA	BB	AA	AB	Ad	AB	AB	AA	AB	AB	AA	AA	AB	AA	AA	AA	AB	AB	AB	AA	AB	AB	AB	AB	AA	AA	AA	AA	AA	AA	AA	AB	AB	AA	AA	BB
chr1D	248965501	248969500	4000	Ad	Ad	AA	Ad	Ad	AA	BC	AB	AA	Ad	AA	AA	Ad	Ad	dd	Ad	Ad	Ad	AA	AA	BB	Ad	AA	AA	M	M	AA	AA	Ad	Ad	Ad	Ad	AA	AA	AA	AA	AA	AB	dd	AA	AA	AA	AA	AA	Ad	AA
chr1D	249019001	249024000	5000	AA	Ad	AA	AA	AA	AA	AA	Ad	Ad	AA	AA	Ad	AA	AA	AA	Ad	AA	AA	AA	Ad	AA	AA	AA	AA	AA	AA	AA	AB	AA	AA	Ad	Ad	Ad	AA	Ad	AA	AA	AB	AA	Ad	AA	AA	AA	AA	AA	AA
chr1D	249179501	249185000	5500	AA	AA	AA	AA	AA	AA	AA	AA	AA	AA	AA	AB	AA	AA	AA	AA	AB	AA	AA	AA	AA	AA	AA	AA	AA	AA	AA	AA	AA	AB	AA	AA	AA	AA	AA	AB	BC	AA	AA	AA	AA	AA	Ad	AA	AA	AA
chr1D	249209501	249213500	4000	AB	AA	AA	AA	AB	AB	AB	AA	AA	AB	AB	AA	AB	AA	AA	AB	AB	AA	AA	AA	AA	AA	AB	AB	AA	AA	AB	AB	AB	AB	AA	AA	AA	AB	AA	AB	AA	AA	AA	AB	AA	AB	AA	AB	AA	AA
chr1D	249222501	249227500	5000	AA	AA	AA	AA	AA	AA	AA	AA	AA	AA	AA	AA	AA	AA	AA	AA	AA	AA	AA	AA	AA	AA	AA	AA	AA	AA	AB	AA	AA	AA	AA	AA	AA	AA	AA	AA	AA	AB	AA	AA	AA	AA	AA	AA	AA	AA
chr1D	249331501	249337000	5500	BB	AB	AA	AB	AA	AB	AA	AB	BB	AB	AB	BB	AB	AB	BB	BB	AB	AB	AA	AB	AB	AA	AA	AA	AB	AB	AB	AB	AB	AA	AA	AA	AB	AA	AB	AB	AA	AA	AB	AA	AA	AA	BB	AA	AB	AB
chr1D	249354501	249362000	7500	AB	AA	AA	AB	AB	AB	AA	AB	AA	AB	AA	AB	AA	AA	AA	AB	AA	AB	AA	AA	AA	AB	AB	AA	AA	AB	AA	AA	AA	AA	AA	AA	AA	AA	AA	AB	AA	AA	AB	AB	AA	AB	AA	AB	AA	Ad
chr1D	249791501	249796500	5000	AB	AA	AA	AB	AA	AA	AA	AA	AB	AB	AB	AA	AA	AA	AB	AB	AA	AA	AA	AB	AA	AA	AA	AA	AA	AA	AA	AB	AB	AA	AA	AA	AA	AA	AA	Ad	AA	AB	AB	Ad	AA	AA	AA	AB	AA	AA
chr1D	250187001	250191000	4000	BB	AB	AB	BB	BB	BB	AB	BB	BB	BC	BC	BB	BB	BB	BB	BC	BB	BB	BB	BB	BC	AB	BB	BC	BB	BB	BB	BB	BB	BB	BB	BB	BB	BC	BB	BC	BB	M	BB	BC	BB	BC	M	M	BC	BB
chr1D	250187001	250197500	10500	AA	AB	AB	AA	AA	AA	AA	AA	AA	AA	AA	AA	AA	AA	AA	AA	AA	AA	AA	AA	AA	AA	AA	AA	AA	AA	AA	AA	AA	AA	AA	AA	AB	AA	AA	AB	AA	AB	AB	AA	AA	AA	AA	AA	AA	AB
chr1D	251214501	251219000	4500	BB	AB	BB	BB	AB	AB	AB	BB	BB	AB	AB	AB	AB	AB	BB	BB	AB	AB	AB	BB	AA	BB	BB	AB	AB	AB	AB	BB	AB	BB	BB	AB	BB	BB	AA	AA	AB	BB	AB	AB	BB	AB	AB	AB	AB	AA
chr1D	251215001	251224500	9500	BB	AB	BB	BB	AB	AB	AB	BB	BB	AB	AB	AB	AB	AB	BB	BB	AB	AB	AB	BB	AA	BB	BB	AB	AB	AB	AB	BB	AB	BB	BB	AB	BB	BB	AA	AA	AB	BB	AB	AB	BB	AB	AB	AB	AB	AA
chr1D	251306501	251313000	6500	AB	AB	AB	AA	AB	AA	AB	AB	AB	AA	AA	AA	AB	AB	AB	AB	AB	AB	AB	AB	AA	AB	AB	BB	AA	BB	AB	AA	AA	AB	AA	AB	AA	AB	AB	BB	AA	BC	AB	BB	BB	BB	AA	AB	BB	AB
chr1D	251790501	251794500	4000	AA	AA	AA	AA	Ad	AA	AA	AA	Ad	AA	AA	AA	AA	AA	AA	AA	AA	AA	AA	AA	AA	AA	AA	AA	AA	AA	AA	AA	AA	AA	AA	AA	AA	AA	AA	AB	AA	AB	AA	AA	AA	AA	AA	AA	AA	AA
chr1D	251945501	251950000	4500	BB	BB	BB	BB	AB	BB	BB	BB	BB	BC	BC	BB	M	M	BC	BB	BB	BC	AB	BB	AB	BB	BB	M	BB	BC	AB	BB	BC	BB	AB	BB	BC	BB	BB	BC	M	BB	BB	BB	BB	AB	BC	BB	BB	BB
chr1D	252110501	252118000	7500	AA	AA	AA	AA	AA	AA	AA	AA	AA	AA	AA	AA	AA	AA	AA	AA	AA	AA	AA	AA	AA	AA	AA	AA	AA	AA	AA	AA	AA	AA	AA	AA	AA	AA	AA	AA	AA	AA	AA	AA	AA	AA	AB	AA	AA	AB
chr1D	252229501	252234000	4500	BB	BB	BB	BB	BB	BC	BB	BB	BB	BB	BB	AB	BC	BB	BB	BB	BB	BC	AB	BC	AB	BC	BB	BB	BB	BB	BB	M	BC	BB	BB	BC	BB	BC	BB	BB	BB	M	BB	AB	BB	BB	BB	BB	BB	BB
chr1D	253072501	253076500	4000	AA	AA	AA	AB	AA	AA	AA	AA	AA	AA	AA	AA	AA	AA	AA	AA	AA	AA	AA	AA	AA	AA	AA	AA	AA	AA	AA	AA	AA	AA	AA	AA	AB	AA	AA	AB	BB	AB	AB	AB	AA	AB	AA	AB	AA	AA
chr1D	253171001	253176000	5000	AA	AA	AA	AA	AA	AA	AA	AA	AA	AA	AA	AA	AA	AA	AA	AA	AA	AA	AB	AA	AA	AA	AB	AA	AA	AA	AA	AA	AA	AA	AA	AA	AA	AA	AA	BB	AA	AA	AA	AB	AA	AA	Ad	AA	AA	AA
chr1D	253185501	253191000	5500	M	BB	M	M	BC	BC	BC	M	BC	M	M	M	BB	M	M	BB	BC	BC	BC	M	M	M	M	M	M	BB	BC	BC	BC	M	BC	BC	BC	BC	M	M	M	BC	BB	M	M	BC	BC	BC	BB	BC
chr1D	253365001	253369500	4500	Ad	AA	AA	AA	AA	Ad	AA	AA	AA	AA	AA	AA	AA	Ad	AA	Ad	AA	AA	Ad	AA	AA	AA	Ad	AA	AA	AA	Ad	AA	AA	AA	AA	AA	AA	Ad	Ad	AA	AA	AB	AA	AA	AA	AA	AA	AA	AA	AA
chr1D	253509501	253513500	4000	BC	M	BC	M	M	M	M	BC	M	M	M	BC	BB	M	M	M	BC	BC	M	M	M	M	M	M	BC	M	M	BC	M	BC	M	BC	M	BC	BC	M	BB	BC	BC	BC	BC	M	BB	M	BC	M
chr1D	254023001	254029500	6500	AA	AA	AA	AA	AA	AA	AA	AA	AA	AA	AA	AA	AA	AA	AA	AA	AA	AA	AA	AA	AA	AA	AA	AA	Ad	AA	AA	AA	AA	AA	AA	AA	AA	AA	AA	AB	AA	AB	AA	AB	AA	AA	AA	AA	AA	AA
chr1D	254380001	254406000	26000	AA	AA	AB	AA	AA	AB	AA	AA	AA	AA	AA	AA	AA	AA	AA	AB	AA	AA	AA	AA	AA	AB	AA	AA	AA	AA	AA	AA	AA	AA	AB	AA	AA	AB	AA	M	BB	AB	AB	M	BB	AB	AA	AA	BB	BB
chr1D	254464001	254471500	7500	BB	BB	BB	BB	BB	BB	BB	BB	BB	BB	BB	BB	BB	M	BB	M	M	BB	BB	BB	M	M	BB	M	M	BB	BB	BB	BB	BB	BB	BB	BB	BB	BB	M	M	M	M	M	M	M	M	M	M	M
chr1D	254521501	254533000	11500	AA	AA	AB	AA	AA	AB	AB	AA	AA	AA	AB	AA	AA	AA	AA	AA	AA	AA	AA	AA	AA	AB	AB	AA	AA	AA	AB	AA	AA	AB	AA	AA	AA	AA	AA	M	AA	AA	AB	M	AB	AB	AB	AA	AB	AB
chr1D	255746001	255750000	4000	M	M	M	M	M	M	M	M	M	M	M	M	M	M	M	M	M	M	M	M	M	M	M	M	M	M	M	M	M	M	M	M	M	M	M	BC	M	M	M	BC	M	M	M	M	M	M
chr1D	255827001	255833500	6500	AA	AA	AA	AA	AA	AA	AB	AA	AA	AA	Ad	Ad	Ad	AA	AA	AA	AB	AA	AA	AA	AA	AA	AA	AB	AB	AA	AA	AA	AA	AA	AA	AA	AA	AA	AA	BC	AA	AA	AA	AB	AA	AB	Ad	AA	AA	AB
chr1D	256122001	256126500	4500	AB	AA	AA	AA	AA	AA	AA	AA	AA	AA	AA	Ad	AA	AA	AA	AA	AA	AB	AA	AA	AA	AA	AA	AA	AA	AA	AA	AA	AA	AA	AA	AA	AA	AA	AA	AA	AA	AA	AA	AA	AA	AA	AA	AA	AA	AA
chr1D	256250001	256254500	4500	BB	AB	BB	AB	AB	BB	AB	BB	AA	AB	AB	BB	AB	AB	BB	AB	BB	BC	BB	AB	AB	AB	AB	AB	BB	AB	BB	AB	AB	AB	AB	AB	AB	BB	BB	BC	BB	BB	BB	BC	BB	BC	AA	BB	BB	AB
chr1D	256258001	256262000	4000	M	M	M	M	BC	M	M	M	M	M	M	M	M	M	M	M	BC	M	M	M	M	M	M	M	M	M	M	M	M	M	M	M	M	M	M	BB	AB	BC	M	M	M	M	M	M	M	M
chr1D	256297001	256306000	9000	M	M	M	M	M	M	M	M	M	M	M	M	M	M	M	M	M	M	M	M	M	M	M	M	M	M	M	M	M	M	M	M	M	M	M	BC	M	M	M	M	M	M	M	M	M	M
chr1D	256584501	256590500	6000	AA	AA	AA	AA	AA	Ad	AA	AA	AA	Ad	AA	Ad	AA	AA	Ad	Ad	AA	AA	Ad	AA	Ad	AA	AA	AA	Ad	AA	AA	AA	AA	AA	Ad	AA	AA	AA	Ad	AB	AA	AB	AA	AA	AA	AA	AA	AA	Ad	AB
chr1D	256819001	256823000	4000	M	M	M	M	M	M	M	M	M	M	M	M	M	M	M	M	M	M	M	M	M	M	M	M	M	M	M	M	M	M	M	M	M	M	M	M	AA	M	M	M	M	M	M	M	M	BC
chr1D	256849001	256854500	5500	AA	AA	AA	AA	AA	AB	AA	AA	AA	AA	AA	AA	AB	Ad	AA	AA	AA	AB	Ad	AA	AA	AA	AA	AA	AA	AB	AA	AA	AB	AA	AA	AA	AA	AA	AA	AA	AA	AA	AA	AA	AA	Ad	Ad	AA	AA	AA
chr1D	257430001	257434000	4000	BC	M	M	M	M	M	M	M	BC	M	M	M	M	M	M	M	M	M	M	M	M	M	M	M	M	M	M	M	M	M	M	M	M	M	M	M	M	BB	BB	M	M	M	AB	M	M	BB
chr1D	258305501	258309500	4000	BC	M	M	M	M	M	M	M	M	M	M	M	M	M	M	M	M	M	BC	M	M	M	M	M	M	M	M	M	M	M	M	BC	M	M	BC	M	M	BB	BC	M	M	M	BB	BC	M	BB
chr1D	258397001	258401000	4000	M	M	M	M	M	M	M	M	M	M	M	M	M	M	M	M	BC	M	M	M	M	M	M	M	M	M	M	M	M	M	M	M	M	M	M	AB	M	BC	M	BC	M	BC	M	M	M	M
chr1D	258473501	258477500	4000	AA	AA	AA	AA	AA	BC	AA	AA	AA	AA	AA	AA	AA	AA	BB	AA	AA	AA	BC	AA	AA	AA	M	AA	AA	AA	AA	AA	AB	AA	AA	AA	AA	AA	AA	AA	AA	AA	AB	AA	AA	AA	AA	AA	AA	AA
chr1D	258486001	258500000	14000	AA	AA	AA	AA	AA	AA	AA	AA	BB	AA	AA	AA	AA	AA	AA	AA	AA	AA	AA	AA	AA	AA	AA	AA	AA	AA	AA	AA	AA	AA	AA	AA	AA	AA	AA	AB	AA	AA	AA	AA	AA	AA	AA	AA	AA	AA
chr1D	259176001	259180500	4500	M	M	M	M	AB	M	M	M	M	M	M	M	M	M	M	M	M	M	M	M	M	M	M	M	M	M	M	M	M	M	M	M	M	M	M	M	M	BC	M	M	M	M	M	M	M	M
chr1D	259691501	259696500	5000	M	BC	M	M	BB	BC	M	BB	BC	M	M	M	M	M	M	M	M	M	M	M	M	M	M	M	M	BC	M	BB	M	M	M	M	M	BC	M	M	M	BC	M	BC	BC	M	BC	M	BC	M
chr1D	259729001	259733000	4000	AB	BB	BC	AB	BB	BC	BC	BB	BB	BB	BB	BB	BB	BB	BC	BB	BB	BC	BB	BC	BB	BB	BB	BC	BC	BC	BB	BC	BB	BB	BB	BB	BB	BB	BC	AB	BB	BB	BB	BB	BB	BB	BB	BB	BB	BB
chr1D	259840501	259847000	6500	Ad	AA	AA	AA	Ad	AA	AA	AA	AA	AA	AA	AA	AA	AA	AA	AA	AA	AA	AA	AA	AA	AA	AA	AA	AA	AA	AA	AA	AA	AA	AA	AA	AA	AA	AA	Ad	AB	AB	AA	AA	AA	AA	AA	AA	AA	AB
chr1D	261325001	261329500	4500	BC	BC	BC	BC	BB	BB	BC	M	BC	M	BB	BB	BB	BC	M	BC	BB	M	BC	BC	BC	BC	BB	AA	AB	BB	AA	BB	BC	BC	BB	BC	BC	BC	BC	BB	AA	BB	BB	BC	BC	BB	M	BC	BB	BC
chr1D	261955501	261959500	4000	AA	AA	AA	AA	AA	AA	AA	AA	AA	AA	AA	AA	AA	AA	AA	AA	AA	AB	AA	AA	AA	AB	AA	AA	AA	AA	AB	AA	AB	AB	AA	AB	AA	AB	AA	AA	AA	AA	AA	AB	AA	AA	AA	AA	AA	AA
chr1D	262066501	262070500	4000	BC	BC	M	BC	BC	BC	BC	BC	BC	BC	BC	AB	BB	BC	BB	BB	BC	BC	BC	M	BC	BC	BC	BC	BC	M	BC	BC	BC	BC	BC	BB	BB	BC	BC	AB	AB	BB	BB	AB	BB	AB	BB	BB	BB	BC
chr1D	262323001	262327000	4000	Ad	AB	AB	AA	AB	AB	AB	BB	Ad	AB	Ad	Ad	AB	AA	Ad	AB	BB	AB	AA	AA	AB	BB	AB	AB	AB	BB	BB	AB	AA	AB	AB	AB	AA	AB	AB	AB	BB	BB	AA	BB	BB	BB	AB	BC	BB	AA
chr1D	262362001	262366000	4000	AB	AA	AB	AA	AA	AB	AA	AA	AA	AB	AA	AB	AA	AA	AA	AA	AA	AA	AA	AB	AB	AB	AA	AA	AA	AB	AA	AA	AA	AA	AA	AB	AA	AA	AB	BB	AA	AB	AA	AB	AA	AA	AA	AA	AA	AA
chr1D	262459001	262464000	5000	AA	AA	AA	AA	AA	AA	AA	AA	AA	AA	AA	AA	AA	AA	AA	AA	AA	AA	AA	AA	AA	AA	AA	AA	AA	AA	AA	Ad	AA	AA	AA	AA	AA	AA	AA	AA	AA	AB	AA	AB	AA	AA	AA	AA	AA	AA
chr1D	262480501	262488000	7500	BC	BC	M	BC	M	BC	BB	BC	M	BC	M	BB	BB	BC	BB	BC	BC	BC	BC	BC	BC	BC	BC	BC	BC	M	M	BC	BC	BC	BC	BC	BC	BB	BC	BC	BB	BC	BC	BC	M	BC	M	BC	BB	M
chr1D	263367001	263373000	6000	BC	BB	BC	BC	BC	BC	BC	BB	BC	BB	BC	BB	BC	BC	BC	BC	BC	BC	BC	BC	BC	BC	BB	BB	BC	BC	BC	BC	BC	BC	BC	BC	BB	M	BC	BB	AA	BC	BC	BB	BC	BB	M	BC	BB	M
chr1D	263388501	263392500	4000	BB	AB	BB	BB	BB	BB	BB	BB	BB	AB	AB	AB	AB	AB	BB	AB	BB	AB	AB	BB	AB	BB	BB	AB	AB	BB	AB	BC	BB	BC	BB	AB	AB	BB	BB	AB	dd	BB	BB	AB	BB	AB	AB	BB	AB	AB
chr1D	263531001	263540500	9500	AA	AA	AA	AA	AA	AA	AA	AA	AA	AA	AA	AA	AA	AA	AA	AA	AA	AA	AA	AA	AA	AA	AA	AA	AA	AA	AA	AA	AA	AA	AA	AA	AA	AA	BB	AA	AA	AA	AA	AA	AA	AA	AA	AA	AA	AA
chr1D	263547001	263826500	279500	AA	AA	AA	AA	AA	AA	AA	AA	AA	AA	AA	AA	AA	AA	AA	AA	AA	AA	AA	AA	AA	AA	AA	AA	AA	AA	AA	AA	AA	AA	AA	AA	AA	AA	BB	AA	AA	AA	AA	AA	AA	AA	AA	AA	AA	AA
chr1D	264184501	264188500	4000	M	BC	M	M	BC	M	BC	M	M	M	M	BC	M	BC	M	BC	M	BC	M	BC	BC	M	BB	M	BC	BC	M	M	M	M	M	BC	M	M	M	BC	BC	M	BC	M	M	M	M	M	M	M
chr1D	264410001	264414000	4000	BB	BC	BB	BB	BB	BB	BB	BB	BC	BB	BB	BB	BC	BB	BB	BB	BB	BC	BB	BB	BC	BB	BB	BB	BB	BB	BB	BB	BB	BB	BB	BB	BB	BB	BB	AB	AB	AB	AB	AB	BB	BB	AB	AB	AA	AA
chr1D	264704501	264708500	4000	AA	AB	AB	AA	AA	AB	AA	AA	AB	AA	AA	AA	AA	AB	AA	AA	AA	AB	AA	AB	AA	AB	AA	AA	AA	AA	AB	BB	AB	AB	AB	AA	AB	AB	AA	AA	dd	AA	AA	Ad	AA	AA	AA	AA	AA	Ad
chr1D	265675501	265679500	4000	AA	BB	AB	Ad	Ad	AB	AB	AB	AB	AA	Ad	Ad	AB	AB	AB	BB	AB	Ad	AB	AA	BB	AA	AA	Ad	BC	AA	BC	AB	AB	AB	AB	BB	BB	Ad	Ad	AA	dd	AB	AA	AA	AA	AB	AB	BC	BC	BC
chr1D	265767501	265771500	4000	BC	BB	BC	BC	BC	BC	BB	BB	BC	BC	BC	BB	BB	BC	BC	BB	BC	BB	BC	BB	BC	BB	BC	BC	BC	BB	BB	BC	BC	BB	BC	BB	BB	BC	BB	BB	AB	BC	BC	BB	BC	BB	BB	BB	BB	BB
chr1D	266253001	266257000	4000	AA	AA	AA	AA	AA	AA	AA	AA	AA	AA	AA	AA	AB	AA	AA	AA	AA	AA	AA	AB	AA	AA	AA	AA	AA	AA	AA	AA	AA	AA	AA	AA	AA	AA	AA	AB	AA	AA	AA	AA	AA	AA	AA	AA	AA	AA
chr1D	266303001	266307500	4500	AA	AA	AA	AA	AA	AA	AA	AA	AA	AA	AA	AA	AA	AA	AA	AA	AA	AA	AA	AA	AA	AA	AB	AA	AA	AA	AA	AA	AA	AA	AA	AA	AA	AA	AA	AA	BB	AA	AA	AA	AA	AA	AA	AA	AA	AA
chr1D	266324501	266328500	4000	AA	AA	AA	AA	AA	AA	AA	AA	AA	AA	AA	AA	AA	AA	AA	AA	AA	AA	AA	AA	AA	AA	AA	AA	AA	AA	AA	AA	AA	AA	AA	AA	AA	AA	AA	AB	Ad	AB	AA	AA	AA	AA	AA	AA	AA	AA
chr1D	267034501	267039000	4500	AB	AB	AB	AB	AB	AB	AA	BB	BB	BB	AA	AB	AB	BB	AB	AB	BB	AB	BB	BB	AB	AB	AB	AB	AB	AB	BB	AB	AB	AB	AB	BB	AB	AB	BB	BC	BB	BB	BB	AB	AB	BB	AB	BB	BB	AB
chr1D	267108501	267112500	4000	AB	AB	BB	AB	AB	AB	AB	AB	AB	AB	AB	AA	AB	AB	AB	AB	BB	AB	AB	AB	BB	AB	AB	AB	AB	AB	BB	BB	AB	AB	AB	AB	AB	AB	AB	AB	AB	BB	AB	AB	BB	AB	AB	AB	AB	AB
chr1D	267712001	267720000	8000	AA	AA	AA	AA	AA	AA	AA	AA	AA	AA	AA	AA	AA	AA	AA	AA	AA	AA	AA	AA	AA	AA	AA	AA	AA	AA	AA	AA	AA	AA	AA	AA	AA	AA	AA	AA	AA	AB	AA	AB	AA	AA	AA	AA	AA	AA
chr1D	268042501	268047000	4500	AB	BB	BB	BB	AB	BB	BC	BB	BB	BB	AB	AB	BB	BB	BB	AB	AB	BB	BB	AB	BB	AB	BB	BB	BB	AB	BB	BC	AB	BB	BB	BB	BB	AB	BB	AB	BC	AB	BB	AB	BB	BB	BC	BB	AB	BC
chr1D	268698501	268702500	4000	M	M	M	M	M	M	M	BC	M	M	M	M	M	M	M	M	M	M	M	M	M	M	M	M	M	M	M	M	M	M	M	M	M	M	M	M	BB	M	M	BB	M	M	M	M	BC	M
chr1D	268955001	268959500	4500	BB	AA	BB	BB	BC	BB	AB	AB	BC	AB	AB	BB	AB	AB	BB	BC	AB	BC	AB	BB	BB	AB	BB	BC	BC	BB	AB	M	BC	BB	AB	BC	BB	AB	BB	AA	M	M	M	AA	M	BB	BC	BC	BB	M
chr1D	269360001	269364000	4000	AB	AB	AB	AB	AB	BB	BB	BB	BB	AB	BB	AB	AB	BB	AB	BB	BB	BB	BB	AB	BB	BB	AB	BB	BB	BB	BB	BB	AB	BB	AB	AB	BB	AB	AB	BC	AA	AB	BB	BC	BB	BB	AA	BB	BB	AB
chr1D	269382501	269387000	4500	AB	AA	AA	AB	AB	AB	AB	AA	AB	AB	AB	AA	AA	AB	AB	AA	AB	AB	AA	AB	AB	AA	AB	AB	AB	AB	AB	AA	AB	AB	AB	AA	AA	AB	AB	BC	Ad	AA	AA	AA	AA	AA	AA	AB	AA	AA
chr1D	269510501	269515500	5000	AA	AA	AA	AA	AA	AA	AA	AA	AA	AA	AA	AA	AA	AA	AA	AA	AA	AA	AA	AA	AA	AA	AA	AA	AA	AA	AA	AB	AA	AA	AA	AA	AA	AA	AA	AA	AA	AB	AA	Ad	AA	AA	AA	AA	AA	AB
chr1D	269780501	269784500	4000	AB	M	M	AB	BB	M	M	M	BB	M	BB	BB	M	M	BB	M	BC	M	M	BC	M	M	M	M	M	M	M	M	M	BC	BC	M	M	M	M	BB	BB	M	BB	BB	M	BB	M	BB	BC	BB
chr1D	270252001	270266000	14000	AA	AA	AA	AB	AA	AA	AA	AA	AB	AB	AA	AB	AA	AA	AA	AB	AB	AA	AA	AA	AA	AA	AA	AA	AA	AA	AA	AA	AB	AB	AA	AA	AA	AB	AB	AA	AA	AA	AA	AA	AA	AA	AA	M	AA	AB
chr1D	270388001	270393500	5500	AA	AA	AB	AA	AA	AB	AA	AA	BB	AB	AA	AB	AB	AA	AB	AB	AB	AA	AA	AA	AA	BB	AB	AB	AA	AA	AB	Ad	AA	AB	AA	AA	BB	AB	AB	AB	AB	AB	AA	AB	AA	BB	AA	BC	BB	AB
chr1D	270390001	270397000	7000	AA	AA	AB	AB	AA	AA	AA	AA	AB	AA	AA	AB	AB	AA	AA	AB	AB	AA	AA	AA	AA	AB	AA	AA	AA	AB	AB	AA	AA	AB	AA	AA	AB	AA	AA	AA	AA	AA	AA	AB	AA	AB	AA	M	AB	AB
chr1D	270452001	270460000	8000	AA	AA	AA	AA	AA	AA	AA	AA	AA	AA	AA	AA	AA	AA	AA	AA	AA	AA	AA	AA	AA	AA	AA	AA	AA	AA	AA	AA	AA	AA	AA	AA	AA	AA	AB	AA	AA	AA	AA	AA	AA	AA	AA	M	AA	AA
chr1D	270483001	270487000	4000	AA	AA	AA	Ad	AA	AA	Ad	AA	AA	AA	AA	AA	AA	AA	AA	AA	AA	Ad	AA	AA	AA	AA	Ad	AA	AA	AA	AA	AA	AA	AA	Ad	AA	AA	AA	AA	AB	AA	AA	AA	AB	AA	AA	AA	AA	AA	AA
chr1D	270577501	270585500	8000	AB	AB	AB	AA	AB	AB	AB	AB	AB	AB	AA	AB	AB	AB	AA	AB	AB	AB	AB	AB	AB	AB	AB	AB	AB	AB	AB	AA	AB	AB	AB	AB	AA	AB	AA	AB	AB	AB	AA	AB	AA	AB	AA	M	AB	AA
chr1D	270583001	270592000	9000	AA	AA	AA	AA	AA	AA	AA	AA	AA	AA	AA	AA	AA	AA	AA	AA	AB	AA	AA	AA	AA	AB	AB	AB	AA	AA	AA	AA	AA	AB	AA	AB	AA	AB	AA	AA	AB	AB	AA	AA	AA	AB	AB	BB	AB	AA
chr1D	270610501	270614500	4000	M	M	M	M	M	M	M	M	M	M	M	M	M	M	M	M	M	M	M	M	M	M	M	M	M	M	M	M	M	M	M	M	M	M	M	AB	AB	M	M	BC	M	M	M	M	M	M
chr1D	270666001	270670000	4000	BC	M	M	M	BC	BC	M	BC	M	M	M	M	M	M	M	M	M	M	M	M	M	M	M	M	M	BC	M	BC	M	M	M	M	M	M	M	M	AA	M	M	M	M	M	AB	BC	M	AB
chr1D	270726501	270731000	4500	AA	AA	AA	AA	AA	AA	AA	AA	AA	AB	AA	AA	AB	AB	AA	AA	AA	AA	AA	AA	AB	AA	AA	AA	AA	AA	AA	AA	AA	AA	AA	AA	AA	AA	AA	AB	AA	AB	AA	Ad	AA	AA	AA	AA	AA	Ad
chr1D	270951501	270955500	4000	AA	AA	AA	AA	AA	AB	AA	AA	AA	AA	AA	AA	AA	AA	AA	AA	AA	AA	AA	AA	AA	AA	AA	AB	AB	AA	AA	AA	AA	AA	AA	AB	AA	AA	AA	AA	AA	BB	AB	AA	AA	AA	AA	AA	AA	AA
chr1D	271017001	271025500	8500	AA	AA	AA	AA	AA	AA	AA	AA	AA	AB	AA	AA	AA	AA	AA	AA	AA	AA	AA	AA	AA	AA	AA	AA	AA	AA	AA	AA	AA	AA	AA	AA	AB	AA	AA	AB	AA	AA	AA	AB	AA	AB	Ad	M	AB	AB
chr1D	271152501	271157000	4500	AA	AA	AA	AB	AA	AA	AA	AA	BC	BB	AA	BB	BB	AA	BB	BB	BC	AB	AA	BC	AA	BC	BB	AA	AA	AA	AA	AA	BB	BB	AA	AA	BB	BB	BB	AA	AA	BB	AA	AA	AA	BB	AA	M	BB	AB
chr1D	271198001	271202000	4000	AA	AA	AA	AA	AA	AA	AA	AA	AA	AA	AA	AA	AB	AA	AA	AA	AA	AA	AA	AB	AA	AA	AA	AA	AA	AA	AA	AB	AA	AA	AA	AA	AA	AA	AA	AA	Ad	AB	AA	AA	AA	AA	AA	AA	AA	AA
chr1D	271478501	271482500	4000	AA	AA	AA	AA	AA	AA	AA	AA	AA	AA	AA	AA	AA	AA	AA	AA	AA	AA	AA	AA	AA	AA	AA	AA	AA	AA	AA	AA	AA	AA	AB	AA	AA	AA	AA	AA	AA	AB	AB	AA	AA	AA	AA	AA	AA	AA
chr1D	271584001	271589000	5000	M	M	BC	M	M	M	BC	BC	M	M	BC	BC	BC	BB	BC	M	M	BC	M	M	BC	M	M	BC	M	M	M	BC	BC	BC	M	M	BC	BC	M	BC	M	M	M	BC	M	BC	M	M	M	BC
chr1D	271690501	271694500	4000	AA	AA	AA	AA	AB	AB	AA	AA	AB	AA	AA	AB	AB	AA	AA	AA	AA	AA	AA	AB	AA	AB	AB	AA	AA	AA	AA	Ad	AB	AB	AA	AA	AB	AA	AA	AB	AA	AB	AA	AB	AA	AB	AA	BC	AB	AA
chr1D	271736001	271743500	7500	AA	AA	AA	AA	AB	AB	AB	AA	AB	AB	AA	AB	AB	AA	AB	BB	AB	AB	AA	BB	AA	BB	BB	AA	AA	AA	AA	AA	AB	AB	AA	AA	AB	BB	BB	AB	AA	AB	AA	AA	AA	AB	AA	M	AB	AA
chr1D	271830501	271835000	4500	BB	BB	AB	AB	AB	BB	BB	AB	AB	AB	AB	AA	AB	BC	AB	AB	AB	AB	AA	AB	AA	AB	AA	AA	AB	AB	AB	M	BB	AB	AB	AB	AB	BB	AA	AA	AB	BC	AB	AA	BC	BB	AB	BB	AA	AB
chr1D	271883001	271887000	4000	BB	BB	AB	BB	AB	AB	AB	AB	BB	AB	AB	BB	AB	AB	AA	AB	AA	AA	AB	AA	AB	BB	BB	AB	AB	BB	AB	AB	BB	AB	AB	BB	AB	AB	AB	BB	AA	BB	AB	BB	AB	AB	AA	M	BB	AB
chr1D	271923501	271928000	4500	AA	AA	AA	AA	AA	AA	AA	BB	AA	AA	AA	AA	AA	AA	AA	AA	AA	AA	AA	AA	AA	AA	AA	AA	BB	AA	AA	AA	AA	AA	AA	AA	AA	AA	AA	AA	dd	Ad	AA	AA	AA	Ad	AA	AA	Ad	AA
chr1D	271990501	272001000	10500	BC	BC	BC	M	BC	BB	BC	BB	M	M	BB	M	M	BC	M	M	M	BC	BB	M	M	M	M	BC	BB	BC	M	BB	M	M	M	M	M	M	M	M	BB	M	BC	BC	BC	M	AB	M	BC	BB
chr1D	271997001	272001000	4000	BC	BC	BC	M	BC	BC	M	BC	M	M	BC	M	M	BC	M	M	M	BC	BC	M	M	M	M	BC	BC	BC	M	BC	M	M	M	M	M	M	M	M	BB	M	BC	BC	BC	M	BB	M	BC	BC
chr1D	272019001	272024000	5000	AB	AA	AA	AB	AA	AA	AA	AA	AB	AA	AA	AA	Ad	AB	AA	AB	Ad	AA	AA	AA	AA	AA	AA	AA	AB	AA	AA	M	AB	AA	AA	AB	AB	AB	AA	Ad	dd	BB	AA	Ad	BB	AA	AA	AA	Ad	AA
chr1D	272247501	272251500	4000	BB	AB	AB	AB	AB	AB	AB	AA	AB	BB	AA	AB	AA	AA	AA	AA	AB	AB	AA	AB	AA	AA	AA	AA	AA	AB	AA	AA	BB	AA	AB	AA	AB	AB	AB	AA	AA	AA	AB	AA	AA	AA	AB	AA	AA	AA
chr1D	272279001	272284500	5500	AA	AA	AA	AA	AA	AA	AA	AA	AA	AA	AA	AB	AA	AA	AA	AA	AB	AA	AA	AB	AA	AB	AA	AA	AA	AA	AA	AA	AA	AA	AA	AB	AB	AA	AA	AB	AA	AB	AA	AA	AA	AA	AA	BC	AB	Ad
chr1D	272322001	272329500	7500	BB	BB	BB	BB	BB	BB	BB	BB	BB	BB	BB	BB	BB	AB	BB	BC	BB	BB	BB	BB	BB	BB	BB	BC	BB	BC	BB	BB	BB	BB	BB	BB	BB	BB	BB	M	AA	BC	BC	M	BC	M	AB	BC	BC	BB
chr1D	272372501	272377500	5000	AA	AA	AA	AA	AA	AA	AB	AA	AA	AA	AA	AA	AA	AA	AA	AB	AA	AA	AA	AA	AA	AA	AA	AA	AB	AA	AA	AB	AA	AA	AA	AA	AA	AA	AA	BB	AA	AA	AA	AB	AA	AA	AA	AA	AA	AB
chr1D	272383001	272387000	4000	BB	AB	AB	AB	AB	AA	BB	AB	AB	BB	BB	AB	AB	BB	BB	AA	AB	BB	AA	AB	AB	BB	BB	AB	AB	AB	AA	Ad	BB	AB	AB	AA	AB	AA	AB	AB	AA	AB	AB	AB	AA	AA	AA	AB	AA	AA
chr1D	272741501	272745500	4000	M	M	M	M	M	M	M	M	M	M	M	M	M	M	M	M	M	M	M	M	M	M	M	M	M	M	M	M	M	M	M	M	M	M	M	BC	M	M	M	M	M	M	M	M	M	BC
chr1D	273049001	273054500	5500	M	M	M	M	M	M	M	M	M	M	M	M	M	M	M	M	M	M	M	M	M	M	M	M	M	M	M	M	M	M	M	M	M	M	M	M	M	M	M	M	M	M	M	M	M	M
chr1D	273243501	273251000	7500	M	M	M	M	M	M	M	M	M	M	M	M	M	M	M	M	M	M	M	M	M	M	M	M	M	M	M	M	M	M	M	M	M	M	M	BB	M	M	M	M	M	M	M	M	M	M
chr1D	273336001	273342500	6500	AB	AA	AB	AA	AA	AB	AA	AA	AB	AA	AA	Ad	AA	AB	AA	AA	AA	AA	AA	AA	AA	AA	AA	AA	AA	AA	AA	BB	AA	AA	AB	AB	AA	AB	AA	Ad	AA	AB	AA	Ad	AA	AA	AA	AA	AA	AA
chr1D	273347501	273363500	16000	AA	AA	AA	AA	AB	AA	AA	AA	AA	AA	AA	AA	AA	AA	AA	AA	AA	AA	AA	AA	AA	AA	AA	AA	AA	AA	AA	AA	AA	AA	AA	AA	AA	AA	AA	AA	AA	AA	AA	AA	AA	AA	AA	AA	AA	AA
chr1D	273369001	273374500	5500	AA	AA	AA	AA	AA	AA	AA	AA	AA	AA	AB	AA	AA	AA	AB	AA	AA	AA	AA	AA	AA	AA	AA	AA	AA	AA	AB	AA	AA	AA	AA	AA	AA	AA	AA	AB	AA	AB	AA	AB	AA	AA	AA	AA	AA	AA
chr1D	273377501	273381500	4000	AA	AA	AB	AA	AA	AA	AA	AA	AA	AA	AA	AA	AA	AA	AA	AA	AB	AA	AA	AA	AA	AA	AA	AA	AA	AA	AA	AA	AA	AA	AA	AA	AA	AA	AA	AA	AA	AA	AA	AA	AA	AA	AB	AA	AA	AA
chr1D	273468001	273476500	8500	AA	AA	AA	AA	AA	AA	AA	AA	AA	AA	AA	AA	AA	AA	AA	AA	AA	AA	AA	AA	AA	AA	AA	AA	AA	AA	AA	AA	AA	AA	AA	AA	AA	AA	AA	AB	AA	AA	AA	AA	AA	AA	AA	AA	AA	AA
chr1D	273846501	273850500	4000	AB	BB	BB	BB	BB	BB	BB	BB	BB	BC	BB	BB	BC	BB	BB	BB	BB	BC	BB	BB	BB	BB	BB	BB	BB	BB	BB	AB	BB	BB	BB	BB	BB	BB	BB	BC	AA	AB	BB	BB	BB	BB	AB	BB	BB	AB
chr1D	274090501	274095000	4500	BC	M	BC	BC	BC	BC	M	BC	BC	M	BC	BC	BC	BC	BC	BC	BB	BC	BC	M	M	BC	M	BC	M	M	BC	M	BC	M	BC	BC	BC	BC	M	AB	BC	M	BC	BB	M	BC	BC	M	BB	M
chr1D	274433501	274437500	4000	AA	AB	AA	AA	AB	AA	AB	AA	AA	AA	AA	AA	AB	AA	AA	AA	AA	AA	AA	AA	AA	AB	AA	AA	AA	AA	AA	AA	AB	AA	AA	AA	AA	AB	AA	AB	AA	AB	AA	AA	AA	AA	AA	AB	AB	AA
chr1D	275956501	275960500	4000	M	M	M	M	M	M	M	M	M	M	M	M	M	M	M	M	M	M	M	M	M	M	M	M	M	M	M	M	M	M	M	M	M	M	M	M	M	M	M	BC	M	M	M	M	M	M
chr1D	275994501	275999500	5000	M	M	M	M	M	M	M	M	M	M	M	M	M	M	M	M	M	M	M	M	M	M	M	M	M	M	M	M	M	M	M	M	M	M	M	BC	M	BB	M	BC	M	M	M	M	M	M
chr1D	277473501	277482500	9000	AA	AA	AA	AA	AA	AA	AA	AA	AA	AA	AA	AA	AA	AB	AA	AA	AA	AA	AA	AA	AA	AA	AA	BB	AA	AA	AA	AA	AA	AA	AA	AA	AA	AA	AA	AB	AA	AA	AA	AB	AA	AA	AA	AA	AA	AA
chr1D	277526001	277530000	4000	BC	BB	BB	BB	BB	BB	BC	BB	BC	BC	BB	BB	BB	BC	BB	BC	BC	BC	BB	BC	BC	BB	BB	BB	BB	BB	BB	BC	BB	BC	BC	BC	BC	BC	BB	AB	AB	BB	BB	BB	BB	BC	BB	BB	BB	BB
chr1D	277810501	277814500	4000	BC	BC	M	BC	BC	BC	BC	M	M	M	M	BC	M	BC	BC	M	M	BC	M	M	BC	M	BC	M	M	BC	M	M	BC	M	M	BC	M	M	M	BC	BB	M	BC	M	M	M	M	M	M	M
chr1D	278311501	278315500	4000	AA	AA	AA	AA	dd	AA	AA	AA	AA	AA	AA	AA	AA	AA	AA	AA	AA	AA	AA	AA	AA	AA	AA	AA	AA	AA	AA	AA	AA	AA	AA	AA	AA	AA	AA	AB	AA	AB	AA	AA	AA	AA	AA	AA	AA	AA
chr1D	278364501	278368500	4000	AA	AB	AA	AA	AA	AA	AB	AB	AA	AA	AA	AA	AA	AB	AA	AA	AA	AA	AA	AA	AB	AA	AA	AA	AB	AA	AA	BB	AA	AA	AB	AA	AB	AB	AB	AA	Ad	BB	AA	AA	AB	AA	AA	AA	AA	AA
chr1D	278600501	278605000	4500	M	M	M	BC	BC	BC	M	BC	BB	M	M	M	M	BB	BC	M	M	M	BC	BC	M	M	M	BC	BC	BC	BC	AB	BC	M	M	M	BC	BB	M	M	BC	BC	BC	M	M	M	AA	M	M	AB
chr1D	278668001	278672000	4000	AA	AA	AA	AA	AA	AA	AA	AA	AA	AA	AA	AA	AA	AB	AA	AA	AB	AA	AA	AB	AA	AA	AA	AA	AA	AA	AB	AA	AA	AB	AB	AA	AA	AB	AA	AB	AA	AB	AA	AA	AA	AA	AB	AA	AA	AA
chr1D	278739501	278745000	5500	AA	AA	AA	AA	AA	AA	AA	AA	AA	AA	AA	AA	Ad	AA	AA	AA	AA	AA	AA	AA	AA	AA	AA	AA	AA	AA	AA	AA	Ad	AA	AA	AA	AA	AA	AA	AA	AA	AB	AA	AA	AA	AA	AB	AA	AA	AA
chr1D	278807501	278811500	4000	M	M	M	M	M	M	M	M	M	M	M	BC	M	M	M	M	M	M	M	M	M	M	M	M	M	M	M	M	M	BC	M	M	BC	M	M	BC	M	M	M	BC	M	M	M	M	M	M
chr1D	279570501	279575500	5000	AB	AA	AA	AA	AA	AA	AB	AB	AA	AA	AA	AA	AA	AA	AA	AA	AA	AB	AA	AA	AA	AB	AA	AA	AA	AA	AA	AA	AB	AA	AB	AB	BB	AA	AA	AB	AA	AB	AA	AA	AA	AA	AA	AA	AA	AA
chr1D	279728001	279735500	7500	AA	AA	AA	AA	AA	AA	AA	AA	AA	AA	AA	AA	AA	AA	AA	AA	AA	AA	AA	AB	AA	AA	AA	AA	AA	AA	AA	AA	AA	AA	AA	AA	AA	AA	AA	AA	AA	AA	AA	AA	AA	AA	AA	AA	AA	AA
chr1D	279738501	279744000	5500	AA	AA	AA	AA	AA	AA	AA	AA	AA	AA	Ad	AA	AA	AA	AA	AA	AA	AA	AA	AA	AA	AA	AA	AA	AA	AA	AA	AA	AA	AA	AA	AA	AA	AA	AA	AA	AA	AA	AA	AB	AA	AA	AA	AA	AA	AA
chr1D	279746501	279753500	7000	AA	AA	AA	AA	AA	AA	AA	AA	AA	AA	AA	AA	AA	AA	AA	AA	AA	AA	AA	AA	AA	AA	AA	AA	AA	AA	AA	AA	Ad	AA	AA	AA	AA	AA	AA	AA	AA	AA	AA	AA	AA	AA	AA	AA	AA	AA
chr1D	279871501	279875500	4000	BC	BC	BB	BC	BC	BC	BC	BB	BB	BC	BB	BC	BB	BB	BB	BC	BB	BB	BC	BB	BB	BB	BB	BB	BB	BB	BB	M	BB	BB	BB	BB	BB	BB	BB	BB	BB	BB	BB	BB	BB	BB	BB	BB	BB	BC
chr1D	279910001	279919500	9500	AB	AB	BB	BB	BB	AB	AB	AB	BB	BB	BB	BB	BB	BB	BB	AB	AB	BB	AB	AB	AB	AB	BB	BC	AB	BB	BB	AB	AB	BB	AB	BB	BB	AB	BB	BC	BB	AB	AB	BB	BB	BB	AB	AB	BB	BB
chr1D	280228001	280232000	4000	AB	BB	AB	AB	BB	BB	AB	AB	AB	AB	AA	AA	AB	BB	AB	AA	BB	BB	AB	BB	AB	BB	AB	BB	AB	BB	AA	BB	BB	BB	BB	AB	AB	AB	AB	M	AA	BC	BB	M	BB	BB	AA	BB	BB	AB
chr1D	280275001	280279000	4000	AB	AA	AA	AA	AA	AA	AA	AA	AA	AA	AA	AA	AA	AB	AA	AA	AA	AA	AA	AA	AA	AA	AA	AA	AA	AA	AA	AA	AA	AA	AA	AA	AA	AA	AA	AA	dd	AA	AA	AA	AA	AA	AA	AA	AA	BB
chr1D	280348501	280352500	4000	BC	M	M	M	M	M	M	M	M	M	M	M	M	M	M	M	M	M	M	M	M	M	M	M	M	M	M	M	M	M	M	BC	M	M	M	BC	BB	BC	M	BC	M	M	M	M	M	M
chr1D	280419001	280425000	6000	M	M	M	M	M	M	M	M	M	M	M	M	M	M	M	M	M	M	M	M	M	M	M	M	M	M	M	M	M	M	M	M	M	M	M	M	M	M	M	M	M	M	BC	M	M	M
chr1D	280803001	280807000	4000	BC	BC	M	BC	M	M	BC	BC	BC	M	M	M	BC	M	M	BC	BC	BC	M	BC	BC	BC	M	BC	M	BC	BC	BC	BC	BC	M	M	M	BC	M	BC	BC	BB	BC	BC	BC	BC	M	BC	BC	M
chr1D	280898501	280902500	4000	AB	BB	BB	BB	BB	BB	BB	BB	BB	BB	AB	BB	BB	BB	BB	BB	BB	BB	BC	BC	BB	BB	AB	BB	BB	BB	BB	BB	BB	BB	BB	BB	BB	BB	BB	AA	M	BB	BB	BB	BB	AB	BC	BB	BB	BC
chr1D	281299001	281303000	4000	BB	BB	BB	BB	BC	BC	BB	BB	BB	BB	BB	BB	BB	BB	BB	BB	BB	BB	AB	BC	BB	BB	BC	BB	BB	AB	AB	BC	AB	BB	AB	BB	BB	AB	BB	BC	AB	BC	BC	AB	BC	BB	BB	BB	AA	BB
chr1D	281386001	281399000	13000	AA	AA	AA	AA	AA	AA	AA	AA	AA	AA	AA	AA	AA	AA	AA	AA	AA	AA	AA	AA	BB	AA	AA	BB	AA	AA	AA	AA	AA	AA	AA	AA	AA	AA	AA	AA	AA	AA	AA	AA	AA	AA	AA	AA	AA	AA
chr1D	282557001	282562000	5000	AA	AB	AA	AA	AA	AA	AB	AB	AA	AA	AA	AA	AB	AA	AB	AA	AB	AA	AA	AB	AA	AB	AA	AA	AA	AA	AA	AA	AA	AA	AB	AB	AB	AB	AA	BC	AA	AA	AA	AB	AA	AB	Ad	AA	AB	Ad
chr1D	282659001	282663000	4000	AA	AB	AA	AA	AA	AB	AB	AB	AA	AA	AB	AA	AA	AA	AA	AA	AA	AB	AB	AB	AA	AB	AA	AB	AA	AA	AA	AA	AA	AB	AA	AB	AB	AA	AA	BB	AB	AA	AA	AB	AA	AB	AA	AB	AA	AA
chr1D	282831501	282835500	4000	M	M	M	M	M	M	M	M	M	M	M	M	M	M	M	M	M	BC	BC	M	M	M	M	M	M	M	M	M	M	M	M	M	M	M	M	AB	M	M	BB	AB	M	M	BB	M	BB	AB
chr1D	283505501	283509500	4000	M	M	M	M	M	M	M	M	M	M	M	M	M	M	M	M	M	M	M	M	BC	M	M	M	M	M	M	BC	M	M	M	M	M	M	BC	M	M	M	M	M	M	M	BC	M	M	AB
chr1D	283591001	283595000	4000	BB	BB	BB	BB	BB	BB	AB	AB	BB	AB	BB	BB	BB	BB	AB	BB	AB	AB	AB	AB	AB	AB	AB	BB	BB	AB	AB	AB	BB	BB	BB	BB	BB	AB	BB	BC	BC	BB	AB	BB	BB	BB	AA	BB	BB	AA
chr1D	283670001	283677000	7000	AB	AB	AA	AB	AB	AB	AA	AA	AA	AB	AA	AA	AA	AB	AA	AB	AA	AA	AA	AB	AB	AB	AA	AB	AB	AA	AB	AA	AB	AA	AA	AA	AB	AA	AA	BB	AA	AA	AA	AB	AA	AB	AA	AA	AB	AA
chr1D	284158501	284163500	5000	AB	AB	AB	BB	AB	AB	AB	AA	AA	AB	AA	AA	AB	AA	AB	AB	AA	AB	AB	AB	AA	AB	AB	AB	AB	AB	AB	BB	AB	AB	AA	AA	AB	AB	AB	AA	AB	BB	AB	AA	AB	AB	AB	AB	AB	AA
chr1D	284433001	284438000	5000	AA	AA	AA	AA	AA	AB	AA	AA	AA	AA	AA	AA	AA	AA	AA	AB	AA	AB	AA	AB	AB	AA	AB	AA	AA	AB	AB	AA	AB	AA	AA	AA	AA	AA	AA	AB	AA	AB	AA	AB	AA	AB	AB	AA	AA	AB
chr1D	284676001	284681000	5000	AA	AA	AA	AA	AA	AA	AA	AA	AA	AB	AA	AA	AA	AA	AA	AA	AA	AA	AA	AA	AA	AA	AB	AA	AA	AA	AB	AA	AA	AA	AA	AA	AA	AA	AA	AB	AA	AB	AA	AA	AA	AA	AA	AA	AA	AA
chr1D	284973501	284979500	6000	M	M	M	M	M	M	M	M	M	M	M	M	M	M	M	M	M	M	M	M	M	M	M	M	M	M	M	M	M	M	M	M	M	M	M	M	M	M	M	M	M	M	M	M	M	M
chr1D	285036501	285040500	4000	BC	BC	BC	BC	BC	BC	BB	BC	BB	M	BC	BC	BC	BC	BC	BC	BC	BC	BB	BC	M	BB	BC	BC	BC	BC	BB	BC	BC	BC	BC	BC	BC	BB	BC	BC	BC	BB	BC	BB	BC	BC	M	BC	BC	M
chr1D	285113001	285118000	5000	AA	AA	AA	AA	AA	AA	AA	AA	AA	AA	AA	AA	AA	AA	AA	AA	AA	AA	AA	AA	AA	AA	AA	AA	AA	AA	AA	AB	AA	AA	AA	AA	AA	AA	Ad	Ad	AA	AB	AA	Ad	AA	AA	AA	AA	AA	AA
chr1D	285372001	285376000	4000	AA	AA	AA	AB	AB	AA	AA	AA	AB	AA	AA	AA	AA	AA	AA	AA	AA	AA	AB	AA	AA	AA	AA	AA	AA	AA	AA	AA	AA	AA	AA	AA	AA	AA	AA	AB	AA	AB	AA	AA	AA	AA	AA	AA	AA	AA
chr1D	285596001	285600500	4500	BB	BB	BC	BC	BC	BB	BC	BC	BC	BC	BC	BC	BC	BC	BC	BC	BB	BC	BC	BC	BC	BC	BC	BC	M	BC	BC	BC	BC	M	BB	BC	BC	BC	BC	M	M	AB	BB	BC	BB	BC	BC	BB	BB	M
chr1D	285629501	285633500	4000	M	M	M	M	BC	M	M	BC	M	M	BC	M	M	M	M	M	M	M	M	M	M	M	M	M	BC	M	M	BC	M	BC	M	M	BC	M	BC	BC	M	M	M	BC	M	BC	M	BC	M	M
chr1D	285689501	285695000	5500	AB	BB	AB	AB	AB	AB	BB	AB	AB	AB	AB	AB	AB	BB	BB	BB	BB	AB	AB	BB	BB	BB	AB	BB	AB	AB	AB	BC	AB	AB	BB	BB	BC	AB	BB	AB	AB	BC	BB	AB	BB	AB	AB	AB	AB	AB
chr1D	286162001	286166000	4000	BB	BB	BB	BB	BC	BB	BB	BC	BB	BB	BB	BC	BB	BB	BB	BB	BC	BB	BC	BC	BB	BB	BB	BB	BB	BB	BB	BB	BB	BC	BB	BB	BC	BC	BB	AB	AB	BB	BB	BB	BB	AB	BB	BB	BB	BC
chr1D	286349501	286354500	5000	BB	BB	BC	BB	BB	BB	BB	BB	BC	BC	BB	BB	BB	BB	BB	BB	BB	BB	BB	BB	BB	BB	BB	BB	BB	BB	BB	BB	BB	BB	BC	BB	BB	BB	BB	BC	BB	AB	BB	BC	BB	BB	AA	BB	BB	AA
chr1D	286438001	286442000	4000	AB	AB	AB	AB	AA	AB	AB	AB	AB	AA	BB	AB	AB	AB	AB	AB	AA	AB	AB	AB	AB	AB	AB	AB	AB	AA	AB	AB	AA	AA	AB	AB	AB	AB	AB	BB	AA	AB	AB	BB	AB	AB	AA	AB	AB	AB
chr1D	286997501	287002500	5000	AA	Ad	Ad	AA	AA	AB	AA	Ad	Ad	Ad	Ad	AA	AA	Ad	AA	AA	AA	AA	Ad	AA	Ad	Ad	AA	Ad	Ad	AA	Ad	BB	AA	Ad	AA	AA	AA	AA	Ad	Ad	AB	AB	AA	Ad	AA	AA	AA	AA	Ad	AA
chr1D	287111501	287116000	4500	AA	Ad	AA	AA	AA	AA	Ad	AA	AA	AA	AA	AA	AA	AA	AA	AA	Ad	AA	Ad	AA	AA	AA	Ad	Ad	AA	AA	AA	BB	AA	AA	AA	AA	AA	AB	Ad	Ad	Ad	AA	AA	Ad	AA	AA	AA	AA	AA	AA
chr1D	287584501	287588500	4000	M	M	M	M	M	M	M	M	M	M	M	M	M	M	M	M	M	M	M	M	M	M	M	M	M	M	M	M	M	M	M	M	M	M	M	BC	M	M	M	BC	M	M	M	M	M	M
chr1D	287631501	287636000	4500	M	M	M	M	M	M	M	M	M	M	M	M	M	M	M	M	M	M	M	M	M	M	M	M	M	M	M	M	M	M	M	M	M	M	M	M	M	M	M	M	M	M	M	M	M	M
chr1D	288171001	288176000	5000	AA	AA	AA	dd	AA	AA	AA	AA	AA	AA	AA	AA	AA	AA	AA	AA	AA	AA	AA	AA	AA	AA	AA	AA	AA	AA	AA	AA	AA	AA	AA	AA	AA	AA	AA	AB	AA	AB	AA	dd	AA	AA	AA	AA	dd	dd
chr1D	288637501	288641500	4000	BC	BB	BC	BC	BB	BB	BC	BB	BC	BB	BC	BB	BC	BB	BC	BC	BC	BC	BB	BC	BB	BC	BC	BB	BC	BC	BB	BB	BC	BB	M	BC	BC	M	BB	BC	BC	BC	AB	AB	BB	BB	BB	BB	BB	BB
chr1D	288790001	288794000	4000	AB	AB	AB	AB	AB	AA	AB	AB	AB	BB	BB	AB	AB	AB	AB	AB	BB	BB	AB	AB	BB	BB	BB	BB	AB	AB	AB	AB	AA	AB	AB	BB	AB	AB	AB	BC	AB	AB	BB	BC	BB	BB	AB	AB	BB	AA
chr1D	289118501	289149500	31000	BB	AA	AA	AA	AA	AA	AA	AA	AA	AA	AA	AA	AA	AA	AA	AA	AA	AA	AA	AA	AA	AA	AA	AA	AA	AA	AA	AA	AA	AA	AA	AA	AA	AA	AA	AB	AA	AA	AA	AA	AA	AA	AA	AA	AA	AA
chr1D	289159001	289163000	4000	AB	BB	BC	BC	BB	BC	BB	BB	BC	BB	BC	BC	BB	BC	BC	M	BB	BC	BC	BB	BC	BB	BB	BB	BC	BC	BC	BB	BC	BB	BC	BC	BB	BB	BC	M	BB	BB	BB	BC	BB	BB	AB	BB	BB	BB
chr1D	289495501	289500000	4500	BB	BC	BB	BC	BB	M	BB	BB	BB	BB	BB	M	BB	BC	BB	BB	BC	BB	BB	BB	BB	BC	BC	AB	BB	AB	BB	M	BB	BB	M	BC	BB	BC	BB	BC	BC	M	M	BC	BB	M	M	BB	M	M
chr1D	289574501	289579000	4500	Ad	AA	AA	AA	AA	AA	AA	AA	AA	AA	AA	AA	AA	AA	AA	AA	AA	AA	AA	Ad	AA	AA	AA	AA	AA	Ad	AA	AA	AA	AA	AA	AA	AA	AA	Ad	Ad	Ad	AB	AA	AA	AA	AA	AA	AA	AA	BB
chr1D	289982501	289987500	5000	Ad	AA	AA	AA	AA	AA	Ad	Ad	AA	AA	AA	AA	AA	AA	AA	AA	Ad	AA	AA	AA	AA	AA	AA	Ad	AA	AA	AA	BB	AA	AA	AA	AA	AA	AA	Ad	dd	AA	AA	AA	Ad	AA	Ad	Ad	AA	AA	AA
chr1D	290209001	290214500	5500	AB	AB	AA	AB	AB	AB	AA	AB	AA	AA	AA	AB	BB	AB	AB	AB	AB	AB	AB	AA	AA	AA	AB	AA	AB	AB	AA	AB	AA	AA	AB	AA	AA	AA	AB	AA	BB	AA	AA	AB	AA	AA	BB	AA	AB	BB
chr1D	290407501	290412000	4500	AA	AA	AA	AA	AA	AA	AA	AA	AA	AA	AA	AA	AA	AB	AA	AA	AA	AA	AA	AA	AA	AA	AA	AB	AA	AA	AA	AB	AA	AB	AA	AA	AA	AA	AA	AB	AA	AB	AA	AB	AA	AB	AA	AA	AA	AA
chr1D	290885001	290889000	4000	AB	AA	AB	AA	AA	AA	AA	AA	AA	AA	AA	AA	AA	AB	AA	AB	AA	AA	AA	AA	AB	AA	AA	AA	AA	AA	AA	AA	AB	AA	AA	AA	AA	AA	AA	BB	AA	AA	AA	AA	AA	AA	AA	AA	AA	BB
chr1D	291851501	291856000	4500	AA	AB	AA	AA	AA	AA	AA	AA	AA	AA	AA	AA	AA	AA	AA	AA	AA	AA	AA	AA	AA	AA	AA	AA	BC	AA	AA	AA	AA	AA	AA	AA	AA	AA	AA	AA	AA	AA	AA	AA	AA	AA	AA	AA	AA	AA
chr1D	292112001	292116000	4000	AA	AA	Ad	Ad	AA	Ad	AA	Ad	AA	Ad	AA	AA	AA	Ad	Ad	AA	Ad	AA	AA	Ad	AA	AA	AA	AA	AA	AA	Ad	AA	AA	AA	AA	AA	AA	AA	AA	Ad	AA	AB	AA	Ad	AA	AA	Ad	AA	AA	AA
chr1D	292194501	292198500	4000	AB	BB	AB	AB	AB	BB	BC	AB	BB	AB	AB	AB	BB	BB	AB	AB	AB	BB	BB	BB	AB	BB	BB	BB	BB	BB	BB	AB	BB	AB	BB	BB	AB	BB	BB	BB	BB	BB	AB	AB	AB	AB	AB	AB	AB	BB
chr1D	292393501	292398000	4500	BC	BB	BB	BB	BB	BB	BC	BC	AB	BB	BB	BB	AB	AB	BB	BB	BB	BB	BB	BB	M	BB	AB	BB	BB	BB	BB	BB	BB	BB	M	BB	M	BC	BB	AB	BB	BB	BB	BB	BB	BB	AA	BB	BB	AA
chr1D	292792001	292798500	6500	AA	AB	AA	AB	AB	AB	AA	AB	AA	AB	AA	AB	AB	AA	AA	AB	AA	AB	AA	AA	AA	AA	AB	AA	AA	AA	AA	AA	AB	AA	AB	AA	AB	AA	AB	AA	dd	AB	AA	AB	AA	AA	AA	AA	AB	AB
chr1D	292878501	292882500	4000	AA	AB	AA	AA	AA	AA	AA	AA	AA	AA	AA	AA	AA	AA	AA	AA	AA	AA	AA	AA	AA	AA	AA	AA	AA	AA	AA	AA	AA	AA	AA	AA	AA	AA	AA	AA	AA	AB	AA	AB	AA	AA	AB	AA	AA	AB
chr1D	293187001	293191000	4000	AA	AA	AA	AA	AA	AA	AA	AA	AA	AA	AA	AA	AA	AA	AA	AA	AA	AA	AA	AA	AA	AA	AA	AA	AA	AA	AA	AA	AA	AA	AA	AA	AA	AA	AA	AB	AA	AA	AA	AA	AA	AA	AA	AA	AA	AA
chr1D	293649501	293655000	5500	AA	AA	AA	AA	AA	AA	Ad	AA	AA	AA	AA	AA	AA	AA	AA	AA	AA	AA	AA	AA	Ad	AA	AA	AA	AA	AA	AA	AA	AA	AA	AA	AA	AA	AA	AA	Ad	AA	AA	AA	AA	AA	AA	AA	AA	AA	AA
chr1D	294082001	294086000	4000	AB	AA	AA	AA	AB	AA	BB	AA	AA	AA	AA	AA	AB	AA	AB	BB	AA	AB	AA	AA	AB	AA	AA	AA	AB	AB	AA	AA	AA	AA	AA	AA	AB	AB	AB	AB	AA	AB	AA	AA	AA	AB	BB	AA	AB	BB
chr1D	294183501	294188000	4500	AA	BB	BB	BB	BB	AB	AB	AB	BB	BC	BB	BB	BB	AA	BB	BB	AB	AB	AB	BC	BB	AB	BC	BB	BB	BC	AB	BB	BC	BC	BB	BB	BB	BB	BB	BC	BB	BB	AB	BC	BB	AB	BB	BB	BB	AB
chr1D	294437001	294442000	5000	AA	AA	AA	AA	AA	AA	AA	AA	AA	AA	AA	AA	AA	AA	AA	AA	AA	AA	AA	AA	AA	AB	AA	AA	AA	AB	AA	AA	AA	AA	AA	AA	AA	AA	AA	AB	AA	AA	AA	AA	AA	AA	AA	AA	AA	AA
chr1D	294471501	294478500	7000	AA	AA	AA	AA	AA	AA	AA	AA	AA	AA	AA	AA	AA	AA	AA	AA	AA	AA	AA	AA	AA	AA	AA	AA	AA	AA	AA	AA	AA	AA	AA	AA	AA	AA	AA	BB	AA	AA	AA	AA	AA	AA	AB	AA	AA	AA
chr1D	294531001	294535000	4000	AB	BB	BC	BB	BB	AB	AB	BB	BB	BC	BC	BB	BB	AB	BB	BB	AB	BB	BB	BB	BC	BB	BB	BC	BC	BB	BB	BB	AB	AA	BB	BB	BB	AB	BC	BB	BB	AA	BB	BB	BB	BB	BC	BB	BB	BC
chr1D	294662001	294666000	4000	AA	AA	AA	AA	AA	AA	AA	AB	AA	AB	AB	AB	AB	AA	AB	AA	AA	AA	AB	AB	AB	AA	AA	AB	AA	AA	AA	AA	AB	AA	AA	AB	AA	AA	AB	AB	AB	BB	AB	AB	AA	AA	AB	AB	AA	AB
chr1D	294901501	294906500	5000	AA	AA	AA	AA	AA	AA	AA	AA	AA	AA	AA	AA	AA	AA	AA	AA	AA	AA	AA	AA	AB	AA	AA	AA	AA	AA	AA	AA	AA	AA	AA	AA	AA	AA	AA	AA	AA	AB	AA	AA	AA	AA	AA	AA	AA	AB
chr1D	295254001	295258000	4000	AA	AA	AA	AA	AA	AA	AA	AA	AA	AA	AA	AA	AA	AA	AA	AA	AA	AA	AA	AA	AA	AB	AA	AA	AA	AA	AA	Ad	AB	AA	AA	AA	AB	AA	AA	BB	AA	AB	AA	AA	AA	AA	AA	AA	AA	AA
chr1D	295331501	295336000	4500	AA	Ad	AA	AA	AA	Ad	Ad	Ad	AA	AA	Ad	Ad	AA	Ad	AA	Ad	Ad	AA	AA	AA	Ad	AA	Ad	Ad	Ad	Ad	AA	BB	AA	AA	AB	AA	Ad	AA	Ad	Ad	AA	AB	AA	Ad	AA	AA	AA	AA	Ad	AA
chr1D	295481001	295485000	4000	AA	AA	AA	AA	AA	AA	AA	AA	AA	AA	AA	AA	AA	AA	Ad	AA	AA	AA	AA	Ad	Ad	AA	AA	AA	Ad	AA	AA	AA	AA	AA	AA	AA	Ad	Ad	AA	AA	AA	AA	AA	AB	AA	AA	BB	AA	AA	BB
chr1D	295963501	295969500	6000	AB	AB	AB	AA	AB	AB	AB	AB	AB	BB	AB	AB	AA	AB	AB	BB	AB	AB	AB	AB	AB	AB	AB	AB	AB	AB	AB	AB	AA	AB	AA	BB	AB	AA	AB	M	AA	AB	AB	M	BB	BB	Ad	AB	BB	AA
chr1D	296208501	296212500	4000	AB	BB	BB	BB	BC	BC	BB	BC	BC	BB	BB	BC	BB	BC	BB	BC	BB	AB	BC	BB	BB	BB	BC	BB	BB	BC	AB	AB	BB	BB	BC	BC	BB	BB	BC	M	BB	BB	AB	BB	BC	BB	BC	BB	BB	M
chr1D	297255501	297259500	4000	BB	AB	AB	AB	AB	BB	BB	AB	BB	BB	BB	AB	BB	AB	BB	AB	BB	AB	AB	BB	BB	BB	AB	BB	AB	BB	BB	AB	BB	BB	BC	BB	BB	BB	AB	BC	AB	AB	BB	BB	BB	BC	AB	BB	BB	AB
chr1D	297348001	297353000	5000	AA	AB	AA	AA	AA	AA	AB	AA	BB	AB	AB	AB	AA	BB	AB	AB	BB	AA	AA	AB	AB	AA	AB	AA	AA	AA	AA	AB	AA	AA	AA	AA	AB	AB	AA	AA	AA	AB	AA	AA	AA	AA	BB	AB	AB	BB
chr1D	297348001	297363000	15000	AA	AB	AA	AA	AA	AA	BB	AA	BB	AB	BB	BB	AA	BB	AB	AB	BB	AA	AA	BB	AA	AA	AA	AA	AA	AA	AA	AA	AA	AA	AA	AA	AA	AB	AA	AA	AA	AB	AA	AA	AA	AA	BB	AB	AA	BB
chr1D	297355501	297363500	8000	AB	BB	AB	AB	AB	AA	BB	AA	BB	BB	BC	BB	AB	BB	AB	BB	BB	AB	AB	BB	AB	AB	AB	AA	AB	AB	AA	AB	AB	AB	AB	AB	AB	AB	AA	AA	AA	AB	AB	AA	AA	AB	BB	BB	AA	AB
chr1D	297479001	297483000	4000	AA	AA	AA	AB	AB	AA	AB	AA	AA	AA	AB	AA	AA	AB	AA	AB	AB	AA	AA	AA	AA	AA	AA	AA	AA	AA	AA	Ad	AA	AB	AA	AA	AA	AA	AA	AB	AA	AA	AA	AB	AA	AB	AA	AA	AA	AB
chr1D	297546501	297552000	5500	BB	AB	AB	AB	BB	BB	AB	BB	BB	BB	BB	AA	AB	AA	AB	BB	BB	AB	AB	BB	AB	AB	BB	AB	BC	BB	BB	BB	BB	AB	BB	AB	BB	AB	AB	AB	AB	AB	AB	AB	AB	BB	BB	AB	AB	BB
chr1D	297944001	297948000	4000	BB	BB	BC	BC	BC	BB	BC	BC	BC	BC	BC	BC	BC	BB	BC	BC	BC	BB	BC	BC	BC	BC	BC	BC	BB	BC	BC	BC	BC	BC	BC	BC	BC	BC	BC	BB	BB	BC	BC	BC	BC	BC	BB	BC	BC	BC
chr1D	297955001	297959000	4000	M	BC	BC	BC	BC	BC	BC	BC	BC	BC	BC	BC	BC	M	M	BC	BC	BC	BC	BB	BB	BC	BC	BC	BC	BC	BC	AB	BC	BC	M	BC	BC	BB	BC	M	M	BB	BC	BC	BC	M	AB	BC	BB	AB
chr1D	298544501	298549000	4500	BB	BB	AB	AB	BB	BB	BB	BC	BB	M	BC	BB	BB	BC	BB	BB	BB	BB	BB	M	BB	BB	BB	BB	BB	BB	BB	BB	M	AB	BB	BB	BC	BB	AB	BB	BB	BB	AB	BB	BB	AB	AB	AB	BB	AB
chr1D	299535001	299539500	4500	BC	BC	BC	BC	BC	AB	AB	BB	AB	BB	BC	BB	BC	BB	AB	BB	BB	BB	BB	AB	BB	BC	M	BB	AB	BC	BB	AB	BB	AB	BB	BC	BC	BB	AB	M	BC	AB	AB	BC	BB	BC	Ad	BB	BB	Ad
chr1D	299642501	299647500	5000	BC	BC	AB	BB	BB	BB	BC	AB	BB	BB	BC	BC	BC	M	BC	BC	BB	M	AB	BC	BB	BB	AB	AB	BC	BC	BC	BB	BB	BB	BC	BB	BC	AB	BB	BC	BC	AB	BB	BC	AB	BC	BB	BB	BB	AB
chr1D	299680501	299684500	4000	M	M	BB	M	BC	M	M	M	M	M	M	BC	M	M	M	M	M	M	BC	M	BC	M	BC	BB	M	M	BC	BB	M	M	M	BC	M	M	BC	M	BC	BB	BC	BC	AB	BB	BC	BC	BB	M
chr1D	299719501	299724000	4500	AA	AA	AA	AA	AA	AA	AA	AA	AA	Ad	AA	AA	AA	AA	AA	AA	AA	AA	AA	Ad	Ad	AA	AA	AA	AA	AA	AA	AA	AA	AA	Ad	AA	AA	AA	AA	AA	AA	AA	BB	AA	AA	AB	AA	AA	AA	Ad
chr1D	299754501	299758500	4000	Ad	Ad	AA	AA	AA	AA	AA	AA	AA	AA	AA	Ad	AA	AA	AA	AA	AA	AA	AA	AA	Ad	AA	AA	AA	Ad	AA	AA	AA	AA	AA	AA	AA	AA	AA	Ad	AA	AA	AB	AA	AA	AA	AA	AA	AA	AA	AB
chr1D	299782001	299786000	4000	AB	AB	AB	AB	AB	AB	BB	AB	AB	AB	AB	AB	BB	AB	AB	AB	BB	AB	AB	BB	AB	BB	BB	AA	AB	AB	AB	BB	AB	BB	AB	AB	AB	BB	AA	AB	AB	AB	AB	AA	AB	AB	AB	AB	AB	BB
chr1D	300360001	300365000	5000	AB	BB	AB	BB	AA	AB	BB	AB	AB	AA	AB	AB	AA	AB	AB	AB	AB	AB	AB	AB	AB	AB	BB	BB	BB	AB	BB	AB	AA	BB	BB	AB	AB	AB	AB	BC	AB	AB	AB	BB	AB	BB	AA	BB	AB	AA
chr1D	300383501	300387500	4000	M	M	M	M	M	M	M	M	M	M	M	M	M	M	M	M	M	M	M	M	M	M	M	M	M	M	M	M	M	M	M	M	M	M	M	M	M	M	M	M	M	M	M	M	M	M
chr1D	300416501	300420500	4000	AA	AA	AA	AA	AA	AA	AA	AA	AA	AA	AA	AA	AA	AB	AA	Ad	AA	AB	AA	AA	AA	AA	AA	AA	AA	AA	AA	AB	AA	AA	AA	AA	AA	AA	AA	AA	AA	AB	AA	AA	AA	AA	AB	AA	AA	AA
chr1D	300603501	300608500	5000	AA	AA	AA	AA	AA	AA	AA	AA	AA	AA	AA	AA	AA	AA	AA	AA	AA	AA	AA	AA	AA	AA	AA	AA	AA	AA	AA	Ad	AA	AA	AA	AA	AA	AA	AA	AB	AA	AA	AA	AA	AA	AA	AA	AA	AA	AA
chr1D	300634501	300639000	4500	AA	AA	AA	AA	AA	AA	AA	AA	AA	AA	AA	Ad	AA	AA	AB	AA	AA	AA	AA	AA	AA	AA	AA	AA	Ad	AA	AA	AA	AA	AA	AA	AA	AA	AA	AA	AA	AA	AB	AB	AA	AA	AA	Ad	AA	AA	AA
chr1D	300919501	300928000	8500	BB	BC	BB	M	M	BC	BC	M	M	M	BC	M	M	M	BC	BC	M	BC	BC	M	M	M	BC	BC	M	M	BC	BC	BC	M	M	M	BC	BC	M	M	M	BB	BC	M	M	M	AA	M	BC	AB
chr1D	301220001	301224000	4000	BB	BB	AB	BC	BB	AB	AA	BB	BB	BB	BB	AB	BB	AA	BB	BC	BC	BB	AB	BB	BB	BB	BB	AB	AB	BC	AA	AB	BB	AA	AB	BB	AB	AA	AB	AB	AA	BC	BB	AA	AA	AA	AB	BC	AA	AB
chr1D	301232001	301236500	4500	AA	AA	AB	AB	AB	AB	AB	AB	AA	AA	AB	AA	AA	AB	AB	AB	AB	AA	AB	AB	AB	AB	AA	AB	AB	AB	BB	AB	AB	AA	AB	AB	AB	AB	AB	BB	AA	AB	BB	BB	BB	BB	Ad	AB	AB	AA
chr1D	301235501	301239500	4000	AA	AB	AB	AA	AB	AB	AB	AB	AA	AA	AB	AB	AB	AB	AB	AB	AB	AB	AB	AB	AA	AB	AB	BB	AB	AB	AB	AA	AA	AB	AB	AB	AB	AA	AB	BC	AA	AB	BB	M	BB	BB	Ad	AB	BB	AB
chr1D	301493001	301498000	5000	AA	AA	AA	AA	AA	AA	Ad	AA	Ad	AA	AA	AA	AA	AA	Ad	AA	AA	AA	AA	Ad	AA	Ad	AA	AA	AA	AA	AA	Ad	AA	AA	AA	AA	AA	Ad	AA	AA	M	AA	AA	AA	AA	AA	AA	AA	AA	AA
chr1D	301532501	301536500	4000	AA	AA	AA	AA	AA	AA	AA	AA	AA	AA	AA	AA	AA	AA	AA	AA	AA	AA	AA	AA	AA	AA	AA	AA	AA	AA	AA	AA	AA	AA	AA	AA	AA	AA	AA	AB	AA	AB	AA	AA	AA	AA	AA	AA	AA	AA
chr1D	302282001	302288000	6000	AA	AA	AA	AA	AA	AA	AA	AA	AA	AA	AA	AA	AA	AA	AA	AA	AA	Ad	Ad	Ad	AA	AA	Ad	AA	AA	AA	Ad	AB	AA	AA	Ad	AA	AA	AA	AA	Ad	AA	AB	AB	Ad	AA	AA	AA	AA	AA	AA
chr1D	302313001	302317000	4000	BC	BC	BC	BC	BC	BC	M	BC	M	M	BC	M	BC	BC	M	BC	M	M	BC	BC	BC	BC	M	M	BC	M	BC	BB	M	BB	BC	BC	BC	M	BC	M	M	BC	BC	M	M	M	AA	BC	BC	BC
chr1D	302335001	302340000	5000	BC	AB	AB	M	AB	AB	AB	BB	BB	BB	BC	BC	BC	AB	BB	BB	BB	BB	BB	BC	BC	BB	BB	BC	BB	BB	BB	AB	AB	BB	BB	BB	BB	BB	BC	BC	BC	BC	BB	BB	BB	BB	BB	BB	BB	BB
chr1D	302737001	302741500	4500	AA	AA	AA	AB	AB	AA	AB	AA	AA	AA	AA	AA	AB	AA	AB	AB	AA	AB	AB	AA	AA	AA	AB	AB	AB	AA	AA	AB	AB	AB	AA	AA	AA	AB	AB	AB	AA	BB	AA	AB	AA	AB	AA	AB	AA	AB
chr1D	302779501	302784000	4500	BB	BB	BB	AB	BB	BB	BC	BB	BB	BB	BB	BB	BB	BB	BB	BB	BB	BC	BB	BB	BB	BB	BB	BB	BB	BB	BB	AB	BB	BB	BB	BB	BB	BB	BB	BB	BB	AB	AB	BB	BB	BB	AB	AB	AA	AA
chr1D	302865501	302870000	4500	AA	BB	AA	AA	AA	AB	BB	BB	BB	BB	AB	AB	AA	AA	AA	AB	AB	AB	AA	AA	AB	BB	AB	BB	AA	AB	BB	BB	AA	BB	AA	BB	BB	AB	AA	BB	AA	AB	AA	BC	BB	BB	AA	BB	AB	BB
chr1D	302918001	302923000	5000	BB	BB	BB	AB	BB	BB	BB	BB	BB	BB	BC	BB	BB	BB	BB	BB	BC	BB	BB	AB	BB	AB	BC	BC	BB	BB	BB	BB	BB	BB	AB	AB	BB	BB	BB	BB	BB	BB	BB	BB	BB	BB	BC	BB	BB	M
chr1D	303321501	303326000	4500	BB	BB	BC	BB	BC	BB	AB	BB	AB	BB	BB	BB	AB	BB	BB	M	BC	BB	BB	BB	BB	BB	BB	BC	BB	AB	BB	BC	AB	BB	AB	AB	BC	BB	BB	M	AA	BB	BB	M	M	M	AA	AB	M	AA
chr1D	303340001	303344000	4000	BB	AB	BB	BB	BB	AB	BB	BB	AB	BB	BB	BB	BB	BB	BB	BC	BC	BB	BC	BB	BB	AB	BB	BB	BC	BB	BC	BB	AB	AB	BB	BB	BC	BB	BB	BC	AA	BC	BC	M	BC	M	BB	BC	BC	BB
chr1D	303597001	303602000	5000	AA	AA	AA	AA	AA	AA	AA	AA	AA	AA	AA	AA	AA	AA	AA	AA	Ad	AA	dd	AA	AA	AA	AA	AA	AA	AA	AA	AA	AA	AA	AA	AA	AA	AA	AA	AA	AB	AA	AA	AA	AA	AA	AA	AB	AA	AB
chr1D	304457501	304481000	23500	AA	AA	AA	AA	AA	AA	AA	AA	AA	AA	AA	AA	AA	AA	AA	AA	AA	AA	AA	AA	AA	AA	AA	AA	AA	AA	AA	AB	AA	AA	AA	AA	AA	AA	AA	Ad	AA	AA	AA	Ad	BB	AA	AA	AA	AA	AA
chr1D	304677001	304683000	6000	BB	BB	BB	AB	AB	BB	AB	AB	AB	BB	AB	AB	BB	BB	BB	BB	BB	BB	AB	AB	BB	AB	BB	BB	BB	BB	BB	BB	AB	AB	AB	BB	BB	BB	BB	AB	Ad	BC	AB	AB	BB	AB	BB	AB	AB	BB
chr1D	304807501	304813500	6000	BB	BC	BC	BB	BC	BB	BB	BB	BC	BC	BB	BC	BC	BC	BC	BC	BC	BC	BC	BC	BC	BC	BC	BB	BC	BB	BC	BC	BC	BB	BC	BC	BC	BC	BC	BC	BB	BC	BB	BB	BC	BC	BB	BC	BB	BB
chr1D	304897001	304901500	4500	AB	AA	AB	AB	AB	AA	AB	AB	AA	AA	AB	AB	AA	AA	AB	AA	AB	AB	AA	AA	AA	AB	AB	AA	AB	AB	AA	BB	AB	AA	AB	AA	AB	AB	AA	BB	AA	BC	AB	AA	BB	AB	AA	AB	AA	AB
chr1D	305053001	305057500	4500	BB	BC	BC	BC	BB	BB	BB	BC	BB	BC	BB	BB	BC	BC	BB	BB	BB	BB	BC	BB	BB	BC	BC	BB	BC	BB	BB	AB	BB	BC	BB	BB	BB	BC	BB	AB	BC	AB	BB	BC	BB	BC	AB	BC	BB	AB
chr1D	305638501	305643000	4500	BC	BC	BC	M	BC	BC	BC	BB	BC	BC	BC	BB	M	BC	BC	BB	BB	BB	BB	BC	BC	BB	BC	BB	BB	BB	BC	M	M	BC	BC	BC	M	BC	BC	BB	BC	M	BC	BB	BC	BC	BC	BC	BB	M
chr1D	305853501	305857500	4000	AA	AB	AA	AA	AA	AA	AB	AA	AA	AA	AA	AA	AA	AA	AA	AA	AA	AA	AB	AB	AA	AA	AA	AA	AA	AA	AB	AA	AA	AB	AA	AB	AA	AA	AA	BB	AA	AB	AA	AB	AA	AA	Ad	AA	AB	AA
chr1D	306043001	306047000	4000	AA	AA	AA	AA	AA	AA	AA	AA	AB	AA	AA	AA	AA	AA	AB	AA	AA	AA	AA	AA	AA	AA	AA	AA	AB	AA	AA	BB	AA	AB	AA	AA	AA	AA	AA	dd	AA	AA	AA	Ad	AA	AA	AA	AA	AA	AA
chr1D	306697001	306702000	5000	AA	AA	AA	AA	AA	AA	AA	AA	AA	AA	AA	AA	AA	AA	AA	AA	AA	AA	AA	AA	AA	AA	AA	AA	AA	AA	AA	AB	AA	AA	AA	AA	AA	AA	AA	AA	dd	AB	AA	AA	AA	AA	AA	AA	AA	AA
chr1D	306768001	306773000	5000	AB	AA	AA	AA	AA	AA	AA	AA	AA	AA	AB	AA	AA	AA	AA	AB	AA	AA	AA	AB	AA	AA	AA	AA	AA	AB	AA	AA	AA	AA	AA	AA	AA	AA	AA	AB	AB	AB	AA	AA	AA	AA	AA	AA	AA	AA
chr1D	306831001	306835000	4000	M	M	M	M	M	M	M	M	M	M	BC	M	M	M	M	BC	BC	M	BC	M	BC	M	BC	BC	BC	M	M	M	BC	M	M	BC	M	M	M	M	BB	BC	BC	M	BC	M	AB	M	BC	BB
chr1D	306882501	306887500	5000	AB	BB	AB	BC	AB	AB	AB	AB	BB	BB	BB	BB	AA	AB	BB	BB	Ad	AB	AB	BC	AB	BB	AB	BB	BB	AA	BB	BC	BB	AB	BB	AB	BB	BB	AB	BC	dd	BB	AB	BB	BB	Ad	AA	BB	AB	AA
chr1D	307322001	307327000	5000	BB	AB	BB	BB	BC	BB	BB	BB	M	BB	BC	AB	BB	BB	BB	AB	BC	BB	BB	BB	BB	BC	AB	BC	BB	BB	BB	AB	AB	BB	AB	BB	BB	BB	BB	BC	BB	BB	BC	BC	BB	BC	BB	BC	BC	BB
chr1D	307703001	307708000	5000	AA	AA	AA	AA	AA	AA	AB	AA	AA	AA	AB	AA	AA	AA	AA	AA	AA	AB	AA	AA	AA	AA	AA	AA	AA	AA	AA	AA	AA	AA	AA	AA	AA	AA	AA	AB	AA	AB	AA	AA	AA	AA	AA	AA	AA	AA
chr1D	307918501	307922500	4000	AA	AA	Ad	AA	AA	AA	AA	AA	AA	AA	Ad	Ad	AA	AA	AA	AA	Ad	Ad	AA	AA	AA	AA	AA	Ad	Ad	AA	AA	BB	AB	AA	AB	Ad	Ad	Ad	AA	Ad	AA	AB	AA	Ad	AA	Ad	AA	AA	AA	AA
chr1D	308023501	308029000	5500	AA	AA	AA	AA	AA	AA	AA	AA	AA	AA	Ad	AA	AA	AA	AA	AA	AA	AA	AA	AA	AA	AA	AA	AA	AA	Ad	AA	AA	AA	AA	AA	AA	AA	AA	AA	Ad	AA	AA	AA	AA	AA	AA	AA	AA	AA	AA
chr1D	308185501	308191000	5500	BB	AB	BB	BB	BB	BB	BB	BB	BB	AB	BB	BB	BB	BC	BB	BC	BC	BC	BB	BB	BB	BB	BC	BB	BB	BC	BB	BC	BB	BC	BB	BB	BB	BC	BB	M	BB	BB	BC	M	M	BC	AB	BC	BC	BB
chr1D	308234501	308238500	4000	M	M	M	M	M	M	M	M	M	M	M	M	M	M	M	M	M	M	M	M	M	M	M	M	M	M	M	M	M	M	M	M	M	M	M	BC	M	M	M	M	M	M	M	M	M	M
chr1D	308279501	308283500	4000	AA	AA	AA	AA	AA	AA	AA	AA	AA	AA	AA	AA	AA	AB	AA	AA	AA	AA	AB	AA	AA	AA	AB	AA	AA	AA	AA	AA	AA	AA	AA	AA	AA	AA	AA	AB	AA	AA	AA	AA	AA	AA	AB	AA	AA	BB
chr1D	308353501	308357500	4000	BC	BC	BB	BB	M	BC	BC	BC	BC	BC	BC	BC	BC	BC	BB	BC	BC	BC	BC	BC	BC	BB	BC	BB	BC	BC	BB	M	BC	BC	BC	BB	M	BB	BC	AB	BC	M	BB	BB	M	BC	BB	BC	BB	BB
chr1D	308466001	308470000	4000	AA	AA	AB	AA	AA	AA	AB	AB	AA	AA	AB	AA	AB	AA	AA	AA	AA	AA	AA	AB	AA	AA	AA	AB	AB	AA	AA	AA	AA	AB	AA	Ad	AB	AA	AB	BB	AA	AA	AA	AB	AA	AA	AA	AA	AB	AB
chr1D	309471501	309476500	5000	BB	BB	BB	BB	AB	BB	AB	BB	BB	BB	BB	BB	BB	BB	BB	AB	BC	AB	AB	BB	BB	BB	BB	BB	BB	BB	AB	BB	BB	BB	AB	BB	AB	BB	AB	BB	BB	BB	BB	BB	M	BB	AB	AB	BB	AB
chr1D	309472001	309481000	9000	AB	AB	AB	AB	AB	AB	AB	AB	AB	AB	AB	BB	AB	AB	AB	AB	BC	AB	AB	BB	AB	AB	AB	AB	AB	AB	AB	AB	AB	AB	AB	AB	AB	AB	AB	BB	AB	AB	AB	AB	BC	AB	AB	AA	AB	AB
chr1D	309782001	309786500	4500	AB	AB	AA	AB	AA	AB	AB	AA	AB	AB	AB	AB	AA	AB	AA	AA	AA	AA	AA	AB	AA	AB	AB	AB	AA	AA	AA	AB	AB	AB	AA	AB	AA	AB	AA	AB	AA	BB	AB	AB	AA	AA	AB	AB	AB	AB
chr1D	310224001	310228000	4000	AA	AA	AA	AA	AA	AA	AA	Ad	AA	AA	AA	AB	AA	AA	AA	AA	AA	AB	AA	AA	AA	AA	AA	AA	AA	AA	AA	AA	AA	AB	AB	AA	AA	AA	AA	AB	AA	BB	AA	AA	AA	AA	AB	AA	AA	Ad
chr1D	310239501	310245500	6000	AB	AB	AA	AB	AB	AB	AB	BB	AB	AB	AB	AB	AB	AB	AB	AB	AB	AB	AB	AB	AB	AB	AB	AB	AB	BB	AB	AB	AB	AB	AB	AB	BB	AB	AB	BC	AA	AB	AB	BB	BB	BB	Ad	AB	BB	AA
chr1D	311244001	311248000	4000	AB	BB	AB	AB	AA	AB	BB	BB	BB	AA	BB	BB	AA	AB	BB	AA	Ad	AA	AA	AA	AA	BB	AA	AA	AA	AA	Ad	AA	AA	BB	AA	AA	AA	AA	AB	AB	AA	AB	BB	AA	AA	AB	BB	AA	AA	AA
chr1D	311763001	311767500	4500	M	M	BC	M	M	M	M	M	BC	M	M	BC	M	BC	BC	M	M	BC	BC	M	BC	M	M	BC	M	M	M	BC	M	M	M	M	M	M	M	M	M	BC	M	M	M	M	M	M	M	BB
chr1D	311959001	311963500	4500	BC	BB	BB	BC	BC	BB	BB	BC	BC	BB	BB	BC	BC	M	BC	BB	BB	BB	BC	BB	BC	BB	M	BC	BB	BB	BB	AB	AB	BC	BB	BC	BB	BB	BB	M	AB	BB	BB	BB	BB	BC	AB	BB	BB	AB
chr1D	312177001	312181000	4000	BC	BC	BB	BC	BC	BC	BC	BB	AB	BC	AB	AB	BC	M	BC	BB	AB	BC	AB	BC	AB	BC	BC	AB	AB	BB	AB	M	BC	BB	BC	BC	BC	M	BC	AA	BC	M	BB	AB	M	BB	BB	BC	AB	BB
chr1D	312186001	312190500	4500	AB	AB	AA	AB	AB	AB	AA	AB	AB	AB	AA	AA	AB	AA	AA	AA	AA	AA	AA	AA	AA	AA	AA	AA	AA	Ad	AA	M	AA	AB	AB	AB	AA	AA	AA	Ad	AB	BB	AA	Ad	BB	AA	AA	AA	AA	AB
chr1D	312477501	312482000	4500	Ad	Ad	AA	AA	Ad	AA	Ad	AA	AA	AA	AA	AA	AA	Ad	AA	AA	AA	AA	AA	AA	AA	Ad	AA	AA	Ad	AA	Ad	BB	AA	Ad	Ad	Ad	AA	AA	AA	Ad	AA	AB	AA	Ad	AA	AA	AA	AA	AA	AA
chr1D	312556001	312562500	6500	AA	AA	AA	AA	AA	AA	AA	AA	AA	AA	AA	AA	AA	AA	AA	AA	AA	AA	AB	AA	AA	AB	AA	AA	AA	AA	AA	AA	AB	AA	AB	AA	AB	AA	AA	AB	AA	AA	AA	AA	AA	AA	AA	AA	AA	AA
chr1D	312650001	312655000	5000	AA	AA	AA	AA	AA	AA	AA	AA	AA	AA	AA	AA	AA	AA	AA	AA	AA	AA	AA	AA	AA	AA	AA	AA	AA	AA	AA	AA	AA	AB	AA	AA	AA	AA	AB	AA	BB	AA	AA	AA	AA	AA	AA	AA	AA	AA
chr1D	312692001	312696000	4000	AA	AA	AA	AB	AA	AA	AA	AA	AA	AA	AA	AA	AA	AA	AA	Ad	AA	AA	AA	AB	AA	AB	AA	AB	AA	AA	AA	AA	AB	AB	AB	AA	AA	AA	AA	AB	AA	AA	AA	AB	AA	AA	AA	AA	AA	Ad
chr1D	312868501	312872500	4000	M	M	M	M	M	M	M	M	M	BC	M	M	M	M	M	M	M	M	M	M	M	M	M	BC	BC	M	M	BC	M	M	M	M	M	M	M	M	M	BC	BC	M	M	M	AB	BC	BC	BB
chr1D	312995501	313000500	5000	AB	AA	AA	AB	AB	AB	AB	AB	AB	AB	AB	AB	AB	AB	AB	AB	AB	AB	AB	AB	AB	AB	AB	AB	AA	AA	BB	AB	AB	AB	AB	AA	AB	AB	AA	BB	AA	AA	AA	AB	AA	AA	AB	AB	AB	AB
chr1D	313025001	313029000	4000	M	M	BC	BC	M	M	BC	M	BC	M	M	M	BC	BC	BC	BC	BB	BC	M	M	BC	BB	BC	BC	BC	BC	BC	BC	BC	BC	BC	M	BB	BB	BC	M	M	BC	BB	M	M	M	AB	M	BC	AB
chr1D	313085501	313090000	4500	AA	AA	AA	BB	AB	AA	AB	AA	AA	AB	AA	BB	BB	AA	AA	BB	BB	AA	AB	AB	AB	AB	AB	AA	AA	AA	AB	AA	AA	AA	AA	AA	AB	AA	AB	AB	BB	AA	AA	AB	AA	BB	AA	AB	BB	AB
chr1D	313133001	313139500	6500	AA	AA	AA	AA	AA	AA	AA	AA	AA	AA	AA	Ad	AA	AA	AA	AA	AB	AA	AA	AB	AA	AA	AA	AA	AA	AA	AA	AA	AA	AA	AB	AA	AA	AA	AA	BB	AA	AA	AA	AB	AA	AB	Ad	AB	AA	AA
chr1D	313641001	313645000	4000	AA	AA	Ad	AA	AA	AA	AA	AA	AA	AA	AA	AA	AB	AA	AA	AA	AA	AA	AA	AA	AA	AA	AA	AA	AA	AA	AA	AA	AA	AA	AA	AA	Ad	AA	AA	BB	AA	AA	AA	AB	AA	AA	AA	AA	AA	Ad
chr1D	314001001	314005000	4000	AB	AA	AA	AB	AB	AA	AA	AA	AA	BB	AB	AB	AB	AA	AB	AB	AB	AB	AB	AB	AB	AB	AB	AB	AA	AA	AB	AB	AA	AA	AA	AB	AA	AB	AB	BB	AA	AA	AB	AA	AA	AA	BB	AB	AB	BB
chr1D	314101001	314105000	4000	AB	AB	AB	AA	AB	BB	AB	BB	AB	BB	AB	BB	AB	AB	AB	AA	AB	AB	AA	AB	AB	AB	AB	AB	AB	AB	AB	BC	AB	AB	AB	AA	AB	AB	BB	Ad	AA	BB	AA	Ad	AB	AA	AA	AB	AB	AA
chr1D	314136501	314141000	4500	AB	AB	AB	AB	AB	BB	AB	BB	AB	AB	AB	AB	AB	BB	AB	AA	AA	AB	AA	AB	AB	AB	AB	AB	AB	AB	AA	BB	BB	AB	BB	AB	AB	AA	AB	AB	AB	BB	AB	AB	BB	AB	AB	AB	AA	AB
chr1D	314346501	314351500	5000	BC	BC	BC	BC	M	BC	BC	BC	BB	BC	BC	M	BC	M	BC	BC	M	BC	BC	BC	BC	BC	BC	BC	BC	BB	M	BC	BC	BC	BC	BC	M	BC	BC	BC	M	BB	BC	BC	BC	BC	M	BB	BC	BC
chr1D	314402501	314412000	9500	AB	AA	AA	AB	AA	AB	AB	AA	AA	AA	AA	AA	AB	AA	AB	AA	AA	AB	AA	AA	AA	AB	AB	AA	AA	AB	AA	AA	AA	AA	AA	AA	AB	AB	AA	AA	AA	AA	AA	AB	AA	AB	AA	AA	AA	AB
chr1D	314497501	314502500	5000	AA	AA	AA	AA	AA	AA	AA	BB	AA	AA	AA	AA	AB	AA	AA	AB	AA	AA	AA	AA	AA	AA	AA	AB	AA	AA	AA	AA	AA	AA	AA	AA	AA	AA	AA	AA	AA	AA	AA	AA	AA	AA	AB	AA	AA	BB
chr1D	314792001	314796500	4500	BB	BB	BC	BB	BB	M	BC	BC	BB	BC	BC	BB	BB	BC	BC	BC	BC	BC	BB	M	BC	BC	BB	M	M	BC	BB	BB	BC	M	BC	M	BB	BC	BB	BC	BC	BB	BB	BB	BC	BB	AB	BB	BB	BB
chr1D	314822001	314827500	5500	AA	AA	AA	AB	AA	AB	AA	AA	AA	AB	AA	AA	AA	AA	AA	AA	AA	AA	AA	AA	AA	AB	AB	AA	AA	AA	AA	AA	AB	AB	AA	AA	AB	AB	AA	AA	AA	AA	AA	AA	BB	AA	AA	AA	AA	AA
chr1D	315336001	315340000	4000	M	M	M	M	BC	M	M	M	M	BC	M	M	M	BC	BC	M	M	BC	M	M	M	BC	BC	M	BC	M	BC	BB	M	M	M	M	M	M	M	BC	BB	M	BC	M	M	M	M	M	M	M
chr1D	315336001	315356000	20000	BC	BB	BC	M	BB	BC	BC	M	M	BB	M	M	BB	BC	BB	BB	M	BC	BC	BC	BC	BC	BC	BC	BC	BC	AB	AB	BC	M	BB	BC	BC	BC	BC	BB	BB	BC	BB	BC	M	M	BC	BC	BC	M
chr1D	315718501	315723000	4500	BC	BC	BC	BB	BC	BC	BC	BC	BC	BC	BC	BC	BC	BB	BC	BC	BC	M	BC	BC	BC	BC	BC	AB	BC	BC	BC	BB	BB	BC	BC	BB	BC	BC	BC	AB	BB	BB	BB	AB	BB	BB	BB	BB	BB	BB
chr1D	315760001	315764000	4000	Ad	AA	AA	Ad	AA	Ad	AA	Ad	AA	AA	AA	AA	Ad	Ad	AA	AA	AA	AA	AA	AA	AA	Ad	Ad	AA	AA	AA	AA	AA	AA	AA	AA	AA	AA	AA	AA	AA	AA	AB	AA	AA	AA	AA	AA	AA	AA	AA
chr1D	316092001	316097500	5500	BC	BB	BB	BC	BC	BB	BB	BB	BC	BC	BC	BB	BC	M	M	BC	BC	BB	M	BC	BC	BC	BC	BC	BC	BC	BB	AB	BC	BC	BC	BC	AB	BC	BB	AB	BB	BC	BB	BB	BC	BB	BC	BB	BC	BC
chr1D	316092001	316103000	11000	AB	AB	AB	AB	AB	AB	AB	AB	AB	AB	AB	AB	BB	AB	AB	AB	AB	AB	BB	BB	AB	AB	AB	AB	AB	AB	AB	AB	AB	AB	AB	AB	AB	AB	AB	AA	AB	BB	AA	AA	AB	AB	AB	AB	AB	AB
chr1D	316103001	316108000	5000	BB	BB	AB	BB	BB	BB	AB	AB	AB	AB	AB	AB	BB	BB	BB	AB	AB	BB	AB	BB	AB	BB	BB	AB	AB	BB	BB	BB	BB	BB	BC	BB	AB	BB	AB	AB	AB	AB	BB	BB	AB	BB	BB	AB	AB	BC
chr1D	316283001	316287000	4000	Ad	AA	AA	AA	Ad	AA	Ad	Ad	AA	AA	Ad	AA	AA	AA	AA	AA	AA	AA	AA	AA	Ad	Ad	AA	AA	AA	Ad	Ad	BB	AA	AA	AA	AA	AA	AA	Ad	Ad	AA	AA	Ad	Ad	AA	AA	AA	AA	AA	AA
chr1D	316372501	316377000	4500	BB	BB	AB	BB	BB	AB	AB	BB	BB	AB	BC	AB	BB	AB	BB	AB	AB	AB	BB	AB	BB	BB	BC	AB	AB	BC	AB	BB	AB	BB	BB	BC	BB	BB	AB	BC	AB	BC	AB	BB	BB	BB	BB	BB	AB	BB
chr1D	316588501	316594000	5500	BB	BC	BC	BB	M	M	M	BC	M	BB	BB	BB	M	BC	BC	M	M	BC	M	BC	BC	BC	BC	BC	BC	M	BC	BC	M	BC	BB	BB	BC	BB	BC	M	AA	M	M	M	M	M	AB	M	M	AB
chr1D	317020501	317029500	9000	AB	AB	AB	AB	AB	AB	AB	AA	AA	AB	AB	BB	AB	AB	AB	AB	AB	AB	AB	AA	AB	AB	AB	AB	BB	AB	AA	AA	AB	AB	AB	AB	AB	AB	AB	BC	BB	BB	BB	BB	AB	BB	AB	BB	BB	AA
chr1D	317448501	317452500	4000	AB	BB	BB	BB	BC	BB	BB	BB	BB	BB	AB	AB	BB	BB	BB	BB	BB	AB	BB	BB	BB	BB	BC	BC	BC	BC	BB	BB	BB	BB	BB	BB	BB	BC	AB	M	AA	BB	BC	M	BC	BC	AA	BC	BC	AB
chr1D	318037501	318041500	4000	M	M	M	M	M	M	BC	M	M	M	M	M	M	M	M	M	M	M	M	M	M	M	M	M	M	M	M	M	M	M	M	M	M	M	M	BC	M	M	M	BB	M	BC	M	BC	M	M
chr1D	318375001	318381000	6000	AB	AB	AB	AB	AA	AA	AB	AB	AB	AA	AB	AA	AB	AB	AA	AB	AB	AA	AB	AA	AA	AB	AB	AB	AB	AB	AB	AA	AA	AA	AB	AB	AB	AB	AB	BB	AA	AB	AB	BC	BB	BB	AA	BB	BB	AB
chr1D	318403501	318407500	4000	AB	AB	AB	AB	AB	AA	AB	AB	AB	AB	AB	AB	BB	AB	BB	AB	AA	BB	BB	AB	BB	AB	BB	AB	AB	AB	BB	AB	AB	AB	BB	AB	AB	AB	AB	AB	AB	AB	AB	AB	AB	AB	BB	AB	AB	AB
chr1D	318533001	318537500	4500	M	M	M	M	BC	M	M	M	M	M	M	M	M	M	M	M	M	M	M	M	M	M	M	M	M	M	M	M	M	M	M	M	M	M	M	BC	M	BC	BC	BB	M	BC	M	BC	BC	M
chr1D	318776501	318780500	4000	AA	AA	Ad	AA	AA	AA	AA	Ad	AA	AA	AA	AA	AA	AA	AA	AA	AA	Ad	AA	AA	AA	AA	AA	AA	AA	Ad	AA	AA	AA	AA	AA	AA	AA	AA	Ad	AB	AA	BB	AA	AA	AA	AA	AA	AA	AA	AA
chr1D	318908501	318912500	4000	BB	BB	BB	BB	BB	AB	BB	BB	BB	BB	BB	BB	BB	BB	AB	BB	BB	BB	AB	BB	AB	BB	BB	BB	BB	AB	AB	AB	BB	BB	BB	BB	BB	BB	BB	BB	AA	AB	AB	BB	BB	BB	AB	AB	BB	AB
chr1D	319556501	319561000	4500	BB	M	BB	M	M	BC	M	BB	BC	BB	BB	BB	M	AB	BB	BB	BB	BB	BB	BB	M	BB	BB	BC	M	M	BB	BB	BB	M	BB	BC	BB	BC	AB	M	BB	M	BB	M	BC	M	BB	M	BC	AB
chr1D	320267501	320273500	6000	AA	AA	AA	AB	AA	AA	AB	AB	AB	BB	AB	AA	AB	AA	AA	AA	AA	AA	AA	AA	AA	AA	AA	AA	AA	AA	AA	AA	AB	AA	AB	AA	AA	AB	AA	AA	AA	AA	AA	AA	AA	AA	AB	AA	AA	AB
chr1D	320414001	320420000	6000	AA	AA	AA	AA	AA	AA	AA	AA	AA	AA	AA	AA	AA	AA	AA	AA	AA	AA	AA	AA	AA	AA	AA	AA	AA	AA	AA	Ad	AA	AA	AA	AA	AA	AA	AA	BB	AB	AA	AA	AB	AA	AA	AA	AA	AA	AA
chr1D	320795001	320800000	5000	AA	AA	AA	AA	AA	AB	AA	AA	AA	AA	AA	AA	AA	AA	AA	AA	AA	AA	AA	AA	AB	AA	AA	AA	BB	AA	AA	AA	AA	AA	AA	AA	AA	AA	AA	AA	AA	AA	AA	AA	AA	AA	AA	AA	AA	AA
chr1D	320802501	320808500	6000	AA	AA	AA	AA	AA	AA	AA	AA	AA	AA	AA	AA	AA	AA	AA	AA	AA	AA	AA	AA	AA	AA	AA	AA	BB	Ad	AA	AA	AA	AA	AA	AA	AA	AA	AA	AB	AA	AA	AA	AA	AA	AA	AA	AA	AA	AB
chr1D	321327001	321331000	4000	AB	BB	BC	AB	BC	BB	AB	BB	BB	BB	BC	BB	AB	BB	BB	BB	BB	AB	AB	BB	BB	BB	BB	BB	BB	BB	BB	BB	BC	AB	BB	BC	BC	BB	AB	BB	AA	AB	AB	AB	BB	AB	AA	BB	AB	AB
chr1D	321365001	321369500	4500	AB	AB	BB	BB	BB	AA	AA	BB	BB	AB	BB	BC	BB	BB	BC	AB	BB	BB	BB	BB	BB	AB	BB	BB	AB	BB	BB	AA	AB	BB	AB	BC	AB	BB	BB	M	AA	AB	BB	BB	BB	BB	AA	BB	BB	BC
chr1D	321520001	321524000	4000	M	M	M	M	M	M	BC	M	M	M	M	M	M	M	M	M	M	M	M	M	M	M	M	M	M	M	M	M	M	M	M	M	M	BC	M	M	M	BC	M	M	M	M	BC	BC	BC	BC
chr1D	321524501	321530000	5500	BB	BC	BC	BC	M	BC	BB	BC	BB	BC	BB	BB	BC	BC	BC	BC	BC	BB	BC	BB	BC	BB	BB	BB	BB	BC	BB	BC	BC	BB	BB	BC	BB	AB	BB	AB	BC	AB	BB	BB	BC	BB	BB	BB	BB	M
chr1D	321635501	321639500	4000	M	M	M	M	M	M	M	BC	M	M	M	M	M	M	M	M	M	M	M	M	M	M	M	M	M	M	M	M	M	M	M	M	BC	M	M	M	M	BC	M	M	M	M	M	M	M	M
chr1D	321907001	321911000	4000	BB	AB	BB	BC	BB	BB	BB	AB	AB	BB	BB	BC	AB	AB	BB	AB	BB	AB	AB	BC	BB	BB	BB	BC	BB	BC	BB	BB	AB	BB	BC	BB	AB	AB	AB	AB	BB	AB	BB	AB	BB	AB	BC	BB	BB	BC
chr1D	321907501	321918000	10500	BB	AB	BB	BB	BB	BB	AB	AB	AB	AB	BB	BB	AB	AB	BB	AB	BB	AB	AB	BB	BB	AB	BB	BB	BB	BB	BB	BB	AB	BB	BB	BB	AB	AB	AB	AB	BB	BB	BB	AB	BB	AB	BB	AB	BB	BB
chr1D	321913001	321918000	5000	AB	AB	BB	BB	BB	BB	AB	AB	AB	AB	AB	BB	AB	AB	AB	AB	AB	AB	AB	BB	BB	AB	BB	BB	BB	BB	BB	BB	AB	BB	BB	BB	AB	AB	AB	AB	BB	AB	BB	AB	BB	AB	BB	AB	BB	BB
chr1D	321977501	321982000	4500	AA	AA	AB	AA	AB	AA	AA	AA	AA	AA	AA	AA	AA	AA	AA	AA	AA	AA	AA	AA	AA	AB	AB	AA	AA	AA	AB	AA	AA	AA	AA	AA	AA	AA	AA	BB	AA	AB	AA	AB	AA	AB	AA	AA	AA	Ad
chr1D	322033001	322039000	6000	AA	AA	AA	AB	AA	AB	AA	AA	AA	AA	AA	AA	AA	AA	AA	AA	AA	AA	AA	AA	AA	AA	AA	AA	AA	AA	AA	AA	AA	AA	AA	AA	AB	AA	AA	AA	AA	BB	AB	AB	AA	AA	BB	AB	AB	AB
chr1D	322056001	322063500	7500	AA	AA	AA	AA	AA	AA	AA	Ad	Ad	AA	AA	AA	Ad	AA	AA	AA	Ad	Ad	AA	AA	Ad	AA	Ad	AA	AA	AA	Ad	AA	Ad	Ad	AA	Ad	AA	AA	AA	AA	AA	BB	AB	AA	AA	Ad	BB	AA	AA	BB
chr1D	322236501	322240500	4000	AA	BB	AB	AB	BB	AB	BB	AB	BB	AB	AB	AB	AB	BB	AB	AB	BB	BB	AB	AA	AA	AB	AA	AB	AB	AB	AB	BB	AA	AB	AB	BB	AB	AA	AB	AA	AA	AB	AB	AB	AA	AB	AB	AB	AB	AB
chr1D	322304501	322309500	5000	AA	AA	AA	AA	AA	AA	AA	AA	AA	AA	AA	AA	AA	AA	AA	AA	AA	AA	AA	AA	AA	AA	AA	AA	AA	AA	AA	AA	AA	AB	AA	AA	AA	AA	AA	AB	AA	BB	AA	AA	AA	AA	AA	AA	AA	AA
chr1D	322328001	322332000	4000	AB	AB	AB	AA	AB	AA	AA	AA	AB	AA	AB	AB	AB	AA	AA	AA	AB	AA	AA	AB	AA	AA	AA	AA	AB	AB	AA	AA	AA	AA	AA	AA	AA	AA	AB	AB	M	AA	AA	AB	AA	AB	AA	AA	AA	AB
chr1D	323010001	323015500	5500	BB	BB	BC	BB	BB	BC	BB	BB	M	BB	BB	BC	BB	BB	BC	BB	BB	BB	BB	BB	BB	BB	BB	BB	BB	BB	BB	M	BB	BB	BB	BB	BC	BC	BB	BC	M	BC	BB	BB	BC	BC	BB	BC	AB	BB
chr1D	323309501	323313500	4000	AA	Ad	Ad	AA	Ad	AA	Ad	AA	Ad	AA	Ad	Ad	AA	AA	AA	AA	Ad	AA	AA	Ad	Ad	Ad	AA	Ad	Ad	AA	AA	BB	AA	Ad	AB	Ad	AA	AA	AA	Ad	Ad	AB	AA	Ad	AA	AA	Ad	Ad	Ad	Ad
chr1D	323593001	323597000	4000	AB	AB	AB	AB	AB	AB	AB	AB	AB	AB	AB	AB	AB	AB	AB	AB	AB	AB	AB	AB	AB	AB	AB	AB	AB	AB	AA	AB	AB	AB	AB	AB	AB	AB	AB	AB	BC	AB	AB	AB	AB	AB	BC	AB	AB	AB
chr1D	323647001	323651000	4000	AA	AA	AB	AA	AA	AA	AB	AA	AB	AA	AA	AA	AA	AA	AA	AA	AA	AB	AA	AB	AA	AB	AB	AA	AA	AB	AA	AA	AA	AA	AA	AA	AB	AA	AA	AA	AA	AB	AA	AA	AA	AA	AA	AA	AB	AA
chr1D	324015501	324034000	18500	AA	AB	AA	AA	AB	AB	AA	AA	AB	AB	AB	AB	AA	AA	AA	AB	AB	AB	AA	AB	BC	AB	AB	AB	AB	AA	AB	AB	AA	AB	AA	AB	AA	AB	AB	AA	AA	AB	AA	AA	AA	AA	AA	AB	AA	AB
chr1D	324039501	324044000	4500	AB	BB	BC	BB	BB	AB	BB	BB	BB	BB	BB	BB	BB	BB	BB	BB	BB	BB	BB	BB	AB	BB	BC	BB	BB	BB	BB	BB	BB	BB	BB	BB	BB	BB	AB	BC	BB	AB	BB	BC	BB	BB	BB	BB	BB	BB
chr1D	324046001	324050500	4500	BB	AB	BB	AB	BB	BB	BB	BB	BB	BB	BB	BB	BB	BB	BB	BB	BB	AB	BB	BB	AB	BB	BB	BB	BC	BB	BB	AB	AB	BB	BB	BB	BB	AB	BB	BB	BB	BB	BB	BC	BB	BB	AB	BB	BB	AB
chr1D	324203501	324207500	4000	AA	AB	AA	Ad	AA	AB	AA	AA	AB	AB	AA	AA	AA	AA	AA	AB	AA	AA	AA	AB	AA	AA	AB	AA	AA	AA	AA	AA	AA	AA	AB	AB	AA	AA	AB	AB	AB	AB	AA	AA	AA	AA	AB	AB	AA	BB
chr1D	324488001	324492000	4000	AA	AA	AA	AA	AA	AA	AA	AA	AA	AA	AA	AA	AA	AA	AA	AA	AA	AA	AA	AA	AA	AA	AA	AA	AA	AA	AA	AA	AA	AA	AA	AA	AA	AA	AA	AA	AA	AB	AA	AA	AA	AA	AA	AA	AA	AA
chr1D	324655501	324659500	4000	AA	AA	AA	AA	AA	AB	AA	AB	AA	AA	AA	AA	AA	AA	AB	AA	AA	AA	AA	AB	AA	AA	AB	AA	AA	AA	AA	AA	AA	AA	AA	AA	AA	AB	AA	AB	AA	AA	AA	AB	AA	AA	AA	AA	AA	AA
chr1D	324673001	324678000	5000	M	M	M	M	M	M	M	M	M	M	M	M	M	M	M	M	M	M	M	M	M	M	M	M	M	M	M	M	M	M	M	M	M	M	M	BC	M	M	M	BC	M	M	M	M	M	M
chr1D	324763001	324770000	7000	BC	BB	BC	BB	AB	BB	BB	BC	BC	BC	BC	BB	BB	BB	BB	BB	BB	AB	BB	BB	BB	BB	BB	BB	BB	BB	BC	BB	BB	BB	BB	BB	BB	BC	BC	BC	BB	AB	BB	BB	BB	BB	AB	BB	BB	BB
chr1D	325170001	325176500	6500	BC	M	M	M	M	M	M	M	M	M	BC	M	M	M	M	M	M	M	M	BC	M	BC	BB	M	M	M	M	M	M	M	M	M	M	M	M	M	M	M	M	M	M	M	BB	M	M	M
chr1D	325185501	325191000	5500	AB	AA	AA	AA	AA	AA	AB	AA	AA	AA	AA	AA	AA	AA	AA	AA	AA	AA	AA	AA	AA	AA	AA	AA	AA	AA	AA	AA	AA	AA	AA	AA	AA	AA	AA	BB	AA	AA	AA	AA	AA	AA	AB	AA	AA	AB
chr1D	325367501	325373000	5500	Ad	AA	AA	AA	AA	AA	AA	AA	AA	AA	AA	AA	Ad	AA	AA	AA	AA	AA	AA	AA	AA	AA	AA	AA	AA	Ad	AA	AA	AA	AA	AA	AA	Ad	AA	AA	AA	AA	AB	AA	AA	AA	AA	AA	AA	AA	AA
chr1D	325484501	325489000	4500	AB	BB	AB	AB	BB	AB	BB	AB	BB	AB	AB	AB	AB	AB	AB	AB	BC	BB	AB	AB	AB	BB	BB	BB	AB	BB	AB	AB	AB	AB	BB	AB	AB	AB	AB	BB	AA	BB	BB	BC	BB	BB	AA	BB	BB	AB
chr1D	325785501	325790500	5000	BC	BC	BC	BC	BB	BB	M	BC	BC	BB	BC	BB	BB	BC	M	BC	BC	BB	BB	BB	BC	BC	BC	BC	M	M	BC	BB	BC	BB	BC	BB	BC	BC	BC	BC	M	BB	BB	M	BB	BC	AA	BB	BC	AB
chr1D	325837001	325841500	4500	AA	AB	AA	AB	AB	AA	AB	AB	AA	AA	AB	AA	AB	AA	AA	AB	AA	AA	AA	AA	AB	AA	AA	AB	AB	AB	AA	AA	AA	AA	AB	AB	AA	AA	AA	BB	AA	AB	AA	AB	AA	AA	AA	AA	AA	AB
chr1D	326284501	326289500	5000	AB	BB	BB	BB	AB	AB	AB	AB	AB	AB	AB	AB	BB	AA	AB	BC	BB	AB	BB	AB	AB	AB	AA	BB	BB	AB	BB	BB	AB	BB	AB	AB	BB	AB	BB	BC	AA	BB	BB	M	BB	M	AB	M	M	BB
chr1D	326440001	326444000	4000	BC	BB	BB	BC	BC	BB	BB	BC	BC	BB	BC	BB	BC	BB	BC	BC	BC	BB	BB	BB	BB	BC	BC	BC	BB	BB	BB	AB	BB	BB	BC	BB	BC	BB	AB	BC	M	BB	BB	BB	BB	BB	AB	BB	BB	AB
chr1D	326703001	326707000	4000	Ad	Ad	AA	AA	AA	AA	Ad	AA	AA	AA	AA	Ad	AA	AA	AA	Ad	Ad	Ad	AA	AA	AA	AA	AA	Ad	AA	AA	AA	BB	AA	AA	AA	AA	AA	Ad	AA	Ad	AA	AA	AA	Ad	AA	AA	AA	AA	Ad	Ad
chr1D	326754001	326758500	4500	AB	AB	AA	AA	AA	AA	AA	AB	AA	AA	AA	AA	AA	AA	AB	AA	AA	AA	AA	AA	AA	AA	AA	AB	AA	AB	AA	AA	AA	AB	AA	AB	AA	AA	AA	BC	AB	AB	AA	AB	AA	AA	AA	AA	AA	AA
chr1D	327597501	327603000	5500	AB	AB	BB	AB	AB	AA	AA	AB	AB	AA	AB	AB	AB	AB	AB	AB	AB	AB	AB	AB	AB	AB	AA	AB	AB	AB	AB	AB	AB	AB	AB	AB	AB	AB	AB	AA	Ad	AB	AB	AA	AB	AA	AB	AB	AA	AB
chr1D	328263001	328267000	4000	BC	BB	BB	AB	BB	AB	BC	AB	BB	BB	BB	BC	AB	BC	AB	BC	AB	BB	AB	BB	BB	AB	AB	BB	AB	AB	AB	AB	BC	AB	AB	BB	AB	AB	BB	BB	AA	AB	BB	AB	BB	BB	BB	AB	BB	BB
chr1D	328277501	328286500	9000	M	BC	M	M	M	BC	M	BC	M	M	M	M	BC	M	BC	M	M	M	M	M	M	M	M	M	M	M	M	M	M	BC	M	M	BC	BC	M	BB	AB	BC	BC	BC	M	BC	M	BC	BC	BC
chr1D	328372001	328377000	5000	BB	BB	BB	BB	BB	BB	BB	BB	BB	BC	BB	BB	BB	BB	BC	BB	BC	BB	BC	BB	BB	BB	BC	BC	BB	BB	BC	BC	BB	BB	BB	BB	BB	BB	BC	AB	dd	BC	BB	BB	BB	BB	BC	BB	BB	BB
chr1D	328441501	328446000	4500	AB	BB	BB	AB	AB	BB	AB	AA	BB	BB	AB	AB	BB	BB	BB	BB	BB	AB	BB	BB	AB	AB	BB	BB	AB	BB	BB	BB	BB	AB	BB	BB	AB	AB	BB	BB	AA	BB	BB	BC	BB	BB	BB	M	BB	M
chr1D	328593001	328597000	4000	BB	BB	BC	BB	BB	BB	BC	BB	BB	BB	BB	BB	BB	BC	BB	BC	BB	BB	BB	AB	AB	BB	BC	BB	AB	M	BB	M	BC	BC	BC	BB	M	BB	BB	AB	AA	M	BB	AA	M	BB	BB	BC	AB	M
chr1D	328650001	328657500	7500	AB	AA	AB	AB	AB	AB	AA	AA	AA	AB	AB	AB	AA	AA	AB	AA	AA	AB	AB	AB	AA	AA	AB	AB	AA	AA	AA	AA	AA	AA	AA	AA	AB	AA	AA	AB	AA	AB	AA	AB	AA	AB	AB	AA	AB	AA
chr1D	328694501	328698500	4000	BB	AB	AB	BB	BB	AB	BB	BB	BB	AB	BB	BC	BB	BB	BB	BB	BB	AB	BB	BB	BB	BB	BB	BB	BB	BB	BB	AB	BB	BB	BB	BB	BB	BB	BB	AB	AA	BB	BB	AB	BB	AB	BB	BB	BB	AB
chr1D	329061501	329065500	4000	AA	AA	AA	AA	AA	AA	AA	AA	AA	AA	AA	AA	AA	AA	AA	AA	AA	AA	AA	AA	AA	AA	AA	AA	AA	AA	AA	AA	AA	AA	AA	AA	AA	AA	AA	BB	dd	AB	AA	AB	AA	AB	AA	AA	AA	AA
chr1D	329265501	329273500	8000	Ad	AA	AA	AA	Ad	AA	AA	AA	AA	Ad	AA	AA	AA	AA	AA	AA	AA	Ad	AA	AA	AA	AA	AA	AA	AA	AA	AA	AB	AA	AA	AA	Ad	AA	AA	AA	Ad	dd	AB	AA	Ad	AA	AA	AA	AA	AA	AA
chr1D	329420501	329425500	5000	AA	AB	AA	AB	AA	AB	AA	AA	AB	AA	AB	AA	AA	AA	AA	AB	AB	AB	AB	AB	AA	AB	AA	AA	AA	AB	AA	AA	AB	AA	AB	AA	AB	AA	AA	AB	dd	AA	AA	AB	AA	AA	AB	AA	AA	AA
chr1D	329462001	329466500	4500	M	M	M	M	M	M	M	M	M	M	M	M	M	M	M	M	M	M	M	M	M	M	M	M	M	M	M	M	M	M	M	M	M	M	M	AB	AB	M	M	AB	M	M	M	M	M	M
chr1D	329584501	329589000	4500	M	BC	M	M	M	BC	BC	BC	M	M	M	M	M	M	M	M	BC	BB	M	M	M	M	BC	M	BC	BC	BC	M	M	M	BC	M	BC	M	M	BB	Ad	M	M	BB	M	BC	BC	M	BC	BB
chr1D	329598501	329602500	4000	BB	BB	BB	AB	BB	AB	AB	BB	AB	AB	AB	AB	AB	BB	BB	AB	AB	AB	BB	BB	AB	AB	AB	BB	AB	AB	AB	M	BB	AB	BB	AB	AB	AB	BB	BB	AB	M	BB	AB	BC	AB	AB	BB	AB	BB
chr1D	329922501	329929000	6500	AA	AB	BC	AA	AA	AA	AB	AA	AA	AB	AA	AB	AA	AA	AB	AA	AA	AA	AA	AB	AB	AB	AB	AA	AA	AB	AA	AB	AB	AA	AB	AA	AA	AB	AA	AA	dd	AA	AA	AA	AA	AA	AA	AA	AA	AA
chr1D	330118001	330122000	4000	AB	AB	AB	AB	AA	AB	AB	AA	AB	AA	AB	AB	AB	AB	AB	AA	AA	AA	AA	AA	AA	AB	AB	AA	AB	AB	AB	AB	AA	AB	AA	AB	AA	AB	AA	AB	AA	AA	AA	AA	AA	AA	AB	AA	AB	BB
chr1D	330162001	330167500	5500	AB	BB	BB	BC	BB	AB	BB	AB	BB	BB	AB	BC	BB	AB	BB	BB	AB	BB	BC	BB	BC	AB	BB	AB	AB	BB	BB	BB	AB	BB	BB	BC	AB	AB	BB	BC	Ad	AB	AB	BB	BB	AB	BB	BB	AB	AB
chr1D	330165001	330169500	4500	AB	M	M	BC	M	BC	M	BC	M	M	M	BC	BC	M	M	BC	BC	M	BC	M	BC	M	BC	BC	M	M	BC	M	M	M	M	M	BC	M	M	BC	AA	AB	AB	BB	BC	BB	BC	BB	AB	AB
chr1D	331203501	331212500	9000	AA	AA	BC	AA	AA	AA	AA	AA	AA	AA	AA	AA	AA	AB	AA	AB	AA	AA	AA	AA	AA	AA	AB	AA	AA	AB	AA	AA	AA	AA	AA	AA	AA	AA	AA	AA	dd	AA	AA	AA	AA	AA	AA	AA	AA	AA
chr1D	331425501	331433500	8000	AB	AB	BB	BB	BB	BB	BB	BB	BB	AB	AB	AB	BB	AB	AB	BB	AB	AB	AB	BB	BB	BB	AB	BB	AB	AB	AB	AB	AB	AB	BB	AB	BB	BB	BB	AB	AA	AB	AB	BB	AB	BB	BB	BB	AB	BB
chr1D	332446001	332450500	4500	AA	AA	M	BB	AA	AB	AA	AB	AB	AB	BB	AA	AB	AB	AA	AA	AB	AA	AA	AA	AB	AB	AB	BB	BB	AB	BB	AB	AA	AB	AB	AA	BB	AA	AB	AB	AB	M	AA	AB	AA	AA	AB	AA	AB	AB
chr1D	332973501	332978000	4500	BB	AB	BB	BB	AB	AB	AA	AB	BB	AB	AB	BB	AB	AB	BB	AB	BB	AB	BB	BB	AB	AB	AB	BB	BB	BB	AB	AB	AB	BB	BB	AB	BB	BB	AB	AA	BB	BB	BB	AB	BB	AB	BB	BB	AB	BB
chr1D	332990501	332994500	4000	BB	AB	BB	BB	BB	BB	AB	BB	BB	BB	AB	BB	BB	AB	BB	AB	BB	AB	BB	BB	BB	AB	BB	BB	BB	BB	BB	BC	BB	BB	BB	BB	BB	BB	BC	AB	BB	BC	BB	AB	BC	BB	BB	BB	BB	BB
chr1D	333031001	333035500	4500	AA	AA	AA	AA	AA	AA	AA	AA	AA	AA	AA	AA	AA	AA	AA	AA	AA	AA	AA	AA	AA	AA	AA	AA	AA	AA	AA	AA	AB	AB	AA	AA	AA	AA	AA	AA	AA	AB	AA	AA	AA	AA	AA	AA	AA	AA
chr1D	333327001	333331000	4000	M	BC	M	BC	BC	BC	M	M	M	BC	M	M	M	BC	M	M	M	M	BC	BC	M	M	BC	M	M	M	M	M	BC	BC	BC	BC	M	M	M	BB	M	M	M	BC	M	BC	M	BC	M	M
chr1D	333638001	333642000	4000	M	M	M	M	M	M	M	M	M	M	M	M	M	M	M	M	M	M	M	M	M	M	M	M	M	M	M	M	M	M	M	M	M	M	M	M	M	M	M	M	M	M	M	M	M	M
chr1D	333663001	333667000	4000	BB	AB	AB	AB	BB	BB	BB	BB	AB	BB	BB	BB	BB	BB	BB	AB	BB	BB	BB	BB	BB	BB	BB	BB	BB	BB	AB	M	BB	BB	BB	BB	AB	BB	BB	Ad	AB	BC	AB	AA	BB	AB	BB	BB	AB	BB
chr1D	333676501	333681000	4500	BB	AB	AB	AB	BB	BB	BB	AB	AB	BB	BB	BB	BB	BB	AB	AB	BB	AB	BB	BB	BB	BB	BB	BB	AB	BB	AB	M	AB	BB	BB	AB	AB	BB	BB	Ad	AB	BC	AB	AA	BB	AB	BB	AB	AB	BB
chr1D	333726501	333733500	7000	AA	AB	AA	AA	AA	AA	AA	AA	AA	AA	AA	AB	AA	AB	AB	AA	AB	AA	AA	AA	AA	AA	AA	AA	AA	AA	AA	AA	AA	AA	AA	AA	AB	AA	AA	AA	AA	AA	AA	AA	AA	AA	AB	AA	AA	AB
chr1D	333970001	333975000	5000	BC	BB	BB	BB	BB	BB	AB	BB	BB	BB	AB	BB	BB	BB	BB	BC	BB	AB	BB	AB	BC	AB	BC	BB	BB	BB	AB	BB	AB	BB	BC	AB	BB	BB	AB	M	BC	AB	AB	BB	BB	BB	AB	BB	BB	AB
chr1D	334185501	334192500	7000	AB	BB	AB	AB	BB	BB	BB	AB	BB	BB	BB	BB	AB	BB	BB	BC	BB	BB	BB	BB	BC	BB	AB	BB	BB	AB	BB	BB	BC	AB	BC	BC	BB	AB	BB	BC	BB	BB	BB	BB	BB	BB	BB	BB	AA	BC
chr1D	334458501	334462500	4000	AA	AA	AA	AA	AA	AA	AA	AA	AA	AA	AA	AA	AA	AA	AA	AA	AA	AA	AA	AA	AA	AA	AA	AA	AA	AA	AA	AA	AA	AA	Ad	AA	AA	AA	AA	BB	AA	AA	AA	AB	AA	AA	Ad	AA	AA	Ad
chr1D	334881001	334885000	4000	Ad	AB	AB	AB	AB	BB	AB	AB	BB	AB	BB	AB	AB	AB	BB	BB	AB	BB	BB	AB	AB	AB	AB	AB	AB	AB	AB	AB	AB	BB	BB	BB	AB	BB	AB	AA	AB	AB	AB	AB	AB	AB	BB	AB	AB	BB
chr1D	334978501	334983000	4500	M	M	M	M	M	M	M	M	M	M	M	M	M	M	M	M	M	M	M	M	M	M	M	M	M	M	M	M	M	M	M	M	M	M	M	AB	M	M	M	BB	M	M	M	M	M	M
chr1D	335763001	335768500	5500	M	M	M	M	M	M	M	M	M	M	M	M	M	M	M	M	M	M	M	M	M	M	M	M	M	M	M	M	M	M	M	M	M	M	M	M	M	M	M	M	M	M	BB	M	M	M
chr1D	335848501	335852500	4000	AA	AA	Ad	AA	AA	AA	AA	AA	AA	AA	Ad	AA	AA	AA	AA	AA	AA	Ad	AA	AA	Ad	AA	AA	AA	AA	AA	AA	AB	AA	Ad	AA	AA	AA	AA	AA	Ad	AA	AB	AA	Ad	AA	AA	AA	AA	AA	AA
chr1D	336290001	336298000	8000	AA	BB	AA	AA	AA	AA	AA	AA	M	M	M	M	M	M	M	AA	M	M	AA	M	AA	M	M	AA	AA	AA	AA	AB	M	BB	BB	M	AA	AA	BB	AA	AA	AA	AA	AA	AA	M	M	AA	AA	M
chr1D	336299501	336311000	11500	AA	BB	AA	AA	AA	AA	AA	AA	M	M	BC	M	M	M	M	AA	M	M	AA	M	AA	M	M	AA	AA	AA	AA	BC	M	BB	BC	M	AA	AA	BB	Ad	AA	AA	AA	Ad	AA	BC	M	AA	AA	M
chr1D	336345001	336362000	17000	AA	BB	AA	AA	AA	AA	AA	AA	M	M	M	M	M	M	M	AA	M	M	AA	M	AA	M	M	AA	AA	AA	AA	AB	M	BB	BB	M	AA	AA	BB	AA	AA	AA	AA	AA	AA	M	M	AA	AA	M
chr1D	336371501	336375500	4000	AA	AB	AA	AA	AA	AA	AA	AA	BB	AB	BC	BB	AB	AB	AB	AA	AB	AB	AA	AB	AA	BB	AB	AA	AA	AA	Ad	AA	AB	AB	AB	BB	AA	Ad	BB	AA	AA	AA	AA	AA	AA	BC	BB	AA	AA	BB
chr1D	336528501	336532500	4000	BC	M	BC	M	BC	BB	BC	BC	BB	BC	BB	BC	BC	BC	M	BC	BB	BC	BC	M	BC	BC	M	BC	M	BC	BB	M	M	BC	BB	M	BC	M	BC	AB	BB	M	BB	BB	M	BC	BB	BB	AB	BB
chr1D	337334001	337339500	5500	M	M	M	M	M	M	BC	M	M	M	M	BC	M	M	M	BC	M	M	BC	M	M	BC	M	M	M	M	M	M	M	M	M	BC	M	M	BC	AA	M	M	BC	AB	M	BC	M	BC	BC	M
chr1D	337337001	337341000	4000	M	BC	BC	M	BC	M	BC	BC	BC	BC	M	BC	BC	BC	BC	BC	M	BC	BC	M	BC	BC	M	BC	BC	BC	BC	M	M	M	M	BC	M	M	BC	AA	M	M	BC	AB	M	BC	BC	BC	BC	M
chr1D	337361501	337366500	5000	AB	AB	BB	AB	AB	AB	AB	AB	AB	AB	AB	AB	AB	BB	AB	AB	BB	AB	AB	AB	AB	AB	AB	BB	AB	AB	BB	AB	AB	AB	BB	AB	AB	AB	AB	BB	AB	AB	AB	AB	AB	AB	AB	AB	AB	AB
chr1D	337371001	337375500	4500	BB	BB	BB	BB	BB	BB	BB	BB	BC	BB	BB	BB	AB	BB	BB	BB	BC	BB	BB	BB	BB	BB	BB	BB	BB	BB	BB	BB	BB	BB	BB	BC	BC	BB	BB	BC	BB	BB	BB	BB	BB	BB	BC	BB	BB	BB
chr1D	337378501	337383000	4500	BB	BB	BB	AB	BB	BB	AB	BB	BB	BB	AB	BB	BC	BB	BC	BB	BB	BB	BB	BB	BB	BB	BB	BB	BB	BB	BB	BB	BC	BB	BB	BB	BB	AB	BB	BC	AA	BB	BB	BC	BB	BB	BB	BB	BB	BB
chr1D	337399501	337404500	5000	BC	BB	AB	BB	BB	BB	BB	BB	BB	BC	AB	AB	BB	AB	AB	BB	BB	BB	BB	BC	AB	BB	BB	BB	BB	BB	BB	BB	BB	BB	BB	BB	AB	BB	AB	BB	AA	BB	BB	BB	BB	BB	BB	BC	AB	AB
chr1D	337451501	337455500	4000	BB	BB	BB	BB	BB	BB	BB	BB	BC	BB	BB	BB	AB	BB	BB	BB	BC	BB	BB	BB	BB	BB	BB	BB	BB	BC	BB	BB	BB	BB	BB	BC	BC	BB	BC	BC	BB	BB	BB	BB	BB	BB	BC	BB	BB	BB
chr1D	337459501	337465500	6000	BB	BB	BB	BB	BB	BB	AB	BB	BB	BB	BB	BB	BB	BB	BB	AB	BB	BB	BB	BB	BB	BB	BB	BB	BB	BB	BB	AB	BC	BB	BB	BB	BB	AB	BB	BC	AA	BB	BB	BC	BB	BB	BB	BB	BB	BB
chr1D	337467001	337472500	5500	BB	BB	AB	BB	BB	AB	BB	BB	AB	BC	AB	AB	AB	AB	AB	BB	AB	BB	BB	BB	BB	BB	BB	AB	AB	AB	BB	BB	AB	BB	AB	BB	AB	BB	AB	BB	AA	BB	BB	AB	BB	BB	BB	BC	AB	BB
chr1D	337675001	337680000	5000	M	M	M	M	M	M	M	M	M	M	M	M	M	M	M	M	M	M	M	M	M	M	M	M	M	M	M	M	M	M	M	M	M	M	M	BC	M	M	M	M	M	M	M	M	M	M
chr1D	337823001	337837000	14000	BB	BB	BB	BC	BC	AB	BB	BC	BB	BB	BB	BB	BC	BB	BC	AA	BB	BC	BB	BB	BB	BC	BB	BB	BB	BC	BB	AB	BC	BC	BC	BB	BB	BC	BB	BB	BB	BB	BB	BB	BB	BB	AB	BB	BB	AB
chr1D	337824001	337856000	32000	BB	BB	BB	BB	BC	AB	BB	BB	BB	BB	BB	BB	BC	BB	BC	AB	BB	BC	BB	BB	BB	BB	BB	BB	BB	BB	BB	BB	BB	BB	BB	BB	BB	BB	AB	BB	BB	BB	BB	BB	BB	BB	AB	BB	AB	BB
chr1D	337905501	337909500	4000	AA	AA	AA	AA	Ad	Ad	Ad	AA	Ad	AA	Ad	AA	AA	AA	AA	AA	AA	AA	AA	AA	AA	AA	AA	AA	AA	AA	AA	AA	AA	Ad	AA	AA	AA	AA	AA	AA	AA	BB	AA	AA	AA	AA	AA	AA	AA	AA
chr1D	337951501	337955500	4000	BB	AB	BB	BC	BB	AB	AB	BB	BB	BB	BB	BB	BB	BB	BB	BB	BB	AB	AB	BB	AB	AB	AB	AB	AB	AB	BB	BB	BB	AB	BB	BB	AB	BB	BB	BC	AB	AB	AB	AB	AB	AB	AB	BB	BB	BB
chr1D	337995001	337999500	4500	AA	AA	AA	AA	AA	AA	AA	AA	AA	AA	AB	AA	AA	AA	AA	AB	AA	AA	AA	AA	AA	AA	AA	AA	AA	AA	AA	AA	AA	AA	AA	AA	AA	AA	AA	Ad	AA	AB	AA	AA	AA	AA	AB	AA	AA	AA
chr1D	338284501	338288500	4000	AA	AA	AA	AA	AA	AA	AA	AA	AA	AA	AA	AA	AA	AA	AA	AA	AA	AA	AA	AA	AA	AA	AA	AA	AA	AA	AA	AA	AA	AA	AA	AB	AA	AA	AA	AB	AA	AA	AA	AB	AA	AA	AA	AA	AA	AA
chr1D	338932001	338936000	4000	AB	AB	AA	AB	AA	AB	AA	Ad	AA	AA	AA	AA	AA	AA	AB	AA	AB	AA	BB	AA	AA	AB	AB	AA	AA	AB	Ad	AA	AA	AA	AA	AA	AB	AB	AA	Ad	AA	M	AB	AA	AA	AA	AA	AA	AA	AB
chr1D	339426001	339435000	9000	M	M	M	M	M	M	M	M	M	M	M	M	M	M	M	M	M	M	M	M	M	M	M	M	M	M	M	M	M	M	M	M	M	M	M	AA	M	BC	M	AA	M	M	M	M	M	M
chr1D	339532501	339537500	5000	M	BC	M	BC	M	M	BC	BC	BB	M	AB	BB	M	BC	BB	M	BC	M	M	M	M	M	M	BB	M	M	M	BC	M	M	M	M	M	BB	M	M	BB	BC	BB	M	M	M	BC	BB	M	BC
chr1D	340116001	340120000	4000	BC	M	M	M	BC	M	M	M	M	M	M	M	M	M	M	M	M	M	M	M	BB	M	M	M	M	M	M	M	M	BC	M	M	BC	M	M	BB	M	M	M	BC	M	BC	M	BC	M	M
chr1D	340314501	340318500	4000	AA	AA	AA	AA	AA	AA	AA	AA	AA	AA	AA	AA	AA	AA	AA	AA	AA	AA	AA	AA	AA	AA	AA	AA	AA	AA	AA	AA	Ad	AA	Ad	AA	AA	AA	AA	BB	AA	Ad	AA	AB	AA	AA	AA	AA	AA	AB
chr1D	340374001	340379500	5500	AA	AA	AA	AB	AA	AA	AA	AA	AA	AA	AB	AA	AB	AA	AA	AA	AA	AA	AA	AB	AA	AA	AB	AA	AA	AA	AB	AB	AB	AA	AA	AA	AA	AA	AA	AB	AB	AA	AA	AA	AA	AA	AB	AA	AA	AA
chr1D	341056001	341060000	4000	BC	BC	BC	BC	M	M	BC	BC	BC	BC	BB	BB	M	BB	BB	BB	BC	BC	BC	BC	BC	BB	BC	BB	BC	BC	BB	M	BC	BC	BC	BC	BC	BC	BC	BC	BB	BC	BC	BB	BC	BC	BB	BB	BB	BB
chr1D	341115001	341120000	5000	AA	AA	AA	AA	AA	AA	AA	AA	AA	Ad	AA	AA	AA	AA	Ad	AA	Ad	Ad	AA	AA	AA	Ad	AA	AA	AA	Ad	AA	AA	Ad	AA	AA	AA	AA	AA	AA	Ad	BB	Ad	AA	AA	AA	AA	AA	AA	AA	AA
chr1D	341205001	341209500	4500	AA	AA	AA	AA	AA	AA	AB	AA	AA	AA	AA	AA	AA	AA	AA	AA	AA	AA	AA	AA	AA	AA	AA	AA	AA	AA	AA	AA	AA	AB	AA	AA	AA	AA	AA	AA	AA	AA	AA	AA	AA	AA	AA	AA	AA	AA
chr1D	341283001	341287500	4500	AA	AB	AB	AB	AA	AB	AA	AB	AA	AA	AA	AA	AB	AA	AB	AB	AB	AA	AA	AB	AB	AA	AB	AA	AA	AB	AB	AA	AB	BB	AB	AA	AB	AB	AB	BB	AA	AA	AA	AB	AA	AB	Ad	AA	AA	AA
chr1D	341306001	341310000	4000	BC	M	BC	M	BC	BC	M	BB	BC	M	M	BC	BC	BC	M	M	M	BC	BC	BB	BC	M	M	BB	BC	M	M	M	BC	M	M	BC	M	BC	M	BB	BC	M	BC	AB	BC	BC	BC	BB	BC	BC
chr1D	341450501	341455500	5000	AA	AA	AA	AA	AA	AA	AA	AA	AA	AA	AA	AA	AA	AB	AA	AA	AA	AA	AA	AA	AA	AA	AA	AA	AA	AA	AA	AA	AA	AA	AA	AA	AA	AA	AA	AA	AA	AB	AA	Ad	AA	AA	AA	AA	AA	AA
chr1D	342133001	342138000	5000	AB	AA	AB	AA	BB	BB	AB	AB	AB	AA	AB	AB	AA	AA	AA	AB	AB	AA	AB	AA	BB	BB	BB	BC	M	M	AB	M	AA	AA	AB	AA	AB	AB	BB	BB	AA	BB	BC	BB	AA	AB	AA	M	AB	AA
chr1D	342196001	342203500	7500	AA	AA	AA	AA	AA	AA	AA	AA	AA	AA	AA	AA	AA	AA	AA	AA	AA	AA	AA	AA	AA	AA	AA	AA	AA	AA	AA	AB	AA	AA	AA	AA	AA	AA	AA	AA	AA	AB	AA	AA	AA	AA	AB	AA	AA	AA
chr1D	342407501	342412000	4500	AA	AA	AA	AA	AA	AA	AA	AA	AA	Ad	AA	AA	Ad	Ad	AA	AA	AA	AA	AA	AA	AA	AA	AA	AA	AA	AA	AA	AA	AA	Ad	AA	AA	AA	AA	AA	BB	AA	AB	AA	AB	AA	AA	AA	AA	AA	AA
chr1D	342977501	342981500	4000	M	BC	BB	BC	BC	BC	M	M	M	M	M	M	BC	M	BC	M	M	M	M	M	M	BC	BC	M	M	BC	BC	BC	M	M	M	M	BC	M	M	BB	BC	M	BC	BB	M	BC	BC	BC	M	BC
chr1D	343145001	343150000	5000	M	M	M	M	M	M	M	M	M	M	M	M	M	M	M	M	M	M	M	M	M	M	M	M	M	M	M	M	M	M	M	M	M	M	M	M	M	M	M	M	M	M	M	M	M	M
chr1D	343270001	343274000	4000	BB	BB	BC	BB	BC	BB	BC	BC	BB	BC	BC	BC	BC	BC	BC	BC	BC	BB	BB	BC	BB	BB	BB	BC	BC	BC	BB	M	AB	BB	BB	BB	BB	BC	M	BC	BC	M	BC	BB	BC	BC	BC	BC	BC	M
chr1D	343703001	343707000	4000	AB	AB	BB	AB	AB	BB	BB	AB	AB	AB	BB	BC	AB	AB	BB	BB	AB	BB	AB	BB	AB	AB	BB	BB	BB	BB	AB	M	BB	BB	BB	BB	AB	BB	AB	AB	BB	M	BC	AB	BB	AB	AB	AB	AB	BB
chr1D	343863001	343867000	4000	AA	AA	AA	AA	AB	AA	AB	AA	AA	AA	AA	AA	AB	AA	AA	AA	AA	AA	AA	AA	AA	AA	AA	AA	AA	AA	AA	AB	AA	AA	AA	AA	AB	AB	AA	Ad	AA	AB	AA	Ad	AA	AA	AA	Ad	AA	AA
chr1D	343872501	343887500	15000	AA	AA	AA	AA	AA	AA	AA	AA	AA	AA	AA	AA	AA	AA	AA	AA	AA	AA	AA	AA	AA	AA	AB	AA	AA	AA	AA	AA	AA	AA	AA	AA	AA	AA	AA	AB	AA	AA	AA	AB	AA	AA	Ad	AA	AA	AA
chr1D	343894001	343899500	5500	AB	AB	AB	BB	AB	AB	BB	AB	BB	AB	AB	AB	BB	AB	AB	BB	AB	BB	AB	AB	AB	AB	BB	AB	AB	BB	AB	AA	AB	AB	AB	AB	AB	AB	AB	M	AA	BB	BB	BC	BB	BC	AA	BB	BC	AA
chr1D	344339501	344344000	4500	BB	AB	AB	AB	AB	BB	AB	AB	BB	BB	BB	AB	BB	BB	AB	AB	AB	AB	AB	BB	AB	BB	AB	BB	AB	AB	AB	BB	AB	BB	AB	BB	AB	BB	BB	BB	BB	BC	AB	AB	BB	AB	BB	BB	AB	AB
chr1D	344469001	344473000	4000	M	M	M	M	M	M	M	M	M	M	M	M	M	M	M	M	M	M	M	M	M	M	M	M	M	M	M	M	M	M	M	M	M	M	M	M	M	BC	M	M	M	M	M	M	M	M
chr1D	344763501	344767500	4000	AB	BB	AB	AB	BB	AB	AB	BB	AB	AB	AB	BB	BB	BB	AB	AB	AB	AB	AB	BB	AB	AB	BB	AB	AB	BB	BB	BB	BB	BB	BB	BB	AB	AB	BB	AB	BB	BC	BB	BB	BB	AB	BB	BB	AB	BC
chr1D	345525001	345529000	4000	AA	AA	AA	AA	BB	AA	AB	AA	AA	AA	AA	AA	AA	AA	AA	AA	AA	AA	AA	AA	AA	AA	Ad	AA	AA	AA	AA	AA	AA	AA	AA	AA	AA	AA	AA	AA	AA	AA	AA	AA	AA	AA	AA	AA	AA	AA
chr1D	345544001	345549500	5500	AA	AA	AB	AB	BB	AA	AA	AA	AA	AA	AB	AB	AA	AA	AA	AA	AA	AA	AA	AA	AB	AA	AA	AA	AB	AA	AA	AA	AA	AA	AA	AA	AA	AA	AA	AA	AA	AA	AA	AA	AA	AA	AB	AA	AA	BB
chr1D	345559501	345564000	4500	AA	AA	AA	AB	BB	AA	AA	AA	AA	AB	AA	AA	AA	AA	AA	AA	Ad	AB	AB	AB	AA	AA	BB	AA	AA	AB	AA	AA	AB	AA	AA	AB	AA	AB	AA	AB	AA	AA	AA	AA	AA	AA	AA	AA	AB	Ad
chr1D	345567001	345573000	6000	AA	AA	AB	AA	BC	AA	AA	AA	AA	AA	AA	AA	AB	AB	AA	AB	AA	AB	AA	AA	AB	AB	AA	AA	AA	AA	AB	AA	AA	AA	AA	AA	AA	AA	AA	BB	AA	AB	AA	AA	AA	AA	AA	AA	AA	AA
chr1D	345576001	345611000	35000	AA	AA	AA	AA	BB	AA	AA	AA	AA	AA	AA	AA	AA	AA	AA	AA	AA	AA	AA	AA	AA	AA	AA	AA	AA	AA	AA	AA	AA	AA	AA	AA	AA	AA	AA	AB	AA	AA	AA	AA	AA	AA	AA	AA	AA	AA
chr1D	345639001	345687000	48000	AA	AA	AA	AA	BB	AA	AA	AA	AA	AA	AA	AA	AA	AA	AA	AA	AA	AA	AA	AA	AA	AA	AA	AA	AA	AA	AA	AA	AA	AA	AA	AA	AA	AA	AA	AA	AA	AA	AA	AA	AA	AA	AA	AA	AA	AA
chr1D	345891501	345898000	6500	BC	BB	BC	BB	AB	BC	BC	BC	BC	BB	BB	BC	BB	BB	BC	BB	BC	AB	BC	BC	BB	BC	AB	BB	BC	BB	BC	AB	BB	M	AB	BC	AB	AB	BC	BC	AB	BB	BC	BC	BB	BC	BC	BB	BC	BC
chr1D	345968001	345977000	9000	M	M	M	M	M	M	M	M	M	M	M	M	M	M	M	M	M	M	M	M	M	M	M	M	M	M	M	M	M	M	M	M	M	M	M	M	M	M	M	M	M	M	M	M	M	M
chr1D	346052501	346056500	4000	BC	BB	BC	BC	BC	BB	BC	BC	BC	M	M	BC	BC	BC	BC	BC	M	BC	BC	BC	BC	BC	M	BC	BC	BC	BC	M	BC	M	BC	BC	BB	M	BC	BC	BB	M	BC	BC	BC	BC	BC	BC	BC	AB
chr1D	346144501	346149500	5000	AA	AA	AA	Ad	Ad	AA	AA	Ad	AA	AA	Ad	AA	AA	Ad	AA	AA	Ad	AA	AA	AA	Ad	Ad	AA	Ad	AA	AA	Ad	BB	AA	AA	AA	Ad	AA	AA	AA	Ad	AA	AB	AA	Ad	AA	AA	AA	AA	Ad	AA
chr1D	346394001	346398500	4500	AA	AB	AB	AB	AA	AB	AB	AB	AA	AB	AB	AB	AA	AB	AB	AB	AB	AB	AB	AB	AB	AB	AB	AB	AB	BB	AB	AA	AB	AB	AB	AB	AB	AB	AB	BB	AA	AB	AB	BC	BB	BB	Ad	AB	BB	Ad
chr1D	346581501	346586500	5000	AA	AA	AA	AA	AA	AA	AA	AA	AA	AA	AA	AB	AA	AA	AA	AA	AA	AA	AA	AB	AA	AB	AA	AA	AA	AA	AA	AA	AA	AA	AA	AB	AA	AA	AA	AB	AA	AA	AA	AA	AA	AA	AA	AA	AA	AA
chr1D	347053001	347059000	6000	AA	AB	AA	AB	AA	AB	AA	AA	AA	AA	AA	AA	AA	AA	AA	AB	AA	AA	AB	AA	AA	AA	AA	AB	AA	AA	AA	AB	AA	AA	AA	AA	AA	AA	AA	AB	Ad	AB	AA	AA	AA	AA	AB	AB	AB	AA
chr1D	347190001	347195500	5500	BC	BB	BC	AB	BB	BB	BB	BB	BB	BB	BC	BC	BB	BB	BC	BB	BB	BC	BC	BC	BC	BC	BC	BC	BB	BC	BB	BB	BC	BB	BC	BB	BC	BB	BB	BC	BC	BB	BB	M	BB	BC	BB	BB	BB	BC
chr1D	347198501	347205000	6500	AB	AB	AA	AB	AA	AA	AA	AB	AA	AA	AA	AB	AB	AB	AA	AB	AA	AB	AA	AA	AA	AA	AA	AB	AA	AB	AA	AB	AA	AB	AA	AA	AA	AB	AB	BC	AA	AB	AB	AB	AB	AB	AB	AB	AB	BB
chr1D	347207501	347211500	4000	AB	BB	BB	AB	AB	AB	AB	BB	AB	AB	AB	AB	BB	BB	BB	BC	BB	BB	BB	AB	BB	BB	BC	BC	BC	AB	BC	BB	AB	BB	AB	AB	AB	BB	AB	M	AA	BB	BC	M	BC	M	AB	BC	BC	BC
chr1D	347244501	347250000	5500	AA	AB	AA	AB	AA	AA	AA	AA	AB	AA	AA	AB	AA	AA	AA	AA	AB	AA	AA	AB	AA	AB	AA	AA	AA	AB	AA	AA	AB	AA	AA	AA	AA	AA	AA	BB	AA	AA	AA	AA	AA	AA	AA	AA	AA	AA
chr1D	347376501	347381000	4500	BC	BC	M	BC	BC	M	M	BC	BC	BC	M	M	AB	M	BC	BC	BB	BC	M	BC	BC	BB	M	BC	M	M	M	BB	BC	BC	BB	M	BC	BC	BC	M	M	M	BC	BC	M	M	AB	BC	BC	AA
chr1D	347494001	347498000	4000	AB	BB	BB	BB	AB	AA	BB	BB	BB	BB	BB	AB	BB	BB	BB	BB	BB	BB	AB	AB	AB	AB	BB	BB	AB	BB	AB	AB	BB	AB	AB	AB	BB	BB	BB	BB	AA	AB	AB	BB	AA	BB	AB	BB	BB	AB
chr1D	347605001	347609000	4000	M	M	M	BC	BC	M	M	BC	BC	M	BC	BB	BC	M	BC	BC	BC	BC	BC	M	M	M	M	BC	M	BC	M	M	M	BC	M	BC	BC	M	BC	AB	M	M	BB	AB	BC	BB	BB	BC	BC	BC
chr1D	347942001	347947000	5000	M	M	M	M	M	M	M	M	M	M	M	M	M	M	M	M	M	M	M	M	M	M	M	M	M	M	M	M	M	M	M	M	M	M	M	M	M	M	M	M	M	M	M	M	M	M
chr1D	348709001	348713500	4500	AA	Ad	AA	AA	AA	AA	Ad	AA	AA	AA	AA	AA	AA	AA	AA	AA	AA	Ad	AA	Ad	Ad	Ad	AA	Ad	AA	AA	AA	AB	Ad	AA	AA	AA	Ad	AA	AA	AA	AA	BB	AA	AA	AA	AA	AA	AA	AA	AA
chr1D	349086501	349090500	4000	AA	AB	AA	BB	AA	AA	AA	AB	AB	AB	AB	AA	BB	BB	BB	AA	BB	BB	AB	AA	AA	BC	BB	AB	AA	AB	AA	AA	AA	AA	BB	AB	AB	AA	BB	AA	AB	BB	BB	AA	AA	BB	AB	AA	AA	BB
chr1D	349270001	349280000	10000	AA	AA	AA	AA	AA	AA	AA	AA	AA	AA	AA	AA	AA	AA	AA	AA	AA	AA	AA	AA	AA	AA	AA	AA	AA	AA	AA	AA	AA	AA	AA	AA	AA	AA	AA	AA	AA	AA	AA	AA	AA	AA	AA	AA	AA	AA
chr1D	349287501	349292000	4500	AA	AA	AB	AB	AB	AA	AA	AB	AA	AB	AB	AA	AA	AA	AA	AA	AB	AA	AB	AB	AB	AB	BB	AB	AB	AB	AB	AB	AB	AA	AA	AB	AB	AA	AA	BB	AB	AA	AA	AB	AA	AA	AA	AA	AA	Ad
chr1D	349358001	349366500	8500	AA	AA	AA	AA	AA	AB	AA	AA	AA	AB	AA	AA	AA	AA	AA	AA	AA	AA	AA	AA	AA	AA	AA	AA	AA	AA	AA	AA	AA	AA	AA	AA	AA	AA	AA	AA	M	Ad	AA	AA	AA	AA	Ad	AA	AA	Ad
chr1D	350443001	350449000	6000	M	M	M	M	M	M	M	BC	M	M	M	M	M	M	M	M	M	M	M	M	M	M	M	M	BC	M	M	M	M	BC	BC	M	M	M	M	BC	M	M	BC	BB	M	BC	M	BC	M	M
chr1D	350586001	350591000	5000	AB	AA	Ad	Ad	AA	AA	AA	AA	AA	AA	Ad	AA	AA	AB	Ad	AA	Ad	Ad	AA	AA	AA	AA	AA	Ad	Ad	Ad	Ad	BB	AA	AA	AA	Ad	AA	AA	AA	Ad	AA	AA	AA	Ad	AA	AA	AA	AA	Ad	AA
chr1D	350666501	350675500	9000	AA	AB	AB	AB	AA	AA	AA	AA	AA	AA	AA	AA	AA	AA	AB	AA	AA	AA	AA	AA	AA	AA	AA	AB	AA	AB	AA	AA	AA	AA	AA	AA	AA	AA	AA	AB	BB	AA	AA	AA	AA	AA	AA	AA	AA	AA
chr1D	352383501	352387500	4000	AB	AB	AB	AB	AB	AB	AB	AB	AB	BB	AB	AB	AB	AB	BB	AB	BB	AB	BB	AB	AB	BB	AB	BB	AB	AB	AB	AB	AB	AB	AB	BB	AB	BB	AB	BB	BC	AB	AA	AB	AB	AB	Ad	AB	AB	AB
chr1D	352691501	352696000	4500	AA	AA	AA	AA	AA	AA	AA	AA	AA	AA	AA	AA	AA	AA	AA	AA	AA	AA	AA	AA	AA	AA	AA	AA	AA	AA	AA	AA	AA	AA	AA	AA	AA	AA	AA	AB	AA	AA	AA	AA	AA	AA	AA	AA	AA	AA
chr1D	353119001	353125000	6000	BC	BC	BC	BC	M	BC	M	BC	M	M	BC	M	BC	BC	M	M	M	BC	BC	BC	M	BC	M	BC	BC	BC	M	M	BC	BC	M	M	BC	BC	M	BC	BC	M	BC	M	BC	BC	BB	BC	BC	BB
chr1D	353289001	353293500	4500	AB	AB	BB	BC	AB	BC	AB	BB	BB	BB	AB	AB	BC	BC	BB	BB	AB	AB	AB	BB	AB	AB	BB	AB	AB	AB	AB	M	BC	BC	BC	BC	BC	BB	AB	AA	BC	M	BB	AA	M	AB	AB	BB	AB	AA
chr1D	353499501	353504000	4500	BB	AB	AB	BB	BB	AB	AB	BB	BB	AB	AB	BB	AB	AB	AB	AB	AB	AB	BB	AB	AB	AB	BB	AB	BB	AB	AB	BB	BB	BB	BB	AB	BB	BB	AB	AB	BB	BC	AB	AB	BB	AB	BC	BB	AB	AA
chr1D	353630001	353634000	4000	AA	AA	AA	AA	AA	AA	AA	AA	AA	AA	AA	AA	AA	AA	AB	AA	AA	AA	AA	AA	AA	AA	AA	AA	AA	AA	AA	AA	AA	AA	AA	AA	AA	AA	AB	AB	AA	AA	AA	AA	AA	AA	AA	AA	AA	AA
chr1D	353632001	353637000	5000	AA	AA	AA	AA	AA	AA	AA	AA	AA	AA	AA	AA	AA	AA	AA	AA	AA	AA	AA	AA	AA	AA	AA	AB	AA	AA	AB	AA	AA	AA	AA	AA	AA	AA	AA	AB	AA	AA	AA	AA	AA	AA	AB	AA	AA	AA
chr1D	354002001	354025500	23500	AA	AA	AA	AA	AA	AA	AA	AA	AA	AA	AA	AA	AA	AA	AA	AA	AA	AA	AA	AA	AA	AA	AA	AA	AA	AA	AA	AA	AA	AA	AA	AA	AA	AA	AA	AA	BB	AA	AA	AA	AA	AA	AA	AA	AA	AA
chr1D	354162501	354166500	4000	AA	AA	Ad	AA	AA	AA	AA	AA	AA	AA	AA	AA	AA	AA	AA	AA	AA	AA	Ad	AA	AA	AA	AA	AA	AA	AA	AA	BB	AA	AA	AA	AA	AA	AA	AA	Ad	AA	AB	AA	Ad	AA	AA	AA	AA	Ad	AA
chr1D	354169501	354174000	4500	AA	AA	AA	AA	AB	AB	AB	AA	AA	AA	AA	AA	AB	AB	AA	AA	AB	AA	AA	AA	AA	AA	AB	Ad	AA	AA	AA	M	AB	AB	AB	AB	AB	AA	AA	Ad	AB	BB	AA	Ad	AB	AA	AA	AA	AA	AB
chr1D	354233001	354237000	4000	M	M	M	M	M	M	M	M	M	M	M	M	M	M	M	M	M	M	M	M	M	M	M	M	M	M	M	M	M	M	M	M	M	M	M	BB	M	M	M	M	M	M	M	M	M	M
chr1D	354725501	354733000	7500	AA	AA	AA	AA	AA	AA	AA	AA	AA	AA	AA	AA	AA	AA	AA	AA	AA	AA	AA	AA	AA	AA	AA	AA	AA	AA	AA	AB	Ad	AA	AB	AA	AA	AA	AA	Ad	AA	AB	AA	AA	AA	AA	AA	AA	AA	AA
chr1D	355116001	355120000	4000	AB	AB	AB	BB	BB	AB	BB	BB	AB	AB	BB	BB	AB	AB	AB	AB	AB	AB	AB	BB	AB	AB	BB	BB	AB	BB	AB	AB	AB	BB	BB	AB	BB	AB	AB	M	AB	AB	AB	AB	AB	AB	AA	AB	AB	AB
chr1D	355176501	355181000	4500	AB	AB	AB	AA	AA	AA	AB	AB	AA	AA	AA	AB	AB	AA	AB	AA	AB	AA	AB	AA	AA	AA	AA	BB	AA	AB	AA	AA	AA	AA	AA	AA	AB	AA	AB	M	AA	AB	AB	BC	AB	AB	AA	AB	AB	AB
chr1D	355228001	355234000	6000	AA	AA	AA	AA	AA	AA	AA	AA	AA	AA	AB	AA	AA	AA	AA	AA	AA	AA	AA	AA	AA	AA	AA	AA	AA	AA	AA	AA	AA	AA	AA	AA	AA	AA	AA	AA	AA	AA	AA	AA	AA	AA	AA	AA	AA	AA
chr1D	355319501	355323500	4000	AB	BB	AB	AB	AB	AB	BB	AB	AB	BB	AB	AB	BB	AB	AB	AB	BB	BB	AB	AB	BB	BB	AB	BB	AB	AB	AB	AB	BB	AB	AB	AB	AB	AB	AB	BC	AA	BB	BB	BB	BB	BB	AB	BC	BB	BB
chr1D	355359001	355363500	4500	AB	AA	AA	AB	AB	AB	AB	AB	AA	AB	AB	AA	AA	AA	AA	AA	AB	AB	AA	AA	AB	AB	AB	AA	AB	AA	AB	AA	BB	AB	AB	AB	AB	AA	AA	BC	AA	AA	AA	AB	AA	AB	AA	AB	AA	AA
chr1D	355501501	355505500	4000	AB	AA	AB	AB	AA	AB	AB	AA	AA	AA	Ad	AA	AA	AB	AB	AB	AA	AB	AB	AB	AA	BB	AA	AA	AA	AA	AA	AA	AA	AB	AB	AA	AA	AB	AB	BB	AA	AA	AA	AB	AA	AB	BB	AB	AA	BB
chr1D	355919001	355936500	17500	AA	AA	AA	AA	AA	AA	AA	AA	AA	AA	AA	AA	AA	AA	AA	AA	AA	AA	AA	AA	AA	AA	AA	AA	AA	AA	AA	AA	AA	AA	AA	AA	AA	AA	AA	AB	BB	AA	AA	AA	AA	AA	AA	AA	AA	AA
chr1D	355941001	355946000	5000	AB	AB	BB	AB	AB	AB	AB	AB	AB	AB	AB	BB	AB	BB	AB	BB	BB	AB	AB	BB	AB	AB	BB	AB	BB	AB	AB	BB	AB	AB	BB	AB	AB	AB	AB	AA	AB	BC	BB	AA	BB	AB	BB	AB	AB	AB
chr1D	355950001	355954000	4000	AB	AB	BB	AB	AB	BB	AB	AB	BB	AB	AB	BB	AB	BB	BB	AB	BB	AB	AB	BB	BB	AB	BB	AB	BB	AB	AB	BB	AB	AB	BB	AB	BB	AB	AB	AA	BB	BC	BB	AB	BB	AB	AB	AB	AB	BB
chr1D	355984501	355989000	4500	M	M	M	M	M	M	M	M	M	M	M	M	M	M	M	M	BC	M	M	M	M	M	M	M	M	M	M	M	BC	M	M	M	M	M	M	BC	M	M	BC	BC	M	BC	M	BC	BC	M
chr1D	356243501	356254000	10500	AB	AB	AA	AA	AB	AB	AA	AA	AA	AA	AB	AA	AB	AB	AB	AA	AA	AB	AA	AB	AB	AB	AB	BB	BB	AB	AA	AA	AA	AB	BB	AB	AB	AA	AA	AA	AB	AA	AA	AA	AA	AA	BB	AB	AB	BB
chr1D	356555001	356559000	4000	AB	AA	AA	Ad	AA	AA	Ad	Ad	AA	AA	AA	AA	AA	AA	AA	AA	Ad	AA	AA	AA	AA	AA	AA	AA	AA	AA	AA	AB	AA	AA	AA	AA	AA	Ad	AA	AA	AA	AB	AA	Ad	AA	AA	AA	AA	AA	AA
chr1D	356558001	356562000	4000	BB	AA	AA	AB	AA	AA	AA	AA	AA	AA	AA	AA	AA	AA	AA	AA	AA	AA	AA	AA	AA	AA	AB	AA	AA	Ad	AA	AA	AA	AA	AA	AA	AA	AA	AB	AB	AA	AB	AA	AB	AA	AB	AA	AA	AA	AA
chr1D	356618501	356623500	5000	M	M	M	M	M	BC	M	M	M	M	M	M	BC	BC	M	M	BC	M	M	M	M	M	M	M	M	BC	M	M	M	M	M	M	M	M	M	M	BB	M	BC	BC	M	M	BC	M	BC	M
chr1D	356747501	356752500	5000	AA	AA	AA	AA	AA	AA	AA	AA	AA	AA	AA	AA	AA	AA	AA	AA	AA	AA	AA	AA	AA	AA	AA	AB	AA	Ad	AA	AA	AA	AA	AA	AA	AA	AA	AA	AA	BB	AA	AA	AA	AA	AA	AA	AA	AA	AA
chr1D	356776001	356780000	4000	AA	AA	AB	AA	AB	AA	AA	AA	AA	AA	AA	AB	AA	AB	AA	AB	AA	AA	AA	AA	AB	AA	AA	AA	AA	AB	AA	AA	AA	AB	AA	AA	AA	AA	AA	BB	AA	AA	AA	AA	AA	AB	AA	AA	AA	AA
chr1D	356910501	356917500	7000	AA	AA	AA	AA	AA	AA	AA	AA	AA	AA	AA	AA	AA	AA	AA	AB	AA	AA	AA	AA	AA	AA	AA	AA	AA	AA	AA	AA	AA	AA	AA	AA	AA	AA	AA	AA	AA	Ad	AA	AA	AA	AA	AA	AA	AA	AA
chr1D	357217001	357222000	5000	BB	BB	BC	BB	AB	BB	BB	AB	AB	AB	AB	BB	BB	BB	BB	BB	BB	AB	BB	BB	BB	M	BC	BB	BB	BB	BB	BB	BB	BB	BB	BB	BB	AB	BB	AB	dd	BB	AB	AB	BB	AB	BB	AB	BB	AB
chr1D	357722001	357726000	4000	BC	BC	BC	BC	BC	M	M	BC	M	BC	BC	BC	BC	BB	M	BC	BC	BC	BC	BC	BC	BC	M	BC	BC	BC	BC	BB	BC	BC	M	BC	BB	BC	BB	M	M	BC	BC	BC	BC	BC	BC	BC	BC	M
chr1D	357962501	357966500	4000	BB	BB	BB	AB	AB	BC	BB	BB	M	AB	BB	BB	BB	BB	BB	AB	BC	BB	BB	BC	BB	BB	BC	BB	BB	BB	AB	BC	BB	BC	AB	BC	BB	BB	BC	AB	BB	BB	BB	AB	BB	BB	BB	BB	BB	BB
chr1D	358244501	358248500	4000	BB	BB	BC	BC	BC	AB	BB	BB	BC	BC	BC	BC	BC	BC	BC	BB	BC	BB	BC	BC	BB	BC	BC	BC	BB	BB	BB	BB	BC	BB	BC	BC	BC	BC	BC	BC	BC	BB	BC	BB	BB	BC	BB	BC	BC	BC
chr1D	358407501	358411500	4000	AA	AA	AA	AB	AA	AA	AA	AA	AA	Ad	AA	AA	AA	AA	AA	Ad	AA	AA	AA	AA	AA	AA	AA	AA	AA	AA	AA	AA	AB	AA	AA	AA	AA	AA	AA	AA	AA	AB	AA	AA	AA	AA	AA	AA	AA	AA
chr1D	358549001	358553000	4000	AB	BB	BB	AB	AB	AB	AB	BB	AB	AB	AB	AB	AB	AB	AB	BB	AB	AB	AA	AB	BB	AB	BB	BB	AB	BB	AB	AB	AB	AB	AB	BB	AB	AA	BB	BC	AB	AB	AB	AB	AB	AB	AA	AB	AB	AB
chr1D	358835501	358840000	4500	BC	M	M	BB	BC	M	M	M	M	M	M	M	M	BC	M	BC	BB	M	BC	BC	M	BB	M	M	M	M	BB	M	M	BC	BC	BC	BC	BC	BB	M	M	M	BC	BB	M	M	M	BC	BC	BC
chr1D	358906001	358914500	8500	AA	AA	AA	AA	AA	Ad	AA	AA	AA	AA	AA	AA	AA	AA	AA	AA	AA	AA	AA	AA	AA	Ad	AA	AA	AA	AA	Ad	AA	Ad	AA	Ad	AA	AA	Ad	AA	AB	M	AA	AA	AA	AA	AA	AA	Ad	AA	AB
chr1D	358930001	358948500	18500	BB	M	M	AB	M	BC	BC	M	M	M	M	M	BC	BC	M	M	M	M	M	BC	M	BC	BC	M	M	BC	BB	BC	BC	M	BC	M	BC	BC	M	M	M	BC	M	M	BC	M	M	BB	BB	M
chr1D	358979001	358986000	7000	AA	AA	AA	AA	AA	AA	AA	Ad	AA	AA	AA	AA	AA	AA	AA	AB	AA	Ad	AA	AA	AA	Ad	AA	AB	AB	AA	AA	AA	Ad	AA	AA	AA	AA	AA	AA	AB	M	AA	AA	AB	AA	AA	AB	Ad	AA	BB
chr1D	359021501	359030000	8500	AA	AA	AA	AA	AA	AA	AA	AA	AA	AA	AA	AA	AA	AA	AA	AA	AA	Ad	AA	AA	AA	AA	AA	AA	AA	AA	AA	AA	Ad	AA	AA	AA	Ad	Ad	AA	AA	M	AA	AA	AB	AA	AA	AA	AA	AA	AB
chr1D	359032501	359037000	4500	AA	AA	AA	AA	AA	AA	AA	AA	AA	AA	AA	AA	AA	AA	AA	AB	AA	AA	BB	AA	AA	AA	AA	AA	AA	AA	AA	AA	AA	AA	AA	AA	AA	AA	AA	AB	AB	AA	AA	AB	AB	AA	AA	AB	AA	AB
chr1D	359108001	359155000	47000	AA	AA	AB	AB	AA	AB	AA	AA	AA	AB	AB	AB	AA	AB	AB	AB	AB	AB	AB	AA	AB	AA	AA	AB	AB	AA	AA	AB	AA	AA	AA	AA	AA	AA	AB	BB	BC	AA	AB	AB	AB	AB	AB	AA	AB	BB
chr1D	359196501	359201500	5000	AB	AA	BC	AB	AB	AB	AB	AB	BB	BB	BC	AB	AA	BB	Ad	AA	AA	AB	BB	AB	BC	AB	AB	BB	BB	BB	BB	BB	AB	AA	AB	AB	AB	AB	AA	BC	AA	AB	BB	BB	AB	AA	AA	AA	BB	AA
chr1D	359227001	359233000	6000	AA	AB	AA	AA	AA	AA	AA	AA	AA	AA	AA	BB	BB	AA	BB	BB	AB	AA	AB	AA	AA	AA	AA	AA	AB	AA	AA	AA	AA	BB	AA	AB	AA	AA	BB	AB	AA	AA	AA	AB	AA	BB	BB	AA	AB	BC
chr1D	359265501	359271000	5500	AA	AA	AA	Ad	AA	AA	AA	AA	AB	AA	AA	AA	AA	AA	AA	AA	AA	AA	AA	AA	AA	Ad	AA	AA	AA	AA	AA	AA	AA	AA	AA	AA	AA	AA	AA	BB	BB	AB	AA	AB	AA	AA	AA	AA	AB	AA
chr1D	359286501	359290500	4000	AB	AB	BB	AB	AB	BB	BB	BB	BB	BB	BB	BC	BB	AB	AB	BC	AB	AB	BB	BB	BC	AB	BB	BB	AB	AB	AB	BB	AB	AB	AB	BB	AB	BB	BC	BC	dd	AB	BC	BC	AB	BB	AB	AB	BC	M
chr1D	359327501	359334500	7000	AB	AA	BB	BB	AA	AA	AA	AB	AB	AB	AA	AB	AB	AB	AB	AB	AB	AB	AB	AA	AB	AA	AA	AB	AB	AA	AB	AB	AA	AB	AB	AB	AB	AB	AB	BB	AB	AB	AB	AB	AB	AB	AB	AA	BB	BC
chr1D	359400001	359428500	28500	AA	AB	AB	AB	AB	AB	AB	AB	AB	AB	AB	AB	AB	AB	AB	AB	AB	AB	AB	AB	AB	AB	AB	BB	AB	AB	AB	AB	AB	AB	AB	AB	AB	AA	AB	BC	BC	AB	AB	BB	AB	AB	AB	AA	AB	AB
chr1D	359436001	359440000	4000	AA	Ad	AA	AA	AA	Ad	AA	AA	Ad	AA	Ad	AA	AA	AA	AA	AA	AA	AA	AA	AA	AA	AA	Ad	AA	AA	AA	AA	AA	Ad	AA	AA	AA	Ad	AA	AA	AB	M	AA	AA	AA	AA	AA	AA	Ad	AA	AA
chr1D	359781501	359785500	4000	BB	BC	BC	BB	BB	BB	BB	BC	BB	M	BB	BC	BB	BB	AB	BC	BB	BC	BB	BC	BC	BB	BB	BB	BB	BB	BB	AB	BB	BB	BB	BC	BB	BC	AB	BC	BB	BB	BB	BC	BB	BB	BB	BB	BB	BB
chr1D	359971001	360002000	31000	AA	AA	AA	BB	AA	AA	AA	AA	AA	AB	AA	AA	AA	AA	AA	AA	AA	AA	AA	AA	AA	AA	AA	AA	AA	AA	AA	AA	AA	AA	AA	AA	AA	AA	AA	AB	AA	AA	AA	AA	AA	AA	AB	AA	BB	AB
chr1D	360013001	360018000	5000	AA	AA	AA	BB	AA	AA	AA	AA	AA	AA	AA	AA	AB	AA	AA	AA	AA	AB	AA	AA	AA	AB	AA	AA	AA	AA	AA	AA	AA	AA	AA	AA	AA	AA	AA	AA	AA	Ad	AA	AA	AA	AA	AA	AA	AB	AA
chr1D	360059001	360067500	8500	AA	AA	AA	BB	AA	AA	AA	AA	AA	AA	AA	AA	AA	AA	AA	AA	AA	AA	AA	AA	AA	AA	AA	AA	AA	AA	AA	AA	AA	AA	AA	AA	AA	AA	AA	AB	AA	AA	AA	AA	AA	AA	AA	AA	BB	AA
chr1D	360159001	360163500	4500	M	M	M	M	M	M	M	M	M	M	M	M	BC	M	M	BC	M	BB	BC	M	M	M	M	M	M	M	M	M	M	M	M	M	M	BC	BC	M	M	M	M	M	M	M	BB	M	M	BB
chr1D	360568501	360573000	4500	AA	AA	Ad	AA	AA	AA	AA	AA	AA	AA	AA	AA	Ad	AA	AA	AA	AA	AA	AA	AA	AA	Ad	AA	AA	AA	AA	AA	AA	Ad	AA	AA	AA	AA	AA	AA	AA	AA	AB	AA	Ad	AA	AA	AB	AA	AA	AA
chr1D	360941001	360945000	4000	AA	AA	Ad	AA	AA	AB	Ad	AA	AA	AA	AA	AA	AA	AA	AA	AA	Ad	AA	AA	AA	AA	AA	AA	AA	Ad	AA	AA	BB	AA	AA	AA	AA	AA	AA	AA	Ad	AA	AB	AA	Ad	AA	Ad	AA	AA	AA	AA
chr1D	360996501	361000500	4000	BC	M	BC	M	M	BC	BC	M	BC	BC	BC	M	BC	BB	BC	M	M	M	BC	BC	BC	M	M	M	M	BC	M	BC	M	M	BC	M	BC	M	M	M	M	BC	BC	BC	BC	BC	AA	BC	BB	AB
chr1D	361163501	361167500	4000	AA	AA	AA	AA	AA	AA	AA	AA	AA	AA	AA	AA	AA	AA	Ad	AA	AA	Ad	AB	Ad	AA	AA	AA	AA	AA	AA	AA	AB	AA	AA	AA	AA	AB	AA	AA	AA	AA	AB	AA	Ad	AA	AA	AA	AA	AA	AA
chr1D	361577001	361581500	4500	AA	AA	AA	AA	AA	AB	AA	AB	BB	AA	AA	AA	AA	AA	AA	AA	AB	AA	AA	AA	AA	AA	AA	AA	AB	AA	AA	AA	AA	AA	AA	AA	AA	AA	AA	AB	dd	AA	AA	AA	AA	AA	AA	AA	AA	AA
chr1D	361648501	361664500	16000	AA	AA	AA	AA	AA	AA	AA	AA	AA	AA	AA	AA	AA	AA	AA	AA	AA	AA	AA	AA	AA	AA	AA	AA	AA	AA	AA	AA	AA	AA	AA	AA	AA	AA	AA	AA	AA	AA	AA	AA	AA	AA	AA	AA	AA	AA
chr1D	361783001	361787500	4500	AA	AA	AA	AA	AA	AA	AA	AA	AA	AA	AA	AA	AA	AA	AA	Ad	AA	AA	AA	AA	Ad	AA	AA	AA	AA	AA	AA	AA	AA	AA	AA	AA	AA	AA	Ad	AA	AA	AB	AA	AA	AA	AA	AA	AA	AA	AA
chr1D	361831501	361836000	4500	AB	AA	AA	BC	AB	AB	AB	AA	AB	AA	AA	AA	AA	AB	AB	AA	AA	AA	AA	AB	AA	M	BC	BB	AA	AA	AB	AA	AA	AA	AB	AA	AA	AA	AA	AA	AA	BB	AA	AA	AA	AA	AA	AA	BC	AA
chr1D	361838501	361842500	4000	AB	AB	AA	M	AB	AB	AB	AB	AA	AB	AB	AB	AB	AA	AB	AA	AB	AA	AB	AB	AA	BC	BC	BC	AB	AB	AB	AA	AB	AB	AB	AA	AB	AB	AA	AA	AA	BC	AA	AA	AA	AA	AA	AA	BB	AA
chr1D	361895001	361901500	6500	AA	AA	AA	BB	AA	AA	AA	AA	AA	AA	AA	AA	AA	AA	AA	AA	AA	AA	AA	AA	AA	AA	AA	AA	AA	AA	AA	AA	AA	AA	AA	AA	AA	AA	AA	AA	AA	AA	AA	AA	AA	AA	AA	AA	BB	AA
chr1D	361899001	361904000	5000	AA	AB	AA	BB	AA	AA	AA	AA	AA	AA	AB	AB	AA	AA	AA	AA	AA	AA	AA	AA	AA	AA	AA	AB	AA	Ad	AA	AA	AA	AA	AA	AA	AA	AA	AA	AB	AA	AA	AA	AB	AA	AB	AA	AA	BB	AA
chr1D	361912501	361916500	4000	AA	AA	AA	AB	AA	AA	AA	AA	AA	AA	AA	AA	AA	AA	AA	AA	AA	AA	AA	AA	AA	AA	AA	AA	Ad	AA	AA	AA	Ad	AA	AA	AA	AA	AA	AA	AB	AA	AA	AA	AA	AA	AA	AA	AA	BC	AA
chr1D	361919001	361923500	4500	AA	AB	AB	BB	AA	AA	AA	AB	AB	AA	AB	AB	AB	AB	AB	AB	AB	AA	AB	AA	AA	AB	AB	AB	AA	AB	AB	AB	AB	AB	AA	AB	AA	AA	AA	AB	AB	AA	AB	AB	AA	AB	AA	AB	BB	BB
chr1D	362272501	362276500	4000	AB	AB	AA	AB	AB	AA	BB	AB	AA	AB	AB	AB	AA	AB	BB	AB	AA	BB	AA	AB	AB	BB	BB	AB	AB	AA	AB	AB	BB	BB	AB	AA	AB	BB	AB	BB	AA	AA	BB	BB	AA	AB	BB	AB	AB	AB
chr1D	362750001	362754000	4000	AA	AA	AA	AA	AA	AA	AA	AA	AA	AB	AA	AB	AA	AA	AA	AA	AA	AB	AA	AA	AA	AA	AB	AA	AB	AA	BC	AB	AA	BC	AA	AA	AA	AA	AA	AA	AA	AB	AA	AA	AA	AA	AA	AA	AA	AA
chr1D	363180501	363185000	4500	AB	AB	AB	AB	AB	AB	AB	AB	AA	BC	AB	AA	AB	AB	AB	AB	AB	AA	AB	AB	AB	AB	AB	AB	AB	AB	AB	BC	BB	AB	AB	AB	AB	AB	AB	Ad	AB	BC	AA	AA	AB	AB	BB	AB	AB	AB
chr1D	363257501	363262000	4500	BC	BB	BB	BB	BB	AB	BC	BB	BB	BC	BB	BB	BB	BC	AB	BC	BB	BB	BB	BB	BB	BC	BC	BB	BB	BC	BB	BB	BC	BC	BB	BB	BB	AB	BB	BC	AB	AB	BB	BC	BB	BC	AA	BB	BC	AB
chr1D	363335501	363340000	4500	AB	AB	BB	AB	BC	BC	BB	BC	BB	BB	BB	AB	BB	AB	AB	BB	BB	BB	BB	BB	AA	BB	BB	BB	BB	BB	BB	BB	AB	AB	BB	BB	BB	BB	BB	AA	AA	BB	BB	AB	BB	BB	AA	BB	AB	AB
chr1D	363353501	363357500	4000	BB	BB	AB	BC	AB	AB	BB	AB	AB	AB	BC	AB	AB	BB	AB	BB	AB	AB	BB	AB	BB	AB	AB	BC	BB	BB	BB	BB	AB	AB	BB	BB	BB	BB	BB	BB	BC	AB	AB	BC	BB	BB	AA	BB	BB	AB
chr1D	364023501	364028000	4500	AA	AA	AA	AA	AA	AA	AA	AB	AA	AA	AA	AA	AA	AA	AA	AA	AA	AA	AA	AA	AA	AA	AA	AA	AA	AA	AA	M	AA	AA	AA	AA	AA	AA	AA	Ad	AB	BB	AA	AA	AA	AA	AA	AA	AA	AA
chr1D	364126501	364130500	4000	AA	AA	BB	AB	AA	AA	AA	AB	AB	AA	AA	AA	AA	AB	AB	AA	AA	AA	AA	AB	AA	AB	AB	AB	AB	BB	AB	AB	AA	AA	AB	AA	AA	AA	AA	BC	AB	AB	AA	BC	AA	AA	Ad	AB	AB	AA
chr1D	364199501	364211500	12000	BB	BB	BC	BC	BB	BB	BB	BB	BC	BB	BB	BB	BB	BB	BB	BB	BB	BB	BB	BB	BB	BC	BB	BC	BC	BC	BB	BB	BB	BB	BB	BB	BB	BB	BB	BC	BB	BB	BB	BC	BB	BC	AB	BB	BC	AB
chr1D	364349001	364353000	4000	AA	AA	AA	AB	AA	AA	AA	AA	AA	AA	AA	AA	AA	AA	AA	AA	AA	AA	AB	AA	AA	AA	AA	AA	AA	AA	AA	AA	AA	AA	AA	AA	AA	AA	AA	AB	AA	AB	AA	AB	AA	AA	AA	AA	AA	Ad
chr1D	365264001	365271500	7500	AA	AA	AA	AA	Ad	AA	AA	Ad	AA	AA	Ad	AA	AA	AA	AA	AA	AA	AA	AA	Ad	AA	AA	AA	AA	AA	AA	AA	BB	Ad	AA	AA	AA	AA	AA	AA	Ad	AA	AA	AA	Ad	AA	Ad	AA	AA	Ad	AA
chr1D	365762501	365766500	4000	AB	AA	AA	AB	AA	AA	AA	AA	AA	AA	AA	AA	AA	AA	AA	AA	AA	AB	AA	AA	AA	AB	AA	AA	AA	AA	AA	AA	AA	AA	AA	AA	AA	AA	AA	AB	AA	AB	AA	AA	AA	AA	AA	AA	AA	AA
chr1D	365881001	365885000	4000	AA	AA	AA	AA	AA	AA	AA	AA	AA	BB	AA	AB	AA	AA	AB	AA	AA	AA	AA	BB	AA	AA	AA	AA	AA	AA	AA	AA	AB	AA	AA	AA	AA	AA	AA	AA	dd	AA	AA	AA	AA	AA	AA	AA	AA	Ad
chr1D	365896001	365902500	6500	AA	AA	AA	AA	AA	AA	AA	AA	AA	BB	AA	AA	AA	AA	AA	AA	AA	AA	AA	AB	AA	AA	AA	AA	AA	AA	AA	AA	BB	AA	AA	AA	AA	AA	AA	AA	AA	AB	AA	AA	AA	AA	AA	AB	AA	AA
chr1D	365967501	365973000	5500	Ad	Ad	Ad	AA	Ad	Ad	Ad	Ad	Ad	Ad	AA	Ad	AA	Ad	AA	AA	Ad	Ad	AA	AA	AA	AA	AA	AA	AA	Ad	Ad	AA	Ad	Ad	Ad	AA	AA	Ad	Ad	AA	dd	BB	AA	AA	AA	AA	AA	AA	AA	AA
chr1D	366381001	366385500	4500	M	M	M	M	M	M	M	M	M	BC	BC	M	M	M	M	M	M	M	M	BB	M	M	M	M	M	M	M	M	BC	M	M	M	M	M	BC	BB	M	M	BC	AB	M	BC	M	BC	AB	M
chr1D	366447001	366452000	5000	M	M	M	M	BC	M	M	M	M	BC	M	M	M	BC	M	M	BC	M	BC	M	M	M	M	BC	M	M	M	M	M	M	M	M	M	M	M	BC	M	BC	BC	M	BC	M	BC	BC	M	M
chr1D	366551501	366555500	4000	AA	Ad	AA	Ad	Ad	Ad	Ad	AA	Ad	AA	AA	Ad	Ad	Ad	AA	AA	Ad	Ad	Ad	Ad	AA	Ad	AA	AA	AA	Ad	Ad	AB	AA	AA	Ad	AA	Ad	AA	Ad	AA	AA	AB	AA	Ad	AA	AA	AA	AA	AA	AA
chr1D	366664501	366668500	4000	M	M	BC	M	BC	M	BC	M	M	M	BC	BC	M	BC	M	BC	M	M	BC	M	M	M	M	BC	M	M	M	M	BC	M	M	M	M	BC	M	M	M	BB	BC	BC	M	BC	BB	BC	M	BB
chr1D	366864001	366870500	6500	BB	BB	BB	BB	AB	BB	BB	AB	AB	AB	AB	BB	BB	AB	AB	BB	BB	BB	BC	AB	BB	BB	BB	BB	BC	BC	BB	AB	BB	BB	BB	BB	BB	BB	BB	BC	M	BB	AB	BB	BB	BB	AB	BB	BB	BB
[truncated: 19,645 more rows]
[truncated: 31 more columns]
