# Supplementary material for: Frequent intra- and inter-species introgression shapes the landscape of genetic variation in bread wheat
Source: Genome Biol. 2019 Jul 12;20:136. doi: 10.1186/s13059-019-1744-x (PMC6624984; doi:10.1186/s13059-019-1744-x)
Supplement: Supplementary file 9 — Table S12. List of haplotype blocks with a length > 1 Mb along the A, B, and D subgenomes. (XLSX 39 kb) [file 13059_2019_1744_MOESM9_ESM.xlsx]

## Sheet: Table S12
Table S12: List of haplotype blocks with a length > 1 Mb along the A, B, and D subgenomes.
No.	Chrom	Start(bp)	End(bp)	Length(bp)	Origin
1	chr1A	42935735	43935735	1000001	SL-1	SL-2
2	chr1A	55756188	56756188	1000001	Mix	NL
3	chr1A	59741799	60741799	1000001	Mix	NL
4	chr1A	65266158	66266158	1000001	Mix	NL
5	chr1A	73416720	74416719	1000000	Mix	NL
6	chr1A	78419992	81885208	3465217	Mix	NL
7	chr1A	83300181	84300180	1000000	Mix	NL
8	chr1A	85454488	88968779	3514292	Mix	NL
9	chr1A	90371201	93219518	2848318	Mix	NL
10	chr1A	95065568	96065568	1000001	Mix	NL
11	chr1A	101301445	102301445	1000001	NL	Unknown
12	chr1A	104440461	251216086	146775626	NL	SL-2
13	chr1A	258854037	284880566	26026530	Mix	Unknown
14	chr1A	302293669	304452309	2158641	SL-1	NL
15	chr1A	305512654	309777062	4264409	NL	SL-2
16	chr1A	311260045	319297428	8037384	NL	Unknown
17	chr1A	321343157	333246793	11903637	SL-1	NL
18	chr1A	372292496	374491185	2198690	NL	Mix
19	chr1A	375619653	376619652	1000000	NL	Mix
20	chr1A	396649928	397649928	1000001	SL-1	SL-2
21	chr1A	400496615	401496615	1000001	Mix	SL-2
22	chr1A	404001635	425189842	21188208	Mix	Unknown
23	chr1A	433969974	434969974	1000001	SL-1	SL-2
24	chr1A	437453359	442642858	5189500	Mix	Unknown
25	chr1A	444178083	445178083	1000001	NL	Mix
26	chr1A	491146015	492146015	1000001	SL-1	NL
27	chr1A	518799463	520410405	1610943	Mix	Unknown
28	chr2A	52997923	53997923	1000001	Unknown	Unknown
29	chr2A	60061551	61061551	1000001	Unknown	Unknown
30	chr2A	66041789	68807232	2765444	Unknown	Unknown
31	chr2A	76073112	77300000	1226889	Unknown	Unknown
32	chr2A	77300000	78383558	1083559	Unknown	Unknown
33	chr2A	88834316	89834316	1000001	Unknown	Unknown
34	chr2A	90950082	101367854	10417773	Unknown	Unknown
35	chr2A	105715860	108185666	2469807	Unknown	Unknown
36	chr2A	117432954	118432954	1000001	Unknown	Unknown
37	chr2A	120133329	121133329	1000001	Unknown	Unknown
38	chr2A	122445420	124477362	2031943	Unknown	Unknown
39	chr2A	126199878	129837451	3637574	Unknown	Unknown
40	chr2A	143764563	144764563	1000001	Unknown	Unknown
41	chr2A	147292801	155931550	8638750	SL-1	Unknown
42	chr2A	158238294	161507936	3269643	NL	SL-1
43	chr2A	178851487	200329850	21478364	SL-1	NL
44	chr2A	201358845	203421616	2062772	Unknown	SL-1
45	chr2A	208360352	212056363	3696012	Unknown	Unknown
46	chr2A	226921753	227921753	1000001	NL	Unknown
47	chr2A	233929930	234929930	1000001	NL	Unknown
48	chr2A	238885916	239885915	1000000	NL	Unknown
49	chr2A	242174291	249308088	7133798	NL	Unknown
50	chr2A	250467127	256503658	6036532	NL	Unknown
51	chr2A	258269361	260526976	2257616	NL	Unknown
52	chr2A	264218092	269576608	5358517	NL	Unknown
53	chr2A	270629111	277523507	6894397	NL	Unknown
54	chr2A	279559586	283004885	3445300	NL	Unknown
55	chr2A	287294008	294346191	7052184	NL	Unknown
56	chr2A	295460097	296460097	1000001	NL	Unknown
57	chr2A	298039326	299039326	1000001	NL	Unknown
58	chr2A	302010883	303010883	1000001	NL	Unknown
59	chr2A	304796882	305796881	1000000	NL	Unknown
60	chr2A	308104526	311073099	2968574	NL	Unknown
61	chr2A	312245283	319480936	7235654	NL	Unknown
62	chr2A	323241725	324241725	1000001	NL	Unknown
63	chr2A	330408318	335219686	4811369	NL	Unknown
64	chr2A	339134184	340134183	1000000	NL	Unknown
65	chr2A	341462827	343977824	2514998	NL	Unknown
66	chr2A	346906852	347906852	1000001	NL	Unknown
67	chr2A	352560919	354598415	2037497	NL	Unknown
68	chr2A	357163690	358163690	1000001	NL	Unknown
69	chr2A	359770356	360770356	1000001	NL	Unknown
70	chr2A	363736396	369066782	5330387	NL	Unknown
71	chr2A	370154921	371154921	1000001	NL	Unknown
72	chr2A	372633596	373633596	1000001	NL	Unknown
73	chr2A	376304095	377304095	1000001	NL	Unknown
74	chr2A	379188858	383373931	4185074	NL	Unknown
75	chr2A	387995394	388995394	1000001	NL	Unknown
76	chr2A	412207258	413207258	1000001	NL	Unknown
77	chr2A	420347259	450583228	30235970	NL	Unknown
78	chr2A	491566538	492566538	1000001	Unknown	SL-1
79	chr2A	496590476	497590476	1000001	Unknown	SL-1
80	chr2A	499011463	502585555	3574093	NL	SL-1
81	chr2A	505760406	508000000	2239595	SL-1	Unknown
82	chr2A	508100000	511403681	3303682	Unknown	SL-2
83	chr2A	515702652	524083647	8380996	Unknown	Unknown
84	chr2A	550913164	553189253	2276090	SL-1	Unknown
85	chr2A	555513705	564000000	8486296	Mix	SL-1
86	chr2A	565200000	572501519	7301520	Unknown	Mix
87	chr2A	580043081	582220322	2177242	Unknown	Mix
88	chr2A	603734479	604734479	1000001	SL-1	Mix
89	chr2A	618353617	619353617	1000001	Mix	SL-1
90	chr2A	626480553	628515941	2035389	SL-2	NL
91	chr2A	637865929	641764308	3898380	SL-2	Unknown
92	chr3A	53432965	55496245	2063281	NL	Unknown
93	chr3A	58691137	59691136	1000000	Unknown	SL-1
94	chr3A	69657382	70657381	1000000	SL-1	NL
95	chr3A	80311545	81311545	1000001	NL	SL-1
96	chr3A	132683946	144114280	11430335	NL	SL-1
97	chr3A	432025245	452327020	20301776	NL	Unknown
98	chr3A	453397380	456575887	3178508	NL	Unknown
99	chr3A	488739992	497013850	8273859	Unknown	SL-1
100	chr3A	506236278	507236277	1000000	Unknown	Unknown
101	chr3A	541325230	542325230	1000001	SL-2	Unknown
102	chr3A	548027821	551471132	3443312	SL-2	SL-1
103	chr3A	572806911	573806911	1000001	SL-1	Unknown
104	chr3A	602623626	607050580	4426955	Unknown	SL-1
105	chr3A	611781986	612781985	1000000	SL-1	Unknown
106	chr3A	619195417	620195417	1000001	NL	Unknown
107	chr3A	626227944	627227944	1000001	SL-1	NL
108	chr3A	660145764	661145764	1000001	SL-2	NL
109	chr3A	663531879	665594474	2062596	NL	SL-1
110	chr3A	668722567	669722567	1000001	NL	SL-1
111	chr4A	18460192	19460192	1000001	NL	NL
112	chr4A	40456935	44015747	3558813	Unknown	SL-1
113	chr4A	65105324	67485380	2380057	SL-1	Unknown
114	chr4A	81744652	90970193	9225542	SL-1	Unknown
115	chr4A	100088386	101700000	1611615	SL-1	Unknown
116	chr4A	101800000	103500744	1700745	Unknown	SL-1
117	chr4A	114754751	115754751	1000001	Unknown	SL-1
118	chr4A	118612533	126903453	8290921	SL-2	SL-1
119	chr4A	127987607	136186217	8198611	SL-2	SL-1
120	chr4A	137751190	140066555	2315366	Unknown	SL-1
121	chr4A	175210252	243257161	68046910	Unknown	SL-1
122	chr4A	245726986	263944764	18217779	Unknown	SL-1
123	chr4A	268773752	270799357	2025606	Unknown	SL-1
124	chr4A	272321728	303056997	30735270	Unknown	SL-1
125	chr4A	305094541	372346157	67251617	Unknown	SL-1
126	chr4A	375497110	447000000	71502891	Unknown	SL-1
127	chr4A	448000000	466631837	18631838	SL-1	Unknown
128	chr4A	532861034	536141747	3280714	Unknown	NL
129	chr4A	545094459	546094459	1000001	NL	Unknown
130	chr4A	565884701	566884701	1000001	SL-2	NL
131	chr4A	578213898	579213898	1000001	Unknown	Unknown
132	chr4A	663370386	664785261	1414876	SL-1	Unknown
133	chr5A	15950492	16950491	1000000	NL	Unknown
134	chr5A	27481862	28481862	1000001	Unknown	Unknown
135	chr5A	47745547	51400782	3655236	SL-1	Unknown
136	chr5A	53786618	60583741	6797124	NL	Unknown
137	chr5A	62606685	67325429	4718745	NL	NL
138	chr5A	69579017	74266832	4687816	SL-2	NL
139	chr5A	75314488	84768132	9453645	SL-2	NL
140	chr5A	85865530	109817324	23951795	NL	NL
141	chr5A	379760247	385533390	5773144	Unknown	Unknown
142	chr5A	389705252	391585547	1880296	SL-1	NL
143	chr5A	391585547	394985547	3400001	NL	SL-1
144	chr5A	396620503	400890962	4270460	Unknown	Unknown
145	chr5A	402850443	404903019	2052577	Unknown	NL
146	chr5A	407181988	412820661	5638674	Unknown	NL
147	chr5A	434517653	435517653	1000001	Unknown	NL
148	chr5A	446381485	447597218	1215734	Unknown	NL
149	chr5A	447597218	448597218	1000001	Unknown	NL
150	chr5A	453307274	454307274	1000001	NL	Unknown
151	chr5A	515205716	518238686	3032971	Mix	NL
152	chr5A	522584444	523584444	1000001	SL-2	NL
153	chr5A	525067757	526067756	1000000	NL	NL
154	chr5A	528750667	532879938	4129272	Unknown	NL
155	chr5A	537349738	537649738	300001	Unknown	NL
156	chr5A	537649738	538349738	700001	NL	Unknown
157	chr5A	550078537	551078537	1000001	Unknown	NL
158	chr5A	582979328	583979328	1000001	NL	SL-1
159	chr5A	589318198	590318198	1000001	SL-1	NL
160	chr5A	638495128	640516339	2021212	Unknown	NL
161	chr5A	660158353	661158353	1000001	Unknown	NL
162	chr6A	56639099	57639099	1000001	SL-2	NL
163	chr6A	64436819	66535975	2099157	SL-1	SL-2
164	chr6A	67606208	73033706	5427499	NL	SL-1
165	chr6A	77800000	83874463	6074464	NL	SL-1
166	chr6A	85947733	88600000	2652268	SL-1	Mix
167	chr6A	85700000	99330723	13630724	NL	SL-1
168	chr6A	100818767	101818766	1000000	SL-1	NL
169	chr6A	104553340	115460081	10906742	NL	Unknown
170	chr6A	359285777	374663702	15377926	NL	SL-2
171	chr6A	375998564	381637350	5638787	NL	SL-2
172	chr6A	382943737	400200000	17256264	NL	SL-2
173	chr6A	400200000	405866064	5666065	NL	SL-2
174	chr6A	406945578	410694422	3748845	NL	SL-2
175	chr6A	411746563	441800000	30053438	NL	SL-2
176	chr6A	441900000	445175756	3275757	Unknown	NL
177	chr6A	453138640	454138640	1000001	Unknown	Unknown
178	chr6A	466017596	467017596	1000001	NL	Unknown
179	chr6A	475760282	480508120	4747839	NL	Unknown
180	chr6A	482841008	483841008	1000001	Unknown	Unknown
181	chr6A	521464102	525200000	3735899	Unknown	Unknown
182	chr6A	529412675	531690674	2278000	Unknown	Unknown
183	chr6A	549787206	550787206	1000001	Unknown	SL-1
184	chr6A	552771646	553771645	1000000	Unknown	Unknown
185	chr6A	556500000	562126331	5626332	Unknown	SL-1
186	chr6A	563416728	564416728	1000001	Unknown	Unknown
187	chr7A	86739838	87739838	1000001	Mix	NL
188	chr7A	97804194	98804194	1000001	SL-1	Unknown
189	chr7A	100195047	101195046	1000000	NL	Unknown
190	chr7A	136837446	137837445	1000000	Unknown	SL-2
191	chr7A	139417545	140417544	1000000	SL-1	Unknown
192	chr7A	149606055	157663996	8057942	Unknown	Unknown
193	chr7A	158677221	159677221	1000001	NL	Unknown
194	chr7A	163671602	190412787	26741186	Unknown	Unknown
195	chr7A	192227314	206538734	14311421	Unknown	Unknown
196	chr7A	210435550	211435550	1000001	Unknown	Unknown
197	chr7A	216063165	225605502	9542338	Unknown	NL
198	chr7A	225605502	231605502	6000001	NL	Unknown
199	chr7A	231605502	241605502	10000001	NL	SL-1
200	chr7A	244857260	259888647	15031388	SL-1	Unknown
201	chr7A	259888647	286788647	26900001	Unknown	SL-1
202	chr7A	295439342	296439342	1000001	SL-1	Unknown
203	chr7A	299979453	361770985	61791533	Unknown	Unknown
204	chr7A	364055556	367203893	3148338	Unknown	Unknown
205	chr7A	368220274	374326077	6105804	Unknown	Unknown
206	chr7A	375604440	383860764	8256325	Unknown	Unknown
207	chr7A	384985247	435336643	50351397	Unknown	Unknown
208	chr7A	438037286	443851746	5814461	SL-2	Unknown
209	chr7A	446799422	447799422	1000001	SL-1	Unknown
210	chr7A	450929201	459174465	8245265	SL-1	Unknown
211	chr7A	459174465	473874465	14700001	Unknown	Unknown
212	chr7A	478763851	482125099	3361249	NL	Unknown
213	chr7A	484739874	485739874	1000001	NL	NL
214	chr7A	488584282	490763357	2179076	NL	NL
215	chr7A	492468823	497781095	5312273	NL	Unknown
216	chr7A	497781095	501781095	4000001	Unknown	Unknown
217	chr7A	503064742	508683273	5618532	Unknown	NL
218	chr7A	508683273	511283273	2600001	NL	Unknown
219	chr7A	515056659	517651599	2594941	NL	Unknown
220	chr7A	517651599	521151599	3500001	NL	Unknown
221	chr7A	523837667	524837667	1000001	NL	Unknown
222	chr7A	528403353	536190812	7787460	NL	Unknown
223	chr7A	562160763	566248787	4088025	SL-1	Mix
224	chr7A	589501276	592703136	3201861	SL-2	Unknown
225	chr7A	593703136	594503136	800001	Unknown	Unknown
226	chr7A	594503136	597103136	2600001	SL-2	Unknown
227	chr7A	598409279	603478315	5069037	Unknown	Unknown
228	chr7A	607197730	608197730	1000001	SL-2	Unknown
229	chr7A	616298891	617298891	1000001	NL	Unknown
230	chr7A	622445049	623445049	1000001	Unknown	NL
231	chr7A	631071917	632071916	1000000	Unknown	Unknown
232	chr7A	648111954	649111954	1000001	Mix	NL
233	chr7A	654841159	655841158	1000000	Mix	Unknown
234	chr7A	681983216	682983216	1000001	Mix	SL-1
235	chr7A	684109612	685109612	1000001	Mix	SL-1
236	chr7A	702058697	703569221	1510525	SL-2	Unknown
237	chr1B	62649157	63649157	1000001	Unknown	Unknown
238	chr1B	71528650	72528650	1000001	NL	Mix
239	chr1B	76143094	77143094	1000001	NL	Mix
240	chr1B	80780333	81780332	1000000	NL	Mix
241	chr1B	84524205	85524205	1000001	Unknown	Unknown
242	chr1B	86875388	87875387	1000000	Unknown	Unknown
243	chr1B	96516617	97516617	1000001	Unknown	Unknown
244	chr1B	152921060	155949483	3028424	Unknown	Unknown
245	chr1B	188645516	189645516	1000001	Unknown	Mix
246	chr1B	358049277	363500000	5450724	NL	Unknown
247	chr1B	366555068	367555068	1000001	SL-1	Unknown
248	chr1B	369066563	390275166	21208604	Unknown	Unknown
249	chr1B	391837663	395032731	3195069	Unknown	Unknown
250	chr1B	398067990	403200000	5132011	Unknown	NL
251	chr1B	403300000	406000000	2700001	NL	Unknown
252	chr1B	411998605	417014670	5016066	Unknown	SL-1
253	chr1B	427534310	428534310	1000001	NL	Unknown
254	chr1B	440323917	441323917	1000001	NL	Mix
255	chr1B	496265770	498496967	2231198	NL	Unknown
256	chr1B	504613085	505613084	1000000	Unknown	Unknown
257	chr1B	586301044	587301044	1000001	Unknown	Unknown
258	chr1B	616286578	617286578	1000001	NL	Unknown
259	chr1B	637924312	639038284	1113973	Unknown	Unknown
260	chr2B	144592686	145592686	1000001	Unknown	Unknown
261	chr2B	149084178	152083282	2999105	SL-2	NL
262	chr2B	155318813	157448942	2130130	Unknown	Unknown
263	chr2B	167546852	168546852	1000001	Unknown	Unknown
264	chr2B	172495305	173495305	1000001	NL	Unknown
265	chr2B	190074742	194679356	4604615	Unknown	Unknown
266	chr2B	196099541	202461447	6361907	Unknown	Unknown
267	chr2B	208404446	209404446	1000001	SL-2	SL-1
268	chr2B	213058127	219279374	6221248	Unknown	Unknown
269	chr2B	221173987	228712764	7538778	Unknown	Unknown
270	chr2B	229869452	231946884	2077433	Unknown	Unknown
271	chr2B	233021702	236396792	3375091	Unknown	Unknown
272	chr2B	236396792	246296792	9900001	Unknown	Unknown
273	chr2B	246296792	249296792	3000001	SL-1	Unknown
274	chr2B	420302221	435273016	14970796	Unknown	SL-1
275	chr2B	436621094	438986316	2365223	Unknown	SL-1
276	chr2B	438986316	440186316	1200001	Unknown	SL-1
277	chr2B	443403415	446001445	2598031	Unknown	NL
278	chr2B	447632760	449726235	2093476	Unknown	Unknown
279	chr2B	451243740	452243740	1000001	Unknown	SL-1
280	chr2B	454590193	456898392	2308200	Unknown	NL
281	chr2B	459300959	463104954	3803996	Unknown	NL
282	chr2B	463104954	467804954	4700001	Unknown	Unknown
283	chr2B	484689480	486768797	2079318	SL-2	Unknown
284	chr2B	489274657	493218690	3944034	NL	Unknown
285	chr2B	527959379	528959379	1000001	NL	Unknown
286	chr2B	530031567	531031567	1000001	NL	Unknown
287	chr2B	533105028	534105028	1000001	Unknown	Unknown
288	chr2B	536645724	538822670	2176947	Unknown	NL
289	chr2B	542839213	543839212	1000000	Unknown	NL
290	chr2B	559360365	563564890	4204526	NL	Unknown
291	chr2B	602758656	603758656	1000001	Unknown	Unknown
292	chr2B	614584837	615584837	1000001	NL	SL-1
293	chr2B	621817400	622817400	1000001	SL-1	Unknown
294	chr2B	657596400	664323214	6726815	Unknown	Unknown
295	chr2B	668381451	669381451	1000001	Unknown	Unknown
296	chr2B	720704647	722094786	1390140	Unknown	Unknown
297	chr3B	73893925	75600000	1706076	NL	SL-2
298	chr3B	76500000	79400000	2900001	NL	SL-2
299	chr3B	79400000	82753779	3353780	NL	Unknown
300	chr3B	94931208	96931359	2000152	Unknown	NL
301	chr3B	99676497	100676497	1000001	Unknown	Unknown
302	chr3B	104033681	105033681	1000001	Unknown	Unknown
303	chr3B	113888734	114888734	1000001	NL	SL-1
304	chr3B	142241151	143241151	1000001	Unknown	Unknown
305	chr3B	149104934	150104934	1000001	Unknown	Unknown
306	chr3B	152474278	153474278	1000001	NL	Unknown
307	chr3B	156429717	158638221	2208505	Unknown	Unknown
308	chr3B	161403857	162403857	1000001	Unknown	Unknown
309	chr3B	163640527	165677450	2036924	SL-2	NL
310	chr3B	167184571	169747207	2562637	Unknown	NL
311	chr3B	173656430	178851337	5194908	Unknown	NL
312	chr3B	192216188	193216188	1000001	NL	Unknown
313	chr3B	215056539	217356180	2299642	Mix	NL
314	chr3B	256600000	259142725	2542726	Unknown	Unknown
315	chr3B	268584661	269584660	1000000	Unknown	Unknown
316	chr3B	280219396	283911413	3692018	Unknown	Unknown
317	chr3B	284969245	287016533	2047289	Unknown	Unknown
318	chr3B	288312342	289312342	1000001	Unknown	Unknown
319	chr3B	292559434	304080204	11520771	Unknown	Unknown
320	chr3B	306943743	309260260	2316518	Unknown	Unknown
321	chr3B	310745055	313949619	3204565	Unknown	Unknown
322	chr3B	315783177	321043045	5259869	Unknown	Unknown
323	chr3B	322253118	323253118	1000001	Unknown	Unknown
324	chr3B	324883632	328515655	3632024	Unknown	Unknown
325	chr3B	330910704	331910704	1000001	Unknown	Unknown
326	chr3B	335900961	336900961	1000001	Unknown	Unknown
327	chr3B	337995488	340583653	2588166	Unknown	Unknown
328	chr3B	349815126	361701216	11886091	Unknown	Unknown
329	chr3B	363051586	380207854	17156269	Unknown	Unknown
330	chr3B	391540557	392540557	1000001	NL	Unknown
331	chr3B	398114443	400237017	2122575	SL-2	NL
332	chr3B	403718994	404718994	1000001	SL-2	NL
333	chr3B	417444001	418444001	1000001	Unknown	Unknown
334	chr3B	420558231	421558231	1000001	Unknown	NL
335	chr3B	424324971	425324971	1000001	Unknown	NL
336	chr3B	447238948	448238948	1000001	NL	Unknown
337	chr3B	462979523	467007467	4027945	Unknown	Unknown
338	chr3B	468333660	470500000	2166341	Unknown	NL
339	chr3B	482741918	486211376	3469459	NL	SL-2
340	chr3B	494085348	496603879	2518532	Unknown	Unknown
341	chr3B	523329365	524329365	1000001	Unknown	Mix
342	chr3B	528009676	530065948	2056273	NL	Unknown
343	chr3B	531456871	532456871	1000001	NL	Unknown
344	chr3B	547484427	548484427	1000001	Unknown	Unknown
345	chr3B	622775270	625000000	2224731	NL	SL-1
346	chr3B	625800000	627368819	1568820	NL	SL-2
347	chr3B	635521291	636521291	1000001	Unknown	Unknown
348	chr3B	649753132	650753132	1000001	SL-1	NL
349	chr3B	656539184	657539184	1000001	NL	SL-1
350	chr3B	661591280	662591279	1000000	Unknown	SL-1
351	chr3B	663964137	664964137	1000001	SL-1	NL
352	chr3B	676503276	677503276	1000001	Unknown	NL
353	chr3B	698128538	701367240	3238703	Unknown	SL-1
354	chr3B	708307463	718316505	10009043	NL	SL-1
355	chr3B	740038791	742623987	2585197	Unknown	Unknown
356	chr3B	785493347	786783899	1290553	Unknown	Unknown
357	chr4B	29731999	30731998	1000000	Mix	NL
358	chr4B	33507344	34507344	1000001	Unknown	NL
359	chr4B	46700707	53304563	6603857	Unknown	Unknown
360	chr4B	63118005	68657220	5539216	Unknown	Unknown
361	chr4B	71754729	72754729	1000001	Unknown	SL-2
362	chr4B	90761253	94220037	3458785	Unknown	Unknown
363	chr4B	98428385	100771784	2343400	NL	SL-1
364	chr4B	102099975	103099974	1000000	Unknown	SL-1
365	chr4B	104583244	105583244	1000001	Unknown	SL-1
366	chr4B	141193772	148627804	7434033	NL	Unknown
367	chr4B	150808295	156311288	5502994	Unknown	Unknown
368	chr4B	160482961	162668149	2185189	Unknown	Unknown
369	chr4B	189727063	190727063	1000001	NL	Unknown
370	chr4B	191774341	230340457	38566117	NL	Unknown
371	chr4B	235403062	265361477	29958416	NL	Unknown
372	chr4B	272900254	279654042	6753789	NL	Unknown
373	chr4B	282575670	283575670	1000001	NL	Unknown
374	chr4B	285651458	313050198	27398741	NL	Unknown
375	chr4B	315462644	317542884	2080241	NL	Unknown
376	chr4B	320534700	331681082	11146383	NL	Unknown
377	chr4B	333322321	352329188	19006868	NL	Unknown
378	chr4B	354173179	376112260	21939082	NL	Unknown
379	chr4B	383400474	385453591	2053118	Unknown	NL
380	chr4B	405409096	406409096	1000001	Unknown	SL-1
381	chr4B	407856244	408856244	1000001	Unknown	SL-1
382	chr4B	410643873	413741157	3097285	Unknown	SL-1
383	chr4B	422208550	426348902	4140353	Unknown	SL-1
384	chr4B	445446466	462873913	17427448	Unknown	NL
385	chr4B	480964543	481964542	1000000	Unknown	NL
386	chr4B	495877039	500233244	4356206	NL	Unknown
387	chr4B	519234734	522076846	2842113	NL	Unknown
388	chr4B	523338653	524338653	1000001	NL	Unknown
389	chr4B	527534087	529756902	2222816	NL	NL
390	chr4B	531260389	557992114	26731726	Unknown	Unknown
391	chr4B	560182887	562225781	2042895	SL-2	Unknown
392	chr4B	564209985	575495240	11285256	Unknown	Unknown
393	chr4B	578059471	579059471	1000001	Unknown	NL
394	chr4B	582799129	583799129	1000001	Unknown	Unknown
395	chr4B	585982250	589577218	3594969	Unknown	Unknown
396	chr4B	590916154	592931816	2015663	Unknown	Unknown
397	chr4B	596875852	598945610	2069759	Unknown	NL
398	chr4B	614070786	615070786	1000001	Unknown	Unknown
399	chr4B	617944051	619334792	1390742	Unknown	Unknown
400	chr5B	28163004	32607453	4444450	NL	Unknown
401	chr5B	46144951	48568599	2423649	Unknown	Unknown
402	chr5B	52955492	53955492	1000001	Unknown	Unknown
403	chr5B	58932776	59932775	1000000	Unknown	Unknown
404	chr5B	62208999	64557538	2348540	Unknown	NL
405	chr5B	65737005	68051508	2314504	Unknown	NL
406	chr5B	74755673	77077454	2321782	Unknown	Mix
407	chr5B	78666301	79666301	1000001	Unknown	Unknown
408	chr5B	83552637	87950727	4398091	Unknown	Unknown
409	chr5B	116118796	118296009	2177214	Unknown	Unknown
410	chr5B	120588517	124407264	3818748	Unknown	Unknown
411	chr5B	125851625	132297170	6445546	Unknown	Unknown
412	chr5B	133378438	137898119	4519682	Unknown	NL
413	chr5B	139482016	140482016	1000001	Unknown	NL
414	chr5B	144009598	148755968	4746371	Unknown	NL
415	chr5B	150469127	152906446	2437320	Unknown	NL
416	chr5B	154163782	162539925	8376144	Unknown	NL
417	chr5B	163921872	164921872	1000001	Unknown	NL
418	chr5B	167761833	170813417	3051585	Unknown	NL
419	chr5B	173447606	176067990	2620385	Unknown	NL
420	chr5B	177490398	183374759	5884362	Unknown	NL
421	chr5B	185580453	196027135	10446683	Unknown	NL
422	chr5B	197412230	198412230	1000001	Unknown	NL
423	chr5B	204085215	211770692	7685478	Unknown	NL
424	chr5B	212899764	213899764	1000001	Unknown	NL
425	chr5B	218057037	220961797	2904761	Unknown	NL
426	chr5B	221966963	227712709	5745747	Unknown	NL
427	chr5B	229025447	230025447	1000001	Unknown	NL
428	chr5B	231997554	232997554	1000001	Unknown	NL
429	chr5B	234141056	244265509	10124454	SL-2	NL
430	chr5B	295194502	296194502	1000001	Unknown	Unknown
431	chr5B	306480959	314080204	7599246	Unknown	Unknown
432	chr5B	317133415	319188255	2054841	Unknown	Unknown
433	chr5B	349135887	357684766	8548880	Unknown	Unknown
434	chr5B	379485707	382700000	3214294	NL	Unknown
435	chr5B	387364605	388364604	1000000	Unknown	NL
436	chr5B	401743887	402743887	1000001	NL	Unknown
437	chr5B	404100000	406073190	1973191	Unknown	Unknown
438	chr5B	426817876	427817875	1000000	NL	Unknown
439	chr5B	431086672	432086671	1000000	Unknown	Unknown
440	chr5B	446545270	447545270	1000001	Unknown	Unknown
441	chr5B	468204540	470297307	2092768	Unknown	Unknown
442	chr5B	560649969	561649969	1000001	Unknown	NL
443	chr5B	637484762	638484762	1000001	Mix	Unknown
444	chr5B	676406585	677529394	1122810	Unknown	Unknown
445	chr6B	54661441	55661441	1000001	Unknown	NL
446	chr6B	69961053	72241438	2280386	NL	Unknown
447	chr6B	75732376	88767025	13034650	NL	Unknown
448	chr6B	93960779	94960778	1000000	Unknown	Unknown
449	chr6B	96222218	98247092	2024875	Unknown	Unknown
450	chr6B	102627611	107779840	5152230	SL-1	Unknown
451	chr6B	108796142	111006778	2210637	Unknown	Unknown
452	chr6B	132978961	133978960	1000000	Unknown	Unknown
453	chr6B	139168817	140168817	1000001	NL	Unknown
454	chr6B	147680435	148680434	1000000	Unknown	NL
455	chr6B	161433509	163650904	2217396	Unknown	SL-1
456	chr6B	166963104	168484116	1521013	Unknown	SL-2
457	chr6B	168484116	171084116	2600001	NL	SL-1
458	chr6B	180001611	181246546	1244936	SL-1	NL
459	chr6B	248392942	250408536	2015595	SL-1	Unknown
460	chr6B	257172445	259285923	2113479	Unknown	Unknown
461	chr6B	260494459	261494458	1000000	SL-2	Unknown
462	chr6B	275235390	276235390	1000001	Unknown	NL
463	chr6B	278111159	279111159	1000001	Unknown	NL
464	chr6B	282643230	290011923	7368694	NL	Unknown
465	chr6B	291326414	296704075	5377662	NL	Unknown
466	chr6B	301149862	302149861	1000000	NL	Unknown
467	chr6B	303207930	305406823	2198894	NL	Unknown
468	chr6B	307356913	308356913	1000001	NL	Unknown
469	chr6B	312236850	313236849	1000000	NL	Unknown
470	chr6B	321935048	322935048	1000001	NL	Unknown
471	chr6B	335720328	336720328	1000001	NL	Unknown
472	chr6B	344353354	346813218	2459865	NL	Unknown
473	chr6B	348445841	349445841	1000001	NL	Unknown
474	chr6B	353712238	354712238	1000001	NL	Unknown
475	chr6B	357990423	358990423	1000001	NL	Unknown
476	chr6B	361621294	363673378	2052085	NL	Unknown
477	chr6B	366967456	367967455	1000000	NL	Unknown
478	chr6B	374176388	375176388	1000001	NL	Unknown
479	chr6B	380756833	381756832	1000000	NL	Unknown
480	chr6B	384425186	385425186	1000001	NL	Unknown
481	chr6B	391227236	395184271	3957036	NL	Unknown
482	chr6B	403012405	404012405	1000001	NL	Unknown
483	chr6B	406651298	407651298	1000001	NL	Unknown
484	chr6B	413868540	416421535	2552996	NL	Unknown
485	chr6B	435629052	438558486	2929435	NL	Unknown
486	chr6B	462637723	465164034	2526312	Unknown	Unknown
487	chr6B	499592395	501599613	2007219	SL-1	SL-2
488	chr6B	513865042	514865042	1000001	SL-1	Unknown
489	chr6B	523435684	525799662	2363979	Unknown	NL
490	chr6B	527875254	530925098	3049845	SL-1	Unknown
491	chr6B	552327719	553327719	1000001	NL	Unknown
492	chr6B	700354166	701354166	1000001	Unknown	Unknown
493	chr7B	24480719	25480719	1000001	Unknown	Unknown
494	chr7B	34517583	36400000	1882418	SL-1	Unknown
495	chr7B	49606825	53327577	3720753	Unknown	SL-1
496	chr7B	57178054	58178053	1000000	Unknown	NL
497	chr7B	65661002	67705807	2044806	NL	SL-2
498	chr7B	98021650	99021649	1000000	SL-1	SL-2
499	chr7B	108518391	109518391	1000001	NL	SL-1
500	chr7B	132603429	133603429	1000001	SL-2	SL-2
501	chr7B	135323197	136323197	1000001	SL-2	SL-2
502	chr7B	139000000	144667707	5667708	Mix	Unknown
503	chr7B	147605447	148605447	1000001	Unknown	NL
504	chr7B	149927677	150927677	1000001	Unknown	NL
505	chr7B	157317875	158317874	1000000	Unknown	Unknown
506	chr7B	159440358	160440358	1000001	SL-1	NL
507	chr7B	189990330	190990330	1000001	Unknown	NL
508	chr7B	192187262	194235649	2048388	NL	SL-2
509	chr7B	198223369	202074975	3851607	NL	SL-2
510	chr7B	215468948	216468948	1000001	SL-2	SL-2
511	chr7B	230076490	232078436	2001947	Unknown	Unknown
512	chr7B	428264993	433833886	5568894	NL	SL-2
513	chr7B	435620821	442310309	6689489	NL	Unknown
514	chr7B	468866202	470914134	2047933	Unknown	SL-2
515	chr7B	474999813	479146722	4146910	Unknown	NL
516	chr7B	505447859	506447859	1000001	Unknown	SL-2
517	chr7B	514005167	516384691	2379525	Unknown	SL-1
518	chr7B	519297266	520297266	1000001	SL-1	Mix
519	chr7B	522990538	523990538	1000001	SL-1	NL
520	chr7B	525714359	526800000	1085642	SL-1	NL
521	chr7B	526900000	531462907	4562908	Unknown	SL-1
522	chr7B	534128680	535128680	1000001	Unknown	Unknown
523	chr7B	550798761	551798761	1000001	NL	SL-1
524	chr7B	553348881	558979703	5630823	Unknown	Unknown
525	chr7B	560389290	562430646	2041357	NL	Unknown
526	chr7B	564462180	566000000	1537821	Unknown	NL
527	chr7B	571039363	572039362	1000000	NL	Unknown
528	chr7B	573103774	575126662	2022889	NL	Mix
529	chr7B	582291969	583291968	1000000	Unknown	Unknown
530	chr7B	624267332	625267332	1000001	Unknown	Unknown
531	chr7B	626271474	627271473	1000000	NL	Unknown
532	chr7B	631137460	632702721	1565262	Unknown	Unknown
