# Supplementary material for: Frequent intra- and inter-species introgression shapes the landscape of genetic variation in bread wheat
Source: Genome Biol. 2019 Jul 12;20:136. doi: 10.1186/s13059-019-1744-x (PMC6624984; doi:10.1186/s13059-019-1744-x)
Supplement: Supplementary file 10 — Table S13. The introgressions overlapped with the previously mapped QTLs. (XLSX 23 kb) [file 13059_2019_1744_MOESM10_ESM.xlsx]

## Sheet: Table S13
Table S13 The introgressions overlapped with the previously mapped QTLs. QTLs were classified into four groups (1) Yield related: including GY-grain yield, KW-kernel weight, SNS-spikelet number per spike, KNS-kernel number per spike, and KL-kernel length; (2) Disease resistance: including LSD-leaf spot disease, LR-Reaction to leaf rust, SR-Reaction to Puccinia graminis Pers, YR-Reaction to Puccin…
Introgression region			QTLs
Chr	Start	End	Trait	Chr	Start	End	Length	Reference
1A	7838001	8420500	KW	1A	5226603	9226796	4000193	Wang, Z., et al., Identification of QTLs with main, epistatic and QTL× environment interaction effects for salt tolerance in rice seedlings under different salinity conditions. Theoretical and Applied Genetics, 2012. 125(4): p. 807-815.
1A	20481501	23308500	GY	1A	13083997	22613028	9529031	Junli Zhang et al. Identification and validation of QTL for grain yield and plant water status under contrasting water treatments in fall-sown spring wheats Theoretical and Applied Genetics August 2018, Volume 131, Issue 8, pp 1741–1764
1A	210286501	233675000	KW	1A	27273646	229289062	202015416	Ramya, P., et al., QTL mapping of 1000-kernel weight, kernel length, and kernel width in bread wheat (Triticum aestivum L.). Journal of Applied Genetics, 2010. 51(4): p. 421-429.
1B	2001	122359001	SNS	1B	7991093	91557535	83566442	Junli Zhang et al. Identification and validation of QTL for grain yield and plant water status under contrasting water treatments in fall-sown spring wheats Theoretical and Applied Genetics August 2018, Volume 131, Issue 8, pp 1741–1764
			SR	1B	26765583	30765703	4000120	Chao, S., et al., Genetic mapping of major-effect seed dormancy quantitative trait loci on chromosome 2B using recombinant substitution lines in tetraploid wheat. Crop science, 2016. 56(1): p. 59-72.
			NWI	1B	47509435	59509760	12000325	Junli Zhang et al. Identification and validation of QTL for grain yield and plant water status under contrasting water treatments in fall-sown spring wheats Theoretical and Applied Genetics August 2018, Volume 131, Issue 8, pp 1741–1764
			GY	1B	50899773	54899873	4000100	Junli Zhang et al. Identification and validation of QTL for grain yield and plant water status under contrasting water treatments in fall-sown spring wheats Theoretical and Applied Genetics August 2018, Volume 131, Issue 8, pp 1741–1764
			GY	1B	52899773	59509760	6609987	Junli Zhang et al. Identification and validation of QTL for grain yield and plant water status under contrasting water treatments in fall-sown spring wheats Theoretical and Applied Genetics August 2018, Volume 131, Issue 8, pp 1741–1764
			NWI	1B	55713104	59713104	4000000	Junli Zhang et al. Identification and validation of QTL for grain yield and plant water status under contrasting water treatments in fall-sown spring wheats Theoretical and Applied Genetics August 2018, Volume 131, Issue 8, pp 1741–1764
1B	139233000	232455001	HD	1B	168685	163096641	162927956	Junli Zhang et al. Identification and validation of QTL for grain yield and plant water status under contrasting water treatments in fall-sown spring wheats Theoretical and Applied Genetics August 2018, Volume 131, Issue 8, pp 1741–1764
			GY	1B	214036361	218036556	4000195	Kuchel, H., et al., Genetic dissection of grain yield in bread wheat. I. QTL analysis. Theoretical and Applied Genetics, 2007. 115(8): p. 1029-1041.
1B	559955000	560059500	KW	1B	558504405	562504505	4000100	Zanke, C.D., et al., Analysis of main effect QTL for thousand grain weight in European winter wheat (Triticum aestivum L.) by genome-wide association mapping. Frontiers in plant science, 2015. 6: p. 644.
1B	623016501	623703500	YR	1B	623571625	627571825	4000200	Ando, K., et al., Genome-wide associations for multiple pest resistances in a Northwestern United States elite spring wheat panel. PloS one, 2018. 13(2): p. e0191305
1B	663065501	664016000	NWI	1B	660068174	664068374	4000200	Junli Zhang et al. Identification and validation of QTL for grain yield and plant water status under contrasting water treatments in fall-sown spring wheats Theoretical and Applied Genetics August 2018, Volume 131, Issue 8, pp 1741–1764
1B	677132501	678249000	NWI	1B	676262821	682472813	6209992	Junli Zhang et al. Identification and validation of QTL for grain yield and plant water status under contrasting water treatments in fall-sown spring wheats Theoretical and Applied Genetics August 2018, Volume 131, Issue 8, pp 1741–1764
1B	679623501	680157000	NWI	1B	676316560	680316760	4000200	Junli Zhang et al. Identification and validation of QTL for grain yield and plant water status under contrasting water treatments in fall-sown spring wheats Theoretical and Applied Genetics August 2018, Volume 131, Issue 8, pp 1741–1764
1D	173315501	174025000	KW	1D	4151406	227686910	223535504	Ramya, P., et al., QTL mapping of 1000-kernel weight, kernel length, and kernel width in bread wheat (Triticum aestivum L.). Journal of Applied Genetics, 2010. 51(4): p. 421-429.
			KW	1D	162448826	219709950	57261124	Ramya, P., et al., QTL mapping of 1000-kernel weight, kernel length, and kernel width in bread wheat (Triticum aestivum L.). Journal of Applied Genetics, 2010. 51(4): p. 421-429.
2A	501	11013501	YR	2A	653621	4653823	4000202	Faris, J.D., et al., Analysis of agronomic and domestication traits in a durum× cultivated emmer wheat population using a high-density single nucleotide polymorphism-based linkage map. Theoretical and applied genetics, 2014. 127(11): p. 2333-2348.
			KW	2A	2977228	6977337	4000109	Huang, X., et al., Advanced backcross QTL analysis for the identification of quantitative trait loci alleles from wild relatives of wheat (Triticum aestivum L.). Theoretical and Applied Genetics, 2003. 106(8): p. 1379-1389.
2B	6538501	7835000	HT	2B	1251392	8011652	6760260	Junli Zhang et al. Identification and validation of QTL for grain yield and plant water status under contrasting water treatments in fall-sown spring wheats Theoretical and Applied Genetics August 2018, Volume 131, Issue 8, pp 1741–1764
2B	89561501	140539501	KW	2B	4902120	117250053	112347933	Ramya, P., et al., QTL mapping of 1000-kernel weight, kernel length, and kernel width in bread wheat (Triticum aestivum L.). Journal of Applied Genetics, 2010. 51(4): p. 421-429.
			KW	2B	131521453	135521586	4000133	Ramya, P., et al., QTL mapping of 1000-kernel weight, kernel length, and kernel width in bread wheat (Triticum aestivum L.). Journal of Applied Genetics, 2010. 51(4): p. 421-429.
2B	159707500	219341501	SNS	2B	156643706	160643806	4000100	Junli Zhang et al. Identification and validation of QTL for grain yield and plant water status under contrasting water treatments in fall-sown spring wheats Theoretical and Applied Genetics August 2018, Volume 131, Issue 8, pp 1741–1764
			YR	2B	187603320	191603519	4000199	Ando, K., et al., Genome-wide associations for multiple pest resistances in a Northwestern United States elite spring wheat panel. PloS one, 2018. 13(2): p. e0191305
			HT	2B	214314537	216467603	2153066	Junli Zhang et al. Identification and validation of QTL for grain yield and plant water status under contrasting water treatments in fall-sown spring wheats Theoretical and Applied Genetics August 2018, Volume 131, Issue 8, pp 1741–1764
2B	230199000	324820001	KW	2B	117249928	313925814	196675886	Ramya, P., et al., QTL mapping of 1000-kernel weight, kernel length, and kernel width in bread wheat (Triticum aestivum L.). Journal of Applied Genetics, 2010. 51(4): p. 421-429.
			KW	2B	133521453	313925814	180404361	Ramya, P., et al., QTL mapping of 1000-kernel weight, kernel length, and kernel width in bread wheat (Triticum aestivum L.). Journal of Applied Genetics, 2010. 51(4): p. 421-429.
			SNS	2B	242572447	246572527	4000080	Junli Zhang et al. Identification and validation of QTL for grain yield and plant water status under contrasting water treatments in fall-sown spring wheats Theoretical and Applied Genetics August 2018, Volume 131, Issue 8, pp 1741–1764
2B	375033500	400000000	SP	2B	387462127	391462306	4000179	Chao, S., et al., Genetic mapping of major-effect seed dormancy quantitative trait loci on chromosome 2B using recombinant substitution lines in tetraploid wheat. Crop science, 2016. 56(1): p. 59-72.
2B	400064001	509013500	LR	2B	416777830	420778030	4000200	Aoun, M., et al., Genome-wide association mapping of leaf rust response in a durum wheat worldwide germplasm collection. The plant genome, 2016. 9(3).
			LR	2B	418610607	422610807	4000200	Aoun, M., et al., Genome-wide association mapping of leaf rust response in a durum wheat worldwide germplasm collection. The plant genome, 2016. 9(3).
			SNS	2B	462290308	466290408	4000100	Junli Zhang et al. Identification and validation of QTL for grain yield and plant water status under contrasting water treatments in fall-sown spring wheats Theoretical and Applied Genetics August 2018, Volume 131, Issue 8, pp 1741–1764
2B	513504001	576102001	HT	2B	554292581	555840884	1548303	Junli Zhang et al. Identification and validation of QTL for grain yield and plant water status under contrasting water treatments in fall-sown spring wheats Theoretical and Applied Genetics August 2018, Volume 131, Issue 8, pp 1741–1764
2B	604981000	728622001	GY	2B	613792377	617792512	4000135	Huang, X., et al., Advanced backcross QTL analysis for the identification of quantitative trait loci alleles from wild relatives of wheat (Triticum aestivum L.). Theoretical and Applied Genetics, 2003. 106(8): p. 1379-1389.
			LSD	2B	646081955	650082075	4000120	Gurung, S., et al., Genome-wide association study reveals novel quantitative trait loci associated with resistance to multiple leaf spot diseases of spring wheat. PLoS One, 2014. 9(9): p. e108179.
			GY	2B	670082697	674082868	4000171	Groos, C., et al., Genetic analysis of grain protein-content, grain yield and thousand-kernel weight in bread wheat. Theoretical and Applied Genetics, 2003. 106(6): p. 1032-1040.
			SP	2B	694679653	698679853	4000200	Chao, S., et al., Genetic mapping of major-effect seed dormancy quantitative trait loci on chromosome 2B using recombinant substitution lines in tetraploid wheat. Crop science, 2016. 56(1): p. 59-72.
			KW	2B	711675960	715676060	4000100	Zanke, C.D., et al., Analysis of main effect QTL for thousand grain weight in European winter wheat (Triticum aestivum L.) by genome-wide association mapping. Frontiers in plant science, 2015. 6: p. 644.
			LSD	2B	717965145	721965345	4000200	Gurung, S., et al., Genome-wide association study reveals novel quantitative trait loci associated with resistance to multiple leaf spot diseases of spring wheat. PLoS One, 2014. 9(9): p. e108179.
			LR	2B	718480188	722480388	4000200	Aoun, M., et al., Genome-wide association mapping of leaf rust response in a durum wheat worldwide germplasm collection. The plant genome, 2016. 9(3).
			YR	2B	723960322	727960518	4000196	Ando, K., et al., Genome-wide associations for multiple pest resistances in a Northwestern United States elite spring wheat panel. PloS one, 2018. 13(2): p. e0191305
2B	729130000	735945501	HT	2B	692468949	734127015	41658066	Junli Zhang et al. Identification and validation of QTL for grain yield and plant water status under contrasting water treatments in fall-sown spring wheats Theoretical and Applied Genetics August 2018, Volume 131, Issue 8, pp 1741–1764
			LR	2B	728999903	733000103	4000200	Aoun, M., et al., Genome-wide association mapping of leaf rust response in a durum wheat worldwide germplasm collection. The plant genome, 2016. 9(3).
			HT	2B	730562711	734127015	3564304	Junli Zhang et al. Identification and validation of QTL for grain yield and plant water status under contrasting water treatments in fall-sown spring wheats Theoretical and Applied Genetics August 2018, Volume 131, Issue 8, pp 1741–1764
2B	744617500	746754001	SNS	2B	740814854	744815054	4000200	Junli Zhang et al. Identification and validation of QTL for grain yield and plant water status under contrasting water treatments in fall-sown spring wheats Theoretical and Applied Genetics August 2018, Volume 131, Issue 8, pp 1741–1764
2B	746754001	748664500	LSD	2B	743714988	747715108	4000120	Neumann, K., et al., Genome-wide association mapping: a case study in bread wheat (Triticum aestivum L.). Molecular breeding, 2011. 27(1): p. 37-58.
2D	1001	7439000	KW	2D	5227859	15227859	10000000	Ramya, P., et al., QTL mapping of 1000-kernel weight, kernel length, and kernel width in bread wheat (Triticum aestivum L.). Journal of Applied Genetics, 2010. 51(4): p. 421-429.
2D	69654001	78645000	KW	2D	70660599	74660742	4000143	Ramya, P., et al., QTL mapping of 1000-kernel weight, kernel length, and kernel width in bread wheat (Triticum aestivum L.). Journal of Applied Genetics, 2010. 51(4): p. 421-429.
2D	78645000	84119500	KW	2D	72660599	82660599	10000000	Ramya, P., et al., QTL mapping of 1000-kernel weight, kernel length, and kernel width in bread wheat (Triticum aestivum L.). Journal of Applied Genetics, 2010. 51(4): p. 421-429.
2D	570142501	651852500	KW	2D	332518966	577440823	244921857	Ramya, P., et al., QTL mapping of 1000-kernel weight, kernel length, and kernel width in bread wheat (Triticum aestivum L.). Journal of Applied Genetics, 2010. 51(4): p. 421-429.
			KW	2D	513098578	577400823	64302245	Ramya, P., et al., QTL mapping of 1000-kernel weight, kernel length, and kernel width in bread wheat (Triticum aestivum L.). Journal of Applied Genetics, 2010. 51(4): p. 421-429.
			NWI	2D	575126711	579126811	4000100	Zhang, J., et al., Identification and validation of QTL for grain yield and plant water status under contrasting water treatments in fall-sown spring wheats. Theoretical and Applied Genetics, 2018: p. 1-19.
			LSD	2D	600510749	604510861	4000112	Edae, E.A., et al., Genome-wide association mapping of yield and yield components of spring wheat under contrasting moisture regimes. Theoretical and applied genetics, 2014. 127(4): p. 791-807.
			LSD	2D	607485621	611485821	4000200	Gurung, S., et al., Genome-wide association study reveals novel quantitative trait loci associated with resistance to multiple leaf spot diseases of spring wheat. PLoS One, 2014. 9(9): p. e108179.
			KL	2D	629648566	639648566	10000000	Ramya, P., et al., QTL mapping of 1000-kernel weight, kernel length, and kernel width in bread wheat (Triticum aestivum L.). Journal of Applied Genetics, 2010. 51(4): p. 421-429.
			KW	2D	647509839	651852609	4342770	Ramya, P., et al., QTL mapping of 1000-kernel weight, kernel length, and kernel width in bread wheat (Triticum aestivum L.). Journal of Applied Genetics, 2010. 51(4): p. 421-429.
3A	508263501	509408000	HT	3A	471358871	567557675	96198804	Junli Zhang et al. Identification and validation of QTL for grain yield and plant water status under contrasting water treatments in fall-sown spring wheats Theoretical and Applied Genetics August 2018, Volume 131, Issue 8, pp 1741–1764
3A	712629001	713186000	KNS	3A	710489104	714489387	4000283	Xu, Y.-F., et al., QTL mapping for yield and photosynthetic related traits under different water regimes in wheat. Molecular Breeding, 2017. 37(3): p. 34.
			HT	3A	712156114	716156165	4000051	Junli Zhang et al. Identification and validation of QTL for grain yield and plant water status under contrasting water treatments in fall-sown spring wheats Theoretical and Applied Genetics August 2018, Volume 131, Issue 8, pp 1741–1764
3A	738980500	739367500	HT	3A	734131239	739392366	5261127	Junli Zhang et al. Identification and validation of QTL for grain yield and plant water status under contrasting water treatments in fall-sown spring wheats Theoretical and Applied Genetics August 2018, Volume 131, Issue 8, pp 1741–1764
3B	14570001	15116000	GY	3B	11935672	15936088	4000416	Huang, X., et al., Advanced backcross QTL analysis for the identification of quantitative trait loci alleles from wild relatives of wheat (Triticum aestivum L.). Theoretical and Applied Genetics, 2003. 106(8): p. 1379-1389.
3B	555162501	555920000	HD	3B	513665815	578813912	65148097	Junli Zhang et al. Identification and validation of QTL for grain yield and plant water status under contrasting water treatments in fall-sown spring wheats Theoretical and Applied Genetics August 2018, Volume 131, Issue 8, pp 1741–1764
3B	751223001	760940000	Grain color	3B	754095534	758095633	4000099	Lin, M., et al., Genome-wide association analysis on pre-harvest sprouting resistance and grain color in US winter wheat. BMC genomics, 2016. 17(1): p. 794.
3B	772015501	772625000	KW	3B	770399802	774399902	4000100	Zanke, C.D., et al., Analysis of main effect QTL for thousand grain weight in European winter wheat (Triticum aestivum L.) by genome-wide association mapping. Frontiers in plant science, 2015. 6: p. 644.
3B	805467001	809437000	KW	3B	802799507	806799714	4000207	Huang, X., et al., Advanced backcross QTL analysis in progenies derived from a cross between a German elite winter wheat variety and a synthetic wheat (Triticum aestivumL.). Theoretical and Applied Genetics, 2004. 109(5): p. 933-943.
3B	822368501	823437000	NWI	3B	819503122	825494603	5991481	Junli Zhang et al. Identification and validation of QTL for grain yield and plant water status under contrasting water treatments in fall-sown spring wheats Theoretical and Applied Genetics August 2018, Volume 131, Issue 8, pp 1741–1764
3B	827851500	829738501	HD	3B	819897436	829203637	9306201	Junli Zhang et al. Identification and validation of QTL for grain yield and plant water status under contrasting water treatments in fall-sown spring wheats Theoretical and Applied Genetics August 2018, Volume 131, Issue 8, pp 1741–1764
3D	601626001	602295000	GY	3D	598173999	602174107	4000108	McCartney, C., et al., Mapping quantitative trait loci controlling agronomic traits in the spring wheat cross RL4452×'AC Domain'. Genome, 2005. 48(5): p. 870-883.
3D	605318001	606161000	SNS	3D	605089282	609089382	4000100	Junli Zhang et al. Identification and validation of QTL for grain yield and plant water status under contrasting water treatments in fall-sown spring wheats Theoretical and Applied Genetics August 2018, Volume 131, Issue 8, pp 1741–1764
4A	372350501	375291500	HT	4A	56502034	584812071	528310037	Junli Zhang et al. Identification and validation of QTL for grain yield and plant water status under contrasting water treatments in fall-sown spring wheats Theoretical and Applied Genetics August 2018, Volume 131, Issue 8, pp 1741–1764
			KW	4A	212683636	574549381	361865745	Junli Zhang et al. Identification and validation of QTL for grain yield and plant water status under contrasting water treatments in fall-sown spring wheats Theoretical and Applied Genetics August 2018, Volume 131, Issue 8, pp 1741–1764
4A	675298000	679246500	KW	4A	677673236	681673336	4000100	Zanke, C.D., et al., Analysis of main effect QTL for thousand grain weight in European winter wheat (Triticum aestivum L.) by genome-wide association mapping. Frontiers in plant science, 2015. 6: p. 644.
4B	16503001	17008500	GY	4B	13413200	17413266	4000066	Junli Zhang et al. Identification and validation of QTL for grain yield and plant water status under contrasting water treatments in fall-sown spring wheats Theoretical and Applied Genetics August 2018, Volume 131, Issue 8, pp 1741–1764
			KW	4B	13769693	17769907	4000214	Ramya, P., et al., QTL mapping of 1000-kernel weight, kernel length, and kernel width in bread wheat (Triticum aestivum L.). Journal of Applied Genetics, 2010. 51(4): p. 421-429.
			HT	4B	15255200	19255200	4000000	Junli Zhang et al. Identification and validation of QTL for grain yield and plant water status under contrasting water treatments in fall-sown spring wheats Theoretical and Applied Genetics August 2018, Volume 131, Issue 8, pp 1741–1764
			HT	4B	15470178	19470178	4000000	Junli Zhang et al. Identification and validation of QTL for grain yield and plant water status under contrasting water treatments in fall-sown spring wheats Theoretical and Applied Genetics August 2018, Volume 131, Issue 8, pp 1741–1764
			KW	4B	15769693	25769693	10000000	Ramya, P., et al., QTL mapping of 1000-kernel weight, kernel length, and kernel width in bread wheat (Triticum aestivum L.). Journal of Applied Genetics, 2010. 51(4): p. 421-429.
4B	409690501	410558000	HT	4B	90457936	413447645	322989709	Junli Zhang et al. Identification and validation of QTL for grain yield and plant water status under contrasting water treatments in fall-sown spring wheats Theoretical and Applied Genetics August 2018, Volume 131, Issue 8, pp 1741–1764
4B	636684500	637296500	LSD	4B	635390195	639390329	4000134	Gurung, S., et al., Genome-wide association study reveals novel quantitative trait loci associated with resistance to multiple leaf spot diseases of spring wheat. PLoS One, 2014. 9(9): p. e108179.
4B	666720001	670424500	LR	4B	668441738	672441938	4000200	Aoun, M., et al., Genome-wide association mapping of leaf rust response in a durum wheat worldwide germplasm collection. The plant genome, 2016. 9(3).
4D	120207501	120774500	GY	4D	119190650	123190889	4000239	Bennett, D., et al., Detection of two major grain yield QTL in bread wheat (Triticum aestivum L.) under heat, drought and high yield potential environments. Theoretical and Applied Genetics, 2012. 125(7): p. 1473-1485.
5A	21452001	22454000	LR	5A	17980088	21980285	4000197	Aoun, M., et al., Genome-wide association mapping of leaf rust response in a durum wheat worldwide germplasm collection. The plant genome, 2016. 9(3).
5A	536284501	539689000	HD	5A	534814307	538814307	4000000	Zhang, J., et al., Identification and validation of QTL for grain yield and plant water status under contrasting water treatments in fall-sown spring wheats. Theoretical and Applied Genetics, 2018: p. 1-19.
5A	612235501	619138000	KW	5A	609562183	613562383	4000200	Zanke, C.D., et al., Analysis of main effect QTL for thousand grain weight in European winter wheat (Triticum aestivum L.) by genome-wide association mapping. Frontiers in plant science, 2015. 6: p. 644.
			SNS	5A	611766839	615767016	4000177	Ma, Z., et al., Molecular genetic analysis of five spike-related traits in wheat using RIL and immortalized F 2 populations. Molecular Genetics and Genomics, 2007. 277(1): p. 31-42.
			KW	5A	614879504	618879604	4000100	Sukumaran, S., et al., Genome-wide association study for grain yield and related traits in an elite spring wheat population grown in temperate irrigated environments. Theoretical and Applied Genetics, 2015. 128(2): p. 353-363.
5A	671806501	672705500	KNS	5A	669393726	673393921	4000195	Peleg, Z., et al., Genetic analysis of wheat domestication and evolution under domestication. Journal of Experimental Botany, 2011. 62(14): p. 5051-5061
5B	331610001	332701500	KL	5B	71351542	375854139	304502597	Ramya, P., et al., QTL mapping of 1000-kernel weight, kernel length, and kernel width in bread wheat (Triticum aestivum L.). Journal of Applied Genetics, 2010. 51(4): p. 421-429.
			SNS	5B	278884081	382380377	103496296	Zhang, J., et al., Identification and validation of QTL for grain yield and plant water status under contrasting water treatments in fall-sown spring wheats. Theoretical and Applied Genetics, 2018: p. 1-19.
5B	419726501	421231500	HD	5B	403182640	431061134	27878494	Zhang, J., et al., Identification and validation of QTL for grain yield and plant water status under contrasting water treatments in fall-sown spring wheats. Theoretical and Applied Genetics, 2018: p. 1-19.
5B	445020500	445021000	KW	5B	315534454	447206106	131671652	Ramya, P., et al., QTL mapping of 1000-kernel weight, kernel length, and kernel width in bread wheat (Triticum aestivum L.). Journal of Applied Genetics, 2010. 51(4): p. 421-429.
5B	447884001	448516000	GY	5B	445205681	449206106	4000425	Kuchel, H., et al., Genetic dissection of grain yield in bread wheat. I. QTL analysis. Theoretical and Applied Genetics, 2007. 115(8): p. 1029-1041.
5B	461581001	462187000	KW	5B	447205681	477507138	30301457	Ramya, P., et al., QTL mapping of 1000-kernel weight, kernel length, and kernel width in bread wheat (Triticum aestivum L.). Journal of Applied Genetics, 2010. 51(4): p. 421-429.
			KW	5B	456455789	466788302	10332513	Ramya, P., et al., QTL mapping of 1000-kernel weight, kernel length, and kernel width in bread wheat (Triticum aestivum L.). Journal of Applied Genetics, 2010. 51(4): p. 421-429.
			HD	5B	457122746	464595137	7472391	Zhang, J., et al., Identification and validation of QTL for grain yield and plant water status under contrasting water treatments in fall-sown spring wheats. Theoretical and Applied Genetics, 2018: p. 1-19.
5B	492304501	529525500	LSD	5B	488759696	492759896	4000200	Gurung, S., et al., Genome-wide association study reveals novel quantitative trait loci associated with resistance to multiple leaf spot diseases of spring wheat. PLoS One, 2014. 9(9): p. e108179.
			KW	5B	505920530	509920694	4000164	Wang, Z., et al., Identification of QTLs with main, epistatic and QTL× environment interaction effects for salt tolerance in rice seedlings under different salinity conditions. Theoretical and Applied Genetics, 2012. 125(4): p. 807-815.
			LSD	5B	512929756	516929956	4000200	Gurung, S., et al., Genome-wide association study reveals novel quantitative trait loci associated with resistance to multiple leaf spot diseases of spring wheat. PLoS One, 2014. 9(9): p. e108179.
			HD	5B	515193535	517679413	2485878	Zhang, J., et al., Identification and validation of QTL for grain yield and plant water status under contrasting water treatments in fall-sown spring wheats. Theoretical and Applied Genetics, 2018: p. 1-19.
			YR	5B	518886318	522886518	4000200	Kaori Ando, et al. Genome-wide associations for multiple pest resistances in a Northwestern United States elite spring wheat panel PLoS One. 2018; 13(2): e0191305.
5B	533545501	546452500	LSD	5B	532322709	536322909	4000200	Gurung, S., et al., Genome-wide association study reveals novel quantitative trait loci associated with resistance to multiple leaf spot diseases of spring wheat. PLoS One, 2014. 9(9): p. e108179.
			YR	5B	543798673	547798873	4000200	Ando, K., et al., Genome-wide associations for multiple pest resistances in a Northwestern United States elite spring wheat panel. PloS one, 2018. 13(2): p. e0191305
			LSD	5B	544848999	548849121	4000122	Gurung, S., et al., Genome-wide association study reveals novel quantitative trait loci associated with resistance to multiple leaf spot diseases of spring wheat. PLoS One, 2014. 9(9): p. e108179.
5B	675084501	676301000	KW	5B	670698628	684006524	13307896	Ramya, P., et al., QTL mapping of 1000-kernel weight, kernel length, and kernel width in bread wheat (Triticum aestivum L.). Journal of Applied Genetics, 2010. 51(4): p. 421-429.
5D	188261501	188798000	KL	5D	47359894	268343118	220983224	Ramya, P., et al., QTL mapping of 1000-kernel weight, kernel length, and kernel width in bread wheat (Triticum aestivum L.). Journal of Applied Genetics, 2010. 51(4): p. 421-429.
5D	454857501	455601500	HD	5D	452111247	456111247	4000000	Zhang, J., et al., Identification and validation of QTL for grain yield and plant water status under contrasting water treatments in fall-sown spring wheats. Theoretical and Applied Genetics, 2018: p. 1-19.
6A	37463501	39567000	HD	6A	32670205	60736051	28065846	Zhang, J., et al., Identification and validation of QTL for grain yield and plant water status under contrasting water treatments in fall-sown spring wheats. Theoretical and Applied Genetics, 2018: p. 1-19.
6A	281484501	281993500	KW	6A	281033757	285033852	4000095	Sukumaran, S., et al., Genome-wide association study for grain yield and related traits in an elite spring wheat population grown in temperate irrigated environments. Theoretical and Applied Genetics, 2015. 128(2): p. 353-363.
6A	575327501	578030000	LR	6A	571506635	575506769	4000134	Aoun, M., et al., Genome-wide association mapping of leaf rust response in a durum wheat worldwide germplasm collection. The plant genome, 2016. 9(3).
6A	578030000	586893000	KW	6A	577125838	581125980	4000142	Groos, C., et al., Genetic analysis of grain protein-content, grain yield and thousand-kernel weight in bread wheat. Theoretical and Applied Genetics, 2003. 106(6): p. 1032-1040.
			KW	6A	583432194	587432271	4000077	Zanke, C.D., et al., Analysis of main effect QTL for thousand grain weight in European winter wheat (Triticum aestivum L.) by genome-wide association mapping. Frontiers in plant science, 2015. 6: p. 644.
6A	596201501	598568500	YR	6A	594890549	598890721	4000172	Kaori Ando, et al. Genome-wide associations for multiple pest resistances in a Northwestern United States elite spring wheat panel PLoS One. 2018; 13(2): e0191305.
6B	68266000	92485500	GY	6B	75137825	79137969	4000144	Huang, X., et al., Advanced backcross QTL analysis in progenies derived from a cross between a German elite winter wheat variety and a synthetic wheat (Triticum aestivumL.). Theoretical and Applied Genetics, 2004. 109(5): p. 933-943.
6B	665604001	667925500	KW	6B	662631585	666631847	4000262	Ramya, P., et al., QTL mapping of 1000-kernel weight, kernel length, and kernel width in bread wheat (Triticum aestivum L.). Journal of Applied Genetics, 2010. 51(4): p. 421-429.
6D	248742501	249570000	HD	6D	147239654	275666584	128426930	Zhang, J., et al., Identification and validation of QTL for grain yield and plant water status under contrasting water treatments in fall-sown spring wheats. Theoretical and Applied Genetics, 2018: p. 1-19.
6D	459253501	459783000	KW	6D	459388377	463388477	4000100	Zanke, C.D., et al., Analysis of main effect QTL for thousand grain weight in European winter wheat (Triticum aestivum L.) by genome-wide association mapping. Frontiers in plant science, 2015. 6: p. 644.
7A	22001	629500	KW	7A	1	3468475	3468474	Wang, Z., et al., Identification of QTLs with main, epistatic and QTL× environment interaction effects for salt tolerance in rice seedlings under different salinity conditions. Theoretical and Applied Genetics, 2012. 125(4): p. 807-815.
7A	10170501	11031500	YR	7A	9100160	13100361	4000201	Kaori Ando, et al. Genome-wide associations for multiple pest resistances in a Northwestern United States elite spring wheat panel PLoS One. 2018; 13(2): e0191305.
7A	75244501	76135500	SR	7A	74499719	78499839	4000120	Chao, S., et al., Genetic mapping of major-effect seed dormancy quantitative trait loci on chromosome 2B using recombinant substitution lines in tetraploid wheat. Crop science, 2016. 56(1): p. 59-72.
7A	110912001	129298500	KW	7A	116156209	120156409	4000200	Zanke, C.D., et al., Analysis of main effect QTL for thousand grain weight in European winter wheat (Triticum aestivum L.) by genome-wide association mapping. Frontiers in plant science, 2015. 6: p. 644.
7A	669064500	670315500	SNS	7A	669729041	674277155	4548114	Zhang, J., et al., Identification and validation of QTL for grain yield and plant water status under contrasting water treatments in fall-sown spring wheats. Theoretical and Applied Genetics, 2018: p. 1-19.
7A	697212501	698593000	LSD	7A	697296543	701296743	4000200	Gurung, S., et al., Genome-wide association study reveals novel quantitative trait loci associated with resistance to multiple leaf spot diseases of spring wheat. PLoS One, 2014. 9(9): p. e108179.
7B	720198001	722299500	YR	7B	716468206	720468267	4000061	Kaori Ando, et al. Genome-wide associations for multiple pest resistances in a Northwestern United States elite spring wheat panel PLoS One. 2018; 13(2): e0191305.
