# Supplementary material for: Frequent intra- and inter-species introgression shapes the landscape of genetic variation in bread wheat
Source: Genome Biol. 2019 Jul 12;20:136. doi: 10.1186/s13059-019-1744-x (PMC6624984; doi:10.1186/s13059-019-1744-x)
Supplement: Supplementary file 11 — Table S15. Genomic regions identified as a selective sweep by nucleotide diversity (π) between wild emmer and the landraces. (XLSX 40 kb) [file 13059_2019_1744_MOESM11_ESM.xlsx]

## Sheet: Table S15
Table S15 Genomic regions identified as selective sweep by nucleotide diversity (π) between wild emmer and the landraces.
No.	Chrom	Start (bp)	End (bp)	Max π ratio (πwild emmer/πlandrace)	Candidate Genes
1	chr1A	560900001	561000000	61.4304	TraesCS1A01G395200, TraesCS1A01G395300
2	chr1A	561400001	561500000	69.3369	TraesCS1A01G395800
3	chr1A	563900001	564100000	53.8986	TraesCS1A01G399700, TraesCS1A01G399500, TraesCS1A01G399600
4	chr1A	575900001	576600000	92.1974	TraesCS1A01G419400, TraesCS1A01G419600, TraesCS1A01G419800, TraesCS1A01G419300, TraesCS1A01G419000, TraesCS1A01G419700, TraesCS1A01G419500, TraesCS1A01G419200, TraesCS1A01G419100, TraesCS1A01G418900, TraesCS1A01G419900
5	chr2A	10800001	10900000	379.931	TraesCS2A01G022400
6	chr2A	26100001	26300000	117.523
7	chr2A	33800001	34000000	84.5851	TraesCS2A01G076000
8	chr2A	37300001	37400000	120.309
9	chr2A	38300001	38400000	64.1826	TraesCS2A01G083700, TraesCS2A01G083300, TraesCS2A01G083400, TraesCS2A01G083800, TraesCS2A01G083600, TraesCS2A01G083500
10	chr2A	40300001	40500000	82.1332	TraesCS2A01G086700, TraesCS2A01G086800, TraesCS2A01G086600
11	chr2A	51400001	51500000	58.6798	TraesCS2A01G097500
12	chr2A	55100001	55200000	56.8035	TraesCS2A01G102100
13	chr2A	55400001	55600000	66.8326	TraesCS2A01G102200
14	chr2A	110100001	110200000	55.5784
15	chr2A	146000001	146100000	53.2845	TraesCS2A01G185100, TraesCS2A01G185200, TraesCS2A01G185300
16	chr2A	172400001	172500000	56.2719
17	chr2A	587000001	587600000	76.8017	TraesCS2A01G348700, TraesCS2A01G348400, TraesCS2A01G348600, TraesCS2A01G348500, TraesCS2A01G348200, TraesCS2A01G348300
18	chr2A	596900001	597000000	66.1066
19	chr2A	600900001	601000000	55.2126	TraesCS2A01G356300
20	chr2A	601300001	601400000	65.0097	TraesCS2A01G356400, TraesCS2A01G356500, TraesCS2A01G356600, TraesCS2A01G356700
21	chr2A	601900001	602000000	65.2125
22	chr2A	610600001	610700000	55.0226	TraesCS2A01G365800, TraesCS2A01G365900
23	chr2A	678900001	679000000	105.46	TraesCS2A01G425000, TraesCS2A01G424900, TraesCS2A01G425100, TraesCS2A01G425200
24	chr2A	681200001	681300000	59.3271	TraesCS2A01G428500
25	chr2A	682100001	682300000	59.4833	TraesCS2A01G428900, TraesCS2A01G428800
26	chr2A	684100001	684200000	57.7555	TraesCS2A01G430700, TraesCS2A01G430800
27	chr2A	688600001	688700000	77.7825	TraesCS2A01G436600, TraesCS2A01G436900, TraesCS2A01G436800, TraesCS2A01G436700
28	chr2A	688900001	689200000	58.233	TraesCS2A01G437200, TraesCS2A01G437400, TraesCS2A01G437300, TraesCS2A01G437500, TraesCS2A01G437100
29	chr2A	731200001	731300000	61.4876	TraesCS2A01G502500
30	chr2A	731600001	731800000	124.121
31	chr2A	774100001	774200000	83.7084
32	chr3A	28700001	28800000	55.6689
33	chr3A	29700001	29800000	62.263	TraesCS3A01G053200
34	chr3A	30800001	31800000	78.784	TraesCS3A01G054300, TraesCS3A01G054000, TraesCS3A01G054100, TraesCS3A01G054200, TraesCS3A01G053900
35	chr3A	38900001	39000000	110.2	TraesCS3A01G066000
36	chr3A	47000001	47100000	214.507	TraesCS3A01G075800, TraesCS3A01G076000, TraesCS3A01G075700, TraesCS3A01G076200, TraesCS3A01G075900, TraesCS3A01G076100
37	chr3A	62100001	62200000	72.0639
38	chr3A	62800001	62900000	56.0015
39	chr3A	63100001	63300000	56.9447	TraesCS3A01G097600, TraesCS3A01G097800, TraesCS3A01G097700, TraesCS3A01G097500, TraesCS3A01G097400
40	chr3A	63900001	64000000	69.2631	TraesCS3A01G098900
41	chr3A	65700001	65800000	61.2589	TraesCS3A01G101100, TraesCS3A01G101200
42	chr3A	106500001	106600000	53.2601	TraesCS3A01G129100
43	chr3A	108000001	108200000	70.565	TraesCS3A01G131600
44	chr3A	108900001	109000000	54.0351	TraesCS3A01G132200, TraesCS3A01G132300
45	chr3A	118200001	118300000	52.2139
46	chr3A	119700001	120200000	64.2109	TraesCS3A01G140800
47	chr3A	120400001	120800000	66.0589	TraesCS3A01G141400
48	chr3A	122400001	122500000	85.2459	TraesCS3A01G142600
49	chr3A	122700001	122800000	63.161
50	chr3A	123400001	123700000	75.2229
51	chr3A	123900001	124000000	97.4943
52	chr3A	127900001	128000000	88.7998	TraesCS3A01G145600, TraesCS3A01G145400, TraesCS3A01G145700, TraesCS3A01G145500
53	chr3A	128200001	128300000	62.4823	TraesCS3A01G146400, TraesCS3A01G146500, TraesCS3A01G146600
54	chr3A	129300001	129500000	55.9222
55	chr3A	130400001	130500000	56.2306
56	chr3A	131200001	131300000	53.2885
57	chr3A	321300001	321400000	197.616
58	chr3A	420700001	420800000	61.8489	TraesCS3A01G224600, TraesCS3A01G224700
59	chr3A	422000001	422100000	63.4413
60	chr3A	545900001	546200000	69.0725	TraesCS3A01G307700
61	chr3A	546400001	547000000	106.381	TraesCS3A01G307900, TraesCS3A01G308200, TraesCS3A01G308100, TraesCS3A01G308600, TraesCS3A01G308500, TraesCS3A01G308400, TraesCS3A01G308700, TraesCS3A01G308300, TraesCS3A01G308000, TraesCS3A01G307800
62	chr3A	552700001	552800000	60.3917	TraesCS3A01G313200, TraesCS3A01G313300
63	chr3A	574600001	574900000	89.4898	TraesCS3A01G329900, TraesCS3A01G329800
64	chr3A	577700001	577800000	65.4556
65	chr3A	578200001	578400000	80.3554
66	chr3A	578700001	578800000	70.4262
67	chr3A	579000001	579100000	65.1365
68	chr3A	579400001	579700000	70.3721	TraesCS3A01G334200
69	chr3A	579900001	580500000	92.2789
70	chr3A	580800001	581300000	150.188	TraesCS3A01G334900, TraesCS3A01G334700, TraesCS3A01G334800, TraesCS3A01G334500, TraesCS3A01G335000, TraesCS3A01G334600
71	chr3A	581600001	581700000	155.214	TraesCS3A01G335400, TraesCS3A01G335500
72	chr3A	581900001	582400000	105.521	TraesCS3A01G336000, TraesCS3A01G335900, TraesCS3A01G335800
73	chr3A	582600001	584200000	104.793	TraesCS3A01G336800, TraesCS3A01G336700, TraesCS3A01G336100, TraesCS3A01G336200, TraesCS3A01G337200, TraesCS3A01G336400, TraesCS3A01G336600, TraesCS3A01G337100, TraesCS3A01G336900, TraesCS3A01G336300, TraesCS3A01G336500, TraesCS3A01G337000
74	chr3A	584400001	584700000	71.3355	TraesCS3A01G337700
75	chr3A	585000001	585500000	147.423	TraesCS3A01G338400, TraesCS3A01G338700, TraesCS3A01G338500, TraesCS3A01G338300, TraesCS3A01G338600
76	chr3A	586400001	586600000	89.0113	TraesCS3A01G339200, TraesCS3A01G339400, TraesCS3A01G339600, TraesCS3A01G339100, TraesCS3A01G339500, TraesCS3A01G339300
77	chr3A	588700001	588900000	110.41	TraesCS3A01G341500, TraesCS3A01G341300, TraesCS3A01G341400, TraesCS3A01G341600
78	chr3A	589800001	589900000	68.9946	TraesCS3A01G342800, TraesCS3A01G342900
79	chr3A	593900001	594000000	76.2435
80	chr3A	599400001	599800000	88.8701	TraesCS3A01G350900, TraesCS3A01G351100, TraesCS3A01G351000, TraesCS3A01G351200
81	chr3A	600300001	600400000	56.4477	TraesCS3A01G352000, TraesCS3A01G352200, TraesCS3A01G352400, TraesCS3A01G352100, TraesCS3A01G352300, TraesCS3A01G352500
82	chr3A	601200001	601500000	93.0305	TraesCS3A01G353600, TraesCS3A01G353400, TraesCS3A01G353300, TraesCS3A01G353500, TraesCS3A01G353800, TraesCS3A01G353700
83	chr3A	601900001	602000000	59.3489
84	chr3A	607600001	607700000	63.0012
85	chr3A	608900001	609000000	52.4759
86	chr3A	609200001	609500000	68.8972	TraesCS3A01G361300, TraesCS3A01G361400
87	chr3A	609700001	609900000	55.0146	TraesCS3A01G361500
88	chr3A	610200001	610300000	52.9179
89	chr3A	610500001	610600000	64.8285	TraesCS3A01G362600, TraesCS3A01G362500
90	chr3A	611300001	611600000	58.2704
91	chr3A	635400001	635500000	58.894	TraesCS3A01G386300
92	chr3A	672600001	673400000	94.9054	TraesCS3A01G430100, TraesCS3A01G431500, TraesCS3A01G431600, TraesCS3A01G430600, TraesCS3A01G431300, TraesCS3A01G431200, TraesCS3A01G430800, TraesCS3A01G430000, TraesCS3A01G429900, TraesCS3A01G430300, TraesCS3A01G431400, TraesCS3A01G431900, TraesCS3A01G431700, TraesCS3A01G431000, TraesCS3A01G431100, TraesCS3A01G430900, TraesCS3A01G431800, TraesCS3A01G432000, TraesCS3A01G430700, TraesCS3A01G430200,…
93	chr3A	689100001	689300000	76.6628	TraesCS3A01G450500, TraesCS3A01G450600
94	chr3A	689500001	689700000	130.689	TraesCS3A01G451400, TraesCS3A01G451700, TraesCS3A01G451200, TraesCS3A01G451600, TraesCS3A01G451300, TraesCS3A01G451500, TraesCS3A01G451100
95	chr3A	690000001	690100000	66.9988	TraesCS3A01G451900, TraesCS3A01G452000
96	chr3A	690300001	690700000	581.837	TraesCS3A01G452200, TraesCS3A01G452300
97	chr3A	691900001	692000000	124.016	TraesCS3A01G453700
98	chr3A	692600001	692800000	958.235	TraesCS3A01G454300, TraesCS3A01G454700, TraesCS3A01G454600, TraesCS3A01G454400, TraesCS3A01G454500
99	chr3A	741900001	742100000	81.688	TraesCS3A01G527600
100	chr4A	700001	1500000	107.199	TraesCS4A01G001200, TraesCS4A01G000800, TraesCS4A01G001500, TraesCS4A01G000900, TraesCS4A01G001000, TraesCS4A01G001300, TraesCS4A01G001600, TraesCS4A01G001400, TraesCS4A01G001100
101	chr4A	1900001	2600000	231.4	TraesCS4A01G002800, TraesCS4A01G002200, TraesCS4A01G002300, TraesCS4A01G002500, TraesCS4A01G002700, TraesCS4A01G002100, TraesCS4A01G002400, TraesCS4A01G002900, TraesCS4A01G002600
102	chr4A	9000001	9100000	53.6209	TraesCS4A01G014300
103	chr4A	21800001	21900000	52.8484	TraesCS4A01G029800, TraesCS4A01G029700
104	chr4A	22100001	22200000	71.0641
105	chr4A	23400001	23500000	55.4048
106	chr4A	23800001	23900000	61.982	TraesCS4A01G030500
107	chr4A	24100001	24200000	57.0819	TraesCS4A01G030800
108	chr4A	31300001	31400000	54.6722
109	chr4A	33100001	33700000	63.7192	TraesCS4A01G040300
110	chr4A	35500001	35600000	52.9688	TraesCS4A01G042100, TraesCS4A01G042200
111	chr4A	36100001	36400000	68.8691	TraesCS4A01G043700, TraesCS4A01G043600, TraesCS4A01G043000, TraesCS4A01G043500, TraesCS4A01G043800, TraesCS4A01G043300, TraesCS4A01G043200, TraesCS4A01G043100, TraesCS4A01G042900, TraesCS4A01G043400
112	chr4A	149800001	149900000	52.1565
113	chr4A	151700001	152000000	59.2777	TraesCS4A01G122500
114	chr4A	153600001	153700000	59.3709
115	chr4A	154200001	154300000	52.3708
116	chr4A	160600001	160700000	54.7405
117	chr4A	163500001	163600000	52.6588
118	chr4A	488100001	488200000	54.5	TraesCS4A01G200000
119	chr4A	489500001	489600000	52.9297
120	chr4A	546500001	546600000	53.4663
121	chr4A	556900001	557000000	68.0733
122	chr4A	557300001	557400000	68.1275
123	chr4A	557600001	557700000	60.3469	TraesCS4A01G246700
124	chr4A	558100001	558200000	62.1232
125	chr4A	560500001	560800000	84.0398
126	chr4A	572000001	572100000	52.9074
127	chr4A	573300001	573500000	64.6289	TraesCS4A01G261000, TraesCS4A01G260700, TraesCS4A01G260900, TraesCS4A01G260800, TraesCS4A01G261100
128	chr4A	694000001	694100000	86.8905
129	chr5A	13600001	14000000	108.435
130	chr5A	21500001	21600000	72.9454
131	chr5A	40400001	40600000	78.0614
132	chr5A	220700001	220800000	55.3812
133	chr5A	224800001	224900000	52.3315
134	chr5A	226600001	226700000	54.8832
135	chr5A	227700001	227800000	55.6051	TraesCS5A01G114000
136	chr5A	249300001	249400000	66.1458
137	chr5A	327000001	327100000	52.7811	TraesCS5A01G149200, TraesCS5A01G149300
138	chr5A	329200001	329300000	77.4676	TraesCS5A01G152300, TraesCS5A01G152100, TraesCS5A01G152200
139	chr5A	329700001	330300000	81.9957	TraesCS5A01G152700, TraesCS5A01G153100, TraesCS5A01G153000, TraesCS5A01G152900, TraesCS5A01G152600, TraesCS5A01G152800
140	chr5A	331800001	331900000	71.6759	TraesCS5A01G154400, TraesCS5A01G154200, TraesCS5A01G154500, TraesCS5A01G154600, TraesCS5A01G154300
141	chr5A	333200001	333300000	57.421
142	chr5A	333500001	333600000	53.062
143	chr5A	334200001	334300000	72.4874	TraesCS5A01G155900
144	chr5A	335200001	335300000	58.7202	TraesCS5A01G156500, TraesCS5A01G156400
145	chr5A	337000001	337100000	57.5633
146	chr5A	339700001	339800000	58.1331	TraesCS5A01G159300, TraesCS5A01G159200, TraesCS5A01G159100
147	chr5A	354800001	354900000	55.5866
148	chr5A	357800001	357900000	52.9357	TraesCS5A01G168200
149	chr5A	358300001	358400000	57.3433
150	chr5A	361700001	361800000	60.2989	TraesCS5A01G169300
151	chr5A	362200001	362400000	60.1578	TraesCS5A01G169800, TraesCS5A01G169700
152	chr5A	364100001	364500000	141.039	TraesCS5A01G170800, TraesCS5A01G171100, TraesCS5A01G171000, TraesCS5A01G170900
153	chr5A	365000001	365100000	77.522	TraesCS5A01G171900
154	chr5A	365900001	366000000	56.6112	TraesCS5A01G172700, TraesCS5A01G172800
155	chr5A	367100001	367200000	89.5222	TraesCS5A01G174000, TraesCS5A01G173900, TraesCS5A01G173800
156	chr5A	367800001	368000000	84.5905
157	chr5A	368800001	368900000	54.7646	TraesCS5A01G175500
158	chr5A	369300001	369600000	60.0186
159	chr5A	369900001	370000000	52.4397
160	chr5A	370200001	370400000	80.3674	TraesCS5A01G176100, TraesCS5A01G176200, TraesCS5A01G176300
161	chr5A	370700001	370800000	55.017
162	chr5A	371200001	372600000	66.5015	TraesCS5A01G176700, TraesCS5A01G176800
163	chr5A	372800001	373500000	80.1698	TraesCS5A01G176900
164	chr5A	373800001	373900000	64.5804
165	chr5A	374100001	374400000	93.9318
166	chr5A	374900001	375200000	76.6325	TraesCS5A01G177400
167	chr5A	376400001	376500000	80.6972	TraesCS5A01G178500
168	chr5A	377900001	378400000	82.247	TraesCS5A01G179700, TraesCS5A01G179600, TraesCS5A01G179800
169	chr5A	379000001	379100000	98.3423	TraesCS5A01G180200, TraesCS5A01G180300
170	chr5A	379600001	379700000	54.8257
171	chr5A	386500001	387000000	88.7765	TraesCS5A01G186200
172	chr5A	387200001	387300000	55.9086
173	chr5A	387500001	387800000	60.6377
174	chr5A	388000001	388100000	54.0182
175	chr5A	566200001	566300000	75.9619
176	chr5A	599500001	600300000	89.1495	TraesCS5A01G411200, TraesCS5A01G411700, TraesCS5A01G411000, TraesCS5A01G410600, TraesCS5A01G411600, TraesCS5A01G410900, TraesCS5A01G410700, TraesCS5A01G411100, TraesCS5A01G410500, TraesCS5A01G411500, TraesCS5A01G411400, TraesCS5A01G410800, TraesCS5A01G411300
177	chr5A	600500001	600800000	82.08	TraesCS5A01G412200
178	chr5A	601000001	601100000	92.9059	TraesCS5A01G412300
179	chr5A	601300001	601400000	110.981	TraesCS5A01G412800
180	chr5A	603400001	603700000	64.5173	TraesCS5A01G415200, TraesCS5A01G415300
181	chr5A	604200001	604300000	54.2919	TraesCS5A01G415500
182	chr5A	604600001	605600000	284.798	TraesCS5A01G416900, TraesCS5A01G415800, TraesCS5A01G416700, TraesCS5A01G416200, TraesCS5A01G417300, TraesCS5A01G416600, TraesCS5A01G415900, TraesCS5A01G417000, TraesCS5A01G415700, TraesCS5A01G417100, TraesCS5A01G416800, TraesCS5A01G416100, TraesCS5A01G417200, TraesCS5A01G416400, TraesCS5A01G416300, TraesCS5A01G416000, TraesCS5A01G416500
183	chr5A	605900001	606000000	91.2995
184	chr5A	606200001	606800000	136.823	TraesCS5A01G419800, TraesCS5A01G419600, TraesCS5A01G419400, TraesCS5A01G419300, TraesCS5A01G419100, TraesCS5A01G418500, TraesCS5A01G419500, TraesCS5A01G418600, TraesCS5A01G418400, TraesCS5A01G419700, TraesCS5A01G418900, TraesCS5A01G419000, TraesCS5A01G418700, TraesCS5A01G419200, TraesCS5A01G418800
185	chr5A	621200001	621300000	55.2787
186	chr5A	621700001	621800000	54.7958	TraesCS5A01G440200, TraesCS5A01G440400, TraesCS5A01G440300
187	chr5A	623200001	623400000	55.6561	TraesCS5A01G442900, TraesCS5A01G443100, TraesCS5A01G443000
188	chr5A	623600001	624000000	72.7132	TraesCS5A01G443900, TraesCS5A01G444000, TraesCS5A01G443800
189	chr5A	624200001	624400000	63.9254	TraesCS5A01G444200, TraesCS5A01G444100
190	chr5A	624800001	624900000	62.0926	TraesCS5A01G445300
191	chr5A	625800001	625900000	74.8993
192	chr5A	626500001	626600000	60.1151
193	chr5A	627000001	627100000	197.898
194	chr5A	631100001	631200000	214.836
195	chr5A	631900001	632200000	215.544	TraesCS5A01G450300, TraesCS5A01G450200
196	chr5A	633700001	634400000	107.729	TraesCS5A01G452400, TraesCS5A01G452100, TraesCS5A01G452800, TraesCS5A01G452700, TraesCS5A01G452300, TraesCS5A01G452600, TraesCS5A01G452500, TraesCS5A01G452200
197	chr5A	634600001	635300000	99.9592	TraesCS5A01G453500, TraesCS5A01G453300, TraesCS5A01G453200, TraesCS5A01G453600, TraesCS5A01G453400, TraesCS5A01G453700, TraesCS5A01G453100, TraesCS5A01G453800
198	chr5A	635500001	635700000	82.5001	TraesCS5A01G454900, TraesCS5A01G454500, TraesCS5A01G454600, TraesCS5A01G454700, TraesCS5A01G454800
199	chr5A	640800001	640900000	243.847
200	chr5A	641200001	641300000	76.317	TraesCS5A01G461000
201	chr5A	641600001	641900000	104.512	TraesCS5A01G461300, TraesCS5A01G461600, TraesCS5A01G461500, TraesCS5A01G461400, TraesCS5A01G461200, TraesCS5A01G461800, TraesCS5A01G461700
202	chr5A	642200001	642900000	60.959	TraesCS5A01G461900
203	chr5A	643100001	644300000	104.986	TraesCS5A01G462700, TraesCS5A01G463500, TraesCS5A01G463300, TraesCS5A01G463600, TraesCS5A01G463000, TraesCS5A01G464000, TraesCS5A01G464400, TraesCS5A01G464100, TraesCS5A01G463200, TraesCS5A01G465200, TraesCS5A01G465000, TraesCS5A01G464600, TraesCS5A01G464900, TraesCS5A01G462900, TraesCS5A01G465400, TraesCS5A01G465100, TraesCS5A01G464700, TraesCS5A01G464300, TraesCS5A01G464500, TraesCS5A01G463100,…
204	chr5A	644500001	644600000	55.1447	TraesCS5A01G466000
205	chr5A	645100001	645200000	60.6668	TraesCS5A01G467000, TraesCS5A01G467200, TraesCS5A01G467100, TraesCS5A01G466700, TraesCS5A01G466800, TraesCS5A01G467300, TraesCS5A01G466900
206	chr5A	645800001	646000000	71.3481	TraesCS5A01G468500, TraesCS5A01G468700, TraesCS5A01G468600
207	chr5A	646300001	646700000	225.874	TraesCS5A01G469500, TraesCS5A01G469600, TraesCS5A01G469400, TraesCS5A01G469700, TraesCS5A01G469300
208	chr5A	646900001	647100000	88.1716	TraesCS5A01G470000, TraesCS5A01G469800, TraesCS5A01G470100, TraesCS5A01G470200, TraesCS5A01G469900
209	chr5A	647600001	648500000	210.287	TraesCS5A01G471300, TraesCS5A01G471400, TraesCS5A01G471500, TraesCS5A01G471200
210	chr5A	648700001	648800000	134.918	TraesCS5A01G471800
211	chr5A	649100001	650400000	138.089	TraesCS5A01G473300, TraesCS5A01G472200, TraesCS5A01G473800, TraesCS5A01G473500, TraesCS5A01G474200, TraesCS5A01G473400, TraesCS5A01G472000, TraesCS5A01G472400, TraesCS5A01G472700, TraesCS5A01G473100, TraesCS5A01G474100, TraesCS5A01G472100, TraesCS5A01G474000, TraesCS5A01G473000, TraesCS5A01G472600, TraesCS5A01G472900, TraesCS5A01G472300, TraesCS5A01G472800, TraesCS5A01G473700, TraesCS5A01G473600,…
212	chr5A	650600001	651600000	128.811	TraesCS5A01G476300, TraesCS5A01G476600, TraesCS5A01G476800, TraesCS5A01G477400, TraesCS5A01G477000, TraesCS5A01G476500, TraesCS5A01G476900, TraesCS5A01G477100, TraesCS5A01G475800, TraesCS5A01G476100, TraesCS5A01G477200, TraesCS5A01G476200, TraesCS5A01G476000, TraesCS5A01G477500, TraesCS5A01G475700, TraesCS5A01G476700, TraesCS5A01G477300, TraesCS5A01G475900, TraesCS5A01G476400, TraesCS5A01G475600
213	chr5A	651800001	652500000	76.6576	TraesCS5A01G479200, TraesCS5A01G478900, TraesCS5A01G479100, TraesCS5A01G478500, TraesCS5A01G479300, TraesCS5A01G478700, TraesCS5A01G478800, TraesCS5A01G478600, TraesCS5A01G479000
214	chr5A	652700001	653700000	124.616	TraesCS5A01G480500, TraesCS5A01G479900, TraesCS5A01G480100, TraesCS5A01G480900, TraesCS5A01G480200, TraesCS5A01G480600, TraesCS5A01G480700, TraesCS5A01G479500, TraesCS5A01G480800, TraesCS5A01G479700, TraesCS5A01G479600, TraesCS5A01G480000, TraesCS5A01G479800, TraesCS5A01G480300, TraesCS5A01G480400
215	chr5A	654400001	654500000	63.9363	TraesCS5A01G483300, TraesCS5A01G483400
216	chr5A	656000001	656500000	81.8897	TraesCS5A01G485000, TraesCS5A01G484900, TraesCS5A01G484800, TraesCS5A01G485200, TraesCS5A01G485100
217	chr5A	670800001	671100000	157.471	TraesCS5A01G505500, TraesCS5A01G505600
218	chr5A	672900001	673100000	78.158	TraesCS5A01G508600
219	chr5A	686900001	687000000	71.2869
220	chr6A	101900001	102000000	57.6323	TraesCS6A01G130400, TraesCS6A01G130500
221	chr6A	102300001	103300000	68.8797	TraesCS6A01G131100, TraesCS6A01G130900, TraesCS6A01G131000
222	chr6A	116600001	116700000	53.8087	TraesCS6A01G141600, TraesCS6A01G141700
223	chr6A	117100001	117200000	68.6379
224	chr6A	123000001	123100000	53.5889
225	chr6A	123700001	124000000	58.5211	TraesCS6A01G145600
226	chr6A	124200001	124300000	60.2991	TraesCS6A01G145700
227	chr6A	125900001	126000000	52.6087
228	chr6A	130100001	130300000	63.9232
229	chr6A	130700001	130800000	54.6176
230	chr6A	131200001	131300000	57.6146	TraesCS6A01G149200, TraesCS6A01G149300
231	chr6A	133000001	133100000	55.9566
232	chr6A	156800001	156900000	56.7176
233	chr6A	164800001	164900000	55.161
234	chr6A	168600001	168700000	54.6738
235	chr6A	464800001	464900000	56.4682
236	chr6A	465100001	465200000	52.2665
237	chr6A	467700001	468100000	56.1195
238	chr6A	469100001	469200000	57.4932	TraesCS6A01G253500
239	chr6A	470300001	470400000	62.6758
240	chr6A	471800001	471900000	62.0819	TraesCS6A01G254600, TraesCS6A01G254500
241	chr6A	472200001	472300000	62.371
242	chr6A	474400001	474800000	58.1195
243	chr6A	485500001	485800000	55.4452	TraesCS6A01G262700, TraesCS6A01G262300, TraesCS6A01G262400, TraesCS6A01G262600, TraesCS6A01G262500
244	chr6A	486600001	486800000	72.9961
245	chr6A	488100001	488800000	74.1959	TraesCS6A01G264600, TraesCS6A01G264700, TraesCS6A01G264500
246	chr6A	489400001	489700000	84.946	TraesCS6A01G265100, TraesCS6A01G265000
247	chr6A	489900001	490000000	66.7443
248	chr6A	490800001	491000000	68.2938	TraesCS6A01G265900, TraesCS6A01G266000
249	chr6A	504100001	504200000	60.2852	TraesCS6A01G277100
250	chr6A	505100001	505200000	52.7047
251	chr6A	507000001	507100000	53.5213	TraesCS6A01G279400, TraesCS6A01G279300, TraesCS6A01G279500
252	chr6A	559300001	559400000	101.898
253	chr6A	562700001	562800000	62.8867	TraesCS6A01G329600, TraesCS6A01G329800, TraesCS6A01G329700
254	chr6A	578100001	578200000	65.2016
255	chr6A	586100001	586200000	66.0798	TraesCS6A01G355000, TraesCS6A01G354900, TraesCS6A01G355100
256	chr6A	587300001	587400000	55.2545
257	chr6A	587600001	587700000	53.377	TraesCS6A01G356600, TraesCS6A01G356700, TraesCS6A01G356800
258	chr6A	588000001	588300000	97.3752	TraesCS6A01G358100
259	chr7A	1100001	1400000	164.965	TraesCS7A01G001800, TraesCS7A01G001600, TraesCS7A01G001300, TraesCS7A01G002000, TraesCS7A01G001400, TraesCS7A01G001900, TraesCS7A01G001700, TraesCS7A01G001500
260	chr7A	37400001	37700000	112.502
261	chr7A	38800001	39100000	95.3118	TraesCS7A01G073500, TraesCS7A01G073700, TraesCS7A01G073600
262	chr7A	43000001	43100000	85.6929	TraesCS7A01G078300, TraesCS7A01G078400
263	chr7A	63200001	63300000	59.3045
264	chr7A	70000001	70100000	53.9461	TraesCS7A01G113900
265	chr7A	207400001	207500000	54.829
266	chr7A	215000001	215100000	56.0963
267	chr7A	223900001	224000000	55.3847
268	chr7A	542900001	543000000	55.9717	TraesCS7A01G369400
269	chr7A	547000001	547100000	59.3528	TraesCS7A01G374000
270	chr7A	548100001	548500000	79.9456	TraesCS7A01G375500
271	chr7A	549100001	549200000	54.8692	TraesCS7A01G376200
272	chr7A	551900001	552000000	56.3764
273	chr7A	556400001	557200000	82.0324	TraesCS7A01G382600, TraesCS7A01G382000, TraesCS7A01G382300, TraesCS7A01G381900, TraesCS7A01G382100, TraesCS7A01G381800, TraesCS7A01G382400, TraesCS7A01G382700, TraesCS7A01G382500, TraesCS7A01G382200
274	chr7A	557400001	557500000	81.4999
275	chr7A	558100001	558800000	95.8617	TraesCS7A01G383200, TraesCS7A01G383400, TraesCS7A01G383700, TraesCS7A01G383600, TraesCS7A01G383300, TraesCS7A01G383100, TraesCS7A01G383500
276	chr7A	559000001	559100000	62.0112
277	chr7A	559300001	559800000	84.0734	TraesCS7A01G383900, TraesCS7A01G384100, TraesCS7A01G384200, TraesCS7A01G384000
278	chr7A	560000001	560400000	72.1137	TraesCS7A01G384400, TraesCS7A01G384500
279	chr7A	560700001	560800000	61.7677
280	chr7A	649400001	649500000	58.2767	TraesCS7A01G454700, TraesCS7A01G454600
281	chr7A	651500001	651600000	52.2866
282	chr7A	651800001	651900000	84.6954
283	chr7A	685500001	685700000	103.324	TraesCS7A01G495300, TraesCS7A01G495200, TraesCS7A01G495400
284	chr7A	686000001	686100000	62.5699	TraesCS7A01G495800
285	chr7A	688400001	688500000	58.7928	TraesCS7A01G497900
286	chr1B	639300001	639400000	174.061
287	chr2B	56500001	56600000	67.0724	TraesCS2B01G096100, TraesCS2B01G096300, TraesCS2B01G096200
288	chr2B	62500001	62600000	60.9452	TraesCS2B01G101700, TraesCS2B01G101600
289	chr2B	66400001	66500000	63.0747
290	chr2B	80600001	80700000	73.1746
291	chr2B	80900001	81000000	71.4118	TraesCS2B01G117600
292	chr2B	81300001	81400000	63.8818	TraesCS2B01G117700, TraesCS2B01G117800
293	chr2B	84900001	85000000	61.2874	TraesCS2B01G118800, TraesCS2B01G118900
294	chr2B	85300001	85400000	55.4212	TraesCS2B01G119200
295	chr2B	87000001	87100000	59.3497
296	chr2B	87300001	87400000	54.1335	TraesCS2B01G119700
297	chr2B	87800001	88100000	154.015	TraesCS2B01G120100, TraesCS2B01G120300, TraesCS2B01G120400, TraesCS2B01G120200
298	chr2B	88600001	88700000	65.0971	TraesCS2B01G121000
299	chr2B	381300001	381600000	105.554	TraesCS2B01G276000, TraesCS2B01G276100
300	chr2B	381900001	382000000	67.4055	TraesCS2B01G276400, TraesCS2B01G276200, TraesCS2B01G276300
301	chr2B	382400001	382500000	78.7989
302	chr2B	478500001	478600000	53.822
303	chr2B	478800001	478900000	55.4554	TraesCS2B01G335200, TraesCS2B01G335300
304	chr2B	480200001	480300000	55.1844
305	chr2B	481100001	481400000	69.0683	TraesCS2B01G337000, TraesCS2B01G336900, TraesCS2B01G337100
306	chr2B	483300001	483400000	66.9124
307	chr2B	487600001	487700000	57.1344
308	chr2B	488200001	488900000	119.346	TraesCS2B01G342700, TraesCS2B01G342500, TraesCS2B01G342400, TraesCS2B01G342600
309	chr2B	504700001	504800000	145.51	TraesCS2B01G354000, TraesCS2B01G353900
310	chr2B	505000001	505200000	134.322	TraesCS2B01G354200
311	chr2B	506400001	506700000	105.92
312	chr2B	506900001	507200000	66.7755	TraesCS2B01G355300
313	chr2B	507400001	507600000	85.5711	TraesCS2B01G355400, TraesCS2B01G355500
314	chr2B	508400001	508600000	57.2454
315	chr2B	509700001	510000000	63.3855	TraesCS2B01G356900
316	chr2B	510500001	510600000	120.874	TraesCS2B01G357600, TraesCS2B01G357500
317	chr2B	511400001	511500000	52.6325
318	chr2B	513500001	513800000	120.552	TraesCS2B01G360800, TraesCS2B01G360500, TraesCS2B01G360700, TraesCS2B01G360400, TraesCS2B01G360600
319	chr2B	514700001	514800000	75.2906
320	chr2B	515100001	515200000	75.6847
321	chr2B	515600001	515700000	53.9634
322	chr2B	516700001	516800000	61.4829	TraesCS2B01G362700
323	chr2B	517500001	517600000	86.4638	TraesCS2B01G363200
324	chr2B	518200001	518700000	89.9522	TraesCS2B01G364100, TraesCS2B01G364200, TraesCS2B01G364300
325	chr2B	519100001	519300000	75.1975	TraesCS2B01G365000, TraesCS2B01G365200, TraesCS2B01G365300, TraesCS2B01G365100
326	chr2B	519600001	519700000	54.854
327	chr2B	520300001	520700000	70.4317
328	chr2B	521000001	521100000	68.6792
329	chr2B	521400001	521500000	65.6509
330	chr2B	521700001	521900000	83.0693
331	chr2B	524400001	524500000	58.3747
332	chr2B	548400001	548500000	68.2453
333	chr2B	570000001	570200000	157.32	TraesCS2B01G401600, TraesCS2B01G401700
334	chr2B	570900001	571000000	63.9131
335	chr2B	626900001	627000000	55.4399
336	chr2B	629100001	629200000	75.787	TraesCS2B01G437500, TraesCS2B01G437300, TraesCS2B01G437400
337	chr2B	629400001	629500000	83.1068
338	chr3B	72100001	72200000	57.1361
339	chr3B	85300001	85400000	54.1047	TraesCS3B01G118600
340	chr3B	88800001	88900000	63.5922
341	chr3B	91100001	91200000	67.1049	TraesCS3B01G120900
342	chr3B	93300001	93400000	88.408
343	chr3B	97100001	97200000	60.122
344	chr3B	97600001	97700000	52.8562
345	chr3B	153700001	154200000	75.0845	TraesCS3B01G158700, TraesCS3B01G158800, TraesCS3B01G158600, TraesCS3B01G158500
346	chr3B	427400001	427500000	54.8367
347	chr3B	536800001	536900000	60.9289	TraesCS3B01G331500
348	chr3B	537500001	537800000	55.9128	TraesCS3B01G332200
349	chr3B	538000001	538500000	82.9671
350	chr3B	538800001	538900000	58.3315	TraesCS3B01G332400
351	chr3B	539200001	539300000	55.1903
352	chr3B	638000001	638100000	61.1326
353	chr3B	639200001	639300000	65.4581
354	chr3B	643400001	643500000	55.4258
355	chr3B	644500001	645300000	90.7643	TraesCS3B01G409500, TraesCS3B01G409400, TraesCS3B01G409100, TraesCS3B01G409300, TraesCS3B01G409000, TraesCS3B01G409200
356	chr3B	645800001	645900000	94.8303
357	chr3B	646500001	646800000	81.4129	TraesCS3B01G409900
358	chr3B	647300001	647500000	76.7912	TraesCS3B01G410600, TraesCS3B01G410700
359	chr3B	648500001	648700000	61.6349	TraesCS3B01G412200
360	chr3B	672500001	672600000	73.3022	TraesCS3B01G433900, TraesCS3B01G433800
361	chr3B	673700001	673900000	61.8268	TraesCS3B01G435600, TraesCS3B01G435500, TraesCS3B01G435400
362	chr3B	674600001	675600000	79.5036	TraesCS3B01G436300, TraesCS3B01G436600, TraesCS3B01G436700, TraesCS3B01G436400, TraesCS3B01G436800, TraesCS3B01G436900, TraesCS3B01G437000, TraesCS3B01G436500
363	chr3B	677900001	678200000	64.6841	TraesCS3B01G439200, TraesCS3B01G438800, TraesCS3B01G438700, TraesCS3B01G439000, TraesCS3B01G439100, TraesCS3B01G438600, TraesCS3B01G438900
364	chr3B	678600001	678700000	55.4419
365	chr3B	679600001	679800000	79.0633	TraesCS3B01G440200, TraesCS3B01G440100, TraesCS3B01G440300, TraesCS3B01G440000
366	chr3B	680100001	680200000	61.0491
367	chr3B	684000001	684200000	82.3313	TraesCS3B01G443500, TraesCS3B01G443700, TraesCS3B01G443600
368	chr3B	766500001	766600000	66.4087	TraesCS3B01G524300
369	chr3B	790600001	790700000	54.6261	TraesCS3B01G556800, TraesCS3B01G556700
370	chr3B	791100001	791200000	109.095
371	chr3B	793000001	793100000	53.8242	TraesCS3B01G558900, TraesCS3B01G558700, TraesCS3B01G558800, TraesCS3B01G559100, TraesCS3B01G559000
372	chr3B	795100001	795400000	92.9933	TraesCS3B01G561800, TraesCS3B01G561900, TraesCS3B01G561700, TraesCS3B01G561600, TraesCS3B01G562100, TraesCS3B01G562200, TraesCS3B01G562000, TraesCS3B01G562300
373	chr3B	797400001	797500000	217.608	TraesCS3B01G564300, TraesCS3B01G564200, TraesCS3B01G564100
374	chr3B	798100001	798200000	86.3394	TraesCS3B01G565300, TraesCS3B01G565200, TraesCS3B01G565000, TraesCS3B01G565100
375	chr3B	812300001	812400000	53.3164	TraesCS3B01G585200, TraesCS3B01G585300
376	chr3B	812700001	812800000	220.313	TraesCS3B01G586100, TraesCS3B01G586400, TraesCS3B01G586200, TraesCS3B01G586300
377	chr3B	813500001	813800000	1373.33	TraesCS3B01G586900, TraesCS3B01G587000, TraesCS3B01G586800
378	chr3B	815400001	815500000	218.243	TraesCS3B01G590500
379	chr3B	815800001	815900000	143.275	TraesCS3B01G591100, TraesCS3B01G590900, TraesCS3B01G591000
380	chr3B	816100001	816500000	102.7	TraesCS3B01G592100, TraesCS3B01G592000, TraesCS3B01G592200, TraesCS3B01G591700, TraesCS3B01G591800, TraesCS3B01G591600, TraesCS3B01G591900
381	chr4B	27100001	27200000	76.8954	TraesCS4B01G037400, TraesCS4B01G037500, TraesCS4B01G037300
382	chr4B	28200001	28600000	103.002	TraesCS4B01G040200, TraesCS4B01G040600, TraesCS4B01G040300, TraesCS4B01G041100, TraesCS4B01G040900, TraesCS4B01G041400, TraesCS4B01G040800, TraesCS4B01G041200, TraesCS4B01G040400, TraesCS4B01G040700, TraesCS4B01G041000, TraesCS4B01G040500, TraesCS4B01G041300
383	chr4B	29400001	29500000	52.2036
384	chr4B	40700001	41700000	105.988	TraesCS4B01G052600, TraesCS4B01G052300, TraesCS4B01G052000, TraesCS4B01G052700, TraesCS4B01G052100, TraesCS4B01G051900, TraesCS4B01G052200, TraesCS4B01G052500, TraesCS4B01G052400
385	chr4B	41900001	42700000	106.143	TraesCS4B01G053800, TraesCS4B01G053700, TraesCS4B01G053500, TraesCS4B01G053400, TraesCS4B01G053600, TraesCS4B01G053300, TraesCS4B01G053900
386	chr4B	172800001	172900000	57.7699
387	chr4B	173800001	173900000	56.9017
388	chr4B	177800001	177900000	60.9832	TraesCS4B01G135400, TraesCS4B01G135500
389	chr4B	463300001	463400000	52.7556
390	chr4B	463800001	463900000	55.4269
391	chr4B	464300001	465100000	112.23	TraesCS4B01G221100, TraesCS4B01G221000
392	chr4B	465400001	465500000	71.4135	TraesCS4B01G221200, TraesCS4B01G221300
393	chr4B	466100001	466900000	79.2549	TraesCS4B01G222100, TraesCS4B01G222000, TraesCS4B01G222200, TraesCS4B01G221900
394	chr4B	467900001	468000000	54.344	TraesCS4B01G223400, TraesCS4B01G223500, TraesCS4B01G223300
395	chr4B	471300001	471600000	91.116	TraesCS4B01G225000, TraesCS4B01G224900
396	chr4B	476100001	476200000	70.2789	TraesCS4B01G227500
397	chr4B	488700001	488800000	56.5617
398	chr4B	489300001	489700000	58.996	TraesCS4B01G234900, TraesCS4B01G234800
399	chr4B	490100001	490400000	67.0579
400	chr4B	491200001	491600000	67.8846	TraesCS4B01G235300
401	chr4B	492300001	492400000	78.6975
402	chr4B	494200001	494300000	54.4573	TraesCS4B01G236300, TraesCS4B01G236400
403	chr4B	494600001	495000000	69.7561	TraesCS4B01G236600, TraesCS4B01G236700
404	chr4B	500400001	500600000	68.5835	TraesCS4B01G242000
405	chr4B	504000001	504100000	73.1661
406	chr4B	505300001	505800000	62.9079	TraesCS4B01G244200, TraesCS4B01G244100, TraesCS4B01G244300
407	chr4B	506000001	506100000	92.4485
408	chr4B	508400001	508500000	52.2232	TraesCS4B01G245800
409	chr4B	511300001	511400000	56.6069
410	chr4B	511800001	512000000	53.9798	TraesCS4B01G247200
411	chr4B	512300001	512500000	54.57	TraesCS4B01G247500
412	chr4B	512800001	513100000	72.5666	TraesCS4B01G248300, TraesCS4B01G248100, TraesCS4B01G248200
413	chr4B	513400001	513500000	53.9083	TraesCS4B01G248400
414	chr4B	581400001	581700000	59.2254	TraesCS4B01G296100, TraesCS4B01G296200
415	chr4B	582000001	582100000	95.9474	TraesCS4B01G296400
416	chr4B	582400001	582500000	62.1319
417	chr4B	638200001	638300000	73.6574
418	chr4B	641300001	641400000	69.7335
419	chr5B	2600001	2800000	78.4468	TraesCS5B01G001900
420	chr5B	4100001	4200000	60.594
421	chr5B	5300001	5400000	189.317
422	chr5B	9300001	9400000	70.532	TraesCS5B01G009400, TraesCS5B01G009500, TraesCS5B01G009300
423	chr5B	55200001	55300000	59.3529	TraesCS5B01G049600, TraesCS5B01G049700
424	chr5B	341300001	341400000	54.5889
425	chr5B	369700001	370100000	71.417
426	chr5B	371900001	372000000	75.6337
427	chr5B	372900001	373100000	56.4574	TraesCS5B01G204700, TraesCS5B01G204800
428	chr5B	373300001	373400000	60.1467	TraesCS5B01G205100
429	chr5B	373900001	374000000	53.2454
430	chr5B	375700001	375900000	59.6374	TraesCS5B01G206700, TraesCS5B01G206800, TraesCS5B01G206600, TraesCS5B01G206500, TraesCS5B01G206900
431	chr5B	377200001	377500000	73.8042	TraesCS5B01G207800, TraesCS5B01G207600, TraesCS5B01G207900, TraesCS5B01G207700
432	chr5B	428200001	428500000	65.3792	TraesCS5B01G246700
433	chr5B	658900001	659200000	82.6572	TraesCS5B01G489000, TraesCS5B01G489300, TraesCS5B01G489100, TraesCS5B01G489200
434	chr5B	659400001	659500000	60.5157	TraesCS5B01G489800, TraesCS5B01G489400, TraesCS5B01G489500, TraesCS5B01G489700, TraesCS5B01G489600, TraesCS5B01G489900
435	chr5B	661200001	661400000	56.4217	TraesCS5B01G493400, TraesCS5B01G493000, TraesCS5B01G493100, TraesCS5B01G493200, TraesCS5B01G493300
436	chr5B	704000001	704100000	112.808	TraesCS5B01G554000, TraesCS5B01G554100
437	chr5B	704900001	705000000	89.8553	TraesCS5B01G556300, TraesCS5B01G556400
438	chr6B	53200001	53600000	87.7903	TraesCS6B01G077300
439	chr6B	56800001	57200000	103.79	TraesCS6B01G080600, TraesCS6B01G080500
440	chr6B	57600001	57700000	461.039
441	chr6B	69100001	69400000	57.875
442	chr6B	494600001	494700000	61.0513
443	chr6B	496200001	496300000	54.2527
444	chr6B	538800001	539000000	156.244	TraesCS6B01G300500
445	chr6B	539800001	539900000	57.8839
446	chr6B	540100001	540200000	99.97
447	chr6B	544200001	544300000	56.7318
448	chr6B	545500001	545600000	57.1609
449	chr6B	548500001	548600000	55.5142
450	chr6B	671300001	671600000	59.0209
451	chr6B	672100001	672300000	70.4208	TraesCS6B01G396100, TraesCS6B01G396000
452	chr6B	672800001	672900000	57.4652	TraesCS6B01G397300, TraesCS6B01G397200, TraesCS6B01G397400
453	chr7B	29800001	29900000	106.028	TraesCS7B01G031100
454	chr7B	32800001	32900000	60.1151	TraesCS7B01G032900
455	chr7B	71600001	71700000	60.3047
456	chr7B	71900001	72000000	54.257
457	chr7B	411700001	411900000	57.1126	TraesCS7B01G220600, TraesCS7B01G220500
458	chr7B	413400001	413500000	699.154
459	chr7B	442400001	442900000	67.0462
460	chr7B	445700001	445900000	60.6381
461	chr7B	447200001	447300000	52.8692	TraesCS7B01G240300, TraesCS7B01G240400
462	chr7B	448900001	449000000	63.4365
463	chr7B	460500001	460600000	324.12	TraesCS7B01G249100
464	chr7B	461300001	461600000	64.0516	TraesCS7B01G250200
465	chr7B	462200001	462300000	52.4192
466	chr7B	462500001	462800000	53.2582	TraesCS7B01G250400, TraesCS7B01G250700, TraesCS7B01G250600, TraesCS7B01G250500
467	chr7B	463100001	463200000	56.4639	TraesCS7B01G250900
468	chr7B	463400001	463500000	65.624	TraesCS7B01G251000
469	chr7B	463700001	463800000	60.1969
470	chr7B	466800001	467100000	54.4595
471	chr7B	482600001	482700000	53.1551	TraesCS7B01G262000
472	chr7B	484100001	484200000	53.3465
473	chr7B	485000001	485100000	89.6548	TraesCS7B01G264600
474	chr7B	486300001	486400000	53.624
475	chr7B	488000001	488300000	63.4501	TraesCS7B01G265600, TraesCS7B01G265700
476	chr7B	498100001	498500000	288.209	TraesCS7B01G271500, TraesCS7B01G271400, TraesCS7B01G271300
477	chr7B	501400001	501800000	183.019	TraesCS7B01G273400, TraesCS7B01G273300
478	chr7B	502400001	502500000	53.54
479	chr7B	502800001	502900000	59.5329
480	chr7B	503500001	504200000	527.973	TraesCS7B01G274400, TraesCS7B01G274600, TraesCS7B01G274500, TraesCS7B01G274700
481	chr7B	504400001	504600000	62.3341	TraesCS7B01G275000, TraesCS7B01G275500, TraesCS7B01G275200, TraesCS7B01G275300, TraesCS7B01G275100, TraesCS7B01G275400
482	chr7B	506800001	507000000	64.4531	TraesCS7B01G277200, TraesCS7B01G277300
483	chr7B	666700001	667100000	112.103	TraesCS7B01G400600
484	chr7B	673300001	673400000	86.6022	TraesCS7B01G405100
