# Supplementary material for: Frequent intra- and inter-species introgression shapes the landscape of genetic variation in bread wheat
Source: Genome Biol. 2019 Jul 12;20:136. doi: 10.1186/s13059-019-1744-x (PMC6624984; doi:10.1186/s13059-019-1744-x)
Supplement: Supplementary file 12 — Table S16. Genomic regions identified as a selective sweep by nucleotide diversity (π) between Ae. tauschii and the landraces. (XLSX 27 kb) [file 13059_2019_1744_MOESM12_ESM.xlsx]

## Sheet: Table S16
Table S16 Genomic regions identified as selective sweep by nucleotide diversity (π) between Ae. tauschii and the landraces.
No.	Chrom	Start (bp)	End (bp)	Max π ratio (πAe.tauschii/πlandrace)	Candidate Genes
1	chr1D	6700001	6800000	112.621	TraesCS1D01G013500, TraesCS1D01G013100, TraesCS1D01G012800, TraesCS1D01G013400, TraesCS1D01G013300, TraesCS1D01G012900, TraesCS1D01G013200, TraesCS1D01G013000
2	chr1D	346900001	347000000	86.0963
3	chr1D	351900001	352000000	85.9914	TraesCS1D01G259200
4	chr1D	355900001	356000000	75.0455
5	chr1D	367600001	367700000	108.215
6	chr1D	404600001	404700000	80.1466	TraesCS1D01G308700
7	chr1D	405800001	405900000	93.4022	TraesCS1D01G310000
8	chr1D	407200001	407300000	137.45	TraesCS1D01G311200, TraesCS1D01G311100, TraesCS1D01G311300
9	chr1D	437900001	438000000	73.2104
10	chr1D	439000001	439100000	81.1062	TraesCS1D01G353400, TraesCS1D01G353300
11	chr1D	443500001	443700000	138.513	TraesCS1D01G360500
12	chr1D	446200001	446300000	88.2284	TraesCS1D01G365800, TraesCS1D01G365500, TraesCS1D01G365700, TraesCS1D01G365600, TraesCS1D01G365900, TraesCS1D01G365400
13	chr1D	446900001	447100000	76.6188
14	chr1D	449300001	449400000	120.675	TraesCS1D01G370800, TraesCS1D01G370900
15	chr1D	450600001	450800000	87.3975	TraesCS1D01G372500, TraesCS1D01G372600
16	chr1D	464700001	464800000	75.1211	TraesCS1D01G396500
17	chr1D	481400001	481500000	74.1263	TraesCS1D01G430700, TraesCS1D01G430500, TraesCS1D01G430800, TraesCS1D01G431200, TraesCS1D01G431000, TraesCS1D01G430900, TraesCS1D01G430600, TraesCS1D01G431100
18	chr1D	482500001	482700000	78.8218	TraesCS1D01G433200
19	chr1D	483100001	483200000	77.3818	TraesCS1D01G434000, TraesCS1D01G433900
20	chr2D	44700001	44800000	134.463
21	chr2D	51800001	51900000	75.0639
22	chr2D	52100001	52200000	95.6273
23	chr2D	53400001	53700000	103.017	TraesCS2D01G100900
24	chr2D	57600001	58100000	115.535
25	chr2D	85500001	85600000	109.188
26	chr2D	87500001	87600000	108.301	TraesCS2D01G145600
27	chr2D	410300001	410400000	93.071
28	chr2D	412100001	412200000	79.3563
29	chr2D	483100001	483200000	78.6403	TraesCS2D01G378800
30	chr2D	510100001	510200000	74.4495
31	chr2D	517100001	517200000	80.4686
32	chr2D	523500001	523600000	86.679
33	chr2D	543900001	544000000	134.409
34	chr2D	551100001	551200000	88.8895	TraesCS2D01G440800
35	chr2D	551400001	551500000	100.764	TraesCS2D01G441100
36	chr2D	551700001	551800000	81.9214
37	chr2D	556600001	556700000	85.2219	TraesCS2D01G446500, TraesCS2D01G446400
38	chr2D	566100001	566200000	82.281	TraesCS2D01G459500
39	chr2D	630700001	630800000	90.6936
40	chr3D	8500001	8600000	80.3772	TraesCS3D01G025200, TraesCS3D01G025100, TraesCS3D01G025300
41	chr3D	12300001	12400000	77.8109	TraesCS3D01G033300, TraesCS3D01G033200, TraesCS3D01G033500, TraesCS3D01G033400, TraesCS3D01G033600
42	chr3D	20400001	20700000	104.109	TraesCS3D01G051700, TraesCS3D01G051500, TraesCS3D01G051600
43	chr3D	21800001	22000000	109.947	TraesCS3D01G053100, TraesCS3D01G053000, TraesCS3D01G052600, TraesCS3D01G053500, TraesCS3D01G052700, TraesCS3D01G052900, TraesCS3D01G053400, TraesCS3D01G053200, TraesCS3D01G052500, TraesCS3D01G053300, TraesCS3D01G052800, TraesCS3D01G052400
44	chr3D	22700001	22800000	95.5808	TraesCS3D01G055000
45	chr3D	24900001	25200000	121.069	TraesCS3D01G058300, TraesCS3D01G058400, TraesCS3D01G058500, TraesCS3D01G058600
46	chr3D	25500001	25700000	132.984	TraesCS3D01G058900, TraesCS3D01G058800
47	chr3D	26100001	26200000	74.6933	TraesCS3D01G059500, TraesCS3D01G059800, TraesCS3D01G059600, TraesCS3D01G059900, TraesCS3D01G059700
48	chr3D	36200001	36400000	86.8955	TraesCS3D01G075300, TraesCS3D01G075200, TraesCS3D01G075400
49	chr3D	36700001	36800000	107.814
50	chr3D	40400001	40500000	188.428
51	chr3D	91800001	91900000	77.9921	TraesCS3D01G132100, TraesCS3D01G132200
52	chr3D	350700001	351000000	122.362	TraesCS3D01G250700, TraesCS3D01G250200, TraesCS3D01G250500, TraesCS3D01G250300, TraesCS3D01G250400, TraesCS3D01G250600
53	chr3D	351600001	351700000	193.645	TraesCS3D01G251100
54	chr3D	351900001	352000000	78.0668
55	chr3D	352200001	352300000	93.1317
56	chr3D	396900001	397100000	96.3883	TraesCS3D01G287900
57	chr3D	399000001	399100000	75.7516
58	chr3D	446300001	446400000	74.0008
59	chr3D	447000001	447300000	81.4344	TraesCS3D01G335300, TraesCS3D01G335100, TraesCS3D01G335200
60	chr3D	456600001	456700000	73.5935	TraesCS3D01G345000, TraesCS3D01G345200, TraesCS3D01G345100, TraesCS3D01G344900, TraesCS3D01G345300
61	chr3D	505200001	505300000	80.865
62	chr3D	505600001	505700000	103.382
63	chr3D	509200001	509500000	93.7081	TraesCS3D01G394300, TraesCS3D01G394400, TraesCS3D01G394200
64	chr3D	510200001	510700000	99.3649	TraesCS3D01G395200, TraesCS3D01G394700, TraesCS3D01G394900, TraesCS3D01G394800, TraesCS3D01G395000, TraesCS3D01G395100
65	chr3D	511100001	511200000	85.7524
66	chr3D	515100001	515200000	90.4158
67	chr3D	516500001	516600000	76.6795
68	chr3D	525200001	525300000	78.0858
69	chr3D	525500001	525600000	92.465	TraesCS3D01G412900
70	chr3D	546600001	546700000	79.5751	TraesCS3D01G433900, TraesCS3D01G433800, TraesCS3D01G433700, TraesCS3D01G434000
71	chr3D	546900001	547000000	88.963	TraesCS3D01G434500
72	chr3D	548000001	548400000	95.8323	TraesCS3D01G435900, TraesCS3D01G436200, TraesCS3D01G436000, TraesCS3D01G435800, TraesCS3D01G436100
73	chr3D	567900001	568000000	95.5493	TraesCS3D01G463900
74	chr3D	569400001	569500000	82.5853	TraesCS3D01G465500
75	chr3D	570200001	570300000	107.038	TraesCS3D01G467300, TraesCS3D01G467100, TraesCS3D01G467200
76	chr3D	572500001	572600000	80.6489	TraesCS3D01G470600
77	chr3D	574400001	574600000	91.0471	TraesCS3D01G472400, TraesCS3D01G472500
78	chr3D	577700001	577800000	84.1738	TraesCS3D01G477900, TraesCS3D01G478000
79	chr3D	579000001	579100000	94.3195	TraesCS3D01G480300, TraesCS3D01G480200
80	chr3D	579900001	580100000	130.584	TraesCS3D01G482600
81	chr3D	584200001	584300000	75.0829	TraesCS3D01G489900
82	chr3D	585600001	585900000	119.694	TraesCS3D01G491900, TraesCS3D01G492000, TraesCS3D01G491800
83	chr3D	589100001	589300000	89.1728	TraesCS3D01G499100, TraesCS3D01G498600, TraesCS3D01G499400, TraesCS3D01G499000, TraesCS3D01G498300, TraesCS3D01G498500, TraesCS3D01G498100, TraesCS3D01G498400, TraesCS3D01G499200, TraesCS3D01G499500, TraesCS3D01G498900, TraesCS3D01G498200, TraesCS3D01G498800, TraesCS3D01G499300, TraesCS3D01G498700
84	chr3D	593700001	593800000	94.2909	TraesCS3D01G507200, TraesCS3D01G507100, TraesCS3D01G507300
85	chr4D	6600001	6700000	75.0122	TraesCS4D01G014700, TraesCS4D01G014600, TraesCS4D01G015100, TraesCS4D01G015000, TraesCS4D01G014900, TraesCS4D01G014800
86	chr4D	8100001	8200000	78.9361	TraesCS4D01G019200, TraesCS4D01G019100, TraesCS4D01G019300
87	chr4D	11900001	12000000	133.146	TraesCS4D01G026900, TraesCS4D01G027000
88	chr4D	15400001	15700000	139.153	TraesCS4D01G033700, TraesCS4D01G033800, TraesCS4D01G033900, TraesCS4D01G034000, TraesCS4D01G034100, TraesCS4D01G034200
89	chr4D	25200001	25300000	103.153
90	chr4D	28300001	28700000	156.112	TraesCS4D01G052200, TraesCS4D01G052300, TraesCS4D01G052400, TraesCS4D01G052100
91	chr4D	29000001	29200000	120.622	TraesCS4D01G053000, TraesCS4D01G053200, TraesCS4D01G052800, TraesCS4D01G052900, TraesCS4D01G053100
92	chr4D	29600001	29700000	95.6352
93	chr4D	42100001	42200000	78.6697	TraesCS4D01G067000
94	chr4D	354600001	354700000	77.8083
95	chr4D	446200001	446300000	81.534
96	chr4D	483600001	483700000	120.598	TraesCS4D01G320700, TraesCS4D01G320800, TraesCS4D01G320400, TraesCS4D01G320600, TraesCS4D01G320500
97	chr4D	494800001	495000000	145.072	TraesCS4D01G337400, TraesCS4D01G337100, TraesCS4D01G337500, TraesCS4D01G337200, TraesCS4D01G337300
98	chr4D	496600001	496800000	103.902	TraesCS4D01G338700, TraesCS4D01G338600, TraesCS4D01G338800
99	chr4D	497000001	497300000	78.1218	TraesCS4D01G339300, TraesCS4D01G339000, TraesCS4D01G339800, TraesCS4D01G339100, TraesCS4D01G339200, TraesCS4D01G339600, TraesCS4D01G339400, TraesCS4D01G339500, TraesCS4D01G338900, TraesCS4D01G339900, TraesCS4D01G339700
100	chr4D	498500001	498600000	79.2647	TraesCS4D01G341800
101	chr4D	499300001	499400000	86.4318	TraesCS4D01G343100, TraesCS4D01G343200, TraesCS4D01G343000
102	chr4D	504300001	504400000	98.0971	TraesCS4D01G355100, TraesCS4D01G354800, TraesCS4D01G355000, TraesCS4D01G354900
103	chr4D	505400001	505500000	168.659	TraesCS4D01G357100, TraesCS4D01G357200, TraesCS4D01G356900, TraesCS4D01G357000
104	chr4D	507200001	507300000	86.6851	TraesCS4D01G360300, TraesCS4D01G360200
105	chr4D	507600001	507700000	80.6268	TraesCS4D01G360700, TraesCS4D01G360900, TraesCS4D01G360800
106	chr5D	1200001	1300000	74.8757
107	chr5D	1800001	1900000	126.496	TraesCS5D01G001400, TraesCS5D01G001600, TraesCS5D01G001500
108	chr5D	6900001	7000000	85.6931	TraesCS5D01G012700, TraesCS5D01G012800, TraesCS5D01G012600
109	chr5D	8100001	8200000	74.9094
110	chr5D	12100001	12300000	114.127	TraesCS5D01G019600, TraesCS5D01G019500
111	chr5D	14100001	14700000	164.391	TraesCS5D01G021700, TraesCS5D01G021600, TraesCS5D01G021800
112	chr5D	14900001	15200000	86.0188	TraesCS5D01G022100, TraesCS5D01G022000, TraesCS5D01G022300, TraesCS5D01G022200
113	chr5D	15900001	17100000	142.741	TraesCS5D01G022900, TraesCS5D01G023000, TraesCS5D01G022800
114	chr5D	17300001	17700000	165.471
115	chr5D	19000001	19100000	81.6094
116	chr5D	19500001	19600000	90.5905
117	chr5D	19900001	20000000	86.1145
118	chr5D	20400001	21000000	86.8381	TraesCS5D01G024100
119	chr5D	24600001	24700000	75.4168
120	chr5D	28300001	28400000	78.5993
121	chr5D	38400001	38600000	78.9855
122	chr5D	44100001	44200000	81.9396	TraesCS5D01G044900, TraesCS5D01G045000, TraesCS5D01G044800
123	chr5D	56400001	56500000	84.8436	TraesCS5D01G059700, TraesCS5D01G059800, TraesCS5D01G059500, TraesCS5D01G059600
124	chr5D	61100001	61200000	81.5556
125	chr5D	61400001	61500000	90.7842	TraesCS5D01G066000, TraesCS5D01G065900
126	chr5D	179100001	179200000	87.9328
127	chr5D	357500001	357700000	92.2318	TraesCS5D01G251800
128	chr5D	360800001	360900000	90.1785	TraesCS5D01G254200
129	chr5D	385300001	385400000	382.8	TraesCS5D01G284600
130	chr5D	406200001	406400000	94.4931	TraesCS5D01G309200, TraesCS5D01G309100, TraesCS5D01G309000
131	chr5D	407000001	407100000	84.0304	TraesCS5D01G310300, TraesCS5D01G310400, TraesCS5D01G310500
132	chr5D	407900001	408000000	73.1911	TraesCS5D01G311700, TraesCS5D01G311900, TraesCS5D01G311600, TraesCS5D01G311800
133	chr5D	410100001	410300000	92.8906	TraesCS5D01G316200, TraesCS5D01G316300, TraesCS5D01G316400
134	chr5D	410700001	410800000	81.1337
135	chr5D	411100001	411200000	109.78	TraesCS5D01G318400, TraesCS5D01G318200, TraesCS5D01G318300
136	chr5D	421700001	421800000	75.9183
137	chr5D	422500001	422600000	103.205
138	chr5D	424700001	424800000	78.7937	TraesCS5D01G335600
139	chr5D	425100001	425400000	116.272
140	chr5D	427400001	427500000	75.7349
141	chr5D	430500001	430600000	112.278	TraesCS5D01G342500, TraesCS5D01G342600, TraesCS5D01G342400
142	chr5D	431500001	431600000	78.2369	TraesCS5D01G343400
143	chr5D	432200001	432500000	78.4027	TraesCS5D01G345700, TraesCS5D01G344900, TraesCS5D01G345900, TraesCS5D01G345300, TraesCS5D01G345500, TraesCS5D01G345800, TraesCS5D01G345000, TraesCS5D01G345400, TraesCS5D01G345200, TraesCS5D01G345100, TraesCS5D01G345600
144	chr5D	433200001	433300000	83.6888
145	chr5D	434200001	434300000	137.619
146	chr5D	436000001	436100000	82.9109
147	chr5D	444400001	444500000	105.114	TraesCS5D01G368400
148	chr5D	444900001	445000000	91.543	TraesCS5D01G369700
149	chr5D	445600001	445700000	73.1757	TraesCS5D01G371200, TraesCS5D01G371100
150	chr5D	446500001	446600000	101.722	TraesCS5D01G373100, TraesCS5D01G373000
151	chr5D	448000001	448200000	160.718	TraesCS5D01G375900
152	chr5D	452600001	452700000	77.5704	TraesCS5D01G383200, TraesCS5D01G383100
153	chr5D	453300001	453400000	106.38
154	chr5D	456400001	456500000	74.2836
155	chr5D	458300001	458400000	84.0541
156	chr5D	462400001	462500000	79.2161	TraesCS5D01G394500
157	chr5D	463100001	463200000	84.7933	TraesCS5D01G395600, TraesCS5D01G395500
158	chr5D	463600001	463700000	101.783	TraesCS5D01G396000
159	chr5D	484900001	485000000	76.0245	TraesCS5D01G426500
160	chr5D	489900001	490000000	99.0773	TraesCS5D01G434500, TraesCS5D01G434400
161	chr5D	491300001	491400000	73.5547
162	chr5D	491600001	491800000	102.31	TraesCS5D01G438200, TraesCS5D01G438300, TraesCS5D01G438100, TraesCS5D01G438400, TraesCS5D01G438000
163	chr5D	492100001	492400000	81.3364	TraesCS5D01G438700
164	chr5D	496400001	496800000	119.261	TraesCS5D01G446200, TraesCS5D01G446300, TraesCS5D01G446100, TraesCS5D01G446000
165	chr5D	497500001	497600000	77.5844
166	chr5D	497900001	498000000	76.817	TraesCS5D01G448300, TraesCS5D01G448200
167	chr5D	519100001	519200000	119.713	TraesCS5D01G481000, TraesCS5D01G481100
168	chr5D	521600001	521700000	80.3348	TraesCS5D01G486500
169	chr5D	522200001	522600000	92.3668	TraesCS5D01G487600, TraesCS5D01G487300, TraesCS5D01G487400, TraesCS5D01G487500
170	chr5D	524200001	524300000	80.497	TraesCS5D01G488800, TraesCS5D01G488900
171	chr5D	527200001	527300000	73.6475	TraesCS5D01G496800
172	chr5D	531600001	531700000	85.2672
173	chr5D	532300001	533100000	103.796	TraesCS5D01G507500, TraesCS5D01G507700, TraesCS5D01G507200, TraesCS5D01G507300, TraesCS5D01G507600, TraesCS5D01G507100, TraesCS5D01G507000, TraesCS5D01G506900, TraesCS5D01G507800, TraesCS5D01G507400
174	chr5D	533600001	533700000	103.4	TraesCS5D01G508400, TraesCS5D01G508600, TraesCS5D01G508500
175	chr5D	534000001	534100000	112.367	TraesCS5D01G509100, TraesCS5D01G509300, TraesCS5D01G509200, TraesCS5D01G509000, TraesCS5D01G508900
176	chr5D	535000001	535100000	103.508	TraesCS5D01G510000
177	chr5D	536000001	536400000	230.968	TraesCS5D01G511400, TraesCS5D01G511500, TraesCS5D01G511800, TraesCS5D01G511900, TraesCS5D01G511700, TraesCS5D01G511600
178	chr5D	536600001	536700000	86.8627	TraesCS5D01G512400
179	chr5D	539200001	539300000	75.9296	TraesCS5D01G517200
180	chr6D	9600001	9700000	91.5535
181	chr6D	19500001	19700000	110.982
182	chr6D	20000001	20100000	116.421	TraesCS6D01G044700
183	chr6D	28500001	28600000	87.1975
184	chr6D	36000001	36100000	79.5831	TraesCS6D01G071200, TraesCS6D01G071100
185	chr6D	36300001	36400000	100.777	TraesCS6D01G071900
186	chr6D	38200001	38300000	105.203	TraesCS6D01G074700
187	chr6D	43100001	43200000	92.7283
188	chr6D	44700001	44900000	116.437
189	chr6D	46700001	46800000	75.2268	TraesCS6D01G080900
190	chr6D	48600001	48800000	84.1323	TraesCS6D01G083700, TraesCS6D01G083600, TraesCS6D01G083800
191	chr6D	57000001	57100000	83.6345
192	chr6D	57400001	57500000	81.2782	TraesCS6D01G092000, TraesCS6D01G091800, TraesCS6D01G091900, TraesCS6D01G091700
193	chr6D	57700001	58000000	109.002	TraesCS6D01G092400, TraesCS6D01G092200, TraesCS6D01G092300, TraesCS6D01G092500, TraesCS6D01G092600
194	chr6D	61300001	61600000	177.13	TraesCS6D01G097700, TraesCS6D01G097900, TraesCS6D01G097800
195	chr6D	81900001	82000000	90.0082	TraesCS6D01G115300, TraesCS6D01G115400
196	chr6D	318700001	318800000	80.6044
197	chr6D	388300001	388700000	107.003	TraesCS6D01G281000, TraesCS6D01G280900, TraesCS6D01G280800, TraesCS6D01G281100
198	chr6D	388900001	389000000	135.429	TraesCS6D01G281300, TraesCS6D01G281200
199	chr6D	389200001	389300000	106.66	TraesCS6D01G281500, TraesCS6D01G281400
200	chr6D	422700001	422800000	74.8336
201	chr6D	433800001	433900000	85.1701	TraesCS6D01G330700
202	chr6D	434200001	434300000	77.0141	TraesCS6D01G331400
203	chr6D	435400001	435500000	74.5808
204	chr6D	435700001	435800000	136.025	TraesCS6D01G333200, TraesCS6D01G333000, TraesCS6D01G333100
205	chr6D	436700001	436800000	74.9837	TraesCS6D01G335000, TraesCS6D01G335100, TraesCS6D01G335200, TraesCS6D01G335300, TraesCS6D01G335400, TraesCS6D01G334900, TraesCS6D01G335500
206	chr6D	438900001	439000000	81.5741	TraesCS6D01G339600, TraesCS6D01G339300, TraesCS6D01G339800, TraesCS6D01G339500, TraesCS6D01G339400, TraesCS6D01G339700
207	chr6D	439500001	439600000	98.181	TraesCS6D01G339900
208	chr6D	443200001	443300000	81.3047	TraesCS6D01G343500
209	chr6D	443600001	443700000	121.605
210	chr6D	445500001	445600000	77.3963
211	chr6D	447600001	447800000	112.263	TraesCS6D01G349800, TraesCS6D01G349700
212	chr6D	453100001	453200000	92.6384	TraesCS6D01G362800
213	chr7D	30100001	30200000	80.1335
214	chr7D	30800001	30900000	75.8225	TraesCS7D01G057400
215	chr7D	37000001	37100000	106.253
216	chr7D	38200001	38300000	81.8208	TraesCS7D01G067400
217	chr7D	41600001	41800000	142.262	TraesCS7D01G071100, TraesCS7D01G070800, TraesCS7D01G071200, TraesCS7D01G071000, TraesCS7D01G070900
218	chr7D	42500001	42700000	112.687	TraesCS7D01G072200, TraesCS7D01G072500, TraesCS7D01G072300, TraesCS7D01G072400
219	chr7D	52600001	52700000	91.8152	TraesCS7D01G085600
220	chr7D	53800001	54000000	103.592	TraesCS7D01G089300, TraesCS7D01G089400, TraesCS7D01G089500, TraesCS7D01G089200
221	chr7D	54300001	54600000	84.9905	TraesCS7D01G090800, TraesCS7D01G090100, TraesCS7D01G090700, TraesCS7D01G090900, TraesCS7D01G090200, TraesCS7D01G091000, TraesCS7D01G090500, TraesCS7D01G091100, TraesCS7D01G090300, TraesCS7D01G090600, TraesCS7D01G090400
222	chr7D	63000001	63300000	129.499
223	chr7D	64800001	65300000	126.728	TraesCS7D01G108000, TraesCS7D01G108300, TraesCS7D01G108400, TraesCS7D01G108100, TraesCS7D01G108200
224	chr7D	66100001	66400000	94.4251	TraesCS7D01G109700, TraesCS7D01G109600, TraesCS7D01G109800
225	chr7D	101800001	102100000	86.6858	TraesCS7D01G154300
226	chr7D	105800001	105900000	116.508	TraesCS7D01G158200
227	chr7D	110900001	111000000	74.9616
228	chr7D	135100001	135200000	90.1768
229	chr7D	180300001	180600000	99.3019	TraesCS7D01G219800, TraesCS7D01G220000, TraesCS7D01G219900
230	chr7D	181600001	182000000	128.677	TraesCS7D01G220900, TraesCS7D01G220800, TraesCS7D01G221100, TraesCS7D01G221000
231	chr7D	184600001	184900000	105.473	TraesCS7D01G224200, TraesCS7D01G224100
232	chr7D	448400001	448700000	118.787
233	chr7D	452500001	452600000	73.8275
234	chr7D	463100001	463200000	80.3511
235	chr7D	463500001	463600000	94.8148
236	chr7D	463800001	463900000	86.2679	TraesCS7D01G361100, TraesCS7D01G361200, TraesCS7D01G360900, TraesCS7D01G361000
237	chr7D	464100001	464200000	77.095	TraesCS7D01G361800
238	chr7D	464500001	464600000	78.4272
239	chr7D	465000001	465100000	79.507
240	chr7D	465700001	465800000	91.0545
241	chr7D	466200001	466300000	85.9954
242	chr7D	466700001	466800000	87.7406
243	chr7D	467400001	467500000	73.1839
244	chr7D	468700001	468800000	77.4889
245	chr7D	483700001	483800000	75.4902
246	chr7D	536900001	537000000	75.0439	TraesCS7D01G417900
247	chr7D	563000001	563100000	74.0843
248	chr7D	563300001	563600000	76.918	TraesCS7D01G443300, TraesCS7D01G443400
249	chr7D	563800001	563900000	80.2618
250	chr7D	567700001	567800000	78.7783	TraesCS7D01G447300
251	chr7D	576400001	576500000	128.889
252	chr7D	582200001	582300000	76.9806	TraesCS7D01G468900
253	chr7D	582800001	582900000	94.5247
254	chr7D	583600001	583700000	73.8076
255	chr7D	584800001	585100000	86.9571	TraesCS7D01G471300, TraesCS7D01G471200, TraesCS7D01G471100
256	chr7D	585800001	585900000	83.6998
257	chr7D	586300001	586700000	269.714	TraesCS7D01G473500, TraesCS7D01G473400, TraesCS7D01G473200, TraesCS7D01G473300, TraesCS7D01G473700, TraesCS7D01G473600, TraesCS7D01G473100
258	chr7D	586900001	587000000	132.866
259	chr7D	588600001	588800000	232.724	TraesCS7D01G477800, TraesCS7D01G478000, TraesCS7D01G477700, TraesCS7D01G477900
260	chr7D	600300001	600400000	75.2456
261	chr7D	600700001	600800000	93.6829	TraesCS7D01G491300, TraesCS7D01G491200
262	chr7D	602300001	602400000	104.431	TraesCS7D01G495300
263	chr7D	617900001	618000000	100.555	TraesCS7D01G520200
264	chr7D	619200001	619400000	122.209	TraesCS7D01G522600, TraesCS7D01G522700, TraesCS7D01G522500, TraesCS7D01G522800
