# Supplementary material for: Frequent intra- and inter-species introgression shapes the landscape of genetic variation in bread wheat
Source: Genome Biol. 2019 Jul 12;20:136. doi: 10.1186/s13059-019-1744-x (PMC6624984; doi:10.1186/s13059-019-1744-x)
Supplement: Supplementary file 13 — Table S17. Genomic regions identified as a selective sweep by nucleotide diversity (π) between the landraces and varieties. (XLSX 36 kb) [file 13059_2019_1744_MOESM13_ESM.xlsx]

## Sheet: Table S17
Table S17 Genomic regions identified as selective sweep by nucleotide diversity (π) between the landraces and varieties.
No.	Chrom	Start (bp)	End (bp)	Max π ratio (πlandrace/πvariety)	Candidate Genes
1	chr1A	320600001	320700000	13.7045
2	chr1A	321200001	321300000	12.2001	TraesCS1A01G177900
3	chr1A	323700001	323800000	14.601
4	chr1A	324000001	324100000	12.9661
5	chr1A	326200001	326300000	11.5994	TraesCS1A01G180700, TraesCS1A01G180500, TraesCS1A01G180600
6	chr1A	326700001	326800000	12.5899
7	chr1A	329400001	329500000	14.2765
8	chr1A	403900001	404000000	13.971
9	chr1A	407500001	407600000	11.418
10	chr1A	411300001	411500000	17.8037
11	chr1A	414800001	414900000	11.3037
12	chr1A	415800001	415900000	12.9795
13	chr1A	418400001	418500000	13.5505
14	chr1A	419300001	419400000	16.1861
15	chr1A	419800001	420100000	13.9827	TraesCS1A01G236800, TraesCS1A01G236900
16	chr1A	422000001	422200000	12.8009
17	chr1A	422800001	423000000	12.0801
18	chr1A	423800001	423900000	11.7585
19	chr1A	424300001	424500000	14.5826
20	chr1A	432100001	432200000	31.3675	TraesCS1A01G243700
21	chr1A	432400001	432500000	13.7671
22	chr1A	518700001	519300000	15.8355	TraesCS1A01G330400, TraesCS1A01G329800, TraesCS1A01G330300, TraesCS1A01G329900, TraesCS1A01G330500, TraesCS1A01G330100, TraesCS1A01G330000, TraesCS1A01G330200, TraesCS1A01G330600
23	chr1A	519600001	520000000	11.7414	TraesCS1A01G331000, TraesCS1A01G330900, TraesCS1A01G330700, TraesCS1A01G330800
24	chr2A	13400001	13500000	18.0907	TraesCS2A01G029900, TraesCS2A01G029800
25	chr2A	13800001	13900000	13.9169	TraesCS2A01G030100, TraesCS2A01G030000, TraesCS2A01G030200
26	chr2A	15000001	15200000	370.973	TraesCS2A01G034500, TraesCS2A01G034300, TraesCS2A01G034200, TraesCS2A01G034100, TraesCS2A01G034000, TraesCS2A01G034600, TraesCS2A01G033900, TraesCS2A01G033700, TraesCS2A01G034700, TraesCS2A01G034400, TraesCS2A01G033800
27	chr2A	24500001	24600000	22.2917	TraesCS2A01G058800, TraesCS2A01G058600, TraesCS2A01G058500, TraesCS2A01G058700
28	chr2A	25400001	25600000	70.3356	TraesCS2A01G059700, TraesCS2A01G059800, TraesCS2A01G059600, TraesCS2A01G059500
29	chr2A	613200001	614000000	30.167	TraesCS2A01G370600, TraesCS2A01G370900, TraesCS2A01G371800, TraesCS2A01G370800, TraesCS2A01G371600, TraesCS2A01G371100, TraesCS2A01G371700, TraesCS2A01G371300, TraesCS2A01G371200, TraesCS2A01G371400, TraesCS2A01G371000, TraesCS2A01G370700, TraesCS2A01G371500, TraesCS2A01G370500
30	chr2A	619700001	619800000	18.3561	TraesCS2A01G377500, TraesCS2A01G377400, TraesCS2A01G377700, TraesCS2A01G377300, TraesCS2A01G377600
31	chr2A	622800001	623200000	16.8665	TraesCS2A01G380000, TraesCS2A01G379900, TraesCS2A01G380100
32	chr2A	624300001	624500000	21.6781	TraesCS2A01G381000, TraesCS2A01G381100, TraesCS2A01G380900, TraesCS2A01G380700, TraesCS2A01G380800
33	chr2A	624700001	625700000	19.6409	TraesCS2A01G382200, TraesCS2A01G381700, TraesCS2A01G381300, TraesCS2A01G382000, TraesCS2A01G381400, TraesCS2A01G381500, TraesCS2A01G381200, TraesCS2A01G382100, TraesCS2A01G381900, TraesCS2A01G381600, TraesCS2A01G381800
34	chr2A	626300001	626900000	15.8901	TraesCS2A01G382500
35	chr2A	627300001	627600000	25.7531	TraesCS2A01G382800, TraesCS2A01G382700, TraesCS2A01G382900
36	chr2A	627800001	628100000	11.5388	TraesCS2A01G383200, TraesCS2A01G383300
37	chr2A	628300001	628400000	16.8024
38	chr2A	628800001	629100000	15.9699
39	chr2A	629600001	629700000	16.9921	TraesCS2A01G384400
40	chr2A	630300001	630700000	16.9016
41	chr2A	631000001	631200000	13.939
42	chr2A	631400001	631500000	12.7633
43	chr2A	637700001	638000000	18.4106	TraesCS2A01G389400, TraesCS2A01G389300
44	chr2A	638300001	639000000	20.759	TraesCS2A01G389600, TraesCS2A01G389900, TraesCS2A01G389800, TraesCS2A01G390000, TraesCS2A01G389700
45	chr2A	639200001	639800000	15.9239	TraesCS2A01G390300
46	chr2A	640200001	640500000	16.2019	TraesCS2A01G390700, TraesCS2A01G390800
47	chr2A	640700001	640900000	12.1399	TraesCS2A01G391000, TraesCS2A01G391100, TraesCS2A01G391200
48	chr2A	641100001	641200000	13.4296
49	chr2A	641900001	642000000	12.5483	TraesCS2A01G391600, TraesCS2A01G391700
50	chr2A	650300001	650600000	14.7139
51	chr3A	80100001	80700000	15.2777	TraesCS3A01G113200, TraesCS3A01G112800, TraesCS3A01G113400, TraesCS3A01G113600, TraesCS3A01G113100, TraesCS3A01G113300, TraesCS3A01G113500, TraesCS3A01G112700, TraesCS3A01G113000, TraesCS3A01G112900
52	chr3A	81200001	81500000	17.4385	TraesCS3A01G113900, TraesCS3A01G114000
53	chr3A	90500001	90600000	12.071
54	chr3A	467000001	467100000	18.7355	TraesCS3A01G248900
55	chr3A	594700001	594800000	14.2378	TraesCS3A01G345400
56	chr3A	709000001	709100000	23.4125	TraesCS3A01G477200, TraesCS3A01G477100
57	chr3A	740400001	740500000	11.3357
58	chr3A	741000001	741100000	31.1742
59	chr3A	741700001	741800000	11.9346	TraesCS3A01G527300
60	chr4A	18400001	20200000	48.6669	TraesCS4A01G027900, TraesCS4A01G028200, TraesCS4A01G027600, TraesCS4A01G027500, TraesCS4A01G027000, TraesCS4A01G026900, TraesCS4A01G028000, TraesCS4A01G027200, TraesCS4A01G027300, TraesCS4A01G027800, TraesCS4A01G027700, TraesCS4A01G027400, TraesCS4A01G027100, TraesCS4A01G028100
61	chr4A	20700001	21000000	15.9846
62	chr4A	268300001	268400000	12.257
63	chr4A	268800001	269100000	14.3358
64	chr5A	597900001	598900000	40.6351	TraesCS5A01G408400, TraesCS5A01G409100, TraesCS5A01G407300, TraesCS5A01G408700, TraesCS5A01G407800, TraesCS5A01G408800, TraesCS5A01G407400, TraesCS5A01G407200, TraesCS5A01G408600, TraesCS5A01G409200, TraesCS5A01G408200, TraesCS5A01G408300, TraesCS5A01G407500, TraesCS5A01G408900, TraesCS5A01G408000, TraesCS5A01G407700, TraesCS5A01G408500, TraesCS5A01G407600, TraesCS5A01G409300, TraesCS5A01G408100,…
65	chr5A	607000001	607100000	18.7395
66	chr5A	607400001	607600000	13.9475
67	chr5A	637200001	637300000	14.2565
68	chr5A	637600001	637700000	12.4066	TraesCS5A01G457700
69	chr5A	638100001	638400000	25.3877	TraesCS5A01G458100, TraesCS5A01G458200
70	chr5A	639200001	639800000	29.4818	TraesCS5A01G459000, TraesCS5A01G459200, TraesCS5A01G459100
71	chr5A	640300001	640400000	22.4318	TraesCS5A01G459700, TraesCS5A01G459800
72	chr5A	658200001	658300000	11.8705
73	chr5A	658500001	658600000	12.7856	TraesCS5A01G488500, TraesCS5A01G488600
74	chr5A	659800001	661200000	19.8155	TraesCS5A01G491500, TraesCS5A01G492000, TraesCS5A01G491200, TraesCS5A01G491900, TraesCS5A01G491600, TraesCS5A01G492100, TraesCS5A01G490900, TraesCS5A01G491300, TraesCS5A01G490300, TraesCS5A01G491400, TraesCS5A01G491800, TraesCS5A01G490700, TraesCS5A01G490800, TraesCS5A01G490400, TraesCS5A01G490500, TraesCS5A01G491000, TraesCS5A01G491100, TraesCS5A01G491700, TraesCS5A01G490600
75	chr6A	515300001	515400000	11.5906
76	chr7A	41000001	41400000	34.4216	TraesCS7A01G075300
77	chr7A	93200001	93300000	22.1494	TraesCS7A01G142200, TraesCS7A01G142300, TraesCS7A01G142400
78	chr7A	93500001	94300000	17.31	TraesCS7A01G142600, TraesCS7A01G142700
79	chr7A	94600001	94800000	22.1477	TraesCS7A01G143800, TraesCS7A01G143900, TraesCS7A01G143700
80	chr7A	96100001	96200000	15.7964	TraesCS7A01G144900
81	chr7A	176400001	183600000	43.1347	TraesCS7A01G215200, TraesCS7A01G213300, TraesCS7A01G216000, TraesCS7A01G215000, TraesCS7A01G214300, TraesCS7A01G214200, TraesCS7A01G214800, TraesCS7A01G215900, TraesCS7A01G216600, TraesCS7A01G212900, TraesCS7A01G214600, TraesCS7A01G213400, TraesCS7A01G216100, TraesCS7A01G213700, TraesCS7A01G213200, TraesCS7A01G216300, TraesCS7A01G215600, TraesCS7A01G214500, TraesCS7A01G214400, TraesCS7A01G216500,…
82	chr7A	183800001	183900000	12.3765	TraesCS7A01G217300
83	chr7A	184900001	185500000	13.5688	TraesCS7A01G218100, TraesCS7A01G218300, TraesCS7A01G218200
84	chr7A	185700001	189300000	17.5559	TraesCS7A01G220100, TraesCS7A01G220500, TraesCS7A01G219200, TraesCS7A01G219900, TraesCS7A01G220000, TraesCS7A01G218900, TraesCS7A01G219700, TraesCS7A01G219500, TraesCS7A01G218800, TraesCS7A01G220200, TraesCS7A01G219400, TraesCS7A01G219800, TraesCS7A01G219100, TraesCS7A01G220400, TraesCS7A01G220300, TraesCS7A01G220600, TraesCS7A01G219300, TraesCS7A01G218700, TraesCS7A01G219000, TraesCS7A01G219600
85	chr7A	191100001	191200000	11.8259	TraesCS7A01G221800
86	chr7A	191600001	191700000	13.3273	TraesCS7A01G222400, TraesCS7A01G222100, TraesCS7A01G222200, TraesCS7A01G222300
87	chr7A	195400001	195500000	17.8291	TraesCS7A01G226100, TraesCS7A01G226000
88	chr7A	195800001	198000000	20.7607	TraesCS7A01G227000, TraesCS7A01G226800, TraesCS7A01G227200, TraesCS7A01G226900, TraesCS7A01G226500, TraesCS7A01G227300, TraesCS7A01G227100, TraesCS7A01G226700, TraesCS7A01G226600
89	chr7A	203700001	204200000	13.293	TraesCS7A01G232800, TraesCS7A01G232700, TraesCS7A01G232600, TraesCS7A01G233000, TraesCS7A01G232900
90	chr7A	204400001	204700000	13.549	TraesCS7A01G233100
91	chr7A	204900001	205200000	12.7949	TraesCS7A01G233300, TraesCS7A01G233200, TraesCS7A01G233400
92	chr7A	205600001	206000000	13.6938	TraesCS7A01G233900
93	chr7A	238900001	241700000	44.819	TraesCS7A01G254300, TraesCS7A01G253500, TraesCS7A01G254800, TraesCS7A01G254200, TraesCS7A01G254700, TraesCS7A01G254500, TraesCS7A01G254000, TraesCS7A01G254100, TraesCS7A01G254600, TraesCS7A01G253700, TraesCS7A01G253600, TraesCS7A01G253800, TraesCS7A01G254400, TraesCS7A01G253900
94	chr7A	459200001	463700000	36.4201	TraesCS7A01G320800, TraesCS7A01G319800, TraesCS7A01G320900, TraesCS7A01G320100, TraesCS7A01G319000, TraesCS7A01G318900, TraesCS7A01G321100, TraesCS7A01G320000, TraesCS7A01G319700, TraesCS7A01G320700, TraesCS7A01G321000, TraesCS7A01G319100, TraesCS7A01G320500, TraesCS7A01G319500, TraesCS7A01G320600, TraesCS7A01G320300, TraesCS7A01G319200, TraesCS7A01G319900, TraesCS7A01G320400, TraesCS7A01G320200,…
95	chr7A	464000001	471600000	49.5993	TraesCS7A01G323600, TraesCS7A01G323200, TraesCS7A01G322100, TraesCS7A01G323000, TraesCS7A01G322600, TraesCS7A01G322700, TraesCS7A01G324000, TraesCS7A01G324100, TraesCS7A01G323800, TraesCS7A01G323300, TraesCS7A01G321600, TraesCS7A01G321500, TraesCS7A01G321900, TraesCS7A01G322300, TraesCS7A01G324400, TraesCS7A01G322000, TraesCS7A01G322800, TraesCS7A01G323900, TraesCS7A01G321800, TraesCS7A01G321400,…
96	chr7A	472200001	472300000	11.2722
97	chr7A	473600001	475200000	29.1648	TraesCS7A01G325900, TraesCS7A01G325400, TraesCS7A01G326500, TraesCS7A01G326600, TraesCS7A01G325700, TraesCS7A01G325500, TraesCS7A01G326900, TraesCS7A01G325800, TraesCS7A01G326400, TraesCS7A01G326200, TraesCS7A01G326700, TraesCS7A01G325600, TraesCS7A01G326100, TraesCS7A01G326000, TraesCS7A01G326300, TraesCS7A01G326800, TraesCS7A01G325300
98	chr7A	476400001	476500000	11.2566
99	chr7A	476800001	476900000	11.4704
100	chr7A	477300001	479000000	17.7139	TraesCS7A01G328500, TraesCS7A01G329000, TraesCS7A01G328900, TraesCS7A01G328800, TraesCS7A01G329200, TraesCS7A01G328600, TraesCS7A01G329100, TraesCS7A01G328700
101	chr7A	479200001	482700000	24.0109	TraesCS7A01G329800, TraesCS7A01G330000, TraesCS7A01G330200, TraesCS7A01G329400, TraesCS7A01G329900, TraesCS7A01G329600, TraesCS7A01G329500, TraesCS7A01G330100, TraesCS7A01G329700, TraesCS7A01G329300
102	chr7A	482900001	483300000	18.7998
103	chr7A	483500001	483800000	15.1399	TraesCS7A01G330500, TraesCS7A01G330400
104	chr7A	653700001	654200000	33.4503	TraesCS7A01G458900, TraesCS7A01G459100, TraesCS7A01G459000
105	chr7A	655900001	656000000	11.3114
106	chr7A	657200001	657300000	15.0147
107	chr7A	669500001	669600000	14.3603	TraesCS7A01G474000, TraesCS7A01G473900
108	chr1B	357200001	357300000	11.2499	TraesCS1B01G199000, TraesCS1B01G199100
109	chr1B	357600001	357900000	15.3392	TraesCS1B01G199600, TraesCS1B01G199700
110	chr1B	358100001	358800000	18.95
111	chr1B	359200001	359300000	13.4958	TraesCS1B01G200600, TraesCS1B01G200500, TraesCS1B01G200400, TraesCS1B01G200300
112	chr1B	359700001	359900000	14.4851	TraesCS1B01G200900, TraesCS1B01G201000
113	chr1B	479400001	479500000	11.7524
114	chr1B	480500001	480700000	20.4979	TraesCS1B01G273500
115	chr2B	34300001	35300000	38.0592	TraesCS2B01G067600, TraesCS2B01G068000, TraesCS2B01G068400, TraesCS2B01G067900, TraesCS2B01G068300, TraesCS2B01G068700, TraesCS2B01G068100, TraesCS2B01G068200, TraesCS2B01G067700, TraesCS2B01G068500, TraesCS2B01G067800, TraesCS2B01G068600
116	chr2B	35500001	36400000	23.0256	TraesCS2B01G069100, TraesCS2B01G069200
117	chr2B	37100001	37300000	64.4982	TraesCS2B01G070300, TraesCS2B01G070100, TraesCS2B01G070200, TraesCS2B01G070000
118	chr2B	38500001	38600000	12.3633
119	chr2B	39100001	39200000	12.0277	TraesCS2B01G073100, TraesCS2B01G073000, TraesCS2B01G072900
120	chr2B	39400001	40000000	26.9477	TraesCS2B01G074000, TraesCS2B01G073600, TraesCS2B01G073900, TraesCS2B01G073700, TraesCS2B01G073800
121	chr2B	54200001	54300000	34.8064	TraesCS2B01G093700, TraesCS2B01G093800
122	chr2B	147000001	147100000	15.0979
123	chr2B	198200001	198300000	13.617
124	chr2B	489100001	489200000	12.3667
125	chr3B	24100001	24200000	18.3166
126	chr3B	98000001	99700000	22.7131	TraesCS3B01G125300, TraesCS3B01G125100, TraesCS3B01G125000, TraesCS3B01G124800, TraesCS3B01G125200, TraesCS3B01G124600, TraesCS3B01G124900, TraesCS3B01G124700
127	chr3B	100000001	100100000	13.1185
128	chr3B	100600001	100800000	12.7897
129	chr3B	607500001	608300000	18.8027	TraesCS3B01G387100, TraesCS3B01G387000, TraesCS3B01G387200
130	chr3B	608500001	609400000	14.103	TraesCS3B01G387300, TraesCS3B01G387400
131	chr3B	609700001	609800000	12.4331
132	chr3B	773100001	773200000	15.0806	TraesCS3B01G532700
133	chr3B	773400001	773500000	11.4857
134	chr3B	785300001	785400000	13.9085	TraesCS3B01G550500, TraesCS3B01G550400
135	chr3B	828500001	828600000	76.281	TraesCS3B01G609500
136	chr4B	47600001	47900000	14.0382	TraesCS4B01G057800, TraesCS4B01G057600, TraesCS4B01G057700
137	chr4B	48300001	48400000	11.2417
138	chr4B	58800001	58900000	11.3506
139	chr4B	77300001	77400000	12.9432	TraesCS4B01G079500
140	chr4B	88600001	88800000	16.3388
141	chr4B	191800001	191900000	12.6816
142	chr4B	192100001	192400000	18.8314	TraesCS4B01G144000
143	chr4B	192600001	192700000	12.6873
144	chr4B	193700001	193800000	11.6182
145	chr4B	197100001	197200000	13.6884
146	chr4B	197800001	197900000	11.6493
147	chr4B	198100001	198200000	11.3922
148	chr4B	198600001	198700000	11.6579
149	chr4B	198900001	199000000	11.2369
150	chr4B	200000001	200100000	12.5994
151	chr4B	200500001	200600000	13.5783
152	chr4B	202700001	203000000	12.5916
153	chr4B	203800001	203900000	12.8601	TraesCS4B01G145400
154	chr4B	204600001	204700000	13.1139
155	chr4B	206900001	207000000	11.3857
156	chr4B	209200001	209500000	24.6292	TraesCS4B01G147400, TraesCS4B01G147700, TraesCS4B01G146900, TraesCS4B01G147600, TraesCS4B01G147100, TraesCS4B01G146800, TraesCS4B01G146700, TraesCS4B01G147000, TraesCS4B01G147500, TraesCS4B01G147300, TraesCS4B01G146600, TraesCS4B01G147200
157	chr4B	210300001	210400000	11.4281
158	chr4B	211400001	211500000	14.6422
159	chr4B	214900001	215000000	11.6843	TraesCS4B01G148500
160	chr4B	215500001	215700000	12.6943
161	chr4B	218300001	218400000	12.7923
162	chr4B	219300001	219400000	12.8983
163	chr4B	219700001	219800000	12.8119
164	chr4B	221500001	221600000	11.4595
165	chr4B	222700001	222800000	11.7216
166	chr4B	223400001	223500000	12.0302
167	chr4B	224400001	224700000	11.8748
168	chr4B	226200001	226300000	11.2513
169	chr4B	226700001	226800000	14.3059
170	chr4B	227000001	227300000	13.1022
171	chr4B	229500001	229600000	11.2891
172	chr4B	231600001	231900000	12.6239
173	chr4B	232400001	232500000	11.5898
174	chr4B	234800001	234900000	19.1154
175	chr4B	240200001	240300000	12.0097	TraesCS4B01G151200
176	chr4B	241100001	241300000	13.8976
177	chr4B	241500001	241700000	16.6466
178	chr4B	242300001	242400000	13.7563
179	chr4B	243400001	243600000	12.5053
180	chr4B	243800001	243900000	15.4213
181	chr4B	244900001	245100000	13.9191	TraesCS4B01G151700
182	chr4B	245600001	245700000	12.5445
183	chr4B	248200001	248300000	11.6188
184	chr4B	249200001	249500000	13.1151
185	chr4B	251400001	251500000	12.3964
186	chr4B	251700001	252000000	12.0601
187	chr4B	252300001	252400000	20.0991
188	chr4B	256000001	256300000	11.9694
189	chr4B	257300001	257400000	11.4262
190	chr4B	257600001	257700000	15.2321
191	chr4B	258900001	259000000	15.3667
192	chr4B	259200001	259400000	14.5822
193	chr4B	259700001	259800000	12.0254	TraesCS4B01G153100
194	chr4B	260400001	260500000	13.8026
195	chr4B	260800001	260900000	18.4931
196	chr4B	261500001	261600000	11.5481
197	chr4B	262000001	262100000	11.4562
198	chr4B	262500001	262600000	11.6065
199	chr4B	263900001	264000000	13.2563
200	chr4B	270500001	270600000	14.0604	TraesCS4B01G154000
201	chr4B	273200001	273300000	11.9545	TraesCS4B01G154300
202	chr4B	273800001	273900000	12.4888
203	chr4B	274100001	274200000	12.3619
204	chr4B	275300001	275400000	11.3887
205	chr4B	276300001	276500000	13.1402	TraesCS4B01G155100
206	chr4B	277300001	277400000	14.041	TraesCS4B01G155400, TraesCS4B01G155300
207	chr4B	278300001	278400000	13.7479
208	chr4B	278700001	278800000	11.7098
209	chr4B	283000001	283100000	11.4728
210	chr4B	285400001	285600000	14.0322	TraesCS4B01G156000
211	chr4B	285800001	287000000	15.1282	TraesCS4B01G156200, TraesCS4B01G156400, TraesCS4B01G156300
212	chr4B	287300001	287800000	13.3446
213	chr4B	288500001	288700000	13.0788
214	chr4B	288900001	289000000	11.7306
215	chr4B	289200001	289300000	14.5049
216	chr4B	290000001	290100000	11.4163
217	chr4B	290500001	290900000	16.6746
218	chr4B	291500001	291600000	11.4247
219	chr4B	291900001	292100000	11.9303
220	chr4B	292600001	292700000	11.9509
221	chr4B	293700001	293800000	11.8785
222	chr4B	294000001	294100000	14.9428
223	chr4B	294400001	295400000	17.1473	TraesCS4B01G157200, TraesCS4B01G157100
224	chr4B	296600001	296700000	13.5003
225	chr4B	297500001	297600000	12.0444
226	chr4B	299100001	299200000	14.5289
227	chr4B	299800001	299900000	11.9751
228	chr4B	300400001	300800000	12.4625
229	chr4B	301300001	301400000	11.7695
230	chr4B	302000001	302400000	13.5432
231	chr4B	302700001	302800000	11.7703
232	chr4B	303100001	303400000	17.5388
233	chr4B	304500001	304700000	14.8367
234	chr4B	305000001	305200000	14.2893
235	chr4B	305600001	305700000	11.336
236	chr4B	306300001	306400000	12.0721
237	chr4B	306700001	306800000	12.6304
238	chr4B	310300001	310500000	14.5711	TraesCS4B01G159800, TraesCS4B01G159700
239	chr4B	311100001	311200000	12.0974
240	chr4B	311400001	311500000	13.3776
241	chr4B	312400001	312500000	11.5895
242	chr4B	312800001	312900000	12.6649
243	chr4B	313100001	313200000	15.3144
244	chr4B	315200001	315300000	11.6285
245	chr4B	316000001	316100000	13.1923
246	chr4B	316300001	316400000	13.0103	TraesCS4B01G161000
247	chr4B	317300001	317400000	14.0015
248	chr4B	320500001	320600000	11.7478
249	chr4B	323400001	323500000	11.4472
250	chr4B	325300001	325400000	12.1608
251	chr4B	326200001	326600000	13.2715
252	chr4B	326800001	326900000	13.5929
253	chr4B	327800001	327900000	12.4577
254	chr4B	328100001	328500000	13.0993	TraesCS4B01G162700, TraesCS4B01G162600
255	chr4B	328800001	328900000	13.3206
256	chr4B	330100001	330200000	12.1323
257	chr4B	330400001	330700000	11.9814
258	chr4B	331800001	331900000	14.602
259	chr4B	333000001	333100000	17.3957
260	chr4B	334100001	334200000	11.6154	TraesCS4B01G163500
261	chr4B	337400001	337700000	12.722
262	chr4B	339000001	339100000	12.165
263	chr4B	340000001	340100000	13.2339
264	chr4B	340500001	340600000	11.4795
265	chr4B	341400001	341500000	13.5124
266	chr4B	341900001	342000000	11.7627
267	chr4B	342600001	342800000	11.8383
268	chr4B	343600001	343700000	13.8791	TraesCS4B01G164600
269	chr4B	343900001	344000000	12.4769
270	chr4B	344500001	344600000	12.7711
271	chr4B	345700001	345800000	11.9366
272	chr4B	346000001	346100000	11.7084
273	chr4B	346500001	347400000	16.2469	TraesCS4B01G165100
274	chr4B	347700001	348000000	13.1105	TraesCS4B01G165200
275	chr4B	348400001	348700000	12.2685
276	chr4B	349800001	349900000	11.2478
277	chr4B	350200001	350500000	12.6681	TraesCS4B01G165600
278	chr4B	351300001	351400000	12.9291
279	chr4B	351800001	352000000	12.8528	TraesCS4B01G165800
280	chr4B	352300001	352400000	13.7985
281	chr4B	353400001	353600000	13.6446
282	chr4B	354300001	354400000	12.8445	TraesCS4B01G166000
283	chr4B	354900001	355000000	14.4444
284	chr4B	355400001	355500000	12.6504
285	chr4B	356300001	356800000	13.9205
286	chr4B	357800001	357900000	12.7415
287	chr4B	358400001	358600000	13.282	TraesCS4B01G166300
288	chr4B	359500001	359600000	12.5402
289	chr4B	359800001	360100000	14.7496
290	chr4B	361300001	361400000	12.7267
291	chr4B	361700001	361800000	12.2034
292	chr4B	362000001	362100000	13.0469
293	chr4B	362500001	363200000	14.6075	TraesCS4B01G166900
294	chr4B	363500001	363600000	11.4342
295	chr4B	365000001	365100000	13.2594
296	chr4B	365300001	365400000	11.9089
297	chr4B	366700001	366800000	14.2298
298	chr4B	367000001	367100000	12.977
299	chr4B	368200001	368600000	12.5117	TraesCS4B01G168500, TraesCS4B01G168400
300	chr4B	368800001	369100000	15.6092	TraesCS4B01G168700
301	chr4B	369400001	369500000	12.2551	TraesCS4B01G169100
302	chr4B	369800001	369900000	14.2134	TraesCS4B01G169400
303	chr4B	371900001	372100000	14.1703	TraesCS4B01G170000
304	chr4B	372600001	372700000	11.5208
305	chr4B	372900001	373000000	11.3764	TraesCS4B01G170400
306	chr4B	373900001	374200000	16.8781	TraesCS4B01G170800, TraesCS4B01G170900, TraesCS4B01G170700
307	chr4B	374700001	374900000	18.4361	TraesCS4B01G171200
308	chr4B	375400001	375700000	15.7932	TraesCS4B01G171500
309	chr4B	448800001	449000000	198.869	TraesCS4B01G210200, TraesCS4B01G210100
310	chr4B	456600001	456700000	14.8009	TraesCS4B01G216800
311	chr4B	634100001	634200000	11.5397	TraesCS4B01G341100
312	chr5B	329100001	329200000	11.8042
313	chr5B	329600001	329900000	15.9409
314	chr5B	330400001	330500000	11.6652	TraesCS5B01G181100
315	chr5B	331200001	331400000	12.822	TraesCS5B01G181700, TraesCS5B01G181500, TraesCS5B01G181800, TraesCS5B01G182000, TraesCS5B01G181600, TraesCS5B01G181400, TraesCS5B01G181900
316	chr5B	420100001	420200000	24.3373	TraesCS5B01G240100, TraesCS5B01G240000
317	chr5B	420900001	421000000	18.4698	TraesCS5B01G240900, TraesCS5B01G240800
318	chr5B	433000001	433200000	14.0314	TraesCS5B01G250900
319	chr5B	433400001	433500000	16.7502
320	chr5B	434100001	434900000	16.387	TraesCS5B01G252000, TraesCS5B01G251700, TraesCS5B01G252200, TraesCS5B01G251900, TraesCS5B01G252100, TraesCS5B01G251800
321	chr5B	435200001	436000000	28.1385	TraesCS5B01G253000, TraesCS5B01G252700, TraesCS5B01G252800, TraesCS5B01G252600, TraesCS5B01G252900
322	chr5B	673300001	673400000	11.8714	TraesCS5B01G508300
323	chr5B	673700001	674000000	14.2691	TraesCS5B01G508800, TraesCS5B01G508700
324	chr5B	674400001	674500000	12.1399	TraesCS5B01G509300
325	chr5B	674700001	674800000	14.2976
326	chr5B	676500001	676700000	14.0293	TraesCS5B01G511400, TraesCS5B01G511200, TraesCS5B01G511300
327	chr5B	677200001	677300000	11.9994
328	chr6B	44600001	44700000	41.8668	TraesCS6B01G066700
329	chr6B	499300001	499400000	11.8209
330	chr6B	500200001	500600000	12.0418	TraesCS6B01G276500, TraesCS6B01G276600, TraesCS6B01G276400, TraesCS6B01G276300
331	chr6B	500800001	500900000	13.8596	TraesCS6B01G276700
332	chr6B	501400001	501500000	12.742
333	chr6B	501800001	503100000	213.733	TraesCS6B01G277600, TraesCS6B01G278000, TraesCS6B01G277800, TraesCS6B01G277700, TraesCS6B01G277900, TraesCS6B01G277500
334	chr6B	503500001	506800000	34.7965	TraesCS6B01G280200, TraesCS6B01G279100, TraesCS6B01G278200, TraesCS6B01G278100, TraesCS6B01G280000, TraesCS6B01G278600, TraesCS6B01G279500, TraesCS6B01G278700, TraesCS6B01G278400, TraesCS6B01G279700, TraesCS6B01G279900, TraesCS6B01G278500, TraesCS6B01G280100, TraesCS6B01G279200, TraesCS6B01G280400, TraesCS6B01G280300, TraesCS6B01G279400, TraesCS6B01G278900, TraesCS6B01G279600, TraesCS6B01G278300,…
335	chr6B	507500001	509900000	20.8069	TraesCS6B01G282800, TraesCS6B01G282400, TraesCS6B01G282100, TraesCS6B01G282600, TraesCS6B01G281800, TraesCS6B01G282700, TraesCS6B01G281700, TraesCS6B01G281300, TraesCS6B01G282500, TraesCS6B01G281500, TraesCS6B01G281400, TraesCS6B01G282200, TraesCS6B01G281900, TraesCS6B01G282300, TraesCS6B01G281600, TraesCS6B01G282000
336	chr6B	510300001	514700000	32.1886	TraesCS6B01G285300, TraesCS6B01G285400, TraesCS6B01G283500, TraesCS6B01G284300, TraesCS6B01G285000, TraesCS6B01G283200, TraesCS6B01G283400, TraesCS6B01G283100, TraesCS6B01G284100, TraesCS6B01G283600, TraesCS6B01G284800, TraesCS6B01G284500, TraesCS6B01G283300, TraesCS6B01G283000, TraesCS6B01G283800, TraesCS6B01G284600, TraesCS6B01G284900, TraesCS6B01G284000, TraesCS6B01G284700, TraesCS6B01G285500,…
337	chr7B	72700001	72800000	13.3435	TraesCS7B01G067400
338	chr7B	499600001	499700000	11.5926
339	chr1D	20600001	21800000	32.6916	TraesCS1D01G042400, TraesCS1D01G042600, TraesCS1D01G042200, TraesCS1D01G042500, TraesCS1D01G042300, TraesCS1D01G042700
340	chr1D	25700001	25900000	21.1945	TraesCS1D01G046000, TraesCS1D01G046100, TraesCS1D01G046200
341	chr1D	450000001	450100000	14.162
342	chr1D	468500001	469000000	39.5214	TraesCS1D01G403800, TraesCS1D01G403900
343	chr1D	475700001	475800000	23.6302	TraesCS1D01G417400, TraesCS1D01G417500, TraesCS1D01G417600
344	chr1D	476000001	476100000	19.5474
345	chr1D	476400001	477100000	38.5866	TraesCS1D01G420600, TraesCS1D01G420100, TraesCS1D01G419800, TraesCS1D01G420500, TraesCS1D01G419900, TraesCS1D01G419400, TraesCS1D01G420000, TraesCS1D01G420300, TraesCS1D01G419500, TraesCS1D01G419600, TraesCS1D01G420200, TraesCS1D01G420400, TraesCS1D01G419700
346	chr1D	477300001	477400000	20.1876
347	chr2D	2900001	3100000	21.5469	TraesCS2D01G006300, TraesCS2D01G006200, TraesCS2D01G005900, TraesCS2D01G005700, TraesCS2D01G006600, TraesCS2D01G005800, TraesCS2D01G006500, TraesCS2D01G006700, TraesCS2D01G006400, TraesCS2D01G005600, TraesCS2D01G006100, TraesCS2D01G006000
348	chr2D	3700001	3800000	12.3018	TraesCS2D01G007000, TraesCS2D01G007100
349	chr2D	4100001	4200000	20.7983	TraesCS2D01G007800, TraesCS2D01G007600, TraesCS2D01G007700
350	chr2D	5300001	6000000	50.7577	TraesCS2D01G011100, TraesCS2D01G012200, TraesCS2D01G012500, TraesCS2D01G010500, TraesCS2D01G011400, TraesCS2D01G011200, TraesCS2D01G010800, TraesCS2D01G012000, TraesCS2D01G011600, TraesCS2D01G012300, TraesCS2D01G011000, TraesCS2D01G010900, TraesCS2D01G012600, TraesCS2D01G011500, TraesCS2D01G011800, TraesCS2D01G011900, TraesCS2D01G012100, TraesCS2D01G010600, TraesCS2D01G011700, TraesCS2D01G012400,…
351	chr2D	6800001	6900000	22.8496	TraesCS2D01G014000, TraesCS2D01G013900
352	chr2D	18400001	18500000	17.038
353	chr2D	26100001	26200000	13.634
354	chr2D	26600001	26800000	38.7848	TraesCS2D01G062900
355	chr2D	27000001	27900000	32.0897	TraesCS2D01G065000, TraesCS2D01G065300, TraesCS2D01G063100, TraesCS2D01G063500, TraesCS2D01G063700, TraesCS2D01G063800, TraesCS2D01G064100, TraesCS2D01G063400, TraesCS2D01G065500, TraesCS2D01G063000, TraesCS2D01G064700, TraesCS2D01G063600, TraesCS2D01G063300, TraesCS2D01G064000, TraesCS2D01G065100, TraesCS2D01G065200, TraesCS2D01G064500, TraesCS2D01G063900, TraesCS2D01G064900, TraesCS2D01G064400,…
356	chr2D	31000001	31200000	18.4308
357	chr2D	32800001	33300000	27.8915	TraesCS2D01G077700, TraesCS2D01G077300, TraesCS2D01G077200, TraesCS2D01G077400, TraesCS2D01G076900, TraesCS2D01G077800, TraesCS2D01G077500, TraesCS2D01G077100, TraesCS2D01G077600, TraesCS2D01G077000
358	chr2D	34100001	34600000	22.3926	TraesCS2D01G080500, TraesCS2D01G080000, TraesCS2D01G080400, TraesCS2D01G080600, TraesCS2D01G080300, TraesCS2D01G080700, TraesCS2D01G080100, TraesCS2D01G080200
359	chr2D	34800001	34900000	14.8013	TraesCS2D01G080800
360	chr2D	35200001	35300000	11.2604	TraesCS2D01G081900, TraesCS2D01G082000, TraesCS2D01G081800
361	chr2D	37300001	37400000	11.4773	TraesCS2D01G086800, TraesCS2D01G086900
362	chr2D	189400001	190000000	20.9222	TraesCS2D01G222500, TraesCS2D01G222800, TraesCS2D01G222700, TraesCS2D01G222400, TraesCS2D01G222900, TraesCS2D01G222600
363	chr2D	367500001	367600000	11.9774	TraesCS2D01G287300
364	chr2D	379100001	379400000	13.1761	TraesCS2D01G296700
365	chr2D	626800001	626900000	11.9153	TraesCS2D01G551200
366	chr2D	631600001	631700000	126.522
367	chr3D	43600001	43800000	24.6249	TraesCS3D01G086200, TraesCS3D01G086300, TraesCS3D01G086600, TraesCS3D01G086400, TraesCS3D01G086500
368	chr3D	44000001	44100000	18.9887	TraesCS3D01G087200, TraesCS3D01G087400, TraesCS3D01G087300
369	chr3D	44300001	44400000	27.9533
370	chr3D	44600001	45300000	20.5458	TraesCS3D01G088900, TraesCS3D01G088300, TraesCS3D01G088200, TraesCS3D01G088500, TraesCS3D01G089100, TraesCS3D01G088700, TraesCS3D01G089000, TraesCS3D01G088400, TraesCS3D01G088800, TraesCS3D01G088100, TraesCS3D01G089300, TraesCS3D01G088000, TraesCS3D01G087900, TraesCS3D01G088600, TraesCS3D01G087800, TraesCS3D01G089200
371	chr3D	45800001	46200000	20.2869	TraesCS3D01G090500, TraesCS3D01G090800, TraesCS3D01G090200, TraesCS3D01G090700, TraesCS3D01G091100, TraesCS3D01G091200, TraesCS3D01G090400, TraesCS3D01G090300, TraesCS3D01G091000, TraesCS3D01G090600, TraesCS3D01G090900
372	chr4D	100001	200000	18.0887
373	chr4D	500001	700000	19.6557	TraesCS4D01G001100, TraesCS4D01G000600, TraesCS4D01G000800, TraesCS4D01G001000, TraesCS4D01G000900, TraesCS4D01G000700
374	chr4D	1500001	1600000	24.95
375	chr4D	475100001	475400000	23.5572	TraesCS4D01G307600, TraesCS4D01G307300, TraesCS4D01G307500, TraesCS4D01G307400
376	chr4D	475600001	476500000	19.9948	TraesCS4D01G308200, TraesCS4D01G308100, TraesCS4D01G308300, TraesCS4D01G307800, TraesCS4D01G307900, TraesCS4D01G308400, TraesCS4D01G307700, TraesCS4D01G308500, TraesCS4D01G308600, TraesCS4D01G308000
377	chr4D	476800001	477000000	16.7647	TraesCS4D01G308700, TraesCS4D01G308800
378	chr4D	485000001	485100000	11.8814	TraesCS4D01G324500, TraesCS4D01G324400
379	chr4D	501000001	501100000	31.2134
380	chr4D	501300001	501800000	97.0804	TraesCS4D01G347700, TraesCS4D01G347800, TraesCS4D01G347500, TraesCS4D01G347600
381	chr5D	440100001	440200000	50.2851	TraesCS5D01G360400, TraesCS5D01G360500, TraesCS5D01G360300
382	chr5D	501100001	501200000	11.9951	TraesCS5D01G454100, TraesCS5D01G454000, TraesCS5D01G453900
383	chr5D	504300001	504400000	19.563
384	chr5D	504800001	504900000	13.0084
385	chr5D	505400001	506100000	31.1778	TraesCS5D01G461600, TraesCS5D01G462200, TraesCS5D01G462100, TraesCS5D01G461400, TraesCS5D01G462400, TraesCS5D01G461500, TraesCS5D01G462000, TraesCS5D01G461300, TraesCS5D01G462300, TraesCS5D01G461700, TraesCS5D01G461900, TraesCS5D01G461800
386	chr5D	511700001	511800000	15.7833
387	chr5D	556100001	556400000	27.6772	TraesCS5D01G548900, TraesCS5D01G548600, TraesCS5D01G548800, TraesCS5D01G549000, TraesCS5D01G548700
388	chr5D	556900001	557000000	84.0343	TraesCS5D01G550200, TraesCS5D01G550400, TraesCS5D01G550300
389	chr5D	557400001	558600000	103.149	TraesCS5D01G552700, TraesCS5D01G553700, TraesCS5D01G553800, TraesCS5D01G554000, TraesCS5D01G551900, TraesCS5D01G554300, TraesCS5D01G552500, TraesCS5D01G552100, TraesCS5D01G552000, TraesCS5D01G553100, TraesCS5D01G551800, TraesCS5D01G552200, TraesCS5D01G552600, TraesCS5D01G551700, TraesCS5D01G552900, TraesCS5D01G552300, TraesCS5D01G553300, TraesCS5D01G554200, TraesCS5D01G553900, TraesCS5D01G553400,…
390	chr5D	563000001	564200000	55.1484	TraesCS5D01G564400, TraesCS5D01G564600, TraesCS5D01G565600, TraesCS5D01G564300, TraesCS5D01G565400, TraesCS5D01G565500, TraesCS5D01G564900, TraesCS5D01G565200, TraesCS5D01G564500, TraesCS5D01G565800, TraesCS5D01G565100, TraesCS5D01G565300, TraesCS5D01G564800, TraesCS5D01G564700, TraesCS5D01G565900, TraesCS5D01G565700, TraesCS5D01G566000, TraesCS5D01G565000
391	chr5D	564600001	564700000	15.6898	TraesCS5D01G566300
392	chr5D	565100001	565200000	13.6837	TraesCS5D01G567200, TraesCS5D01G567400, TraesCS5D01G567300, TraesCS5D01G567500, TraesCS5D01G567600
393	chr5D	565900001	566100000	18.1981	TraesCS5D01G569800, TraesCS5D01G569600, TraesCS5D01G569700
394	chr6D	11500001	11800000	68.0199	TraesCS6D01G029700, TraesCS6D01G029800, TraesCS6D01G030200, TraesCS6D01G030100, TraesCS6D01G029900, TraesCS6D01G030000, TraesCS6D01G030300
395	chr6D	12100001	12200000	50.3593
396	chr6D	12900001	13000000	16.8275
397	chr6D	19300001	19400000	11.8795	TraesCS6D01G044500
398	chr6D	21100001	21300000	13.868
399	chr6D	22000001	22100000	11.7293
400	chr6D	68100001	68200000	24.2724	TraesCS6D01G104600
401	chr6D	68500001	68700000	15.962	TraesCS6D01G105100, TraesCS6D01G105200, TraesCS6D01G105000
402	chr6D	69300001	69400000	12.7613
403	chr6D	69700001	69800000	18.6744	TraesCS6D01G106400
404	chr6D	70300001	70600000	11.6465
405	chr6D	71200001	71400000	12.8845
406	chr6D	456000001	456300000	46.4164	TraesCS6D01G369400, TraesCS6D01G369300, TraesCS6D01G369500
407	chr7D	16500001	16600000	30.505
408	chr7D	16800001	16900000	11.2408
409	chr7D	17900001	18100000	23.7155	TraesCS7D01G034900, TraesCS7D01G035000, TraesCS7D01G035100, TraesCS7D01G035200
410	chr7D	19000001	19400000	26.2684	TraesCS7D01G037800, TraesCS7D01G038000, TraesCS7D01G038100, TraesCS7D01G037900, TraesCS7D01G037700
411	chr7D	71900001	72000000	15.5292
412	chr7D	72700001	72800000	12.6473	TraesCS7D01G117700
413	chr7D	73400001	73500000	13.8089
414	chr7D	75200001	75300000	15.5672	TraesCS7D01G121100
415	chr7D	76400001	76700000	19.5288	TraesCS7D01G122300, TraesCS7D01G122400
416	chr7D	77600001	77800000	14.5317
417	chr7D	78000001	78100000	11.5396	TraesCS7D01G124400
418	chr7D	79000001	79300000	18.3062	TraesCS7D01G126500, TraesCS7D01G126600
419	chr7D	79600001	79700000	21.153	TraesCS7D01G127400, TraesCS7D01G127300
420	chr7D	80300001	80600000	21.6688	TraesCS7D01G128100, TraesCS7D01G128000, TraesCS7D01G128200, TraesCS7D01G128300
421	chr7D	81300001	81400000	20.3017	TraesCS7D01G129200
422	chr7D	81800001	82000000	13.8289	TraesCS7D01G129700, TraesCS7D01G129900, TraesCS7D01G129800
423	chr7D	82500001	82600000	12.6307
424	chr7D	82900001	83000000	14.4041	TraesCS7D01G130700
425	chr7D	83800001	83900000	13.9526	TraesCS7D01G132700
426	chr7D	95100001	95200000	33.5467	TraesCS7D01G148300, TraesCS7D01G148400
427	chr7D	96600001	96700000	11.9072
428	chr7D	96900001	97200000	18.1392
429	chr7D	97500001	97600000	14.6242
430	chr7D	97800001	97900000	18.1742
431	chr7D	98100001	98200000	11.8615
432	chr7D	453200001	453300000	14.4178	TraesCS7D01G352300
433	chr7D	455300001	455400000	11.5237
434	chr7D	503500001	503600000	11.3516
435	chr7D	604200001	604300000	11.417
436	chr7D	604800001	605500000	35.2553	TraesCS7D01G498100, TraesCS7D01G497900, TraesCS7D01G498500, TraesCS7D01G498300, TraesCS7D01G498000, TraesCS7D01G498400, TraesCS7D01G498700, TraesCS7D01G498200, TraesCS7D01G498600, TraesCS7D01G498800
437	chr7D	605700001	606800000	48.2352	TraesCS7D01G500500, TraesCS7D01G500200, TraesCS7D01G500100, TraesCS7D01G499500, TraesCS7D01G500600, TraesCS7D01G500300, TraesCS7D01G499300, TraesCS7D01G499700, TraesCS7D01G500000, TraesCS7D01G499400, TraesCS7D01G500400, TraesCS7D01G499900, TraesCS7D01G499200, TraesCS7D01G499800, TraesCS7D01G499600
438	chr7D	607200001	607300000	32.3473	TraesCS7D01G501500, TraesCS7D01G501600
