# Supplementary material for: Frequent intra- and inter-species introgression shapes the landscape of genetic variation in bread wheat
Source: Genome Biol. 2019 Jul 12;20:136. doi: 10.1186/s13059-019-1744-x (PMC6624984; doi:10.1186/s13059-019-1744-x)
Supplement: Supplementary file 14 — Table S20. Overlapping regions between QTLs and putative selective sweeps at domestication period. (XLSX 21 kb) [file 13059_2019_1744_MOESM14_ESM.xlsx]

## Sheet: Table S20
Table S20 Overlapping regions between QTLs and putative selective sweeps at domestication period. QTLs were classified into four groups (1) Yield related: including GY-grain yield, KW-kernel weight, SNS-spikelet number per spike, KNS-kernel number per spike, and KL-kernel length; (2) Disease resistance: including LSD-leaf spot disease, LR-Reaction to leaf rust, SR-Reaction to Puccinia graminis Pe…
Selective sweeps			QTLs
Chr	Start	End	Trait	Chr	Start	End	QTL size	Reference
2A	40300001	40500000	KW	2A	40402213	44402313	4000100	Junli Zhang et al. Identification and validation of QTL for grain yield and plant water status under contrasting water treatments in fall-sown spring wheats Theoretical and Applied Genetics August 2018, Volume 131, Issue 8, pp 1741–1764
3A	545900001	546200000	HD	3A	528596663	567557675	38961012	Junli Zhang et al. Identification and validation of QTL for grain yield and plant water status under contrasting water treatments in fall-sown spring wheats Theoretical and Applied Genetics August 2018, Volume 131, Issue 8, pp 1741–1764
3A	546400001	547000000	HD	3A	528596663	567557675	38961012	Junli Zhang et al.
3A	552700001	552800000	HD	3A	528596663	567557675	38961012	Junli Zhang et al.
3A	574600001	574900000	KW	3A	574208930	578209030	4000100	Ain, Q.-u., et al., Genome-wide association for grain yield under rainfed conditions in historical wheat cultivars from Pakistan. Frontiers in plant science, 2015. 6: p. 743
3A	577700001	577800000	KW	3A	574208930	578209030	4000100	Ain et al.
3A	578200001	578400000	KW	3A	574208930	578209030	4000100	Ain et al.
4A	488100001	488200000	GY, KW	4A	212683636	574549381	361865745	Junli Zhang et al. Identification and validation of QTL for grain yield and plant water status under contrasting water treatments in fall-sown spring wheats Theoretical and Applied Genetics August 2018, Volume 131, Issue 8, pp 1741–1764
4A	488100001	488200000	HT	4A	212683636	584812071	372128435	Junli Zhang et al. Identification and validation of QTL for grain yield and plant water status under contrasting water treatments in fall-sown spring wheats Theoretical and Applied Genetics August 2018, Volume 131, Issue 8, pp 1741–1764
4A	489500001	489600000	GY, KW	4A	212683636	574549381	361865745	Junli Zhang et al. Identification and validation of QTL for grain yield and plant water status under contrasting water treatments in fall-sown spring wheats Theoretical and Applied Genetics August 2018, Volume 131, Issue 8, pp 1741–1764
4A	489500001	489600000	HT	4A	212683636	584812071	372128435	Junli Zhang et al. Identification and validation of QTL for grain yield and plant water status under contrasting water treatments in fall-sown spring wheats Theoretical and Applied Genetics August 2018, Volume 131, Issue 8, pp 1741–1764
4A	546500001	546600000	HD	4A	544391019	570478598	26087579	Junli Zhang et al. Identification and validation of QTL for grain yield and plant water status under contrasting water treatments in fall-sown spring wheats Theoretical and Applied Genetics August 2018, Volume 131, Issue 8, pp 1741–1764
4A	556900001	557000000	HD	4A	544391019	570478598	26087579	Junli Zhang et al.
4A	557300001	557400000	HD	4A	544391019	570478598	26087579	Junli Zhang et al.
4A	558100001	558200000	HD	4A	544391019	570478598	26087579	Junli Zhang et al.
4A	560500001	560800000	HD	4A	544391019	570478598	26087579	Junli Zhang et al.
4A	573300001	573500000	GY	4A	212683636	574549381	361865745	Junli Zhang et al. Identification and validation of QTL for grain yield and plant water status under contrasting water treatments in fall-sown spring wheats Theoretical and Applied Genetics August 2018, Volume 131, Issue 8, pp 1741–1764
5A	21500001	21600000	LR	5A	17980088	21980285	4000197	Aoun, M., et al., Genome-wide association mapping of leaf rust response in a durum wheat worldwide germplasm collection. The plant genome, 2016. 9(3).
5A	623600001	624000000	KW	5A	623732671	627732771	4000100	Junli Zhang et al. Identification and validation of QTL for grain yield and plant water status under contrasting water treatments in fall-sown spring wheats Theoretical and Applied Genetics August 2018, Volume 131, Issue 8, pp 1741–1764
5A	624200001	624400000	KW	5A	623732671	627732771	4000100	Junli Zhang et al.
5A	624800001	624900000	KW	5A	623732671	627732771	4000100	Junli Zhang et al.
5A	625800001	625900000	KW	5A	623732671	627732771	4000100	Junli Zhang et al.
5A	626500001	626600000	KW	5A	623732671	627732771	4000100	Junli Zhang et al.
5A	627000001	627100000		5A	623732671	627732771	4000100	Junli Zhang et al.
5A	631100001	631200000	GY	5A	630596738	634596958	4000220	Groos, C., et al., Genetic analysis of grain protein-content, grain yield and thousand-kernel weight in bread wheat. Theoretical and Applied Genetics, 2003. 106(6): p. 1032-1040.
5A	631100001	631200000	YR	5A	627704604	631704718	4000114	Kaori Ando, et al.(2018) Genome-wide associations for multiple pest resistances in a Northwestern United States elite spring wheat panel PLoS One. 2018; 13(2): e0191305.
5A	631900001	632200000	GY	5A	630596738	634596958	4000220	Groos, C., et al., Genetic analysis of grain protein-content, grain yield and thousand-kernel weight in bread wheat. Theoretical and Applied Genetics, 2003. 106(6): p. 1032-1040.
5A	633700001	634400000	GY	5A	630596738	634596958	4000220	Groos et al.
5A	670800001	671100000	KNS	5A	669393726	673393921	4000195	Peleg, Z., et al., Genetic analysis of wheat domestication and evolution under domestication. Journal of Experimental Botany, 2011. 62(14): p. 5051-5061.
5A	672900001	673100000	KNS	5A	669393726	673393921	4000195	Peleg et al.
6A	464800001	464900000	HT	6A	396301470	498951660	102650190	Junli Zhang et al. Identification and validation of QTL for grain yield and plant water status under contrasting water treatments in fall-sown spring wheats Theoretical and Applied Genetics August 2018, Volume 131, Issue 8, pp 1741–1764
6A	465100001	465200000		6A	396301470	498951660	102650190	Junli Zhang et al.
6A	467700001	468100000		6A	396301470	498951660	102650190	Junli Zhang et al.
6A	469100001	469200000		6A	396301470	498951660	102650190	Junli Zhang et al.
6A	470300001	470400000		6A	396301470	498951660	102650190	Junli Zhang et al.
6A	471800001	471900000		6A	396301470	498951660	102650190	Junli Zhang et al.
6A	472200001	472300000		6A	396301470	498951660	102650190	Junli Zhang et al.
6A	474400001	474800000		6A	396301470	498951660	102650190	Junli Zhang et al.
6A	485500001	485800000	GY	6A	484822373	488822473	4000100	Sukumaran, S., et al., Genome-wide association study for grain yield and related traits in an elite spring wheat population grown in temperate irrigated environments. Theoretical and Applied Genetics, 2015. 128(2): p. 353-363.
6A	486600001	486800000	GY	6A	484822373	488822473	4000100	Sukumaran et al.
6A	488100001	488800000	GY	6A	484822373	488822473	4000100	Sukumaran et al.
6A	489400001	489700000	HT	6A	396301470	498951660	102650190	Junli Zhang et al. Identification and validation of QTL for grain yield and plant water status under contrasting water treatments in fall-sown spring wheats Theoretical and Applied Genetics August 2018, Volume 131, Issue 8, pp 1741–1764
6A	489900001	490000000	HT	6A	396301470	498951660	102650190	Junli Zhang et al.
6A	490800001	491000000	HT	6A	396301470	498951660	102650190	Junli Zhang et al.
6A	562700001	562800000	KW	6A	561130972	565131061	4000089	Junli Zhang et al. Identification and validation of QTL for grain yield and plant water status under contrasting water treatments in fall-sown spring wheats Theoretical and Applied Genetics August 2018, Volume 131, Issue 8, pp 1741–1764
6A	578100001	578200000	KW	6A	577125838	581125980	4000142	Groos, C., et al., Genetic analysis of grain protein-content, grain yield and thousand-kernel weight in bread wheat. Theoretical and Applied Genetics, 2003. 106(6): p. 1032-1040.
6A	586100001	586200000	KW	6A	583432194	587432271	4000077	Zanke, C.D., et al., Analysis of main effect QTL for thousand grain weight in European winter wheat (Triticum aestivum L.) by genome-wide association mapping. Frontiers in plant science, 2015. 6: p. 644.
6A	587300001	587400000	KW	6A	583432194	587432271	4000077	Zanke et al.
7A	1100001	1400000	KW	7A	1	3468475	3468474	Wang, Z., et al., Identification of QTLs with main, epistatic and QTL× environment interaction effects for salt tolerance in rice seedlings under different salinity conditions. Theoretical and Applied Genetics, 2012. 125(4): p. 807-815.
7A	37400001	37700000	NWI	7A	34860041	38860160	4000119	Junli Zhang et al. Identification and validation of QTL for grain yield and plant water status under contrasting water treatments in fall-sown spring wheats Theoretical and Applied Genetics August 2018, Volume 131, Issue 8, pp 1741–1764
7A	38800001	39100000	NWI	7A	34860041	38860160	4000119	Junli Zhang et al.
7A	207400001	207500000	HD	7A	156107266	211733289	55626023	Junli Zhang et al. Identification and validation of QTL for grain yield and plant water status under contrasting water treatments in fall-sown spring wheats Theoretical and Applied Genetics August 2018, Volume 131, Issue 8, pp 1741–1764
1B	639300001	639400000	KW	1B	635368436	639368677	4000241	Wang, Z., et al., Identification of QTLs with main, epistatic and QTL× environment interaction effects for salt tolerance in rice seedlings under different salinity conditions. Theoretical and Applied Genetics, 2012. 125(4): p. 807-815.
2B	56500001	56600000	KW	2B	4902120	117250053	112347933	Ramya, P., et al., QTL mapping of 1000-kernel weight, kernel length, and kernel width in bread wheat (Triticum aestivum L.). Journal of Applied Genetics, 2010. 51(4): p. 421-429.
2B	62500001	62600000	KW	2B	4902120	117250053	112347933	P. Ramya et al.
2B	66400001	66500000	SNS	2B	66365305	70365389	4000084	Junli Zhang et al. Identification and validation of QTL for grain yield and plant water status under contrasting water treatments in fall-sown spring wheats Theoretical and Applied Genetics August 2018, Volume 131, Issue 8, pp 1741–1764
2B	80600001	80700000	KW	2B	4902120	117250053	112347933	Ramya, P., et al., QTL mapping of 1000-kernel weight, kernel length, and kernel width in bread wheat (Triticum aestivum L.). Journal of Applied Genetics, 2010. 51(4): p. 421-429.
2B	80900001	81000000	KW		4902120	117250053	112347933	P. Ramya et al.
2B	81300001	81400000	KW		4902120	117250053	112347933	P. Ramya et al.
2B	84900001	85000000	KW		4902120	117250053	112347933	P. Ramya et al.
2B	85300001	85400000	KW		4902120	117250053	112347933	P. Ramya et al.
2B	87000001	87100000	KW		4902120	117250053	112347933	P. Ramya et al.
2B	87300001	87400000	KW		4902120	117250053	112347933	P. Ramya et al.
2B	87800001	88100000	KW		4902120	117250053	112347933	P. Ramya et al.
2B	88600001	88700000	KW		4902120	117250053	112347933	P. Ramya et al.
3B	93300001	93400000	LR	3B	93160510	97160596	4000086	Aoun, M., et al., Genome-wide association mapping of leaf rust response in a durum wheat worldwide germplasm collection. The plant genome, 2016. 9(3).
3B	97100001	97200000	LR	3B	93160510	97160596	4000086	oun M et al.
3B	536800001	536900000	HD	3B	513665815	564248911	50583096	Junli Zhang et al. Identification and validation of QTL for grain yield and plant water status under contrasting water treatments in fall-sown spring wheats Theoretical and Applied Genetics August 2018, Volume 131, Issue 8, pp 1741–1764
3B	537500001	537800000	HD	3B	513665815	564248911	50583096	Junli Zhang et al.
3B	538000001	538500000	HD	3B	513665815	564248911	50583096	Junli Zhang et al.
3B	538800001	538900000	HD	3B	513665815	564248911	50583096	Junli Zhang et al.
3B	539200001	539300000	HD	3B	513665815	564248911	50583096	Junli Zhang et al.
3B	674600001	675600000	YR	3B	674614309	678614470	4000161	Kaori Ando, et al.(2018) Genome-wide associations for multiple pest resistances in a Northwestern United States elite spring wheat panel PLoS One. 2018; 13(2): e0191305.
3B	677900001	678200000	YR	3B	674614309	678614470	4000161	Kaori Ando, et al.
3B	678600001	678700000	YR	3B	674614309	678614470	4000161	Kaori Ando, et al.
4B	172800001	172900000	HT	4B	90457936	413447645	322989709	Junli Zhang et al. Identification and validation of QTL for grain yield and plant water status under contrasting water treatments in fall-sown spring wheats Theoretical and Applied Genetics August 2018, Volume 131, Issue 8, pp 1741–1764
4B	173800001	173900000	HT	4B	90457936	413447645	322989709	Junli Zhang et al.
4B	177800001	177900000	HT	4B	90457936	413447645	322989709	Junli Zhang et al.
4B	638200001	638300000	LSD	4B	635390195	639390329	4000134	Gurung, S., et al., Genome-wide association study reveals novel quantitative trait loci associated with resistance to multiple leaf spot diseases of spring wheat. PLoS One, 2014. 9(9): p. e108179.
5B	5300001	5400000	HT	5B	4654116	8654116	4000000	Junli Zhang et al. Identification and validation of QTL for grain yield and plant water status under contrasting water treatments in fall-sown spring wheats Theoretical and Applied Genetics August 2018, Volume 131, Issue 8, pp 1741–1764
5B	9300001	9400000	GY	5B	6188773	10189013	4000240	Huang, X., et al., Advanced backcross QTL analysis for the identification of quantitative trait loci alleles from wild relatives of wheat (Triticum aestivum L.). Theoretical and Applied Genetics, 2003. 106(8): p. 1379-1389.
5B	341300001	341400000	SNS	5B	278884081	382380377	103496296	Junli Zhang et al. Identification and validation of QTL for grain yield and plant water status under contrasting water treatments in fall-sown spring wheats Theoretical and Applied Genetics August 2018, Volume 131, Issue 8, pp 1741–1764
5B	369700001	370100000	KW	5B	354496800	375854139	21357339	Ramya, P., et al., QTL mapping of 1000-kernel weight, kernel length, and kernel width in bread wheat (Triticum aestivum L.). Journal of Applied Genetics, 2010. 51(4): p. 421-429.
5B	371900001	372000000	KW	5B	354496800	375854139	21357339	P. Ramya et al.
5B	372900001	373100000	KW	5B	354496800	375854139	21357339	P. Ramya et al.
5B	373300001	373400000	KW	5B	354496800	375854139	21357339	P. Ramya et al.
5B	373900001	374000000	KW	5B	354496800	375854139	21357339	P. Ramya et al.
5B	375700001	375900000	KW	5B	354496800	375854139	21357339	P. Ramya et al.
5B	377200001	377500000	KW	5B	375854139	402787119	26932980	Ramya, P., et al., QTL mapping of 1000-kernel weight, kernel length, and kernel width in bread wheat (Triticum aestivum L.). Journal of Applied Genetics, 2010. 51(4): p. 421-429.
5B	428200001	428500000	KW	5B	426580291	430580354	4000063	Junli Zhang et al. Identification and validation of QTL for grain yield and plant water status under contrasting water treatments in fall-sown spring wheats Theoretical and Applied Genetics August 2018, Volume 131, Issue 8, pp 1741–1764
1D	6700001	6800000	KW	1D	6606537	10606737	4000200	Zanke, C.D., et al., Analysis of main effect QTL for thousand grain weight in European winter wheat (Triticum aestivum L.) by genome-wide association mapping. Frontiers in plant science, 2015. 6: p. 644.
2D	410300001	410400000	KW	2D	332518966	577440823	244921857	Ramya, P., et al., QTL mapping of 1000-kernel weight, kernel length, and kernel width in bread wheat (Triticum aestivum L.). Journal of Applied Genetics, 2010. 51(4): p. 421-429.
2D	412100001	412200000	KW	2D	332518966	577440823	244921857	P. Ramya et al.
2D	483100001	483200000	GY	2D	479601503	483601703	4000200	Lopes, M.S., et al., QTL for yield and associated traits in the Seri/Babax population grown across several environments in Mexico, in the West Asia, North Africa, and South Asia regions. Theoretical and applied genetics, 2013. 126(4): p. 971-984
2D	510100001	510200000	KW	2D	332518966	577440823	244921857	Ramya, P., et al., QTL mapping of 1000-kernel weight, kernel length, and kernel width in bread wheat (Triticum aestivum L.). Journal of Applied Genetics, 2010. 51(4): p. 421-429.
2D	517100001	517200000	KW	2D	332518966	577440823	244921857	P. Ramya et al.
2D	523500001	523600000	KW	2D	332518966	577440823	244921857	P. Ramya et al.
2D	543900001	544000000	KW	2D	332518966	577440823	244921857	P. Ramya et al.
2D	551100001	551200000	KW	2D	332518966	577440823	244921857	P. Ramya et al.
2D	551400001	551500000	KW	2D	332518966	577440823	244921857	P. Ramya et al.
2D	551700001	551800000	KW	2D	332518966	577440823	244921857	P. Ramya et al.
2D	556600001	556700000	KW	2D	332518966	577440823	244921857	P. Ramya et al.
2D	566100001	566200000		2D	332518966	577440823	244921857	P. Ramya et al.
2D	630700001	630800000	KL	2D	629648566	639648566	10000000	Ramya, P., et al., QTL mapping of 1000-kernel weight, kernel length, and kernel width in bread wheat (Triticum aestivum L.). Journal of Applied Genetics, 2010. 51(4): p. 421-429.
3D	8500001	8600000	KW	3D	5094770	9094923	4000153	Huang, X., et al., Advanced backcross QTL analysis for the identification of quantitative trait loci alleles from wild relatives of wheat (Triticum aestivum L.). Theoretical and Applied Genetics, 2003. 106(8): p. 1379-1389.
5D	6900001	7000000	KW	5D	3597656	7597846	4000190	Cui, F., et al., QTL detection for wheat kernel size and quality and the responses of these traits to low nitrogen stress. Theoretical and applied genetics, 2016. 129(3): p. 469-484.
5D	8100001	8200000	KW	5D	5597656	15597656	10000000	Ramya, P., et al., QTL mapping of 1000-kernel weight, kernel length, and kernel width in bread wheat (Triticum aestivum L.). Journal of Applied Genetics, 2010. 51(4): p. 421-429.
5D	12100001	12300000	KW	5D	5597656	15597656	10000000	P. Ramya et al.
5D	14100001	14700000	KW	5D	5597656	15597656	10000000	P. Ramya et al.
5D	14900001	15200000	KW	5D	5597656	15597656	10000000	P. Ramya et al.
5D	56400001	56500000	KL	5D	47359894	268343118	220983224	Ramya, P., et al., QTL mapping of 1000-kernel weight, kernel length, and kernel width in bread wheat (Triticum aestivum L.). Journal of Applied Genetics, 2010. 51(4): p. 421-429.
5D	61100001	61200000	KL	5D	47359894	268343118	220983224	P. Ramya et al.
5D	61400001	61500000	KL	5D	47359894	268343118	220983224	P. Ramya et al.
5D	179100001	179200000	KL	5D	47359894	268343118	220983224	P. Ramya et al.
5D	406200001	406400000	NWI	5D	404594619	408594707	4000088	Junli Zhang et al. Identification and validation of QTL for grain yield and plant water status under contrasting water treatments in fall-sown spring wheats Theoretical and Applied Genetics August 2018, Volume 131, Issue 8, pp 1741–1764
5D	407000001	407100000	NWI	5D	404594619	408594707	4000088	Junli Zhang et al.
5D	407900001	408000000	NWI	5D	404594619	408594707	4000088	Junli Zhang et al.
5D	430500001	430600000	KW	5D	429893815	433894217	4000402	Wang, Z., et al., Identification of QTLs with main, epistatic and QTL× environment interaction effects for salt tolerance in rice seedlings under different salinity conditions. Theoretical and Applied Genetics, 2012. 125(4): p. 807-815.
5D	431500001	431600000	KW	5D	429893815	433894217	4000402	Wang et al.
5D	432200001	432500000	KW	5D	429893815	433894217	4000402	Wang et al.
5D	433200001	433300000	KW	5D	429893815	433894217	4000402	Wang et al.
5D	452600001	452700000	HD	5D	452111247	456111247	4000000	Junli Zhang et al. Identification and validation of QTL for grain yield and plant water status under contrasting water treatments in fall-sown spring wheats Theoretical and Applied Genetics August 2018, Volume 131, Issue 8, pp 1741–1764
5D	453300001	453400000	HD	5D	452111247	456111247	4000000	Junli Zhang et al.
6D	36000001	36100000	GY	6D	34759107	38759265	4000158	Bennett, D., et al., Detection of two major grain yield QTL in bread wheat (Triticum aestivum L.) under heat, drought and high yield potential environments. Theoretical and Applied Genetics, 2012. 125(7): p. 1473-1485.
6D	36300001	36400000	GY	6D	34759107	38759265	4000158	Bennett et al.
6D	38200001	38300000	GY	6D	34759107	38759265	4000158	Bennett et al.
6D	61300001	61600000	KW	6D	60077728	64078042	4000314	Groos, C., et al., Genetic analysis of grain protein-content, grain yield and thousand-kernel weight in bread wheat. Theoretical and Applied Genetics, 2003. 106(6): p. 1032-1040.
7D	563000001	563100000	KW	7D	561309984	565310113	4000129	Li, S., et al., A intervarietal genetic map and QTL analysis for yield traits in wheat. Molecular Breeding, 2007. 20(2): p. 167-178.
7D	563300001	563600000	KW	7D	561309984	565310113	4000129
7D	563800001	563900000	KW	7D	561309984	565310113	4000129
