# Supplementary material for: Frequent intra- and inter-species introgression shapes the landscape of genetic variation in bread wheat
Source: Genome Biol. 2019 Jul 12;20:136. doi: 10.1186/s13059-019-1744-x (PMC6624984; doi:10.1186/s13059-019-1744-x)
Supplement: Supplementary file 15 — Table S21. Overlapping regions between QTLs and putative selective sweeps at improvement period. (XLSX 22 kb) [file 13059_2019_1744_MOESM15_ESM.xlsx]

## Sheet: Table S21
Table S21 Overlapping regions between QTLs and putative selective sweeps at improvement period. QTLs were classified into four groups (1) Yield related: including GY-grain yield, KW-kernel weight, SNS-spikelet number per spike, KNS-kernel number per spike, and KL-kernel length; (2) Disease resistance: including LSD-leaf spot disease, LR-Reaction to leaf rust, SR-Reaction to Puccinia graminis Pers…
Selective sweeps			QTLs
Chr	Start	End	Trait	Chr	Start	End	QTL size	Reference
4A	268300001	268400000	GY	4A	212683636	574549381	361865745	Junli Zhang et al. Identification and validation of QTL for grain yield and plant water status under contrasting water treatments in fall-sown spring wheats Theoretical and Applied Genetics August 2018, Volume 131, Issue 8, pp 1741–1764
4A	268800001	269100000		4A	212683636	574549381	361865745	Junli Zhang et al.
7A	176400001	183600000	HD	7A	156107266	211733289	55626023	Junli Zhang et al. Identification and validation of QTL for grain yield and plant water status under contrasting water treatments in fall-sown spring wheats Theoretical and Applied Genetics August 2018, Volume 131, Issue 8, pp 1741–1764
7A	183800001	183900000		7A		211733289	55626023	Junli Zhang et al.
7A	184900001	185500000		7A		211733289	55626023	Junli Zhang et al.
7A	185700001	189300000		7A		211733289	55626023	Junli Zhang et al.
7A	191100001	191200000		7A		211733289	55626023	Junli Zhang et al.
7A	191600001	191700000		7A		211733289	55626023	Junli Zhang et al.
7A	195400001	195500000		7A		211733289	55626023	Junli Zhang et al.
7A	195800001	198000000		7A		211733289	55626023	Junli Zhang et al.
7A	203700001	204200000		7A		211733289	55626023	Junli Zhang et al.
7A	204400001	204700000		7A		211733289	55626023	Junli Zhang et al.
7A	204900001	205200000		7A		211733289	55626023	Junli Zhang et al.
7A	205600001	206000000		7A		211733289	55626023	Junli Zhang et al.
2B	34300001	35300000	KW	2B	4902120	117250053	112347933	Ramya, P., et al., QTL mapping of 1000-kernel weight, kernel length, and kernel width in bread wheat (Triticum aestivum L.). Journal of Applied Genetics, 2010. 51(4): p. 421-429.
2B	35500001	36400000	KW	2B	4902120	117250053	112347933	P. Ramya et al.
2B	37100001	37300000	KW	2B	4902120	117250053	112347933	P. Ramya et al.
2B	38500001	38600000	KW	2B	4902120	117250053	112347933	P. Ramya et al.
2B	39100001	39200000	KW	2B	4902120	117250053	112347933	P. Ramya et al.
2B	39400001	40000000	KW	2B	4902120	117250053	112347933	P. Ramya et al.
2B	54200001	54300000	KW	2B	4902120	117250053	112347933	P. Ramya et al.
2B	147000001	147100000	KW	2B	133521453	313925814	180404361	Ramya, P., et al., QTL mapping of 1000-kernel weight, kernel length, and kernel width in bread wheat (Triticum aestivum L.). Journal of Applied Genetics, 2010. 51(4): p. 421-429.
2B	198200001	198300000	KW	2B	133521453	313925814	180404361	P. Ramya et al.
3B	773100001	773200000	KW	3B	770399802	774399902	4000100	Zanke, C.D., et al., Analysis of main effect QTL for thousand grain weight in European winter wheat (Triticum aestivum L.) by genome-wide association mapping. Frontiers in plant science, 2015. 6: p. 644.
3B	773400001	773500000	KW	3B	770399802	774399902	4000100	Zanke et al.
3B	785300001	785400000	GY	3B	781465995	785466186	4000191	Lopes, M.S., et al., QTL for yield and associated traits in the Seri/Babax population grown across several environments in Mexico, in the West Asia, North Africa, and South Asia regions. Theoretical and applied genetics, 2013. 126(4): p. 971-984
3B	828500001	828600000	HD	3B	819897436	829203637	9306201	Junli Zhang et al. Identification and validation of QTL for grain yield and plant water status under contrasting water treatments in fall-sown spring wheats Theoretical and Applied Genetics August 2018, Volume 131, Issue 8, pp 1741–1764
4B	191800001	191900000	HT	4B	90457936	413447645	322989709	Junli Zhang et al. Identification and validation of QTL for grain yield and plant water status under contrasting water treatments in fall-sown spring wheats Theoretical and Applied Genetics August 2018, Volume 131, Issue 8, pp 1741–1764
4B	192100001	192400000		4B	90457936	413447645	322989709	Junli Zhang et al.
4B	192600001	192700000		4B	90457936	413447645	322989709	Junli Zhang et al.
4B	193700001	193800000		4B	90457936	413447645	322989709	Junli Zhang et al.
4B	197100001	197200000		4B	90457936	413447645	322989709	Junli Zhang et al.
4B	197800001	197900000		4B	90457936	413447645	322989709	Junli Zhang et al.
4B	198100001	198200000		4B	90457936	413447645	322989709	Junli Zhang et al.
4B	198600001	198700000		4B	90457936	413447645	322989709	Junli Zhang et al.
4B	198900001	199000000		4B	90457936	413447645	322989709	Junli Zhang et al.
4B	200000001	200100000		4B	90457936	413447645	322989709	Junli Zhang et al.
4B	200500001	200600000		4B	90457936	413447645	322989709	Junli Zhang et al.
4B	202700001	203000000		4B	90457936	413447645	322989709	Junli Zhang et al.
4B	203800001	203900000		4B	90457936	413447645	322989709	Junli Zhang et al.
4B	204600001	204700000		4B	90457936	413447645	322989709	Junli Zhang et al.
4B	206900001	207000000		4B	90457936	413447645	322989709	Junli Zhang et al.
4B	209200001	209500000		4B	90457936	413447645	322989709	Junli Zhang et al.
4B	210300001	210400000		4B	90457936	413447645	322989709	Junli Zhang et al.
4B	211400001	211500000		4B	90457936	413447645	322989709	Junli Zhang et al.
4B	214900001	215000000		4B	90457936	413447645	322989709	Junli Zhang et al.
4B	215500001	215700000		4B	90457936	413447645	322989709	Junli Zhang et al.
4B	218300001	218400000		4B	90457936	413447645	322989709	Junli Zhang et al.
4B	219300001	219400000		4B	90457936	413447645	322989709	Junli Zhang et al.
4B	219700001	219800000		4B	90457936	413447645	322989709	Junli Zhang et al.
4B	221500001	221600000		4B	90457936	413447645	322989709	Junli Zhang et al.
4B	222700001	222800000		4B	90457936	413447645	322989709	Junli Zhang et al.
4B	223400001	223500000		4B	90457936	413447645	322989709	Junli Zhang et al.
4B	224400001	224700000		4B	90457936	413447645	322989709	Junli Zhang et al.
4B	226200001	226300000		4B	90457936	413447645	322989709	Junli Zhang et al.
4B	226700001	226800000		4B	90457936	413447645	322989709	Junli Zhang et al.
4B	227000001	227300000		4B	90457936	413447645	322989709	Junli Zhang et al.
4B	229500001	229600000		4B	90457936	413447645	322989709	Junli Zhang et al.
4B	231600001	231900000		4B	90457936	413447645	322989709	Junli Zhang et al.
4B	232400001	232500000		4B	90457936	413447645	322989709	Junli Zhang et al.
4B	234800001	234900000		4B	90457936	413447645	322989709	Junli Zhang et al.
4B	240200001	240300000		4B	90457936	413447645	322989709	Junli Zhang et al.
4B	241100001	241300000		4B	90457936	413447645	322989709	Junli Zhang et al.
4B	241500001	241700000		4B	90457936	413447645	322989709	Junli Zhang et al.
4B	242300001	242400000		4B	90457936	413447645	322989709	Junli Zhang et al.
4B	243400001	243600000		4B	90457936	413447645	322989709	Junli Zhang et al.
4B	243800001	243900000		4B	90457936	413447645	322989709	Junli Zhang et al.
4B	244900001	245100000		4B	90457936	413447645	322989709	Junli Zhang et al.
4B	245600001	245700000		4B	90457936	413447645	322989709	Junli Zhang et al.
4B	248200001	248300000		4B	90457936	413447645	322989709	Junli Zhang et al.
4B	249200001	249500000		4B	90457936	413447645	322989709	Junli Zhang et al.
4B	251400001	251500000		4B	90457936	413447645	322989709	Junli Zhang et al.
4B	251700001	252000000		4B	90457936	413447645	322989709	Junli Zhang et al.
4B	252300001	252400000		4B	90457936	413447645	322989709	Junli Zhang et al.
4B	256000001	256300000		4B	90457936	413447645	322989709	Junli Zhang et al.
4B	257300001	257400000		4B	90457936	413447645	322989709	Junli Zhang et al.
4B	257600001	257700000		4B	90457936	413447645	322989709	Junli Zhang et al.
4B	258900001	259000000		4B	90457936	413447645	322989709	Junli Zhang et al.
4B	259200001	259400000		4B	90457936	413447645	322989709	Junli Zhang et al.
4B	259700001	259800000		4B	90457936	413447645	322989709	Junli Zhang et al.
4B	260400001	260500000		4B	90457936	413447645	322989709	Junli Zhang et al.
4B	260800001	260900000		4B	90457936	413447645	322989709	Junli Zhang et al.
4B	261500001	261600000		4B	90457936	413447645	322989709	Junli Zhang et al.
4B	262000001	262100000		4B	90457936	413447645	322989709	Junli Zhang et al.
4B	262500001	262600000		4B	90457936	413447645	322989709	Junli Zhang et al.
4B	263900001	264000000		4B	90457936	413447645	322989709	Junli Zhang et al.
4B	270500001	270600000		4B	90457936	413447645	322989709	Junli Zhang et al.
4B	273200001	273300000		4B	90457936	413447645	322989709	Junli Zhang et al.
4B	273800001	273900000		4B	90457936	413447645	322989709	Junli Zhang et al.
4B	274100001	274200000		4B	90457936	413447645	322989709	Junli Zhang et al.
4B	275300001	275400000		4B	90457936	413447645	322989709	Junli Zhang et al.
4B	276300001	276500000		4B	90457936	413447645	322989709	Junli Zhang et al.
4B	277300001	277400000		4B	90457936	413447645	322989709	Junli Zhang et al.
4B	278300001	278400000		4B	90457936	413447645	322989709	Junli Zhang et al.
4B	278700001	278800000		4B	90457936	413447645	322989709	Junli Zhang et al.
4B	283000001	283100000		4B	90457936	413447645	322989709	Junli Zhang et al.
4B	285400001	285600000		4B	90457936	413447645	322989709	Junli Zhang et al.
4B	285800001	287000000		4B	90457936	413447645	322989709	Junli Zhang et al.
4B	287300001	287800000		4B	90457936	413447645	322989709	Junli Zhang et al.
4B	288500001	288700000		4B	90457936	413447645	322989709	Junli Zhang et al.
4B	288900001	289000000		4B	90457936	413447645	322989709	Junli Zhang et al.
4B	289200001	289300000		4B	90457936	413447645	322989709	Junli Zhang et al.
4B	290000001	290100000		4B	90457936	413447645	322989709	Junli Zhang et al.
4B	290500001	290900000		4B	90457936	413447645	322989709	Junli Zhang et al.
4B	291500001	291600000		4B	90457936	413447645	322989709	Junli Zhang et al.
4B	291900001	292100000		4B	90457936	413447645	322989709	Junli Zhang et al.
4B	292600001	292700000		4B	90457936	413447645	322989709	Junli Zhang et al.
4B	293700001	293800000		4B	90457936	413447645	322989709	Junli Zhang et al.
4B	294000001	294100000		4B	90457936	413447645	322989709	Junli Zhang et al.
4B	294400001	295400000		4B	90457936	413447645	322989709	Junli Zhang et al.
4B	296600001	296700000		4B	90457936	413447645	322989709	Junli Zhang et al.
4B	297500001	297600000		4B	90457936	413447645	322989709	Junli Zhang et al.
4B	299100001	299200000		4B	90457936	413447645	322989709	Junli Zhang et al.
4B	299800001	299900000		4B	90457936	413447645	322989709	Junli Zhang et al.
4B	300400001	300800000		4B	90457936	413447645	322989709	Junli Zhang et al.
4B	301300001	301400000		4B	90457936	413447645	322989709	Junli Zhang et al.
4B	302000001	302400000		4B	90457936	413447645	322989709	Junli Zhang et al.
4B	302700001	302800000		4B	90457936	413447645	322989709	Junli Zhang et al.
4B	303100001	303400000		4B	90457936	413447645	322989709	Junli Zhang et al.
4B	304500001	304700000		4B	90457936	413447645	322989709	Junli Zhang et al.
4B	305000001	305200000		4B	90457936	413447645	322989709	Junli Zhang et al.
4B	305600001	305700000		4B	90457936	413447645	322989709	Junli Zhang et al.
4B	306300001	306400000		4B	90457936	413447645	322989709	Junli Zhang et al.
4B	306700001	306800000		4B	90457936	413447645	322989709	Junli Zhang et al.
4B	310300001	310500000		4B	90457936	413447645	322989709	Junli Zhang et al.
4B	311100001	311200000		4B	90457936	413447645	322989709	Junli Zhang et al.
4B	311400001	311500000		4B	90457936	413447645	322989709	Junli Zhang et al.
4B	312400001	312500000		4B	90457936	413447645	322989709	Junli Zhang et al.
4B	312800001	312900000		4B	90457936	413447645	322989709	Junli Zhang et al.
4B	313100001	313200000		4B	90457936	413447645	322989709	Junli Zhang et al.
4B	315200001	315300000		4B	90457936	413447645	322989709	Junli Zhang et al.
4B	316000001	316100000		4B	90457936	413447645	322989709	Junli Zhang et al.
4B	316300001	316400000		4B	90457936	413447645	322989709	Junli Zhang et al.
4B	317300001	317400000		4B	90457936	413447645	322989709	Junli Zhang et al.
4B	320500001	320600000		4B	90457936	413447645	322989709	Junli Zhang et al.
4B	323400001	323500000		4B	90457936	413447645	322989709	Junli Zhang et al.
4B	325300001	325400000		4B	90457936	413447645	322989709	Junli Zhang et al.
4B	326200001	326600000		4B	90457936	413447645	322989709	Junli Zhang et al.
4B	326800001	326900000		4B	90457936	413447645	322989709	Junli Zhang et al.
4B	327800001	327900000		4B	90457936	413447645	322989709	Junli Zhang et al.
4B	328100001	328500000		4B	90457936	413447645	322989709	Junli Zhang et al.
4B	328800001	328900000		4B	90457936	413447645	322989709	Junli Zhang et al.
4B	330100001	330200000		4B	90457936	413447645	322989709	Junli Zhang et al.
4B	330400001	330700000		4B	90457936	413447645	322989709	Junli Zhang et al.
4B	331800001	331900000		4B	90457936	413447645	322989709	Junli Zhang et al.
4B	333000001	333100000		4B	90457936	413447645	322989709	Junli Zhang et al.
4B	334100001	334200000		4B	90457936	413447645	322989709	Junli Zhang et al.
4B	337400001	337700000		4B	90457936	413447645	322989709	Junli Zhang et al.
4B	339000001	339100000		4B	90457936	413447645	322989709	Junli Zhang et al.
4B	340000001	340100000		4B	90457936	413447645	322989709	Junli Zhang et al.
4B	340500001	340600000		4B	90457936	413447645	322989709	Junli Zhang et al.
4B	341400001	341500000		4B	90457936	413447645	322989709	Junli Zhang et al.
4B	341900001	342000000		4B	90457936	413447645	322989709	Junli Zhang et al.
4B	342600001	342800000		4B	90457936	413447645	322989709	Junli Zhang et al.
4B	343600001	343700000		4B	90457936	413447645	322989709	Junli Zhang et al.
4B	343900001	344000000		4B	90457936	413447645	322989709	Junli Zhang et al.
4B	344500001	344600000		4B	90457936	413447645	322989709	Junli Zhang et al.
4B	345700001	345800000		4B	90457936	413447645	322989709	Junli Zhang et al.
4B	346000001	346100000		4B	90457936	413447645	322989709	Junli Zhang et al.
4B	346500001	347400000		4B	90457936	413447645	322989709	Junli Zhang et al.
4B	347700001	348000000		4B	90457936	413447645	322989709	Junli Zhang et al.
4B	348400001	348700000		4B	90457936	413447645	322989709	Junli Zhang et al.
4B	349800001	349900000		4B	90457936	413447645	322989709	Junli Zhang et al.
4B	350200001	350500000		4B	90457936	413447645	322989709	Junli Zhang et al.
4B	351300001	351400000		4B	90457936	413447645	322989709	Junli Zhang et al.
4B	351800001	352000000		4B	90457936	413447645	322989709	Junli Zhang et al.
4B	352300001	352400000		4B	90457936	413447645	322989709	Junli Zhang et al.
4B	353400001	353600000		4B	90457936	413447645	322989709	Junli Zhang et al.
4B	354300001	354400000		4B	90457936	413447645	322989709	Junli Zhang et al.
4B	354900001	355000000		4B	90457936	413447645	322989709	Junli Zhang et al.
4B	355400001	355500000		4B	90457936	413447645	322989709	Junli Zhang et al.
4B	356300001	356800000		4B	90457936	413447645	322989709	Junli Zhang et al.
4B	357800001	357900000		4B	90457936	413447645	322989709	Junli Zhang et al.
4B	358400001	358600000		4B	90457936	413447645	322989709	Junli Zhang et al.
4B	359500001	359600000		4B	90457936	413447645	322989709	Junli Zhang et al.
4B	359800001	360100000		4B	90457936	413447645	322989709	Junli Zhang et al.
4B	361300001	361400000		4B	90457936	413447645	322989709	Junli Zhang et al.
4B	361700001	361800000		4B	90457936	413447645	322989709	Junli Zhang et al.
4B	362000001	362100000		4B	90457936	413447645	322989709	Junli Zhang et al.
4B	362500001	363200000		4B	90457936	413447645	322989709	Junli Zhang et al.
4B	363500001	363600000		4B	90457936	413447645	322989709	Junli Zhang et al.
4B	365000001	365100000		4B	90457936	413447645	322989709	Junli Zhang et al.
4B	365300001	365400000		4B	90457936	413447645	322989709	Junli Zhang et al.
4B	366700001	366800000		4B	90457936	413447645	322989709	Junli Zhang et al.
4B	367000001	367100000		4B	90457936	413447645	322989709	Junli Zhang et al.
4B	368200001	368600000		4B	90457936	413447645	322989709	Junli Zhang et al.
4B	368800001	369100000		4B	90457936	413447645	322989709	Junli Zhang et al.
4B	369400001	369500000		4B	90457936	413447645	322989709	Junli Zhang et al.
4B	369800001	369900000		4B	90457936	413447645	322989709	Junli Zhang et al.
4B	371900001	372100000		4B	90457936	413447645	322989709	Junli Zhang et al.
4B	372600001	372700000		4B	90457936	413447645	322989709	Junli Zhang et al.
4B	372900001	373000000		4B	90457936	413447645	322989709	Junli Zhang et al.
4B	373900001	374200000		4B	90457936	413447645	322989709	Junli Zhang et al.
4B	374700001	374900000		4B	90457936	413447645	322989709	Junli Zhang et al.
4B	375400001	375700000		4B	90457936	413447645	322989709	Junli Zhang et al.
5B	329100001	329200000	SNS	5B	278884081	382380377	103496296	Junli Zhang et al. Identification and validation of QTL for grain yield and plant water status under contrasting water treatments in fall-sown spring wheats Theoretical and Applied Genetics August 2018, Volume 131, Issue 8, pp 1741–1764
5B	329600001	329900000		5B	278884081	382380377	103496296	Junli Zhang et al.
5B	330400001	330500000		5B	278884081	382380377	103496296	Junli Zhang et al.
5B	331200001	331400000		5B	278884081	382380377	103496296	Junli Zhang et al.
5B	420100001	420200000	HD	5B	403182640	431061134	27878494	Junli Zhang et al. Identification and validation of QTL for grain yield and plant water status under contrasting water treatments in fall-sown spring wheats Theoretical and Applied Genetics August 2018, Volume 131, Issue 8, pp 1741–1764
5B	420900001	421000000		5B	403182640	431061134	27878494	Junli Zhang et al.
5B	433000001	433200000	KW	5B	315534454	447206106	131671652	Ramya, P., et al., QTL mapping of 1000-kernel weight, kernel length, and kernel width in bread wheat (Triticum aestivum L.). Journal of Applied Genetics, 2010. 51(4): p. 421-429.
5B	433400001	433500000		5B	315534454	447206106	131671652	P. Ramya et al.
5B	434100001	434900000		5B	315534454	447206106	131671652	P. Ramya et al.
5B	435200001	436000000		5B	315534454	447206106	131671652	P. Ramya et al.
5B	673300001	673400000	KW	5B	670698628	684006524	13307896	Ramya, P., et al., QTL mapping of 1000-kernel weight, kernel length, and kernel width in bread wheat (Triticum aestivum L.). Journal of Applied Genetics, 2010. 51(4): p. 421-429.
5B	673700001	674000000		5B	670698628	684006524	13307896	P. Ramya et al.
5B	674400001	674500000		5B	670698628	684006524	13307896	P. Ramya et al.
5B	674700001	674800000		5B	670698628	684006524	13307896	P. Ramya et al.
5B	676500001	676700000		5B	670698628	684006524	13307896	P. Ramya et al.
5B	677200001	677300000		5B	670698628	684006524	13307896	P. Ramya et al.
1D	20600001	21800000	GY	1D	18045042	22045291	4000249	Junli Zhang et al. Identification and validation of QTL for grain yield and plant water status under contrasting water treatments in fall-sown spring wheats Theoretical and Applied Genetics August 2018, Volume 131, Issue 8, pp 1741–1764
1D	25700001	25900000	KW	1D	4151406	227686910	223535504	Ramya, P., et al., QTL mapping of 1000-kernel weight, kernel length, and kernel width in bread wheat (Triticum aestivum L.). Journal of Applied Genetics, 2010. 51(4): p. 421-429.
2D	5300001	6000000	KW	2D	5227859	15227859	10000000	Ramya, P., et al., QTL mapping of 1000-kernel weight, kernel length, and kernel width in bread wheat (Triticum aestivum L.). Journal of Applied Genetics, 2010. 51(4): p. 421-429.
2D	6800001	6900000		2D	5227859	15227859	10000000	P. Ramya et al.
2D	18400001	18500000	KW	2D	17622982	21623173	4000191	Groos, C., et al., Genetic analysis of grain protein-content, grain yield and thousand-kernel weight in bread wheat. Theoretical and Applied Genetics, 2003. 106(6): p. 1032-1040.
2D	31000001	31200000	SR	2D	30792768	34792968	4000200	Babiker, E., et al., Mapping resistance to the Ug99 race group of the stem rust pathogen in a spring wheat landrace. Theoretical and Applied Genetics, 2015. 128(4): p. 605-612
2D	32800001	33300000		2D	30792768	34792968	4000200
2D	34100001	34600000		2D	30792768	34792968	4000200
2D	367500001	367600000	KW	2D	332518966	577440823	244921857	Ramya, P., et al., QTL mapping of 1000-kernel weight, kernel length, and kernel width in bread wheat (Triticum aestivum L.). Journal of Applied Genetics, 2010. 51(4): p. 421-429.
2D	379100001	379400000		2D	332518966	577440823	244921857	P. Ramya et al.
2D	626800001	626900000	KW	2D	577440661	629648798	52208137	Ramya, P., et al., QTL mapping of 1000-kernel weight, kernel length, and kernel width in bread wheat (Triticum aestivum L.). Journal of Applied Genetics, 2010. 51(4): p. 421-429.
2D	631600001	631700000	KL	2D	629648566	639648566	10000000	Ramya, P., et al., QTL mapping of 1000-kernel weight, kernel length, and kernel width in bread wheat (Triticum aestivum L.). Journal of Applied Genetics, 2010. 51(4): p. 421-429.
5D	563000001	564200000	SNS	5D	560337785	564337923	4000138	Li, S., et al., A intervarietal genetic map and QTL analysis for yield traits in wheat. Molecular Breeding, 2007. 20(2): p. 167-178.
6D	456000001	456300000	GY	6D	454455864	458456013	4000149	Huang, X., et al., Advanced backcross QTL analysis for the identification of quantitative trait loci alleles from wild relatives of wheat (Triticum aestivum L.). Theoretical and Applied Genetics, 2003. 106(8): p. 1379-1389.
